# Supplementary material for: Thermal proteome profiling in bacteria: probing protein state in vivo
Source: Mol Syst Biol. 2018 Jul 24;14(7):e8242. doi: 10.15252/msb.20188242 (PMC6056769; doi:10.15252/msb.20188242)
Supplement: Supplementary file 2 — Dataset EV1 [file MSB-14-e8242-s002.xlsx]

## Sheet: Info
Dataset EV1 E. coli meltome
Exp_details
TMT labeling scheme and temperatures used in meltome experiments
Results
Column	Description
Protein_ID	Gene name
Uniprot_id	Uniprot ID
description	Protein name
mw	Molecular weight of the protein
passed_criteria_for_analysis	TRUE if protein was identified in at least two replicates by at least two unique peptides
location	Protein location based on STEPdb (http://www.stepdb.eu/)
rel_fc_	Relative fold change of each label to the reference label (126)
meltPoint_	Apparent melting temperature
slope_	Slope of the melting curve
plateau_	Lower plateau of the melting curve
R_sq_	R2 of melting curve fit
protein_identified_in_	Yes if protein was identified in replicate
model_converged_	Yes if it was possible to fit melting curve to data
top3_	Sum of peak areas of the three most intense peptides for each protein
protein_fdr_	Protein FDR from Mascot search
max_score_	Maximum peptide Mascot score
total_score_	Sum of Mascot scores
ssm_	Sequence spectrum matches
upm_	Unique peptide matches
qssm_	Sequence spectrum matches used for quantification
qupm_	Unique peptide matches used for quantification
delta_conf_	bootstrap derived 95% confidence intervals calculated from peptide fold changes for individual proteins
signal_sum_	Sum of signals of report ions
GO_enrichment
low_Tm	GO enrichment of the 5th percentile of melting temperature distribution
not_melt	GO enrichment of the proteins that did not melt
Column	Description
GO.id	GO ID
GO.term	GO term
GO.tree	GO type (C: cellular component; F: molecular function; P: biological process)
p.value.BH	p-value of enrichment after Benjamin-Hochberg correction
fold.enrichment	Fold-enrichment of hit genes in the in the GO ID compared to background (calculated as: (number.of.hit.genes.in.GOid/(number.of.genes.in.GOid/number.of.background.genes))
number.of.hit.genes.in.GOid	Number of hit genes in the GO ID
fraction.of.hit.genes.in.GOid	Fraction of hit genes in the GO ID compared to total number of hit genes
number.of.hits.genes	Total number of hit genes (genes that were used for enrichment)
number.of.genes.in.GOid	Number of genes in the GO ID
number.of.background.genes	Number of genes in the background
hit.genes	Hit genes in the GO ID

## Sheet: Exp_details
Experiment	126	127L	127H	128L	128H	129L	129H	130L	130H	131L
Whole_cell_1	37	40.4	46.9	52.9	58.6	62.8	69	74.8	80.5	87
Whole_cell_2	37	40.4	46.9	52.9	58.6	62.8	69	74.8	80.5	87
Whole_cell_3	37	40.4	46.9	52.9	58.6	62.8	69	74.8	80.5	87

## Sheet: Results
Protein_ID	Uniprot_ID	description	mw	Passed_criteria_for_analysis	Location	rel_fc_126_Whole_cell_1	rel_fc_127L_Whole_cell_1	rel_fc_127H_Whole_cell_1	rel_fc_128L_Whole_cell_1	rel_fc_128H_Whole_cell_1	rel_fc_129L_Whole_cell_1	rel_fc_129H_Whole_cell_1	rel_fc_130L_Whole_cell_1	rel_fc_130H_Whole_cell_1	rel_fc_131L_Whole_cell_1	rel_fc_126_Whole_cell_2	rel_fc_127L_Whole_cell_2	rel_fc_127H_Whole_cell_2	rel_fc_128L_Whole_cell_2	rel_fc_128H_Whole_cell_2	rel_fc_129L_Whole_cell_2	rel_fc_129H_Whole_cell_2	rel_fc_130L_Whole_cell_2	rel_fc_130H_Whole_cell_2	rel_fc_131L_Whole_cell_2	rel_fc_126_Whole_cell_3	rel_fc_127L_Whole_cell_3	rel_fc_127H_Whole_cell_3	rel_fc_128L_Whole_cell_3	rel_fc_128H_Whole_cell_3	rel_fc_129L_Whole_cell_3	rel_fc_129H_Whole_cell_3	rel_fc_130L_Whole_cell_3	rel_fc_130H_Whole_cell_3	rel_fc_131L_Whole_cell_3	meltPoint_Whole_cell_1	slope_Whole_cell_1	plateau_Whole_cell_1	R_sq_Whole_cell_1	meltPoint_Whole_cell_2	slope_Whole_cell_2	plateau_Whole_cell_2	R_sq_Whole_cell_2	meltPoint_Whole_cell_3	slope_Whole_cell_3	plateau_Whole_cell_3	R_sq_Whole_cell_3	protein_identified_in_Whole_cell_1	protein_identified_in_Whole_cell_2
AAS	P31119	Bifunctional protein Aas OS=Escherichia coli (strain K12) GN=aas PE=1 SV=2	89584.9	TRUE	Inner_membrane	1	1.01427	0.980009	0.872462	0.608863	0.186958	0.0629722	0.0629207	0.0511893	0.0606019	1	1.02151	0.995382	0.865334	0.630347	0.171876	0.0464267	0.0435929	0.0315756	0.0359077	1	1.0201	1.0029	0.829049	0.546574	0.155106	0.0437092	0.0346047	0.0230599	0.0260959	59.2868	-0.0994189	0.0465181	0.994447	59.4422	-0.108896	0.027678	0.99304	58.4523	-0.0845067	0.0113269	0.994264	Yes	Yes
ACCA	P0ABD5	Acetyl-coenzyme A carboxylase carboxyl transferase subunit alpha OS=Escherichia coli (strain K12) GN=accA PE=1 SV=2	39229.1	TRUE	Cytosol	1	0.94898	0.893339	0.795362	0.761966	0.0438259	0.0171813	0.0137998	0.0107007	0.0137615	1	0.962882	0.934892	0.855526	0.747068	0.0955872	0.0325039	0.0254057	0.0182816	0.0216859	1	0.995996	0.953179	0.84683	0.738523	0.0868983	0.029356	0.0242617	0.0202373	0.0232528	59.6337	-0.274665	0.0133006	0.970487	59.8406	-0.210004	0.0233358	0.986176	59.762	-0.215371	0.0231347	0.986956	Yes	Yes
ACCB	P0ABD8	Biotin carboxyl carrier protein of acetyl-CoA carboxylase OS=Escherichia coli (strain K12) GN=accB PE=1 SV=1	18566.8	TRUE	Cytosol	1	1.08847	0.934014	0.937499	0.635911	0.227563	0.157114	0.190719	0.18648	0.220373	1	0.978638	0.925891	0.859683	0.609539	0.230139	0.157087	0.185997	0.176495	0.223308	1	0.939088	0.890015	0.95555	0.64632	0.255811	0.176273	0.21459	0.233188	0.259039	59.5021	-0.149166	0.186368	0.987672	59.2324	-0.0853342	0.172335	0.982607	59.5848	-0.151067	0.219472	0.981876	Yes	Yes
ACCC	P24182	Biotin carboxylase OS=Escherichia coli (strain K12) GN=accC PE=1 SV=2	55474.6	TRUE	Cytosol	1	0.971034	0.953907	0.92226	0.398596	0.0755864	0.0306178	0.0267824	0.0206691	0.0239339	1	0.980699	0.979274	0.955224	0.390956	0.0750258	0.0313621	0.0261673	0.020758	0.0225662	1	0.956814	0.97069	0.928948	0.378793	0.0963521	0.0443331	0.0394534	0.0335544	0.0384673	57.6824	-0.127107	0.019811	0.998096	57.8037	-0.145571	0.0231366	0.999561	57.5614	-0.12715	0.0359074	0.998524	Yes	Yes
ACCD	P0A9Q5	Acetyl-coenzyme A carboxylase carboxyl transferase subunit beta OS=Escherichia coli (strain K12) GN=accD PE=1 SV=1	37996.3	TRUE	Cytosol	1	0.998986	0.941537	0.891742	0.781675	0.10728	0.0422091	0.0296945	0.02565	0.0296087	1	0.963695	0.961782	0.901482	0.785021	0.12266	0.0424606	0.0291074	0.0238221	0.0291313	1	0.979535	0.973032	0.889035	0.78616	0.127096	0.0379149	0.0286506	0.0234474	0.0293974	60.0167	-0.216352	0.0311245	0.992271	60.1158	-0.204781	0.0303275	0.993584	60.1479	-0.201268	0.0289605	0.993208	Yes	Yes
ACEA	P0A9G6	Isocitrate lyase OS=Escherichia coli (strain K12) GN=aceA PE=1 SV=1	52589.1	TRUE	Cytosol	1	0.973058	0.896008	0.592723	0.0670758	0.0406696	0.0181176	0.0156656	0.0102518	0.0111111	1	0.896322	0.890308	0.539003	0.0605611	0.0375931	0.0127859	0.0103504	0.00799453	0.00949845	1	0.978682	0.975093	0.634765	0.0936363	0.061872	0.0210905	0.0180132	0.0122319	0.0138455	53.5091	-0.1203	0.00897637	0.995176	52.9973	-0.105719	0.00185362	0.989914	53.9055	-0.13254	0.0200092	0.999189	Yes	Yes
ACEB	P08997	Malate synthase A OS=Escherichia coli (strain K12) GN=aceB PE=1 SV=1	66478.9	TRUE	Cytosol	1	0.958161	0.956548	0.585337	0.120914	0.0745196	0.0306406	0.0198225	0.016766	0.0171707	1	0.965209	0.978417	0.610117	0.139578	0.0861227	0.03663	0.0267969	0.0205529	0.023154	1	0.968594	0.980926	0.600814	0.117816	0.0728975	0.0346689	0.024705	0.0200839	0.0204646	53.6469	-0.107793	0.0219217	0.998502	53.9193	-0.10818	0.0293163	0.998792	53.755	-0.11774	0.0278945	0.999039	Yes	Yes
ACEE	P0AFG8	Pyruvate dehydrogenase E1 component OS=Escherichia coli (strain K12) GN=aceE PE=1 SV=2	110948.0	TRUE	Cytosol	1	0.980554	0.928912	0.778201	0.245391	0.0377154	0.014582	0.0125345	0.00956765	0.0106382	1	0.96158	0.923293	0.779438	0.219266	0.0449622	0.0173663	0.0152822	0.0119254	0.0133575	1	0.969063	0.956695	0.791824	0.227708	0.0601002	0.0187786	0.0156545	0.0118546	0.0132534	55.6651	-0.106748	0.00365847	0.99737	55.5223	-0.111723	0.00887159	0.996635	55.6877	-0.112348	0.0114467	0.99885	Yes	Yes
ACEF	P06959	Dihydrolipoyllysine-residue acetyltransferase component of pyruvate dehydrogenase complex OS=Escherichia coli (strain K12) GN=aceF PE=1 SV=3	78257.5	TRUE	Cytosol	1	0.99153	0.949596	0.83783	0.267774	0.0503944	0.0217781	0.0187038	0.0141955	0.015168	1	0.997089	0.956418	0.84108	0.244916	0.058962	0.0240853	0.0216769	0.016396	0.01873	1	0.965103	0.93894	0.817981	0.234645	0.0595277	0.0248517	0.0222296	0.0170237	0.019966	56.2276	-0.11645	0.0118522	0.998664	56.1057	-0.121399	0.0172698	0.999177	55.8814	-0.117102	0.0175548	0.997697	Yes	Yes
ACKA	P0A6A3	Acetate kinase OS=Escherichia coli (strain K12) GN=ackA PE=1 SV=1	48876.0	TRUE	Cytosol	1	1.01802	0.981511	0.970577	0.990639	0.939816	0.309717	0.105712	0.0303678	0.0294823	1	1.0094	0.971988	0.956828	0.974896	0.851096	0.309155	0.0975746	0.0280952	0.0278791	1	0.990232	0.990585	0.992465	0.975921	0.893936	0.322438	0.102497	0.023229	0.0234333	67.4103	-0.127697	0.0440404	0.99808	66.8939	-0.0971579	0.0278686	0.99825	67.2579	-0.105475	0.0288559	0.9992	Yes	Yes
ACNA	P25516	Aconitate hydratase A OS=Escherichia coli (strain K12) GN=acnA PE=1 SV=3	107869.0	TRUE	Cytosol	1	0.963585	0.9673	0.88469	0.678411	0.448344	0.262532	0.164517	0.0586398	0.0315759	1	0.968472	0.965388	0.893425	0.656654	0.418926	0.243519	0.151097	0.0541587	0.0372403	1	0.994594	0.991262	0.905608	0.647837	0.41429	0.253325	0.167367	0.0536273	0.0351742	62.2574	-0.0456857	0	0.997549	61.6921	-0.0486644	0.0148694	0.99748	61.6995	-0.0493364	0.0250951	0.996465	Yes	Yes
ACNB	P36683	Aconitate hydratase B OS=Escherichia coli (strain K12) GN=acnB PE=1 SV=3	105238.0	TRUE	Cytosol	1	0.977616	0.974444	0.595959	0.119609	0.0913371	0.0389384	0.0244105	0.0209506	0.0251961	1	0.985217	0.979612	0.599538	0.106156	0.0787178	0.0331393	0.0200962	0.0169095	0.020935	1	0.978049	0.978547	0.57471	0.0992209	0.0712573	0.0326072	0.0198764	0.0186451	0.0224624	53.7308	-0.113496	0.0317554	0.998771	53.7094	-0.121587	0.027338	0.999119	53.5	-0.123318	0.0273074	0.999193	Yes	Yes
ACPP	P0A6A8	Acyl carrier protein OS=Escherichia coli (strain K12) GN=acpP PE=1 SV=2	9550.87	TRUE	Cytosol	1	1.00661	1.03194	0.976272	0.56812	0.360639	0.150357	0.184653	0.156867	0.213186	1	1.24001	1.06232	1.1117	0.577037	0.410633	0.154805	0.171643	0.178112	0.215906	1	1.1614	0.946646	1.07463	0.481467	0.367648	0.168629	0.192771	0.158479	0.228138	59.7714	-0.0851171	0.175641	0.993753	60.2002	-0.0924872	0.186216	0.945458	58.8416	-0.115848	0.205651	0.962852	Yes	Yes
ACPS	P24224	Holo-[acyl-carrier-protein] synthase OS=Escherichia coli (strain K12) GN=acpS PE=1 SV=3	15704.7	FALSE	Cytosol	1	0.990409	0.96052	0.580738	0.308374	0.142248	0.0531274	0.044575	0.0301729	0.0322796	1	0.977657	0.953516	0.606367	0.325961	0.145819	0.0530479	0.0444817	0.0315827	0.0309741	1	0.99467	0.977905	0.61774	0.343292	0.174471	0.0645072	0.0551919	0.0403969	0.0425176	54.6316	-0.0675069	0.0253623	0.997412	54.9596	-0.0658058	0.0211094	0.997931	55.3092	-0.0650703	0.0332127	0.996974	Yes	Yes
ACRA	P0AE06	Multidrug efflux pump subunit AcrA OS=Escherichia coli (strain K12) GN=acrA PE=1 SV=1	47498.9	TRUE	Inner_membrane	1	1.00796	0.969927	0.881975	0.766063	0.73794	0.271279	0.126086	0.146135	0.216878	1	0.97733	0.989429	0.912128	0.782722	0.702763	0.256346	0.114551	0.135986	0.194896	1	0.988583	0.984333	0.877738	0.781908	0.69329	0.283832	0.133237	0.153207	0.223174	65.0153	-0.0592418	0.128649	0.96734	64.7028	-0.0639476	0.120178	0.979835	64.7727	-0.0572912	0.137332	0.975716	Yes	Yes
ACRB	P31224	Multidrug efflux pump subunit AcrB OS=Escherichia coli (strain K12) GN=acrB PE=1 SV=1	123469.0	TRUE	Inner_membrane	1	0.979687	0.975345	0.816625	0.846526	0.806493	0.218437	0.0760626	0.0391421	0.043553	1	0.954003	0.909484	0.775896	0.841064	0.765878	0.201742	0.0511036	0.0317946	0.0346343	1	0.930497	0.857643	0.76145	0.830593	0.812145	0.207704	0.0421191	0.0302891	0.0239208	65.6855	-0.0904009	0.028069	0.970481	65.239	-0.0824171	0.00739139	0.955298	65.6241	-0.0913653	0.00639261	0.935828	Yes	Yes
ACS	P27550	Acetyl-coenzyme A synthetase OS=Escherichia coli (strain K12) GN=acs PE=1 SV=2	80009.8	TRUE	Cytosol	1	0.956776	0.967431	0.803154	0.214442	0.104697	0.0428154	0.0342758	0.0274955	0.0296278	1	0.967142	0.95999	0.848086	0.203233	0.101014	0.0387669	0.0327566	0.0223942	0.0236858	1	0.982885	0.984985	0.854595	0.225061	0.130194	0.0626611	0.0420868	0.0268881	0.0298431	55.6792	-0.115997	0.0359117	0.998044	55.8855	-0.130936	0.0345548	0.997797	56.0729	-0.124847	0.0471176	0.997934	Yes	Yes
ACTP	P32705	Cation/acetate symporter ActP OS=Escherichia coli (strain K12) GN=actP PE=1 SV=1	62939.0	FALSE	Inner_membrane	1	0.997204	0.983572	0.616517	0.365284	0.274674	0.129318	0.116843	0.0586531	0.0431976	1	0.993788	0.984951	0.595691	0.347246	0.226257	0.11874	0.0924416	0.0545009	0.0390569	1	0.97784	0.9714	0.656697	0.432657	0.360123	0.205283	0.171032	0.0841656	0.0383464	55.9462	-0.0543697	0.0564275	0.992743	55.3797	-0.0590921	0.0541349	0.994045	57.7183	-0.0418533	0.0380339	0.990351	Yes	Yes
ACUI	P26646	Probable acrylyl-CoA reductase AcuI OS=Escherichia coli (strain K12) GN=acuI PE=1 SV=1	37852.1	TRUE	Cytosol	1	0.939694	0.953353	0.754154	0.0955068	0.0562549	0.0167173	0.0134067	0.010596	0.0112939	1	0.994239	1.00359	0.751332	0.168965	0.108056	0.0426882	0.0366639	0.0268911	0.029403	1	0.970173	0.981497	0.769511	0.125727	0.0829571	0.0368284	0.0342569	0.0269719	0.0340206	54.6377	-0.153698	0.0176601	0.996601	55.0571	-0.12129	0.039745	0.998817	54.8481	-0.146688	0.0386702	0.99875	Yes	Yes
ADD	P22333	Adenosine deaminase OS=Escherichia coli (strain K12) GN=add PE=3 SV=2	38436.1	TRUE	Cytosol	1	0.918673	0.859757	0.182323	0.0785147	0.0412761	0.0180091	0.0137465	0.00949854	0.010349	1	0.942281	0.867969	0.257822	0.151281	0.10389	0.0459828	0.033652	0.0318708	0.0376619	1	0.987923	0.837255	0.163448	0.0873198	0.0459621	0.0172504	0.0142541	0.00956782	0.0113483	49.9558	-0.134653	0.0238623	0.994708	50.5337	-0.10943	0.056594	0.993008	49.6798	-0.135935	0.026658	0.99797	Yes	Yes
ADE	P31441	Adenine deaminase OS=Escherichia coli (strain K12) GN=ade PE=1 SV=2	67076.3	TRUE	Cytosol	1	0.978621	0.967714	0.740001	0.489924	0.264575	0.0700369	0.0397004	0.0255043	0.0242691	1	0.973598	0.964784	0.781294	0.524936	0.273153	0.0743059	0.0395073	0.0285078	0.0275676	1	0.978583	0.973757	0.793663	0.50798	0.287758	0.0663516	0.0318508	0.02008	0.0189594	57.8245	-0.0580773	0	0.997439	58.4429	-0.0603001	0	0.997526	58.4627	-0.0619776	0	0.998262	Yes	Yes
ADEP	P31466	Adenine permease AdeP OS=Escherichia coli (strain K12) GN=adeP PE=1 SV=2	48839.3	FALSE	Inner_membrane	1	0.9448	0.971043	0.763245	0.777456	0.715073	0.278426	0.0505448	0.0315209	0.0287205	1	0.942744	0.958659	0.672923	0.544651	0.435724	0.206107	0.0466999	0.0297865	0.03052	1	0.974651	0.948479	0.706155	0.538912	0.479778	0.20111	0.0546385	0.0384831	0.035751	64.7113	-0.0563995	0	0.959048	59.0949	-0.0424136	0	0.983814	59.6123	-0.0423254	0	0.985192	Yes	Yes
ADHE	P0A9Q7	Aldehyde-alcohol dehydrogenase OS=Escherichia coli (strain K12) GN=adhE PE=1 SV=2	111475.0	TRUE	Cytosol	1	0.941554	0.945395	0.562574	0.543959	0.307157	0.106782	0.0191271	0.0136873	0.0145858	1	0.953458	0.955307	0.550158	0.550022	0.324427	0.111189	0.0261861	0.0189297	0.0214171	1	0.929357	0.949419	0.483368	0.570476	0.31689	0.110823	0.0199069	0.0147408	0.0179001	56.9227	-0.0461127	0	0.973668	57.0397	-0.0451366	0	0.970865	56.4683	-0.0434345	0	0.951927	Yes	Yes
ADHP	P39451	Alcohol dehydrogenase, propanol-preferring OS=Escherichia coli (strain K12) GN=adhP PE=1 SV=1	40911.9	TRUE	Cytosol	1	0.982136	0.96475	0.886167	0.876447	0.850001	0.0289385	0.0297449	0.0250035	0.0272637	1	1.0087	1.02027	0.888929	0.80367	0.759579	0.0335087	0.032606	0.0251637	0.0279107	1	0.981178	1.00252	0.901232	0.849945	0.815856	0.0367214	0.0436186	0.0296295	0.0367178	64.5462	-0.23593	0.0236862	0.984933	64.4023	-0.146632	0.0132446	0.975633	64.5153	-0.201781	0.0300327	0.983416	Yes	Yes
ADK	P69441	Adenylate kinase OS=Escherichia coli (strain K12) GN=adk PE=1 SV=1	27753.2	TRUE	Cytosol	1	0.950856	0.920126	0.79586	0.176063	0.117155	0.0908385	0.121989	0.156772	0.222134	1	0.974576	0.95034	0.827785	0.188971	0.124449	0.0967294	0.133243	0.157574	0.219885	1	0.892187	0.442795	0.822549	0.163206	0.0977675	0.0820102	0.116602	0.149404	0.224416	54.727	-0.172489	0.141443	0.986891	55.0068	-0.170643	0.146198	0.992138	50.9558	-0.0398675	0.0801768	0.789775	Yes	Yes
AGAR	P0ACK2	Putative aga operon transcriptional repressor OS=Escherichia coli (strain K12) GN=agaR PE=4 SV=1	31730.6	TRUE	Cytosol	1	1.04436	0.97988	0.814114	0.407777	0.176544	0.0548396	0.039875	0.0266019	0.0248558	1	0.976109	0.976468	0.810197	0.391519	0.165992	0.0449075	0.0342985	0.026491	0.0271566	1	0.975413	0.974481	0.782674	0.355687	0.155816	0.0439451	0.0332705	0.0237776	0.0221105	57.2978	-0.0792368	0.0214406	0.998822	57.1114	-0.0811073	0.0200161	0.999547	56.6411	-0.0805068	0.0184742	0.99961	Yes	Yes
AGP	P19926	Glucose-1-phosphatase OS=Escherichia coli (strain K12) GN=agp PE=1 SV=1	52183.4	TRUE	Periplasm	1	0.965249	0.973176	0.912449	0.880811	0.175266	0.0537407	0.0405451	0.0306848	0.0443849	1	1.01052	0.981956	0.957318	0.910668	0.217758	0.0479835	0.0354529	0.0272603	0.0387996	1	0.983409	1.00226	0.94938	0.912246	0.263524	0.059321	0.0399568	0.0323306	0.0454633	60.7965	-0.214422	0.041851	0.99498	61.1742	-0.211429	0.0367697	0.998821	61.3938	-0.194483	0.0431891	0.99844	Yes	Yes
AHPC	P0AE08	Alkyl hydroperoxide reductase subunit C OS=Escherichia coli (strain K12) GN=ahpC PE=1 SV=2	24070.7	TRUE	Cytosol	1	0.994211	0.973901	0.955362	1.02071	0.663594	0.05279	0.0449676	0.0397938	0.0533709	1	1.04904	1.02115	1.03144	1.06408	0.739662	0.0521419	0.0484876	0.0378139	0.0508081	1	1.02124	0.991995	1.01675	1.06047	0.739131	0.0444852	0.0442027	0.0371117	0.0517907	62.9859	-0.90095	0.0477306	0.99835	63.0846	-0.898522	0.0473129	0.996298	63.0833	-0.901261	0.0443976	0.99786	Yes	Yes
AHPF	P35340	Alkyl hydroperoxide reductase subunit F OS=Escherichia coli (strain K12) GN=ahpF PE=1 SV=2	64504.9	TRUE	Cytosol	1	0.957556	0.935695	0.860741	0.552161	0.0675901	0.0243046	0.0222127	0.0168199	0.0182905	1	0.962127	0.941138	0.868522	0.564436	0.0840536	0.027483	0.0226868	0.0186037	0.018624	1	0.939169	0.948984	0.895871	0.538013	0.0855652	0.0215865	0.0151178	0.0119019	0.0128566	58.7261	-0.132321	0.00896853	0.98809	58.848	-0.13135	0.0115905	0.989953	58.7005	-0.130222	0.00647864	0.992885	Yes	Yes
AHR	P27250	Aldehyde reductase Ahr OS=Escherichia coli (strain K12) GN=ahr PE=1 SV=2	40142.9	TRUE	Cytosol	1	0.990018	0.957906	0.83372	0.737161	0.555936	0.146405	0.0648948	0.0393487	0.0441694	1	0.993184	0.972866	0.873187	0.750674	0.541031	0.122615	0.0488629	0.0258249	0.0286349	1	0.970449	0.978281	0.868844	0.760836	0.533009	0.147349	0.0811358	0.052303	0.0531008	62.6184	-0.0583455	0	0.98689	62.6145	-0.0673301	0	0.991977	62.7023	-0.0637519	0.0197258	0.992082	Yes	Yes
AIDB	P33224	Putative acyl-CoA dehydrogenase AidB OS=Escherichia coli (strain K12) GN=aidB PE=1 SV=3	64214.1	TRUE	Cytosol	1	1.00361	0.963378	0.765333	0.676591	0.438733	0.0660509	0.0541355	0.0382008	0.0414379	1	1.00118	1.01857	0.796056	0.720848	0.525873	0.0896915	0.080372	0.0551894	0.058391	1	0.938179	0.981981	0.792463	0.748079	0.512951	0.0677286	0.0539613	0.0318666	0.0382105	60.6463	-0.056378	0	0.981666	61.9675	-0.0583605	0.00609889	0.979012	62.0165	-0.0656742	0	0.974904	Yes	Yes
ALAA	P0A959	Glutamate-pyruvate aminotransferase AlaA OS=Escherichia coli (strain K12) GN=alaA PE=1 SV=1	50815.1	TRUE	Cytosol	1	0.979463	0.928235	0.448392	0.213063	0.128828	0.0386653	0.0307393	0.0243359	0.0249544	1	0.968344	0.937126	0.400374	0.192247	0.0998537	0.0305823	0.0200866	0.0127347	0.0151567	1	0.946198	0.888626	0.330043	0.174844	0.103172	0.0280159	0.0228573	0.0159453	0.017242	52.7729	-0.0763276	0.0318381	0.99597	52.2588	-0.0858152	0.0283575	0.994226	51.3687	-0.088235	0.0341597	0.992742	Yes	Yes
ALAC	P77434	Glutamate-pyruvate aminotransferase AlaC OS=Escherichia coli (strain K12) GN=alaC PE=1 SV=1	50998.1	TRUE	Cytosol	1	0.96885	0.945129	0.648867	0.239387	0.143586	0.0570108	0.0454745	0.0340156	0.0405558	1	0.988596	0.981552	0.631428	0.238062	0.128781	0.0475706	0.0412335	0.02919	0.0306632	1	0.94238	0.95249	0.531705	0.170584	0.0997049	0.0381537	0.0334053	0.0266282	0.0358934	54.7355	-0.078562	0.0373551	0.999025	54.6332	-0.0826119	0.0333702	0.999116	53.3499	-0.0893467	0.0336394	0.997553	Yes	Yes
ALAS	P00957	Alanine--tRNA ligase OS=Escherichia coli (strain K12) GN=alaS PE=1 SV=2	107085.0	TRUE	Cytosol	1	0.912445	0.841795	0.919521	0.156769	0.0353186	0.0151975	0.012497	0.0101317	0.0110795	1	0.968886	0.947677	0.954884	0.164534	0.0493997	0.0184209	0.0155053	0.0122832	0.0146332	1	0.618199	1.22209	0.96594	0.10408	0.0364464	0.0145814	0.011185	0.00889084	0.0105976	56.0765	-0.17727	0.0138168	0.982622	56.4116	-0.1976	0.0197068	0.997948	56.1517	-0.238809	0.015544	0.912237	Yes	Yes
ALDA	P25553	Lactaldehyde dehydrogenase OS=Escherichia coli (strain K12) GN=aldA PE=1 SV=2	57452.4	TRUE	Cytosol	1	0.966852	0.963326	0.896329	0.343489	0.121383	0.0269315	0.0239909	0.0208631	0.0242694	1	0.959339	0.951089	0.91689	0.340353	0.124301	0.0269365	0.0211954	0.0175235	0.0210403	1	0.962877	0.992056	0.922843	0.311126	0.119257	0.0280663	0.0278936	0.0250616	0.0305599	57.1688	-0.111601	0.0228373	0.998608	57.2575	-0.11738	0.0227169	0.997432	57.0774	-0.127534	0.0317475	0.998527	Yes	Yes
ALDB	P37685	Aldehyde dehydrogenase B OS=Escherichia coli (strain K12) GN=aldB PE=1 SV=2	62398.7	TRUE	Cytosol	1	0.966966	0.959661	0.870351	0.396317	0.126266	0.0406741	0.0271801	0.0152375	0.0164594	1	1.02356	0.998924	0.862456	0.400066	0.143903	0.0467419	0.0365983	0.0253366	0.0308961	1	0.964397	0.99614	0.895359	0.399235	0.141574	0.0446358	0.0253461	0.0153977	0.0191734	57.4168	-0.0975402	0.0162393	0.998671	57.4369	-0.0948134	0.0269085	0.999627	57.6125	-0.102135	0.0207466	0.999253	Yes	Yes
ALLE	P75713	(S)-ureidoglycine aminohydrolase OS=Escherichia coli (strain K12) GN=allE PE=1 SV=1	31174.8	TRUE	Cytosol	1	1.01048	0.977446	0.644709	0.367689	0.296852	0.161998	0.161633	0.0737529	0.0591847	1	0.993365	0.973975	0.58227	0.305915	0.185567	0.0874835	0.0814039	0.0418792	0.0372175	1	1.00762	0.978149	0.634602	0.36681	0.234184	0.122864	0.117401	0.0508155	0.0402963	56.2725	-0.0531806	0.0833586	0.991914	54.7548	-0.0656027	0.0492546	0.99618	55.8813	-0.0578528	0.0556676	0.995454	Yes	Yes
ALLR	P0ACN4	HTH-type transcriptional repressor AllR OS=Escherichia coli (strain K12) GN=allR PE=1 SV=1	31255.7	TRUE	Cytosol	1	0.994606	0.964829	0.65899	0.257476	0.12235	0.0517748	0.0353971	0.0188416	0.0256451	1	0.965911	0.974541	0.650674	0.248935	0.113413	0.0504929	0.0465267	0.0319156	0.0273255	1	1.00811	0.973346	0.67617	0.230191	0.105929	0.0503813	0.04938	0.0422142	0.0356816	54.9554	-0.0799748	0.0243113	0.999833	54.8075	-0.0832254	0.0324737	0.999079	54.8642	-0.0914521	0.0405455	0.9999	Yes	Yes
ALR	P0A6B4	Alanine racemase, biosynthetic OS=Escherichia coli (strain K12) GN=alr PE=1 SV=1	42163.2	TRUE	Cytosol	1	1.00288	0.947459	0.322548	0.15981	0.117644	0.0446849	0.0351429	0.0248947	0.0251723	1	1.0178	0.96945	0.317228	0.149098	0.104596	0.0453974	0.0328509	0.0205275	0.0222401	1	1.0012	0.955535	0.381092	0.187191	0.128881	0.0470087	0.0370146	0.0250664	0.0293499	51.4627	-0.118073	0.0571916	0.99331	51.5218	-0.134006	0.0553053	0.99374	52.0579	-0.0975123	0.0541637	0.992617	Yes	Yes
ALSB	P39265	D-allose-binding periplasmic protein OS=Escherichia coli (strain K12) GN=alsB PE=1 SV=1	39591.9	TRUE	Periplasm	1	0.970309	0.961728	0.347212	0.267614	0.202653	0.146829	0.185752	0.245713	0.335992	1	0.96837	0.957333	0.40648	0.288135	0.226607	0.131838	0.170938	0.211682	0.297097	1	0.974989	0.94432	0.368159	0.277269	0.208391	0.140851	0.185746	0.244989	0.369339	51.3539	-0.143349	0.229635	0.979951	51.9846	-0.113901	0.216381	0.982665	51.4348	-0.125485	0.235832	0.971553	Yes	Yes
AMIA	P36548	N-acetylmuramoyl-L-alanine amidase AmiA OS=Escherichia coli (strain K12) GN=amiA PE=1 SV=1	38038.6	TRUE	Periplasm	1	0.981817	0.945822	0.585583	0.207019	0.134407	0.0563026	0.0445049	0.0368071	0.0360363	1	0.970506	0.954966	0.598404	0.182793	0.119637	0.0497843	0.0442514	0.0380901	0.0371252	1	0.985166	0.944394	0.578228	0.133055	0.0810652	0.0338169	0.0337864	0.0263985	0.032096	54.0009	-0.0806585	0.0400646	0.999227	53.9868	-0.0895848	0.0416771	0.998943	53.5959	-0.102543	0.0307388	0.99939	Yes	Yes
AMIB	P26365	N-acetylmuramoyl-L-alanine amidase AmiB OS=Escherichia coli (strain K12) GN=amiB PE=1 SV=2	51679.5	TRUE	Periplasm	1	0.987309	0.979851	0.652907	0.200093	0.109946	0.0466041	0.0427833	0.0324246	0.0472324	1	0.971056	0.96082	0.680976	0.168632	0.0902421	0.037128	0.0363113	0.029181	0.0436637	1	0.977024	0.980178	0.63887	0.217375	0.115962	0.0468492	0.0446881	0.0420822	0.054466	54.5283	-0.0956353	0.0419476	0.999537	54.5503	-0.10792	0.0368189	0.998973	54.5046	-0.0904912	0.0456877	0.999253	Yes	Yes
AMIC	P63883	N-acetylmuramoyl-L-alanine amidase AmiC OS=Escherichia coli (strain K12) GN=amiC PE=1 SV=1	52481.0	TRUE	Periplasm	1	1.01194	0.962796	0.482668	0.192887	0.0969043	0.0347683	0.029862	0.0218494	0.0247387	1	0.940621	0.921645	0.502404	0.201229	0.10434	0.0399406	0.0313073	0.0229344	0.0277405	1	0.978609	0.970077	0.504048	0.217902	0.118191	0.0439591	0.0347386	0.0247983	0.0288467	53.0489	-0.0873812	0.0314185	0.997422	53.1406	-0.0769255	0.025189	0.997493	53.391	-0.0812764	0.034573	0.996506	Yes	Yes
AMN	P0AE12	AMP nucleosidase OS=Escherichia coli (strain K12) GN=amn PE=1 SV=1	56996.4	TRUE	Cytosol	1	0.989865	0.96311	0.827743	0.769102	0.683627	0.044152	0.0407239	0.0303416	0.0314552	1	1.08876	0.9664	0.836006	0.775899	0.682432	0.0401564	0.0433705	0.0443303	0.0391963	1	1.05394	0.976317	0.838591	0.777443	0.679678	0.0523342	0.0475722	0.0468239	0.0461037	63.6524	-0.087932	0	0.96442	63.6845	-0.0923942	0.00889906	0.963235	63.6877	-0.0894112	0.0133122	0.967257	Yes	Yes
AMPC	P00811	Beta-lactamase OS=Escherichia coli (strain K12) GN=ampC PE=1 SV=1	46685.0	TRUE	Periplasm	1	1.00501	1.01313	0.710714	0.351458	0.150837	0.0682258	0.047462	0.0392556	0.0373619	1	0.995163	0.986038	0.750553	0.344572	0.143827	0.0595328	0.0463105	0.0340585	0.0393209	1	0.963027	0.969242	0.748036	0.349455	0.149638	0.0585134	0.0494061	0.0389048	0.0483116	56.0951	-0.075406	0.0346332	0.998121	56.2816	-0.07984	0.0329075	0.999744	56.2786	-0.0776787	0.035854	0.998959	Yes	Yes
AMPD	P13016	1,6-anhydro-N-acetylmuramyl-L-alanine amidase AmpD OS=Escherichia coli (strain K12) GN=ampD PE=2 SV=1	21724.9	TRUE	Cytosol	1	0.994593	0.954089	0.52778	0.262236	0.144249	0.0521744	0.0447854	0.0286016	0.0335178	1	1.00015	0.968695	0.549095	0.271219	0.151472	0.0535967	0.0474597	0.0310884	0.0345703	1	0.984037	0.931727	0.506412	0.242125	0.130761	0.0496696	0.0419923	0.0262445	0.0295019	53.8555	-0.0709113	0.0335676	0.99684	54.1524	-0.0711807	0.0353474	0.99658	53.4552	-0.0715603	0.0306531	0.997805	Yes	Yes
AMPE	P0AE14	Protein AmpE OS=Escherichia coli (strain K12) GN=ampE PE=1 SV=1	34048.6	FALSE	Inner_membrane	1	0.982492	0.960883	0.566821	0.3002	0.188479	0.0591576	0.0500264	0.0327032	0.0382301	1	0.997541	0.967436	0.606838	0.336742	0.218033	0.0617115	0.0479394	0.0315224	0.0362546	1	0.997936	0.967111	0.61207	0.32858	0.206168	0.063182	0.0477489	0.0352731	0.0373557	54.5893	-0.0641701	0.0315863	0.996082	55.3438	-0.0604525	0.0227264	0.996112	55.2702	-0.062315	0.0268994	0.996981	Yes	Yes
AMPH	P0AD70	D-alanyl-D-alanine-carboxypeptidase/endopeptidase AmpH OS=Escherichia coli (strain K12) GN=ampH PE=1 SV=1	45889.2	TRUE	Cytosol	1	0.945574	0.730114	0.400036	0.210776	0.1252	0.0465912	0.0402503	0.027715	0.0292071	1	0.917845	0.656811	0.350316	0.171624	0.0906656	0.0358053	0.0300684	0.0193769	0.0222483	1	0.954719	0.605309	0.292337	0.146013	0.0782222	0.0332311	0.0300917	0.0207575	0.0258439	51.0913	-0.0557387	0.0124101	0.999457	49.7837	-0.0564277	0.00363956	0.999273	48.8742	-0.0638419	0.0190955	0.998576	Yes	Yes
AMYA	P26612	Cytoplasmic alpha-amylase OS=Escherichia coli (strain K12) GN=amyA PE=1 SV=3	61585.8	TRUE	Cytosol	1	1.00525	0.962396	0.755028	0.561241	0.261911	0.0379371	0.037276	0.0259381	0.025761	1	1.00983	0.979948	0.634284	0.361394	0.186076	0.0519102	0.0460976	0.0315447	0.0347348	1	0.997376	0.976541	0.766278	0.534206	0.262561	0.0458136	0.0362008	0.025869	0.0298847	58.4532	-0.0617255	0	0.992183	55.6555	-0.0636974	0.0200946	0.996648	58.3472	-0.062383	0	0.995272	Yes	Yes
ANSA	P0A962	L-asparaginase 1 OS=Escherichia coli (strain K12) GN=ansA PE=1 SV=1	39452.4	TRUE	Cytosol	1	0.991395	0.977811	0.758624	0.359844	0.101673	0.0339275	0.0237432	0.0188788	0.0204435	1	1.0709	0.966712	0.777491	0.401171	0.10191	0.0375444	0.0347465	0.0308992	0.0364523	1	1.03937	1.00112	0.798192	0.337738	0.0959236	0.0321214	0.0312949	0.0186915	0.0186536	56.3726	-0.0831925	0.00965925	0.998723	56.7653	-0.0832591	0.0186808	0.994446	56.5039	-0.093947	0.0160233	0.99862	Yes	Yes
ANSB	P00805	L-asparaginase 2 OS=Escherichia coli (strain K12) GN=ansB PE=1 SV=2	42441.7	TRUE	Periplasm	1	0.958683	0.944431	0.823745	0.560757	0.234288	0.109826	0.136782	0.167777	0.247689	1	0.94763	0.949169	0.841209	0.56248	0.240967	0.109858	0.11956	0.171334	0.25621	1	1.00753	0.970802	0.851575	0.55794	0.28375	0.108097	0.142483	0.183672	0.283915	58.5366	-0.0744737	0.153226	0.978628	58.701	-0.0782698	0.153738	0.977712	58.8647	-0.0764616	0.17295	0.980416	Yes	Yes
APAG	P62672	Protein ApaG OS=Escherichia coli (strain K12) GN=apaG PE=3 SV=1	13915.0	TRUE	Cytosol	1	0.99264	0.950241	0.504079	0.2619	0.14237	0.0537431	0.0428913	0.0285405	0.0301345	1	0.985105	0.909196	0.408661	0.209342	0.120964	0.044491	0.0379786	0.0241091	0.027285	1	0.99792	0.968976	0.548324	0.267225	0.146843	0.0543808	0.0473451	0.0322887	0.0330364	53.6292	-0.0704527	0.0334581	0.995877	52.2909	-0.0778409	0.0380831	0.995515	54.1085	-0.0720516	0.035851	0.996776	Yes	Yes
APAH	P05637	Bis(5'-nucleosyl)-tetraphosphatase [symmetrical] OS=Escherichia coli (strain K12) GN=apaH PE=1 SV=2	34597.9	TRUE	Cytosol	1	1.05802	0.933022	0.747893	0.492134	0.353866	0.0860503	0.0602556	0.038965	0.0551629	1	1.0391	0.975591	0.73827	0.524754	0.349985	0.103755	0.0689537	0.0500345	0.0577396	1	0.986118	0.953665	0.745958	0.524747	0.363387	0.0845272	0.049018	0.029769	0.033185	58.3623	-0.0510746	0.000515029	0.992839	58.6665	-0.051357	0.0104787	0.994182	58.6857	-0.0521311	0	0.994406	Yes	Yes
APBE	P0AB85	FAD:protein FMN transferase OS=Escherichia coli (strain K12) GN=apbE PE=1 SV=1	43394.1	TRUE	Inner_membrane	1	0.961685	0.963946	0.753484	0.61338	0.605028	0.505033	0.514695	0.451131	0.216142	1	0.90959	0.920448	0.747392	0.666628	0.669066	0.556742	0.589242	0.489989	0.202938	1	0.975161	0.96258	0.778627	0.671739	0.636392	0.57614	0.625515	0.53103	0.197524	70.0554	-0.0178172	0	0.939068	73.1149	-0.0159443	0	0.899472	74.3343	-0.0161351	0	0.877014	Yes	Yes
APHA	P0AE22	Class B acid phosphatase OS=Escherichia coli (strain K12) GN=aphA PE=1 SV=1	28894.2	TRUE	Periplasm	1	0.973376	0.949728	0.817966	0.787114	0.823954	0.618527	0.519001	0.464479	0.529892	1	0.976983	0.978728	0.856665	0.832226	0.816878	0.631635	0.52901	0.46135	0.504913	1	1.01416	0.966018	0.85066	0.791231	0.802704	0.607009	0.562043	0.460129	0.541832	82.4895	-0.0158397	0.327134	0.939832	80.8183	-0.0186609	0.357546	0.966603	84.4675	-0.0177424	0.411475	0.958636	Yes	Yes
APPA	P07102	Periplasmic AppA protein OS=Escherichia coli (strain K12) GN=appA PE=1 SV=2	50920.9	TRUE	Periplasm	1	0.998099	0.977214	0.656194	0.286929	0.155753	0.0655122	0.0577411	0.0431284	0.0453529	1	0.989821	0.975798	0.639809	0.263431	0.139488	0.0559164	0.0453987	0.0297713	0.0336211	1	0.994517	0.965208	0.627166	0.28767	0.143856	0.0614334	0.0515814	0.0380053	0.0327942	55.1567	-0.0753295	0.0444841	0.999317	54.8649	-0.0776831	0.0339187	0.999263	54.8941	-0.0724939	0.0345957	0.999263	Yes	Yes
APT	P69503	Adenine phosphoribosyltransferase OS=Escherichia coli (strain K12) GN=apt PE=1 SV=1	22596.6	TRUE	Cytosol	1	0.981262	0.962489	0.896207	0.924132	0.816299	0.0859751	0.0581455	0.0399924	0.040464	1	0.980682	0.960783	0.912992	0.907665	0.763721	0.0700338	0.0382008	0.0239527	0.0264681	1	0.97571	0.963966	0.918133	0.887871	0.78706	0.0609968	0.0408241	0.0247546	0.0282812	64.843	-0.169252	0.0426535	0.990602	64.5509	-0.152822	0.0231204	0.991711	64.6134	-0.164495	0.0248782	0.98983	Yes	Yes
ARAF	P02924	L-arabinose-binding periplasmic protein OS=Escherichia coli (strain K12) GN=araF PE=1 SV=2	42908.5	TRUE	Periplasm	1	0.990767	0.981475	0.619954	0.279546	0.211588	0.128052	0.159159	0.218537	0.341937	1	0.992169	0.979074	0.625347	0.278165	0.214952	0.13658	0.158378	0.228972	0.361084	1	0.983476	0.958841	0.611167	0.305536	0.223537	0.131738	0.167069	0.237391	0.389991	54.1583	-0.10143	0.211268	0.977664	54.1604	-0.104726	0.219426	0.974126	54.2065	-0.0903581	0.228782	0.964511	Yes	Yes
ARCA	P0A9Q1	Aerobic respiration control protein ArcA OS=Escherichia coli (strain K12) GN=arcA PE=1 SV=1	29909.8	TRUE	Cytosol	1	0.97061	0.944417	0.430337	0.103374	0.0714443	0.0460086	0.0406121	0.030997	0.0314844	1	0.978248	0.962036	0.46441	0.122397	0.0878088	0.0571554	0.0523004	0.0429669	0.0382914	1	0.968282	0.978058	0.43761	0.102788	0.0707498	0.0416118	0.0423272	0.0299107	0.0303247	52.2774	-0.111475	0.0401193	0.99924	52.6198	-0.11159	0.0521776	0.999203	52.4396	-0.126266	0.04266	0.998745	Yes	Yes
ARCB	P0AEC3	Aerobic respiration control sensor protein ArcB OS=Escherichia coli (strain K12) GN=arcB PE=1 SV=1	99499.8	TRUE	Inner_membrane	1	1.04026	0.925915	0.343942	0.185215	0.13933	0.0535	0.057878	0.0397062	0.0486644	1	0.838558	0.796575	0.293574	0.177897	0.110912	0.0409966	0.0457153	0.0418003	0.0473684	1	0.961913	0.918209	0.379606	0.233849	0.154894	0.0587584	0.051822	0.045651	0.0510402	51.5655	-0.102658	0.0720474	0.992333	50.3873	-0.0690725	0.0400635	0.980858	52.1021	-0.078826	0.064585	0.990038	Yes	Yes
ARFB	P40711	Peptidyl-tRNA hydrolase ArfB OS=Escherichia coli (strain K12) GN=arfB PE=1 SV=2	18134.3	FALSE	Cytosol	1	0.990841	0.963099	0.530644	0.260306	0.143969	0.055375	0.0462768	0.0309254	0.0330871	1	0.997243	0.973733	0.553548	0.26608	0.147924	0.0553189	0.0466195	0.031442	0.0340262	1	0.990911	0.971101	0.528801	0.253715	0.137879	0.0540192	0.0445933	0.0298439	0.0320097	53.8871	-0.072202	0.0364083	0.996545	54.1613	-0.0726685	0.0363904	0.996729	53.8386	-0.0744689	0.0369058	0.996275	Yes	Yes
ARGD	P18335	Acetylornithine/succinyldiaminopimelate aminotransferase OS=Escherichia coli (strain K12) GN=argD PE=1 SV=4	47747.9	TRUE	Cytosol	1	0.964946	1.0227	0.690113	0.287897	0.117417	0.0464947	0.0384657	0.0285943	0.032976	1	0.933208	0.964686	0.709207	0.305233	0.123737	0.0424918	0.0342572	0.021178	0.0264274	1	0.986187	0.976522	0.761927	0.385294	0.146001	0.0515939	0.0427104	0.0282561	0.0313504	55.4328	-0.0846393	0.030067	0.997341	55.6522	-0.0787526	0.0187171	0.997318	56.6679	-0.0766748	0.0218012	0.999194	Yes	Yes
ARGE	P23908	Acetylornithine deacetylase OS=Escherichia coli (strain K12) GN=argE PE=1 SV=2	45984.9	TRUE	Cytosol	1	0.996725	1.00235	0.701416	0.402581	0.247485	0.0809112	0.057598	0.0343757	0.0388673	1	1.01526	0.987172	0.68433	0.442567	0.233954	0.0869926	0.0554871	0.0321172	0.0331689	1	0.8457	0.887014	0.591925	0.44516	0.223026	0.0761011	0.0504382	0.030751	0.0274275	56.817	-0.0607505	0.0241807	0.996971	56.947	-0.057595	0.013016	0.996464	55.5362	-0.0468876	0	0.980049	Yes	Yes
ARGG	P0A6E4	Argininosuccinate synthase OS=Escherichia coli (strain K12) GN=argG PE=1 SV=2	54392.0	TRUE	Cytosol	1	0.934579	0.934391	0.392334	0.18133	0.107805	0.0489285	0.0416609	0.0330767	0.0333801	1	0.992528	0.968425	0.401895	0.173731	0.109502	0.0493377	0.0482363	0.0330655	0.0293071	1	0.983275	0.976704	0.365548	0.154918	0.0990283	0.0466176	0.0487334	0.034232	0.0299643	52.0642	-0.0914559	0.0497255	0.993389	52.2133	-0.103714	0.0556644	0.995133	51.8958	-0.122953	0.058869	0.995246	Yes	Yes
ARGH	P11447	Argininosuccinate lyase OS=Escherichia coli (strain K12) GN=argH PE=1 SV=3	55498.2	TRUE	Cytosol	1	0.956712	0.964511	0.682135	0.451626	0.205736	0.0732044	0.0679869	0.0449407	0.0580099	1	0.955752	0.964595	0.754455	0.553081	0.108565	0.0360437	0.0301337	0.0200176	0.022046	1	0.951853	0.988081	0.775897	0.596945	0.167608	0.0488617	0.0369873	0.0267719	0.0273529	56.724	-0.0585243	0.0267942	0.994535	57.7774	-0.0739443	0	0.982702	58.5484	-0.072776	0.00316836	0.984937	Yes	Yes
ARGP	P0A8S1	HTH-type transcriptional regulator ArgP OS=Escherichia coli (strain K12) GN=argP PE=1 SV=1	36256.4	TRUE	Cytosol	1	0.981628	0.959585	0.599973	0.219167	0.134879	0.0675394	0.0658816	0.0443725	0.0591973	1	0.965014	0.933374	0.5753	0.195688	0.107666	0.0416096	0.0371467	0.0304861	0.0295064	1	1.0196	0.995843	0.610386	0.195359	0.109957	0.0450057	0.037382	0.0229871	0.0296842	54.1632	-0.0835315	0.0569153	0.999312	53.8049	-0.0820935	0.0294287	0.999219	54.2114	-0.0932661	0.0350791	0.998547	Yes	Yes
ARGS	P11875	Arginine--tRNA ligase OS=Escherichia coli (strain K12) GN=argS PE=1 SV=1	72432.3	TRUE	Cytosol	1	0.966272	0.969368	0.897636	0.124813	0.0499797	0.0206743	0.0171361	0.0133868	0.0144953	1	0.965716	0.9937	0.906817	0.132797	0.0661516	0.0264066	0.0238054	0.0175063	0.0199181	1	0.970397	0.99498	0.919137	0.121075	0.0578826	0.0261967	0.0214339	0.0154454	0.0158341	55.6854	-0.182304	0.0207605	0.998729	55.7813	-0.183257	0.0282516	0.998869	55.7946	-0.195262	0.025482	0.999136	Yes	Yes
ARGT	P09551	Lysine/arginine/ornithine-binding periplasmic protein OS=Escherichia coli (strain K12) GN=argT PE=1 SV=3	33817.4	TRUE	Periplasm	1	1.01064	1.00309	0.88162	0.567589	0.313289	0.27744	0.331145	0.394061	0.501114	1	1.02605	0.978571	0.916843	0.577405	0.329008	0.249723	0.335012	0.382048	0.511459	1	0.968855	0.953912	0.859275	0.549192	0.297909	0.2546	0.341278	0.427882	0.541491	59.0681	-0.0791961	0.362287	0.955506	59.373	-0.0901367	0.358502	0.951266	58.5956	-0.0772362	0.374719	0.920879	Yes	Yes
AROA	P0A6D3	3-phosphoshikimate 1-carboxyvinyltransferase OS=Escherichia coli (strain K12) GN=aroA PE=1 SV=1	50304.4	TRUE	Cytosol	1	0.96571	0.957192	0.830295	0.317051	0.0986393	0.044325	0.0355535	0.0212653	0.0200972	1	0.970358	0.946297	0.822271	0.322843	0.114744	0.0460087	0.040584	0.0321922	0.0247282	1	1.00225	0.96673	0.873504	0.29983	0.0728985	0.0280664	0.0224838	0.0169677	0.016559	56.5407	-0.100796	0.0238225	0.998575	56.5363	-0.0960409	0.0290981	0.998392	56.6907	-0.118699	0.0174025	0.999496	Yes	Yes
AROB	P07639	3-dehydroquinate synthase OS=Escherichia coli (strain K12) GN=aroB PE=1 SV=1	42120.5	TRUE	Cytosol	1	0.985231	0.982165	0.835914	0.492927	0.250757	0.0412569	0.0336862	0.0273767	0.028621	1	0.987662	0.969934	0.815142	0.411476	0.193345	0.0418694	0.0376388	0.028512	0.031438	1	0.986699	0.995714	0.786388	0.366095	0.168068	0.0487657	0.0405501	0.0307316	0.0336372	58.3862	-0.0720621	0.0091945	0.998723	57.3712	-0.0773378	0.0196924	0.999471	56.779	-0.0804607	0.0272413	0.999621	Yes	Yes
AROC	P12008	Chorismate synthase OS=Escherichia coli (strain K12) GN=aroC PE=1 SV=4	43007.7	TRUE	Cytosol	1	0.984582	0.942191	0.859391	0.629586	0.2253	0.0427442	0.0390498	0.027157	0.0281395	1	0.988001	0.950871	0.870563	0.628588	0.223879	0.054871	0.0433331	0.0302189	0.0374544	1	0.997179	0.977511	0.932307	0.585249	0.173754	0.0278198	0.0263086	0.0192452	0.0241018	59.5244	-0.0867387	0.0141385	0.992863	59.5555	-0.0894381	0.02333	0.994317	59.2465	-0.114347	0.0172238	0.999041	Yes	Yes
AROD	P05194	3-dehydroquinate dehydratase OS=Escherichia coli (strain K12) GN=aroD PE=1 SV=2	31115.8	TRUE	Cytosol	1	0.984312	0.944383	0.672158	0.227283	0.087897	0.0298662	0.027025	0.0190959	0.0196045	1	0.934171	0.956565	0.651085	0.231042	0.0909524	0.0340349	0.0293045	0.0222222	0.0239343	1	0.919348	0.967193	0.617153	0.208825	0.0845313	0.0293961	0.0247602	0.0172417	0.0181581	54.8101	-0.0879659	0.0165215	0.999631	54.6696	-0.0858074	0.0199302	0.997508	54.2946	-0.0878202	0.0171735	0.996155	Yes	Yes
AROE	P15770	Shikimate dehydrogenase (NADP(+)) OS=Escherichia coli (strain K12) GN=aroE PE=1 SV=1	31399.5	TRUE	Cytosol	1	1.00144	0.981081	0.688678	0.251647	0.133113	0.0521698	0.0406102	0.0264487	0.0265839	1	1.00733	1.00159	0.711022	0.271471	0.111519	0.0428305	0.0348573	0.0233995	0.0297272	1	0.993045	0.984201	0.729192	0.22328	0.112302	0.0542306	0.0453741	0.0341087	0.0433229	55.1857	-0.0848222	0.0316808	0.999554	55.4592	-0.0883838	0.0269917	0.999443	55.2316	-0.10061	0.0435758	0.999719	Yes	Yes
AROF	P00888	Phospho-2-dehydro-3-deoxyheptonate aldolase, Tyr-sensitive OS=Escherichia coli (strain K12) GN=aroF PE=1 SV=1	42043.6	TRUE	Cytosol	1	0.992872	0.938841	0.447495	0.238759	0.148997	0.0600694	0.0532779	0.0490624	0.0541228	1	1.01594	0.935264	0.457254	0.235536	0.126019	0.0541265	0.0476419	0.0449657	0.0553723	1	1.00178	0.948917	0.448718	0.230826	0.144992	0.0676561	0.0580804	0.0507611	0.0491598	52.8514	-0.0764245	0.0595244	0.994531	52.893	-0.0778999	0.05341	0.995807	52.8315	-0.080081	0.0636142	0.994716	Yes	Yes
AROG	P0AB91	Phospho-2-dehydro-3-deoxyheptonate aldolase, Phe-sensitive OS=Escherichia coli (strain K12) GN=aroG PE=1 SV=1	43884.6	TRUE	Cytosol	1	1.00284	0.95922	0.880175	0.238974	0.0457131	0.0207981	0.017413	0.0129346	0.0163401	1	0.97335	0.947947	0.802495	0.187505	0.0329698	0.0136964	0.0125928	0.00869082	0.00937741	1	0.96115	0.991653	0.907151	0.231042	0.0324483	0.0132865	0.011658	0.00779815	0.0102107	56.3254	-0.136126	0.0145853	0.999211	55.4972	-0.127472	0.00787196	0.998451	56.4763	-0.150083	0.00880348	0.999203	Yes	Yes
AROH	P00887	Phospho-2-dehydro-3-deoxyheptonate aldolase, Trp-sensitive OS=Escherichia coli (strain K12) GN=aroH PE=1 SV=4	41859.8	TRUE	Cytosol	1	0.989314	0.926219	0.27966	0.0809041	0.0427675	0.0214413	0.0189606	0.00695136	0.0139897	1	0.956732	0.950286	0.413727	0.179135	0.107322	0.0440518	0.0409992	0.0314195	0.0406311	1	0.967407	1.007	0.403891	0.189242	0.118678	0.0658795	0.0605162	0.0556521	0.0745179	51.0684	-0.1316	0.0242452	0.999024	52.2981	-0.0940313	0.0499602	0.995182	52.2609	-0.125387	0.0846809	0.992969	Yes	Yes
AROK	P0A6D7	Shikimate kinase 1 OS=Escherichia coli (strain K12) GN=aroK PE=1 SV=2	21817.7	TRUE	Cytosol	1	0.973609	0.95339	0.243458	0.117465	0.0721309	0.0322817	0.0491438	0.0718741	0.126103	1	0.965683	0.944243	0.304002	0.169946	0.106419	0.0422065	0.0527652	0.0656351	0.113024	1	0.958893	0.931232	0.233784	0.109416	0.0699308	0.0295607	0.0473934	0.0651466	0.11345	50.9148	-0.161761	0.0762784	0.99569	51.2509	-0.129872	0.0857702	0.993534	50.6813	-0.151347	0.0700907	0.995876	Yes	Yes
AROL	P0A6E1	Shikimate kinase 2 OS=Escherichia coli (strain K12) GN=aroL PE=1 SV=3	19768.2	FALSE	Cytosol	1	0.973423	0.943019	0.496995	0.210118	0.113979	0.0438365	0.037786	0.0245503	0.0283772	1	0.966364	0.931555	0.49962	0.205551	0.114669	0.0430127	0.0368057	0.0278654	0.0283504	1	0.989779	0.94773	0.516097	0.237929	0.139129	0.0557533	0.0466364	0.0321223	0.0388736	53.2122	-0.0790147	0.0324129	0.997847	53.1778	-0.0778714	0.0313943	0.998262	53.5596	-0.0742867	0.0404824	0.997541	Yes	Yes
AROM	P0AE28	Protein AroM OS=Escherichia coli (strain K12) GN=aroM PE=4 SV=1	26791.6	TRUE	Cytosol	1	0.983901	0.958457	0.566409	0.309819	0.193756	0.0778119	0.0545474	0.0367192	0.0408385	1	0.972477	0.974129	0.584267	0.317646	0.220044	0.0813569	0.0615382	0.0354414	0.0380124	1	0.986183	0.965799	0.549862	0.311223	0.207492	0.0798839	0.0564434	0.0299418	0.0345541	54.6599	-0.0624159	0.0363103	0.996182	55.0215	-0.0608997	0.0358451	0.994545	54.6221	-0.0610204	0.0334023	0.993927	Yes	Yes
AROP	P15993	Aromatic amino acid transport protein AroP OS=Escherichia coli (strain K12) GN=aroP PE=1 SV=3	53322.8	TRUE	Inner_membrane	1	0.97056	0.914661	0.700593	0.515498	0.406189	0.157357	0.141471	0.0720183	0.0584241	1	0.978302	0.963969	0.636782	0.42386	0.304409	0.119084	0.0954401	0.0583433	0.0486695	1	0.999944	0.963396	0.6657	0.458241	0.36202	0.144675	0.122104	0.0692406	0.0508775	58.7621	-0.0397646	0	0.995174	56.7512	-0.0487345	0.0273773	0.994626	57.7559	-0.044536	0.0223452	0.993795	Yes	Yes
ARTI	P30859	Putative ABC transporter arginine-binding protein 2 OS=Escherichia coli (strain K12) GN=artI PE=1 SV=3	32068.4	TRUE	Periplasm	1	0.981883	1.00505	0.898709	0.829422	0.862403	0.725414	0.621731	0.565017	0.638527	1	0.973488	0.99483	0.907114	0.860942	0.842568	0.663392	0.59072	0.488367	0.569922	1	0.991768	0.954627	0.912466	0.858134	0.835053	0.696728	0.653581	0.554136	0.645687		-0.0150521	0.530404	0.944633		-0.0202267	0.473268	0.964531		-0.0151406	0.541357	0.958036	Yes	Yes
ARTJ	P30860	ABC transporter arginine-binding protein 1 OS=Escherichia coli (strain K12) GN=artJ PE=1 SV=2	31968.3	TRUE	Periplasm	1	1.01821	1.00484	0.863771	0.783508	0.75227	0.391946	0.39368	0.389438	0.467746	1	1.00404	0.969231	0.819812	0.719383	0.647717	0.34588	0.343757	0.341085	0.377227	1	0.988009	0.970276	0.82599	0.753456	0.697759	0.394859	0.404454	0.397509	0.456327	68.4447	-0.0367179	0.381144	0.946441	65.5411	-0.0335213	0.302615	0.97104	68.468	-0.0300408	0.371095	0.955506	Yes	Yes
ARTM	P0AE30	Arginine ABC transporter permease protein ArtM OS=Escherichia coli (strain K12) GN=artM PE=1 SV=1	26615.6	FALSE	Inner_membrane	1	0.99312	0.967966	0.563739	0.298233	0.183905	0.0759918	0.0576126	0.0358098	0.0350329	1	1.00416	0.979276	0.584693	0.322094	0.206888	0.094528	0.0621437	0.0310468	0.0329671	1	1.02017	0.964255	0.703521	0.502213	0.408586	0.277903	0.155306	0.0328532	0.0372729	54.5509	-0.0651861	0.0387076	0.995971	55.0453	-0.0618619	0.036629	0.994914	59.4124	-0.0388509	0	0.990026	Yes	Yes
ARTP	P0AAF6	Arginine transport ATP-binding protein ArtP OS=Escherichia coli (strain K12) GN=artP PE=1 SV=1	29066.4	TRUE	Cytosol	1	0.964868	0.966578	0.622166	0.232568	0.105085	0.041751	0.0315919	0.0227841	0.0222505	1	0.991579	0.953401	0.597168	0.244039	0.116976	0.0380629	0.031211	0.0219347	0.0230382	1	0.984829	0.95629	0.626086	0.224549	0.0869485	0.0293086	0.0236913	0.0179581	0.0214888	54.4788	-0.0826042	0.0231441	0.999092	54.3301	-0.0768412	0.0203973	0.999542	54.4348	-0.0849179	0.0160583	0.999814	Yes	Yes
ASCG	P24242	HTH-type transcriptional regulator AscG OS=Escherichia coli (strain K12) GN=ascG PE=1 SV=4	40570.7	TRUE	Cytosol	1	0.987196	0.956848	0.674944	0.540279	0.495425	0.292434	0.124879	0.0520006	0.0609495	1	0.963279	0.958994	0.695454	0.498328	0.424607	0.268929	0.107004	0.0467951	0.0518697	1	0.989486	0.990251	0.587882	0.308224	0.176218	0.0846608	0.0541903	0.0339937	0.0369342	60.1412	-0.0363352	0	0.98312	59.2247	-0.0388177	0	0.990512	54.8598	-0.0671337	0.0399707	0.99559	Yes	Yes
ASD	P0A9Q9	Aspartate-semialdehyde dehydrogenase OS=Escherichia coli (strain K12) GN=asd PE=1 SV=1	43199.7	TRUE	Cytosol	1	0.966878	0.953769	0.86945	0.761292	0.142314	0.0328894	0.0280423	0.018652	0.019985	1	0.961129	0.987001	0.869245	0.759829	0.16889	0.0482567	0.0406062	0.028235	0.024001	1	0.925491	0.986543	0.860866	0.779119	0.172592	0.0252057	0.0188729	0.0138384	0.0157721	60.1277	-0.180028	0.0231378	0.989616	60.2249	-0.165835	0.0328137	0.990282	60.3636	-0.167917	0.0160774	0.987239	Yes	Yes
ASMA	P28249	Protein AsmA OS=Escherichia coli (strain K12) GN=asmA PE=3 SV=2	74018.7	TRUE	Inner_membrane	1	0.987798	0.992912	0.748513	0.662065	0.58523	0.109087	0.0718834	0.0552555	0.0670106	1	1.19642	0.966569	0.86463	0.702994	0.616346	0.0787745	0.0382234	0.0262714	0.0293916	1	1.09815	0.997446	0.888605	0.786073	0.732937	0.0847777	0.0466507	0.0372989	0.0488788	61.6787	-0.0487976	0	0.966521	62.6995	-0.0673206	0	0.960154	64.3196	-0.0993284	0.0188465	0.971431	Yes	Yes
ASNA	P00963	Aspartate--ammonia ligase OS=Escherichia coli (strain K12) GN=asnA PE=1 SV=1	40179.3	TRUE	Cytosol	1	0.959958	0.812852	0.155076	0.0903987	0.0579258	0.0151856	0.0127586	0.0112617	0.0113866	1	0.975858	0.828776	0.185636	0.10419	0.0657833	0.021641	0.0196369	0.0160114	0.0209164	1	0.942809	0.804787	0.130374	0.0699917	0.0399275	0.015066	0.0132973	0.0140372	0.0149868	49.4631	-0.132184	0.0284243	0.996596	49.7693	-0.125063	0.0353787	0.997004	49.2296	-0.142151	0.0247373	0.99694	Yes	Yes
ASNB	P22106	Asparagine synthetase B [glutamine-hydrolyzing] OS=Escherichia coli (strain K12) GN=asnB PE=1 SV=3	70637.6	TRUE	Cytosol	1	0.990727	0.996411	0.283177	0.140767	0.0966579	0.0467631	0.0434071	0.0308604	0.0327583	1	0.977888	1.02223	0.257429	0.121859	0.0777168	0.0370617	0.0321709	0.0251765	0.0270068	1	0.99993	1.02391	0.26963	0.140619	0.0842891	0.0383056	0.0368795	0.0250476	0.0296153	51.5219	-0.178441	0.0631002	0.994792	51.8609	-0.274196	0.0532607	0.995341	51.825	-0.249304	0.0586896	0.994104	Yes	Yes
ASNC	P0ACI6	Regulatory protein AsnC OS=Escherichia coli (strain K12) GN=asnC PE=1 SV=1	19282.6	TRUE	Cytosol	1	0.980173	1.00598	0.736247	0.391728	0.150121	0.0446536	0.0423187	0.025868	0.0293956	1	1.05043	0.979945	0.792465	0.40277	0.186744	0.0539916	0.0502242	0.0361536	0.0401765	1	1.0009	0.984877	0.719834	0.382276	0.189741	0.0496009	0.038167	0.0313416	0.0345124	56.5869	-0.0744114	0.0181066	0.99773	57.1302	-0.0760297	0.030011	0.998234	56.5022	-0.0684715	0.0185372	0.998854	Yes	Yes
ASNS	P0A8M0	Asparagine--tRNA ligase OS=Escherichia coli (strain K12) GN=asnS PE=1 SV=2	57119.6	TRUE	Cytosol	1	0.989068	0.967598	0.954002	0.841235	0.494007	0.0392843	0.0375759	0.0271767	0.0284639	1	0.993771	0.98876	0.930347	0.831973	0.485603	0.0374722	0.034038	0.0219883	0.0246558	1	0.985302	0.969998	0.920792	0.796135	0.493649	0.0332402	0.0316638	0.0211536	0.0240048	62.5389	-0.10886	0.0158148	0.996849	62.4421	-0.105431	0.0106363	0.99622	62.337	-0.0952559	0.003578	0.993762	Yes	Yes
ASPA	P0AC38	Aspartate ammonia-lyase OS=Escherichia coli (strain K12) GN=aspA PE=1 SV=1	59137.2	TRUE	Cytosol	1	0.942678	0.957518	0.791719	0.0625404	0.0364272	0.012969	0.0104677	0.0104826	0.0125053	1	0.985175	0.977081	0.809284	0.0719319	0.0492313	0.0181239	0.0147521	0.0127489	0.0156599	1	0.939132	0.949802	0.78292	0.0636423	0.034829	0.00935834	0.00819921	0.00676328	0.00715722	54.5872	-0.190441	0.0151294	0.997265	54.7312	-0.189108	0.0205413	0.999287	54.5769	-0.184085	0.0114776	0.996672	Yes	Yes
ASPC	P00509	Aspartate aminotransferase OS=Escherichia coli (strain K12) GN=aspC PE=1 SV=1	47956.1	TRUE	Cytosol	1	0.945466	0.946862	0.916768	0.900688	0.479086	0.028844	0.0203742	0.0132622	0.0154856	1	0.992485	0.985498	0.956902	0.961342	0.49341	0.0305097	0.0197444	0.0125107	0.0138396	1	0.9325	0.962851	0.914323	0.906444	0.466404	0.0281209	0.0202949	0.0134684	0.0155324	62.5948	-0.133348	0.00877931	0.993144	62.7631	-0.177922	0.0150201	0.998963	62.5226	-0.138198	0.0101005	0.99297	Yes	Yes
ASPS	P21889	Aspartate--tRNA ligase OS=Escherichia coli (strain K12) GN=aspS PE=1 SV=1	73490.0	TRUE	Cytosol	1	0.955288	0.953404	0.944676	0.938684	0.679364	0.0268787	0.0236021	0.0134627	0.014928	1	0.966715	0.950203	0.934242	0.88119	0.700704	0.0314089	0.0259254	0.0149877	0.0171196	1	0.961592	0.97934	0.936158	0.912359	0.745422	0.0343632	0.0279009	0.0149215	0.0161124	63.8462	-0.169171	0.0107847	0.995191	64.0577	-0.14618	0.00727963	0.990618	64.249	-0.172813	0.0129533	0.993848	Yes	Yes
ASTB	P76216	N-succinylarginine dihydrolase OS=Escherichia coli (strain K12) GN=astB PE=1 SV=1	51501.4	TRUE	Cytosol	1	0.996647	0.968184	0.572894	0.289074	0.169655	0.0607084	0.0454864	0.0303972	0.0350984	1	0.991383	0.963873	0.568126	0.286095	0.161009	0.0570829	0.0457532	0.0302727	0.0327607	1	1.01156	0.979563	0.587961	0.290884	0.173958	0.0595215	0.0503993	0.0373101	0.0341334	54.5357	-0.0676952	0.0321906	0.996888	54.4386	-0.0681383	0.0307241	0.997175	54.7064	-0.0691154	0.036263	0.996587	Yes	Yes
ASTC	P77581	Succinylornithine transaminase OS=Escherichia coli (strain K12) GN=astC PE=1 SV=1	46959.3	TRUE	Cytosol	1	0.964044	0.97654	0.722284	0.211299	0.0961032	0.0401449	0.0262141	0.019423	0.0205874	1	0.999099	0.991645	0.759816	0.22778	0.113178	0.0389264	0.0309493	0.0206558	0.0212197	1	0.961962	0.985872	0.673875	0.176302	0.0930439	0.0345525	0.028223	0.0208589	0.0183828	55.1393	-0.100734	0.0250756	0.999048	55.5292	-0.102601	0.0284112	0.999451	54.5922	-0.103884	0.0265517	0.998756	Yes	Yes
ASTD	P76217	N-succinylglutamate 5-semialdehyde dehydrogenase OS=Escherichia coli (strain K12) GN=astD PE=1 SV=1	55569.9	TRUE	Cytosol	1	0.975072	0.973065	0.743123	0.402854	0.123659	0.0529069	0.0417816	0.0314886	0.0337602	1	0.966786	0.960867	0.710189	0.383914	0.142475	0.0582281	0.0505121	0.0419686	0.0396181	1	0.998257	0.987992	0.827434	0.429005	0.12583	0.0449378	0.0375377	0.0264804	0.0283659	56.5795	-0.0751551	0.0200981	0.997104	56.2051	-0.0701455	0.0268339	0.997641	57.3999	-0.0879839	0.0202003	0.998575	Yes	Yes
ATPA	P0ABB0	ATP synthase subunit alpha OS=Escherichia coli (strain K12) GN=atpA PE=1 SV=1	60915.7	TRUE	Cytosol	1	0.997356	0.961596	0.917968	1.00685	1.11207	0.113544	0.0383999	0.0202352	0.0211045	1	0.955972	0.935571	0.908081	0.976549	1.00686	0.109615	0.040858	0.0223563	0.023595	1	0.957368	0.926801	0.940509	0.966689	0.986029	0.102942	0.0318721	0.0170454	0.0187458	68.2878	-0.783243	0.0265799	0.99043	68.252	-0.768779	0.0289364	0.992403	66.6458	-0.254449	0.0223478	0.994149	Yes	Yes
ATPB	P0AB98	ATP synthase subunit a OS=Escherichia coli (strain K12) GN=atpB PE=1 SV=1	32575.0	TRUE	Inner_membrane	1	0.941246	0.949895	0.832103	0.717509	0.687249	0.274864	0.217312	0.122011	0.0933887	1	1.0533	1.05452	0.868688	0.802544	0.659112	0.362518	0.214688	0.135618	0.0908322	1	0.881378	0.911459	0.775812	0.706228	0.513053	0.244415	0.165072	0.0904198	0.0564357	64.7285	-0.0386098	0	0.97702	65.8678	-0.0428241	0.0253338	0.990267	62.2511	-0.0390388	0	0.978585	Yes	Yes
ATPC	P0A6E6	ATP synthase epsilon chain OS=Escherichia coli (strain K12) GN=atpC PE=1 SV=2	16892.1	TRUE	Cytosol	1	0.951397	0.954572	0.756315	0.782324	0.853106	0.141282	0.0519878	0.0431655	0.0539514	1	0.992865	0.951829	0.773848	0.73418	0.764125	0.116131	0.0535418	0.0407996	0.0521015	1	0.982222	0.932479	0.793444	0.779683	0.803443	0.12997	0.0559657	0.0379503	0.0453596	65.4748	-0.130515	0.0399049	0.934682	64.2089	-0.0684269	0	0.939798	65.0553	-0.10443	0.0253684	0.947593	Yes	Yes
ATPD	P0ABB4	ATP synthase subunit beta OS=Escherichia coli (strain K12) GN=atpD PE=1 SV=2	54934.1	TRUE	Cytosol	1	0.95917	0.944744	0.893298	0.954856	1.05192	0.0989561	0.0423178	0.020081	0.0233219	1	0.927199	0.891823	0.851145	0.904237	0.956498	0.0841964	0.0331275	0.0167486	0.0175302	1	0.946083	0.897135	0.875782	0.882865	0.935895	0.0876285	0.0323471	0.0152513	0.0159255	68.2184	-0.783261	0.0285736	0.989718	65.9905	-0.223861	0.0219389	0.974418	65.8166	-0.204681	0.0201241	0.977551	Yes	Yes
ATPE	P68699	ATP synthase subunit c OS=Escherichia coli (strain K12) GN=atpE PE=1 SV=1	8479.56	TRUE	Inner_membrane	1	0.990765	0.979623	0.927723	0.819862	0.795738	0.561093	0.687312	0.615562	0.893864	1	1.07885	1.0961	0.85934	0.848531	0.730087	0.520962	0.612354	0.620707	0.767314	1	1.04039	0.966749	0.899456	0.753401	0.702759	0.552138	0.629218	0.573587	0.877489		-0.02557	0.698159	0.69366		-0.028493	0.633727	0.825813		-0.0320914	0.662255	0.758029	Yes	Yes
ATPF	P0ABA0	ATP synthase subunit b OS=Escherichia coli (strain K12) GN=atpF PE=1 SV=1	20747.8	TRUE	Inner_membrane	1	0.928823	0.994099	1.03913	1.02479	1.04495	0.770071	0.853813	0.921012	1.0303	1	0.833657	0.84832	0.800599	0.865756	0.823304	0.618752	0.673409	0.666802	0.794058	1	1.0242	1.07418	1.07173	1.15344	1.01515	0.830346	0.91613	0.97434	1.07957		-0.0193326	0.896414	0.35108		-0.00867917	0.645788	0.574538			1.5	0.0579442	Yes	Yes
ATPG	P0ABA6	ATP synthase gamma chain OS=Escherichia coli (strain K12) GN=atpG PE=1 SV=1	36942.1	TRUE	Cytosol	1	0.955979	0.943286	0.880001	0.928754	0.968474	0.114021	0.0412966	0.033711	0.0342656	1	0.938351	0.945644	0.862288	0.905587	0.888113	0.107925	0.0457471	0.0324729	0.0387506	1	0.977132	0.920392	0.888885	0.931382	0.913887	0.120484	0.0464736	0.0350822	0.035083	66.3304	-0.22146	0.0360044	0.987148	65.5154	-0.174591	0.0368532	0.981302	65.8183	-0.179648	0.0374245	0.987351	Yes	Yes
ATPH	P0ABA4	ATP synthase subunit delta OS=Escherichia coli (strain K12) GN=atpH PE=1 SV=1	21267.3	TRUE	Cytosol	1	0.984556	0.980555	0.851229	0.870152	0.766668	0.0475281	0.0410513	0.0288134	0.0324479	1	1.0004	0.927059	0.836299	0.818967	0.687552	0.0455366	0.0378839	0.0339271	0.0422029	1	0.96242	0.95483	0.875547	0.849831	0.745631	0.043957	0.0393418	0.0321294	0.0321449	64.4324	-0.163943	0.0251569	0.979927	63.9394	-0.110724	0.0148485	0.969288	64.3389	-0.149914	0.0220854	0.979134	Yes	Yes
AVTA	P09053	Valine--pyruvate aminotransferase OS=Escherichia coli (strain K12) GN=avtA PE=1 SV=3	51434.2	TRUE	Cytosol	1	1.00254	0.991853	0.90713	0.379588	0.138944	0.0495518	0.037302	0.0206018	0.0258484	1	1.05595	1.05015	0.92724	0.376671	0.157046	0.0634328	0.0497409	0.0392939	0.0407523	1	1.05219	0.994178	0.935623	0.359246	0.164768	0.058717	0.0456876	0.0260332	0.0326158	57.5032	-0.1082	0.0307998	0.999734	57.5813	-0.114148	0.0495743	0.996405	57.5018	-0.114946	0.0442546	0.996927	Yes	Yes
AZOR	P41407	FMN-dependent NADH-azoreductase OS=Escherichia coli (strain K12) GN=azoR PE=1 SV=3	24165.1	TRUE	Cytosol	1	1.00375	0.980316	0.797341	0.539241	0.186914	0.0535908	0.0400066	0.0259812	0.0250281	1	0.982989	0.989071	0.807793	0.643722	0.219312	0.0490467	0.0373629	0.0244529	0.0212008	1	0.997256	0.984426	0.840816	0.644233	0.232982	0.038758	0.0325598	0.0219839	0.0240772	58.2724	-0.0722446	0.00740706	0.994845	59.3869	-0.0768557	0.00324644	0.988647	59.6214	-0.0844561	0.00669043	0.992635	Yes	Yes
BAER	P69228	Transcriptional regulatory protein BaeR OS=Escherichia coli (strain K12) GN=baeR PE=1 SV=1	30158.3	TRUE	Cytosol	1	0.986452	0.968393	0.716221	0.306588	0.148669	0.0537438	0.0455389	0.0325106	0.0431851	1	1.05527	0.980856	0.754856	0.308309	0.149429	0.0627055	0.0548242	0.0406949	0.0471595	1	1.01738	0.982196	0.751338	0.307657	0.148232	0.0583485	0.0485166	0.0321221	0.038488	55.7524	-0.0782269	0.033646	0.99978	56.0432	-0.0846302	0.0446271	0.998161	56.0344	-0.0835819	0.0368272	0.99968	Yes	Yes
BAMA	P0A940	Outer membrane protein assembly factor BamA OS=Escherichia coli (strain K12) GN=bamA PE=1 SV=1	100923.0	TRUE	Outer_membrane	1	1.05929	1.04048	0.838708	1.0457	1.11431	0.415101	0.314867	0.226628	0.266447	1	1.04288	0.964005	0.831279	1.03047	1.13417	0.458247	0.305994	0.231198	0.243841	1	1.04347	0.931212	0.74392	1.03791	1.16457	0.464449	0.322094	0.236212	0.254224	68.7772	-0.510714	0.269314	0.960655	68.8811	-0.427221	0.260344	0.956236	68.8996	-0.435521	0.270843	0.912764	Yes	Yes
BAMB	P77774	Outer membrane protein assembly factor BamB OS=Escherichia coli (strain K12) GN=bamB PE=1 SV=1	44897.5	TRUE	Outer_membrane	1	1.22298	1.03886	0.91668	1.04657	1.12666	0.511624	0.44044	0.363036	0.449108	1	1.07625	0.98045	0.84387	0.979054	1.05058	0.52353	0.420942	0.350497	0.391573	1	1.07923	0.939043	0.77598	0.982007	1.10951	0.525425	0.454479	0.343286	0.393991	69.0493	-0.4658	0.417528	0.917663	69.1101	-0.337646	0.38767	0.956005	69.1143	-0.366841	0.397252	0.903945	Yes	Yes
BAMC	P0A903	Outer membrane protein assembly factor BamC OS=Escherichia coli (strain K12) GN=bamC PE=1 SV=1	40314.1	TRUE	Outer_membrane	1	1.09212	1.03265	0.857845	1.21179	1.12693	0.926749	1.06508	1.17101	1.41117	1	1.06137	0.985099	0.873858	1.2964	1.12502	0.935911	1.07366	1.17534	1.38233	1	1.05394	0.932448	0.830213	1.4266	1.26205	1.04022	1.37481	1.35218	1.73247		0.0400624	1.5	0.553102		0.0332816	1.5	0.43221		0.0177873	1.5	0.555597	Yes	Yes
BAMD	P0AC02	Outer membrane protein assembly factor BamD OS=Escherichia coli (strain K12) GN=bamD PE=1 SV=1	30160.5	TRUE	Outer_membrane	1	1.05752	0.965678	0.662359	0.679495	0.744008	0.439928	0.408707	0.340872	0.390368	1	1.04626	0.964831	0.67613	0.644244	0.674604	0.412483	0.358857	0.296281	0.334169	1	0.993382	0.917437	0.628238	0.663384	0.71786	0.441739	0.378751	0.312894	0.340517	68.6751	-0.0217704	0.25525	0.911127	65.7985	-0.0245718	0.216637	0.947689	67.5887	-0.0198044	0.119187	0.925195	Yes	Yes
BAME	P0A937	Outer membrane protein assembly factor BamE OS=Escherichia coli (strain K12) GN=bamE PE=1 SV=1	13095.7	FALSE	Outer_membrane	1	1.06193	0.96729	0.746131	0.813123	0.741335	0.492141	0.537915	0.49328	0.778755	1	1.04679	1.0038	0.700691	0.555241	0.412649	0.329072	0.305896	0.347142	0.41125	1	1.06009	1.00763	0.777779	0.959795	0.82715	0.586487	0.71271	0.67433	0.983597		-0.0218811	0.581428	0.756147	58.7366	-0.0489035	0.34569	0.978768		-0.0151564	0.762014	0.454987	Yes	Yes
BCP	P0AE52	Putative peroxiredoxin bcp OS=Escherichia coli (strain K12) GN=bcp PE=1 SV=1	20772.9	TRUE	Cytosol	1	0.950445	1.00973	0.485671	0.168808	0.140402	0.118459	0.164415	0.209037	0.30493	1	0.974573	1.01663	0.505027	0.203449	0.152245	0.12338	0.159009	0.193196	0.274051	1	0.932429	0.937477	0.396714	0.143398	0.119267	0.116341	0.156351	0.196001	0.268482	52.8842	-0.965806	0.184342	0.981252	52.9306	-0.194245	0.183404	0.988983	51.8353	-0.125487	0.164375	0.982056	Yes	Yes
BDCR	P39334	HTH-type transcriptional repressor BdcR OS=Escherichia coli (strain K12) GN=bdcR PE=1 SV=2	23606.2	TRUE	Cytosol	1	0.982564	0.963488	0.458519	0.210624	0.121654	0.0551076	0.0525211	0.038013	0.0427796	1	1.01018	0.976777	0.51481	0.239886	0.137454	0.0552076	0.0499683	0.0364461	0.041115	1	0.977883	0.959186	0.474402	0.228673	0.128076	0.0553499	0.0497319	0.0336524	0.0379906	52.8615	-0.0860188	0.0541934	0.995632	53.6089	-0.0787836	0.0473745	0.995801	53.1217	-0.0793182	0.047145	0.995393	Yes	Yes
BEPA	P66948	Beta-barrel assembly-enhancing protease OS=Escherichia coli (strain K12) GN=bepA PE=1 SV=1	57082.6	TRUE	Outer_membrane	1	1.01681	0.993852	0.817429	0.615321	0.281218	0.0648176	0.0565551	0.0371785	0.0359037	1	1.06489	1.01885	0.797491	0.460312	0.249512	0.0743593	0.0643144	0.044298	0.0450917	1	1.01734	0.986606	0.838476	0.593174	0.294846	0.0685559	0.0539833	0.0353402	0.0409754	59.4697	-0.068242	0.0135389	0.994177	57.9168	-0.0686289	0.0345781	0.995888	59.4549	-0.0685776	0.0165417	0.996936	Yes	Yes
BETB	P17445	NAD/NADP-dependent betaine aldehyde dehydrogenase OS=Escherichia coli (strain K12) GN=betB PE=1 SV=3	57975.3	TRUE	Cytosol	1	0.977552	0.956807	0.886507	0.39334	0.104273	0.0494776	0.0418085	0.0357047	0.0386635	1	1.00428	0.990234	0.903577	0.410734	0.119439	0.0582879	0.0504934	0.0376105	0.0463855	1	0.975574	0.990523	0.920472	0.373822	0.0994125	0.0462662	0.0472849	0.0351818	0.0426411	57.4261	-0.107998	0.0340764	0.998425	57.6702	-0.110691	0.0423237	0.999715	57.4789	-0.124053	0.0395342	0.999556	Yes	Yes
BFR	P0ABD3	Bacterioferritin OS=Escherichia coli (strain K12) GN=bfr PE=1 SV=1	20545.8	TRUE	Cytosol	1	0.985598	0.993282	0.976291	0.878432	0.985498	0.711632	0.825152	0.784524	0.769541	1	1.00384	0.967987	0.898793	0.911035	0.94323	0.778025	0.847447	0.771194	0.753606	1	0.98584	0.979953	0.82848	0.710389	0.615116	0.568547	0.578421	0.609322	0.496933		-0.0140142	0.765644	0.75589		-0.0061081	0.537713	0.857773		-0.0276181	0.548747	0.978717	Yes	Yes
BGLA	Q46829	6-phospho-beta-glucosidase BglA OS=Escherichia coli (strain K12) GN=bglA PE=1 SV=2	62999.1	TRUE	Cytosol	1	0.973903	0.988105	0.978631	0.670865	0.0643615	0.0249774	0.0203885	0.0133597	0.0179495	1	1.01736	1.00345	0.945239	0.612064	0.0946989	0.0376467	0.0336992	0.0258189	0.0291195	1	0.974983	0.977166	0.902655	0.588485	0.0743305	0.0285617	0.0251052	0.0200586	0.0183422	59.3776	-0.22492	0.0188023	0.999379	59.2172	-0.177157	0.0295675	0.998603	59.0646	-0.174731	0.0190981	0.995063	Yes	Yes
BGLX	P33363	Periplasmic beta-glucosidase OS=Escherichia coli (strain K12) GN=bglX PE=3 SV=2	95610.1	TRUE	Periplasm	1	0.947918	0.958409	0.893178	0.75021	0.223448	0.0693811	0.0695023	0.0633619	0.0780883	1	0.965288	0.967281	0.902384	0.760676	0.268737	0.0713476	0.065163	0.0585257	0.0669577	1	0.989989	0.953502	0.95043	0.789217	0.304834	0.0733674	0.0678013	0.0580709	0.0707041	60.3756	-0.142398	0.0668295	0.991227	60.6807	-0.125843	0.059916	0.994008	61.0325	-0.126186	0.062103	0.9976	Yes	Yes
BIOH	P13001	Pimeloyl-[acyl-carrier protein] methyl ester esterase OS=Escherichia coli (strain K12) GN=bioH PE=1 SV=1	30949.6	TRUE	Cytosol	1	0.984174	0.966069	0.597427	0.327731	0.160208	0.0561246	0.0449677	0.031522	0.0373609	1	0.996886	0.969729	0.606003	0.3271	0.155336	0.0534119	0.0419032	0.0299274	0.0350496	1	1.0049	0.954932	0.616372	0.345328	0.175801	0.0585766	0.048038	0.0282598	0.0398308	54.9696	-0.065359	0.0252653	0.997095	55.0407	-0.0665862	0.0234993	0.997375	55.2838	-0.0628278	0.0220478	0.99781	Yes	Yes
BIRA	P06709	Bifunctional ligase/repressor BirA OS=Escherichia coli (strain K12) GN=birA PE=1 SV=1	39471.8	TRUE	Inner_membrane	1	0.950663	0.910041	0.36094	0.163792	0.0929273	0.0362419	0.0309894	0.0234872	0.0252825	1	0.990345	0.948336	0.401409	0.195841	0.1056	0.0369691	0.0343179	0.0234501	0.0248092	1	0.981314	0.942544	0.309446	0.152723	0.0841482	0.0359309	0.0324891	0.0282672	0.0323811	51.6706	-0.0929005	0.0393423	0.995267	52.2736	-0.0900157	0.041602	0.994297	51.3418	-0.121818	0.0515047	0.995101	Yes	Yes
BISC	P20099	Biotin sulfoxide reductase OS=Escherichia coli (strain K12) GN=bisC PE=1 SV=3	91408.1	TRUE	Cytosol	1	1.00107	0.980032	0.598955	0.296656	0.168536	0.0586231	0.0523816	0.0365983	0.0371693	1	0.995238	0.978215	0.570433	0.275648	0.154124	0.0592735	0.0492347	0.0321089	0.0352538	1	0.99047	0.96658	0.566284	0.276838	0.155061	0.0552128	0.0422778	0.0285102	0.0327212	54.8169	-0.0694094	0.0361485	0.99719	54.3929	-0.0717267	0.0369654	0.996854	54.3559	-0.0698487	0.0306476	0.997238	Yes	Yes
BLC	P0A901	Outer membrane lipoprotein Blc OS=Escherichia coli (strain K12) GN=blc PE=1 SV=1	21557.3	TRUE	Outer_membrane	1	1.04677	0.981903	0.746446	0.630958	0.50558	0.278102	0.240967	0.237683	0.266839	1	1.01085	1.00834	0.713514	0.561697	0.448551	0.251169	0.218123	0.191681	0.218094	1	1.02136	0.977647	0.692166	0.547248	0.467108	0.232753	0.241087	0.195661	0.227548	61.4785	-0.0383161	0.202248	0.983805	59.8441	-0.0415778	0.172587	0.988076	59.6043	-0.0395559	0.177408	0.984888	Yes	Yes
BLUR	P75989	HTH-type transcriptional repressor BluR OS=Escherichia coli (strain K12) GN=bluR PE=1 SV=1	30136.9	TRUE	Cytosol	1	1.00208	0.978165	0.615669	0.36486	0.22785	0.0793494	0.0473063	0.032465	0.0441112	1	1.00412	0.982376	0.625517	0.342316	0.22321	0.0709125	0.0396181	0.0294955	0.0288647	1	0.986508	0.957882	0.655707	0.376	0.255732	0.0822243	0.0516289	0.0379647	0.0426714	55.7074	-0.0586105	0.0243865	0.995346	55.63	-0.0609179	0.0190753	0.99593	56.1932	-0.0560227	0.0194749	0.997404	Yes	Yes
BOLA	P0ABE2	DNA-binding transcriptional regulator BolA OS=Escherichia coli (strain K12) GN=bolA PE=1 SV=1	12730.6	TRUE	Cytosol	1	1.01084	1.01159	0.52792	0.189179	0.105704	0.0458334	0.0388207	0.0263096	0.031213	1	0.985604	0.965488	0.552351	0.24113	0.160502	0.0952585	0.0934879	0.0788706	0.0690478	1	1.03238	0.963082	0.548919	0.232558	0.159988	0.0938902	0.0940531	0.0782408	0.060024	53.4848	-0.0960757	0.0424048	0.996265	53.8286	-0.0794996	0.0845102	0.998189	53.7543	-0.08101	0.0829908	0.99747	Yes	Yes
BORD	P77330	Prophage lipoprotein Bor homolog OS=Escherichia coli (strain K12) GN=borD PE=3 SV=1	12674.1	TRUE	Outer_membrane	1	1.24014	1.11806	0.813034	1.25023	1.52722	0.946182	0.722743	0.851761	1.4983	1	1.12185	0.985109	0.711828	1.02214	1.13224	0.784928	0.725365	0.586002	1.21763	1	1.07999	0.963313	0.662658	1.11992	1.14676	0.876494	0.672078	0.846855	1.22913		0.261877	1.5	0.219804		-0.154553	0.882875	0.111965		-0.0610659	0.936271	0.0398571	Yes	Yes
BRNQ	P0AD99	Branched-chain amino acid transport system 2 carrier protein OS=Escherichia coli (strain K12) GN=brnQ PE=1 SV=1	47609.8	FALSE	Inner_membrane	1	0.977548	0.968107	0.666236	0.443521	0.384908	0.206592	0.0704526	0.0366575	0.0353813	1	0.997229	1.01139	0.63731	0.388832	0.274751	0.169332	0.0628519	0.0325618	0.0349013	1	0.931628	0.941764	0.606336	0.399225	0.28166	0.196938	0.0705613	0.0382463	0.0350686	57.9762	-0.0428984	0	0.99046	56.5559	-0.0529365	0.0292292	0.990253	56.3291	-0.0441471	0.00277549	0.991326	Yes	Yes
BTSR	P0AFT5	Transcriptional regulatory protein BtsR OS=Escherichia coli (strain K12) GN=btsR PE=1 SV=1	30074.3	FALSE	Cytosol	1	0.994797	0.973862	0.511359	0.247978	0.147694	0.0545458	0.0411402	0.0256746	0.0309921	1	0.987063	0.962378	0.554916	0.276875	0.155061	0.0562965	0.0464748	0.0316085	0.034459	1	1.00557	0.973036	0.558109	0.273649	0.151159	0.0546042	0.0498785	0.0300182	0.0336977	53.6866	-0.0745502	0.0374279	0.994969	54.2342	-0.0693514	0.0334589	0.996995	54.2579	-0.0715384	0.0354392	0.996632	Yes	Yes
BTUB	P06129	Vitamin B12 transporter BtuB OS=Escherichia coli (strain K12) GN=btuB PE=1 SV=2	73234.8	TRUE	Outer_membrane	1	1.30231	1.13691	0.880213	1.16118	1.30382	0.922867	0.752652	0.544644	0.776186	1	1.2181	1.0489	0.848395	1.19698	1.27876	1.0503	0.791006	0.601357	0.772204	1	1.18238	0.94795	0.763662	0.98066	1.05406	0.799417	0.680851	0.491456	0.667679		-0.0467143	0.669047	0.515192		-0.211411	0.68678	0.533382		-0.0498452	0.598762	0.710101	Yes	Yes
BTUE	P06610	Thioredoxin/glutathione peroxidase BtuE OS=Escherichia coli (strain K12) GN=btuE PE=1 SV=1	23377.4	TRUE	Cytosol	1	1.00235	0.868224	0.342245	0.175645	0.0994199	0.0445544	0.0329667	0.0214763	0.0344396	1	0.992052	0.813675	0.257149	0.12266	0.0800487	0.0319537	0.0278767	0.0235052	0.0306906	1	0.974816	0.823394	0.265018	0.143062	0.08467	0.0341053	0.0326088	0.0250826	0.0354956	51.3533	-0.0861479	0.0424227	0.99644	50.2197	-0.0990048	0.0393059	0.998004	50.3601	-0.0964575	0.0437741	0.996753	Yes	Yes
BTUF	P37028	Vitamin B12-binding protein OS=Escherichia coli (strain K12) GN=btuF PE=1 SV=2	32670.8	TRUE	Periplasm	1	1.0129	0.96725	0.571862	0.284584	0.156086	0.0609576	0.049811	0.0332172	0.0406825	1	0.972486	0.959691	0.592788	0.283531	0.169948	0.0676375	0.0602499	0.045596	0.0541055	1	1.01123	0.992578	0.661907	0.27283	0.1547	0.0650453	0.0589959	0.0412319	0.0569776	54.4371	-0.0699394	0.0372905	0.997204	54.5855	-0.0691961	0.0475355	0.998005	55.1111	-0.0799199	0.0511222	0.998733	Yes	Yes
BTUR	P0A9H5	Cob(I)yrinic acid a,c-diamide adenosyltransferase OS=Escherichia coli (strain K12) GN=btuR PE=3 SV=1	24390.8	TRUE	Cytosol	1	0.983032	0.995565	0.783024	0.610069	0.443629	0.0651647	0.0537617	0.0421794	0.0433753	1	1.00565	0.979754	0.804631	0.628132	0.473611	0.0678418	0.0565252	0.0422056	0.0478389	1	0.995809	0.98801	0.768112	0.561154	0.43514	0.0707311	0.0748913	0.0413187	0.0430649	60.2247	-0.0552386	0	0.986293	60.7019	-0.0560555	0	0.98564	59.6707	-0.0518026	0	0.987842	Yes	Yes
CADC	P23890	Transcriptional activator CadC OS=Escherichia coli (strain K12) GN=cadC PE=1 SV=1	63447.6	FALSE	Inner_membrane	1	0.988989	0.967606	0.529389	0.262265	0.144641	0.0542776	0.0468261	0.031777	0.033806	1	0.996796	0.970229	0.56275	0.272464	0.150808	0.0567778	0.0478489	0.0322712	0.0349235	1	0.98142	0.953354	0.506358	0.240487	0.132329	0.0526193	0.0424442	0.0274448	0.0304718	53.8978	-0.072441	0.0372309	0.996098	54.2797	-0.0714643	0.0358061	0.997149	53.5079	-0.0744094	0.0353923	0.996685	Yes	Yes
CAN	P61517	Carbonic anhydrase 2 OS=Escherichia coli (strain K12) GN=can PE=1 SV=1	27657.5	TRUE	Cytosol	1	0.985507	1.00156	0.863076	0.847314	0.871992	0.654018	0.357187	0.0656074	0.0463965	1	0.948772	0.933698	0.908884	0.931231	0.987902	0.768607	0.357068	0.0468413	0.0291513	1	1.00748	0.989398	0.876586	0.802822	0.775183	0.61194	0.335595	0.0422598	0.0406249	71.1267	-0.0538596	0	0.968541	72.651	-0.0834036	0	0.983984	69.4369	-0.0443124	0	0.964533	Yes	Yes
CARA	P0A6F1	Carbamoyl-phosphate synthase small chain OS=Escherichia coli (strain K12) GN=carA PE=1 SV=1	46216.5	TRUE	Cytosol	1	0.959336	1.00464	0.721273	0.498882	0.219357	0.0586911	0.0415798	0.0302283	0.038029	1	0.965525	0.959767	0.663785	0.381792	0.134797	0.0489671	0.0456737	0.0279572	0.0341901	1	0.971455	1.01578	0.685525	0.403873	0.129987	0.0433119	0.0384841	0.0208806	0.0260512	57.5899	-0.0616547	0.00606158	0.992755	55.804	-0.0664526	0.0151181	0.996251	56.2577	-0.0707448	0.0107635	0.993779	Yes	Yes
CARB	P00968	Carbamoyl-phosphate synthase large chain OS=Escherichia coli (strain K12) GN=carB PE=1 SV=2	131399.0	TRUE	Cytosol	1	0.987041	0.958737	0.74745	0.538284	0.10431	0.0401468	0.0400209	0.0325572	0.0334021	1	1.00027	0.954535	0.763103	0.561269	0.104258	0.0485901	0.0537432	0.0376442	0.0448297	1	0.979479	0.978858	0.743902	0.516723	0.10431	0.0410981	0.0354898	0.0286349	0.033407	57.5615	-0.0725341	0.00636005	0.983833	57.8645	-0.075064	0.0172837	0.981544	57.3994	-0.0732322	0.00621278	0.986488	Yes	Yes
CBPA	P36659	Curved DNA-binding protein OS=Escherichia coli (strain K12) GN=cbpA PE=1 SV=2	39246.1	TRUE	Cytosol	1	0.988975	0.981553	0.722219	0.237718	0.0722301	0.0304598	0.0237369	0.0188786	0.0228322	1	0.951217	0.96823	0.725427	0.236392	0.0806439	0.0301662	0.028651	0.0232325	0.024302	1	0.987397	0.96839	0.724312	0.224814	0.0730272	0.025801	0.021038	0.0166542	0.0191941	55.2658	-0.0982624	0.0184983	0.999845	55.2763	-0.0973956	0.0214538	0.998571	55.207	-0.0998339	0.0160509	0.99982	Yes	Yes
CCA	P06961	Multifunctional CCA protein OS=Escherichia coli (strain K12) GN=cca PE=1 SV=1	50160.6	TRUE	Cytosol	1	0.978946	0.96263	0.631353	0.287382	0.168251	0.0631021	0.0549919	0.0418835	0.0427445	1	0.955239	0.961319	0.646089	0.283157	0.16198	0.0455717	0.0370585	0.0240261	0.0244698	1	0.99565	0.99093	0.688304	0.306646	0.200281	0.046882	0.0342551	0.0238133	0.0214662	54.97	-0.0705565	0.0398827	0.998926	55.0975	-0.0709815	0.0201496	0.998196	55.7829	-0.0705904	0.0192909	0.997645	Yes	Yes
CCME	P69490	Cytochrome c-type biogenesis protein CcmE OS=Escherichia coli (strain K12) GN=ccmE PE=1 SV=1	19577.5	TRUE	Inner_membrane	1	1.00212	0.971407	0.601886	0.379162	0.263675	0.119489	0.108235	0.0889727	0.113784	1	0.963875	0.98764	0.711197	0.510552	0.382669	0.20294	0.162947	0.174355	0.203226	1	0.985398	0.982991	0.673917	0.439642	0.345928	0.17684	0.170535	0.146926	0.164119	55.6237	-0.056704	0.0906469	0.993847	58.4416	-0.0472454	0.154207	0.991317	57.1755	-0.0507822	0.141531	0.993982	Yes	Yes
CDD	P0ABF6	Cytidine deaminase OS=Escherichia coli (strain K12) GN=cdd PE=1 SV=1	34096.6	TRUE	Cytosol	1	0.982937	0.970352	0.896921	0.869513	0.775035	0.115713	0.061354	0.0393667	0.0341148	1	0.987271	0.98091	0.925958	0.895408	0.745382	0.111478	0.0593104	0.0360988	0.0340562	1	0.998841	0.992981	0.927572	0.84965	0.720266	0.107967	0.0542289	0.0385752	0.0381327	64.8803	-0.124874	0.0340602	0.986583	64.6739	-0.123955	0.03318	0.99326	64.4586	-0.107946	0.0268386	0.990194	Yes	Yes
CDH	P06282	CDP-diacylglycerol pyrophosphatase OS=Escherichia coli (strain K12) GN=cdh PE=3 SV=1	30723.2	TRUE	Periplasm	1	0.983233	0.966557	0.665767	0.499711	0.379295	0.0838285	0.0708759	0.0543869	0.0632414	1	0.967078	0.962349	0.780711	0.640324	0.585216	0.114813	0.081796	0.0579139	0.0526071	1	0.982846	0.974695	0.83463	0.719452	0.631499	0.0973484	0.0659365	0.049216	0.0451913	58.0238	-0.0462981	0	0.987234	61.6474	-0.0484398	0	0.971851	62.9409	-0.0617853	0	0.973353	Yes	Yes
CEDA	P0AE60	Cell division activator CedA OS=Escherichia coli (strain K12) GN=cedA PE=1 SV=2	10287.5	TRUE	Cytosol	1	0.993721	0.966618	0.633866	0.307532	0.188421	0.0623912	0.0527254	0.0353394	0.0412024	1	0.995667	0.956212	0.609395	0.283468	0.161306	0.065996	0.059673	0.0447714	0.0449443	1	0.965097	0.948863	0.631269	0.268636	0.156427	0.0739453	0.0683898	0.0611211	0.0560427	55.2188	-0.0668876	0.0338734	0.998418	54.7137	-0.0702911	0.0434831	0.999107	54.7338	-0.0738858	0.0563556	0.99913	Yes	Yes
CFA	P0A9H7	Cyclopropane-fatty-acyl-phospholipid synthase OS=Escherichia coli (strain K12) GN=cfa PE=1 SV=2	48690.9	TRUE	Cytosol	1	0.977232	0.958143	0.450767	0.221742	0.133389	0.0588175	0.0518391	0.0398518	0.0396976	1	0.995874	0.955942	0.468713	0.219088	0.12226	0.0476795	0.0383712	0.029702	0.0289766	1	0.992968	0.985703	0.395499	0.19274	0.112318	0.0481598	0.0396858	0.029587	0.0360432	52.8488	-0.0820448	0.0545879	0.994457	53.0355	-0.0804399	0.0397924	0.995883	52.2379	-0.105413	0.0581768	0.992338	Yes	Yes
CHAA	P31801	Sodium-potassium/proton antiporter ChaA OS=Escherichia coli (strain K12) GN=chaA PE=1 SV=1	41033.4	FALSE	Inner_membrane	1	1.00462	0.973642	0.600718	0.390412	0.309145	0.162941	0.152382	0.127423	0.150143	1	0.952618	0.971148	0.591638	0.413701	0.320838	0.189221	0.166684	0.150966	0.158504	1	0.953865	0.964784	0.568747	0.360335	0.266144	0.138106	0.14479	0.116076	0.121761	55.8208	-0.054037	0.134549	0.992007	56.016	-0.0501707	0.146713	0.989642	55.051	-0.0571248	0.11907	0.991871	Yes	Yes
CHAB	P0AE63	Putative cation transport regulator ChaB OS=Escherichia coli (strain K12) GN=chaB PE=3 SV=1	11689.3	TRUE	Cytosol	1	0.991432	0.959273	0.696538	0.518081	0.453183	0.312464	0.303928	0.274551	0.323421	1	0.988065	0.974074	0.631766	0.376485	0.278109	0.160907	0.174787	0.157843	0.178432	1	0.99881	0.973277	0.626928	0.408142	0.31297	0.216188	0.227155	0.207943	0.230037	59.0851	-0.0409557	0.284967	0.992431	55.6295	-0.0608973	0.162469	0.996099	55.828	-0.0580855	0.217022	0.995508	Yes	Yes
CHBB	P69795	PTS system N,N'-diacetylchitobiose-specific EIIB component OS=Escherichia coli (strain K12) GN=chbB PE=1 SV=1	13767.8	TRUE	Cytosol	1	1.05551	1.035	0.636203	0.35043	0.225352	0.0798719	0.0807929	0.0682367	0.063521	1	1.00891	0.996035	0.620122	0.256076	0.177771	0.074732	0.0732987	0.0603177	0.0617504	1	0.983572	0.943904	0.592684	0.218714	0.163118	0.081648	0.0693231	0.0622152	0.0634498	55.7315	-0.0669968	0.0644392	0.990237	54.6722	-0.0791288	0.0676029	0.997284	54.0907	-0.0790087	0.066963	0.998915	Yes	Yes
CHRR	P0AGE6	Chromate reductase OS=Escherichia coli (strain K12) GN=chrR PE=1 SV=1	22252.9	TRUE	Cytosol	1	0.998759	0.9515	0.721382	0.577233	0.544077	0.382903	0.401513	0.340226	0.144354	1	1.00726	0.959386	0.707988	0.516131	0.457563	0.335	0.364094	0.291453	0.10606	1	0.975975	0.98042	0.711448	0.508912	0.400905	0.311915	0.344429	0.289224	0.115202	64.0165	-0.0249042	0.112788	0.967051	60.7317	-0.0319819	0.170187	0.968317	59.3536	-0.0388356	0.21058	0.972478	Yes	Yes
CIRA	P17315	Colicin I receptor OS=Escherichia coli (strain K12) GN=cirA PE=1 SV=2	81870.0	TRUE	Outer_membrane	1	1.02468	0.992532	0.612052	0.402952	0.296443	0.147302	0.119737	0.0948412	0.10914	1	0.997675	0.973365	0.613209	0.376421	0.261445	0.140213	0.112452	0.0859643	0.087958	1	1.00924	0.968882	0.599776	0.356704	0.241372	0.117462	0.105573	0.0810715	0.0793457	56.1934	-0.0537796	0.0950357	0.99076	55.7768	-0.0558513	0.0841492	0.995305	55.3838	-0.0586958	0.0786328	0.995534	Yes	Yes
CLCA	P37019	H(+)/Cl(-) exchange transporter ClcA OS=Escherichia coli (strain K12) GN=clcA PE=1 SV=2	53466.3	TRUE	Inner_membrane	1	1.00197	0.97826	0.586571	0.369146	0.289652	0.145892	0.124558	0.0424231	0.0418135	1	0.989075	0.962213	0.584542	0.322106	0.20835	0.104555	0.0800881	0.0414193	0.0396548	1	0.992872	0.965068	0.59616	0.343941	0.238464	0.132191	0.103534	0.0483122	0.0412042	55.8789	-0.0509275	0.0492332	0.989132	54.9661	-0.0605431	0.0465279	0.99619	55.3834	-0.0563625	0.053997	0.994788	Yes	Yes
CLPA	P0ABH9	ATP-dependent Clp protease ATP-binding subunit ClpA OS=Escherichia coli (strain K12) GN=clpA PE=1 SV=1	94409.2	TRUE	Cytosol	1	0.972297	0.932109	0.505797	0.0761785	0.0457584	0.0175621	0.0144876	0.011771	0.0127931	1	0.970901	0.961031	0.54745	0.0899297	0.053345	0.0208268	0.0179217	0.0136547	0.0138193	1	0.959192	0.958342	0.544285	0.0928316	0.0582659	0.0260354	0.0219099	0.0187455	0.0199674	52.8643	-0.111938	0.0118023	0.998947	53.2699	-0.11951	0.0175548	0.999247	53.2426	-0.1182	0.0224265	0.998748	Yes	Yes
CLPB	P63284	Chaperone protein ClpB OS=Escherichia coli (strain K12) GN=clpB PE=1 SV=1	105780.0	TRUE	Cytosol	1	0.967973	0.936587	0.9366	0.534518	0.0656854	0.028321	0.0261179	0.0213315	0.0231086	1	0.966904	0.959948	0.961447	0.537451	0.0740723	0.0310999	0.0277714	0.0204631	0.0238402	1	0.989404	0.959979	0.963275	0.529514	0.0622468	0.0261541	0.0237705	0.0190822	0.0223948	58.7654	-0.174835	0.02113	0.995714	58.7958	-0.17675	0.0236702	0.998109	58.7451	-0.188242	0.0209823	0.998659	Yes	Yes
CLPP	P0A6G7	ATP-dependent Clp protease proteolytic subunit OS=Escherichia coli (strain K12) GN=clpP PE=1 SV=1	24889.8	TRUE	Cytosol	1	1.0424	1.00194	0.851676	0.844272	0.843002	0.0776923	0.0523686	0.0344081	0.0377411	1	1.03697	0.979562	0.854054	0.816296	0.784918	0.0593301	0.0448417	0.0291627	0.0357756	1	1.01072	0.974037	0.868842	0.828376	0.790027	0.0513072	0.0325172	0.0190054	0.0207469	64.9925	-0.172669	0.0362904	0.975493	64.6367	-0.148781	0.0248327	0.971583	64.6463	-0.155856	0.0141284	0.976786	Yes	Yes
CLPS	P0A8Q6	ATP-dependent Clp protease adapter protein ClpS OS=Escherichia coli (strain K12) GN=clpS PE=1 SV=1	14347.6	TRUE	Cytosol	1	0.980022	0.950893	0.557524	0.252691	0.137248	0.0529049	0.0442277	0.0311406	0.0312038	1	0.978208	0.93777	0.568418	0.25018	0.147987	0.0584708	0.0491592	0.0311042	0.0343919	1	0.903926	0.921957	0.551247	0.22798	0.134875	0.0490377	0.0456234	0.0301258	0.0312113	54.037	-0.0725399	0.0322435	0.99841	54.0994	-0.0707537	0.0339395	0.998971	53.7324	-0.0707038	0.0284647	0.99418	Yes	Yes
CLPX	P0A6H1	ATP-dependent Clp protease ATP-binding subunit ClpX OS=Escherichia coli (strain K12) GN=clpX PE=1 SV=2	54288.7	TRUE	Cytosol	1	0.992116	0.975676	0.229762	0.0936596	0.0546652	0.0284885	0.0236574	0.0167495	0.0182029	1	0.953939	0.98732	0.206584	0.0830638	0.0480019	0.0198431	0.017359	0.0132931	0.016265	1	0.950668	0.99055	0.204826	0.0996824	0.0644123	0.0331329	0.0319788	0.0227489	0.0244579	51.1153	-0.180425	0.0374275	0.997846	51.154	-0.206434	0.0320149	0.996903	51.1649	-0.214296	0.0453367	0.996172	Yes	Yes
CLSA	P0A6H8	Cardiolipin synthase A OS=Escherichia coli (strain K12) GN=clsA PE=1 SV=1	58738.3	TRUE	Inner_membrane	1	0.952406	0.953391	0.66524	0.325645	0.142534	0.0828264	0.0583654	0.0644924	0.0581371	1	0.997862	0.981643	0.785709	0.371473	0.139315	0.052309	0.0421209	0.0308578	0.0332854	1	0.99108	0.958075	0.70606	0.306879	0.134217	0.0560215	0.0429076	0.0310893	0.0409894	55.3692	-0.0709888	0.0505741	0.998056	56.7154	-0.0825184	0.0269762	0.999675	55.6282	-0.0775696	0.0307397	0.999851	Yes	Yes
CMK	P0A6I0	Cytidylate kinase OS=Escherichia coli (strain K12) GN=cmk PE=1 SV=1	26392.2	TRUE	Cytosol	1	0.981352	0.993065	0.864292	0.393235	0.140029	0.0600699	0.0446679	0.0352058	0.0397176	1	0.972942	0.965153	0.831733	0.347353	0.104294	0.0383858	0.0354455	0.0257106	0.0280027	1	0.992233	0.958395	0.837215	0.324274	0.0871806	0.028451	0.0266219	0.0183039	0.020774	57.3644	-0.0965058	0.0374478	0.999733	56.7694	-0.0974067	0.0237802	0.998974	56.6314	-0.103165	0.0167288	0.999157	Yes	Yes
CMOA	P76290	Carboxy-S-adenosyl-L-methionine synthase OS=Escherichia coli (strain K12) GN=cmoA PE=1 SV=1	30049.4	TRUE	Cytosol	1	0.982479	1.01818	0.835572	0.471547	0.169623	0.0703161	0.0556143	0.0189794	0.0212887	1	0.958752	0.987894	0.830523	0.46282	0.183756	0.0933443	0.0676004	0.027757	0.0280325	1	0.977989	1.00099	0.875064	0.428578	0.12171	0.0445393	0.0342826	0.0164602	0.0180572	57.9267	-0.0815726	0.0233356	0.998039	57.8452	-0.0768863	0.0334685	0.997891	57.6911	-0.099406	0.0184762	0.999151	Yes	Yes
CMOB	P76291	tRNA U34 carboxymethyltransferase OS=Escherichia coli (strain K12) GN=cmoB PE=1 SV=1	40591.6	TRUE	Cytosol	1	0.957884	0.954393	0.730867	0.186922	0.102472	0.0412286	0.0351081	0.0251713	0.0237967	1	0.994451	0.982676	0.752251	0.243147	0.16305	0.0687379	0.0666998	0.045119	0.0562897	1	0.938455	0.977911	0.731977	0.183534	0.11212	0.0465469	0.0439994	0.0340003	0.0354133	55.0377	-0.107337	0.0323528	0.997805	55.5675	-0.0953653	0.0612583	0.998436	55.0096	-0.111416	0.0432618	0.996947	Yes	Yes
CMOM	P36566	tRNA 5-carboxymethoxyuridine methyltransferase OS=Escherichia coli (strain K12) GN=cmoM PE=1 SV=2	33460.7	TRUE	Cytosol	1	0.948332	0.930854	0.571251	0.145604	0.0859068	0.0411794	0.0334853	0.0201032	0.0219964	1	0.948773	0.974311	0.615911	0.19493	0.116495	0.0419287	0.0347879	0.0255949	0.030747	1	0.990199	0.981216	0.609918	0.266535	0.157565	0.0729995	0.0638288	0.0466471	0.051815	53.559	-0.093135	0.0258072	0.997891	54.2416	-0.0896631	0.0327802	0.997794	54.6273	-0.0758442	0.0538858	0.998329	Yes	Yes
CNU	P64467	OriC-binding nucleoid-associated protein OS=Escherichia coli (strain K12) GN=cnu PE=1 SV=1	9327.96	TRUE	Cytosol	1	0.973527	0.962537	0.712756	0.428459	0.295353	0.166922	0.17116	0.143576	0.200522	1	0.964042	0.95101	0.7328	0.485896	0.297285	0.17327	0.19175	0.198663	0.262076	1	0.99698	0.946446	0.765522	0.494127	0.318195	0.21662	0.221633	0.279472	0.385036	56.9109	-0.0577583	0.15648	0.996475	57.4476	-0.0569965	0.193774	0.98986	57.6555	-0.061429	0.269918	0.975729	Yes	Yes
COAA	P0A6I3	Pantothenate kinase OS=Escherichia coli (strain K12) GN=coaA PE=1 SV=1	40461.9	TRUE	Cytosol	1	0.982796	0.959337	0.37223	0.128536	0.0804934	0.038778	0.0365755	0.0264517	0.0287509	1	0.919903	0.96207	0.313272	0.12156	0.0694078	0.0339064	0.0279848	0.0212985	0.024837	1	1.03246	1.05322	0.364043	0.153722	0.0836516	0.0394775	0.0319088	0.0315803	0.0378467	51.8863	-0.118211	0.045224	0.997678	51.4723	-0.135311	0.043082	0.993201	52.1945	-0.199673	0.0612687	0.991822	Yes	Yes
COABC	P0ABQ0	Coenzyme A biosynthesis bifunctional protein CoaBC OS=Escherichia coli (strain K12) GN=coaBC PE=1 SV=2	47992.9	TRUE	Cytosol	1	0.983848	0.99053	0.76866	0.148704	0.0757161	0.0362927	0.0360507	0.0232497	0.0285344	1	0.954763	0.955362	0.751366	0.138066	0.0818217	0.0282632	0.0233838	0.0163021	0.0183741	1	0.982114	0.976807	0.767697	0.123691	0.0648694	0.0246054	0.0214901	0.0167847	0.0175107	55.0074	-0.135192	0.0343706	0.999502	54.8805	-0.130698	0.0262043	0.997318	54.8741	-0.143889	0.0242501	0.999241	Yes	Yes
COAD	P0A6I6	Phosphopantetheine adenylyltransferase OS=Escherichia coli (strain K12) GN=coaD PE=1 SV=1	19200.1	TRUE	Cytosol	1	1.00448	0.975623	0.686253	0.515503	0.441814	0.309192	0.312529	0.281928	0.265143	1	0.984382	0.940888	0.642643	0.426784	0.318388	0.214747	0.199083	0.181843	0.155861	1	1.00369	0.986676	0.739946	0.57985	0.508543	0.350536	0.407549	0.326477	0.266273	58.9733	-0.0412453	0.26957	0.992351	56.5334	-0.0487541	0.162437	0.9977	61.8605	-0.0344246	0.293942	0.983704	Yes	Yes
COAE	P0A6I9	Dephospho-CoA kinase OS=Escherichia coli (strain K12) GN=coaE PE=1 SV=1	23982.8	FALSE	Cytosol	1	0.963218	0.946823	0.428116	0.191872	0.105759	0.0444527	0.0360229	0.0282235	0.034434	1	0.976183	0.948132	0.522207	0.259431	0.146923	0.0602308	0.047349	0.0300123	0.0355651	1	0.995612	0.971034	0.552361	0.267109	0.145577	0.056012	0.047404	0.031725	0.0340273	52.4831	-0.0878741	0.0432796	0.995508	53.7671	-0.0700739	0.0364502	0.996799	54.1437	-0.072431	0.0363231	0.996883	Yes	Yes
COBB	P75960	NAD-dependent protein deacylase OS=Escherichia coli (strain K12) GN=cobB PE=1 SV=3	34422.2	TRUE	Cytosol	1	0.966757	0.980052	0.587985	0.174219	0.101362	0.0441444	0.0387061	0.0241853	0.0294059	1	0.99412	0.975047	0.596992	0.194136	0.107417	0.0457807	0.0370219	0.028063	0.0248912	1	0.98424	0.961844	0.608356	0.195459	0.117185	0.0516964	0.0494882	0.0327302	0.0332675	53.8937	-0.0955558	0.0353627	0.998654	54.0696	-0.0899135	0.0332194	0.99936	54.1428	-0.0886136	0.0402732	0.999403	Yes	Yes
COBT	P36562	Nicotinate-nucleotide--dimethylbenzimidazole phosphoribosyltransferase OS=Escherichia coli (strain K12) GN=cobT PE=3 SV=3	40055.3	TRUE	Cytosol	1	0.992571	0.953559	0.492336	0.2463	0.142781	0.0515527	0.0415847	0.0334712	0.0319601	1	0.988701	0.963802	0.534916	0.25629	0.140041	0.0535703	0.0438082	0.0306422	0.0319743	1	0.968937	0.958374	0.501291	0.256283	0.145016	0.0590187	0.050072	0.0340612	0.03016	53.4281	-0.0734325	0.0385147	0.995613	53.8973	-0.0730721	0.0351166	0.996878	53.5785	-0.071823	0.0398546	0.994964	Yes	Yes
CODA	P25524	Cytosine deaminase OS=Escherichia coli (strain K12) GN=codA PE=1 SV=3	50711.4	TRUE	Cytosol	1	1.00333	0.980005	0.922273	0.877275	0.942692	0.703824	0.681577	0.0728132	0.0328301	1	1.0201	1.02063	0.885073	0.896939	0.868572	0.746161	0.656241	0.0663084	0.0299813	1	0.998984	1.00685	0.91215	0.872054	0.882066	0.714107	0.736081	0.0592977	0.0337547	74.901	-0.0648586	0	0.927577	74.8944	-0.0684715	0	0.930251	76.3362	-0.136598	0	0.905005	Yes	Yes
CODB	P0AA82	Cytosine permease OS=Escherichia coli (strain K12) GN=codB PE=1 SV=1	45568.6	FALSE	Inner_membrane	1	1.00732	0.971189	0.564503	0.301984	0.180992	0.0672818	0.0594062	0.0347757	0.0395911	1	0.993784	0.967078	0.57241	0.294249	0.174036	0.0658822	0.0502287	0.0328257	0.0377242	1	1.00382	0.975963	0.563114	0.285596	0.170874	0.0607919	0.0480002	0.0379178	0.0387837	54.5731	-0.065968	0.0392012	0.995655	54.567	-0.0667392	0.0351189	0.996785	54.4297	-0.0690575	0.0388086	0.995978	Yes	Yes
COHE	P75974	Prophage repressor CohE OS=Escherichia coli (strain K12) GN=cohE PE=4 SV=1	28571.9	TRUE	Cytosol	1	0.983579	0.968449	0.727131	0.245939	0.145388	0.080289	0.0641392	0.0593142	0.0683051	1	1.00122	0.989827	0.728547	0.243249	0.133732	0.059643	0.0502355	0.0380216	0.0428252	1	0.953622	0.955982	0.762159	0.286747	0.168065	0.0939992	0.0986752	0.0909695	0.104145	55.3394	-0.093034	0.0666482	0.99933	55.39	-0.0940437	0.0466838	0.999485	55.8068	-0.0908984	0.0947064	0.997753	Yes	Yes
COMR	P75952	HTH-type transcriptional repressor ComR OS=Escherichia coli (strain K12) GN=comR PE=1 SV=2	26781.9	FALSE	Cytosol	1	0.990655	0.967132	0.567531	0.26953	0.151608	0.0596257	0.0537764	0.037037	0.0422956	1	1.0153	0.976682	0.588787	0.273636	0.152825	0.061561	0.0520385	0.0355624	0.0399819	1	0.995665	0.977404	0.577357	0.262733	0.150694	0.0594525	0.0508141	0.035117	0.0394269	54.2737	-0.0720702	0.0415871	0.997622	54.5183	-0.0731588	0.0405915	0.997615	54.3455	-0.0742435	0.0411058	0.997558	Yes	Yes
COPA	Q59385	Copper-exporting P-type ATPase A OS=Escherichia coli (strain K12) GN=copA PE=1 SV=4	94576.5	TRUE	Inner_membrane	1	0.965255	0.97459	0.664449	0.325198	0.162119	0.0658628	0.0418617	0.0268554	0.0304761	1	0.970671	0.986478	0.658707	0.401586	0.265508	0.158599	0.0919169	0.0741134	0.0779112	1	0.993747	0.977813	0.804172	0.382597	0.211693	0.105139	0.0745044	0.0523536	0.0633809	55.5512	-0.0690777	0.0241224	0.998571	56.5114	-0.0546777	0.0677367	0.995655	57.0914	-0.0754489	0.0610227	0.9996	Yes	Yes
CORA	P0ABI4	Magnesium transport protein CorA OS=Escherichia coli (strain K12) GN=corA PE=1 SV=1	38456.9	TRUE	Inner_membrane	1	0.959431	0.937856	0.829868	0.598442	0.412763	0.0568726	0.053386	0.041986	0.0540899	1	1.00981	0.962623	0.853943	0.613867	0.42672	0.0592319	0.0492986	0.037487	0.0365273	1	1.00328	0.973839	0.829427	0.54883	0.406553	0.0629229	0.0564528	0.0463175	0.0498939	60.0909	-0.0580803	3.86926e-05	0.988901	60.4727	-0.0617625	0	0.99235	59.6835	-0.0577818	0.00609853	0.992376	Yes	Yes
CORC	P0AE78	Magnesium and cobalt efflux protein CorC OS=Escherichia coli (strain K12) GN=corC PE=1 SV=1	36084.5	TRUE	Cytosol	1	1.02599	0.990634	0.842222	0.311085	0.0588978	0.022894	0.022525	0.0149775	0.0170516	1	1.01122	1.01178	0.841155	0.330106	0.0906862	0.0394417	0.0391964	0.0308876	0.0369319	1	1.00399	1.01072	0.835361	0.303948	0.0730084	0.0264173	0.0248754	0.0197117	0.021763	56.5625	-0.111011	0.0121978	0.999133	56.6967	-0.105819	0.0305154	0.999464	56.4853	-0.109394	0.0176211	0.999617	Yes	Yes
CPDA	P0AEW4	3',5'-cyclic adenosine monophosphate phosphodiesterase CpdA OS=Escherichia coli (strain K12) GN=cpdA PE=1 SV=1	32578.7	TRUE	Cytosol	1	1.02231	0.981633	0.761479	0.607646	0.546897	0.339227	0.294766	0.1788	0.126066	1	1.003	0.97347	0.748291	0.617742	0.542739	0.368654	0.310193	0.210037	0.119724	1	1.11531	0.98419	0.864568	0.688483	0.646642	0.420319	0.401679	0.216212	0.118517	63.226	-0.0304943	0.029253	0.990094	63.739	-0.0280607	0	0.990755	67.0517	-0.0289557	0	0.97352	Yes	Yes
CPDB	P08331	2',3'-cyclic-nucleotide 2'-phosphodiesterase/3'-nucleotidase OS=Escherichia coli (strain K12) GN=cpdB PE=1 SV=2	82360.0	TRUE	Periplasm	1	0.9484	0.95813	0.841543	0.37221	0.158612	0.0659774	0.0607205	0.0536302	0.0696201	1	0.979796	0.971396	0.84315	0.379719	0.167712	0.0667295	0.0643693	0.0601778	0.0703543	1	0.976372	0.996392	0.84911	0.405456	0.190919	0.0772729	0.0674216	0.0701776	0.0888599	57.0528	-0.0910228	0.0558462	0.997603	57.1426	-0.0901763	0.0590754	0.999381	57.4322	-0.0874855	0.0694678	0.99924	Yes	Yes
CPOB	P45955	Cell division coordinator CpoB OS=Escherichia coli (strain K12) GN=cpoB PE=1 SV=2	32109.9	TRUE	Periplasm	1	1.00759	1.00024	0.871795	0.770571	0.478203	0.157511	0.215398	0.262886	0.313771	1	1.04085	1.02404	0.887111	0.707975	0.450121	0.14881	0.21447	0.230974	0.299324	1	0.948642	0.908144	0.692771	0.633888	0.414844	0.153445	0.208121	0.257571	0.31416	62.0233	-0.0802845	0.233343	0.971893	61.3883	-0.073006	0.217787	0.97807	59.3208	-0.0404282	0.205293	0.947796	Yes	Yes
CPXA	P0AE82	Sensor histidine kinase CpxA OS=Escherichia coli (strain K12) GN=cpxA PE=1 SV=1	55258.6	TRUE	Inner_membrane	1	1.01065	0.97793	0.580111	0.23822	0.13694	0.0465531	0.0392329	0.0270449	0.025837	1	0.983335	0.956322	0.551918	0.257261	0.154778	0.0727325	0.0721729	0.0491996	0.070317	1	0.907	0.915793	0.542038	0.187569	0.10168	0.0413244	0.037393	0.0293225	0.0376652	54.2281	-0.0783939	0.0316143	0.997972	53.9607	-0.0739896	0.062694	0.997904	53.3917	-0.0791167	0.0291779	0.994804	Yes	Yes
CPXR	P0AE88	Transcriptional regulatory protein CpxR OS=Escherichia coli (strain K12) GN=cpxR PE=1 SV=1	28587.4	TRUE	Cytosol	1	0.982656	0.965978	0.727074	0.274454	0.169189	0.0761051	0.0655236	0.0611248	0.0737891	1	1.04052	1.04134	0.720411	0.275	0.147131	0.0769772	0.0747558	0.0657433	0.0759152	1	0.973777	0.949589	0.655261	0.244718	0.12064	0.0558983	0.0477471	0.0434917	0.0405799	55.5807	-0.0843194	0.0659373	0.999118	55.5049	-0.0924387	0.0729026	0.996626	54.7708	-0.0820471	0.0396906	0.999589	Yes	Yes
CRA	P0ACP1	Catabolite repressor/activator OS=Escherichia coli (strain K12) GN=cra PE=1 SV=1	40896.7	TRUE	Cytosol	1	0.978216	0.959461	0.765431	0.370778	0.0897299	0.0341886	0.0305226	0.0179594	0.019444	1	1.03692	0.982507	0.784261	0.364826	0.0995015	0.0436964	0.0360404	0.0279239	0.0349278	1	0.991793	1.00495	0.690447	0.345837	0.128566	0.0726402	0.0562812	0.0381148	0.0382866	56.4443	-0.0835704	0.00924647	0.997439	56.5654	-0.0879943	0.0230138	0.997965	55.8139	-0.075619	0.0369485	0.99762	Yes	Yes
CREA	P0AE91	Protein CreA OS=Escherichia coli (strain K12) GN=creA PE=3 SV=1	20648.5	TRUE	Periplasm	1	1.02355	0.989563	0.844015	0.675726	0.698632	0.463831	0.550511	0.431273	0.409879	1	1.00003	1.00486	0.827721	0.720441	0.634929	0.502603	0.507949	0.460649	0.36381	1	0.987328	0.985465	0.820347	0.737785	0.648322	0.521066	0.601445	0.492196	0.419006	71.9514	-0.0243503	0.396435	0.962835	71.1661	-0.0241068	0.368974	0.983594	77.3868	-0.0209115	0.423753	0.967177	Yes	Yes
CRL	P24251	Sigma factor-binding protein Crl OS=Escherichia coli (strain K12) GN=crl PE=1 SV=5	18566.0	TRUE	Cytosol	1	0.9795	0.933508	0.278965	0.119761	0.0682936	0.0297945	0.0250223	0.0181509	0.0200695	1	0.970242	0.861634	0.262261	0.119377	0.0673044	0.0306323	0.0278116	0.018884	0.0214026	1	0.784043	0.816424	0.238427	0.121373	0.0700558	0.0285331	0.0275859	0.020373	0.0233493	51.0832	-0.130573	0.0398367	0.996775	50.5479	-0.109058	0.0364941	0.997388	50.0409	-0.0918108	0.0302578	0.966028	Yes	Yes
CRP	P0ACJ8	cAMP-activated global transcriptional regulator CRP OS=Escherichia coli (strain K12) GN=crp PE=1 SV=1	27233.9	TRUE	Cytosol	1	0.968709	0.954838	0.605946	0.117177	0.0726179	0.0336554	0.0284777	0.0201402	0.0219585	1	0.971666	0.947591	0.608609	0.109233	0.0662309	0.0354934	0.0262611	0.0179963	0.0186138	1	0.967877	0.956042	0.621388	0.113906	0.0685686	0.0369374	0.0268688	0.0199099	0.0197165	53.7802	-0.113631	0.0267839	0.998807	53.7693	-0.116283	0.0245638	0.998642	53.8804	-0.118224	0.026651	0.998706	Yes	Yes
CRR	P69783	PTS system glucose-specific EIIA component OS=Escherichia coli (strain K12) GN=crr PE=1 SV=2	22135.5	TRUE	Cytosol	1	0.955417	0.951935	0.920139	0.859346	0.775767	0.32712	0.219144	0.221012	0.285724	1	0.950343	0.9852	0.942139	0.907673	0.771412	0.308067	0.201203	0.202805	0.261262	1	0.972999	0.935514	0.963026	0.923819	0.817521	0.315587	0.211962	0.206586	0.285622	66.0203	-0.0734416	0.227397	0.977655	65.7748	-0.0873656	0.213876	0.989598	66.0609	-0.0990542	0.230239	0.987899	Yes	Yes
CSDA	Q46925	Cysteine desulfurase CsdA OS=Escherichia coli (strain K12) GN=csdA PE=1 SV=1	45955.9	TRUE	Cytosol	1	1.00768	0.991105	0.72272	0.550972	0.526265	0.344914	0.287957	0.16317	0.0681342	1	1.00293	0.962717	0.720673	0.543271	0.458669	0.32852	0.291967	0.141326	0.0557923	1	0.9941	0.965709	0.765956	0.619713	0.595867	0.42182	0.398381	0.188606	0.0537146	62.273	-0.0304073	0	0.981345	61.3187	-0.0312145	0	0.985521	64.9522	-0.0276364	0	0.969181	Yes	Yes
CSDE	P0AGF2	Sulfur acceptor protein CsdE OS=Escherichia coli (strain K12) GN=csdE PE=1 SV=1	17591.5	TRUE	Cytosol	1	1.0114	0.993972	0.634652	0.282608	0.161139	0.0589354	0.0598246	0.0439215	0.0507227	1	1.00302	0.985305	0.653078	0.311857	0.168548	0.0677139	0.0716585	0.0548101	0.0652964	1	1.00398	0.982107	0.686699	0.304707	0.186018	0.0771938	0.0796323	0.0637588	0.0770896	54.9831	-0.0759644	0.0480154	0.997879	55.3024	-0.0729278	0.0562346	0.998495	55.5355	-0.0751948	0.0681472	0.999021	Yes	Yes
CSID	P76621	Protein CsiD OS=Escherichia coli (strain K12) GN=csiD PE=1 SV=2	40373.0	TRUE	Cytosol	1	0.978773	0.997559	0.555151	0.221755	0.133642	0.0434297	0.0388728	0.0302721	0.0457945	1	0.968374	0.991504	0.575306	0.270532	0.173102	0.0515944	0.0510336	0.0368927	0.0475515	1	1.00946	1.01068	0.567316	0.220694	0.132158	0.0476191	0.0359583	0.0261334	0.0280944	53.9083	-0.0842812	0.042516	0.996247	54.4524	-0.0726652	0.043411	0.994947	54.0511	-0.0854517	0.0374339	0.995978	Yes	Yes
CSIE	P54901	Stationary phase-inducible protein CsiE OS=Escherichia coli (strain K12) GN=csiE PE=4 SV=3	51298.9	FALSE	Cytosol	1	0.994262	0.966666	0.549324	0.272874	0.150063	0.0567799	0.0486422	0.0325061	0.0347784	1	0.98548	0.970187	0.545965	0.263917	0.150122	0.0558893	0.0453104	0.0316868	0.0346243	1	0.992527	0.946704	0.490992	0.256233	0.151419	0.0619895	0.0489166	0.0345884	0.0407963	54.1521	-0.0708294	0.0361405	0.996762	54.0772	-0.0720723	0.0364643	0.996524	53.451	-0.0710709	0.0440106	0.995502	Yes	Yes
CSPA	P0A9X9	Cold shock protein CspA OS=Escherichia coli (strain K12) GN=cspA PE=1 SV=2	9002.77	TRUE	Cytosol	1	1.09226	0.998917	0.884582	0.750001	0.739649	0.562751	0.515319	0.5201	0.608983	1	0.935595	0.97248	0.807213	0.70633	0.631494	0.464612	0.442095	0.410024	0.462291	1	1.12628	0.960021	0.84595	0.68635	0.616462	0.474511	0.486039	0.467782	0.589684		-0.0258626	0.533593	0.945891	69.3822	-0.026398	0.394497	0.978826		-0.033648	0.499674	0.941902	Yes	Yes
CSPB	P36995	Cold shock-like protein CspB OS=Escherichia coli (strain K12) GN=cspB PE=1 SV=1	9086.83	TRUE	Cytosol	1	0.979045	1.03667	0.528019	0.274799	0.181601	0.115315	0.12992	0.157247	0.205237	1	0.969161	0.985447	0.531895	0.274526	0.167691	0.0985041	0.126091	0.12407	0.159626	1	0.965959	0.951426	0.41822	0.211678	0.156395	0.117216	0.123842	0.138159	0.194364	53.4125	-0.105823	0.164154	0.989516	53.6237	-0.0853493	0.132038	0.994291	52.1466	-0.10995	0.149145	0.995411	Yes	Yes
CSPC	P0A9Y6	Cold shock-like protein CspC OS=Escherichia coli (strain K12) GN=cspC PE=1 SV=2	9001.9	TRUE	Cytosol	1	1.03616	1.05079	1.14099	1.12336	1.1598	0.939412	0.935458	0.947214	1.1467	1	0.853687	0.875462	0.843559	0.934704	0.865905	0.714102	0.710618	0.740826	0.848554	1	1.24085	1.0006	0.964418	1.03214	1.00241	0.801366	0.881128	0.809977	1.07865			1.5	-0.0204782		-0.0059466	0.684803	0.465684		-0.0944944	0.892779	0.277995	Yes	Yes
CSPD	P0A968	Cold shock-like protein CspD OS=Escherichia coli (strain K12) GN=cspD PE=1 SV=1	9166.73	TRUE	Cytosol	1	1.01052	1.01193	0.788633	0.561486	0.351765	0.228724	0.248424	0.242458	0.296838	1	1.04844	0.99159	0.807364	0.585482	0.520179	0.328912	0.371822	0.299582	0.395738	1	0.974671	0.940973	0.778458	0.523674	0.358007	0.255077	0.257346	0.25058	0.293475	59.0154	-0.0569577	0.2425	0.990838	61.5745	-0.0423291	0.336635	0.982004	58.6356	-0.0520117	0.248746	0.995176	Yes	Yes
CSPE	P0A972	Cold shock-like protein CspE OS=Escherichia coli (strain K12) GN=cspE PE=1 SV=2	9062.95	TRUE	Cytosol	1	1.06203	1.08319	0.997045	0.949003	0.895046	0.612368	0.556691	0.56183	0.749765	1	0.995136	0.918079	0.873199	0.830073	0.78308	0.52919	0.48604	0.480635	0.616195	1	1.31388	0.993018	0.999293	0.880996	0.825372	0.590626	0.575203	0.542265	0.738488		-0.0789808	0.618451	0.903919		-0.0252572	0.495539	0.906563		-0.0380894	0.606714	0.758839	Yes	Yes
CSPG	P0A978	Cold shock-like protein CspG OS=Escherichia coli (strain K12) GN=cspG PE=1 SV=1	8921.67	TRUE	Cytosol	1	1.03689	1.42436	0.602713	0.411955	0.310371	0.219376	0.242614	0.304609	0.349476	1	1.02905	1.26976	0.56451	0.378469	0.268189	0.166901	0.19527	0.191747	0.256091	1	1.02418	1.23602	0.569673	0.315706	0.230417	0.136146	0.160947	0.185312	0.22146	53.3789	-0.242555	0.306285	0.868853	53.3225	-0.179772	0.241372	0.93313	53.3747	-0.170856	0.206088	0.952504	Yes	Yes
CSRA	P69913	Carbon storage regulator OS=Escherichia coli (strain K12) GN=csrA PE=1 SV=1	7539.14	TRUE	Cytosol	1	0.981612	0.964942	0.60424	0.527664	0.492172	0.326039	0.338322	0.210336	0.131237	1	0.996732	0.968121	0.58043	0.484874	0.475134	0.300613	0.297013	0.185818	0.120755	1	0.971847	0.968855	0.592988	0.505414	0.489871	0.336743	0.332528	0.21432	0.126146	60.5615	-0.0287345	0.097151	0.965289	59.1413	-0.0321145	0.115121	0.964856	60.2257	-0.0288901	0.103953	0.961218	Yes	Yes
CSTA	P15078	Carbon starvation protein A OS=Escherichia coli (strain K12) GN=cstA PE=1 SV=3	80324.2	TRUE	Inner_membrane	1	0.940356	0.941552	0.740516	0.591154	0.567368	0.341748	0.309908	0.0717804	0.0634509	1	0.99442	0.98911	0.669249	0.453524	0.349021	0.245479	0.183025	0.0573712	0.0456067	1	0.949669	0.941757	0.701802	0.498631	0.396739	0.299833	0.263978	0.0696873	0.0619767	62.6084	-0.0312822	0	0.974481	58.1713	-0.0414184	0.035114	0.98749	59.6631	-0.0332802	0	0.98496	Yes	Yes
CUEO	P36649	Blue copper oxidase CueO OS=Escherichia coli (strain K12) GN=cueO PE=1 SV=2	62190.4	TRUE	Periplasm	1	1.046	0.99152	0.690748	0.545147	0.489393	0.337504	0.278849	0.129224	0.144721	1	0.994015	0.97408	0.727781	0.542229	0.460308	0.326079	0.253131	0.116751	0.135362	1	0.992277	0.997464	0.750846	0.595394	0.533167	0.392756	0.315899	0.133958	0.146419	61.1937	-0.0325507	0.0753473	0.978669	60.9187	-0.0336838	0.0617557	0.990223	63.5126	-0.0288412	0	0.983182	Yes	Yes
CURA	P76113	NADPH-dependent curcumin reductase OS=Escherichia coli (strain K12) GN=curA PE=1 SV=3	41537.7	TRUE	Cytosol	1	0.918631	0.93698	0.506204	0.138335	0.0740865	0.0290127	0.021213	0.0145082	0.0172301	1	0.984093	0.992186	0.559387	0.151401	0.0844217	0.0323097	0.0284285	0.0170821	0.0184375	1	0.95359	0.969201	0.518576	0.130356	0.076544	0.0285956	0.0229115	0.0155697	0.0216133	52.9887	-0.0927162	0.0190724	0.996029	53.5823	-0.102761	0.0278215	0.998771	53.1445	-0.103559	0.0253814	0.998217	Yes	Yes
CUTC	P67826	Copper homeostasis protein CutC OS=Escherichia coli (strain K12) GN=cutC PE=3 SV=1	28690.7	TRUE	Cytosol	1	0.980327	0.947715	0.847738	0.687003	0.181414	0.0331401	0.0311052	0.0212002	0.0227244	1	0.984251	0.961557	0.800149	0.628253	0.201702	0.0342094	0.0277709	0.0170311	0.0179181	1	1.00331	0.984255	0.8264	0.629815	0.238765	0.0599047	0.0411863	0.0169275	0.0206308	59.8909	-0.124464	0.0186789	0.98763	59.1145	-0.0770294	0	0.98753	59.4438	-0.0750002	0.00327415	0.993097	Yes	Yes
CYAA	P00936	Adenylate cyclase OS=Escherichia coli (strain K12) GN=cyaA PE=1 SV=5	105025.0	TRUE	Cytosol	1	0.965698	0.929739	0.382952	0.170304	0.102199	0.0360581	0.0347448	0.0223474	0.0256552	1	1.00451	0.965135	0.519309	0.243199	0.139197	0.0534084	0.0483492	0.0297885	0.0323763	1	1.03509	0.986228	0.569035	0.280342	0.165236	0.0716664	0.0606317	0.0368991	0.0441774	51.9604	-0.0932411	0.0413186	0.995412	53.6751	-0.0755835	0.039562	0.996471	54.429	-0.072067	0.0483789	0.995174	Yes	Yes
CYCA	P0AAE0	D-serine/D-alanine/glycine transporter OS=Escherichia coli (strain K12) GN=cycA PE=1 SV=1	56550.7	FALSE	Inner_membrane	1	1.00959	0.969546	0.641338	0.492176	0.374283	0.147137	0.124812	0.0744419	0.0566649	1	0.985541	0.964371	0.598028	0.334522	0.215987	0.0854724	0.0669419	0.0412067	0.0354663	1	1.0038	0.959105	0.609252	0.362689	0.254774	0.0975789	0.0992227	0.0555023	0.0480027	58.0005	-0.0427232	0.0169246	0.989974	55.2232	-0.0596191	0.0347729	0.996404	55.6597	-0.0553544	0.0470049	0.995406	Yes	Yes
CYDA	P0ABJ9	Cytochrome bd-I ubiquinol oxidase subunit 1 OS=Escherichia coli (strain K12) GN=cydA PE=1 SV=1	63150.6	TRUE	Inner_membrane	1	0.962124	0.98031	0.956876	0.951219	1.08085	0.806959	0.825093	0.546704	0.110258	1	0.949581	0.967682	0.95648	0.96603	1.01832	0.879205	0.812262	0.554456	0.0869453	1	0.949335	0.95032	0.951059	0.957492	0.989626	0.815521	0.904936	0.555034	0.0831756	80.3701	-0.0632879	0	0.939958	80.4061	-0.069913	0	0.966354	80.8812	-0.0897191	0	0.943478	Yes	Yes
CYDB	P0ABK2	Cytochrome bd-I ubiquinol oxidase subunit 2 OS=Escherichia coli (strain K12) GN=cydB PE=1 SV=1	43971.0	TRUE	Inner_membrane	1	0.937575	0.953394	0.782396	0.721876	0.740487	0.518316	0.544407	0.374662	0.120707	1	0.914915	0.88007	0.774109	0.67748	0.659338	0.4909	0.50927	0.337201	0.0692268	1	1.01051	0.98101	0.889054	0.63888	0.637136	0.428276	0.502553	0.296141	0.0699453	70.9553	-0.0216888	0	0.927183	68.1813	-0.0216849	0	0.923935	67.7733	-0.0258257	0	0.945245	Yes	Yes
CYDC	P23886	ATP-binding/permease protein CydC OS=Escherichia coli (strain K12) GN=cydC PE=3 SV=2	65286.4	TRUE	Inner_membrane	1	0.977803	0.954641	0.808381	0.50682	0.146572	0.0441554	0.0292413	0.0226515	0.0260148	1	0.987391	0.990413	0.85231	0.540261	0.174304	0.0430004	0.0302424	0.0219467	0.0283645	1	0.979049	1.00751	0.846635	0.50238	0.170242	0.0396668	0.0269108	0.0231297	0.0296755	57.9155	-0.0781025	0.00693094	0.994408	58.5807	-0.0860859	0.0126458	0.996922	58.2361	-0.0852069	0.0132025	0.997762	Yes	Yes
CYDD	P29018	ATP-binding/permease protein CydD OS=Escherichia coli (strain K12) GN=cydD PE=1 SV=3	67134.8	TRUE	Inner_membrane	1	0.972143	0.948482	0.741021	0.487991	0.151737	0.0360117	0.0342055	0.0239554	0.0243722	1	1.01349	0.98647	0.80001	0.534124	0.157897	0.0346967	0.0313309	0.0233714	0.0258781	1	1.02681	0.94878	0.771524	0.48205	0.174486	0.0442942	0.0441471	0.0270502	0.0298094	57.259	-0.0674011	0	0.992599	58.1545	-0.0776247	0.00463779	0.993441	57.5323	-0.0692382	0.00839986	0.995544	Yes	Yes
CYNR	P27111	HTH-type transcriptional regulator CynR OS=Escherichia coli (strain K12) GN=cynR PE=1 SV=5	34944.7	FALSE	Cytosol	1	0.999359	0.965909	0.531314	0.272416	0.151805	0.0530964	0.0439503	0.0293706	0.0335279	1	0.997488	0.956223	0.534219	0.257023	0.142572	0.0572434	0.0421979	0.0306163	0.0340184	1	0.988641	0.963692	0.530272	0.256137	0.139819	0.0557521	0.0451883	0.0315085	0.0307721	54.0032	-0.0703281	0.0339314	0.995771	53.8819	-0.0720479	0.0352784	0.99727	53.8527	-0.0730528	0.0361249	0.996696	Yes	Yes
CYOA	P0ABJ1	Cytochrome bo(3) ubiquinol oxidase subunit 2 OS=Escherichia coli (strain K12) GN=cyoA PE=1 SV=1	39528.9	TRUE	Inner_membrane	1	0.955649	0.984163	0.838729	0.710131	0.659098	0.404457	0.346849	0.0900586	0.0447241	1	0.955925	0.936535	0.88907	0.753332	0.703142	0.467192	0.379064	0.0917372	0.0512689	1	0.965113	0.910885	0.88085	0.698196	0.660475	0.428915	0.379941	0.0899617	0.0563421	65.8958	-0.0348403	0	0.977159	67.497	-0.0357823	0	0.973829	66.2868	-0.0333196	0	0.970437	Yes	Yes
CYOB	P0ABI8	Cytochrome bo(3) ubiquinol oxidase subunit 1 OS=Escherichia coli (strain K12) GN=cyoB PE=1 SV=1	79129.7	TRUE	Inner_membrane	1	0.971265	0.994965	0.90059	0.876944	0.949284	0.512107	0.443106	0.160756	0.084961	1	0.963458	0.993568	0.895816	0.868064	0.843151	0.518817	0.407468	0.153059	0.085724	1	0.956146	0.964285	0.77106	0.629243	0.589635	0.345358	0.310074	0.109144	0.0642024	71.3293	-0.0443728	0	0.965668	70.3738	-0.0406724	0	0.982514	63.6105	-0.0318618	0	0.981977	Yes	Yes
CYSB	P0A9F3	HTH-type transcriptional regulator CysB OS=Escherichia coli (strain K12) GN=cysB PE=3 SV=1	39622.3	TRUE	Cytosol	1	0.951265	0.916148	0.302201	0.118483	0.0845989	0.0276408	0.0239008	0.0161988	0.0198506	1	0.953374	0.878822	0.283308	0.104084	0.0632268	0.0271832	0.024828	0.0178688	0.0203269	1	0.982673	0.967362	0.299053	0.0984339	0.059509	0.0233366	0.0213342	0.0171649	0.0213638	51.1545	-0.115588	0.037796	0.995703	50.7983	-0.11012	0.0318381	0.997532	51.4384	-0.147545	0.0353555	0.997859	Yes	Yes
CYSE	P0A9D4	Serine acetyltransferase OS=Escherichia coli (strain K12) GN=cysE PE=1 SV=1	32219.0	TRUE	Cytosol	1	1.01951	0.96868	0.826341	0.69719	0.694527	0.39735	0.0532105	0.045409	0.0430765	1	0.929339	0.918988	0.740542	0.661842	0.600258	0.357692	0.0496285	0.037028	0.0364865	1	0.979767	0.965443	0.807544	0.722642	0.6824	0.405221	0.0311769	0.0209884	0.0278393	64.7244	-0.0463226	0	0.966515	62.6147	-0.04024	0	0.958733	64.7241	-0.0488328	0	0.961453	Yes	Yes
CYSG	P0AEA8	Siroheme synthase OS=Escherichia coli (strain K12) GN=cysG PE=1 SV=1	53985.8	TRUE	Cytosol	1	1.0039	0.98499	0.811431	0.587797	0.299579	0.0485927	0.0326889	0.0216581	0.0245688	1	0.984522	0.993482	0.7951	0.584229	0.318383	0.0582568	0.0537566	0.0401204	0.0435156	1	0.997994	0.990259	0.822092	0.596077	0.329126	0.056068	0.0409725	0.0276043	0.0298192	59.2883	-0.0663026	0	0.995425	59.2744	-0.0616934	0.00727954	0.993954	59.5927	-0.0647055	0	0.995692	Yes	Yes
CYSI	P17846	Sulfite reductase [NADPH] hemoprotein beta-component OS=Escherichia coli (strain K12) GN=cysI PE=1 SV=4	72320.8	FALSE	Cytosol	1	0.995093	0.967166	0.464122	0.222366	0.122699	0.0446864	0.0388272	0.0258623	0.0261118	1	0.992381	0.970598	0.490818	0.227732	0.12891	0.0486167	0.0421657	0.0287929	0.0293518	1	0.976461	0.974104	0.409318	0.191423	0.110181	0.0395563	0.0332731	0.0197796	0.0236115	53.0454	-0.0814186	0.0391298	0.994625	53.3281	-0.0796981	0.0400177	0.995499	52.3908	-0.0954265	0.0441849	0.992858	Yes	Yes
CYSJ	P38038	Sulfite reductase [NADPH] flavoprotein alpha-component OS=Escherichia coli (strain K12) GN=cysJ PE=1 SV=4	72301.2	TRUE	Cytosol	1	0.973395	0.915508	0.444828	0.200843	0.121323	0.0587435	0.0506761	0.0383704	0.0496302	1	0.983847	0.925356	0.421506	0.213669	0.133083	0.0494858	0.0420595	0.0298817	0.0338327	1	0.995437	0.923865	0.37913	0.200806	0.125645	0.0423028	0.0387758	0.0273404	0.0271406	52.5501	-0.0798541	0.0514438	0.99768	52.4807	-0.0787061	0.0450936	0.99491	52.016	-0.0860733	0.0473206	0.993414	Yes	Yes
CYSK	P0ABK5	Cysteine synthase A OS=Escherichia coli (strain K12) GN=cysK PE=1 SV=2	39796.1	TRUE	Cytosol	1	0.947041	0.943471	0.857805	0.808605	0.730895	0.296625	0.0791098	0.0393384	0.0366323	1	0.949415	0.944345	0.876933	0.820369	0.74536	0.28061	0.0676878	0.0343206	0.0284443	1	0.970608	0.968464	0.893083	0.813535	0.726313	0.275958	0.0676947	0.0317051	0.0313295	65.4217	-0.0607525	0	0.980008	65.5105	-0.0667246	0	0.982555	65.3031	-0.0654845	0	0.988124	Yes	Yes
CYSM	P16703	Cysteine synthase B OS=Escherichia coli (strain K12) GN=cysM PE=1 SV=1	35278.3	TRUE	Cytosol	1	1.00221	0.982482	0.68437	0.541551	0.479615	0.30821	0.154065	0.0627336	0.0741384	1	0.987069	0.966017	0.712765	0.531959	0.469619	0.275721	0.115609	0.0423	0.044914	1	0.993796	0.992513	0.712237	0.560526	0.471714	0.276823	0.126579	0.0526571	0.0580731	60.4322	-0.0357239	0	0.984764	60.0649	-0.0388729	0	0.988957	60.4855	-0.0387634	0	0.988732	Yes	Yes
CYSP	P16700	Thiosulfate-binding protein OS=Escherichia coli (strain K12) GN=cysP PE=1 SV=1	44007.9	TRUE	Periplasm	1	0.990561	0.946358	0.811848	0.624769	0.319003	0.104177	0.102789	0.116981	0.130455	1	0.990842	0.93685	0.79343	0.625309	0.324942	0.108592	0.103595	0.110936	0.12453	1	0.991475	0.943864	0.793488	0.630125	0.348705	0.0970426	0.114803	0.112149	0.147073	59.607	-0.0623478	0.0845424	0.989349	59.5435	-0.0579376	0.0753195	0.988224	59.7048	-0.0579754	0.0848887	0.985654	Yes	Yes
CYSQ	P22255	3'(2'),5'-bisphosphate nucleotidase CysQ OS=Escherichia coli (strain K12) GN=cysQ PE=1 SV=2	29850.6	TRUE	Cytosol	1	1.05114	0.975134	0.871055	0.477867	0.171169	0.0582885	0.0528744	0.0433957	0.0444203	1	1.04495	0.996921	0.858856	0.492569	0.200519	0.0751006	0.0561883	0.0413162	0.0491076	1	1.00455	0.98499	0.875491	0.504552	0.176163	0.0501408	0.0354559	0.0228806	0.0355127	58.1234	-0.0893286	0.0374185	0.997707	58.2831	-0.0818961	0.039527	0.998305	58.4019	-0.0893556	0.0218871	0.99904	Yes	Yes
CYSS	P21888	Cysteine--tRNA ligase OS=Escherichia coli (strain K12) GN=cysS PE=1 SV=2	57724.5	TRUE	Cytosol	1	0.979283	0.970236	0.590088	0.082202	0.0475487	0.0201184	0.0181459	0.0130984	0.0142024	1	0.996522	0.99415	0.586647	0.101279	0.0650488	0.0228623	0.0211739	0.0137912	0.0147838	1	1.0326	0.988741	0.570614	0.098057	0.0612816	0.025398	0.0187784	0.0130122	0.0127426	53.5593	-0.132962	0.017962	0.999471	53.6024	-0.126024	0.0228166	0.999446	53.477	-0.12514	0.0215886	0.999002	Yes	Yes
CYSZ	P0A6J3	Sulfate transporter CysZ OS=Escherichia coli (strain K12) GN=cysZ PE=1 SV=1	31289.7	TRUE	Inner_membrane	1	0.988515	0.9498	0.654422	0.437102	0.366414	0.165475	0.0956236	0.046707	0.0433856	1	1.04454	1.01609	0.676842	0.480106	0.358039	0.20969	0.105312	0.0571779	0.0483338	1	1.00143	0.971507	0.690577	0.497293	0.397873	0.228016	0.113603	0.050806	0.0455321	57.5708	-0.0429712	0	0.993975	58.3801	-0.0451037	0.0223994	0.988362	58.9199	-0.0408311	0	0.993606	Yes	Yes
CYTR	P0ACN7	HTH-type transcriptional repressor CytR OS=Escherichia coli (strain K12) GN=cytR PE=1 SV=1	41689.0	TRUE	Cytosol	1	1.06294	0.968157	0.814985	0.499136	0.29186	0.0709546	0.0544732	0.0307324	0.0338269	1	0.984244	0.972846	0.676254	0.421376	0.227117	0.0582063	0.0494909	0.0317335	0.0335125	1	0.959772	0.968495	0.709471	0.447001	0.252197	0.0699077	0.0554047	0.0341429	0.0280275	58.5337	-0.0631746	0.011991	0.996516	56.6095	-0.0585204	0.00879587	0.996806	57.1912	-0.0567587	0.00472553	0.997076	Yes	Yes
DACA	P0AEB2	D-alanyl-D-alanine carboxypeptidase DacA OS=Escherichia coli (strain K12) GN=dacA PE=1 SV=1	50488.0	TRUE	Periplasm	1	0.974023	0.908202	0.340434	0.151088	0.078262	0.0325919	0.031657	0.0303718	0.047135	1	0.950545	0.949955	0.371982	0.141443	0.0668217	0.0254089	0.0260244	0.0283499	0.0434501	1	0.948308	0.946277	0.425925	0.154276	0.0696448	0.0293959	0.0280761	0.0291421	0.0443358	51.4373	-0.101912	0.0458078	0.997048	51.8629	-0.111051	0.0410889	0.996116	52.3279	-0.0988246	0.0375757	0.996875	Yes	Yes
DACB	P24228	D-alanyl-D-alanine carboxypeptidase DacB OS=Escherichia coli (strain K12) GN=dacB PE=1 SV=2	56175.6	TRUE	Periplasm	1	0.969419	0.980616	0.646131	0.356291	0.123963	0.0471155	0.0336413	0.0264471	0.0349736	1	0.948618	0.939387	0.647789	0.384976	0.179941	0.0700295	0.0604806	0.0408213	0.0553678	1	0.961137	0.950154	0.63355	0.352549	0.140201	0.0484132	0.0436396	0.0344039	0.0372718	55.5055	-0.0696235	0.0164981	0.996138	55.7546	-0.0598064	0.0278302	0.996523	55.3287	-0.0654805	0.0190782	0.996961	Yes	Yes
DACC	P08506	D-alanyl-D-alanine carboxypeptidase DacC OS=Escherichia coli (strain K12) GN=dacC PE=1 SV=2	49596.6	TRUE	Periplasm	1	0.959047	0.973749	0.771351	0.289159	0.0952641	0.0396037	0.0374819	0.0313186	0.0375627	1	0.982611	0.983421	0.825317	0.277409	0.0795495	0.0261888	0.0256259	0.0235472	0.030282	1	0.953834	0.949846	0.778038	0.243085	0.0695896	0.0206828	0.020473	0.0190115	0.0280335	55.9368	-0.0953776	0.0297268	0.998819	56.2296	-0.110039	0.0226381	0.999718	55.6745	-0.105678	0.0173946	0.997897	Yes	Yes
DADA	P0A6J5	D-amino acid dehydrogenase OS=Escherichia coli (strain K12) GN=dadA PE=1 SV=1	50898.3	TRUE	Cytosol	1	0.978588	0.952622	0.877653	0.826551	0.392398	0.032075	0.0328504	0.01993	0.0200351	1	0.981848	0.965606	0.883234	0.832527	0.413166	0.0375444	0.0362056	0.0270379	0.0293377	1	0.990251	0.979916	0.915635	0.83875	0.455819	0.0274485	0.0293489	0.0196183	0.0256046	61.7625	-0.11283	0.0130849	0.990938	61.923	-0.111597	0.0189399	0.992059	62.2413	-0.111453	0.010334	0.995281	Yes	Yes
DADX	P29012	Alanine racemase, catabolic OS=Escherichia coli (strain K12) GN=dadX PE=2 SV=2	41110.5	TRUE	Cytosol	1	1.00028	0.976285	0.799425	0.646791	0.470317	0.133201	0.0935161	0.054849	0.0666925	1	1.00318	0.991966	0.788378	0.649806	0.454321	0.12683	0.0933346	0.0497893	0.0552528	1	1.00569	0.979973	0.817786	0.675931	0.513688	0.114917	0.0758746	0.0403129	0.0446546	61.046	-0.0498571	0.0026492	0.991012	60.8997	-0.0505896	0	0.99079	61.6329	-0.0547964	0	0.987778	Yes	Yes
DAM	P0AEE8	DNA adenine methylase OS=Escherichia coli (strain K12) GN=dam PE=1 SV=1	36489.3	TRUE	Cytosol	1	0.953112	0.958205	0.418777	0.211559	0.116089	0.0475141	0.0390569	0.0310232	0.0312224	1	0.981115	0.945304	0.411342	0.191144	0.11071	0.0460354	0.0402947	0.0312373	0.0289513	1	0.950852	0.944877	0.380581	0.182266	0.0983524	0.0385804	0.0385189	0.0252271	0.0238253	52.5106	-0.0862152	0.0471543	0.992335	52.321	-0.0897735	0.0469994	0.995295	52.0092	-0.0955537	0.0448027	0.9933	Yes	Yes
DAMX	P11557	Cell division protein DamX OS=Escherichia coli (strain K12) GN=damX PE=1 SV=2	52550.9	TRUE	Inner_membrane	1	0.950915	0.958775	0.859591	0.837908	0.812249	0.658555	0.674723	0.686942	0.77423	1	0.900198	0.917222	0.844187	0.83368	0.763053	0.582342	0.616646	0.610801	0.689125	1	0.999783	0.977355	0.913014	0.909992	0.831762	0.700838	0.813197	0.783353	0.908676		-0.0137746	0.689038	0.869551		-0.013079	0.570265	0.858424		-0.0136547	0.805603	0.699715	Yes	Yes
DAPA	P0A6L2	4-hydroxy-tetrahydrodipicolinate synthase OS=Escherichia coli (strain K12) GN=dapA PE=1 SV=1	34514.3	TRUE	Cytosol	1	0.966087	0.982437	0.88549	0.900535	0.895343	0.329267	0.0821702	0.0744395	0.0811646	1	0.978464	0.980724	0.912	0.918679	0.884697	0.335334	0.0802682	0.0765192	0.0783066	1	1.00726	0.967793	0.930246	0.915262	0.935261	0.350251	0.0689772	0.0575432	0.0639059	67.1383	-0.104417	0.065187	0.985658	67.1382	-0.101649	0.0632172	0.99146	67.6218	-0.120276	0.0522621	0.992582	Yes	Yes
DAPB	P04036	4-hydroxy-tetrahydrodipicolinate reductase OS=Escherichia coli (strain K12) GN=dapB PE=1 SV=1	31602.6	TRUE	Cytosol	1	1.00103	0.948335	0.861388	0.771606	0.802374	0.661704	0.680359	0.218102	0.0450718	1	0.995286	0.972666	0.87195	0.822395	0.812912	0.679221	0.691188	0.211827	0.051989	1	1.01327	0.979759	0.867617	0.790541	0.777865	0.653836	0.736484	0.197175	0.0489309	73.3661	-0.0323028	0	0.879487	74.1458	-0.0366569	0	0.895996	73.6303	-0.032318	0	0.859673	Yes	Yes
DAPD	P0A9D8	2,3,4,5-tetrahydropyridine-2,6-dicarboxylate N-succinyltransferase OS=Escherichia coli (strain K12) GN=dapD PE=1 SV=1	33023.6	TRUE	Cytosol	1	1.00129	0.97285	0.899562	0.866618	0.848206	0.120022	0.092644	0.079352	0.082985	1	0.999478	0.981951	0.923067	0.898753	0.809686	0.0848452	0.0577357	0.0461156	0.0509121	1	0.996231	0.984697	0.929609	0.914687	0.850476	0.0993108	0.0688977	0.0581751	0.0622348	65.1128	-0.165936	0.0805094	0.983957	64.7864	-0.166842	0.0467947	0.991897	65.0322	-0.179174	0.0604644	0.993607	Yes	Yes
DAPE	P0AED7	Succinyl-diaminopimelate desuccinylase OS=Escherichia coli (strain K12) GN=dapE PE=1 SV=1	43361.3	TRUE	Cytosol	1	1.00725	0.96781	0.673885	0.459772	0.36165	0.150433	0.065196	0.0382479	0.0351039	1	1.01289	0.988056	0.725345	0.540392	0.432168	0.185409	0.0572885	0.0405174	0.0386483	1	1.0235	0.97095	0.651624	0.40664	0.285354	0.117615	0.0594405	0.0371378	0.0414121	57.8524	-0.0460599	0	0.993891	59.5347	-0.0454602	0	0.991266	56.6801	-0.0521872	0.0172598	0.995344	Yes	Yes
DAPF	P0A6K1	Diaminopimelate epimerase OS=Escherichia coli (strain K12) GN=dapF PE=1 SV=1	32135.5	TRUE	Cytosol	1	0.989958	0.986499	0.577333	0.298881	0.167223	0.0689837	0.0618762	0.0407774	0.0436885	1	1.01024	0.95292	0.584744	0.268858	0.13338	0.0591697	0.0516946	0.0346125	0.0356132	1	1.01432	0.969166	0.587986	0.261028	0.134304	0.0653897	0.0645588	0.0429367	0.0416446	54.6304	-0.06935	0.0452214	0.995847	54.3571	-0.0727197	0.0357319	0.998937	54.3441	-0.076447	0.0476801	0.998505	Yes	Yes
DAUA	P0AFR2	C4-dicarboxylic acid transporter DauA OS=Escherichia coli (strain K12) GN=dauA PE=1 SV=2	62482.4	TRUE	Inner_membrane	1	0.991356	0.956134	0.593455	0.29822	0.156027	0.0532039	0.0513999	0.0330286	0.0364346	1	1.00541	0.956015	0.714602	0.391371	0.199857	0.0702055	0.0653996	0.0458099	0.0531771	1	1.00853	0.965156	0.783954	0.450414	0.241974	0.0724844	0.0515547	0.0333104	0.0410282	54.6896	-0.0677895	0.0302005	0.998308	56.4753	-0.064767	0.0358254	0.999246	57.6738	-0.0649503	0.0208412	0.999413	Yes	Yes
DBPA	P21693	ATP-dependent RNA helicase DbpA OS=Escherichia coli (strain K12) GN=dbpA PE=1 SV=2	54482.4	TRUE	Cytosol	1	0.984678	0.888679	0.369937	0.186526	0.111854	0.0478979	0.0431622	0.0328054	0.0294768	1	0.979977	0.912045	0.405821	0.20904	0.134366	0.0509489	0.0404209	0.0280044	0.0298185	1	0.980485	0.885681	0.386995	0.207837	0.11993	0.0460934	0.0386336	0.0235168	0.0290822	51.7216	-0.0838343	0.0465211	0.996235	52.276	-0.0779374	0.0438107	0.994721	51.982	-0.0761674	0.0384318	0.995485	Yes	Yes
DCD	P28248	dCTP deaminase OS=Escherichia coli (strain K12) GN=dcd PE=1 SV=1	22495.8	TRUE	Cytosol	1	0.997762	0.98589	0.748662	0.602753	0.598308	0.415122	0.434173	0.408429	0.458374	1	1.00519	0.990714	0.797837	0.670792	0.62857	0.500516	0.491593	0.497264	0.511084	1	0.977665	0.982076	0.786413	0.665326	0.614797	0.506609	0.587201	0.554158	0.581704	64.8917	-0.0330034	0.418446	0.977404	78.9024	-0.0293728	0.486987	0.988187		-0.0338837	0.559124	0.97956	Yes	Yes
DCM	P0AED9	DNA-cytosine methyltransferase OS=Escherichia coli (strain K12) GN=dcm PE=1 SV=1	59731.7	TRUE	Cytosol	1	0.983411	0.924829	0.474814	0.23161	0.125449	0.046161	0.040046	0.0273612	0.0295884	1	0.991822	0.93234	0.462349	0.245259	0.161395	0.0578614	0.0537063	0.0365747	0.0382821	1	0.955012	0.910078	0.443787	0.248176	0.163216	0.0601786	0.0598285	0.0474164	0.0470845	53.0742	-0.0730879	0.0326655	0.997167	53.0913	-0.0709622	0.0471575	0.994609	52.8143	-0.0682674	0.0523754	0.9939	Yes	Yes
DCP	P24171	Dipeptidyl carboxypeptidase OS=Escherichia coli (strain K12) GN=dcp PE=1 SV=4	82851.8	TRUE	Cytosol	1	0.94639	0.965847	0.78283	0.493809	0.179052	0.0474579	0.0327519	0.0216196	0.0239685	1	0.966084	0.966164	0.790204	0.450027	0.178596	0.0388211	0.0332547	0.025261	0.0276673	1	1.00627	0.976985	0.859212	0.48858	0.228528	0.0540582	0.0559763	0.0391324	0.038628	57.7571	-0.0703576	0.00295215	0.994846	57.4564	-0.0733124	0.0092836	0.997786	58.3521	-0.0780104	0.029821	0.999346	Yes	Yes
DCRB	P0AEE1	Protein DcrB OS=Escherichia coli (strain K12) GN=dcrB PE=3 SV=1	22582.1	TRUE	Inner_membrane	1	0.939643	0.938227	0.900255	0.86871	0.781366	0.373995	0.370228	0.406492	0.541114	1	0.954215	0.994298	0.906657	0.848521	0.730087	0.350579	0.338031	0.379397	0.471207	1	0.952067	0.951831	0.946134	0.877003	0.801227	0.39765	0.388343	0.405635	0.544667	66.9394	-0.0738599	0.417473	0.915268	66.2085	-0.0626183	0.375307	0.952963	67.1811	-0.079553	0.428416	0.939057	Yes	Yes
DCTA	P0A830	Aerobic C4-dicarboxylate transport protein OS=Escherichia coli (strain K12) GN=dctA PE=1 SV=1	50447.3	TRUE	Inner_membrane	1	1.13504	0.99915	0.953934	0.787814	0.772108	0.08337	0.0455684	0.0352943	0.0334775	1	1.02086	1.03399	0.870049	0.77913	0.701724	0.092721	0.046843	0.0314412	0.0327832	1	0.994242	1.00017	0.944362	0.869443	0.785965	0.121066	0.0568819	0.0500326	0.0542102	64.6647	-0.118059	0.0199593	0.971578	64.0254	-0.0848154	0.00343627	0.976206	64.9382	-0.129796	0.0447919	0.9913	Yes	Yes
DCUA	P0ABN5	Anaerobic C4-dicarboxylate transporter DcuA OS=Escherichia coli (strain K12) GN=dcuA PE=1 SV=1	49672.6	TRUE	Inner_membrane	1	0.958108	0.977476	0.76529	0.759643	0.772431	0.386098	0.1005	0.0587455	0.0564446	1	1.00122	0.97019	0.68671	0.585044	0.476014	0.302515	0.0929691	0.0600494	0.0627176	1	0.982388	0.90418	0.715725	0.704124	0.716017	0.423622	0.105112	0.0603214	0.0537596	65.8897	-0.0480609	0	0.952216	60.5203	-0.0378249	0	0.983556	64.5846	-0.0379778	0	0.937182	Yes	Yes
DCUR	P0AD01	Transcriptional regulatory protein DcuR OS=Escherichia coli (strain K12) GN=dcuR PE=1 SV=1	30620.0	TRUE	Cytosol	1	1.0044	0.941034	0.532418	0.311574	0.226859	0.111735	0.0554705	0.0285243	0.0266556	1	0.990056	0.941516	0.485828	0.241357	0.133876	0.0528418	0.040676	0.0264069	0.0291071	1	0.976521	0.935187	0.477436	0.232601	0.13517	0.0487632	0.0390566	0.0247976	0.0294905	54.529	-0.0564193	0.0303099	0.993141	53.3005	-0.0729669	0.0345441	0.996357	53.16	-0.0730983	0.0335027	0.996297	Yes	Yes
DCYD	P76316	D-cysteine desulfhydrase OS=Escherichia coli (strain K12) GN=dcyD PE=1 SV=4	37593.9	TRUE	Cytosol	1	0.931391	0.939333	0.792367	0.781799	0.834047	0.653264	0.582315	0.140234	0.0691255	1	0.962194	0.927823	0.817259	0.769041	0.755266	0.621034	0.532758	0.127943	0.060183	1	0.961228	0.95632	0.841763	0.817723	0.82841	0.692006	0.717871	0.147444	0.092146	72.202	-0.0347664	0	0.884772	70.489	-0.0315718	0	0.914158	74.3744	-0.0385942	0	0.863081	Yes	Yes
DDLA	P0A6J8	D-alanine--D-alanine ligase A OS=Escherichia coli (strain K12) GN=ddlA PE=3 SV=1	43644.3	TRUE	Cytosol	1	0.987516	0.95179	0.405065	0.0611136	0.037076	0.0184471	0.0134295	0.00866577	0.00827098	1	1.00499	1.00395	0.432118	0.0691606	0.046033	0.0225156	0.0167184	0.0115851	0.0116062	1	0.953931	0.931963	0.421645	0.0542479	0.0380355	0.0123023	0.0107739	0.00667338	0.00942928	52.1233	-0.126157	0.01425	0.999791	52.4795	-0.155282	0.0237518	0.999177	52.1628	-0.117044	0.00900872	0.998533	Yes	Yes
DDLB	P07862	D-alanine--D-alanine ligase B OS=Escherichia coli (strain K12) GN=ddlB PE=1 SV=3	36141.1	TRUE	Cytosol	1	0.977337	0.992764	0.890296	0.706679	0.236102	0.0656759	0.0524502	0.0276881	0.0192371	1	0.959891	0.952656	0.888344	0.69363	0.250181	0.0418375	0.0360742	0.0219485	0.0200493	1	0.973274	0.987224	0.910709	0.695869	0.264522	0.0432268	0.0326681	0.0191475	0.0150056	60.2518	-0.112385	0.0307089	0.994571	60.2235	-0.104056	0.0170822	0.99342	60.3349	-0.103876	0.014625	0.997172	Yes	Yes
DEAD	P0A9P6	ATP-dependent RNA helicase DeaD OS=Escherichia coli (strain K12) GN=deaD PE=1 SV=2	75372.1	TRUE	Cytosol	1	0.959623	0.923634	0.17657	0.0756035	0.03983	0.0182255	0.0145299	0.0118614	0.0133827	1	0.95438	0.861322	0.156807	0.0658233	0.0346402	0.0148641	0.0129748	0.00914945	0.0104523	1	0.928117	0.878788	0.126294	0.0665953	0.0314889	0.0111351	0.00962442	0.00719052	0.00752428	50.3527	-0.162772	0.0266216	0.997702	49.7895	-0.145965	0.0215454	0.997858	49.6885	-0.164753	0.0203666	0.995688	Yes	Yes
DEDA	P0ABP6	Protein DedA OS=Escherichia coli (strain K12) GN=dedA PE=1 SV=1	26384.6	TRUE	Inner_membrane	1	0.974804	0.973626	0.817676	0.717467	0.731199	0.525832	0.53371	0.267075	0.0889985	1	1.01011	1.02705	0.85049	0.745147	0.658683	0.517449	0.485314	0.269614	0.0815771	1	1.00269	0.983715	0.830643	0.743434	0.670626	0.492312	0.570399	0.253429	0.0849049	69.9376	-0.0255405	0	0.942846	69.2348	-0.027304	0	0.965464	69.5503	-0.0257025	0	0.93781	Yes	Yes
DEDD	P09549	Cell division protein DedD OS=Escherichia coli (strain K12) GN=dedD PE=3 SV=2	27507.5	TRUE	Inner_membrane	1	0.975477	0.911208	0.584311	0.331587	0.256336	0.184903	0.180782	0.160979	0.173361	1	0.984631	0.948607	0.64187	0.356271	0.273651	0.167915	0.189479	0.177238	0.210764	1	0.96328	0.860481	0.616721	0.314187	0.224333	0.161907	0.166144	0.185134	0.225151	54.5619	-0.0596074	0.166662	0.999159	55.3685	-0.0636878	0.182842	0.997509	54.393	-0.0602402	0.171446	0.993229	Yes	Yes
DEF	P0A6K3	Peptide deformylase OS=Escherichia coli (strain K12) GN=def PE=1 SV=2	21951.1	TRUE	Cytosol	1	0.970434	0.975082	0.661695	0.341784	0.272269	0.185447	0.0966616	0.0409755	0.0433814	1	0.971637	0.974448	0.659321	0.334146	0.246086	0.153564	0.0880211	0.0344945	0.0357048	1	0.966484	0.967508	0.631122	0.324741	0.242279	0.148307	0.0864374	0.0329094	0.0293171	56.1973	-0.0542305	0.0535467	0.992187	55.9457	-0.0577794	0.0472095	0.994724	55.621	-0.0568086	0.0427249	0.994182	Yes	Yes
DEGP	P0C0V0	Periplasmic serine endoprotease DegP OS=Escherichia coli (strain K12) GN=degP PE=1 SV=1	55854.1	TRUE	Periplasm	1	0.949921	0.951839	0.38634	0.468939	0.470307	0.187992	0.113629	0.119774	0.202727	1	0.951217	0.998329	0.433261	0.485193	0.445992	0.170962	0.106053	0.115216	0.189698	1	0.997657	1.00755	0.409542	0.469571	0.44517	0.179144	0.12745	0.133304	0.240971	55.6191	-0.0381223	0.119387	0.910199	56.3017	-0.0399591	0.106226	0.922902	55.4276	-0.0457084	0.171515	0.913973	Yes	Yes
DEGQ	P39099	Periplasmic pH-dependent serine endoprotease DegQ OS=Escherichia coli (strain K12) GN=degQ PE=1 SV=1	53363.6	TRUE	Periplasm	1	0.96547	0.922562	0.442547	0.469272	0.382271	0.123117	0.0864636	0.0701444	0.0976971	1	0.936446	0.954196	0.405324	0.467042	0.3642	0.109001	0.0684212	0.0630598	0.0867512	1	0.978421	0.976633	0.426191	0.491795	0.41053	0.141876	0.0938182	0.081535	0.110847	55.7084	-0.0390612	0.0203638	0.956873	55.3297	-0.0405474	0.016175	0.943662	56.2403	-0.0392954	0.0393186	0.938515	Yes	Yes
DEGS	P0AEE3	Serine endoprotease DegS OS=Escherichia coli (strain K12) GN=degS PE=1 SV=1	39391.2	TRUE	Periplasm	1	0.979371	0.976285	0.807992	0.660388	0.4881	0.0617279	0.0510072	0.0403186	0.0452312	1	0.988377	1.00426	0.670558	0.47796	0.340779	0.0751867	0.0741419	0.0525861	0.0633693	1	0.99008	0.963461	0.759323	0.534315	0.397162	0.0586033	0.0511415	0.0382751	0.0443975	61.0861	-0.0586295	0	0.982913	57.6967	-0.0509188	0.0173813	0.988196	59.0335	-0.0529839	0	0.989854	Yes	Yes
DEOA	P07650	Thymidine phosphorylase OS=Escherichia coli (strain K12) GN=deoA PE=1 SV=3	52332.7	TRUE	Cytosol	1	0.93962	0.957972	0.906843	0.410332	0.0875685	0.0311969	0.0242886	0.0168728	0.0179303	1	0.956623	0.97106	0.93144	0.408935	0.0981521	0.0293361	0.0219199	0.0161068	0.0180601	1	0.969104	0.956475	0.900401	0.369862	0.0907265	0.0417605	0.0404078	0.0357153	0.0424814	57.6854	-0.116464	0.0156104	0.996708	57.8088	-0.123538	0.0176619	0.998578	57.3269	-0.117582	0.0346108	0.998255	Yes	Yes
DEOB	P0A6K6	Phosphopentomutase OS=Escherichia coli (strain K12) GN=deoB PE=1 SV=1	49725.7	TRUE	Cytosol	1	0.967241	0.97603	0.659986	0.446564	0.204494	0.0554892	0.0607054	0.0597763	0.0592694	1	0.959253	0.927984	0.63678	0.429541	0.193968	0.05049	0.0512981	0.0511638	0.0478204	1	0.960582	0.932486	0.62345	0.414322	0.20244	0.0456722	0.0510021	0.0447349	0.043504	56.4999	-0.0591773	0.0292158	0.992607	56.0039	-0.0557241	0.0129505	0.99367	55.8362	-0.0554905	0.00987411	0.994225	Yes	Yes
DEOC	P0A6L0	Deoxyribose-phosphate aldolase OS=Escherichia coli (strain K12) GN=deoC PE=1 SV=1	32298.5	TRUE	Cytosol	1	0.960807	0.978333	0.933322	0.839074	0.485591	0.0944773	0.0690402	0.0464751	0.0409035	1	0.99018	0.984556	0.943569	0.83545	0.480997	0.0884868	0.062352	0.0393494	0.0327237	1	1.01693	0.974001	0.946457	0.810848	0.496872	0.0795727	0.0607579	0.036325	0.0315608	62.5539	-0.0973395	0.0400402	0.996554	62.5054	-0.0979612	0.0328384	0.998194	62.5196	-0.0920639	0.0253435	0.997276	Yes	Yes
DEOD	P0ABP8	Purine nucleoside phosphorylase DeoD-type OS=Escherichia coli (strain K12) GN=deoD PE=1 SV=2	29369.4	TRUE	Cytosol	1	1.01456	0.935517	0.936292	0.912553	1.1138	0.842137	0.0259973	0.0158569	0.015973	1	0.961298	0.938733	0.888662	0.923103	0.972307	0.817188	0.0282583	0.0215993	0.022626	1	0.976722	0.939948	0.937675	0.922079	0.990425	0.832643	0.0262746	0.0205758	0.0238913	70.4469	-0.281511	0.0163576	0.984904	70.2788	-0.284868	0.0219394	0.986025	70.2566	-0.310517	0.0221937	0.992083	Yes	Yes
DEOR	P0ACK5	Deoxyribose operon repressor OS=Escherichia coli (strain K12) GN=deoR PE=1 SV=1	32881.5	TRUE	Cytosol	1	0.970106	0.981665	0.597743	0.223448	0.117535	0.0462651	0.0408432	0.0263184	0.0278549	1	0.987121	0.982237	0.600011	0.277503	0.14624	0.0516408	0.0437594	0.0288055	0.0324613	1	0.955969	0.968055	0.598215	0.197019	0.102908	0.0397991	0.0389616	0.0239924	0.0268158	54.2532	-0.0837898	0.0326702	0.998404	54.6581	-0.0733458	0.0310654	0.997737	54.0795	-0.0884699	0.0302017	0.998523	Yes	Yes
DER	P0A6P5	GTPase Der OS=Escherichia coli (strain K12) GN=der PE=1 SV=1	61245.9	TRUE	Cytosol	1	0.971121	0.949973	0.587174	0.113544	0.0641775	0.0283373	0.0242635	0.0196028	0.0229618	1	0.983349	0.987116	0.618833	0.119383	0.0729839	0.0319608	0.0266746	0.0228646	0.0261247	1	0.966153	0.982063	0.602698	0.128429	0.0841381	0.0312708	0.0266559	0.0205231	0.0248648	53.6207	-0.111908	0.0232976	0.99904	53.8838	-0.12138	0.0301834	0.999479	53.8167	-0.112608	0.0295047	0.998757	Yes	Yes
DGKA	P0ABN1	Diacylglycerol kinase OS=Escherichia coli (strain K12) GN=dgkA PE=1 SV=2	14037.6	TRUE	Inner_membrane	1	1.06216	0.984126	0.825319	0.672596	0.621172	0.421695	0.44707	0.406416	0.526596	1	1.01925	1.01497	0.867249	0.718236	0.667923	0.547628	0.539164	0.584347	0.622826	1	1.0459	1.01391	0.721338	0.430482	0.34509	0.233142	0.216084	0.210092	0.218068	67.7021	-0.0335737	0.439567	0.96287		-0.0318202	0.573074	0.97532	57.2042	-0.0591339	0.213523	0.993908	Yes	Yes
DGOR	P31460	Galactonate operon transcriptional repressor OS=Escherichia coli (strain K12) GN=dgoR PE=4 SV=4	27724.4	FALSE	Cytosol	1	0.996797	0.979318	0.538241	0.221541	0.132497	0.0475513	0.0564823	0.0281327	0.03433	1	0.984161	0.9577	0.561763	0.26866	0.152126	0.0564674	0.049314	0.0362941	0.0400958	1	0.986472	0.986475	0.536289	0.197395	0.122204	0.0409332	0.047334	0.0266902	0.0305545	53.7268	-0.0819155	0.0431627	0.997047	54.2041	-0.0707102	0.0377826	0.997792	53.5919	-0.0880595	0.0405007	0.997213	Yes	Yes
DGT	P15723	Deoxyguanosinetriphosphate triphosphohydrolase OS=Escherichia coli (strain K12) GN=dgt PE=1 SV=4	64958.4	TRUE	Cytosol	1	0.983564	0.940316	0.612087	0.436833	0.347038	0.20362	0.066598	0.033349	0.0443643	1	1.0075	0.967509	0.657777	0.439067	0.317531	0.160188	0.061961	0.031681	0.0323056	1	1.00002	0.962107	0.631395	0.351529	0.257548	0.135013	0.0532469	0.0266236	0.0278272	57.1195	-0.0420852	0	0.990827	57.3233	-0.0471113	0	0.994962	55.9439	-0.054018	0.0197158	0.995636	Yes	Yes
DHAK	P76015	PEP-dependent dihydroxyacetone kinase, dihydroxyacetone-binding subunit DhaK OS=Escherichia coli (strain K12) GN=dhaK PE=1 SV=2	41798.6	TRUE	Cytosol	1	1.00324	0.955424	0.817118	0.614303	0.10217	0.0401528	0.0371642	0.0361005	0.0376875	1	1.00807	0.966717	0.863781	0.649615	0.109228	0.0383099	0.0305194	0.0253674	0.0263789	1	1.02088	0.988075	0.808091	0.551159	0.110326	0.0334009	0.0290878	0.0213542	0.0282479	59.1403	-0.125579	0.0254294	0.982451	59.4606	-0.162393	0.025803	0.990435	58.2387	-0.0869138	0.00620257	0.989221	Yes	Yes
DHAL	P76014	PEP-dependent dihydroxyacetone kinase, ADP-binding subunit DhaL OS=Escherichia coli (strain K12) GN=dhaL PE=1 SV=3	24564.7	TRUE	Cytosol	1	0.969145	0.962868	0.402322	0.200203	0.126758	0.055699	0.0516854	0.0443724	0.0484488	1	1.00864	0.993295	0.389987	0.198085	0.124621	0.0576876	0.0488404	0.0410363	0.0434039	1	0.99107	0.949062	0.39027	0.199679	0.126133	0.0630682	0.0547403	0.0477819	0.0557917	52.257	-0.0962141	0.0661438	0.993142	52.176	-0.112117	0.0712164	0.991503	52.0889	-0.0965781	0.0710683	0.994356	Yes	Yes
DHAM	P37349	Protein-lysine deacetylase OS=Escherichia coli (strain K12) GN=dhaM PE=1 SV=3	55768.2	TRUE	Cytosol	1	0.975027	0.948603	0.326045	0.148643	0.0982121	0.0455729	0.033189	0.0241156	0.0293658	1	0.963602	0.944095	0.36299	0.166983	0.110193	0.0452351	0.0310496	0.0249885	0.0294243	1	0.972923	0.944444	0.291119	0.125451	0.0712001	0.0291648	0.0222684	0.013225	0.0171663	51.4896	-0.119958	0.0530778	0.994891	51.8068	-0.10261	0.0502707	0.993869	51.2312	-0.13059	0.0388824	0.995874	Yes	Yes
DIAA	P66817	DnaA initiator-associating protein DiaA OS=Escherichia coli (strain K12) GN=diaA PE=1 SV=1	22294.4	TRUE	Cytosol	1	0.980494	0.96435	0.757081	0.549385	0.51143	0.373373	0.411349	0.277868	0.103846	1	0.96817	0.950474	0.642348	0.435305	0.333219	0.231693	0.230275	0.158025	0.0633905	1	1.00464	0.974239	0.665056	0.441837	0.355759	0.255176	0.306068	0.191657	0.0443892	63.5606	-0.0258573	0.0494425	0.964691	57.222	-0.0423156	0.109422	0.988179	57.8017	-0.0421779	0.141578	0.971579	Yes	Yes
DING	P27296	Probable ATP-dependent helicase DinG OS=Escherichia coli (strain K12) GN=dinG PE=1 SV=3	90953.3	FALSE	Cytosol	1	0.985584	0.9511	0.536162	0.267667	0.145614	0.0543767	0.0465835	0.0311304	0.0333064	1	1.00208	0.965715	0.523276	0.253847	0.142647	0.0534148	0.0463689	0.0299204	0.032984	1	0.997011	0.971551	0.553573	0.266641	0.144805	0.0557149	0.0471526	0.0315567	0.0338468	53.9538	-0.0697654	0.0332605	0.997202	53.7861	-0.0736865	0.0377015	0.996225	54.1515	-0.0726449	0.0361628	0.996932	Yes	Yes
DINI	P0ABR1	DNA damage-inducible protein I OS=Escherichia coli (strain K12) GN=dinI PE=1 SV=1	9631.01	TRUE	Cytosol	1	1.0038	0.969216	0.477526	0.24498	0.144206	0.0608637	0.0573667	0.0536727	0.0703402	1	0.976177	0.938235	0.511122	0.248069	0.140912	0.056712	0.0472465	0.0395746	0.0433891	1	0.973665	0.928345	0.462674	0.235852	0.130015	0.0608525	0.0563437	0.056719	0.0814244	53.1994	-0.080398	0.0668604	0.994355	53.53	-0.0717688	0.0419918	0.997386	52.8655	-0.0774755	0.0655671	0.996316	Yes	Yes
DINJ	Q47150	Antitoxin DinJ OS=Escherichia coli (strain K12) GN=dinJ PE=1 SV=1	11004.2	TRUE	Cytosol	1	0.983094	0.975023	0.597759	0.307783	0.179643	0.0849026	0.0781151	0.0672929	0.0798174	1	1.0069	0.993901	0.635929	0.336489	0.179007	0.0670538	0.0670573	0.0658928	0.0765125	1	0.98256	0.943805	0.617344	0.325049	0.218891	0.132886	0.145389	0.178412	0.204421	54.7752	-0.0691433	0.0697842	0.997298	55.3632	-0.0696369	0.0595806	0.996598	54.7226	-0.0708193	0.162454	0.996055	Yes	Yes
DJLA	P31680	Co-chaperone protein DjlA OS=Escherichia coli (strain K12) GN=djlA PE=1 SV=1	34569.4	TRUE	Inner_membrane	1	0.979621	0.976546	0.681148	0.267636	0.110092	0.0404133	0.0327215	0.0250379	0.0312323	1	0.940432	0.951056	0.624955	0.251809	0.127544	0.0456566	0.0352333	0.0272632	0.0291807	1	0.989054	0.948833	0.653305	0.285636	0.156884	0.0579158	0.0488851	0.0407812	0.0446947	55.176	-0.0836983	0.0245859	0.999594	54.6075	-0.0759727	0.0247069	0.997853	55.0855	-0.0722567	0.0366455	0.999735	Yes	Yes
DKGA	Q46857	2,5-diketo-D-gluconic acid reductase A OS=Escherichia coli (strain K12) GN=dkgA PE=1 SV=3	35959.7	TRUE	Cytosol	1	1.02656	0.982022	0.901764	0.285742	0.115526	0.0507322	0.0430758	0.0338234	0.0372168	1	0.979437	0.967695	0.839323	0.241919	0.0829346	0.0370791	0.0357642	0.0279901	0.0310572	1	0.97809	0.957114	0.863613	0.242762	0.0859544	0.0402379	0.0353291	0.0320487	0.0384052	56.7556	-0.126786	0.044094	0.999027	56.0651	-0.120613	0.0323253	0.999315	56.2141	-0.127269	0.036973	0.998799	Yes	Yes
DKGB	P30863	2,5-diketo-D-gluconic acid reductase B OS=Escherichia coli (strain K12) GN=dkgB PE=1 SV=2	33829.6	TRUE	Cytosol	1	0.980881	0.9849	0.392943	0.168478	0.10627	0.0426049	0.0350605	0.0228522	0.0249959	1	1.00336	0.979549	0.55846	0.267883	0.152104	0.0544992	0.0459287	0.0309761	0.033522	1	0.973232	0.981532	0.349359	0.147814	0.0852419	0.0345141	0.0276306	0.0185363	0.0192582	52.174	-0.110917	0.0509671	0.993601	54.2428	-0.0727875	0.0361554	0.996381	51.8048	-0.12801	0.0460336	0.994226	Yes	Yes
DKSA	P0ABS1	RNA polymerase-binding transcription factor DksA OS=Escherichia coli (strain K12) GN=dksA PE=1 SV=1	20036.5	TRUE	Cytosol	1	0.963331	0.942486	0.826851	0.704638	0.502386	0.339927	0.400629	0.455334	0.578454	1	0.984515	0.973559	0.859948	0.709059	0.482092	0.335773	0.389233	0.41897	0.534377	1	0.977385	0.980634	0.869295	0.724677	0.510028	0.353404	0.429906	0.468601	0.576832	64.5045	-0.0423228	0.439745	0.917132	63.1244	-0.0507235	0.414223	0.950269	64.8991	-0.0495191	0.453573	0.936326	Yes	Yes
DLD	P06149	D-lactate dehydrogenase OS=Escherichia coli (strain K12) GN=dld PE=1 SV=3	73392.8	TRUE	Cytosol	1	0.981488	0.984315	0.85979	0.687931	0.337959	0.0626963	0.0338773	0.0215632	0.0277246	1	1.00695	1.01498	0.850848	0.691606	0.340643	0.0513642	0.0328944	0.0251074	0.0292714	1	0.967435	0.978884	0.829058	0.647753	0.327041	0.0613933	0.0369972	0.0297576	0.0335425	60.5705	-0.0763469	0.00388496	0.994719	60.5849	-0.0776627	0.00435959	0.993387	60.0487	-0.0679579	0.000928594	0.993158	Yes	Yes
DMLA	P76251	D-malate dehydrogenase [decarboxylating] OS=Escherichia coli (strain K12) GN=dmlA PE=1 SV=1	43324.2	FALSE	Cytosol	1	1.01008	0.984621	0.603684	0.360438	0.279911	0.131354	0.0849799	0.0632915	0.0618681	1	1.01873	0.976696	0.593573	0.310567	0.189949	0.0790792	0.0537324	0.0365266	0.0402526	1	1.0064	0.971656	0.613601	0.386716	0.27294	0.11928	0.0653783	0.0468212	0.0448897	55.7998	-0.054953	0.0589863	0.992067	54.9387	-0.0654744	0.0389122	0.996233	56.1101	-0.0525769	0.0293699	0.994134	Yes	Yes
DMSA	P18775	Dimethyl sulfoxide reductase DmsA OS=Escherichia coli (strain K12) GN=dmsA PE=1 SV=2	101280.0	TRUE	Periplasm	1	0.971141	0.918415	0.563707	0.421858	0.385415	0.187967	0.0891986	0.0552263	0.0604904	1	0.995642	0.961663	0.579177	0.329308	0.232695	0.102969	0.058753	0.0367482	0.038419	1	0.967915	0.941899	0.582715	0.42823	0.328876	0.174152	0.0750724	0.0441871	0.0470725	56.7117	-0.0388549	0	0.985617	55.1148	-0.0575874	0.0345819	0.994875	56.6214	-0.0423816	0	0.990413	Yes	Yes
DMSB	P18776	Anaerobic dimethyl sulfoxide reductase chain B OS=Escherichia coli (strain K12) GN=dmsB PE=1 SV=4	26974.3	TRUE	Periplasm	1	0.99553	0.952783	0.596394	0.373976	0.27018	0.127573	0.0839538	0.0737812	0.103325	1	1.00057	0.946815	0.604451	0.378586	0.27127	0.136201	0.0786676	0.0822943	0.105389	1	1.00115	0.974364	0.59956	0.379369	0.265958	0.140995	0.0860567	0.0854733	0.113382	55.6002	-0.0539324	0.0724243	0.994478	55.6982	-0.053397	0.0742161	0.995211	55.6747	-0.0558291	0.0865163	0.993192	Yes	Yes
DMSD	P69853	Tat proofreading chaperone DmsD OS=Escherichia coli (strain K12) GN=dmsD PE=1 SV=2	24360.4	TRUE	Cytosol	1	0.942099	0.949586	0.50246	0.251289	0.144823	0.0576032	0.0500262	0.0332608	0.0363964	1	0.994052	0.977114	0.363915	0.164262	0.0927	0.0408718	0.0332396	0.0270572	0.0262287	1	0.98114	0.965514	0.35428	0.161918	0.0932823	0.0349442	0.0330059	0.0203327	0.0227101	53.523	-0.0711358	0.0397457	0.994461	51.9038	-0.118431	0.0519024	0.994284	51.7967	-0.114856	0.047792	0.994053	Yes	Yes
DNAA	P03004	Chromosomal replication initiator protein DnaA OS=Escherichia coli (strain K12) GN=dnaA PE=1 SV=2	57960.1	TRUE	Cytosol	1	0.972919	0.902971	0.316591	0.109167	0.0716891	0.0466982	0.0446736	0.0324363	0.0361655	1	0.951245	0.954122	0.3322	0.138515	0.0867141	0.0447197	0.0503123	0.037609	0.041733	1	0.96237	0.948047	0.262294	0.0792153	0.0452268	0.0190081	0.0172882	0.0142773	0.0158984	51.164	-0.112783	0.0468711	0.998861	51.5476	-0.125874	0.0585613	0.995784	51.0945	-0.148063	0.027596	0.998075	Yes	Yes
DNAB	P0ACB0	Replicative DNA helicase OS=Escherichia coli (strain K12) GN=dnaB PE=1 SV=1	56482.6	TRUE	Cytosol	1	0.986407	0.937339	0.444555	0.14101	0.074701	0.0282775	0.0257374	0.0219363	0.0160875	1	0.941875	0.929677	0.394419	0.0993536	0.0595682	0.0250335	0.0223458	0.0154773	0.0186529	1	0.960285	0.937012	0.35364	0.0809827	0.0457804	0.0150073	0.0141604	0.00996201	0.0117302	52.461	-0.0957269	0.0265537	0.999116	51.9372	-0.107342	0.0244289	0.997695	51.6582	-0.119781	0.0188009	0.998651	Yes	Yes
DNAC	P0AEF0	DNA replication protein DnaC OS=Escherichia coli (strain K12) GN=dnaC PE=1 SV=1	31754.8	TRUE	Cytosol	1	0.99859	0.937075	0.463393	0.229019	0.125421	0.0491497	0.0384888	0.0255166	0.0260771	1	0.995467	0.938441	0.418944	0.217284	0.12938	0.0525787	0.041281	0.0285359	0.0297791	1	0.994446	0.944237	0.44988	0.221759	0.127761	0.0511173	0.0445106	0.0303535	0.0336794	53.0031	-0.0755863	0.0350604	0.996094	52.5118	-0.080952	0.0462034	0.993991	52.8348	-0.0792151	0.0443873	0.995397	Yes	Yes
DNAE	P10443	DNA polymerase III subunit alpha OS=Escherichia coli (strain K12) GN=dnaE PE=1 SV=1	143798.0	TRUE	Cytosol	1	0.963413	0.928935	0.256133	0.118731	0.0681271	0.0279773	0.0246128	0.0181107	0.0222841	1	0.891466	0.860063	0.32878	0.168302	0.105812	0.0420701	0.0453486	0.0325179	0.0383582	1	1.02343	0.965399	0.369221	0.190827	0.116981	0.0588973	0.0529827	0.042007	0.0433868	50.8941	-0.135554	0.0408056	0.996012	51.1247	-0.0837953	0.0464874	0.989607	51.919	-0.109577	0.0699887	0.993091	Yes	Yes
DNAG	P0ABS5	DNA primase OS=Escherichia coli (strain K12) GN=dnaG PE=1 SV=1	70964.1	TRUE	Cytosol	1	0.976214	0.963242	0.413938	0.191619	0.123853	0.0557283	0.0514582	0.0306504	0.0270085	1	0.956769	0.951725	0.436776	0.22053	0.158461	0.0703187	0.0587603	0.039507	0.0430246	1	1.01435	0.968998	0.537681	0.271666	0.154146	0.0650136	0.0549427	0.0363061	0.0455156	52.3802	-0.0936149	0.0552836	0.993738	52.7122	-0.0802215	0.0624026	0.992112	54.0276	-0.0717664	0.0460416	0.995934	Yes	Yes
DNAJ	P08622	Chaperone protein DnaJ OS=Escherichia coli (strain K12) GN=dnaJ PE=1 SV=3	47602.9	TRUE	Cytosol	1	0.948027	0.884726	0.23855	0.103508	0.0532667	0.0247834	0.0180157	0.0132246	0.0169602	1	0.930238	0.866847	0.24707	0.115977	0.0673391	0.0283526	0.0216435	0.0178666	0.0210301	1	0.945853	0.886742	0.213013	0.0899462	0.0448826	0.0177964	0.0157889	0.0123366	0.0149722	50.5098	-0.123628	0.0308804	0.996401	50.4581	-0.113878	0.0356983	0.994605	50.3446	-0.133211	0.0272309	0.996648	Yes	Yes
DNAK	P0A6Y8	Chaperone protein DnaK OS=Escherichia coli (strain K12) GN=dnaK PE=1 SV=2	80587.6	TRUE	Cytosol	1	0.78603	0.944028	0.788833	0.502996	0.0885835	0.0380927	0.0392002	0.0489058	0.0892821	1	0.9581	0.939942	0.795079	0.515345	0.115522	0.0448354	0.0464989	0.0519024	0.0863431	1	1.03338	0.94457	0.800175	0.523694	0.116281	0.0435417	0.0434322	0.0497949	0.0892106	57.5224	-0.0830621	0.032947	0.953804	57.7344	-0.080836	0.036657	0.985867	57.8611	-0.0825279	0.0363169	0.986611	Yes	Yes
DNAN	P0A988	DNA polymerase III subunit beta OS=Escherichia coli (strain K12) GN=dnaN PE=1 SV=1	43538.8	TRUE	Cytosol	1	0.977173	0.961042	0.693939	0.368193	0.139662	0.0469082	0.0583096	0.0338989	0.0507488	1	0.957254	0.985591	0.696635	0.400841	0.200834	0.0960442	0.0920398	0.0766097	0.0923914	1	0.981979	0.994767	0.668263	0.309558	0.121404	0.0303673	0.0279187	0.0284898	0.0327136	55.944	-0.0707008	0.0291945	0.997687	56.3717	-0.0652891	0.0713605	0.996625	55.3954	-0.0776339	0.0193016	0.998113	Yes	Yes
DNAQ	P03007	DNA polymerase III subunit epsilon OS=Escherichia coli (strain K12) GN=dnaQ PE=1 SV=1	30002.8	TRUE	Cytosol	1	0.980123	0.947866	0.534565	0.200248	0.0961469	0.0388689	0.0324374	0.0227125	0.0245422	1	0.967825	0.951729	0.551269	0.258692	0.143584	0.059335	0.0464525	0.0346037	0.0364098	1	0.980445	0.963689	0.546581	0.219385	0.128276	0.049755	0.0342584	0.0238298	0.0250389	53.5032	-0.0827545	0.0263765	0.999197	54.0189	-0.0712421	0.036313	0.997699	53.7887	-0.0788706	0.030933	0.998042	Yes	Yes
DNAT	P0A8J2	Primosomal protein 1 OS=Escherichia coli (strain K12) GN=dnaT PE=1 SV=2	20818.0	FALSE	Cytosol	1	0.950615	0.949399	0.393403	0.185851	0.111392	0.0463388	0.0430329	0.030223	0.0310129	1	0.963019	0.949872	0.377663	0.176178	0.100152	0.0397134	0.0370763	0.026553	0.0333995	1	0.95339	0.948438	0.356111	0.164522	0.0931772	0.0374569	0.0327917	0.0221517	0.027629	52.1371	-0.0943134	0.0511032	0.993284	51.9694	-0.10027	0.049188	0.994168	51.7587	-0.106586	0.0468472	0.993681	Yes	Yes
DNAX	P06710	DNA polymerase III subunit tau OS=Escherichia coli (strain K12) GN=dnaX PE=1 SV=1	77852.1	TRUE	Cytosol	1	0.985334	0.952707	0.547603	0.172181	0.101018	0.0397889	0.033084	0.0249105	0.0312254	1	0.98013	0.966817	0.573622	0.20268	0.11351	0.0424429	0.0393435	0.0281899	0.0322324	1	0.989279	0.986647	0.572685	0.196605	0.114436	0.0526357	0.0480991	0.0362066	0.0399892	53.505	-0.0894953	0.0320275	0.999442	53.9025	-0.0854423	0.034314	0.999028	53.8642	-0.0910729	0.0460151	0.998643	Yes	Yes
DPIA	P0AEF4	Transcriptional regulatory protein DpiA OS=Escherichia coli (strain K12) GN=dpiA PE=1 SV=1	27384.6	FALSE	Cytosol	1	0.988327	0.97144	0.536242	0.25734	0.139836	0.0517965	0.0443731	0.0296532	0.031726	1	1.00259	0.968184	0.555201	0.261179	0.144672	0.0535527	0.0462939	0.0300539	0.0335893	1	0.993654	0.965358	0.543366	0.259793	0.139232	0.0532863	0.0438483	0.0293453	0.0314749	53.9345	-0.0738003	0.0352948	0.996406	54.1274	-0.073084	0.0353015	0.997284	53.9991	-0.0729426	0.0338138	0.997103	Yes	Yes
DPPA	P23847	Periplasmic dipeptide transport protein OS=Escherichia coli (strain K12) GN=dppA PE=1 SV=1	71024.8	TRUE	Periplasm	1	0.970532	0.986129	0.897014	0.913106	0.999534	0.787196	0.218378	0.178073	0.225909	1	0.993253	0.994648	0.960273	0.973778	1.00429	0.804443	0.210786	0.187975	0.240315	1	0.998321	0.980076	0.950135	0.957128	1.00182	0.821558	0.234549	0.19434	0.269131	70.7002	-0.178236	0.202194	0.982325	69.5315	-0.613618	0.213025	0.996908	70.4325	-0.242357	0.231848	0.993361	Yes	Yes
DPPC	P0AEG1	Dipeptide transport system permease protein DppC OS=Escherichia coli (strain K12) GN=dppC PE=1 SV=1	33547.2	FALSE	Inner_membrane	1	0.979826	0.953368	0.636617	0.432111	0.346194	0.103362	0.057856	0.0386314	0.0405636	1	0.989805	0.982851	0.624514	0.434149	0.335247	0.101436	0.062498	0.0405529	0.0394494	1	0.983152	0.960169	0.586294	0.385212	0.273486	0.0951631	0.0587887	0.0412109	0.0363072	57.0264	-0.0468901	0	0.991736	57.0125	-0.047893	0	0.989471	55.8287	-0.0511647	0.0146918	0.99274	Yes	Yes
DPPD	P0AAG0	Dipeptide transport ATP-binding protein DppD OS=Escherichia coli (strain K12) GN=dppD PE=3 SV=1	39142.7	TRUE	Cytosol	1	0.962895	0.974979	0.709226	0.532338	0.392917	0.0756252	0.0499887	0.0410633	0.0369426	1	1.00536	0.98197	0.660385	0.468981	0.343093	0.0727046	0.0633334	0.0437492	0.0424244	1	0.970882	0.957822	0.711177	0.488805	0.359526	0.0514124	0.0360282	0.0234929	0.0321166	58.6803	-0.0498205	0	0.987461	57.5449	-0.0495337	0	0.989671	58.0169	-0.0525719	0	0.989948	Yes	Yes
DPPF	P37313	Dipeptide transport ATP-binding protein DppF OS=Escherichia coli (strain K12) GN=dppF PE=3 SV=1	42461.9	TRUE	Cytosol	1	1.00875	0.985399	0.617984	0.408564	0.266767	0.0418919	0.0329229	0.0215867	0.0217656	1	0.986978	0.961078	0.622563	0.359054	0.208765	0.0458378	0.0362202	0.028651	0.0312237	1	0.989552	0.980974	0.643763	0.398425	0.257113	0.0480544	0.0355623	0.025843	0.0276798	56.2673	-0.0556081	0	0.990892	55.5919	-0.0599046	0.00944491	0.996634	56.3495	-0.0565446	0	0.99413	Yes	Yes
DPS	P0ABT2	DNA protection during starvation protein OS=Escherichia coli (strain K12) GN=dps PE=1 SV=2	21433.7	TRUE	Cytosol	1	1.06284	0.961871	0.55683	0.244951	0.139184	0.0682181	0.0882093	0.0583329	0.0485725	1	0.988452	0.926915	0.518048	0.221591	0.131682	0.0585274	0.0632373	0.0478085	0.0384778	1	0.997963	0.933491	0.57005	0.28501	0.17011	0.0735374	0.0736067	0.0594101	0.0532435	53.9151	-0.07917	0.0642887	0.995727	53.3804	-0.0756075	0.0482508	0.999019	54.2983	-0.0665435	0.0539939	0.998817	Yes	Yes
DSBA	P0AEG4	Thiol:disulfide interchange protein DsbA OS=Escherichia coli (strain K12) GN=dsbA PE=1 SV=1	27557.8	TRUE	Periplasm	1	1.0141	1.01907	0.959447	0.853356	0.710414	0.27353	0.206403	0.201981	0.260254	1	0.999411	0.969593	0.902735	0.833907	0.680491	0.255825	0.197257	0.215526	0.262917	1	0.993581	0.91688	0.895609	0.795609	0.66392	0.245995	0.218056	0.248936	0.313795	65.0539	-0.0762157	0.207394	0.990319	64.6499	-0.0709899	0.205755	0.982053	64.3268	-0.063305	0.235038	0.964717	Yes	Yes
DSBB	P0A6M2	Disulfide bond formation protein B OS=Escherichia coli (strain K12) GN=dsbB PE=1 SV=1	21845.7	FALSE	Inner_membrane	1	0.995796	0.959703	0.611173	0.388155	0.307059	0.110289	0.069808	0.0437878	0.0386386	1	1.02032	1.00496	0.676801	0.426007	0.29841	0.126715	0.0771584	0.0494321	0.0487401	1	0.990914	0.968636	0.624915	0.391894	0.299471	0.128029	0.0721515	0.0437311	0.0397269	56.2747	-0.0493564	0.0155614	0.992869	57.1643	-0.0534143	0.0327423	0.993995	56.4282	-0.0498806	0.0205533	0.993909	Yes	Yes
DSBC	P0AEG6	Thiol:disulfide interchange protein DsbC OS=Escherichia coli (strain K12) GN=dsbC PE=1 SV=1	30874.6	TRUE	Periplasm	1	0.99534	1.00419	0.923775	0.83901	0.864516	0.465699	0.234364	0.193859	0.24589	1	0.979725	0.986184	0.911908	0.906906	0.896609	0.487804	0.254181	0.226471	0.269576	1	0.967686	0.982624	0.938407	0.84489	0.780051	0.447102	0.248343	0.24588	0.29465	68.2577	-0.0594935	0.187785	0.977816	68.6789	-0.0729864	0.23113	0.984242	67.5211	-0.051523	0.231865	0.984092	Yes	Yes
DSBD	P36655	Thiol:disulfide interchange protein DsbD OS=Escherichia coli (strain K12) GN=dsbD PE=1 SV=4	65878.1	TRUE	Inner_membrane	1	1.01995	0.975064	0.740604	0.551972	0.459235	0.0670958	0.0545348	0.0375006	0.042074	1	0.972268	0.986817	0.75427	0.573546	0.435194	0.0792336	0.0518999	0.0323282	0.0349437	1	0.972655	0.961324	0.609337	0.376842	0.26213	0.061408	0.0487277	0.032777	0.0335135	59.5045	-0.0503493	0	0.982232	59.6754	-0.0520562	0	0.986773	55.8615	-0.0539333	0.00719796	0.993704	Yes	Yes
DSBG	P77202	Thiol:disulfide interchange protein DsbG OS=Escherichia coli (strain K12) GN=dsbG PE=1 SV=2	33091.2	TRUE	Periplasm	1	0.968003	0.968821	0.821737	0.743313	0.650152	0.219831	0.175189	0.146911	0.172446	1	0.989436	1.00144	0.881191	0.791591	0.659469	0.25427	0.175326	0.132768	0.155177	1	0.995768	1.00013	0.799357	0.663151	0.528267	0.184539	0.147403	0.141392	0.148602	63.8452	-0.0471763	0.0968693	0.971762	64.5182	-0.0561944	0.108664	0.988008	61.8042	-0.0463014	0.0848322	0.985051	Yes	Yes
DSDA	P00926	D-serine dehydratase OS=Escherichia coli (strain K12) GN=dsdA PE=1 SV=3	52738.5	TRUE	Cytosol	1	0.966193	0.964777	0.747566	0.171339	0.0665954	0.0255366	0.0215521	0.0150699	0.0163554	1	0.953148	0.966986	0.716508	0.151835	0.0816044	0.0337183	0.0260626	0.0163493	0.0211979	1	0.982127	0.977728	0.724258	0.153006	0.0774426	0.0319588	0.0280245	0.0222105	0.0267519	55.0519	-0.118712	0.0197685	0.998913	54.7358	-0.1188	0.0267205	0.998019	54.7763	-0.122222	0.0295313	0.999432	Yes	Yes
DSDX	P08555	D-serine transporter DsdX OS=Escherichia coli (strain K12) GN=dsdX PE=1 SV=2	50911.3	TRUE	Inner_membrane	1	1.00302	0.956197	0.635289	0.42997	0.370082	0.190359	0.145625	0.12298	0.0406446	1	1.00818	0.945139	0.674377	0.488888	0.412492	0.243051	0.193938	0.152067	0.0476734	1	0.961511	0.932951	0.707781	0.567696	0.475943	0.260284	0.23248	0.181652	0.0439889	57.4199	-0.0420609	0.0488709	0.990247	58.9912	-0.0363792	0.035974	0.991238	60.8137	-0.0320808	0	0.990159	Yes	Yes
DTD	P0A6M4	D-aminoacyl-tRNA deacylase OS=Escherichia coli (strain K12) GN=dtd PE=1 SV=1	16970.7	TRUE	Cytosol	1	0.964468	0.95871	0.699363	0.4614	0.262392	0.0545128	0.0491793	0.033761	0.0364348	1	1.02293	0.972844	0.810351	0.597442	0.348289	0.0583245	0.0433219	0.0307678	0.037695	1	0.973966	0.964625	0.705592	0.482854	0.277319	0.0602258	0.0519716	0.0329237	0.0413043	57.2275	-0.0554536	0	0.995503	59.6335	-0.061554	0	0.994077	57.549	-0.0546876	0	0.995008	Yes	Yes
DTPA	P77304	Dipeptide and tripeptide permease A OS=Escherichia coli (strain K12) GN=dtpA PE=1 SV=1	58709.7	TRUE	Inner_membrane	1	0.961445	0.969256	0.988792	0.969596	1.04663	0.377843	0.127549	0.0590483	0.0463047	1	0.977471	1.01026	0.863044	0.797059	0.775939	0.349339	0.0893442	0.0434551	0.0390943	1	0.951892	0.982201	0.86624	0.787158	0.811927	0.348342	0.103476	0.049098	0.0361459	68.5114	-0.266307	0.0771788	0.994618	66.1417	-0.0595056	0	0.980068	66.4442	-0.0603655	0	0.974248	Yes	Yes
DUSA	P32695	tRNA-dihydrouridine(20/20a) synthase OS=Escherichia coli (strain K12) GN=dusA PE=1 SV=4	42279.7	TRUE	Cytosol	1	1.10223	0.978565	0.706987	0.199875	0.125	0.063194	0.0592744	0.0361354	0.034923	1	1.04223	0.99498	0.684045	0.236748	0.16229	0.0829203	0.0718452	0.0522313	0.0603474	1	0.994893	0.992486	0.671025	0.213809	0.127881	0.0635781	0.0422003	0.0291028	0.034952	54.9361	-0.101922	0.0501382	0.993513	55.0198	-0.0893413	0.067889	0.997509	54.7959	-0.0927172	0.0424065	0.998964	Yes	Yes
DUSB	P0ABT5	tRNA-dihydrouridine synthase B OS=Escherichia coli (strain K12) GN=dusB PE=3 SV=1	39164.6	FALSE	Cytosol	1	0.978191	0.970905	0.563593	0.282309	0.177055	0.0739352	0.0459019	0.0311654	0.0323347	1	0.996702	0.98694	0.557061	0.279096	0.17795	0.0837592	0.0530224	0.0325489	0.034537	1	1.00714	0.9877	0.550657	0.272585	0.153537	0.0638783	0.0477517	0.0317648	0.0339411	54.4417	-0.0671527	0.0353148	0.99598	54.388	-0.0693591	0.0441815	0.99465	54.2213	-0.0727517	0.0398172	0.995283	Yes	Yes
DUSC	P33371	tRNA-dihydrouridine(16) synthase OS=Escherichia coli (strain K12) GN=dusC PE=1 SV=1	38727.7	TRUE	Cytosol	1	0.982102	0.924066	0.487982	0.308556	0.227355	0.133563	0.0761001	0.0271445	0.0345236	1	0.995661	0.953461	0.487271	0.283652	0.188409	0.103265	0.0670929	0.0242189	0.0280497	1	0.964957	0.924451	0.437433	0.280649	0.197244	0.123446	0.0707778	0.0164443	0.0186581	54.0177	-0.0546996	0.0426645	0.990198	53.7559	-0.0639038	0.046487	0.991229	53.2384	-0.0597091	0.0438137	0.986726	Yes	Yes
DUT	P06968	Deoxyuridine 5'-triphosphate nucleotidohydrolase OS=Escherichia coli (strain K12) GN=dut PE=1 SV=1	17348.1	TRUE	Cytosol	1	0.9734	0.989598	0.708881	0.570799	0.552758	0.282991	0.105382	0.0715521	0.0874692	1	1.01971	0.991212	0.884958	0.835758	0.861663	0.445029	0.124036	0.0820272	0.0960165	1	1.00308	0.977436	0.932768	0.805881	0.843814	0.46091	0.118549	0.0814001	0.0916686	61.1869	-0.0371821	0	0.977543	67.8386	-0.0667338	0.0433711	0.97796	67.7692	-0.0601737	0.0232034	0.979145	Yes	Yes
DXR	P45568	1-deoxy-D-xylulose 5-phosphate reductoisomerase OS=Escherichia coli (strain K12) GN=dxr PE=1 SV=2	47253.5	TRUE	Cytosol	1	0.959115	0.97135	0.825078	0.770939	0.357737	0.0426462	0.0352858	0.028428	0.0287857	1	0.964541	0.967818	0.886852	0.855586	0.435155	0.0453514	0.0403746	0.0229025	0.0253381	1	0.983912	1.00281	0.888263	0.815448	0.460021	0.0536632	0.0453994	0.0298911	0.0291683	61.2159	-0.0917328	0.0121332	0.984262	62.1714	-0.115074	0.0197383	0.992025	62.1967	-0.097047	0.0176695	0.993262	Yes	Yes
DXS	P77488	1-deoxy-D-xylulose-5-phosphate synthase OS=Escherichia coli (strain K12) GN=dxs PE=1 SV=3	76165.8	TRUE	Cytosol	1	0.959157	0.9689	0.615872	0.172535	0.07906	0.0331253	0.0268042	0.0185428	0.0179109	1	0.960499	0.993197	0.610799	0.197752	0.109759	0.0506062	0.0403207	0.0287432	0.0289689	1	1.01569	1.01539	0.636719	0.176384	0.103951	0.0421705	0.0390594	0.0305483	0.0331926	54.1041	-0.0972009	0.0222681	0.998972	54.2146	-0.0924453	0.0375618	0.998043	54.301	-0.104432	0.0401449	0.998397	Yes	Yes
EBGR	P06846	HTH-type transcriptional regulator EbgR OS=Escherichia coli (strain K12) GN=ebgR PE=4 SV=2	40254.7	TRUE	Cytosol	1	0.962449	0.964199	0.623053	0.443291	0.360851	0.0857729	0.0804019	0.050347	0.0628675	1	0.992232	0.951333	0.563621	0.314671	0.213204	0.0503881	0.0379458	0.0284841	0.0297656	1	0.972301	0.986733	0.609477	0.383987	0.277193	0.0513036	0.0423168	0.024489	0.0229927	57.0769	-0.0458658	0.00699775	0.986233	54.7605	-0.0598914	0.0169321	0.994954	56.0813	-0.0543691	0	0.990304	Yes	Yes
ECNB	P0ADB7	Entericidin B OS=Escherichia coli (strain K12) GN=ecnB PE=3 SV=1	5551.04	FALSE	Outer_membrane	1	1.00343	0.988343	0.598185	0.356246	0.230675	0.158351	0.154136	0.100499	0.160237	1	1.01646	1.02495	0.711664	0.446766	0.34396	0.19268	0.204278	0.212958	0.234801	1	1.10687	1.07919	0.878205	0.446746	0.419937	0.223911	0.275594	0.215074	0.288316	55.0893	-0.0651937	0.138079	0.993847	57.2384	-0.0590465	0.20713	0.991481	58.4365	-0.0736288	0.259773	0.973088	Yes	Yes
ECO	P23827	Ecotin OS=Escherichia coli (strain K12) GN=eco PE=1 SV=1	21961.1	TRUE	Periplasm	1	0.996055	0.976734	0.930258	0.672707	0.411518	0.263554	0.28132	0.326017	0.400905	1	0.971782	0.949923	0.807205	0.563129	0.343359	0.194669	0.221147	0.234948	0.278491	1	0.958692	0.940138	0.901948	0.629327	0.40662	0.227212	0.266067	0.31699	0.377233	60.8786	-0.0793865	0.315443	0.984298	59.0311	-0.0574498	0.218921	0.988836	60.4393	-0.0689711	0.29369	0.976124	Yes	Yes
EDA	P0A955	KHG/KDPG aldolase OS=Escherichia coli (strain K12) GN=eda PE=1 SV=1	25420.1	TRUE	Cytosol	1	1.00271	0.982475	0.911558	0.953305	1.06414	0.875011	0.853743	0.369338	0.0638109	1	1.02628	0.964	0.931651	0.937876	0.956288	0.792035	0.781325	0.331522	0.0581432	1	0.998653	0.967208	0.94633	0.921271	0.955481	0.826961	0.891612	0.336533	0.0501509	79.0266	-0.0894429	0	0.971857	77.9589	-0.0667773	0	0.957079	78.9539	-0.106757	0.00532219	0.957831	Yes	Yes
EDD	P0ADF6	Phosphogluconate dehydratase OS=Escherichia coli (strain K12) GN=edd PE=2 SV=1	69637.2	TRUE	Cytosol	1	0.944704	0.943537	0.546399	0.252284	0.135344	0.0461469	0.0265869	0.0204425	0.024689	1	0.903292	0.929104	0.563501	0.209188	0.1268	0.0524368	0.0249095	0.0177896	0.0183035	1	0.986828	0.982179	0.643681	0.242877	0.141567	0.062225	0.0301725	0.0242517	0.0265824	53.9413	-0.0700519	0.019068	0.996831	53.7974	-0.0738594	0.0187969	0.994064	54.8084	-0.0804466	0.0307453	0.998768	Yes	Yes
EFEB	P31545	Deferrochelatase/peroxidase EfeB OS=Escherichia coli (strain K12) GN=efeB PE=1 SV=2	51994.6	FALSE	Periplasm	1	0.997741	0.963158	0.552981	0.27441	0.152066	0.0583101	0.0499298	0.0326692	0.034214	1	0.988458	0.954469	0.543468	0.26308	0.151651	0.0596696	0.0547794	0.0417562	0.040842	1	0.995154	0.95644	0.541813	0.258081	0.147934	0.0569652	0.0492307	0.0380055	0.0411496	54.1913	-0.0701956	0.0358926	0.99707	53.9819	-0.0711787	0.0432491	0.997509	53.9427	-0.0722858	0.0412349	0.997522	Yes	Yes
EFEO	P0AB24	Iron uptake system component EfeO OS=Escherichia coli (strain K12) GN=efeO PE=1 SV=1	48101.0	TRUE	Periplasm	1	0.96665	1.00806	0.925217	0.422883	0.132488	0.0637404	0.0697003	0.100207	0.195106	1	0.991016	0.99833	0.936604	0.444789	0.130771	0.0537837	0.0632102	0.105907	0.217715	1	0.970254	0.972874	0.868888	0.441706	0.148841	0.0640998	0.08007	0.127176	0.269096	57.8312	-0.125803	0.102134	0.991733	58.081	-0.13559	0.10515	0.988849	57.5923	-0.101813	0.126626	0.978066	Yes	Yes
EFP	P0A6N4	Elongation factor P OS=Escherichia coli (strain K12) GN=efp PE=1 SV=2	23614.6	TRUE	Cytosol	1	1.02142	0.938881	0.173396	0.0606911	0.0381524	0.0195668	0.0230855	0.0205618	0.0310392	1	1.04359	1.00503	0.195283	0.0848836	0.0541493	0.0263	0.025296	0.0237498	0.033543	1	0.876861	0.775996	0.154975	0.0707673	0.0329279	0.0188506	0.020928	0.020466	0.0282524	50.4451	-0.174697	0.0307635	0.999255	51.5395	-0.283977	0.0411725	0.997504	49.2056	-0.122739	0.0264511	0.989942	Yes	Yes
ELAA	P0AEH3	Protein ElaA OS=Escherichia coli (strain K12) GN=elaA PE=3 SV=1	18725.6	FALSE	Cytosol	1	0.994262	0.966666	0.549324	0.272874	0.150063	0.0567799	0.0486422	0.0325061	0.0347784	1	1.00006	0.953567	0.518703	0.267857	0.139738	0.0585157	0.0470677	0.0334505	0.0365936	1	0.993949	0.931987	0.38362	0.179414	0.101668	0.0422537	0.0365624	0.021811	0.0264037	54.1521	-0.0708294	0.0361405	0.996762	53.7807	-0.0709049	0.0378627	0.996427	51.9966	-0.0929264	0.0436821	0.995572	Yes	Yes
ELAB	P0AEH5	Protein ElaB OS=Escherichia coli (strain K12) GN=elaB PE=1 SV=1	12903.0	TRUE	Inner_membrane	1	0.988574	0.994865	0.882532	0.842057	1.05623	0.777897	1.33248	1.02922	0.942388	1	0.998726	1.00239	0.980338	1.02326	1.24201	0.928544	1.51352	1.25494	1.18668	1	1.04562	0.993435	1.09045	0.94476	1.10805	1.24973	1.42985	1.19878	1.03728		-0.00440418	0.982183	0.00146735		0.015006	1.28622	0.428111		0.217471	1.22891	0.523186	Yes	Yes
ELBB	P0ABU5	Glyoxalase ElbB OS=Escherichia coli (strain K12) GN=elbB PE=1 SV=1	25314.4	TRUE	Cytosol	1	0.982575	0.951277	0.874676	0.86939	0.990505	0.707742	0.541615	0.127574	0.109683	1	1.03401	0.989522	0.866735	0.804304	0.736401	0.619026	0.417323	0.10299	0.0928391	1	0.959095	0.930058	0.80013	0.78718	0.784507	0.619765	0.488523	0.110064	0.0976673	73.9359	-0.0539596	0	0.951909	69.9071	-0.0357972	0	0.963792	70.5263	-0.0329443	0	0.923559	Yes	Yes
ELYC	P0AB01	Envelope biogenesis factor ElyC OS=Escherichia coli (strain K12) GN=elyC PE=4 SV=1	30940.0	TRUE	Inner_membrane	1	1.00313	0.989483	0.579753	0.286509	0.169127	0.0723938	0.0597118	0.0475473	0.0613585	1	0.987885	0.958569	0.595502	0.299181	0.186127	0.0838621	0.0815893	0.0745941	0.078069	1	1.00625	0.984702	0.584239	0.28385	0.158405	0.0668198	0.0565312	0.0411766	0.0470032	54.5386	-0.0722232	0.0556288	0.996144	54.67	-0.0681967	0.0716299	0.998216	54.5551	-0.0723717	0.0464912	0.996888	Yes	Yes
EMRA	P27303	Multidrug export protein EmrA OS=Escherichia coli (strain K12) GN=emrA PE=1 SV=2	47292.9	TRUE	Inner_membrane	1	0.989439	0.94815	0.695385	0.252206	0.125159	0.0495805	0.0382615	0.0307141	0.0344733	1	0.940484	0.874288	0.664764	0.242662	0.13206	0.0661282	0.0532274	0.0493925	0.053502	1	0.922737	0.870619	0.656003	0.210452	0.103279	0.0336199	0.0320178	0.0239642	0.0306081	55.1742	-0.0838631	0.0312411	0.999653	54.6511	-0.0722598	0.0395782	0.994196	54.4037	-0.0767668	0.0154191	0.992213	Yes	Yes
EMTA	P0C960	Endo-type membrane-bound lytic murein transglycosylase A OS=Escherichia coli (strain K12) GN=emtA PE=1 SV=1	25019.4	TRUE	Outer_membrane	1	0.985711	0.875368	0.524849	0.328847	0.250386	0.126118	0.112125	0.0890979	0.106639	1	0.993932	0.943232	0.567923	0.310918	0.208812	0.0907902	0.0760474	0.0594069	0.0694341	1	0.968104	0.831721	0.569423	0.391032	0.333928	0.215774	0.206511	0.179833	0.188472	54.11	-0.0524569	0.0879944	0.996821	54.5933	-0.0617568	0.0605727	0.997068	55.1094	-0.0418104	0.164859	0.998168	Yes	Yes
ENDA	P25736	Endonuclease-1 OS=Escherichia coli (strain K12) GN=endA PE=1 SV=1	30585.5	FALSE	Periplasm	1	0.996876	0.975579	0.570729	0.273296	0.161774	0.0706585	0.058578	0.0436817	0.0444527	1	1.00412	0.972023	0.590411	0.279757	0.166826	0.0702366	0.067526	0.0452748	0.0561843	1	1.00274	0.979943	0.581657	0.282269	0.174101	0.0819701	0.0864177	0.0525296	0.0654876	54.3551	-0.0719928	0.0486118	0.997116	54.5496	-0.0717786	0.053419	0.997804	54.4794	-0.0722861	0.0672765	0.996901	Yes	Yes
ENGB	P0A6P7	Probable GTP-binding protein EngB OS=Escherichia coli (strain K12) GN=engB PE=1 SV=1	26983.6	TRUE	Cytosol	1	0.940176	0.949422	0.682965	0.184374	0.085915	0.0403028	0.035652	0.0256293	0.0287208	1	0.997071	0.985237	0.698765	0.193607	0.123635	0.0494148	0.0447605	0.0315219	0.0360006	1	0.956883	0.954802	0.707435	0.174465	0.0914673	0.0348101	0.0264759	0.0220529	0.0225245	54.6521	-0.101195	0.0300228	0.997352	54.8643	-0.101736	0.043025	0.999024	54.8046	-0.107216	0.0268659	0.998059	Yes	Yes
ENO	P0A6P9	Enolase OS=Escherichia coli (strain K12) GN=eno PE=1 SV=2	54162.5	TRUE	Cytosol	1	0.989038	0.894868	0.871408	0.513787	0.174136	0.0344773	0.0237462	0.020895	0.0320671	1	0.960679	0.961	0.871719	0.52963	0.193728	0.0402083	0.0291213	0.024668	0.0345326	1	1.02392	0.963635	0.897264	0.511185	0.196053	0.0326093	0.0223922	0.0195621	0.0272038	58.4106	-0.0865813	0.0111913	0.992907	58.6327	-0.0861731	0.0158603	0.997089	58.6159	-0.0908371	0.0129463	0.998772	Yes	Yes
ENTB	P0ADI4	Enterobactin synthase component B OS=Escherichia coli (strain K12) GN=entB PE=1 SV=1	35912.6	TRUE	Cytosol	1	0.940045	0.896596	0.386533	0.191178	0.105195	0.0374277	0.0338218	0.0189911	0.0234917	1	1.00021	0.892751	0.386942	0.170888	0.0959536	0.0371763	0.0320282	0.0226521	0.023452	1	0.963632	0.83851	0.251618	0.114013	0.064964	0.0233189	0.0227935	0.0153031	0.0164178	51.9507	-0.0795971	0.0325613	0.99439	51.8674	-0.0851473	0.0344348	0.997717	50.3379	-0.10511	0.0305966	0.997296	Yes	Yes
ENTE	P10378	Enterobactin synthase component E OS=Escherichia coli (strain K12) GN=entE PE=1 SV=3	63254.9	FALSE	Cytosol	1	0.971607	0.956452	0.405898	0.185364	0.0999903	0.0385939	0.034669	0.0208754	0.0223346	1	0.99611	0.979997	0.423378	0.206346	0.121423	0.049891	0.0403042	0.0297372	0.0310235	1	0.993292	0.970882	0.544275	0.263435	0.142622	0.054063	0.0457545	0.0322103	0.0328432	52.2953	-0.0934513	0.0408901	0.994447	52.5691	-0.0926657	0.0523818	0.992605	54.0434	-0.0729702	0.0360651	0.996666	Yes	Yes
ENTF	P11454	Enterobactin synthase component F OS=Escherichia coli (strain K12) GN=entF PE=1 SV=3	148372.0	TRUE	Cytosol	1	0.990963	0.935965	0.461784	0.227619	0.13552	0.0557052	0.0424397	0.0276614	0.0304835	1	0.981744	0.951847	0.445548	0.221072	0.124691	0.0489984	0.039978	0.0269511	0.029547	1	0.98291	0.965206	0.439462	0.213631	0.114343	0.044021	0.0351989	0.0235567	0.0252662	52.9795	-0.0751298	0.0400423	0.995908	52.8208	-0.0801823	0.0417165	0.994513	52.7579	-0.0846811	0.039962	0.993882	Yes	Yes
ENVC	P37690	Murein hydrolase activator EnvC OS=Escherichia coli (strain K12) GN=envC PE=1 SV=2	51894.2	TRUE	Periplasm	1	0.96552	0.963125	0.547968	0.218358	0.124492	0.0529247	0.048676	0.0400599	0.0444136	1	0.989056	0.969898	0.565139	0.227871	0.140081	0.063729	0.0514461	0.046751	0.0458674	1	0.981046	0.948147	0.548772	0.218882	0.118962	0.0521291	0.0460906	0.0368141	0.0456816	53.7298	-0.0814998	0.0453199	0.998074	53.9612	-0.0803456	0.0509597	0.998426	53.7031	-0.0798445	0.041826	0.999138	Yes	Yes
EPD	P0A9B6	D-erythrose-4-phosphate dehydrogenase OS=Escherichia coli (strain K12) GN=epd PE=1 SV=2	39795.9	TRUE	Cytosol	1	1.00817	0.981686	0.649466	0.336492	0.0832627	0.0256018	0.0182396	0.0115983	0.0153457	1	0.9948	0.975618	0.795256	0.415379	0.110923	0.0339981	0.0253225	0.0200098	0.0238714	1	0.953476	0.942179	0.74711	0.363182	0.106104	0.0280162	0.0225292	0.0152188	0.0202182	55.3412	-0.0750906	0.000391637	0.99635	57.0483	-0.0840522	0.00928115	0.997739	56.2707	-0.0784091	0.00370116	0.996826	Yes	Yes
EPMA	P0A8N7	Elongation factor P--(R)-beta-lysine ligase OS=Escherichia coli (strain K12) GN=epmA PE=1 SV=1	39300.0	TRUE	Cytosol	1	1.03348	1.00469	0.706155	0.224627	0.128901	0.0456716	0.0377826	0.0304634	0.0319439	1	0.95264	0.964549	0.695904	0.120222	0.072086	0.0249662	0.0215796	0.0150482	0.0154865	1	1.02378	1.00852	0.7226	0.108005	0.0568565	0.0191346	0.0119404	0.00862725	0.0107128	55.1445	-0.0953629	0.0373644	0.998305	54.4318	-0.128038	0.02283	0.997845	54.5279	-0.142604	0.0171518	0.999225	Yes	Yes
EPMB	P39280	L-lysine 2,3-aminomutase OS=Escherichia coli (strain K12) GN=epmB PE=1 SV=1	41932.5	TRUE	Cytosol	1	0.982275	0.980291	0.746511	0.357749	0.109982	0.039805	0.0293925	0.0198788	0.0236971	1	0.969926	0.972335	0.755918	0.351823	0.1008	0.0388671	0.0326061	0.0206077	0.0218447	1	1.01253	0.994535	0.796648	0.372256	0.113004	0.0399425	0.0312219	0.0200316	0.0250506	56.2845	-0.0808408	0.0131798	0.998711	56.2793	-0.0832728	0.0141362	0.998344	56.7622	-0.0878569	0.0169748	0.999133	Yes	Yes
EPTB	P37661	Kdo(2)-lipid A phosphoethanolamine 7''-transferase OS=Escherichia coli (strain K12) GN=eptB PE=1 SV=3	69891.8	TRUE	Inner_membrane	1	1.03545	0.998919	0.737165	0.404722	0.22697	0.0701555	0.063615	0.0559194	0.0643024	1	0.998434	0.981477	0.626545	0.279205	0.13679	0.0625803	0.0602441	0.050806	0.0510498	1	0.990757	0.980378	0.620277	0.298574	0.164045	0.0684719	0.0643891	0.0518691	0.0580559	56.9082	-0.0670781	0.0455626	0.99733	54.7986	-0.0773058	0.0493606	0.998844	54.9339	-0.0718837	0.0522963	0.998145	Yes	Yes
EPTC	P0CB39	Phosphoethanolamine transferase EptC OS=Escherichia coli (strain K12) GN=eptC PE=1 SV=1	73499.8	TRUE	Inner_membrane	1	0.966593	0.957745	0.824265	0.416524	0.15807	0.0392732	0.0393479	0.0313127	0.0336886	1	0.965855	0.991833	0.808362	0.462362	0.15097	0.0368317	0.0319665	0.0229914	0.0289266	1	0.975789	0.975667	0.886612	0.439825	0.208182	0.0626105	0.0646294	0.0407932	0.0548729	57.3384	-0.0827877	0.0221868	0.998359	57.6117	-0.0803721	0.0117983	0.997035	57.9952	-0.087678	0.0475757	0.999044	Yes	Yes
ERA	P06616	GTPase Era OS=Escherichia coli (strain K12) GN=era PE=1 SV=2	38658.2	TRUE	Cytosol	1	0.982356	0.95087	0.329386	0.126444	0.0835976	0.0370697	0.0363307	0.0270314	0.0298545	1	0.966466	0.9415	0.312776	0.118001	0.0696908	0.0352779	0.036415	0.0313792	0.0347556	1	0.98489	0.972363	0.311894	0.118362	0.0772051	0.0388435	0.0381717	0.0326995	0.0321215	51.5243	-0.125209	0.0481732	0.997144	51.3561	-0.127216	0.0466947	0.997547	51.527	-0.146441	0.0514853	0.997398	Yes	Yes
ERFK	P39176	Probable L,D-transpeptidase ErfK/SrfK OS=Escherichia coli (strain K12) GN=erfK PE=1 SV=2	36107.8	TRUE	Periplasm	1	0.98087	0.914346	0.413214	0.275784	0.225791	0.127965	0.11498	0.109093	0.12469	1	0.994404	0.94323	0.489692	0.338301	0.275335	0.16456	0.157368	0.141775	0.165953	1	1.02832	0.941409	0.5954	0.406414	0.326684	0.241784	0.219974	0.187338	0.238041	52.3989	-0.0752095	0.134214	0.990521	53.7584	-0.0634571	0.164313	0.989546	55.5903	-0.0535887	0.215697	0.993554	Yes	Yes
ERPA	P0ACC3	Iron-sulfur cluster insertion protein ErpA OS=Escherichia coli (strain K12) GN=erpA PE=1 SV=1	13409.7	TRUE	Cytosol	1	0.956413	0.947912	0.651765	0.347021	0.284845	0.218538	0.270989	0.31692	0.445281	1	0.923108	0.962096	0.65129	0.316842	0.241481	0.186481	0.2258	0.283147	0.389098	1	0.998494	0.993411	0.676423	0.328596	0.234967	0.191128	0.258443	0.31905	0.474492	54.7272	-0.0891153	0.30508	0.964046	54.5201	-0.0981996	0.264232	0.968847	54.4124	-0.126394	0.297483	0.9528	Yes	Yes
ETTA	P0A9W3	Energy-dependent translational throttle protein EttA OS=Escherichia coli (strain K12) GN=ettA PE=1 SV=2	70539.0	TRUE	Cytosol	1	1.01067	0.887076	0.171488	0.0683031	0.0365167	0.0171797	0.0131195	0.0104	0.0127322	1	0.981237	0.89764	0.161578	0.0723982	0.0498656	0.0253942	0.026957	0.0221885	0.0269097	1	1.00267	0.908213	0.143829	0.0704643	0.0437686	0.0198783	0.0187585	0.0143222	0.0173699	50.064	-0.149664	0.0234515	0.998959	50.019	-0.159437	0.0353162	0.998945	49.9912	-0.170368	0.0292056	0.998863	Yes	Yes
EUTB	P0AEJ6	Ethanolamine ammonia-lyase heavy chain OS=Escherichia coli (strain K12) GN=eutB PE=1 SV=1	54009.8	TRUE	Cytosol	1	0.96634	0.93512	0.62857	0.493287	0.49418	0.390318	0.3713	0.13309	0.0319011	1	0.979335	0.962088	0.611126	0.41091	0.341649	0.242372	0.207013	0.0807158	0.0370526	1	0.991978	0.979136	0.643473	0.491607	0.432551	0.312824	0.322246	0.111294	0.0470164	60.9532	-0.027287	0	0.948226	57.143	-0.0404032	0.0531279	0.982704	60.0637	-0.0309774	0	0.966082	Yes	Yes
EUTC	P19636	Ethanolamine ammonia-lyase light chain OS=Escherichia coli (strain K12) GN=eutC PE=1 SV=2	35425.9	FALSE	Cytosol	1	0.983232	0.937363	0.531264	0.283894	0.194301	0.0885978	0.0647452	0.0384113	0.0389185	1	0.996796	0.970229	0.56275	0.272464	0.150808	0.0567778	0.0478489	0.0322712	0.0349235	1	0.999194	0.92759	0.511048	0.316207	0.22544	0.110689	0.0704776	0.0315371	0.0337077	54.0922	-0.062396	0.0442905	0.996037	54.2797	-0.0714643	0.0358061	0.997149	54.2809	-0.0554408	0.0368954	0.992758	Yes	Yes
EUTL	P76541	Ethanolamine utilization protein EutL OS=Escherichia coli (strain K12) GN=eutL PE=1 SV=1	23804.2	TRUE	Cytosol	1	0.934646	0.932726	0.540651	0.26999	0.152756	0.0692822	0.0450593	0.0276981	0.0280507	1	0.981313	0.973383	0.724	0.554732	0.476735	0.308766	0.122077	0.0434744	0.0413418	1	0.977032	0.955155	0.706848	0.523884	0.470035	0.316176	0.112026	0.0314135	0.0381542	53.9741	-0.0651108	0.027314	0.996004	60.5993	-0.0383486	0	0.987551	60.0602	-0.0378214	0	0.983956	Yes	Yes
EUTM	P0ABF4	Ethanolamine utilization protein EutM OS=Escherichia coli (strain K12) GN=eutM PE=1 SV=1	11119.1	FALSE	Cytosol	1	0.999744	0.96781	0.585478	0.319245	0.206205	0.110018	0.107172	0.0941728	0.0970779	1	0.992148	0.970097	0.57137	0.294315	0.177987	0.0782857	0.0764017	0.0585321	0.0617985	1	0.991669	0.978876	0.593177	0.313615	0.213814	0.112724	0.107665	0.0999784	0.104544	54.7275	-0.0663623	0.0955199	0.997031	54.4736	-0.0688013	0.0618187	0.996823	54.7753	-0.0681204	0.102232	0.996624	Yes	Yes
EVGA	P0ACZ4	DNA-binding transcriptional activator EvgA OS=Escherichia coli (strain K12) GN=evgA PE=1 SV=1	26742.6	TRUE	Cytosol	1	0.942199	0.953956	0.327915	0.150697	0.0768808	0.0302454	0.0253405	0.021696	0.0264697	1	0.99184	0.952512	0.284371	0.11765	0.0726507	0.0298906	0.023661	0.0166987	0.0189393	1	0.996812	0.976243	0.378659	0.177727	0.101251	0.042489	0.0392835	0.0293444	0.0304012	51.5399	-0.119662	0.0442184	0.993218	51.2331	-0.139165	0.0407773	0.996686	52.0388	-0.110558	0.0547991	0.993719	Yes	Yes
EXBB	P0ABU7	Biopolymer transport protein ExbB OS=Escherichia coli (strain K12) GN=exbB PE=1 SV=1	28161.2	TRUE	Inner_membrane	1	0.981078	0.985497	0.79804	0.759507	0.665289	0.195367	0.175995	0.148371	0.134133	1	0.979667	0.953579	0.691918	0.529617	0.429328	0.137627	0.110585	0.0858287	0.0791372	1	0.937137	0.959115	0.849038	0.817733	0.726474	0.198728	0.193785	0.136579	0.133893	63.9509	-0.0479974	0.0759486	0.965647	58.9852	-0.041608	0.00893843	0.989197	64.8443	-0.0696923	0.117628	0.965748	Yes	Yes
EXBD	P0ABV2	Biopolymer transport protein ExbD OS=Escherichia coli (strain K12) GN=exbD PE=1 SV=1	17808.5	TRUE	Inner_membrane	1	0.998718	0.991144	0.873215	0.855022	0.77516	0.3593	0.353363	0.274359	0.266242	1	0.96839	0.948079	0.718968	0.615854	0.519016	0.228665	0.237195	0.188551	0.177084	1	0.961639	0.96866	0.819265	0.702088	0.638199	0.29446	0.306497	0.24948	0.226169	67.1189	-0.0505291	0.25438	0.973502	61.2821	-0.0342435	0.098733	0.983639	64.6073	-0.0340109	0.160084	0.978516	Yes	Yes
EXUR	P0ACL2	Exu regulon transcriptional regulator OS=Escherichia coli (strain K12) GN=exuR PE=4 SV=1	33139.3	TRUE	Cytosol	1	0.96454	0.940416	0.338688	0.177136	0.122085	0.062006	0.0590532	0.0532081	0.0625115	1	0.961467	0.954475	0.403175	0.196663	0.112732	0.0461155	0.0344956	0.0241029	0.0281115	1	0.947954	0.938315	0.235057	0.106648	0.0537961	0.0195441	0.0160265	0.0119134	0.0111207	51.5278	-0.112889	0.0785167	0.99427	52.3024	-0.0903203	0.0456651	0.992997	50.8323	-0.147144	0.0321063	0.995357	Yes	Yes
FABA	P0A6Q3	3-hydroxydecanoyl-[acyl-carrier-protein] dehydratase OS=Escherichia coli (strain K12) GN=fabA PE=1 SV=2	21591.5	TRUE	Cytosol	1	0.980956	0.967062	0.922851	0.895095	0.792044	0.129132	0.0490023	0.0358692	0.034434	1	1.06527	0.983338	0.981877	0.950295	0.827889	0.137772	0.0517331	0.0379314	0.0354213	1	1.01207	0.980106	0.938252	0.913538	0.801083	0.133067	0.0489776	0.0321598	0.0323939	65.0783	-0.128598	0.0318772	0.991894	65.3575	-0.142046	0.0378787	0.996803	65.1706	-0.131645	0.0312661	0.995134	Yes	Yes
FABB	P0A953	3-oxoacyl-[acyl-carrier-protein] synthase 1 OS=Escherichia coli (strain K12) GN=fabB PE=1 SV=1	46594.8	TRUE	Cytosol	1	0.954513	0.965986	0.844161	0.143317	0.0875167	0.0216752	0.0144125	0.0103432	0.0119169	1	0.981314	0.971538	0.888904	0.150291	0.099847	0.0241608	0.0208604	0.0161311	0.0183853	1	0.997926	0.992516	0.897028	0.133356	0.0901546	0.0168833	0.0131645	0.00997527	0.0109555	55.4937	-0.151138	0.02338	0.996987	55.7949	-0.164397	0.0311411	0.99756	55.7525	-0.175029	0.0244127	0.998185	Yes	Yes
FABD	P0AAI9	Malonyl CoA-acyl carrier protein transacylase OS=Escherichia coli (strain K12) GN=fabD PE=1 SV=2	35889.8	TRUE	Cytosol	1	1.00847	0.975348	0.942349	0.792827	0.159944	0.0400958	0.0233284	0.0148362	0.0142561	1	0.999436	0.942825	0.9626	0.744285	0.185737	0.0349375	0.0185759	0.0111158	0.0125417	1	1.01786	0.976625	0.941436	0.769217	0.200031	0.0314493	0.0185582	0.00981423	0.0110946	60.3604	-0.182316	0.0218049	0.997975	60.2634	-0.153623	0.0165007	0.997762	60.4526	-0.154185	0.0147243	0.998077	Yes	Yes
FABF	P0AAI5	3-oxoacyl-[acyl-carrier-protein] synthase 2 OS=Escherichia coli (strain K12) GN=fabF PE=1 SV=2	47142.4	TRUE	Cytosol	1	0.945588	0.963985	0.914436	0.955959	0.842987	0.287326	0.0589949	0.0290717	0.0205572	1	0.993616	1.01204	0.997524	1.02133	0.900377	0.321077	0.0674417	0.0355559	0.0319388	1	0.994552	1.01082	0.98564	1.02719	0.883461	0.329811	0.0698896	0.0335247	0.0290311	66.6236	-0.100365	0.0169046	0.993202	67.2953	-0.116164	0.0315913	0.999404	67.2772	-0.109331	0.027607	0.99896	Yes	Yes
FABG	P0AEK2	3-oxoacyl-[acyl-carrier-protein] reductase FabG OS=Escherichia coli (strain K12) GN=fabG PE=1 SV=1	27835.8	TRUE	Cytosol	1	0.996995	0.957347	0.729038	0.10217	0.0664018	0.0228072	0.0170298	0.0119995	0.0147927	1	0.922307	0.89992	0.716302	0.0975621	0.0617972	0.0188257	0.016081	0.012687	0.0157404	1	1.01408	0.987368	0.726651	0.113556	0.0694939	0.0232732	0.0178813	0.0128804	0.0161564	54.529	-0.144432	0.0216239	0.998618	54.4442	-0.138944	0.0185662	0.991066	54.5785	-0.139615	0.0227631	0.999265	Yes	Yes
FABH	P0A6R0	3-oxoacyl-[acyl-carrier-protein] synthase 3 OS=Escherichia coli (strain K12) GN=fabH PE=1 SV=1	36070.7	TRUE	Cytosol	1	0.950316	0.953124	0.871234	0.148807	0.050907	0.0233686	0.0178405	0.0151488	0.0153275	1	0.965081	0.976461	0.886087	0.153916	0.0632137	0.0266567	0.0223152	0.0148984	0.0172585	1	0.974163	0.985339	0.89571	0.142914	0.0614398	0.023799	0.0214424	0.015536	0.018293	55.6746	-0.160978	0.0207097	0.997505	55.7998	-0.164259	0.0250163	0.998741	55.7883	-0.173097	0.0249756	0.999177	Yes	Yes
FABI	P0AEK4	Enoyl-[acyl-carrier-protein] reductase [NADH] FabI OS=Escherichia coli (strain K12) GN=fabI PE=1 SV=2	30824.1	TRUE	Cytosol	1	0.958397	0.955931	0.913968	0.686112	0.0967084	0.0409938	0.0299321	0.0216366	0.0267839	1	0.978817	0.966221	0.930638	0.679101	0.100099	0.0358096	0.0277952	0.0199468	0.0224648	1	0.993214	0.981801	0.960178	0.648366	0.104637	0.036728	0.0265132	0.0192138	0.0217233	59.5709	-0.194097	0.0283302	0.994332	59.5616	-0.188111	0.0250248	0.996886	59.4357	-0.177466	0.0245758	0.99913	Yes	Yes
FABR	P0ACU5	HTH-type transcriptional repressor FabR OS=Escherichia coli (strain K12) GN=fabR PE=1 SV=2	28140.8	TRUE	Cytosol	1	0.956195	0.928485	0.458259	0.228874	0.12571	0.0562402	0.0410924	0.0287226	0.0312892	1	0.956015	0.937275	0.480759	0.230435	0.13052	0.0522328	0.0507487	0.0321745	0.0372226	1	0.965266	0.947099	0.492615	0.233272	0.12736	0.0550306	0.0458771	0.0298033	0.0306826	52.9055	-0.0739362	0.0377252	0.995492	53.1393	-0.0746275	0.0414678	0.996002	53.3046	-0.0751735	0.0381294	0.996351	Yes	Yes
FABZ	P0A6Q6	3-hydroxyacyl-[acyl-carrier-protein] dehydratase FabZ OS=Escherichia coli (strain K12) GN=fabZ PE=1 SV=1	18969.3	TRUE	Cytosol	1	0.961536	0.896346	0.427698	0.173077	0.0721203	0.0301313	0.0329307	0.0258851	0.0271769	1	0.903644	0.821892	0.441267	0.179069	0.0831574	0.0293213	0.0299384	0.0255714	0.0296753	1	0.914351	0.941246	0.490696	0.221872	0.103412	0.0475485	0.0473629	0.0382459	0.0545695	52.2261	-0.0828044	0.0269939	0.998429	51.9066	-0.0664885	0.011985	0.995556	53.1256	-0.0790164	0.0443235	0.993571	Yes	Yes
FADA	P21151	3-ketoacyl-CoA thiolase FadA OS=Escherichia coli (strain K12) GN=fadA PE=1 SV=3	43769.6	TRUE	Cytosol	1	0.964236	0.949128	0.694176	0.543043	0.438919	0.0495425	0.0455736	0.0238071	0.0250456	1	1.0133	0.987793	0.760139	0.606138	0.51443	0.0568632	0.05278	0.0299649	0.0316041	1	1.04048	1.00455	0.742285	0.599347	0.528213	0.0376955	0.0309004	0.0195887	0.0232685	58.7769	-0.0490107	0	0.977476	60.5014	-0.0530303	0	0.975021	60.3888	-0.0543205	0	0.96688	Yes	Yes
FADB	P21177	Fatty acid oxidation complex subunit alpha OS=Escherichia coli (strain K12) GN=fadB PE=1 SV=2	92203.4	TRUE	Cytosol	1	0.978546	0.927808	0.799784	0.767264	0.746783	0.0376419	0.0362666	0.0270815	0.0283126	1	0.980252	0.93529	0.815465	0.782878	0.719855	0.0478913	0.0378294	0.0194028	0.0224323	1	0.98003	0.969363	0.831246	0.787485	0.718335	0.0307173	0.0288759	0.0246974	0.0252538	64.2774	-0.113567	0.00482843	0.947719	64.0899	-0.101586	0	0.958906	64.0814	-0.113109	0.000998785	0.964168	Yes	Yes
FADD	P69451	Long-chain-fatty-acid--CoA ligase OS=Escherichia coli (strain K12) GN=fadD PE=1 SV=1	69853.8	TRUE	Cytosol	1	0.936459	0.963892	0.658174	0.123144	0.0693462	0.0303735	0.0253682	0.0165517	0.019857	1	1.00106	0.992749	0.671853	0.143049	0.0882047	0.0366415	0.0250248	0.0169224	0.0177867	1	0.946673	0.992667	0.657514	0.1255	0.071796	0.028775	0.0276364	0.0199338	0.0235472	54.1861	-0.120703	0.0247352	0.99712	54.3965	-0.116077	0.0281512	0.999207	54.1842	-0.124031	0.0282835	0.998056	Yes	Yes
FADE	Q47146	Acyl-coenzyme A dehydrogenase OS=Escherichia coli (strain K12) GN=fadE PE=2 SV=2	99019.6	TRUE	Inner_membrane	1	1.02793	0.980552	0.676933	0.465433	0.363507	0.130409	0.0776865	0.0479126	0.0555478	1	0.974888	0.964521	0.68548	0.441674	0.297811	0.095156	0.06561	0.044363	0.0438864	1	1.00296	0.951775	0.749511	0.568714	0.444374	0.102606	0.0749273	0.0489682	0.0588373	57.9157	-0.0470967	0.00961079	0.991919	57.2202	-0.0516253	0.0110653	0.996561	59.6858	-0.0475687	0	0.988479	Yes	Yes
FADH	P42593	2,4-dienoyl-CoA reductase OS=Escherichia coli (strain K12) GN=fadH PE=1 SV=3	78015.0	TRUE	Cytosol	1	0.994262	0.966666	0.549324	0.272874	0.150063	0.0567799	0.0486422	0.0325061	0.0347784	1	1.03553	0.973736	0.576279	0.259091	0.149133	0.0575501	0.0486069	0.0343252	0.0421564	1	0.997474	0.968004	0.564109	0.254623	0.147724	0.0562782	0.0500541	0.0303025	0.0361941	54.1521	-0.0708294	0.0361405	0.996762	54.3035	-0.0750864	0.0414676	0.996967	54.1636	-0.0739782	0.0382071	0.99772	Yes	Yes
FADI	P76503	3-ketoacyl-CoA thiolase FadI OS=Escherichia coli (strain K12) GN=fadI PE=1 SV=1	49594.3	TRUE	Cytosol	1	0.981745	0.96159	0.567781	0.244903	0.142286	0.058338	0.0441257	0.0319477	0.0266342	1	0.968128	0.948689	0.607437	0.283916	0.156028	0.0451032	0.0449482	0.0278319	0.0336468	1	1.01298	0.992479	0.586147	0.225985	0.122022	0.0485858	0.0415491	0.0265552	0.0325611	54.1244	-0.074409	0.0343094	0.998245	54.7078	-0.0687023	0.0247031	0.998575	54.1877	-0.0843397	0.0366055	0.997941	Yes	Yes
FADJ	P77399	Fatty acid oxidation complex subunit alpha OS=Escherichia coli (strain K12) GN=fadJ PE=1 SV=1	86703.5	TRUE	Cytosol	1	0.989172	0.962862	0.607227	0.246799	0.134035	0.0500517	0.0456386	0.0319403	0.0339263	1	1.0032	0.973743	0.577033	0.259859	0.139082	0.0554699	0.0498606	0.0346732	0.0384937	1	0.997432	0.962458	0.652413	0.239973	0.131851	0.0506047	0.0458072	0.0299675	0.0361112	54.452	-0.077385	0.0341449	0.999298	54.2917	-0.0754202	0.0393409	0.998005	54.7836	-0.082117	0.0353677	0.999698	Yes	Yes
FADL	P10384	Long-chain fatty acid transport protein OS=Escherichia coli (strain K12) GN=fadL PE=1 SV=5	51719.8	TRUE	Outer_membrane	1	1.15647	1.06603	0.806206	1.01961	1.15733	0.949479	0.960756	0.801226	0.971523	1	1.11461	1.00502	0.744471	0.935939	0.961192	0.976893	0.967102	0.8108	0.862715	1	1.09793	0.903571	0.672687	0.991758	0.987982	0.91884	1.08047	0.856276	0.941135		-0.0756787	0.886374	0.193906		-0.133925	0.894159	0.391431		-0.116035	0.919089	0.166567	Yes	Yes
FADM	P77712	Long-chain acyl-CoA thioesterase FadM OS=Escherichia coli (strain K12) GN=fadM PE=1 SV=1	16510.9	FALSE	Cytosol	1	1.00234	0.978951	0.57917	0.328755	0.227679	0.118818	0.0725717	0.0359455	0.0395591	1	0.986039	0.963637	0.581283	0.308067	0.196343	0.0862192	0.0581879	0.0385674	0.0408635	1	1.00294	0.977757	0.596917	0.338409	0.228296	0.126897	0.0793094	0.05097	0.046462	55.1302	-0.0591796	0.0452554	0.993423	54.7981	-0.0631177	0.0400554	0.996626	55.3199	-0.0591912	0.0541613	0.994797	Yes	Yes
FADR	P0A8V6	Fatty acid metabolism regulator protein OS=Escherichia coli (strain K12) GN=fadR PE=1 SV=2	28613.1	TRUE	Cytosol	1	0.985072	0.976663	0.684036	0.270228	0.137721	0.0607465	0.0447106	0.0309127	0.03448	1	0.978419	0.9415	0.757116	0.208268	0.0967789	0.0395493	0.0350262	0.02419	0.0314126	1	0.972739	0.95918	0.721086	0.241488	0.114221	0.0433407	0.0406004	0.0230334	0.0319199	55.2563	-0.0808579	0.0353579	0.99962	55.3267	-0.106768	0.0317492	0.998265	55.3055	-0.0915252	0.03046	0.999221	Yes	Yes
FBAA	P0AB71	Fructose-bisphosphate aldolase class 2 OS=Escherichia coli (strain K12) GN=fbaA PE=1 SV=2	45079.8	TRUE	Cytosol	1	1.00694	0.964061	0.935766	0.0886103	0.0387096	0.0212163	0.0205198	0.0187962	0.0195789	1	1.00753	1.01127	0.944107	0.0944194	0.0430878	0.0215499	0.021239	0.0158457	0.018218	1	0.939249	0.982891	0.890619	0.0812936	0.0409706	0.0202268	0.0184132	0.0145087	0.0167572	55.6717	-0.22629	0.0230296	0.999278	55.7983	-0.227552	0.023184	0.999744	55.2825	-0.208308	0.0211648	0.99789	Yes	Yes
FBAB	P0A991	Fructose-bisphosphate aldolase class 1 OS=Escherichia coli (strain K12) GN=fbaB PE=1 SV=2	41750.7	TRUE	Cytosol	1	0.971735	0.961356	0.906755	0.926991	1.02219	0.841113	0.857141	0.387829	0.0326261	1	0.939798	0.966325	0.903415	0.913505	0.935999	0.81957	0.843838	0.35288	0.0437684	1	0.990362	0.978476	0.926806	0.936796	0.918106	0.815312	0.9504	0.382519	0.0291323	79.1178	-0.0914544	0	0.957939	78.7379	-0.0866399	0	0.940853	79.6096	-0.134785	0.00354813	0.946897	Yes	Yes
FBP	P0A993	Fructose-1,6-bisphosphatase class 1 OS=Escherichia coli (strain K12) GN=fbp PE=1 SV=1	42194.4	TRUE	Cytosol	1	0.990447	0.974977	0.846035	0.846283	0.667899	0.0430648	0.0292034	0.0203198	0.02409	1	0.979968	0.966224	0.827299	0.811875	0.638407	0.0342627	0.0253214	0.0133222	0.0148355	1	0.965093	0.971612	0.872222	0.843645	0.699937	0.0314737	0.0213278	0.00985924	0.0108438	63.858	-0.115471	0.00496623	0.979569	63.4828	-0.0999057	0	0.973935	64.0595	-0.129604	0	0.981194	Yes	Yes
FDHD	P32177	Sulfur carrier protein FdhD OS=Escherichia coli (strain K12) GN=fdhD PE=1 SV=1	33231.3	TRUE	Cytosol	1	1.0166	0.981583	0.739495	0.548832	0.502949	0.220619	0.0651308	0.0414333	0.0400781	1	1.04446	0.98986	0.753753	0.489955	0.3922	0.187108	0.047432	0.0357823	0.0416332	1	1.00503	1.00722	0.764661	0.621327	0.536514	0.279299	0.0461011	0.0250346	0.0244606	60.353	-0.0431551	0	0.985708	59.0442	-0.0478666	0	0.992839	61.6778	-0.0450306	0	0.981283	Yes	Yes
FDHE	P13024	Protein FdhE OS=Escherichia coli (strain K12) GN=fdhE PE=1 SV=2	38847.1	TRUE	Cytosol	1	0.976786	0.950677	0.702405	0.331585	0.147043	0.0543496	0.0452286	0.0348741	0.036093	1	0.94188	0.955252	0.717256	0.353443	0.16226	0.054634	0.0454428	0.0349165	0.0355712	1	0.954134	0.97144	0.730483	0.350888	0.192781	0.0933299	0.0551568	0.0241056	0.0284605	55.7861	-0.0723958	0.0264505	0.999475	56.1076	-0.0704933	0.0242375	0.997757	56.3531	-0.0681933	0.0291326	0.998329	Yes	Yes
FDNG	P24183	Formate dehydrogenase, nitrate-inducible, major subunit OS=Escherichia coli (strain K12) GN=fdnG PE=1 SV=3	125780.0	TRUE	Periplasm	1	1.00239	0.973526	0.593437	0.415502	0.346431	0.198344	0.163522	0.0997019	0.0498826	1	0.984774	0.939738	0.566657	0.382151	0.310533	0.206842	0.163359	0.0987968	0.0482205	1	0.999341	0.968449	0.558438	0.273117	0.155391	0.0661392	0.0577703	0.0340655	0.0344674	56.8025	-0.0437396	0.0658975	0.985823	55.8737	-0.0448283	0.0758103	0.988233	54.2428	-0.0708275	0.0408391	0.996983	Yes	Yes
FDNH	P0AAJ3	Formate dehydrogenase, nitrate-inducible, iron-sulfur subunit OS=Escherichia coli (strain K12) GN=fdnH PE=1 SV=1	37770.2	TRUE	Inner_membrane	1	1.01882	0.9773	0.653308	0.441232	0.3834	0.223351	0.198192	0.156074	0.128474	1	0.989378	0.969552	0.576958	0.302242	0.18443	0.087057	0.0774212	0.0528429	0.0465689	1	1.04408	0.987605	0.673893	0.432394	0.352156	0.201006	0.209394	0.128446	0.123107	57.5546	-0.0447408	0.135654	0.990431	54.6366	-0.0662505	0.0551223	0.996659	57.3449	-0.0491892	0.13431	0.990317	Yes	Yes
FDOG	P32176	Formate dehydrogenase-O major subunit OS=Escherichia coli (strain K12) GN=fdoG PE=1 SV=5	127027.0	TRUE	Periplasm	1	0.954868	0.92579	0.773323	0.741423	0.785076	0.595239	0.613234	0.540518	0.4709	1	0.960245	0.941599	0.801271	0.780053	0.749253	0.630048	0.618759	0.580274	0.431957	1	0.952412	0.965611	0.829631	0.814427	0.791759	0.676156	0.79762	0.654623	0.510091	84.8901	-0.0122125	0.127838	0.953143	84.2455	-0.0123521	0	0.96838		-0.00952815	0	0.869873	Yes	Yes
FDOH	P0AAJ5	Formate dehydrogenase-O iron-sulfur subunit OS=Escherichia coli (strain K12) GN=fdoH PE=1 SV=1	37887.0	TRUE	Cytosol	1	0.981311	0.946484	0.867867	0.887056	0.994408	0.837492	0.900091	0.816441	0.672089	1	0.945092	0.933236	0.880751	0.937821	0.964225	0.858197	0.886082	0.836691	0.619092	1	1.01349	0.99468	0.922654	0.922129	0.9421	0.843696	1.00973	0.867233	0.670305		-0.00691031	0	0.666741		-0.0121876	0	0.691565			0	0.610915	Yes	Yes
FDOI	P0AEL0	Formate dehydrogenase, cytochrome b556(fdo) subunit OS=Escherichia coli (strain K12) GN=fdoI PE=1 SV=1	26995.8	TRUE	Inner_membrane	1	0.955639	0.956009	0.771183	0.526023	0.463705	0.332814	0.347859	0.306947	0.327186	1	0.997728	0.985095	0.668277	0.464105	0.334153	0.300472	0.265337	0.246056	0.226051	1	0.957637	0.956932	0.772117	0.594296	0.437832	0.363791	0.423043	0.368142	0.378204	59.9947	-0.0422386	0.310997	0.994614	57.0811	-0.0518519	0.245783	0.994749	60.9044	-0.0420323	0.368323	0.989932	Yes	Yes
FDX	P0A9R4	2Fe-2S ferredoxin OS=Escherichia coli (strain K12) GN=fdx PE=1 SV=2	13409.5	TRUE	Cytosol	1	0.997963	0.993114	0.815107	0.693865	0.610304	0.424996	0.453219	0.451989	0.524595	1	0.965791	0.980475	0.757038	0.645552	0.551198	0.418821	0.432406	0.414185	0.464203	1	0.981482	0.975857	0.83262	0.733296	0.620004	0.532568	0.57322	0.556311	0.598925	68.9979	-0.0330579	0.453889	0.971936	65.0013	-0.0331962	0.417043	0.983699		-0.0290041	0.557721	0.981449	Yes	Yes
FECA	P13036	Fe(3+) dicitrate transport protein FecA OS=Escherichia coli (strain K12) GN=fecA PE=1 SV=2	90768.9	TRUE	Outer_membrane	1	1.18945	1.13646	0.841713	1.16553	1.25232	0.662591	0.481564	0.402261	0.541547	1	1.18838	1.0475	0.794996	1.18424	1.19413	0.75159	0.494422	0.432197	0.579397	1	1.03787	0.890293	0.640926	1.35546	1.36923	0.824495	0.60587	0.54187	0.790632	69.7745	-0.415692	0.475124	0.809054		-0.392262	0.502005	0.794608		-0.278712	0.646124	0.419991	Yes	Yes
FECB	P15028	Fe(3+) dicitrate-binding periplasmic protein OS=Escherichia coli (strain K12) GN=fecB PE=2 SV=3	36104.7	TRUE	Periplasm	1	0.998553	0.965832	0.832616	0.559228	0.201924	0.0852842	0.076548	0.057416	0.0587104	1	1.03542	1.00401	0.906216	0.585692	0.204904	0.0854056	0.0697343	0.0535112	0.0478898	1	0.995879	0.976448	0.828379	0.541806	0.202947	0.0718075	0.0631852	0.0474228	0.0468973	58.6604	-0.075963	0.0463668	0.995049	59.2481	-0.0972035	0.052061	0.99776	58.5142	-0.0754101	0.0340523	0.996442	Yes	Yes
FECE	P15031	Fe(3+) dicitrate transport ATP-binding protein FecE OS=Escherichia coli (strain K12) GN=fecE PE=2 SV=1	29317.3	TRUE	Cytosol	1	0.966136	0.953563	0.490835	0.220446	0.124855	0.0457419	0.0470723	0.040221	0.0423674	1	0.978726	0.988761	0.485597	0.215883	0.129711	0.0508565	0.04827	0.0391763	0.0442945	1	0.941929	0.974921	0.434874	0.173156	0.0990713	0.0401001	0.0364725	0.0376211	0.0436905	53.2056	-0.079817	0.0454422	0.996536	53.2004	-0.0868989	0.0536457	0.994574	52.5184	-0.100404	0.0504151	0.994403	Yes	Yes
FEOA	P0AEL3	Fe(2+) transport protein A OS=Escherichia coli (strain K12) GN=feoA PE=1 SV=1	9339.18	TRUE	Cytosol	1	1.01585	0.982289	0.4457	0.206665	0.109376	0.0479948	0.0410354	0.0360158	0.0381528	1	0.971441	0.936011	0.534195	0.277637	0.154125	0.0550356	0.0493079	0.0374219	0.0441875	1	0.982018	0.955723	0.513258	0.24367	0.134909	0.0565721	0.0479826	0.0358892	0.0401149	52.7609	-0.0926031	0.051761	0.994222	53.945	-0.0667006	0.0359421	0.997189	53.5688	-0.0749829	0.0427938	0.996906	Yes	Yes
FEOB	P33650	Fe(2+) transporter FeoB OS=Escherichia coli (strain K12) GN=feoB PE=1 SV=1	90144.7	TRUE	Inner_membrane	1	1.01093	0.973141	0.73539	0.244646	0.152874	0.0648128	0.0495312	0.031324	0.0367499	1	0.983953	0.960149	0.647738	0.263753	0.154793	0.059522	0.0471294	0.0344845	0.037485	1	0.993757	0.967161	0.701338	0.243664	0.143398	0.0578848	0.0409647	0.0352604	0.0344158	55.4919	-0.0902368	0.0444164	0.998681	54.9317	-0.0752949	0.0363266	0.999399	55.2201	-0.0859409	0.0385747	0.999343	Yes	Yes
FEPA	P05825	Ferrienterobactin receptor OS=Escherichia coli (strain K12) GN=fepA PE=1 SV=2	89732.9	FALSE	Outer_membrane	1	0.986519	0.969016	0.567515	0.319074	0.211323	0.101586	0.0762827	0.0518599	0.0627266	1	0.994789	0.964079	0.562268	0.278464	0.164249	0.0646847	0.0547616	0.0368573	0.0425962	1	0.995612	0.971034	0.552361	0.267109	0.145577	0.056012	0.047404	0.031725	0.0340273	54.758	-0.0621411	0.0596583	0.995038	54.3135	-0.0693604	0.0417315	0.997142	54.1437	-0.072431	0.0363231	0.996883	Yes	Yes
FEPB	P0AEL6	Ferrienterobactin-binding periplasmic protein OS=Escherichia coli (strain K12) GN=fepB PE=1 SV=1	37241.1	TRUE	Periplasm	1	0.991361	0.977099	0.556176	0.232251	0.125978	0.0540039	0.0501068	0.0382402	0.0407233	1	0.989541	1.00473	0.588511	0.240004	0.138894	0.0569536	0.0546126	0.0435186	0.0545963	1	0.974659	0.964568	0.570586	0.266525	0.144746	0.0543387	0.0468295	0.0322158	0.0373063	53.9133	-0.0810721	0.0446093	0.997988	54.274	-0.0838268	0.0533944	0.997008	54.2765	-0.0721825	0.0350056	0.997703	Yes	Yes
FETB	P77307	Probable iron export permease protein FetB OS=Escherichia coli (strain K12) GN=fetB PE=1 SV=2	31984.1	FALSE	Inner_membrane	1	0.994262	0.966666	0.549324	0.272874	0.150063	0.0567799	0.0486422	0.0325061	0.0347784	1	0.987889	0.959232	0.638685	0.468841	0.306795	0.0996607	0.0771031	0.0485026	0.0476263	1	1.01675	0.955168	0.58808	0.339875	0.220076	0.068373	0.053217	0.0366273	0.0363999	54.1521	-0.0708294	0.0361405	0.996762	57.1402	-0.0477642	0.00563407	0.993127	55.182	-0.0587965	0.0255078	0.995627	Yes	Yes
FFH	P0AGD7	Signal recognition particle protein OS=Escherichia coli (strain K12) GN=ffh PE=1 SV=1	59666.3	TRUE	Cytosol	1	0.976014	0.974038	0.740973	0.100323	0.0616557	0.0267692	0.023957	0.0174558	0.0216299	1	0.982831	0.976734	0.741431	0.0897611	0.0602795	0.0284346	0.0259048	0.0215048	0.0262248	1	0.987587	0.96801	0.74909	0.101888	0.0562353	0.0260299	0.0232836	0.0180644	0.0226808	54.5491	-0.152588	0.026756	0.999044	54.4576	-0.162456	0.0298581	0.999284	54.6045	-0.153409	0.0258675	0.999239	Yes	Yes
FHUA	P06971	Ferrichrome-iron receptor OS=Escherichia coli (strain K12) GN=fhuA PE=1 SV=2	91525.9	TRUE	Outer_membrane	1	1.232	1.19493	0.883473	1.24138	1.28028	0.527157	0.419698	0.281432	0.349835	1	1.20373	1.07456	0.824646	1.24235	1.19649	0.662235	0.422596	0.303992	0.349453	1	1.01019	0.842581	0.672951	1.45755	1.39515	0.711967	0.504511	0.364709	0.440782	69.09	-0.406896	0.350321	0.830891	70.0801	-0.175851	0.357897	0.852348	70.4384	-0.202312	0.436545	0.605732	Yes	Yes
FHUC	P07821	Iron(3+)-hydroxamate import ATP-binding protein FhuC OS=Escherichia coli (strain K12) GN=fhuC PE=1 SV=3	30586.3	TRUE	Cytosol	1	0.992418	0.974841	0.759409	0.540506	0.413407	0.117258	0.0414472	0.0282243	0.0353686	1	0.993968	0.973127	0.636898	0.380833	0.265421	0.104305	0.0568839	0.0452556	0.0510881	1	0.995047	0.9701	0.694801	0.448907	0.350025	0.125238	0.0497385	0.0336468	0.036587	59.3542	-0.0508185	0	0.992831	56.1748	-0.0549101	0.0300942	0.995685	57.7615	-0.0488422	0	0.99486	Yes	Yes
FHUD	P07822	Iron(3+)-hydroxamate-binding protein FhuD OS=Escherichia coli (strain K12) GN=fhuD PE=1 SV=3	34867.3	FALSE	Periplasm	1	0.988557	0.961902	0.646367	0.420953	0.290522	0.12381	0.0645125	0.0499025	0.0502158	1	1.0106	0.974195	0.622941	0.317007	0.189469	0.0766376	0.0533832	0.0360741	0.0388294	1	0.962815	0.958524	0.660907	0.440243	0.337938	0.130599	0.0467415	0.0369408	0.0386253	56.7358	-0.0501383	0.0205279	0.996071	55.2269	-0.0657123	0.0357086	0.997717	57.3074	-0.0472081	0	0.993872	Yes	Yes
FIC	P20605	Probable adenosine monophosphate-protein transferase fic OS=Escherichia coli (strain K12) GN=fic PE=1 SV=1	24434.5	TRUE	Cytosol	1	0.978385	0.964157	0.60237	0.228927	0.122182	0.0478205	0.0353793	0.0253493	0.0240383	1	0.989419	0.957168	0.65264	0.22982	0.124985	0.0476765	0.039202	0.0268866	0.0292931	1	0.981999	0.98538	0.609731	0.249708	0.129574	0.047522	0.0396064	0.0265064	0.02843	54.3122	-0.0801246	0.0278231	0.999193	54.7204	-0.0833633	0.0304894	0.999686	54.5393	-0.0793077	0.0305369	0.998385	Yes	Yes
FIS	P0A6R3	DNA-binding protein Fis OS=Escherichia coli (strain K12) GN=fis PE=1 SV=1	12836.9	TRUE	Cytosol	1	0.965371	0.964762	0.785681	0.601163	0.479224	0.248512	0.246689	0.288663	0.330679	1	0.931993	0.962021	0.78912	0.59125	0.440431	0.220303	0.225821	0.228265	0.271401	1	1.02447	0.978708	0.866282	0.639274	0.444306	0.245604	0.225861	0.289341	0.373721	60.6785	-0.0437277	0.258361	0.980671	60.1879	-0.0459725	0.208389	0.984927	60.89	-0.0576364	0.275569	0.979018	Yes	Yes
FIU	P75780	Catecholate siderophore receptor Fiu OS=Escherichia coli (strain K12) GN=fiu PE=1 SV=1	88268.4	FALSE	Outer_membrane	1	1.02436	0.977092	0.586122	0.357647	0.283936	0.15777	0.142428	0.0924689	0.103921	1	1.02466	0.998849	0.610781	0.436381	0.358974	0.254485	0.211643	0.134317	0.129738	1	1.00884	0.971498	0.564651	0.371015	0.272646	0.185493	0.182067	0.106904	0.0933937	55.4233	-0.0565222	0.109944	0.9913	57.0688	-0.0458391	0.146166	0.983086	55.257	-0.0550637	0.125431	0.989215	Yes	Yes
FKLB	P0A9L3	FKBP-type 22 kDa peptidyl-prolyl cis-trans isomerase OS=Escherichia coli (strain K12) GN=fklB PE=1 SV=2	23577.5	TRUE	Cytosol	1	0.952925	0.957322	0.200932	0.101957	0.0744898	0.0351735	0.0355267	0.032983	0.0391739	1	0.950785	0.945151	0.229587	0.115467	0.0718011	0.0373639	0.0371298	0.0351691	0.0427694	1	0.974019	0.982683	0.160878	0.0787617	0.0464872	0.0246174	0.0263853	0.0244354	0.030998	50.725	-0.176589	0.0516712	0.996617	50.8013	-0.156397	0.0537819	0.996137	50.8316	-0.222839	0.0381286	0.998459	Yes	Yes
FKPA	P45523	FKBP-type peptidyl-prolyl cis-trans isomerase FkpA OS=Escherichia coli (strain K12) GN=fkpA PE=1 SV=1	37343.2	TRUE	Periplasm	1	0.972682	0.964453	0.905683	0.9152	0.961882	0.846711	0.958203	0.972877	1.18425	1	0.971475	0.984115	0.923397	0.946699	0.941701	0.843508	0.925987	0.977788	1.12185	1	1.00558	0.976635	0.99819	0.963209	0.990535	0.886995	1.10229	1.05578	1.32193		-0.0288918	0.963657	0.0172489		-0.00480978	0.957073	0.0361253		0.0412701	1.5	0.803905	Yes	Yes
FKPB	P0AEM0	FKBP-type 16 kDa peptidyl-prolyl cis-trans isomerase OS=Escherichia coli (strain K12) GN=fkpB PE=1 SV=2	16987.6	FALSE	Cytosol	1	0.964485	0.96592	0.389391	0.187809	0.102594	0.0433115	0.0392647	0.0353527	0.0483032	1	1.00754	0.889584	0.306348	0.146416	0.0933081	0.0436471	0.0348988	0.0327018	0.0471687	1	0.992647	0.92706	0.393066	0.194642	0.11679	0.0541414	0.0404555	0.0322784	0.0432181	52.1198	-0.102525	0.0574309	0.993463	51.0481	-0.105612	0.0535719	0.997026	52.0918	-0.0884286	0.053522	0.995367	Yes	Yes
FLDA	P61949	Flavodoxin 1 OS=Escherichia coli (strain K12) GN=fldA PE=1 SV=2	21958.1	TRUE	Cytosol	1	0.915047	0.881432	0.256721	0.527367	0.592014	0.441192	0.241861	0.148134	0.151529	1	0.871658	0.883163	0.249434	0.539789	0.540112	0.42824	0.218949	0.133698	0.133512	1	0.903077	0.920682	0.26347	0.558516	0.542828	0.432564	0.227424	0.144959	0.139082	58.3015	-0.0231958	0	0.788692	57.364	-0.0240514	0	0.799111	58.2821	-0.024078	0	0.80214	Yes	Yes
FLDB	P0ABY4	Flavodoxin 2 OS=Escherichia coli (strain K12) GN=fldB PE=1 SV=1	21634.8	FALSE	Cytosol	1	0.943923	0.945531	0.409904	0.388115	0.338999	0.226807	0.160239	0.0842086	0.0871674	1	0.993822	0.948799	0.361496	0.422792	0.392275	0.286762	0.1962	0.0966484	0.101302	1	0.976772	0.93204	0.382984	0.377984	0.33109	0.223167	0.17068	0.0752971	0.070283	54.5017	-0.0439287	0.103254	0.955746	54.7603	-0.0414561	0.135941	0.92468	53.9754	-0.0465087	0.110733	0.952891	Yes	Yes
FLIY	P0AEM9	L-cystine-binding protein FliY OS=Escherichia coli (strain K12) GN=fliY PE=1 SV=1	34979.4	TRUE	Periplasm	1	0.989858	0.998075	0.85696	0.784437	0.442915	0.182514	0.226569	0.283276	0.43522	1	0.964722	0.965721	0.868554	0.803764	0.462666	0.167616	0.218093	0.304312	0.455902	1	0.966899	0.948203	0.853766	0.794967	0.464635	0.162722	0.240077	0.337117	0.519677	61.749	-0.0920352	0.281065	0.944566	61.973	-0.0956923	0.287123	0.930528	61.9287	-0.0939487	0.316435	0.894488	Yes	Yes
FLK	P15286	Flagellar regulator flk OS=Escherichia coli (strain K12) GN=flk PE=3 SV=2	39395.3	TRUE	Inner_membrane	1	1.0162	0.974524	0.629454	0.347256	0.224443	0.123024	0.122428	0.147908	0.187523	1	0.990625	0.983518	0.678556	0.365657	0.246941	0.125941	0.140997	0.162637	0.218157	1	1.03775	1.0064	0.668832	0.334273	0.200103	0.102959	0.100777	0.106051	0.132404	55.1649	-0.0692615	0.142883	0.994943	55.7602	-0.0700251	0.160249	0.993657	55.5309	-0.0744655	0.107019	0.995993	Yes	Yes
FLU	P39180	Antigen 43 OS=Escherichia coli (strain K12) GN=flu PE=1 SV=3	112776.0	TRUE	Outer_membrane	1	1.13503	0.93353	0.683994	0.937951	0.894209	0.615843	0.606175	0.575523	0.670873	1	1.05601	0.94947	0.68415	0.847623	0.72965	0.51268	0.497266	0.484873	0.520337	1	1.05173	0.938842	0.698024	1.12607	0.992185	0.745264	0.793402	0.697897	0.833913		-0.0126135	0.521778	0.677094	80.4678	-0.0182209	0.411821	0.876548		-0.0060587	0.577326	0.312792	Yes	Yes
FMT	P23882	Methionyl-tRNA formyltransferase OS=Escherichia coli (strain K12) GN=fmt PE=1 SV=4	37984.5	TRUE	Cytosol	1	0.966793	0.960008	0.812506	0.150677	0.0860706	0.0321436	0.030293	0.0240909	0.0246999	1	0.983977	0.982779	0.850794	0.193832	0.11271	0.0382648	0.036557	0.03186	0.0397989	1	0.97106	0.991852	0.845537	0.13222	0.0810629	0.0304687	0.0224473	0.0194231	0.0204053	55.3038	-0.142094	0.0335673	0.99792	55.8203	-0.135978	0.043988	0.998517	55.3817	-0.160398	0.0307794	0.998628	Yes	Yes
FNR	P0A9E5	Fumarate and nitrate reduction regulatory protein OS=Escherichia coli (strain K12) GN=fnr PE=1 SV=1	31442.7	TRUE	Cytosol	1	0.987509	0.975657	0.69741	0.210361	0.0900546	0.0325734	0.0315012	0.0245998	0.0297947	1	1.00078	0.98193	0.696175	0.197158	0.072503	0.0315108	0.0302781	0.0211375	0.0277196	1	0.953741	0.982388	0.691185	0.231326	0.0841915	0.0386574	0.0307866	0.0198649	0.0210834	54.9299	-0.0987968	0.0272876	0.99985	54.8311	-0.104204	0.0252057	0.999976	55.0099	-0.0938275	0.0224214	0.998726	Yes	Yes
FOCA	P0AC23	Probable formate transporter 1 OS=Escherichia coli (strain K12) GN=focA PE=1 SV=1	33546.7	FALSE	Inner_membrane	1	0.990314	0.981923	0.619416	0.433324	0.331274	0.173504	0.16638	0.0853035	0.0481369	1	0.945359	0.925473	0.650537	0.616566	0.553958	0.370013	0.307762	0.151887	0.0432127	1	0.955095	0.910776	0.689696	0.665222	0.67615	0.39702	0.369847	0.178557	0.048303	57.045	-0.0451579	0.0574682	0.988706	62.3328	-0.028099	0	0.968628	64.8715	-0.0270268	0	0.94779	Yes	Yes
FOLA	P0ABQ4	Dihydrofolate reductase OS=Escherichia coli (strain K12) GN=folA PE=1 SV=1	19476.9	TRUE	Cytosol	1	0.975063	1.00296	0.440089	0.176901	0.113687	0.0543627	0.0547238	0.0539851	0.0695074	1	0.961199	0.931491	0.400716	0.158808	0.098698	0.054794	0.0548541	0.0523271	0.0646114	1	0.972614	0.96943	0.400195	0.175609	0.106729	0.0611702	0.0641333	0.0639277	0.0739219	52.5589	-0.114621	0.0735979	0.995102	52.0195	-0.0999233	0.063795	0.997709	52.1379	-0.112394	0.0786681	0.996393	Yes	Yes
FOLB	P0AC16	Dihydroneopterin aldolase OS=Escherichia coli (strain K12) GN=folB PE=1 SV=1	15043.0	TRUE	Cytosol	1	1.04249	1.00833	0.830811	0.762583	0.819833	0.55989	0.648484	0.616918	0.749488	1	0.970157	0.972419	0.765541	0.672517	0.6087	0.478517	0.498087	0.501785	0.545008	1	1.0237	1.00631	0.810085	0.617603	0.564212	0.426787	0.51366	0.488584	0.544193		-0.0209834	0.653688	0.841305		-0.0295931	0.498797	0.977827	75.2882	-0.0438473	0.497144	0.977655	Yes	Yes
FOLC	P08192	Dihydrofolate synthase/folylpolyglutamate synthase OS=Escherichia coli (strain K12) GN=folC PE=1 SV=2	49215.1	TRUE	Cytosol	1	1.01316	0.986099	0.434187	0.106503	0.0690503	0.0299796	0.0261392	0.0219715	0.0227969	1	1.01015	0.986266	0.4378	0.119547	0.0701478	0.0289634	0.0234695	0.0186649	0.0175983	1	0.988896	1.00823	0.435064	0.126624	0.0810227	0.0359319	0.0268227	0.0176802	0.0203317	52.4414	-0.125644	0.0347753	0.998641	52.4846	-0.118665	0.0323422	0.99818	52.5018	-0.126503	0.039787	0.996665	Yes	Yes
FOLD	P24186	Bifunctional protein FolD OS=Escherichia coli (strain K12) GN=folD PE=1 SV=4	34059.4	TRUE	Cytosol	1	0.993296	0.98434	0.889211	0.854666	0.871876	0.544036	0.142752	0.0403449	0.0402775	1	0.978564	0.965156	0.890831	0.880126	0.853007	0.559088	0.137216	0.0376813	0.0338049	1	0.996018	0.985911	0.969394	0.913807	0.910303	0.642198	0.149908	0.0245677	0.0297004	68.9863	-0.0686552	0	0.980645	69.0484	-0.0694817	0	0.981833	70.2746	-0.0928466	0.00022891	0.992894	Yes	Yes
FOLE	P0A6T5	GTP cyclohydrolase 1 OS=Escherichia coli (strain K12) GN=folE PE=1 SV=2	27449.8	TRUE	Cytosol	1	0.960049	0.971442	0.852836	0.723841	0.818986	0.696281	0.77634	0.740286	0.908831	1	1.02274	1.00396	0.857956	0.698656	0.714011	0.649802	0.692744	0.662212	0.724194	1	0.975592	0.999303	0.863212	0.674181	0.682656	0.638348	0.776367	0.702325	0.769183		-0.0333777	0.777625	0.70754		-0.0501656	0.687789	0.978045		-0.338026	0.707177	0.913217	Yes	Yes
FOLM	P0AFS3	Dihydromonapterin reductase OS=Escherichia coli (strain K12) GN=folM PE=1 SV=1	29023.4	TRUE	Cytosol	1	0.996258	0.973358	0.7366	0.606373	0.612697	0.4469	0.322932	0.0428127	0.0468502	1	1.01498	0.980896	0.750388	0.605066	0.553417	0.426232	0.30732	0.043924	0.0501097	1	0.999212	0.979004	0.750116	0.545284	0.476436	0.376062	0.293887	0.0554307	0.0795918	63.9718	-0.0313626	0	0.954613	63.3476	-0.0322991	0	0.967203	61.8386	-0.0322776	0	0.976596	Yes	Yes
FOLP	P0AC13	Dihydropteroate synthase OS=Escherichia coli (strain K12) GN=folP PE=1 SV=1	33745.9	TRUE	Cytosol	1	0.958714	0.94643	0.801526	0.595697	0.122134	0.0336672	0.0279898	0.0228463	0.0243608	1	0.969115	0.962403	0.867653	0.650139	0.143444	0.0441455	0.0382875	0.0289635	0.0340134	1	0.989413	0.976905	0.830335	0.584166	0.137698	0.0369917	0.0310749	0.0216568	0.023755	58.5849	-0.0850839	0.00264935	0.982778	59.5531	-0.137433	0.0299087	0.990535	58.7505	-0.0912808	0.00862347	0.990494	Yes	Yes
FOLX	P0AC19	Dihydroneopterin triphosphate 2'-epimerase OS=Escherichia coli (strain K12) GN=folX PE=1 SV=2	15448.4	TRUE	Cytosol	1	0.994298	0.970323	0.928937	0.894772	0.98722	0.663047	0.699392	0.402822	0.0820016	1	0.989461	0.997738	0.870539	0.830002	0.765339	0.651158	0.600883	0.346084	0.0842345	1	0.954459	0.99038	0.86025	0.886416	0.82582	0.664395	0.741124	0.407466	0.0843028	76.7713	-0.0402874	0	0.928618	73.6366	-0.0284574	0	0.939279	76.3749	-0.0314122	0	0.881241	Yes	Yes
FPR	P28861	Ferredoxin--NADP reductase OS=Escherichia coli (strain K12) GN=fpr PE=1 SV=4	30597.3	TRUE	Cytosol	1	0.988245	0.935141	0.526848	0.306176	0.218446	0.114837	0.112991	0.0917725	0.0913564	1	0.984772	0.946843	0.504402	0.267349	0.167479	0.0895538	0.0865825	0.0688364	0.079047	1	1.00281	0.960148	0.445308	0.210313	0.112314	0.0337969	0.0346995	0.0245358	0.0258951	54.0447	-0.0626369	0.0965296	0.995801	53.5182	-0.0721032	0.0805033	0.996326	52.7884	-0.084513	0.0370462	0.994863	Yes	Yes
FRDA	P00363	Fumarate reductase flavoprotein subunit OS=Escherichia coli (strain K12) GN=frdA PE=1 SV=3	72687.3	TRUE	Cytosol	1	0.978377	0.960525	0.89299	0.827855	0.615985	0.0415068	0.032269	0.0248822	0.0251183	1	0.99031	1.00414	0.922542	0.849925	0.603454	0.0410009	0.03414	0.0275919	0.0335679	1	0.990906	0.981879	0.900485	0.814773	0.61739	0.0467565	0.0390941	0.0281585	0.0260178	63.4045	-0.102517	0.00405938	0.986263	63.3751	-0.110745	0.0125063	0.992266	63.3783	-0.0974609	0.0055015	0.987238	Yes	Yes
FRDB	P0AC47	Fumarate reductase iron-sulfur subunit OS=Escherichia coli (strain K12) GN=frdB PE=1 SV=2	30940.7	TRUE	Cytosol	1	1.02238	0.982112	0.875075	0.748176	0.560437	0.0616618	0.0506812	0.031583	0.0426636	1	1.04064	1.01177	0.924078	0.671939	0.447971	0.052543	0.0360347	0.0298754	0.0355062	1	0.996227	0.94746	0.781	0.618963	0.478819	0.0513707	0.0394749	0.0258673	0.0312	62.5712	-0.0749696	0.00392263	0.985452	61.2922	-0.074685	0.00453321	0.993907	60.4149	-0.055688	0	0.980155	Yes	Yes
FRDC	P0A8Q0	Fumarate reductase subunit C OS=Escherichia coli (strain K12) GN=frdC PE=1 SV=1	17296.9	TRUE	Inner_membrane	1	1.01262	1.00895	0.785867	0.769073	0.744304	0.583122	0.578936	0.498573	0.43618	1	0.918682	0.945626	0.816938	0.748361	0.682357	0.508299	0.512654	0.461241	0.368792	1	1.00154	0.991739	0.752268	0.508883	0.450384	0.351901	0.373406	0.3036	0.261084	79.8605	-0.0167417	0.323846	0.961517	74.1077	-0.0173898	0.187208	0.979293	59.5977	-0.0438272	0.30404	0.99016	Yes	Yes
FRDD	P0A8Q3	Fumarate reductase subunit D OS=Escherichia coli (strain K12) GN=frdD PE=1 SV=1	13842.6	TRUE	Inner_membrane	1	0.984495	0.962308	0.720521	0.551271	0.515767	0.363347	0.359602	0.321247	0.351557	1	0.984739	0.958094	0.599783	0.347741	0.248493	0.13409	0.12458	0.136602	0.114262	1	0.989506	0.964405	0.703371	0.559154	0.461736	0.367391	0.400153	0.379408	0.363525	61.0606	-0.0355916	0.323393	0.990782	55.1302	-0.0605431	0.117877	0.996632	60.0479	-0.0405455	0.367533	0.993627	Yes	Yes
FRE	P0AEN1	NAD(P)H-flavin reductase OS=Escherichia coli (strain K12) GN=fre PE=1 SV=2	28000.5	TRUE	Cytosol	1	1.0047	0.932099	0.230964	0.0800636	0.0434012	0.0195501	0.0128482	0.00882261	0.0117806	1	0.995002	0.960369	0.373536	0.184285	0.0914541	0.0408746	0.0323429	0.0217871	0.0228905	1	0.984971	0.928419	0.264327	0.13273	0.0754862	0.0270104	0.0220452	0.0188762	0.0192096	50.783	-0.148147	0.0254747	0.998592	51.9922	-0.102396	0.0460342	0.99361	50.95	-0.1308	0.0422202	0.995475	Yes	Yes
FRLR	P45544	Probable fructoselysine utilization operon transcriptional repressor OS=Escherichia coli (strain K12) GN=frlR PE=2 SV=2	31525.8	TRUE	Cytosol	1	0.997677	0.977241	0.509866	0.253964	0.154348	0.0584369	0.0570244	0.0338535	0.0398986	1	0.984406	1.00178	0.538068	0.268397	0.160835	0.0615448	0.0507711	0.0283979	0.0281747	1	0.974034	0.952697	0.431886	0.203154	0.12447	0.0482282	0.0405584	0.0234303	0.0306051	53.6865	-0.0748531	0.0481289	0.99442	54.1397	-0.0733498	0.0401412	0.99301	52.606	-0.084736	0.0445661	0.994363	Yes	Yes
FRMA	P25437	S-(hydroxymethyl)glutathione dehydrogenase OS=Escherichia coli (strain K12) GN=frmA PE=1 SV=3	44487.3	TRUE	Cytosol	1	0.966234	0.965524	0.876144	0.437457	0.0775455	0.0254502	0.0221516	0.017333	0.0175575	1	0.989257	1.00631	0.839587	0.43333	0.12151	0.0445267	0.0432423	0.0271415	0.0280848	1	0.993115	0.993042	0.839146	0.402544	0.110285	0.040078	0.0387769	0.0259277	0.0304728	57.7105	-0.108018	0.0092302	0.996736	57.5086	-0.0917476	0.022897	0.998312	57.2432	-0.0945959	0.0227551	0.998938	Yes	Yes
FRMB	P51025	S-formylglutathione hydrolase FrmB OS=Escherichia coli (strain K12) GN=frmB PE=1 SV=2	34325.4	TRUE	Cytosol	1	0.940388	0.868707	0.302216	0.108255	0.0598502	0.025607	0.0218579	0.0159242	0.0162738	1	0.967277	0.922011	0.329831	0.127198	0.0802471	0.0308091	0.0263065	0.0173838	0.020518	1	1.01215	0.898728	0.339223	0.137848	0.0744646	0.0289387	0.0217897	0.0150858	0.0170168	50.8948	-0.101598	0.0264812	0.997044	51.4059	-0.110226	0.0372716	0.996834	51.4072	-0.0995903	0.0310388	0.997618	Yes	Yes
FRMR	P0AAP3	Transcriptional repressor FrmR OS=Escherichia coli (strain K12) GN=frmR PE=1 SV=1	11342.0	TRUE	Cytosol	1	0.986079	0.978383	0.604332	0.289996	0.191676	0.11101	0.0991678	0.090935	0.105228	1	1.02426	1.01082	0.606985	0.279442	0.192087	0.101834	0.102622	0.0790229	0.0978226	1	0.950176	0.930481	0.572949	0.269723	0.190395	0.11085	0.097528	0.0811319	0.08612	54.6456	-0.0733265	0.0988161	0.997957	54.6492	-0.0784961	0.0972563	0.995531	54.1671	-0.0674361	0.0857954	0.997771	Yes	Yes
FRR	P0A805	Ribosome-recycling factor OS=Escherichia coli (strain K12) GN=frr PE=1 SV=1	24349.5	TRUE	Cytosol	1	1.0291	0.97518	0.605187	0.218355	0.176241	0.164809	0.253035	0.356228	0.504226	1	1.01831	0.960028	0.613145	0.227107	0.175287	0.155412	0.236736	0.314834	0.451672	1	1.04753	0.964379	0.622568	0.231613	0.169801	0.151057	0.243696	0.334349	0.48549	53.0387	-0.816124	0.278816	0.924271	53.0538	-0.776263	0.260175	0.946377	53.0707	-0.760082	0.269334	0.931256	Yes	Yes
FRSA	P04335	Esterase FrsA OS=Escherichia coli (strain K12) GN=frsA PE=3 SV=2	50987.3	TRUE	Cytosol	1	0.98481	0.922487	0.34634	0.177728	0.0944843	0.0362986	0.0294912	0.0219046	0.0218234	1	0.981618	0.915155	0.301526	0.154751	0.0902183	0.0326875	0.0309312	0.0235889	0.0254123	1	0.955705	0.881219	0.241516	0.144523	0.0917647	0.0349483	0.0303712	0.0236775	0.0275492	51.628	-0.0970438	0.0427285	0.994312	51.1641	-0.111228	0.0471675	0.99485	50.4941	-0.119061	0.0502886	0.993615	Yes	Yes
FRUA	P20966	PTS system fructose-specific EIIB'BC component OS=Escherichia coli (strain K12) GN=fruA PE=1 SV=1	64927.8	TRUE	Inner_membrane	1	0.941419	0.986852	0.947718	0.145301	0.0543564	0.0182465	0.0145555	0.00979964	0.0118995	1	0.946735	0.981878	0.916766	0.15088	0.0549441	0.0191841	0.0157346	0.0121007	0.0146252	1	0.93924	0.960661	0.920943	0.130102	0.0553623	0.0195485	0.0143864	0.0122403	0.0145582	56.2239	-0.199551	0.0196081	0.997823	56.0082	-0.17858	0.0202727	0.998118	55.8939	-0.190131	0.0209268	0.996982	Yes	Yes
FRUB	P69811	Multiphosphoryl transfer protein OS=Escherichia coli (strain K12) GN=fruB PE=1 SV=1	43519.3	TRUE	Cytosol	1	0.964262	0.978494	0.714044	0.119366	0.0462426	0.0170993	0.0135063	0.0110152	0.0137603	1	0.947382	0.935506	0.741384	0.127774	0.0618934	0.0246034	0.0197839	0.0133528	0.0144525	1	0.966215	0.954375	0.77064	0.175659	0.113336	0.0550456	0.0668281	0.0675563	0.0899768	54.5378	-0.134306	0.0151367	0.999137	54.7557	-0.132776	0.0201548	0.996329	55.0675	-0.129991	0.0730557	0.997582	Yes	Yes
FRUK	P0AEW9	1-phosphofructokinase OS=Escherichia coli (strain K12) GN=fruK PE=3 SV=1	36712.4	TRUE	Cytosol	1	0.949503	0.956932	0.789367	0.194564	0.0598748	0.0224151	0.0246364	0.0201647	0.0250954	1	0.972436	0.963808	0.79097	0.218901	0.0846177	0.0267695	0.0345353	0.0298301	0.0370232	1	0.980727	0.989338	0.832254	0.202857	0.0778787	0.0226497	0.0289255	0.0264719	0.0301665	55.4425	-0.121818	0.0217322	0.997888	55.6052	-0.114491	0.0315486	0.999009	55.7764	-0.129871	0.0290932	0.999571	Yes	Yes
FSAA	P78055	Fructose-6-phosphate aldolase 1 OS=Escherichia coli (strain K12) GN=fsaA PE=1 SV=2	25617.0	TRUE	Cytosol	1	0.989357	0.963768	0.577574	0.308375	0.204736	0.0887192	0.0858079	0.0677477	0.045877	1	0.988947	0.965227	0.596902	0.358408	0.24326	0.131486	0.135112	0.0960206	0.0458781	1	1.01771	1.00188	0.621212	0.4229	0.345945	0.223171	0.252412	0.198295	0.0630234	54.7187	-0.0638138	0.060238	0.996266	55.4111	-0.0565316	0.0795906	0.994092	56.8325	-0.0482464	0.155546	0.97615	Yes	Yes
FSAB	P32669	Fructose-6-phosphate aldolase 2 OS=Escherichia coli (strain K12) GN=fsaB PE=1 SV=1	25946.0	TRUE	Cytosol	1	0.986356	0.96151	0.552526	0.281005	0.164679	0.0660726	0.0567844	0.0384789	0.0365525	1	0.993075	0.963605	0.594115	0.321563	0.207976	0.104305	0.105204	0.0736676	0.0406842	1	1.00352	0.965991	0.613651	0.339678	0.236402	0.141932	0.155938	0.0974795	0.0431994	54.2435	-0.0682169	0.0405446	0.996726	54.9674	-0.0624601	0.0657818	0.996406	55.3484	-0.0595991	0.0917625	0.993889	Yes	Yes
FTNA	P0A998	Bacterial non-heme ferritin OS=Escherichia coli (strain K12) GN=ftnA PE=1 SV=1	21530.9	TRUE	Cytosol	1	1.00264	1.00314	0.940547	0.996085	1.21263	0.766224	0.721399	0.305946	0.181289	1	0.995639	0.888197	0.919155	0.96891	1.12019	0.736266	0.596082	0.320511	0.190076	1	0.969835	0.98736	0.910936	0.912174	0.87726	0.819585	0.571953	0.311771	0.153502	77.4409	-0.0570617	0.0736786	0.918614	76.0264	-0.0495266	0.113704	0.939305	75.9951	-0.0421412	0	0.977883	Yes	Yes
FTSA	P0ABH0	Cell division protein FtsA OS=Escherichia coli (strain K12) GN=ftsA PE=1 SV=1	50627.1	TRUE	Cytosol	1	0.974276	0.871867	0.248266	0.120168	0.0819189	0.0357451	0.0272603	0.019765	0.0245037	1	0.959157	0.893391	0.271732	0.13312	0.0789914	0.0362653	0.0339859	0.0232633	0.0258525	1	0.99621	0.890486	0.263821	0.14522	0.0826883	0.0396714	0.0270924	0.0220186	0.0249107	50.4892	-0.116385	0.0428341	0.996673	50.7938	-0.115311	0.0454999	0.995777	50.7318	-0.11557	0.0470472	0.995495	Yes	Yes
FTSE	P0A9R7	Cell division ATP-binding protein FtsE OS=Escherichia coli (strain K12) GN=ftsE PE=1 SV=1	26543.4	TRUE	Cytosol	1	0.965142	0.9793	0.402211	0.175308	0.118408	0.0695098	0.0629501	0.0679293	0.0785826	1	0.940673	0.93248	0.355571	0.152848	0.0876396	0.0344237	0.0293851	0.0201867	0.0223885	1	0.978828	0.909424	0.297122	0.122616	0.0702972	0.0314678	0.0274676	0.0234752	0.0303984	52.171	-0.117302	0.0849094	0.995696	51.6876	-0.102577	0.0401617	0.994228	51.0785	-0.115884	0.0408766	0.99761	Yes	Yes
FTSH	P0AAI3	ATP-dependent zinc metalloprotease FtsH OS=Escherichia coli (strain K12) GN=ftsH PE=1 SV=1	79256.5	TRUE	Inner_membrane	1	0.94938	0.944032	0.747232	0.468565	0.11978	0.0292548	0.0258593	0.0194319	0.023326	1	0.921093	0.90118	0.691551	0.42902	0.137999	0.0326379	0.0293895	0.0220266	0.0258212	1	0.942162	0.895337	0.698565	0.409257	0.134026	0.0225526	0.0218631	0.0162389	0.021533	57.0475	-0.0718461	0	0.991073	56.1922	-0.0622546	0	0.989831	56.0978	-0.0647272	0	0.992338	Yes	Yes
FTSI	P0AD68	Peptidoglycan D,D-transpeptidase FtsI OS=Escherichia coli (strain K12) GN=ftsI PE=1 SV=1	71284.8	TRUE	Inner_membrane	1	0.937414	0.758312	0.25818	0.154946	0.0894275	0.0370982	0.0346743	0.0240243	0.0246948	1	0.943415	0.781887	0.285331	0.164355	0.0921579	0.0385879	0.0324373	0.0227621	0.0269692	1	0.956377	0.823131	0.310098	0.198201	0.130126	0.0373341	0.0358046	0.0266855	0.0284457	49.9107	-0.0796118	0.0353989	0.995441	50.3194	-0.0777067	0.0341368	0.995822	50.9283	-0.0748179	0.0407696	0.992522	Yes	Yes
FTSK	P46889	DNA translocase FtsK OS=Escherichia coli (strain K12) GN=ftsK PE=1 SV=2	157112.0	TRUE	Inner_membrane	1	0.959978	0.942287	0.500667	0.137872	0.0946309	0.0412174	0.0405312	0.0300498	0.0290378	1	0.952331	0.937701	0.522891	0.14237	0.0972371	0.041451	0.0411209	0.0334118	0.0324407	1	0.97885	0.948206	0.512839	0.149767	0.108533	0.0580306	0.0487027	0.0342694	0.034031	52.9378	-0.0956679	0.0368724	0.998598	53.1306	-0.0936696	0.0371212	0.998275	53.0864	-0.0943359	0.0460664	0.998963	Yes	Yes
FTSL	P0AEN4	Cell division protein FtsL OS=Escherichia coli (strain K12) GN=ftsL PE=1 SV=1	14878.1	TRUE	Inner_membrane	1	1.007	0.975026	0.642533	0.508327	0.503347	0.374071	0.435197	0.409855	0.422877	1	0.9822	0.969997	0.682139	0.419312	0.31536	0.19812	0.236521	0.236087	0.273486	1	0.972443	0.928598	0.606849	0.482002	0.418321	0.343601	0.396034	0.370338	0.388895	57.7308	-0.0542936	0.425017	0.984845	56.3255	-0.0608946	0.233685	0.994369	56.3594	-0.052127	0.378152	0.992764	Yes	Yes
FTSN	P29131	Cell division protein FtsN OS=Escherichia coli (strain K12) GN=ftsN PE=1 SV=3	40239.5	TRUE	Inner_membrane	1	0.959709	0.936579	0.723033	0.663894	0.607199	0.431968	0.477337	0.443166	0.492972	1	0.974414	0.959596	0.743875	0.659605	0.574488	0.410537	0.411816	0.41245	0.447364	1	0.974065	0.935403	0.755693	0.669267	0.562143	0.428968	0.477198	0.452374	0.50024	69.6535	-0.025996	0.437002	0.970027	65.5875	-0.0296942	0.393421	0.980934	68.5312	-0.0293875	0.448112	0.979626	Yes	Yes
FTSP	P26648	Cell division protein FtsP OS=Escherichia coli (strain K12) GN=ftsP PE=1 SV=2	53543.6	TRUE	Periplasm	1	0.999888	0.981707	0.791345	0.273471	0.144788	0.0650427	0.0418034	0.0260139	0.0286277	1	1.0041	0.987339	0.788714	0.310081	0.195571	0.0542403	0.0378146	0.0279929	0.0273437	1	1.00515	0.983994	0.750454	0.273782	0.155621	0.0664504	0.0422403	0.0285858	0.0336939	56.07	-0.095046	0.0386372	0.999067	56.4665	-0.0821892	0.0315022	0.998084	55.823	-0.0870059	0.0389162	0.999125	Yes	Yes
FTSQ	P06136	Cell division protein FtsQ OS=Escherichia coli (strain K12) GN=ftsQ PE=1 SV=1	33705.8	TRUE	Inner_membrane	1	0.994348	0.966895	0.549632	0.276091	0.153025	0.0569263	0.049642	0.0331843	0.0388784	1	1.00341	0.987362	0.533053	0.249524	0.134968	0.0526194	0.0564936	0.0600328	0.0766442	1	0.988173	0.986845	0.483664	0.234496	0.127648	0.0565988	0.0588332	0.0668622	0.0974772	54.1761	-0.070428	0.0376193	0.996614	53.7539	-0.0818617	0.0641619	0.995786	53.1422	-0.0891942	0.0780903	0.994171	Yes	Yes
FTSW	P0ABG4	Probable peptidoglycan glycosyltransferase FtsW OS=Escherichia coli (strain K12) GN=ftsW PE=1 SV=1	49050.1	TRUE	Inner_membrane	1	1.11309	0.959404	0.666619	0.434304	0.319775	0.126298	0.12108	0.0724375	0.0626959	1	1.03167	0.998987	0.610273	0.391233	0.261049	0.113649	0.0944382	0.0531466	0.0439822	1	0.980039	0.956757	0.574994	0.324051	0.206976	0.087195	0.0772398	0.0443914	0.0351374	57.146	-0.0504378	0.0520311	0.986572	56.0854	-0.0553789	0.0460361	0.991024	54.8721	-0.0599488	0.0407758	0.995986	Yes	Yes
FTSX	P0AC30	Cell division protein FtsX OS=Escherichia coli (strain K12) GN=ftsX PE=1 SV=1	41898.7	TRUE	Inner_membrane	1	0.968901	0.966566	0.724067	0.628765	0.32407	0.104474	0.10369	0.0825336	0.0823572	1	0.994484	0.982361	0.761054	0.706028	0.356302	0.1007	0.089633	0.0818305	0.0748461	1	0.970653	0.990432	0.788223	0.674494	0.371868	0.0949157	0.099084	0.0945873	0.0895986	59.2243	-0.0504892	0.0325334	0.984136	60.4004	-0.0569938	0.0333465	0.980424	60.343	-0.0588036	0.0510255	0.985462	Yes	Yes
FTSY	P10121	Signal recognition particle receptor FtsY OS=Escherichia coli (strain K12) GN=ftsY PE=1 SV=1	62042.3	TRUE	Cytosol	1	0.95126	0.932182	0.902796	0.507158	0.0611078	0.0169433	0.0139042	0.012137	0.0165858	1	0.945971	0.897049	0.901187	0.474121	0.0591269	0.0118481	0.0108879	0.00923122	0.0109824	1	0.982585	1.00387	0.948173	0.499075	0.0973155	0.0264082	0.0240778	0.0210434	0.0287436	58.4988	-0.140026	0.00639774	0.992855	58.1814	-0.126755	0.000793058	0.990067	58.5439	-0.140263	0.0212019	0.999423	Yes	Yes
FTSZ	P0A9A6	Cell division protein FtsZ OS=Escherichia coli (strain K12) GN=ftsZ PE=1 SV=1	44194.3	TRUE	Cytosol	1	0.933629	0.945925	0.637469	0.0847043	0.0507456	0.0177249	0.0154516	0.0127299	0.0150902	1	0.96017	0.98671	0.705737	0.090245	0.0545019	0.0204452	0.0186491	0.0150372	0.0186614	1	0.932201	0.95953	0.670202	0.090121	0.0582067	0.0248056	0.0227113	0.0192862	0.0251023	53.8887	-0.133987	0.0164721	0.996262	54.2959	-0.151563	0.0222053	0.99881	54.0848	-0.143226	0.0256938	0.996533	Yes	Yes
FUCI	P69922	L-fucose isomerase OS=Escherichia coli (strain K12) GN=fucI PE=1 SV=1	71348.2	TRUE	Cytosol	1	0.978505	0.979693	0.791583	0.710142	0.590762	0.105573	0.0327741	0.0204235	0.0236681	1	0.979679	0.970689	0.790128	0.714707	0.557386	0.117382	0.0341014	0.0230979	0.0255194	1	0.993556	0.988214	0.831414	0.772742	0.629909	0.131311	0.0379156	0.0232891	0.0233176	62.378	-0.0604599	0	0.973229	62.1627	-0.0590349	0	0.977963	63.43	-0.0697909	0	0.98065	Yes	Yes
FUCO	P0A9S1	Lactaldehyde reductase OS=Escherichia coli (strain K12) GN=fucO PE=1 SV=2	44382.4	TRUE	Cytosol	1	1.00217	0.98821	0.812727	0.743328	0.782835	0.392218	0.116614	0.0373128	0.0328677	1	0.974763	0.971716	0.795494	0.736189	0.682682	0.367463	0.0859459	0.0303951	0.0288963	1	0.982116	0.99812	0.843199	0.791493	0.764143	0.350588	0.0843069	0.0272826	0.0307175	66.1002	-0.0505056	0	0.964002	64.7099	-0.0472776	0	0.970792	65.9557	-0.0588895	0	0.977097	Yes	Yes
FUCR	P0ACK8	L-fucose operon activator OS=Escherichia coli (strain K12) GN=fucR PE=4 SV=1	30781.6	TRUE	Cytosol	1	0.992461	0.953445	0.598905	0.280249	0.141803	0.0494911	0.0457884	0.029495	0.0308585	1	1.00512	0.966752	0.575829	0.270103	0.141904	0.0522385	0.0440093	0.0280749	0.0306834	1	0.978769	0.954079	0.571167	0.262251	0.136783	0.0486686	0.0420933	0.0295851	0.0280203	54.5895	-0.0706734	0.0271411	0.999026	54.3633	-0.0723495	0.0305552	0.997961	54.2302	-0.0718886	0.0278958	0.998448	Yes	Yes
FUCU	P0AEN8	L-fucose mutarotase OS=Escherichia coli (strain K12) GN=fucU PE=1 SV=1	16895.2	TRUE	Cytosol	1	1.01766	0.958024	0.731287	0.530367	0.483072	0.336928	0.399334	0.358843	0.324038	1	1.00081	0.929464	0.723316	0.618427	0.588628	0.467905	0.513457	0.486758	0.382988	1	0.965816	0.918878	0.795409	0.650562	0.646116	0.52557	0.604027	0.591613	0.405704	60.0088	-0.0407932	0.343122	0.990574	68.5577	-0.0260883	0.428403	0.976616		-0.0195035	0.469898	0.934197	Yes	Yes
FUMA	P0AC33	Fumarate hydratase class I, aerobic OS=Escherichia coli (strain K12) GN=fumA PE=1 SV=2	69482.0	TRUE	Cytosol	1	0.980464	0.947047	0.366139	0.0829769	0.0503087	0.02118	0.0183408	0.0136064	0.0180345	1	0.985906	0.978519	0.383025	0.0836434	0.0547148	0.0239985	0.0226811	0.0182107	0.0215179	1	0.963518	0.973046	0.378193	0.0819032	0.0542458	0.0224374	0.0223519	0.0155424	0.0207788	51.7982	-0.122977	0.0240419	0.999317	52.0593	-0.138794	0.0302764	0.999101	52.0024	-0.136013	0.0286269	0.998513	Yes	Yes
FUMB	P14407	Fumarate hydratase class I, anaerobic OS=Escherichia coli (strain K12) GN=fumB PE=1 SV=2	69288.8	TRUE	Cytosol	1	0.979686	0.963357	0.614421	0.263837	0.138426	0.0614132	0.0566879	0.0486821	0.0525149	1	0.980744	0.948603	0.587455	0.243725	0.115472	0.0466257	0.0377565	0.0255722	0.0294403	1	0.975272	0.958437	0.597807	0.254303	0.122247	0.0503897	0.038951	0.0262016	0.0296587	54.574	-0.0764621	0.0479226	0.999224	54.2106	-0.0762927	0.0262977	0.999445	54.3952	-0.0757198	0.0274818	0.999092	Yes	Yes
FUMC	P05042	Fumarate hydratase class II OS=Escherichia coli (strain K12) GN=fumC PE=1 SV=1	56355.8	TRUE	Cytosol	1	1.0355	0.973457	0.96164	0.203342	0.088198	0.0398836	0.0370502	0.0258049	0.0303576	1	1.00166	0.960409	0.90683	0.234821	0.129665	0.0360703	0.0287806	0.0223316	0.0250805	1	0.973089	0.969187	0.888584	0.217093	0.113577	0.0480218	0.0438955	0.0321245	0.0376843	56.6407	-0.187197	0.0410296	0.998236	56.4695	-0.137586	0.0379796	0.996985	56.1983	-0.140783	0.0474089	0.998029	Yes	Yes
FUR	P0A9A9	Ferric uptake regulation protein OS=Escherichia coli (strain K12) GN=fur PE=1 SV=1	19074.9	TRUE	Cytosol	1	0.959686	0.969857	0.918115	0.859924	0.911604	0.458379	0.301851	0.295151	0.387479	1	0.983373	0.971097	0.898291	0.855119	0.839072	0.439448	0.281523	0.266058	0.342269	1	1.01343	1.00885	0.932526	0.901501	0.853697	0.474168	0.317528	0.273059	0.365961	68.2423	-0.0811388	0.322405	0.960637	67.8616	-0.0596317	0.277201	0.969127	68.4308	-0.063361	0.304382	0.983433	Yes	Yes
FUSA	P0A6M8	Elongation factor G OS=Escherichia coli (strain K12) GN=fusA PE=1 SV=2	87786.7	TRUE	Cytosol	1	0.811979	1.0855	0.849324	0.383972	0.0637081	0.0163366	0.0115121	0.00843572	0.00899047	1	0.981657	0.950756	0.873474	0.406531	0.0829584	0.0213832	0.0164919	0.0131811	0.0153094	1	0.904219	1.0072	0.894969	0.391017	0.0843986	0.0184605	0.0130618	0.0090774	0.0101673	57.1848	-0.107219	0.00132483	0.975608	57.4582	-0.105883	0.00663424	0.997686	57.4988	-0.114273	0.00623254	0.994828	Yes	Yes
FXSA	P37147	UPF0716 protein FxsA OS=Escherichia coli (strain K12) GN=fxsA PE=1 SV=2	19284.6	TRUE	Inner_membrane	1	1.00585	0.983423	0.685028	0.482434	0.459576	0.323062	0.352471	0.357464	0.370994	1	0.985966	0.974234	0.718904	0.534563	0.441429	0.309294	0.347428	0.341684	0.341404	1	1.05132	1.02617	0.77719	0.566349	0.502464	0.367203	0.422998	0.388854	0.408247	57.8328	-0.0511594	0.356478	0.990011	59.1479	-0.04475	0.326953	0.993028	60.8991	-0.0466783	0.396706	0.984989	Yes	Yes
GABD	P25526	Succinate-semialdehyde dehydrogenase [NADP(+)] GabD OS=Escherichia coli (strain K12) GN=gabD PE=1 SV=1	58675.5	TRUE	Cytosol	1	0.947151	0.956538	0.938779	0.753691	0.093881	0.0215627	0.0142074	0.0109309	0.0127588	1	1.05873	0.968153	0.949786	0.722341	0.115299	0.0293179	0.0289718	0.0194771	0.0234124	1	1.09931	0.966002	0.964341	0.673304	0.112874	0.0273117	0.0238354	0.0241289	0.0258679	59.8839	-0.211431	0.0142318	0.99586	59.8202	-0.189521	0.0243274	0.996728	59.5847	-0.17835	0.0241264	0.994339	Yes	Yes
GABT	P22256	4-aminobutyrate aminotransferase GabT OS=Escherichia coli (strain K12) GN=gabT PE=1 SV=1	51014.1	TRUE	Cytosol	1	0.993893	0.975987	0.905667	0.916251	0.993892	0.735618	0.514303	0.0366442	0.0495091	1	0.984455	0.978113	0.884688	0.882126	0.817345	0.711238	0.445331	0.0429236	0.050034	1	0.966587	0.965922	0.930525	0.955235	0.956244	0.789027	0.550098	0.0233183	0.0276725	73.6218	-0.0713258	0	0.968838	72.0726	-0.0536604	0	0.95698	74.3429	-0.0838271	0	0.97323	Yes	Yes
GADA	P69908	Glutamate decarboxylase alpha OS=Escherichia coli (strain K12) GN=gadA PE=1 SV=1	58721.3	TRUE	Cytosol	1	0.954583	0.95087	0.837079	0.857347	1.00261	0.791513	0.436759	0.0163951	0.0223811	1	0.967427	0.987447	0.897219	1.06739	1.2873	0.852492	0.450364	0.0300846	0.0398321	1	1.03175	1.00509	0.942449	0.96643	1.01254	0.911179	0.514251	0.015851	0.0241382	73.3807	-0.0862094	0	0.954074	74.0653	-0.106086	0	0.936528	74.7847	-0.131442	0	0.992769	Yes	Yes
GADB	P69910	Glutamate decarboxylase beta OS=Escherichia coli (strain K12) GN=gadB PE=1 SV=1	58933.4	TRUE	Cytosol	1	0.985476	0.970614	0.845061	0.885566	0.971803	0.828998	0.375264	0.0339065	0.0405049	1	0.949485	0.962093	0.834976	0.822933	0.847052	0.712069	0.319853	0.0521722	0.0605272	1	0.949219	1.00388	0.917088	0.940219	0.913019	0.87457	0.372336	0.0371372	0.0394237	73.172	-0.0932455	0	0.969949	71.263	-0.0565856	0	0.944546	73.4084	-0.104059	0.00697839	0.984878	Yes	Yes
GADC	P63235	Probable glutamate/gamma-aminobutyrate antiporter OS=Escherichia coli (strain K12) GN=gadC PE=1 SV=1	59794.9	TRUE	Inner_membrane	1	0.961299	0.977779	0.924243	0.859824	0.892763	0.548486	0.245308	0.095807	0.0853898	1	0.9836	0.991475	0.946009	0.924059	0.858033	0.614227	0.240879	0.101635	0.0722129	1	0.91694	0.94112	0.895297	0.760453	0.70343	0.480965	0.207939	0.0843575	0.061679	69.6673	-0.0567653	0.0196513	0.985585	70.2476	-0.0588502	0.00930819	0.994105	66.7689	-0.041342	0	0.979727	Yes	Yes
GALE	P09147	UDP-glucose 4-epimerase OS=Escherichia coli (strain K12) GN=galE PE=1 SV=1	40621.0	TRUE	Cytosol	1	0.974995	0.98595	0.88958	0.292553	0.0933706	0.0479049	0.0438394	0.0376143	0.0467789	1	1.01122	1.02464	0.890455	0.263368	0.0961534	0.0418412	0.0349845	0.0246688	0.0256424	1	0.983633	0.984215	0.859185	0.257583	0.0862034	0.0344271	0.0288563	0.0234501	0.0243142	56.7105	-0.125154	0.0429831	0.999563	56.552	-0.130315	0.0341366	0.999268	56.3169	-0.121809	0.027713	0.9997	Yes	Yes
GALF	P0AAB6	UTP--glucose-1-phosphate uridylyltransferase OS=Escherichia coli (strain K12) GN=galF PE=1 SV=1	37562.5	TRUE	Cytosol	1	0.942267	0.944585	0.232358	0.10812	0.0738946	0.0403128	0.0336618	0.0299892	0.0235544	1	0.98016	0.918003	0.216864	0.0989596	0.0608554	0.0240794	0.0215396	0.0151518	0.0138037	1	1.01158	0.972747	0.253386	0.138187	0.0886152	0.035859	0.0301685	0.0308199	0.0256263	50.8272	-0.154642	0.0485134	0.995479	50.5651	-0.144891	0.0349934	0.997319	51.1584	-0.164142	0.0553323	0.994762	Yes	Yes
GALK	P0A6T3	Galactokinase OS=Escherichia coli (strain K12) GN=galK PE=1 SV=2	45595.6	TRUE	Cytosol	1	0.942316	0.924326	0.667735	0.141827	0.0994448	0.0511416	0.0437509	0.0187012	0.0202412	1	1.01165	0.981133	0.710852	0.142903	0.096476	0.0433779	0.0352243	0.020599	0.0212961	1	0.944378	0.946732	0.669452	0.134293	0.0895499	0.0402073	0.0350397	0.0204942	0.0237134	54.3347	-0.106762	0.0336093	0.994879	54.6398	-0.122563	0.0352058	0.998821	54.3148	-0.114809	0.0319071	0.996607	Yes	Yes
GALM	P0A9C3	Aldose 1-epimerase OS=Escherichia coli (strain K12) GN=galM PE=1 SV=1	41144.8	TRUE	Cytosol	1	0.97141	0.992808	0.333692	0.112599	0.0594438	0.0255469	0.0273213	0.0212522	0.0171389	1	0.981491	0.943929	0.332938	0.11727	0.0719416	0.0357136	0.0286474	0.0197021	0.0201038	1	0.966092	0.986088	0.355294	0.113563	0.0619004	0.025504	0.0222248	0.0139937	0.0169741	51.7843	-0.153115	0.039055	0.996675	51.5258	-0.121472	0.039153	0.997691	51.8791	-0.138536	0.0350398	0.9966	Yes	Yes
GALP	P0AEP1	Galactose-proton symporter OS=Escherichia coli (strain K12) GN=galP PE=1 SV=1	55015.8	TRUE	Inner_membrane	1	0.975513	0.974523	0.761316	0.606947	0.548812	0.243167	0.224932	0.15552	0.0939026	1	1.00007	0.989045	0.782655	0.57984	0.49037	0.254048	0.225577	0.142587	0.0889499	1	1.00209	0.972483	0.693579	0.488491	0.422804	0.207975	0.204985	0.122852	0.0787885	62.1242	-0.0344514	0.012945	0.988169	61.421	-0.0376195	0.0499306	0.994045	58.9784	-0.0396074	0.0625998	0.990626	Yes	Yes
GALR	P03024	HTH-type transcriptional regulator GalR OS=Escherichia coli (strain K12) GN=galR PE=1 SV=1	38673.8	FALSE	Cytosol	1	1.0035	0.966431	0.554565	0.261115	0.154905	0.057131	0.049396	0.0314099	0.0356078	1	0.977522	0.945837	0.569337	0.261542	0.162686	0.0753564	0.0596478	0.0445918	0.0430348	1	1.00452	0.991379	0.561174	0.255831	0.141846	0.0554409	0.046006	0.0310388	0.0385543	54.1359	-0.0721404	0.0380228	0.997113	54.1983	-0.0697158	0.046899	0.998497	54.176	-0.0770436	0.0406213	0.996313	Yes	Yes
GALT	P09148	Galactose-1-phosphate uridylyltransferase OS=Escherichia coli (strain K12) GN=galT PE=1 SV=2	42941.8	TRUE	Cytosol	1	0.977296	0.969558	0.796006	0.582667	0.40699	0.0577324	0.0477089	0.0275917	0.0282049	1	0.953732	0.943922	0.759626	0.538684	0.37164	0.0548679	0.0393702	0.0259496	0.0271337	1	0.971692	0.960998	0.813717	0.573656	0.421053	0.0535239	0.0448129	0.029067	0.0324375	59.7631	-0.057184	0	0.990649	58.8491	-0.0544972	0	0.99013	59.8555	-0.0577583	0	0.989716	Yes	Yes
GALU	P0AEP3	UTP--glucose-1-phosphate uridylyltransferase OS=Escherichia coli (strain K12) GN=galU PE=1 SV=2	38018.5	TRUE	Cytosol	1	0.968463	0.970678	0.338167	0.0889247	0.0477195	0.0223203	0.0195233	0.0155475	0.0185624	1	0.941563	0.973229	0.334663	0.101784	0.0654331	0.0285275	0.0218245	0.0187376	0.0199558	1	0.969246	0.980197	0.323409	0.0988171	0.0539531	0.0217515	0.017359	0.0128421	0.0154134	51.7177	-0.140812	0.0291257	0.998302	51.6906	-0.140081	0.0363938	0.996011	51.6657	-0.148268	0.0313737	0.997323	Yes	Yes
GAPA	P0A9B2	Glyceraldehyde-3-phosphate dehydrogenase A OS=Escherichia coli (strain K12) GN=gapA PE=1 SV=2	41868.7	TRUE	Cytosol	1	1.07885	0.968261	0.992426	1.03377	1.00359	0.0315726	0.0240281	0.0161524	0.017437	1	1.04772	0.982327	0.978481	1.04013	0.96723	0.0438845	0.0311037	0.0198152	0.0223093	1	1.19673	0.974958	1.0341	1.03898	0.983981	0.0570635	0.0222297	0.0157858	0.0182033					65.5695	-0.288728	0.0244295	0.99792	66.1732	-0.286829	0.0187022	0.983063	Yes	Yes
GARD	P39829	Galactarate dehydratase (L-threo-forming) OS=Escherichia coli (strain K12) GN=garD PE=1 SV=2	62036.0	FALSE	Cytosol	1	0.996713	0.963468	0.560893	0.326021	0.206676	0.0607785	0.0545896	0.0386897	0.0390766	1	0.998038	0.975357	0.570758	0.292372	0.168921	0.055239	0.0458067	0.0308939	0.033433	1	0.994635	0.964049	0.554699	0.273701	0.154772	0.0575636	0.0488991	0.0307133	0.0343492	54.7903	-0.0608831	0.0313034	0.99437	54.5559	-0.0680849	0.0313769	0.996209	54.2149	-0.0700408	0.0349684	0.99702	Yes	Yes
GARK	P23524	Glycerate 2-kinase OS=Escherichia coli (strain K12) GN=garK PE=1 SV=2	43260.8	TRUE	Cytosol	1	0.978041	0.942076	0.685781	0.463384	0.377095	0.18239	0.186979	0.182704	0.218762	1	0.947587	0.902874	0.704632	0.519781	0.390246	0.200973	0.194547	0.198842	0.242436	1	1.02453	0.974096	0.755869	0.595434	0.452392	0.24081	0.228735	0.25377	0.268438	57.5112	-0.0470196	0.169359	0.992441	58.3175	-0.041465	0.169891	0.988718	60.2554	-0.0432653	0.216937	0.988076	Yes	Yes
GARL	P23522	5-keto-4-deoxy-D-glucarate aldolase OS=Escherichia coli (strain K12) GN=garL PE=1 SV=2	30174.2	TRUE	Cytosol	1	1.11655	0.981266	0.66709	0.436669	0.385185	0.202319	0.0493065	0.0241626	0.0267936	1	1.00663	0.982259	0.593378	0.313527	0.196195	0.0869209	0.0564166	0.0347831	0.0371148	1	1.08075	0.971596	0.714934	0.467495	0.384004	0.226022	0.0532737	0.0277522	0.036781	58.0044	-0.0456487	0	0.978914	55.0031	-0.064567	0.0390248	0.995785	58.6438	-0.0451067	0	0.987185	Yes	Yes
GARR	P0ABQ2	2-hydroxy-3-oxopropionate reductase OS=Escherichia coli (strain K12) GN=garR PE=1 SV=1	35105.1	TRUE	Cytosol	1	0.97328	0.942438	0.756154	0.676884	0.578853	0.05079	0.0275226	0.0196123	0.0231097	1	0.969551	1.00327	0.843209	0.720403	0.586362	0.0615916	0.0532287	0.0361885	0.0389594	1	0.973352	0.982731	0.815128	0.705316	0.608016	0.0486912	0.0404775	0.0226133	0.0252166	61.5866	-0.0577005	0	0.959303	62.5075	-0.0678005	0	0.977271	62.4339	-0.0668912	0	0.968377	Yes	Yes
GATA	P69828	PTS system galactitol-specific EIIA component OS=Escherichia coli (strain K12) GN=gatA PE=1 SV=1	18615.0	TRUE	Cytosol	1	1.01942	0.792137	0.211521	0.0960205	0.0533799	0.0224907	0.0209904	0.0182394	0.020517	1	1.04034	0.796875	0.218981	0.104957	0.0575941	0.0284291	0.0255429	0.0197224	0.0230405	1	0.999856	0.788957	0.211591	0.114387	0.0585707	0.0243656	0.0220194	0.0150848	0.022565	49.7349	-0.109689	0.029897	0.998398	49.8202	-0.10896	0.0342588	0.997311	49.7302	-0.106456	0.0325761	0.997725	Yes	Yes
GATB	P37188	PTS system galactitol-specific EIIB component OS=Escherichia coli (strain K12) GN=gatB PE=1 SV=2	11589.2	TRUE	Cytosol	1	1.04768	0.947646	0.227235	0.0994558	0.0502022	0.0239462	0.0253937	0.0214295	0.0257505	1	0.75745	0.309871	0.158546	0.080071	0.0238283	0.0138347	0.0164104	0.0152459	0.019555	1	1.0263	0.90921	0.252033	0.121612	0.0592365	0.0256004	0.0312717	0.0249733	0.0324201	50.849	-0.158373	0.038073	0.996858	44.3168	-0.0760009	0.0206174	0.992536	50.7454	-0.129681	0.0428203	0.997022	Yes	Yes
GATC	P69831	PTS system galactitol-specific EIIC component OS=Escherichia coli (strain K12) GN=gatC PE=1 SV=1	52113.8	TRUE	Inner_membrane	1	0.98288	0.939057	0.759953	0.776502	0.740048	0.270593	0.178458	0.0847476	0.0473819	1	1.01996	0.955501	0.779825	0.781789	0.687134	0.335384	0.194096	0.108178	0.0626194	1	0.892966	0.860417	0.729753	0.698625	0.630536	0.26243	0.161908	0.0793129	0.0431857	65.126	-0.0447182	0	0.957692	65.2994	-0.0405794	0	0.977261	62.7623	-0.0365786	0	0.952524	Yes	Yes
GATD	P0A9S3	Galactitol 1-phosphate 5-dehydrogenase OS=Escherichia coli (strain K12) GN=gatD PE=1 SV=1	41489.0	TRUE	Cytosol	1	1.01526	0.959523	0.712622	0.345241	0.0489404	0.0195929	0.0175721	0.0167153	0.0185461	1	1.00085	0.936041	0.75497	0.373067	0.0861269	0.0438759	0.0346098	0.0345539	0.0309011	1	1.00138	0.962296	0.783111	0.334687	0.0638001	0.0225415	0.0201692	0.014408	0.0175105	55.7873	-0.0829881	0.000476765	0.995518	56.3161	-0.0812639	0.0181412	0.996149	56.2992	-0.0934902	0.00623517	0.998137	Yes	Yes
GATY	P0C8J6	D-tagatose-1,6-bisphosphate aldolase subunit GatY OS=Escherichia coli (strain K12) GN=gatY PE=1 SV=1	33770.6	TRUE	Cytosol	1	0.954858	0.964991	0.802221	0.441973	0.0781706	0.0343369	0.0302897	0.0249765	0.0263293	1	0.977594	0.977722	0.78562	0.423864	0.0865346	0.0368623	0.0348428	0.0264634	0.0290553	1	0.974394	0.978377	0.797654	0.406578	0.0925253	0.0438573	0.0427817	0.0378353	0.0430905	57.2043	-0.0878798	0.0104964	0.992961	56.9709	-0.0850906	0.0138546	0.995131	56.924	-0.088112	0.0268002	0.996289	Yes	Yes
GATZ	P0C8J8	D-tagatose-1,6-bisphosphate aldolase subunit GatZ OS=Escherichia coli (strain K12) GN=gatZ PE=1 SV=1	50743.2	TRUE	Cytosol	1	0.9207	0.807193	0.173022	0.0692909	0.0434343	0.0183085	0.0179928	0.0118416	0.0138413	1	0.934643	0.815146	0.159144	0.069577	0.0472597	0.022401	0.0213243	0.0165295	0.0181231	1	0.863412	0.7303	0.122252	0.0561482	0.0325847	0.0126625	0.011173	0.00961121	0.0102215	49.5444	-0.124112	0.0235357	0.995527	49.4817	-0.132929	0.028484	0.996659	48.7373	-0.122712	0.016089	0.987804	Yes	Yes
GCD	P15877	Quinoprotein glucose dehydrogenase OS=Escherichia coli (strain K12) GN=gcd PE=1 SV=3	94424.2	TRUE	Inner_membrane	1	0.959571	0.919743	0.308573	0.163586	0.090311	0.0315617	0.0264257	0.0212794	0.0187185	1	0.919631	0.908218	0.327125	0.208745	0.0985065	0.0356208	0.031905	0.0250325	0.0241623	1	0.95288	0.954484	0.317767	0.192786	0.120612	0.0569561	0.0352335	0.023847	0.0265944	51.2608	-0.107718	0.0440825	0.993046	51.4855	-0.0884789	0.0438089	0.987021	51.4685	-0.115799	0.064061	0.988032	Yes	Yes
GCVA	P0A9F6	Glycine cleavage system transcriptional activator OS=Escherichia coli (strain K12) GN=gcvA PE=1 SV=1	37988.6	TRUE	Cytosol	1	0.97512	0.969048	0.462481	0.194984	0.114145	0.0391531	0.0339473	0.0252789	0.0242507	1	0.980677	0.973359	0.490285	0.198365	0.116758	0.0424347	0.0372445	0.0275691	0.0306299	1	1.00507	0.964716	0.478904	0.196907	0.115314	0.0461998	0.039163	0.0279758	0.0313581	52.8966	-0.0873371	0.037989	0.995526	53.1637	-0.0865829	0.0397564	0.996512	53.0295	-0.0866209	0.0416783	0.996891	Yes	Yes
GCVH	P0A6T9	Glycine cleavage system H protein OS=Escherichia coli (strain K12) GN=gcvH PE=1 SV=2	15234.7	TRUE	Cytosol	1	1.0624	0.972609	0.853987	0.695704	0.546352	0.404631	0.415378	0.469802	0.508032	1	1.02239	1.03272	0.85536	0.733939	0.548691	0.34776	0.438385	0.408794	0.482764	1	0.998456	0.990275	0.822213	0.700351	0.538031	0.373146	0.400758	0.434606	0.520277	65.6649	-0.0410055	0.443016	0.972288	64.6457	-0.0450442	0.412792	0.966383	64.8212	-0.0400596	0.425764	0.962923	Yes	Yes
GCVP	P33195	Glycine dehydrogenase (decarboxylating) OS=Escherichia coli (strain K12) GN=gcvP PE=1 SV=3	112843.0	TRUE	Cytosol	1	1.01459	0.961198	0.87308	0.784125	0.138542	0.0546775	0.0263197	0.0204716	0.0202265	1	0.981381	0.966934	0.819106	0.726196	0.154163	0.0694278	0.0453769	0.0353415	0.034299	1	0.98166	0.952485	0.866256	0.776394	0.145577	0.0489523	0.0333243	0.0229306	0.0273781	60.1995	-0.191786	0.0290658	0.99072	59.9836	-0.160609	0.042258	0.981394	60.1921	-0.185294	0.0316109	0.989256	Yes	Yes
GCVR	P0A9I3	Glycine cleavage system transcriptional repressor OS=Escherichia coli (strain K12) GN=gcvR PE=1 SV=2	21843.2	FALSE	Cytosol	1	0.993759	0.965555	0.552148	0.275944	0.150184	0.0573682	0.0479423	0.0320384	0.0342779	1	0.994804	0.974164	0.568607	0.272834	0.151574	0.0558654	0.0483736	0.0317526	0.0343623	1	1.00055	0.974836	0.557063	0.271894	0.149233	0.0553527	0.046846	0.0313515	0.0336267	54.1968	-0.0702956	0.034992	0.996876	54.3453	-0.0718426	0.0355783	0.997115	54.2367	-0.0719957	0.035528	0.996629	Yes	Yes
GCVT	P27248	Aminomethyltransferase OS=Escherichia coli (strain K12) GN=gcvT PE=1 SV=3	43214.4	TRUE	Cytosol	1	0.978193	0.966814	0.570526	0.117908	0.0760618	0.0295694	0.0274065	0.017653	0.0195272	1	0.977103	0.978921	0.567465	0.129021	0.0786281	0.0265601	0.0232442	0.0171037	0.0200178	1	0.957721	0.98385	0.528046	0.127878	0.0785874	0.0247808	0.0203506	0.0154051	0.0147323	53.5244	-0.11062	0.0258337	0.999281	53.5522	-0.108155	0.0250234	0.999172	53.2428	-0.107084	0.023936	0.998026	Yes	Yes
GDHA	P00370	NADP-specific glutamate dehydrogenase OS=Escherichia coli (strain K12) GN=gdhA PE=1 SV=1	53820.0	TRUE	Cytosol	1	0.947365	0.925996	0.689436	0.262695	0.126228	0.0644675	0.0661571	0.0434824	0.0489823	1	1.00429	0.970861	0.746932	0.263472	0.13095	0.0493185	0.0450184	0.0330332	0.0379833	1	0.994665	0.989775	0.778705	0.274313	0.133561	0.0554505	0.0472955	0.030592	0.0360871	55.1074	-0.0802731	0.0456434	0.997378	55.6546	-0.0912448	0.0378186	0.999689	55.9612	-0.0953663	0.04005	0.999625	Yes	Yes
GGT	P18956	Gamma-glutamyltranspeptidase OS=Escherichia coli (strain K12) GN=ggt PE=1 SV=1	70723.6	TRUE	Periplasm	1	1.00471	1.01078	0.702465	0.527265	0.482716	0.156923	0.118712	0.117521	0.153399	1	0.994764	0.980438	0.660981	0.444155	0.353898	0.114913	0.0828838	0.0756401	0.1014	1	1.00641	0.986296	0.684859	0.43817	0.360461	0.11394	0.0898408	0.0884936	0.128268	59.4629	-0.0434888	0.0754005	0.976608	57.333	-0.0491766	0.0504075	0.989941	57.4307	-0.0513952	0.0732357	0.989143	Yes	Yes
GHRA	P75913	Glyoxylate/hydroxypyruvate reductase A OS=Escherichia coli (strain K12) GN=ghrA PE=1 SV=2	37783.9	TRUE	Cytosol	1	1.02517	0.943308	0.650664	0.20466	0.126201	0.0515639	0.0414964	0.0272844	0.0322617	1	0.993032	0.965	0.602559	0.202417	0.115109	0.0418754	0.0365917	0.0227165	0.0253795	1	0.981622	0.955088	0.559358	0.250815	0.1527	0.0578443	0.0473776	0.0299579	0.0301538	54.5429	-0.0866647	0.0347713	0.998795	54.1625	-0.0859811	0.0294831	0.999429	54.0907	-0.0717988	0.0344876	0.997949	Yes	Yes
GHRB	P37666	Glyoxylate/hydroxypyruvate reductase B OS=Escherichia coli (strain K12) GN=ghrB PE=1 SV=3	38580.3	TRUE	Cytosol	1	0.969005	0.968925	0.78753	0.115108	0.0784416	0.0343399	0.032731	0.0272697	0.0356703	1	1.01463	0.988622	0.773693	0.114175	0.0749811	0.0347658	0.0285768	0.0239732	0.025548	1	1.00162	1.00764	0.765125	0.142325	0.091268	0.0360362	0.0343361	0.0272052	0.0293285	54.8725	-0.157202	0.0382696	0.998438	54.806	-0.153548	0.0339409	0.999265	54.9488	-0.137082	0.0379977	0.999112	Yes	Yes
GLCB	P37330	Malate synthase G OS=Escherichia coli (strain K12) GN=glcB PE=1 SV=3	88113.2	TRUE	Cytosol	1	0.999722	0.976352	0.849848	0.209447	0.089407	0.0454299	0.0286626	0.0196884	0.021417	1	0.966007	0.956594	0.815203	0.229095	0.118261	0.0562509	0.0401441	0.0286936	0.0300712	1	0.990543	0.987083	0.802411	0.178802	0.0820087	0.0391682	0.026768	0.0188419	0.0201558	55.9345	-0.130968	0.0320781	0.999214	55.854	-0.113206	0.0412292	0.997701	55.4411	-0.12904	0.0294209	0.999448	Yes	Yes
GLCG	P0AEQ1	Protein GlcG OS=Escherichia coli (strain K12) GN=glcG PE=3 SV=1	15389.3	TRUE	Cytosol	1	0.965965	0.922105	0.789454	0.748073	0.819741	0.728004	0.741298	0.724754	0.415951	1	0.953453	0.964888	0.775371	0.731362	0.728212	0.565741	0.656733	0.57632	0.320898	1	0.987535	0.968321	0.827486	0.711156	0.662552	0.648483	0.655588	0.685566	0.317596		-0.0096018	0	0.778652	79.7707	-0.0137161	0	0.893276	83.1798	-0.0126117	0	0.829063	Yes	Yes
GLDA	P0A9S5	Glycerol dehydrogenase OS=Escherichia coli (strain K12) GN=gldA PE=1 SV=1	42066.0	TRUE	Cytosol	1	0.962885	0.954346	0.80834	0.74787	0.770412	0.544924	0.599794	0.505967	0.247966	1	1.02618	0.998616	0.823582	0.76788	0.742413	0.62943	0.617652	0.525539	0.238405	1	0.937009	0.934726	0.769454	0.746263	0.651997	0.528252	0.58307	0.463131	0.226052	75.6872	-0.0171955	0	0.926502	76.8746	-0.0178865	0	0.926252	73.1014	-0.01708	0	0.935461	Yes	Yes
GLF	P37747	UDP-galactopyranose mutase OS=Escherichia coli (strain K12) GN=glf PE=1 SV=1	51073.5	TRUE	Cytosol	1	1.01055	0.990853	0.971944	0.558306	0.0813285	0.0229156	0.0165916	0.0106473	0.0126672	1	0.981212	0.970042	0.896789	0.52145	0.0970728	0.0246012	0.0183706	0.0149562	0.0185571	1	0.988248	0.965039	0.914399	0.467913	0.0802146	0.015473	0.0123774	0.00933278	0.0115593	58.9296	-0.171118	0.0140941	0.999702	58.55	-0.119721	0.00942141	0.996529	58.1892	-0.124327	0.00445066	0.998129	Yes	Yes
GLGA	P0A6U8	Glycogen synthase OS=Escherichia coli (strain K12) GN=glgA PE=1 SV=1	55710.1	TRUE	Cytosol	1	0.984541	0.959708	0.517905	0.150615	0.0856006	0.0377391	0.0335522	0.0268694	0.0297698	1	0.977208	0.942522	0.536983	0.161352	0.0928685	0.0409561	0.0342419	0.0226639	0.027077	1	0.95966	0.961915	0.511984	0.142971	0.0803816	0.0325362	0.0256327	0.0206534	0.0209814	53.1681	-0.0972182	0.0338441	0.999422	53.3433	-0.0900837	0.0299684	0.999467	53.11	-0.0983255	0.027233	0.998545	Yes	Yes
GLGB	P07762	1,4-alpha-glucan branching enzyme GlgB OS=Escherichia coli (strain K12) GN=glgB PE=1 SV=1	90126.9	TRUE	Cytosol	1	0.994696	0.957749	0.670375	0.448675	0.244058	0.0657155	0.0521886	0.0368368	0.0401095	1	0.991608	0.974981	0.70019	0.446082	0.252423	0.0614742	0.0519455	0.0316355	0.0362956	1	1.01921	0.982722	0.696065	0.441706	0.272823	0.0658125	0.0571919	0.037865	0.0370758	56.8217	-0.0550133	0.0060713	0.996047	57.1187	-0.0574697	0.00673715	0.996814	57.1788	-0.0565295	0.0107626	0.99579	Yes	Yes
GLGC	P0A6V1	Glucose-1-phosphate adenylyltransferase OS=Escherichia coli (strain K12) GN=glgC PE=1 SV=2	53533.8	TRUE	Cytosol	1	1.04593	0.994567	0.841339	0.771625	0.751893	0.474591	0.0405717	0.0256466	0.0275571	1	1.14617	1.04386	0.911223	0.844254	0.830648	0.598455	0.0452871	0.02097	0.021779	1	1.0289	0.99643	0.869131	0.781312	0.759452	0.544256	0.0404251	0.0318152	0.0260643	66.4636	-0.0553789	0	0.961069	69.1321	-0.0846344	0	0.958369	67.2278	-0.0565053	0	0.956604	Yes	Yes
GLGP	P0AC86	Glycogen phosphorylase OS=Escherichia coli (strain K12) GN=glgP PE=3 SV=1	101878.0	TRUE	Cytosol	1	0.999588	0.958835	0.40966	0.221041	0.13433	0.0328486	0.0241888	0.0188133	0.0223874	1	1.00221	0.97459	0.376644	0.209423	0.130016	0.0357304	0.0307719	0.0203896	0.0228636	1	0.968087	0.929446	0.367413	0.173924	0.0940873	0.037775	0.0309832	0.0242079	0.028071	52.5558	-0.0823102	0.0370438	0.990682	52.1563	-0.0963772	0.0504793	0.988622	51.8222	-0.0958849	0.0429957	0.995001	Yes	Yes
GLGX	P15067	Glycogen debranching enzyme OS=Escherichia coli (strain K12) GN=glgX PE=1 SV=3	77652.2	FALSE	Cytosol	1	0.993323	0.975404	0.547895	0.273725	0.152094	0.0555571	0.0475947	0.0318061	0.0340294	1	0.99747	0.973007	0.561701	0.271225	0.151293	0.0552918	0.0465966	0.0314266	0.0340095	1	1.00088	0.979807	0.557952	0.265614	0.146339	0.0555312	0.0459834	0.0307742	0.0330075	54.1743	-0.071342	0.0362431	0.996017	54.2741	-0.0717744	0.0352006	0.996927	54.2093	-0.0735591	0.0363499	0.996576	Yes	Yes
GLK	P0A6V8	Glucokinase OS=Escherichia coli (strain K12) GN=glk PE=1 SV=1	38709.7	TRUE	Cytosol	1	0.96245	0.953338	0.642834	0.119835	0.0616773	0.0288646	0.021862	0.0189795	0.0199406	1	1.02166	1.01695	0.691456	0.157486	0.097063	0.0352746	0.0294296	0.0195303	0.0192122	1	1.01409	1.00062	0.688455	0.140916	0.0898845	0.0452303	0.0300201	0.0167982	0.0188672	54.0602	-0.118657	0.0224926	0.998541	54.6149	-0.115496	0.0310595	0.998387	54.4842	-0.121211	0.0325231	0.998889	Yes	Yes
GLMM	P31120	Phosphoglucosamine mutase OS=Escherichia coli (strain K12) GN=glmM PE=1 SV=3	52840.2	TRUE	Cytosol	1	0.978283	0.957393	0.983295	1.03289	1.01682	0.113226	0.0260332	0.0140663	0.0171036	1	0.977054	0.990878	0.973515	0.982784	0.928299	0.113418	0.0301787	0.0186865	0.0212555	1	0.95994	0.949443	0.970816	1.03294	0.950578	0.114798	0.0213502	0.0125779	0.0130176	68.3076	-0.78872	0.0190677	0.998167	65.9776	-0.188738	0.022413	0.999233	66.2624	-0.202176	0.0149939	0.997082	Yes	Yes
GLMS	P17169	Glutamine--fructose-6-phosphate aminotransferase [isomerizing] OS=Escherichia coli (strain K12) GN=glmS PE=1 SV=4	72351.5	TRUE	Cytosol	1	0.969179	0.967887	0.922945	0.377283	0.0911741	0.0384503	0.0173248	0.0154254	0.0174459	1	0.984559	0.908912	0.951789	0.35113	0.0699552	0.0300355	0.0123063	0.00966035	0.010928	1	0.980249	0.978744	0.943945	0.335913	0.0878841	0.0367349	0.0181987	0.0146028	0.0146973	57.5319	-0.123093	0.0186292	0.99892	57.5094	-0.143913	0.014797	0.995582	57.3583	-0.137886	0.0218448	0.999364	Yes	Yes
GLMU	P0ACC7	Bifunctional protein GlmU OS=Escherichia coli (strain K12) GN=glmU PE=1 SV=1	55116.8	TRUE	Cytosol	1	0.964838	0.956141	0.849528	0.542833	0.0759995	0.0382662	0.0315316	0.0258156	0.0344209	1	0.990455	0.964463	0.969435	0.578964	0.0664438	0.0311841	0.0285087	0.0198864	0.0242645	1	0.981639	0.987582	0.96591	0.553429	0.0721556	0.0306949	0.0282326	0.0210861	0.0247664	58.4767	-0.111204	0.0168776	0.988738	58.9852	-0.202608	0.0249163	0.998925	58.8768	-0.186166	0.0246182	0.999333	Yes	Yes
GLNA	P0A9C5	Glutamine synthetase OS=Escherichia coli (strain K12) GN=glnA PE=1 SV=2	57598.7	TRUE	Cytosol	1	0.980656	0.970581	0.858459	0.798321	0.854598	0.709631	0.567765	0.0238842	0.0301943	1	0.989648	0.937504	0.881326	0.827735	0.855445	0.724874	0.55605	0.0255401	0.0310424	1	0.984771	0.983611	0.903797	0.814921	0.83096	0.704414	0.626659	0.0281828	0.0351626	73.0639	-0.0550594	0	0.906986	73.2828	-0.0591791	0	0.921877	73.4368	-0.0528034	0	0.902065	Yes	Yes
GLNB	P0A9Z1	Nitrogen regulatory protein P-II 1 OS=Escherichia coli (strain K12) GN=glnB PE=1 SV=1	14766.3	TRUE	Cytosol	1	1.01133	1.05534	0.888313	0.972397	1.03855	0.785137	0.773772	0.608534	0.453821	1	1.06568	1.07866	0.937697	1.13118	1.18448	0.989043	0.935718	0.787391	0.460115	1	0.989926	1.03208	0.871697	0.947263	0.938932	0.741853	0.794216	0.520557	0.274166	85.0293	-0.024625	0.0229733	0.918226	86.1782	-0.0524673	0.129843	0.829781	80.7351	-0.0311545	0	0.92093	Yes	Yes
GLND	P27249	Bifunctional uridylyltransferase/uridylyl-removing enzyme OS=Escherichia coli (strain K12) GN=glnD PE=1 SV=2	107881.0	TRUE	Cytosol	1	1.01113	0.977151	0.590792	0.263166	0.148645	0.0645268	0.0505953	0.0338202	0.0397031	1	1.00222	1.00455	0.46184	0.184061	0.0976873	0.0426542	0.0416864	0.0353432	0.039619	1	0.991275	0.947334	0.499356	0.220498	0.125694	0.0549755	0.0575994	0.0471904	0.059456	54.4604	-0.0748907	0.0414232	0.997973	52.8342	-0.10319	0.0517511	0.995197	53.2282	-0.0807621	0.0559566	0.997995	Yes	Yes
GLNE	P30870	Bifunctional glutamine synthetase adenylyltransferase/adenylyl-removing enzyme OS=Escherichia coli (strain K12) GN=glnE PE=1 SV=2	114134.0	TRUE	Cytosol	1	0.983644	0.97755	0.466428	0.208114	0.131877	0.0556627	0.0514576	0.0414379	0.0435879	1	0.991287	0.977993	0.545389	0.262409	0.153395	0.0585331	0.0463702	0.0332025	0.0376064	1	1.00244	0.98259	0.479607	0.217949	0.131659	0.0526535	0.0486327	0.0352629	0.0438954	52.9567	-0.0881551	0.0575555	0.994928	54.0803	-0.0731211	0.0402226	0.996025	53.1531	-0.0856813	0.0530815	0.994775	Yes	Yes
GLNG	P0AFB8	Nitrogen regulation protein NR(I) OS=Escherichia coli (strain K12) GN=glnG PE=1 SV=1	55544.6	TRUE	Cytosol	1	0.974636	0.947528	0.513048	0.26487	0.155915	0.0638774	0.0514322	0.0372342	0.0373532	1	0.975699	0.950233	0.526443	0.259512	0.14296	0.055082	0.0495809	0.0346419	0.0343494	1	1.02953	1.0037	0.523628	0.278524	0.158891	0.0734484	0.0647734	0.0474891	0.0545988	53.7212	-0.0689079	0.0411165	0.996038	53.7957	-0.0709082	0.0369946	0.996954	53.9718	-0.0756044	0.0618654	0.991825	Yes	Yes
GLNH	P0AEQ3	Glutamine-binding periplasmic protein OS=Escherichia coli (strain K12) GN=glnH PE=1 SV=1	33818.9	TRUE	Periplasm	1	1.00857	0.992624	0.897652	0.79779	0.625452	0.260294	0.247589	0.230282	0.284044	1	0.979157	0.997543	0.883739	0.823802	0.617067	0.279746	0.254019	0.256676	0.283421	1	0.971475	0.944	0.850091	0.815882	0.648165	0.275343	0.286651	0.290092	0.327816	64.1308	-0.0602831	0.228594	0.98488	64.2588	-0.0617293	0.243107	0.985158	64.6356	-0.0560306	0.27186	0.962653	Yes	Yes
GLNL	P0AFB5	Nitrogen regulation protein NR(II) OS=Escherichia coli (strain K12) GN=glnL PE=1 SV=1	40136.4	FALSE	Cytosol	1	0.994262	0.966666	0.549324	0.272874	0.150063	0.0567799	0.0486422	0.0325061	0.0347784	1	1.00298	0.963057	0.5336	0.273013	0.159312	0.0611796	0.0574852	0.0426835	0.0467265	1	0.92308	0.928485	0.518237	0.232525	0.132085	0.0531491	0.0392619	0.0299451	0.0302795	54.1521	-0.0708294	0.0361405	0.996762	53.9851	-0.0706991	0.0475162	0.996107	53.4856	-0.0709238	0.02986	0.995432	Yes	Yes
GLNP	P0AEQ6	Glutamine transport system permease protein GlnP OS=Escherichia coli (strain K12) GN=glnP PE=1 SV=1	25265.2	TRUE	Inner_membrane	1	0.995216	0.956279	0.660325	0.416715	0.339863	0.0984239	0.0580849	0.0362301	0.0412885	1	1.03939	0.983091	0.659458	0.406168	0.289991	0.0961635	0.0608254	0.036727	0.0402923	1	1.01452	0.974702	0.737144	0.512919	0.402398	0.122556	0.0547954	0.0282581	0.0367526	57.0759	-0.0485608	0	0.993326	56.7566	-0.053922	0.017767	0.993721	58.9326	-0.0491559	0	0.993087	Yes	Yes
GLNQ	P10346	Glutamine transport ATP-binding protein GlnQ OS=Escherichia coli (strain K12) GN=glnQ PE=1 SV=1	30208.6	TRUE	Cytosol	1	1.0219	0.929242	0.774377	0.696492	0.616831	0.0375221	0.031699	0.0184717	0.0218546	1	0.982374	0.927212	0.771114	0.738146	0.632341	0.0402793	0.0304256	0.0219857	0.0232665	1	0.957083	0.936912	0.858253	0.861186	0.784658	0.060302	0.035021	0.01742	0.0148209	62.2039	-0.0632742	0	0.955242	62.7887	-0.071132	0	0.9531	64.6652	-0.153187	0.0138965	0.976988	Yes	Yes
GLNS	P00962	Glutamine--tRNA ligase OS=Escherichia coli (strain K12) GN=glnS PE=1 SV=3	71341.2	TRUE	Cytosol	1	1.00447	0.969578	0.845485	0.150374	0.060029	0.0311222	0.0307467	0.0264329	0.0277448	1	0.985952	0.989087	0.830052	0.126092	0.04122	0.0184721	0.0164942	0.0121956	0.0138216	1	1.0005	0.996679	0.836092	0.141153	0.0610303	0.0224355	0.0178506	0.0142721	0.0164807	55.4824	-0.154208	0.031381	0.999448	55.27	-0.158953	0.0171779	0.999782	55.4074	-0.153184	0.0220539	0.999665	Yes	Yes
GLOA	P0AC81	Lactoylglutathione lyase OS=Escherichia coli (strain K12) GN=gloA PE=1 SV=1	16800.8	TRUE	Cytosol	1	0.971558	0.975446	0.809329	0.555815	0.353432	0.0833282	0.0651551	0.0517371	0.0565443	1	0.969043	0.990884	0.805074	0.562315	0.35972	0.0880063	0.0672833	0.0556385	0.0552533	1	1.04145	0.973864	0.851564	0.544168	0.386389	0.0830681	0.0679446	0.0528752	0.0584638	59.3218	-0.0579577	0.0182564	0.995791	59.4212	-0.0575127	0.0192161	0.995332	59.6464	-0.06009	0.0245822	0.994526	Yes	Yes
GLOB	P0AC84	Hydroxyacylglutathione hydrolase GloB OS=Escherichia coli (strain K12) GN=gloB PE=1 SV=1	31966.8	TRUE	Cytosol	1	0.973501	0.979724	0.791199	0.610288	0.300335	0.0641099	0.0467891	0.0329955	0.0297262	1	0.998847	0.999178	0.749373	0.523595	0.287042	0.0625071	0.049823	0.0311968	0.0303703	1	0.979122	0.969711	0.743055	0.553816	0.312264	0.0671933	0.0479362	0.0305535	0.0273827	59.3754	-0.0622464	0	0.992788	58.3413	-0.0585965	0	0.995185	58.6197	-0.0558059	0	0.993583	Yes	Yes
GLOC	P75849	Hydroxyacylglutathione hydrolase GloC OS=Escherichia coli (strain K12) GN=gloC PE=1 SV=1	25601.2	TRUE	Cytosol	1	0.971353	0.974469	0.62829	0.431551	0.348511	0.236064	0.234297	0.163718	0.132269	1	0.973123	0.956067	0.675349	0.476814	0.403885	0.289895	0.285804	0.215105	0.191617	1	0.980963	0.954781	0.664813	0.485056	0.428751	0.318353	0.330633	0.222619	0.185424	56.9132	-0.0460241	0.1585	0.989411	58.3164	-0.040404	0.203748	0.99288	58.8903	-0.036712	0.208924	0.985615	Yes	Yes
GLPA	P0A9C0	Anaerobic glycerol-3-phosphate dehydrogenase subunit A OS=Escherichia coli (strain K12) GN=glpA PE=1 SV=1	62928.0	TRUE	Cytosol	1	0.985974	0.968534	0.741693	0.312852	0.162761	0.0445865	0.0376617	0.0282334	0.033125	1	0.979587	0.983831	0.727347	0.290455	0.155057	0.0426614	0.0360398	0.0245383	0.0282966	1	1.01053	1.00746	0.77936	0.305975	0.174583	0.0466735	0.0389569	0.0317398	0.032916	56.0453	-0.0785776	0.0261699	0.999559	55.7925	-0.0811812	0.0258047	0.999226	56.3172	-0.0859415	0.0339903	0.998536	Yes	Yes
GLPB	P13033	Anaerobic glycerol-3-phosphate dehydrogenase subunit B OS=Escherichia coli (strain K12) GN=glpB PE=1 SV=1	47961.1	TRUE	Cytosol	1	0.979454	0.974882	0.769742	0.382687	0.190787	0.0777831	0.0802009	0.0744085	0.0823029	1	0.971547	0.947564	0.726771	0.361581	0.181748	0.0730853	0.0955178	0.079563	0.110882	1	1.01643	0.989936	0.812108	0.409533	0.223272	0.101486	0.0895741	0.0854859	0.111336	56.7328	-0.0752915	0.0672104	0.999254	56.1369	-0.0723708	0.0783553	0.997603	57.314	-0.0769459	0.0878232	0.999183	Yes	Yes
GLPC	P0A996	Anaerobic glycerol-3-phosphate dehydrogenase subunit C OS=Escherichia coli (strain K12) GN=glpC PE=1 SV=1	51293.3	TRUE	Cytosol	1	0.992275	0.909379	0.545185	0.318277	0.250899	0.146735	0.131902	0.0576491	0.0497269	1	0.996698	0.934089	0.594867	0.349863	0.263218	0.159747	0.129575	0.0546567	0.0443053	1	0.986071	0.933406	0.623347	0.382795	0.313681	0.183864	0.148251	0.0458814	0.0330093	54.565	-0.0526378	0.0678789	0.99419	55.486	-0.0510662	0.0580224	0.99468	56.4908	-0.0442171	0.0297455	0.992633	Yes	Yes
GLPD	P13035	Aerobic glycerol-3-phosphate dehydrogenase OS=Escherichia coli (strain K12) GN=glpD PE=1 SV=3	62615.2	TRUE	Cytosol	1	0.991	0.991885	0.882821	0.604304	0.191696	0.0477275	0.0372884	0.0279214	0.0298293	1	1.0022	0.997298	0.917442	0.628314	0.217147	0.0571026	0.04622	0.0325574	0.03487	1	0.988423	0.984952	0.892126	0.60631	0.228187	0.0593295	0.0464692	0.0362585	0.0386872	59.3111	-0.098129	0.0218321	0.996597	59.6598	-0.10429	0.0321545	0.998581	59.4647	-0.0909284	0.0296055	0.997876	Yes	Yes
GLPE	P0A6V5	Thiosulfate sulfurtransferase GlpE OS=Escherichia coli (strain K12) GN=glpE PE=1 SV=1	12876.2	FALSE	Cytosol	1	0.973005	0.979834	0.556182	0.268668	0.157762	0.0667402	0.0751147	0.0644288	0.0830843	1	0.997272	0.978726	0.561911	0.272536	0.166563	0.0716219	0.0761617	0.0698417	0.0861784	1	1.00371	0.975425	0.562403	0.258505	0.148408	0.061138	0.0552735	0.0540256	0.0750043	54.0817	-0.076248	0.0718787	0.996097	54.1646	-0.0754828	0.0756313	0.996634	54.0948	-0.0772848	0.0602236	0.997258	Yes	Yes
GLPF	P0AER0	Glycerol uptake facilitator protein OS=Escherichia coli (strain K12) GN=glpF PE=1 SV=1	31936.0	TRUE	Inner_membrane	1	0.992294	1.02531	0.861177	1.08975	1.10872	0.694359	0.712885	0.753849	0.545057	1	0.962352	0.974027	0.804958	0.983692	0.956013	0.706797	0.632746	0.728051	0.428336	1	0.915251	0.930085	0.789281	0.947949	1.01029	0.71407	0.77634	0.808628	0.479006		-0.265609	0.670597	0.808124	86.9264	-0.0161955	0	0.793379		-0.0124133	0	0.583466	Yes	Yes
GLPG	P09391	Rhomboid protease GlpG OS=Escherichia coli (strain K12) GN=glpG PE=1 SV=5	32718.1	FALSE	Inner_membrane	1	0.995757	0.960958	0.547951	0.315424	0.23923	0.107003	0.0894298	0.0680389	0.0736926	1	0.953478	0.94516	0.522803	0.282926	0.196633	0.094093	0.071129	0.0499248	0.0498619	1	0.99917	0.951166	0.530448	0.293179	0.209241	0.0959959	0.0757051	0.0568429	0.058028	54.5839	-0.0605337	0.0742631	0.993329	53.9879	-0.0633308	0.0559644	0.994235	54.1664	-0.0634905	0.063422	0.994707	Yes	Yes
GLPK	P0A6F3	Glycerol kinase OS=Escherichia coli (strain K12) GN=glpK PE=1 SV=2	61521.9	TRUE	Cytosol	1	0.962059	0.970853	0.905567	0.914928	1.00835	0.615559	0.095911	0.0315159	0.0299688	1	0.966919	0.968115	0.902456	0.892173	0.935409	0.620042	0.0745739	0.0248099	0.0219901	1	0.997614	0.98887	0.93427	0.93957	0.985294	0.647653	0.0700551	0.0264135	0.0253762	69.8538	-0.138338	0.0297598	0.98869	69.8638	-0.129241	0.0122737	0.984273	69.9502	-0.156986	0.0236547	0.995335	Yes	Yes
GLPQ	P09394	Glycerophosphodiester phosphodiesterase, periplasmic OS=Escherichia coli (strain K12) GN=glpQ PE=1 SV=2	48207.5	TRUE	Periplasm	1	0.958728	0.978945	0.801513	0.368995	0.128636	0.0829593	0.123807	0.180526	0.343355	1	0.963796	0.982064	0.826364	0.37102	0.153057	0.0909489	0.131021	0.205021	0.368891	1	0.98924	0.989595	0.820794	0.344425	0.143746	0.086003	0.139525	0.220492	0.418539	56.2905	-0.0995752	0.170269	0.963469	56.4737	-0.103107	0.188123	0.960474	56.1026	-0.110997	0.202489	0.947297	Yes	Yes
GLPR	P0ACL0	Glycerol-3-phosphate regulon repressor OS=Escherichia coli (strain K12) GN=glpR PE=1 SV=1	29920.7	TRUE	Cytosol	1	0.963282	0.945004	0.566957	0.136915	0.075145	0.0270526	0.0241462	0.0146829	0.0156094	1	0.943321	0.937779	0.557199	0.155068	0.0940407	0.0420814	0.0390641	0.0280648	0.0324627	1	1.00972	0.997246	0.62937	0.173263	0.0936566	0.0371069	0.0305556	0.023896	0.0234829	53.5333	-0.0981385	0.0189792	0.998955	53.4751	-0.0917089	0.0332181	0.99784	54.2374	-0.101779	0.0307051	0.999193	Yes	Yes
GLPT	P08194	Glycerol-3-phosphate transporter OS=Escherichia coli (strain K12) GN=glpT PE=1 SV=1	54342.5	TRUE	Inner_membrane	1	0.98397	0.989522	0.940942	0.886219	0.92906	0.213449	0.0841936	0.0530375	0.0558616	1	1.03232	1.04094	0.915037	0.857763	0.777353	0.235464	0.0934966	0.0680016	0.0648347	1	0.957178	0.94421	0.840518	0.813115	0.713559	0.212081	0.0781302	0.0532967	0.0534691	66.5446	-0.147559	0.0602776	0.990756	65.5803	-0.085104	0.0510376	0.988926	64.777	-0.0673332	0.0143264	0.975906	Yes	Yes
GLPX	P0A9C9	Fructose-1,6-bisphosphatase 1 class 2 OS=Escherichia coli (strain K12) GN=glpX PE=1 SV=1	39438.1	TRUE	Cytosol	1	1.01639	0.978702	0.785822	0.368356	0.176673	0.0907356	0.0930167	0.0650917	0.0723352	1	0.983353	0.982518	0.781688	0.342807	0.125836	0.0537276	0.0460814	0.0266362	0.0273129	1	0.972701	0.970748	0.790375	0.319736	0.110286	0.0458384	0.0408791	0.027291	0.0313678	56.6979	-0.0801744	0.0704508	0.999611	56.452	-0.0860232	0.0278157	0.999619	56.3064	-0.0919329	0.0281148	0.999323	Yes	Yes
GLRR	P0AFU4	Transcriptional regulatory protein GlrR OS=Escherichia coli (strain K12) GN=glrR PE=1 SV=1	53356.8	FALSE	Cytosol	1	1.00432	0.978106	0.542725	0.277872	0.167364	0.0533666	0.0499086	0.0360362	0.0345538	1	0.996796	0.970229	0.56275	0.272464	0.150808	0.0567778	0.0478489	0.0322712	0.0349235	1	0.97776	0.959067	0.476137	0.234268	0.126625	0.0488465	0.0425107	0.0296527	0.0295079	54.1981	-0.0701134	0.0384724	0.99489	54.2797	-0.0714643	0.0358061	0.997149	53.1953	-0.0773621	0.0390903	0.995061	Yes	Yes
GLSA1	P77454	Glutaminase 1 OS=Escherichia coli (strain K12) GN=glsA1 PE=1 SV=1	35230.1	TRUE	Cytosol	1	0.956679	0.966837	0.930245	0.811387	0.414459	0.0236558	0.021585	0.0166974	0.0170139	1	0.99384	0.930078	0.95938	0.81301	0.594749	0.0338675	0.027505	0.0193611	0.0216801	1	0.994232	0.989687	0.916233	0.79131	0.454135	0.0325155	0.02916	0.0252681	0.0262189	61.8538	-0.108959	0.00478752	0.995513	63.1894	-0.101329	0	0.989695	62.0258	-0.0970188	0.00747293	0.995157	Yes	Yes
GLSA2	P0A6W0	Glutaminase 2 OS=Escherichia coli (strain K12) GN=glsA2 PE=1 SV=1	35555.5	TRUE	Cytosol	1	0.981607	0.983655	0.715506	0.503321	0.447132	0.279253	0.239144	0.0891985	0.0643657	1	1.05144	0.997775	0.799552	0.631373	0.587973	0.431423	0.318113	0.0918709	0.0556127	1	1.01086	0.973629	0.761866	0.571853	0.51114	0.343113	0.310985	0.0788837	0.0453739	60.2444	-0.0346645	0.00267235	0.986913	64.5333	-0.032505	0	0.975112	62.3004	-0.0328195	0	0.979779	Yes	Yes
GLTA	P0ABH7	Citrate synthase OS=Escherichia coli (strain K12) GN=gltA PE=1 SV=1	53653.8	TRUE	Cytosol	1	0.97623	0.978726	0.939307	1.00213	1.09551	0.13914	0.0374679	0.0196483	0.0170418	1	0.945237	0.954227	0.90661	0.971358	0.989718	0.105959	0.0354397	0.0202611	0.0221429	1	0.982392	0.995054	0.976355	0.999232	1.0399	0.0888524	0.0348734	0.0226425	0.0247956	68.3812	-0.782573	0.0247193	0.993509	66.7504	-0.264394	0.0257876	0.992695	68.1719	-0.785229	0.0274371	0.998831	Yes	Yes
GLTB	P09831	Glutamate synthase [NADPH] large chain OS=Escherichia coli (strain K12) GN=gltB PE=1 SV=3	179918.0	TRUE	Cytosol	1	1.0017	0.972515	0.835217	0.738312	0.353146	0.0498958	0.0384506	0.0282803	0.0288633	1	0.987744	0.980993	0.824321	0.707709	0.366272	0.0573011	0.0489965	0.0376451	0.0404112	1	0.967372	0.988816	0.819936	0.677223	0.353211	0.0652205	0.0531894	0.0441041	0.0459658	60.9708	-0.0822092	0.00835092	0.988897	60.7619	-0.0716041	0.00953871	0.989009	60.4097	-0.0673574	0.0125968	0.990076	Yes	Yes
GLTD	P09832	Glutamate synthase [NADPH] small chain OS=Escherichia coli (strain K12) GN=gltD PE=1 SV=3	58567.5	TRUE	Cytosol	1	0.981264	0.919032	0.681869	0.503702	0.269723	0.052693	0.038048	0.0292814	0.0345186	1	0.971628	0.959008	0.701703	0.436169	0.241768	0.0558327	0.0429604	0.0342154	0.0385237	1	0.996269	0.975076	0.743622	0.490996	0.282986	0.0523828	0.0449142	0.0303546	0.0357704	57.3062	-0.0527455	0	0.992155	56.9455	-0.0579496	0.00575318	0.99706	57.9462	-0.058241	0	0.996187	Yes	Yes
GLTI	P37902	Glutamate/aspartate import solute-binding protein OS=Escherichia coli (strain K12) GN=gltI PE=1 SV=2	40846.4	TRUE	Periplasm	1	0.998009	0.999078	0.879369	0.791956	0.770134	0.433336	0.406767	0.429323	0.546981	1	0.993089	0.99352	0.877056	0.789702	0.729173	0.419049	0.395437	0.435316	0.532863	1	0.95459	0.956971	0.787507	0.7061	0.652048	0.367042	0.387379	0.4184	0.527252	70.7287	-0.0359347	0.434702	0.928575	69.5148	-0.0371662	0.429125	0.940744	67.5317	-0.0299233	0.407783	0.924271	Yes	Yes
GLTL	P0AAG3	Glutamate/aspartate import ATP-binding protein GltL OS=Escherichia coli (strain K12) GN=gltL PE=3 SV=1	31627.4	TRUE	Cytosol	1	0.979837	0.943962	0.571631	0.140754	0.0896036	0.035236	0.0313959	0.0249862	0.0271986	1	1.01396	0.972174	0.599008	0.132126	0.0746399	0.0296177	0.0248722	0.0222416	0.0210303	1	1.02345	0.941129	0.590818	0.171492	0.105286	0.0518459	0.0473862	0.0365322	0.0395309	53.5743	-0.097758	0.0291942	0.999274	53.7964	-0.109842	0.0260684	0.999612	53.8319	-0.0918203	0.0418315	0.999263	Yes	Yes
GLTP	P21345	Proton/glutamate-aspartate symporter OS=Escherichia coli (strain K12) GN=gltP PE=1 SV=2	51310.8	TRUE	Inner_membrane	1	0.981362	0.906674	0.675315	0.432796	0.390291	0.21752	0.0480715	0.0214386	0.0206867	1	0.986476	0.986216	0.748598	0.473797	0.39104	0.239963	0.0537987	0.0235305	0.0252645	1	0.988143	0.986036	0.672315	0.424621	0.295182	0.160205	0.0571909	0.031245	0.0338353	57.7088	-0.0422929	0	0.990092	59.0155	-0.0455137	0	0.991012	57.2025	-0.0499725	0.00864321	0.99502	Yes	Yes
GLTX	P04805	Glutamate--tRNA ligase OS=Escherichia coli (strain K12) GN=gltX PE=1 SV=1	59680.9	TRUE	Cytosol	1	0.979286	0.985346	0.931815	0.574708	0.10817	0.0346089	0.0252984	0.0182531	0.0189109	1	0.962402	0.96998	0.922677	0.571722	0.101629	0.0262947	0.0210067	0.0133814	0.0162666	1	0.98139	1.00438	0.963464	0.570955	0.101539	0.0248958	0.014732	0.00985753	0.00991271	59.0476	-0.145398	0.0197221	0.998119	59.0147	-0.144892	0.0141782	0.996716	59.0371	-0.154515	0.0123213	0.999506	Yes	Yes
GLUQ	P27305	Glutamyl-Q tRNA(Asp) synthetase OS=Escherichia coli (strain K12) GN=gluQ PE=1 SV=6	36678.1	TRUE	Cytosol	1	1.00515	0.970688	0.62354	0.29623	0.16318	0.0634937	0.0578391	0.03811	0.040307	1	1.04355	0.978412	0.690773	0.274596	0.148678	0.0570388	0.0435778	0.0305474	0.0377304	1	1.02678	0.960861	0.660083	0.251455	0.134248	0.0472113	0.0429944	0.0286882	0.0316041	54.9742	-0.0704568	0.0388886	0.998634	55.3671	-0.080389	0.035677	0.99845	54.9283	-0.0804823	0.0311414	0.999295	Yes	Yes
GLYA	P0A825	Serine hydroxymethyltransferase OS=Escherichia coli (strain K12) GN=glyA PE=1 SV=1	52104.8	TRUE	Cytosol	1	0.942059	0.961406	0.90991	0.971619	1.04482	0.526925	0.0611205	0.0302828	0.0267423	1	0.939409	0.949619	0.906687	0.950792	0.946309	0.494022	0.0576356	0.0311536	0.0295515	1	0.985859	0.987347	0.971245	1.00455	1.01386	0.544254	0.0543237	0.0280315	0.024218	69.1334	-0.210251	0.0360215	0.990731	68.8884	-0.122215	0.0184069	0.989266	69.2473	-0.182755	0.0288204	0.999121	Yes	Yes
GLYQ	P00960	Glycine--tRNA ligase alpha subunit OS=Escherichia coli (strain K12) GN=glyQ PE=1 SV=2	37558.1	TRUE	Cytosol	1	0.92566	0.958285	0.292735	0.0812101	0.0408036	0.0152967	0.0130606	0.00811551	0.011175	1	0.971262	0.994558	0.314869	0.138886	0.0841692	0.0365715	0.032376	0.0236324	0.0248481	1	0.924324	0.954559	0.287964	0.149585	0.0942539	0.0304168	0.025435	0.0152597	0.0198832	51.3575	-0.144317	0.0229494	0.995568	51.6562	-0.156686	0.0525801	0.994343	51.2474	-0.132766	0.0484796	0.989681	Yes	Yes
GLYS	P00961	Glycine--tRNA ligase beta subunit OS=Escherichia coli (strain K12) GN=glyS PE=1 SV=4	86331.7	TRUE	Cytosol	1	0.955162	0.963172	0.287963	0.0703656	0.0415189	0.0138549	0.0116687	0.00806282	0.00868338	1	0.961004	0.979127	0.278053	0.0902156	0.0609762	0.0220467	0.0208818	0.0141193	0.016035	1	0.932076	0.96419	0.227341	0.0794766	0.0469159	0.0213361	0.0222924	0.0170264	0.0215222	51.3748	-0.151329	0.0213169	0.997862	51.412	-0.165668	0.0343892	0.997006	51.0063	-0.17154	0.0326325	0.996051	Yes	Yes
GMHA	P63224	Phosphoheptose isomerase OS=Escherichia coli (strain K12) GN=gmhA PE=1 SV=1	23493.5	TRUE	Cytosol	1	0.958254	0.950749	0.908368	0.908193	1.01305	0.664855	0.608104	0.167864	0.0638066	1	0.972924	0.960672	0.86729	0.862604	0.803923	0.67051	0.558242	0.165187	0.0737994	1	0.944172	0.932697	0.8683	0.902827	0.825314	0.67326	0.656187	0.170506	0.082986	74.4117	-0.0527151	0	0.948817	72.7125	-0.0382968	0	0.945276	74.0196	-0.0403477	0	0.914438	Yes	Yes
GMHB	P63228	D-glycero-beta-D-manno-heptose-1,7-bisphosphate 7-phosphatase OS=Escherichia coli (strain K12) GN=gmhB PE=1 SV=1	23972.4	FALSE	Cytosol	1	0.997476	0.959498	0.590179	0.259079	0.148467	0.0568707	0.046527	0.0295817	0.033772	1	0.988806	0.953091	0.595096	0.224672	0.127868	0.0519806	0.0384353	0.0273851	0.0323598	1	0.985487	0.961929	0.613353	0.213376	0.116122	0.051589	0.0415311	0.0315978	0.0317006	54.4095	-0.072964	0.0337825	0.998807	54.2012	-0.0791313	0.0322674	0.999489	54.2851	-0.0849465	0.0354754	0.999615	Yes	Yes
GMK	P60546	Guanylate kinase OS=Escherichia coli (strain K12) GN=gmk PE=1 SV=1	25640.5	TRUE	Cytosol	1	0.930293	0.95597	0.849785	0.370987	0.118051	0.0532687	0.041141	0.0291102	0.0320827	1	0.956635	1.00347	0.873612	0.409213	0.164355	0.0491439	0.0363294	0.0210898	0.0196919	1	0.994564	1.00553	0.929702	0.390153	0.121245	0.0413499	0.029701	0.0233402	0.0268286	57.0618	-0.096679	0.0303046	0.996223	57.6263	-0.0927189	0.0234911	0.998838	57.6715	-0.119117	0.0287412	0.999876	Yes	Yes
GND	P00350	6-phosphogluconate dehydrogenase, decarboxylating OS=Escherichia coli (strain K12) GN=gnd PE=1 SV=2	57979.9	TRUE	Cytosol	1	0.939589	0.947868	0.956528	0.907913	0.262087	0.0201064	0.0153842	0.0101165	0.0120303	1	0.969404	0.972776	0.946955	0.871271	0.296789	0.0222061	0.0194177	0.0138383	0.0163212	1	0.973274	0.979446	0.959477	0.876662	0.336712	0.020211	0.0181655	0.0144421	0.017256	61.4094	-0.192555	0.0130685	0.995919	61.4096	-0.160594	0.0148086	0.997822	61.6476	-0.152387	0.0132168	0.998631	Yes	Yes
GNSA	P0AC92	Protein GnsA OS=Escherichia coli (strain K12) GN=gnsA PE=1 SV=1	8404.74	TRUE	Cytosol	1	0.999116	1.0018	0.831348	0.723189	0.545585	0.275284	0.259855	0.283248	0.37444	1	0.970352	0.962154	0.753202	0.72652	0.479901	0.244997	0.221923	0.247311	0.321227	1	0.923916	0.934312	0.815685	0.708657	0.487104	0.256096	0.237576	0.290187	0.351363	62.9463	-0.0470289	0.276419	0.970791	61.8901	-0.0415383	0.218795	0.960445	62.0534	-0.0456665	0.259258	0.960495	Yes	Yes
GNSB	P77695	Protein GnsB OS=Escherichia coli (strain K12) GN=gnsB PE=3 SV=2	8835.19	TRUE	Cytosol	1	0.957549	0.953189	0.805196	0.763773	0.640607	0.285533	0.254705	0.260609	0.370024	1	1.00952	0.979649	0.818609	0.764288	0.628606	0.298145	0.245825	0.274074	0.362723	1	0.962182	0.936983	0.853951	0.725781	0.59626	0.305588	0.261612	0.290534	0.342795	64.4408	-0.0410544	0.250265	0.944917	64.3613	-0.0434881	0.257432	0.959479	63.9225	-0.0419411	0.261451	0.972971	Yes	Yes
GNTR	P0ACP5	HTH-type transcriptional regulator GntR OS=Escherichia coli (strain K12) GN=gntR PE=1 SV=1	39319.9	TRUE	Cytosol	1	0.99182	0.985204	0.749964	0.431683	0.250394	0.089801	0.0740762	0.0529943	0.0515272	1	0.976294	0.937965	0.637141	0.358749	0.217899	0.0711258	0.0596807	0.0394657	0.0441258	1	0.995887	0.982086	0.742592	0.458502	0.264993	0.0552155	0.0424402	0.0298555	0.0289615	57.338	-0.0622613	0.0394381	0.999018	55.6495	-0.0578309	0.024368	0.998461	57.6083	-0.0600581	0.0024147	0.997555	Yes	Yes
GNTT	P39835	High-affinity gluconate transporter OS=Escherichia coli (strain K12) GN=gntT PE=1 SV=3	50002.7	TRUE	Inner_membrane	1	0.939345	0.958542	0.787333	0.671544	0.677639	0.428062	0.395536	0.245698	0.0804485	1	0.985855	0.965613	0.77893	0.635766	0.661236	0.434625	0.415677	0.227319	0.0628647	1	0.999028	0.948578	0.795333	0.583406	0.591484	0.35228	0.409809	0.229763	0.0667707	66.6544	-0.0267448	0	0.969494	66.2302	-0.0267515	0	0.963445	64.5008	-0.0271056	0	0.966263	Yes	Yes
GOR	P06715	Glutathione reductase OS=Escherichia coli (strain K12) GN=gor PE=1 SV=1	54583.7	TRUE	Cytosol	1	0.957322	0.983024	0.878175	0.55408	0.181678	0.0396099	0.0279041	0.0199972	0.025219	1	0.983861	1.00444	0.931658	0.583924	0.199028	0.0396939	0.0315118	0.020499	0.0212258	1	0.957579	0.981276	0.925016	0.545213	0.197823	0.0284497	0.0178558	0.011377	0.0136783	58.8453	-0.0918631	0.0128793	0.996859	59.3077	-0.10485	0.0189343	0.999453	59.0012	-0.0984866	0.0072233	0.998731	Yes	Yes
GPH	P32662	Phosphoglycolate phosphatase OS=Escherichia coli (strain K12) GN=gph PE=1 SV=1	29949.8	TRUE	Cytosol	1	1.01539	0.950061	0.537002	0.176313	0.111237	0.0579045	0.0589181	0.0496099	0.0740914	1	0.978053	0.987068	0.521725	0.156152	0.0973649	0.0543025	0.0533408	0.0509556	0.0674102	1	0.98426	1.00098	0.494356	0.137402	0.0886346	0.0587612	0.0604115	0.0587877	0.0823541	53.3529	-0.0927883	0.0608581	0.999372	53.196	-0.108005	0.0613008	0.998768	52.9123	-0.127411	0.0708251	0.99876	Yes	Yes
GPMA	P62707	2,3-bisphosphoglycerate-dependent phosphoglycerate mutase OS=Escherichia coli (strain K12) GN=gpmA PE=1 SV=2	33580.3	TRUE	Cytosol	1	0.986784	0.960117	0.955724	0.822608	0.158748	0.0402177	0.032999	0.018281	0.0209214	1	0.952191	0.951669	0.969554	0.815451	0.143952	0.0356469	0.0256729	0.0181346	0.019358	1	1.06764	0.979292	1.01814	0.784612	0.141317	0.030804	0.0231272	0.0148479	0.0168573	60.4766	-0.195367	0.0272891	0.998064	60.3776	-0.200672	0.0240458	0.997189	60.2332	-0.191766	0.0207845	0.997493	Yes	Yes
GPMB	P0A7A2	Probable phosphoglycerate mutase GpmB OS=Escherichia coli (strain K12) GN=gpmB PE=3 SV=1	25022.9	TRUE	Inner_membrane	1	0.949031	0.951974	0.690419	0.257636	0.0922572	0.0425606	0.0304454	0.0222577	0.0195941	1	0.98071	0.980976	0.740309	0.263495	0.097935	0.0461722	0.0322084	0.0223056	0.0251428	1	0.981616	0.957794	0.671714	0.240102	0.0876922	0.0491723	0.0331436	0.0243685	0.0262888	55.1336	-0.0852366	0.0189411	0.998333	55.5817	-0.0935294	0.0255386	0.99976	54.8744	-0.0875672	0.0251248	0.999689	Yes	Yes
GPMI	P37689	2,3-bisphosphoglycerate-independent phosphoglycerate mutase OS=Escherichia coli (strain K12) GN=gpmI PE=1 SV=1	63376.4	TRUE	Cytosol	1	0.978086	0.971971	0.491265	0.23907	0.190269	0.0864331	0.0348291	0.0227594	0.0230955	1	0.972276	0.973343	0.507535	0.246818	0.191447	0.0943136	0.0463934	0.0344157	0.0358676	1	1.0187	0.980819	0.491808	0.224862	0.180264	0.085939	0.0367922	0.0222493	0.0228736	53.5754	-0.0706144	0.0420652	0.990665	53.7243	-0.0706568	0.0523429	0.991866	53.4649	-0.0762719	0.0475337	0.991064	Yes	Yes
GPPA	P25552	Guanosine-5'-triphosphate,3'-diphosphate pyrophosphatase OS=Escherichia coli (strain K12) GN=gppA PE=1 SV=3	58042.7	TRUE	Cytosol	1	0.994216	0.968554	0.709164	0.215007	0.127623	0.0490218	0.045294	0.0292034	0.0359704	1	1.01446	0.962737	0.727589	0.233549	0.136005	0.048328	0.0438456	0.0284729	0.0365436	1	0.993194	0.969013	0.705876	0.221085	0.126956	0.0516612	0.0462724	0.0354326	0.0384989	55.0722	-0.0953593	0.0396998	0.999166	55.3348	-0.0924282	0.0380151	0.998946	55.074	-0.0940872	0.0420277	0.999401	Yes	Yes
GPR	Q46851	L-glyceraldehyde 3-phosphate reductase OS=Escherichia coli (strain K12) GN=gpr PE=1 SV=1	42359.2	FALSE	NA	1	0.980646	0.967289	0.757737	0.588181	0.570092	0.408411	0.342004	0.0316453	0.0422387	1	0.99814	0.980976	0.78649	0.632027	0.576682	0.467892	0.375736	0.0319858	0.0383922	1	0.984672	0.978326	0.746051	0.5707	0.496696	0.371118	0.331156	0.0293456	0.0323599	63.3066	-0.0318383	0	0.959455	64.6062	-0.0318066	0	0.951736	62.1487	-0.0329041	0	0.9656	Yes	Yes
GPSA	P0A6S7	Glycerol-3-phosphate dehydrogenase [NAD(P)+] OS=Escherichia coli (strain K12) GN=gpsA PE=3 SV=1	38629.2	TRUE	Cytosol	1	0.987473	0.944349	0.89014	0.70768	0.18116	0.044376	0.0323696	0.0333122	0.0366043	1	0.994633	0.935447	0.937395	0.678484	0.205455	0.0395229	0.0303679	0.0238246	0.0273067	1	0.984663	0.979741	0.833815	0.579764	0.192444	0.0427089	0.0399574	0.0275346	0.0365097	60.0193	-0.142	0.0323042	0.992566	59.9756	-0.125237	0.0243661	0.996568	58.8575	-0.0815623	0.0148159	0.993901	Yes	Yes
GPT	P0A9M5	Xanthine phosphoribosyltransferase OS=Escherichia coli (strain K12) GN=gpt PE=1 SV=1	18620.9	TRUE	Cytosol	1	0.970162	0.98034	0.881127	0.946898	0.996153	0.571406	0.0926662	0.0606557	0.0648288	1	1.02319	0.977079	0.935276	0.95829	0.965236	0.597204	0.0828178	0.0524053	0.0485784	1	1.07144	0.99361	0.887342	0.847862	0.858308	0.534494	0.113503	0.0731997	0.0694722	69.4576	-0.156904	0.062359	0.988613	69.6561	-0.144403	0.0451081	0.995463	68.6724	-0.0655176	0.00846231	0.974204	Yes	Yes
GRCA	P68066	Autonomous glycyl radical cofactor OS=Escherichia coli (strain K12) GN=grcA PE=1 SV=1	15936.6	TRUE	Cytosol	1	0.965565	0.993146	0.751304	0.3691	0.214956	0.121608	0.142152	0.172902	0.255265	1	0.987631	1.00838	0.753481	0.380939	0.232129	0.118697	0.144161	0.163768	0.250314	1	0.972776	0.998113	0.763968	0.358859	0.210741	0.117653	0.133494	0.160804	0.233513	56.1976	-0.082148	0.170292	0.989688	56.3981	-0.0794211	0.167788	0.990508	56.2431	-0.0848813	0.159339	0.992542	Yes	Yes
GREA	P0A6W5	Transcription elongation factor GreA OS=Escherichia coli (strain K12) GN=greA PE=1 SV=1	19978.7	TRUE	Cytosol	1	0.964601	0.933546	0.207407	0.0854839	0.060102	0.0463562	0.0697694	0.0981384	0.16193	1	0.916248	0.914363	0.210471	0.0855248	0.0576257	0.041298	0.0596761	0.082972	0.13449	1	0.953115	0.955611	0.189393	0.0770242	0.0476399	0.0407061	0.0626298	0.0874511	0.144938	50.4351	-0.167051	0.0861791	0.993857	50.3465	-0.154373	0.0755037	0.991985	50.547	-0.187514	0.0762331	0.99429	Yes	Yes
GREB	P30128	Transcription elongation factor GreB OS=Escherichia coli (strain K12) GN=greB PE=1 SV=2	21780.9	TRUE	Cytosol	1	0.981926	0.924954	0.346473	0.158368	0.0898188	0.0362194	0.0345611	0.0283905	0.036785	1	0.979164	0.918849	0.38038	0.190722	0.1132	0.0454639	0.0446218	0.030613	0.0396615	1	0.994048	0.911312	0.353471	0.164631	0.0902278	0.0363045	0.0337252	0.0230237	0.0257013	51.5752	-0.103818	0.0479974	0.99623	51.9356	-0.0886783	0.0513471	0.995182	51.6125	-0.0960891	0.0416811	0.996384	Yes	Yes
GROL	P0A6F5	60 kDa chaperonin OS=Escherichia coli (strain K12) GN=groL PE=1 SV=2	66630.3	TRUE	Cytosol	1	1.02176	0.942925	0.933682	1.00244	1.10672	0.100239	0.0369783	0.0264406	0.0321914	1	1.0385	0.975477	0.992764	1.04358	1.08535	0.0944357	0.0385546	0.0273221	0.0324235	1	1.05786	0.969484	1.00442	1.07967	1.07116	0.117661	0.0362281	0.0247032	0.0294375	68.212	-0.780799	0.0318701	0.991098	68.1786	-0.780853	0.0327667	0.995029	68.2937	-0.780313	0.0301229	0.99318	Yes	Yes
GROS	P0A6F9	10 kDa chaperonin OS=Escherichia coli (strain K12) GN=groS PE=1 SV=1	12213.9	TRUE	Cytosol	1	1.00186	0.946745	0.930628	0.885027	0.868285	0.499148	0.472581	0.504246	0.625564	1	0.961243	0.974212	0.922092	0.870482	0.785719	0.444521	0.421396	0.431885	0.532729	1	1.04352	0.989778	1.02616	0.964642	0.901147	0.509967	0.531933	0.518339	0.682221		-0.089343	0.522658	0.921593	69.1641	-0.0551719	0.445971	0.95339		-0.290138	0.560615	0.949176	Yes	Yes
GRPE	P09372	Protein GrpE OS=Escherichia coli (strain K12) GN=grpE PE=1 SV=1	24763.3	TRUE	Cytosol	1	0.981134	0.98439	0.699257	0.168823	0.0984849	0.0589646	0.0689311	0.0692315	0.0913229	1	0.917357	0.919338	0.663295	0.152313	0.0961523	0.056668	0.0616851	0.0610028	0.0786809	1	0.98643	0.981448	0.749333	0.152673	0.0927989	0.0517512	0.0651296	0.0635386	0.0872272	54.5452	-0.123167	0.0728385	0.999371	54.2533	-0.11217	0.0622829	0.992645	54.7631	-0.13944	0.0687399	0.999302	Yes	Yes
GRXA	P68688	Glutaredoxin 1 OS=Escherichia coli (strain K12) GN=grxA PE=1 SV=1	11167.8	TRUE	Cytosol	1	0.983285	0.959525	0.791963	0.635691	0.558864	0.311595	0.314309	0.319745	0.338724	1	0.984731	0.980671	0.762369	0.527038	0.42576	0.232118	0.261374	0.215591	0.265492	1	0.988334	0.924501	0.767521	0.547929	0.423588	0.286462	0.299301	0.287889	0.296809	62.7935	-0.0356431	0.281847	0.984051	59.2471	-0.0470541	0.222752	0.992511	59.6568	-0.0424571	0.267953	0.996549	Yes	Yes
GRXB	P0AC59	Glutaredoxin 2 OS=Escherichia coli (strain K12) GN=grxB PE=1 SV=1	28573.7	TRUE	Cytosol	1	1.02036	0.966314	0.767792	0.10775	0.0723432	0.0216145	0.0212269	0.0150634	0.0178482	1	0.947465	0.893445	0.69985	0.0977566	0.0632836	0.0204813	0.0169327	0.014981	0.0170228	1	1.01957	0.98377	0.792907	0.106491	0.072382	0.0200483	0.0199354	0.0156464	0.0225879	54.7747	-0.151459	0.025274	0.998559	54.3469	-0.133626	0.0191086	0.992407	54.8994	-0.159587	0.0265622	0.998934	Yes	Yes
GRXC	P0AC62	Glutaredoxin 3 OS=Escherichia coli (strain K12) GN=grxC PE=1 SV=2	10677.7	TRUE	Cytosol	1	1.022	1.01321	0.887336	0.701588	0.589794	0.403894	0.402525	0.35035	0.350282	1	1.06077	1.02802	0.860956	0.685141	0.544528	0.353868	0.363882	0.296229	0.336509	1	0.985926	0.8863	0.84251	0.69962	0.569398	0.415272	0.377371	0.346871	0.354365	65.2719	-0.0375972	0.338058	0.995082	63.5512	-0.0418091	0.305664	0.988355	65.9548	-0.0280189	0.286869	0.9903	Yes	Yes
GRXD	P0AC69	Glutaredoxin 4 OS=Escherichia coli (strain K12) GN=grxD PE=1 SV=1	14645.7	TRUE	Cytosol	1	1.00326	0.984025	0.54786	0.182854	0.0935476	0.0328539	0.0330858	0.0275651	0.0326386	1	0.988177	0.965774	0.587422	0.177197	0.0950975	0.0359832	0.032831	0.0304136	0.0338052	1	0.952999	0.905399	0.541489	0.138551	0.0833191	0.0294468	0.0312926	0.0260773	0.0365426	53.5954	-0.093659	0.0338164	0.998693	53.8777	-0.0936426	0.0327815	0.999657	53.1886	-0.0886826	0.0253788	0.997863	Yes	Yes
GSHA	P0A6W9	Glutamate--cysteine ligase OS=Escherichia coli (strain K12) GN=gshA PE=1 SV=1	64016.2	TRUE	Cytosol	1	0.988013	0.977182	0.521111	0.0964556	0.0604809	0.0238884	0.0178872	0.0136861	0.0136055	1	1.00309	1.00238	0.550729	0.100091	0.0612716	0.0258602	0.0234334	0.01807	0.0204865	1	0.979618	0.979134	0.551771	0.160598	0.112693	0.0370849	0.0302439	0.0193877	0.0191732	53.0967	-0.119302	0.0211004	0.99953	53.3285	-0.12872	0.027141	0.999357	53.566	-0.0945973	0.0310592	0.998068	Yes	Yes
GSHB	P04425	Glutathione synthetase OS=Escherichia coli (strain K12) GN=gshB PE=1 SV=1	39891.3	TRUE	Cytosol	1	0.955434	0.951679	0.871119	0.912649	0.920758	0.23221	0.0427192	0.0263646	0.027957	1	0.993533	1.02497	0.894832	0.864295	0.843918	0.249551	0.0507564	0.032662	0.0321642	1	0.959909	0.96074	0.884399	0.861003	0.79425	0.22403	0.0570802	0.0394357	0.0427879	66.712	-0.137974	0.0261238	0.984479	66.2052	-0.0993307	0.0195993	0.986422	65.6525	-0.0919064	0.0247972	0.984119	Yes	Yes
GSIB	P75797	Glutathione-binding protein GsiB OS=Escherichia coli (strain K12) GN=gsiB PE=1 SV=1	64970.8	TRUE	Periplasm	1	1.02233	0.979393	0.763496	0.617395	0.577271	0.390933	0.199691	0.108496	0.140253	1	1.02895	0.973597	0.659528	0.495533	0.420816	0.281458	0.134291	0.0915573	0.108003	1	1.02813	0.985124	0.792424	0.639742	0.601161	0.464276	0.222198	0.124433	0.165638	63.3814	-0.0323057	0	0.984456	59.048	-0.0378612	0.0415569	0.986028	64.7503	-0.030711	0	0.97903	Yes	Yes
GSK	P0AEW6	Inosine-guanosine kinase OS=Escherichia coli (strain K12) GN=gsk PE=1 SV=1	53629.7	TRUE	Cytosol	1	0.958866	0.971076	0.771848	0.334836	0.0961885	0.0433276	0.0416466	0.0307645	0.0326862	1	0.984845	0.99202	0.791374	0.320443	0.0903502	0.0436854	0.0405301	0.0282994	0.0345903	1	0.989205	0.991855	0.812971	0.30284	0.0964588	0.0423486	0.039035	0.0313134	0.0303605	56.2452	-0.0887557	0.0258043	0.99811	56.2906	-0.0957924	0.0282143	0.999321	56.3279	-0.101722	0.0303351	0.999848	Yes	Yes
GSS	P0AES0	Bifunctional glutathionylspermidine synthetase/amidase OS=Escherichia coli (strain K12) GN=gss PE=1 SV=1	78104.7	TRUE	Cytosol	1	0.977888	0.967914	0.793873	0.671782	0.520991	0.0417249	0.0388919	0.0304071	0.0355715	1	1.00761	0.990006	0.808798	0.682501	0.531114	0.0503433	0.045779	0.0342082	0.0337559	1	0.973652	0.986526	0.751646	0.537048	0.399732	0.0638759	0.044871	0.0333039	0.0405228	61.3063	-0.060596	0	0.974696	61.5949	-0.0620598	0	0.978011	59.0727	-0.053315	0	0.988914	Yes	Yes
GSTA	P0A9D2	Glutathione S-transferase GstA OS=Escherichia coli (strain K12) GN=gstA PE=1 SV=1	26176.2	TRUE	Cytosol	1	0.977386	0.945266	0.833289	0.724549	0.694454	0.134594	0.0642847	0.0400314	0.032791	1	1.00317	0.975719	0.814389	0.80122	0.698241	0.13197	0.0565032	0.0290758	0.0283855	1	0.966	0.974979	0.890803	0.8774	0.777037	0.139465	0.0490485	0.0216775	0.0208213	63.6496	-0.0618921	0	0.966487	64.1978	-0.0765386	0	0.971873	65.0755	-0.114124	0.0177302	0.987365	Yes	Yes
GSTB	P0ACA7	Glutathione S-transferase GstB OS=Escherichia coli (strain K12) GN=gstB PE=1 SV=1	25645.5	TRUE	Cytosol	1	0.974171	0.973341	0.833714	0.671159	0.457521	0.107559	0.0766414	0.0508373	0.0485337	1	0.980109	0.970975	0.785828	0.643195	0.453257	0.0996892	0.0704083	0.0445928	0.0417888	1	0.989698	1.00082	0.79885	0.630383	0.424848	0.0992196	0.072669	0.0492925	0.0510493	61.2133	-0.0568768	0.00514139	0.991879	60.6677	-0.0528043	0	0.988524	60.477	-0.0544921	0.00242081	0.991591	Yes	Yes
GUAA	P04079	GMP synthase [glutamine-hydrolyzing] OS=Escherichia coli (strain K12) GN=guaA PE=1 SV=1	64540.9	TRUE	Cytosol	1	0.98682	0.942973	0.893256	0.0684726	0.0377346	0.0151898	0.012701	0.010614	0.0130113	1	0.997961	0.976613	0.899431	0.0749667	0.0466078	0.0187818	0.0170416	0.0119619	0.0145062	1	0.978864	0.99617	0.925815	0.0880661	0.052884	0.0220654	0.0205806	0.0164163	0.0179265	55.2109	-0.218124	0.0169883	0.998168	55.2893	-0.216816	0.0208399	0.999426	55.5767	-0.220831	0.0250248	0.999415	Yes	Yes
GUAB	P0ADG7	Inosine-5'-monophosphate dehydrogenase OS=Escherichia coli (strain K12) GN=guaB PE=1 SV=1	57775.0	TRUE	Cytosol	1	0.948221	0.955586	0.904123	0.920312	0.645469	0.114842	0.0661134	0.0169615	0.0199613	1	0.948975	0.927895	0.925612	0.871134	0.650032	0.120501	0.075062	0.0278444	0.0301702	1	0.981699	1.00219	0.973913	0.946891	0.697097	0.125849	0.0814778	0.0311557	0.0345698	64.0587	-0.108461	0.0233209	0.991758	64.0441	-0.0961472	0.0255765	0.990063	64.4294	-0.120489	0.042274	0.998758	Yes	Yes
GUAC	P60560	GMP reductase OS=Escherichia coli (strain K12) GN=guaC PE=1 SV=1	42342.2	TRUE	Cytosol	1	0.994793	0.969241	0.92752	0.918971	0.943516	0.346656	0.0479102	0.0411502	0.0540264	1	0.999363	0.991029	0.89059	0.845648	0.79841	0.292416	0.0483706	0.0358333	0.0508969	1	1.02689	1.0035	0.960412	0.921258	0.895556	0.353033	0.0512578	0.0462285	0.0512548	67.6853	-0.128763	0.0380621	0.992717	66.0886	-0.0786959	0.0111681	0.985576	67.398	-0.104642	0.0320866	0.995572	Yes	Yes
GUDD	P0AES2	Glucarate dehydratase OS=Escherichia coli (strain K12) GN=gudD PE=1 SV=2	53691.8	TRUE	Cytosol	1	0.990261	0.976753	0.697176	0.220374	0.115611	0.0466219	0.0392792	0.0275766	0.0268452	1	0.980598	0.944265	0.671474	0.221589	0.127519	0.0536398	0.0460619	0.0329379	0.0395526	1	1.00448	0.984822	0.744516	0.195116	0.110474	0.0567928	0.0486164	0.0309569	0.0324682	55.0179	-0.0937486	0.0332878	0.999589	54.7909	-0.0861823	0.0385859	0.999145	55.1601	-0.110952	0.0445785	0.999253	Yes	Yes
GUTQ	P17115	Arabinose 5-phosphate isomerase GutQ OS=Escherichia coli (strain K12) GN=gutQ PE=1 SV=3	37159.8	TRUE	Cytosol	1	1.02868	0.958733	0.6913	0.138669	0.095925	0.0436027	0.0391718	0.0261542	0.0298124	1	1.051	0.994041	0.739798	0.148888	0.0920856	0.0433329	0.0396576	0.0258013	0.0275322	1	1.0207	0.979385	0.727773	0.136679	0.0913288	0.0359349	0.0307037	0.0192636	0.0202773	54.4725	-0.119999	0.0384292	0.998235	54.8344	-0.128497	0.0389593	0.997939	54.7146	-0.128297	0.0321628	0.9987	Yes	Yes
GYRA	P0AES4	DNA gyrase subunit A OS=Escherichia coli (strain K12) GN=gyrA PE=1 SV=1	106986.0	TRUE	Cytosol	1	0.956957	0.975254	0.80712	0.253205	0.0677789	0.0265471	0.0208965	0.015161	0.0177426	1	0.97335	0.988038	0.83115	0.250704	0.087158	0.032061	0.0297554	0.0230264	0.026585	1	0.979592	0.98463	0.823928	0.230845	0.0798285	0.0224572	0.0168264	0.0133234	0.0141741	55.9522	-0.110678	0.0161111	0.998828	56.0969	-0.11592	0.0271591	0.999543	55.9437	-0.117986	0.0169439	0.999602	Yes	Yes
GYRB	P0AES6	DNA gyrase subunit B OS=Escherichia coli (strain K12) GN=gyrB PE=1 SV=2	102095.0	TRUE	Cytosol	1	0.967851	0.934943	0.364576	0.128777	0.0524671	0.0190547	0.0128217	0.00870563	0.00934996	1	0.960471	0.945471	0.363449	0.130004	0.0583782	0.0242909	0.0202317	0.0145373	0.0160142	1	0.942203	0.941365	0.345926	0.12701	0.0511113	0.017686	0.0147288	0.0110827	0.0118848	51.7665	-0.106177	0.0212675	0.997424	51.7868	-0.110917	0.0291019	0.996897	51.6352	-0.112497	0.0247898	0.995607	Yes	Yes
HCHA	P31658	Protein deglycase 1 OS=Escherichia coli (strain K12) GN=hchA PE=1 SV=3	35409.6	TRUE	Cytosol	1	1.01037	0.989144	0.882184	0.72492	0.64214	0.220808	0.0995263	0.063831	0.0593254	1	0.989024	0.977407	0.873889	0.736881	0.592055	0.193797	0.084005	0.0547317	0.0489829	1	0.982874	1.01236	0.898023	0.739825	0.586574	0.194279	0.0695238	0.0407277	0.0366589	63.8117	-0.0527049	0	0.989079	63.2751	-0.0556224	0	0.992055	63.2874	-0.0594121	0	0.994439	Yes	Yes
HCXB	P30178	Hydroxycarboxylate dehydrogenase B OS=Escherichia coli (strain K12) GN=hcxB PE=1 SV=2	42078.4	TRUE	Cytosol	1	0.993331	0.958644	0.590474	0.252025	0.13772	0.0498636	0.0422351	0.0277962	0.0299886	1	0.981426	0.966108	0.588755	0.246045	0.140369	0.0519849	0.0437422	0.0288375	0.0313918	1	1.00692	0.980149	0.594004	0.227337	0.12746	0.0456201	0.0381325	0.0264778	0.0268339	54.3516	-0.0745902	0.0300012	0.999047	54.3176	-0.0758882	0.033202	0.998588	54.2661	-0.0819286	0.0319539	0.998583	Yes	Yes
HDA	P69931	DnaA regulatory inactivator Hda OS=Escherichia coli (strain K12) GN=hda PE=1 SV=2	28620.3	TRUE	Cytosol	1	0.985263	0.971733	0.590505	0.234444	0.148087	0.0607301	0.0589267	0.0413943	0.0418163	1	0.950631	0.913777	0.542051	0.23912	0.147385	0.0641496	0.0504404	0.0386523	0.0398023	1	0.977606	0.96015	0.581306	0.226203	0.131643	0.0623852	0.0591475	0.0474971	0.0459649	54.2468	-0.0791673	0.0484599	0.998462	53.6937	-0.0685292	0.0375212	0.998273	54.0527	-0.080834	0.050674	0.999108	Yes	Yes
HDEA	P0AES9	Acid stress chaperone HdeA OS=Escherichia coli (strain K12) GN=hdeA PE=1 SV=1	15172.5	TRUE	Periplasm	1	1.00899	1.00683	0.928612	0.806621	0.862807	0.777958	0.799908	0.684569	0.785235	1	1.05756	1.03886	0.916728	0.808232	0.806782	0.641062	0.651185	0.591167	0.702893	1	1.03227	0.977513	0.68267	0.407337	0.32549	0.23141	0.185912	0.207817	0.23614		-0.0131571	0.751383	0.887773		-0.0215178	0.634685	0.932119	56.4807	-0.0587667	0.209896	0.995399	Yes	Yes
HDEB	P0AET2	Acid stress chaperone HdeB OS=Escherichia coli (strain K12) GN=hdeB PE=1 SV=1	14211.5	TRUE	Periplasm	1	0.91064	0.944087	0.764618	0.664126	0.63076	0.405846	0.428942	0.409791	0.409976	1	0.82016	0.863708	0.714049	0.589555	0.504414	0.321047	0.364586	0.337256	0.38824	1	1.03926	0.972363	0.863967	0.705083	0.593316	0.487054	0.479905	0.456361	0.536667	67.5712	-0.0243126	0.343894	0.967014	62.3171	-0.024157	0.265102	0.94118	72.2943	-0.0344274	0.477617	0.985823	Yes	Yes
HDED	P0AET5	Protein HdeD OS=Escherichia coli (strain K12) GN=hdeD PE=1 SV=1	22435.6	TRUE	Inner_membrane	1	0.912861	0.934345	0.649505	0.364316	0.249369	0.143751	0.132681	0.13301	0.159806	1	1.00592	0.997149	0.743028	0.531869	0.362328	0.26484	0.221216	0.214152	0.215591	1	0.915408	0.908115	0.845546	0.572786	0.385584	0.252742	0.228161	0.200972	0.210608	55.5989	-0.0585773	0.127531	0.993055	58.8207	-0.0488026	0.201484	0.996623	60.0058	-0.0487954	0.187005	0.988493	Yes	Yes
HDFR	P0A8R9	HTH-type transcriptional regulator HdfR OS=Escherichia coli (strain K12) GN=hdfR PE=3 SV=1	34361.3	TRUE	Cytosol	1	1.00944	0.948667	0.481004	0.216135	0.135831	0.0589694	0.0557625	0.0408081	0.0401091	1	0.997025	0.967237	0.513154	0.245531	0.141788	0.0513081	0.0436964	0.0294051	0.0326927	1	1.00842	0.969682	0.508021	0.200623	0.128468	0.0478133	0.0399531	0.0288171	0.0319766	53.0872	-0.0803484	0.0525004	0.996867	53.649	-0.075042	0.038252	0.995884	53.3385	-0.0846057	0.0414737	0.99708	Yes	Yes
HDHA	P0AET8	7-alpha-hydroxysteroid dehydrogenase OS=Escherichia coli (strain K12) GN=hdhA PE=1 SV=1	29510.5	TRUE	Cytosol	1	0.953903	0.932631	0.84284	0.802979	0.742371	0.112228	0.0341233	0.0249916	0.023797	1	0.95625	0.982215	0.861513	0.816956	0.683671	0.107551	0.0445456	0.0260436	0.0240836	1	0.926815	0.964575	0.900658	0.877539	0.784646	0.118364	0.0501541	0.026016	0.0219292	64.5441	-0.0946415	0.00171512	0.967993	64.0909	-0.087938	0.00302842	0.980509	64.9923	-0.125791	0.0226233	0.984871	Yes	Yes
HELD	P15038	DNA helicase IV OS=Escherichia coli (strain K12) GN=helD PE=1 SV=2	86920.8	TRUE	Cytosol	1	0.962587	0.936036	0.389123	0.192715	0.118049	0.0544619	0.0466982	0.0347718	0.0408867	1	0.991699	0.93967	0.51113	0.258956	0.15701	0.0673254	0.0610299	0.0447949	0.0483158	1	0.993363	0.964505	0.461658	0.225097	0.129942	0.0423873	0.0392053	0.0311078	0.0359424	52.0651	-0.0911986	0.0568016	0.994121	53.6088	-0.0701026	0.0509469	0.996993	53.0218	-0.0808837	0.043292	0.9944	Yes	Yes
HEMA	P0A6X1	Glutamyl-tRNA reductase OS=Escherichia coli (strain K12) GN=hemA PE=1 SV=1	50574.1	TRUE	Cytosol	1	0.961207	0.946274	0.42237	0.214423	0.124962	0.051327	0.0435431	0.0269389	0.0311025	1	0.978009	0.957514	0.491845	0.237522	0.136164	0.0528537	0.0475115	0.0308594	0.0327038	1	0.994546	0.992449	0.428787	0.212828	0.118333	0.0532271	0.0465273	0.0278928	0.0343968	52.5425	-0.0821506	0.0461643	0.993218	53.3621	-0.0756871	0.0409321	0.995685	52.6491	-0.0942453	0.0555243	0.991758	Yes	Yes
HEMB	P0ACB2	Delta-aminolevulinic acid dehydratase OS=Escherichia coli (strain K12) GN=hemB PE=1 SV=2	39381.4	TRUE	Cytosol	1	0.994575	0.971889	0.924029	0.874786	0.450163	0.0671765	0.0377832	0.0250734	0.0253542	1	0.999191	1.00077	0.952411	0.890462	0.498462	0.0888809	0.0580465	0.047318	0.0507986	1	0.994587	0.994258	0.951214	0.873901	0.508324	0.0711009	0.0380001	0.0291876	0.0304818	62.365	-0.117776	0.0247053	0.996807	62.7582	-0.116586	0.0467292	0.998868	62.7921	-0.111404	0.0236723	0.998632	Yes	Yes
HEMC	P06983	Porphobilinogen deaminase OS=Escherichia coli (strain K12) GN=hemC PE=1 SV=2	35892.2	TRUE	Cytosol	1	0.989374	1.00679	0.824277	0.689457	0.678069	0.511184	0.532032	0.474746	0.441906	1	0.972179	0.951763	0.810473	0.714963	0.709327	0.551725	0.537776	0.498623	0.424569	1	1.05256	0.986387	0.838554	0.761706	0.746125	0.576202	0.639724	0.561636	0.489601	74.6138	-0.0241112	0.436808	0.980041	77.4753	-0.0173366	0.336754	0.985522		-0.0177189	0.48188	0.95546	Yes	Yes
HEMD	P09126	Uroporphyrinogen-III synthase OS=Escherichia coli (strain K12) GN=hemD PE=3 SV=1	29154.4	TRUE	Cytosol	1	0.983714	0.938395	0.503241	0.231746	0.126869	0.0441665	0.038769	0.0278457	0.0302208	1	0.970368	0.941582	0.517166	0.281983	0.167645	0.0736958	0.0595393	0.0500495	0.0451777	1	1.04233	0.96044	0.556159	0.268791	0.148259	0.0556805	0.0453704	0.0305316	0.035293	53.3833	-0.074278	0.0317058	0.997691	53.8442	-0.0659018	0.0482134	0.99588	54.1769	-0.0716459	0.0350643	0.996309	Yes	Yes
HEME	P29680	Uroporphyrinogen decarboxylase OS=Escherichia coli (strain K12) GN=hemE PE=3 SV=3	42888.4	TRUE	Cytosol	1	0.974532	0.981597	0.852646	0.463402	0.134723	0.0514871	0.03419	0.0230931	0.0242748	1	0.977819	0.989056	0.902767	0.478922	0.113685	0.0328637	0.0233099	0.0148391	0.0180453	1	0.988379	0.994119	0.905271	0.476538	0.141668	0.042228	0.0314999	0.018988	0.0243131	57.8435	-0.0902009	0.0185774	0.998068	58.2242	-0.10999	0.0131716	0.998697	58.2469	-0.103631	0.0205605	0.999545	Yes	Yes
HEMG	P0ACB4	Protoporphyrinogen IX dehydrogenase [menaquinone] OS=Escherichia coli (strain K12) GN=hemG PE=1 SV=1	24019.8	FALSE	Cytosol	1	0.992211	0.964358	0.552554	0.268589	0.151268	0.0570452	0.0524828	0.0323088	0.0342871	1	0.999289	1.04502	0.630526	0.228144	0.135903	0.0453921	0.0420088	0.0345676	0.0374816	1	0.975553	0.96143	0.551548	0.166405	0.0967472	0.0347995	0.0313984	0.0192216	0.0187793	54.1479	-0.0710879	0.0371401	0.997106	54.6212	-0.0908838	0.0435205	0.995252	53.5455	-0.0915801	0.0265921	0.999053	Yes	Yes
HEMH	P23871	Ferrochelatase OS=Escherichia coli (strain K12) GN=hemH PE=1 SV=3	38610.2	TRUE	Cytosol	1	0.972857	0.957177	0.675297	0.244319	0.150232	0.0592336	0.0480142	0.0369091	0.0343083	1	1.00285	0.968173	0.637444	0.230672	0.13195	0.0521966	0.0438487	0.0293515	0.0326244	1	0.99132	0.96523	0.627956	0.24292	0.127265	0.0498348	0.0438367	0.0312816	0.0281497	55.0175	-0.0809036	0.039166	0.998926	54.6209	-0.082794	0.0355283	0.999479	54.6029	-0.0799624	0.0321083	0.999594	Yes	Yes
HEML	P23893	Glutamate-1-semialdehyde 2,1-aminomutase OS=Escherichia coli (strain K12) GN=hemL PE=1 SV=2	48427.4	TRUE	Cytosol	1	0.948555	0.977513	0.835648	0.506176	0.191772	0.0554295	0.0385263	0.026637	0.0294657	1	0.933452	0.948073	0.849091	0.460044	0.170359	0.036965	0.0262383	0.017631	0.0184507	1	0.975561	1.00441	0.88698	0.469994	0.18263	0.0321237	0.0240327	0.0156847	0.0163712	58.2481	-0.0778626	0.0160927	0.996801	57.8793	-0.0828781	0.00816069	0.995969	58.2261	-0.0909293	0.0109234	0.999488	Yes	Yes
HEMN	P32131	Oxygen-independent coproporphyrinogen III oxidase OS=Escherichia coli (strain K12) GN=hemN PE=1 SV=4	58021.3	TRUE	Cytosol	1	1.16386	0.972193	0.694504	0.383211	0.158107	0.0476841	0.0432236	0.0248077	0.0293507	1	1.06823	0.978196	0.705606	0.393769	0.159904	0.0490134	0.0366317	0.0256742	0.0291451	1	1.25895	0.994636	0.796776	0.416168	0.170825	0.0507557	0.0349729	0.0250494	0.0288137	56.2065	-0.0691177	0.0159534	0.984075	56.3796	-0.0688917	0.0132475	0.995527	57.2565	-0.0783981	0.019053	0.968017	Yes	Yes
HEMX	P09127	Putative uroporphyrinogen-III C-methyltransferase OS=Escherichia coli (strain K12) GN=hemX PE=1 SV=1	47520.2	TRUE	Inner_membrane	1	0.977597	0.94118	0.740906	0.801673	0.936358	0.5677	0.515674	0.603499	0.830188	1	0.947017	0.930409	0.678932	0.721577	0.766814	0.507634	0.466714	0.581572	0.717804	1	0.955067	0.930829	0.681538	0.785008	0.789187	0.574724	0.543672	0.651546	0.838536		-0.0139736	0.636417	0.550256		-0.0213337	0.582427	0.76048		-0.344507	0.694887	0.655296	Yes	Yes
HEMY	P0ACB7	Protein HemY OS=Escherichia coli (strain K12) GN=hemY PE=1 SV=1	49169.6	TRUE	Inner_membrane	1	0.950006	0.968278	0.649853	0.162812	0.0927006	0.0367817	0.0383492	0.0410821	0.0633985	1	0.939034	0.935977	0.643942	0.156391	0.0952154	0.0369028	0.0357832	0.0390268	0.057203	1	0.930924	0.938692	0.621063	0.170605	0.105747	0.0544852	0.0586352	0.0611171	0.0832919	54.2678	-0.108195	0.0456367	0.997956	54.1899	-0.103198	0.0411796	0.99629	54.0224	-0.099485	0.0621396	0.995855	Yes	Yes
HEXR	P46118	HTH-type transcriptional regulator HexR OS=Escherichia coli (strain K12) GN=hexR PE=3 SV=2	35563.9	TRUE	Cytosol	1	0.983479	0.978011	0.655734	0.215423	0.111234	0.0403247	0.0340568	0.0215351	0.0280719	1	0.974011	0.980196	0.651039	0.216906	0.109911	0.0398317	0.0378544	0.0238159	0.0271581	1	0.952951	0.956166	0.643697	0.233828	0.143468	0.0374433	0.0319646	0.0234985	0.0257472	54.6769	-0.0899166	0.0285821	0.999491	54.6438	-0.0896676	0.0296396	0.99925	54.7182	-0.0788594	0.0238101	0.997987	Yes	Yes
HFLC	P0ABC3	Modulator of FtsH protease HflC OS=Escherichia coli (strain K12) GN=hflC PE=1 SV=1	42209.8	TRUE	Inner_membrane	1	0.992681	0.957249	0.750228	0.66569	0.662169	0.609741	0.081328	0.0877394	0.137412	1	0.928697	0.875905	0.686378	0.613312	0.576967	0.584032	0.0680592	0.0777361	0.116229	1	0.934398	0.885352	0.706602	0.643944	0.628912	0.648292	0.0708255	0.0813913	0.127737	65.3596	-0.0329726	0	0.907831	62.7639	-0.0294132	0	0.895181	64.3383	-0.0296213	0	0.868189	Yes	Yes
HFLD	P25746	High frequency lysogenization protein HflD OS=Escherichia coli (strain K12) GN=hflD PE=1 SV=1	24193.0	TRUE	Cytosol	1	1.02047	0.976558	0.626137	0.136868	0.0806187	0.031848	0.03332	0.0297182	0.0317291	1	1.02453	0.988427	0.631312	0.152583	0.0897246	0.0351005	0.0301212	0.0255061	0.0302497	1	0.966161	0.943138	0.613916	0.170939	0.111695	0.0437687	0.0393708	0.0336651	0.0369012	54.0042	-0.113655	0.0338011	0.999464	54.1331	-0.108483	0.0330638	0.999162	54.0461	-0.092291	0.0371184	0.998589	Yes	Yes
HFLK	P0ABC7	Modulator of FtsH protease HflK OS=Escherichia coli (strain K12) GN=hflK PE=1 SV=1	50329.5	TRUE	Inner_membrane	1	0.978299	0.942619	0.754673	0.67563	0.679152	0.650078	0.0885135	0.0774399	0.106949	1	0.909583	0.888747	0.703162	0.629436	0.605698	0.618758	0.0759519	0.0714282	0.0956422	1	0.937227	0.89115	0.720961	0.639001	0.598738	0.644852	0.0721582	0.0686249	0.0998246	65.9042	-0.0339144	0	0.89425	63.6373	-0.0301975	0	0.880984	64.0502	-0.0307677	0	0.878666	Yes	Yes
HFLX	P25519	GTPase HflX OS=Escherichia coli (strain K12) GN=hflX PE=1 SV=3	51905.9	TRUE	Cytosol	1	0.983761	0.953936	0.774436	0.0972881	0.0539949	0.0251491	0.0233126	0.0177684	0.0210925	1	0.977559	0.973524	0.791451	0.103351	0.0605648	0.0233775	0.0197516	0.0132672	0.0162406	1	0.980376	0.98788	0.750207	0.1354	0.0835614	0.0299293	0.0242266	0.0149775	0.0188245	54.7174	-0.161746	0.025341	0.998614	54.8738	-0.160814	0.0233748	0.998957	54.853	-0.133623	0.02773	0.998916	Yes	Yes
HFQ	P0A6X3	RNA-binding protein Hfq OS=Escherichia coli (strain K12) GN=hfq PE=1 SV=2	12076.2	FALSE	Cytosol	1	0.986285	0.965766	0.556785	0.286325	0.165022	0.0709981	0.0548116	0.0518923	0.047447	1	0.996184	0.975134	0.563285	0.277633	0.16606	0.0698131	0.0703756	0.0429421	0.0534625	1	0.975111	0.944426	0.535509	0.287958	0.171789	0.0724588	0.0632309	0.0503594	0.0603773	54.2934	-0.0689217	0.0485113	0.996699	54.3036	-0.0714885	0.0541858	0.996569	54.045	-0.0661186	0.0527779	0.996526	Yes	Yes
HHA	P0ACE3	Hemolysin expression-modulating protein Hha OS=Escherichia coli (strain K12) GN=hha PE=1 SV=1	10283.6	TRUE	Cytosol	1	0.983641	0.957371	0.514225	0.228174	0.152394	0.0812957	0.106362	0.107453	0.163279	1	0.998315	0.932414	0.482349	0.208314	0.129514	0.0736247	0.0988797	0.108738	0.153622	1	0.951732	0.87628	0.476181	0.210895	0.131001	0.0677928	0.070445	0.0858929	0.10484	53.2152	-0.0902744	0.118286	0.996181	52.7834	-0.0911372	0.109491	0.997071	52.6036	-0.0739961	0.0772916	0.997686	Yes	Yes
HINT	P0ACE7	Purine nucleoside phosphoramidase OS=Escherichia coli (strain K12) GN=hinT PE=1 SV=1	13920.4	TRUE	Cytosol	1	0.984193	0.976672	0.826805	0.394082	0.223976	0.127621	0.124997	0.109432	0.132954	1	0.990799	0.970959	0.852058	0.38908	0.209658	0.102822	0.106331	0.100274	0.128136	1	0.931324	0.918587	0.86447	0.384959	0.20461	0.101288	0.100693	0.106214	0.127903	57.1879	-0.0814639	0.118112	0.999394	57.2669	-0.0885664	0.106049	0.99894	57.2669	-0.0905645	0.105772	0.992139	Yes	Yes
HIPA	P23874	Serine/threonine-protein kinase toxin HipA OS=Escherichia coli (strain K12) GN=hipA PE=1 SV=2	54915.7	FALSE	Cytosol	1	0.988389	0.960559	0.662786	0.405596	0.30116	0.0657661	0.0595009	0.0368714	0.0404453	1	0.986115	0.973202	0.571278	0.268861	0.147892	0.0551331	0.0460371	0.0316088	0.0342272	1	0.999785	0.972844	0.557231	0.269077	0.148916	0.055071	0.0474928	0.031192	0.0334556	56.7189	-0.0525917	0.00697761	0.99441	54.3326	-0.0724947	0.0347954	0.997375	54.2144	-0.0721809	0.0356645	0.996839	Yes	Yes
HISA	P10371	1-(5-phosphoribosyl)-5-[(5-phosphoribosylamino)methylideneamino] imidazole-4-carboxamide isomerase OS=Escherichia coli (strain K12) GN=hisA PE=3 SV=2	28479.3	TRUE	Cytosol	1	0.985682	0.994024	0.669887	0.236473	0.145585	0.0583744	0.060206	0.0411716	0.0407373	1	0.958632	0.961903	0.620418	0.296638	0.187683	0.0762843	0.0648899	0.0422892	0.041996	1	0.9702	0.948301	0.677937	0.255395	0.171314	0.080337	0.070719	0.0531182	0.0386905	54.9321	-0.0873216	0.0493945	0.998691	54.9945	-0.0664699	0.0425872	0.997604	55.1045	-0.0769667	0.0536669	0.99833	Yes	Yes
HISB	P06987	Histidine biosynthesis bifunctional protein HisB OS=Escherichia coli (strain K12) GN=hisB PE=1 SV=1	44948.5	TRUE	Cytosol	1	0.987672	0.948973	0.595957	0.438294	0.194668	0.0333264	0.0243116	0.0186443	0.019893	1	0.992872	1.00457	0.589269	0.417758	0.187317	0.0193979	0.0177064	0.0108358	0.0149804	1	0.989372	0.998277	0.571242	0.44824	0.208298	0.0255985	0.0224722	0.013624	0.0162782	55.8166	-0.0565056	0	0.990454	55.7691	-0.0609608	0	0.987511	55.9074	-0.0573064	0	0.983414	Yes	Yes
HISC	P06986	Histidinol-phosphate aminotransferase OS=Escherichia coli (strain K12) GN=hisC PE=1 SV=2	42598.4	TRUE	Cytosol	1	0.982923	0.945497	0.795443	0.252705	0.135866	0.0577995	0.0554161	0.0389184	0.0454111	1	1.0595	1.02258	0.864612	0.257082	0.143599	0.0637352	0.0643975	0.0368112	0.0416747	1	0.966669	0.967125	0.759564	0.250827	0.142949	0.0543998	0.0410353	0.0281294	0.0285493	55.8806	-0.101514	0.0494639	0.998013	56.3454	-0.12011	0.0575841	0.996333	55.6962	-0.092934	0.0365102	0.998264	Yes	Yes
HISD	P06988	Histidinol dehydrogenase OS=Escherichia coli (strain K12) GN=hisD PE=1 SV=5	50376.6	TRUE	Cytosol	1	0.993405	0.971056	0.85404	0.812757	0.835204	0.552141	0.197031	0.0468654	0.0412507	1	1.01977	0.973655	0.863047	0.823791	0.776865	0.555257	0.191548	0.0612205	0.0541802	1	0.990976	0.996417	0.850292	0.771512	0.711857	0.540767	0.177572	0.0472568	0.04562	68.7592	-0.0542892	0	0.969809	68.3075	-0.0490893	0	0.975254	67.0872	-0.0438916	0	0.969786	Yes	Yes
HISF	P60664	Imidazole glycerol phosphate synthase subunit HisF OS=Escherichia coli (strain K12) GN=hisF PE=1 SV=1	31700.8	TRUE	Cytosol	1	0.954	0.980384	0.793967	0.277886	0.116979	0.0536508	0.0429173	0.0338551	0.0295948	1	0.951119	0.950008	0.752837	0.262199	0.109255	0.0474834	0.0352687	0.029745	0.0302567	1	0.950051	0.970146	0.748427	0.244934	0.113697	0.0539661	0.0464401	0.030389	0.0338581	56.0547	-0.0989197	0.0367246	0.998653	55.6471	-0.092813	0.0299921	0.998044	55.5127	-0.0969052	0.0382682	0.998268	Yes	Yes
HISG	P60757	ATP phosphoribosyltransferase OS=Escherichia coli (strain K12) GN=hisG PE=1 SV=1	36609.6	TRUE	Cytosol	1	0.994057	0.958645	0.733511	0.631495	0.371801	0.0499641	0.0434961	0.0335288	0.037915	1	0.983211	0.953597	0.732095	0.594221	0.37166	0.0801561	0.0809164	0.0731055	0.0886127	1	0.962436	0.980735	0.779079	0.659725	0.427569	0.0504478	0.0547834	0.0529022	0.0694523	59.5217	-0.0550884	0	0.982825	59.1975	-0.0499482	0.0205567	0.986108	60.4741	-0.0576001	0.00421632	0.980649	Yes	Yes
HISH	P60595	Imidazole glycerol phosphate synthase subunit HisH OS=Escherichia coli (strain K12) GN=hisH PE=1 SV=1	23700.2	TRUE	Cytosol	1	0.96358	0.945231	0.667888	0.264113	0.112626	0.0549675	0.0456211	0.0307123	0.0292976	1	0.996796	0.970229	0.56275	0.272464	0.150808	0.0567778	0.0478489	0.0322712	0.0349235	1	1.01728	0.99098	0.631547	0.276891	0.141041	0.0708578	0.0595461	0.0341696	0.043073	54.9878	-0.0795198	0.0292289	0.999143	54.2797	-0.0714643	0.0358061	0.997149	54.8813	-0.0774531	0.0450614	0.998222	Yes	Yes
HISI	P06989	Histidine biosynthesis bifunctional protein HisIE OS=Escherichia coli (strain K12) GN=hisI PE=3 SV=3	25433.4	TRUE	Cytosol	1	0.943528	0.976184	0.772332	0.71102	0.623742	0.544519	0.511833	0.4722	0.363218	1	0.984382	0.998145	0.784298	0.657292	0.587392	0.454187	0.454678	0.393755	0.311458	1	0.987174	1.0032	0.804235	0.651463	0.555626	0.437794	0.487306	0.402084	0.318212	73.153	-0.0186164	0.292807	0.976516	66.8271	-0.0263503	0.313147	0.984411	65.786	-0.0301578	0.358587	0.979538	Yes	Yes
HISJ	P0AEU0	Histidine-binding periplasmic protein OS=Escherichia coli (strain K12) GN=hisJ PE=1 SV=1	34079.6	TRUE	Periplasm	1	0.990185	0.982172	0.796882	0.565893	0.259958	0.245914	0.300857	0.372182	0.486911	1	1.00204	0.948085	0.855689	0.607288	0.282811	0.217061	0.279558	0.341537	0.474304	1	1.05147	0.924217	0.878465	0.663868	0.299261	0.241504	0.345973	0.472823	0.641004	58.2307	-0.0680302	0.335374	0.936411	59.2592	-0.0748265	0.314377	0.939177	58.9228	-0.640473	0.400113	0.848807	Yes	Yes
HISS	P60906	Histidine--tRNA ligase OS=Escherichia coli (strain K12) GN=hisS PE=1 SV=2	50951.7	TRUE	Cytosol	1	0.993699	0.985132	0.955951	0.205546	0.0798853	0.0347576	0.0267871	0.0184577	0.0209629	1	0.999292	1.00194	0.970412	0.246453	0.106047	0.0325145	0.0254375	0.0181967	0.0190667	1	0.980172	1.00178	0.97606	0.233495	0.0895629	0.0326523	0.0280997	0.0210426	0.0190749	56.627	-0.18117	0.0323633	0.999126	56.9521	-0.172807	0.0344898	0.998283	56.9457	-0.187047	0.0340485	0.99872	Yes	Yes
HLDD	P67910	ADP-L-glycero-D-manno-heptose-6-epimerase OS=Escherichia coli (strain K12) GN=hldD PE=1 SV=1	39110.1	TRUE	Cytosol	1	0.986032	0.948149	0.918606	0.861986	0.323247	0.066049	0.0453454	0.0250773	0.0278488	1	0.977043	0.948434	0.92123	0.859511	0.369558	0.0622668	0.0435749	0.0208689	0.0224166	1	0.970215	0.955884	0.94756	0.859884	0.42818	0.0472011	0.0331945	0.0126026	0.0105823	61.4935	-0.144401	0.0359957	0.994862	61.7679	-0.129486	0.0287091	0.995098	62.1606	-0.119407	0.0126886	0.997153	Yes	Yes
HLDE	P76658	Bifunctional protein HldE OS=Escherichia coli (strain K12) GN=hldE PE=1 SV=1	57205.0	TRUE	Cytosol	1	0.935055	0.962208	0.786756	0.110126	0.0545785	0.017618	0.0144664	0.0120083	0.0154472	1	0.947403	0.965698	0.839238	0.146039	0.0828338	0.0383133	0.0336745	0.0250242	0.0288696	1	0.965961	0.989201	0.873508	0.119818	0.0623728	0.0254276	0.023016	0.018945	0.0219085	54.9111	-0.154225	0.0189576	0.996798	55.4107	-0.153306	0.0373389	0.997284	55.4606	-0.177041	0.0278449	0.998951	Yes	Yes
HMP	P24232	Flavohemoprotein OS=Escherichia coli (strain K12) GN=hmp PE=1 SV=1	48766.5	TRUE	Cytosol	1	0.993088	0.963255	0.679628	0.1968	0.131613	0.0583487	0.0527872	0.0438351	0.053641	1	0.996662	0.977643	0.702545	0.215809	0.133301	0.0528449	0.0529425	0.0452957	0.0579003	1	1.00579	0.979577	0.714005	0.186764	0.119246	0.0521057	0.0508157	0.0427781	0.0557521	54.7059	-0.0970514	0.0532479	0.999032	54.9954	-0.0969907	0.0533415	0.999277	54.8779	-0.109071	0.0534939	0.99922	Yes	Yes
HNS	P0ACF8	DNA-binding protein H-NS OS=Escherichia coli (strain K12) GN=hns PE=1 SV=2	18337.0	TRUE	Cytosol	1	0.978614	0.899624	0.951345	0.460655	0.394497	0.325584	0.398985	0.355246	0.428213	1	1.00263	1.02894	1.08604	0.475692	0.420811	0.305397	0.364247	0.370235	0.482129	1	0.94945	0.965007	1.05332	0.4644	0.348906	0.334749	0.321397	0.365995	0.476875	57.9457	-0.116242	0.378926	0.978398	58.4612	-0.331686	0.388555	0.97332	58.5087	-0.677104	0.369584	0.975765	Yes	Yes
HOLA	P28630	DNA polymerase III subunit delta OS=Escherichia coli (strain K12) GN=holA PE=1 SV=1	41256.2	TRUE	Cytosol	1	0.980717	0.954799	0.567973	0.258683	0.154412	0.0693926	0.0562647	0.0386596	0.0419882	1	0.943263	0.906517	0.53696	0.207333	0.106379	0.0451423	0.0413685	0.0300383	0.0319861	1	0.993016	0.971536	0.556148	0.219001	0.11247	0.0485459	0.0370055	0.0311878	0.0340502	54.1818	-0.0716793	0.0442956	0.9983	53.4095	-0.0745993	0.0275491	0.998287	53.8368	-0.082901	0.0359949	0.998616	Yes	Yes
HOLB	P28631	DNA polymerase III subunit delta' OS=Escherichia coli (strain K12) GN=holB PE=1 SV=2	39145.6	TRUE	Cytosol	1	1.05298	0.970961	0.562724	0.250029	0.135968	0.0546738	0.0451362	0.0332748	0.0376772	1	1.01262	0.961916	0.564588	0.254722	0.139951	0.0563428	0.0503265	0.0334441	0.0367735	1	1.03636	0.977359	0.569098	0.269866	0.14242	0.0575692	0.0514848	0.0395968	0.0427691	54.1036	-0.0769142	0.0394433	0.996174	54.132	-0.0744086	0.0386858	0.998121	54.2885	-0.074716	0.0431598	0.996447	Yes	Yes
HOLC	P28905	DNA polymerase III subunit chi OS=Escherichia coli (strain K12) GN=holC PE=1 SV=1	18340.7	FALSE	Cytosol	1	0.994029	0.969579	0.544495	0.272472	0.146706	0.0557497	0.0461371	0.030832	0.0340378	1	0.993388	0.967448	0.556852	0.27041	0.147572	0.0539992	0.04586	0.0309711	0.0326548	1	0.965458	0.948137	0.525643	0.259029	0.134429	0.0528468	0.0455721	0.0290677	0.0312455	54.1104	-0.0712742	0.0351239	0.996404	54.2062	-0.0714	0.0336372	0.997131	53.7732	-0.0708414	0.03201	0.996824	Yes	Yes
HOLE	P0ABS8	DNA polymerase III subunit theta OS=Escherichia coli (strain K12) GN=holE PE=1 SV=1	10215.7	TRUE	Cytosol	1	0.977736	0.963683	0.670611	0.384571	0.274308	0.174671	0.225514	0.207698	0.254587	1	1.01704	0.992795	0.707757	0.4254	0.297205	0.168923	0.219259	0.232877	0.277186	1	0.949775	0.932669	0.673725	0.416787	0.323811	0.229666	0.252445	0.316362	0.327028	55.7404	-0.0664474	0.213064	0.994958	56.5198	-0.0657531	0.223483	0.991029	56.0376	-0.0599527	0.277969	0.98769	Yes	Yes
HPF	P0AFX0	Ribosome hibernation promoting factor OS=Escherichia coli (strain K12) GN=hpf PE=1 SV=1	12806.1	TRUE	Cytosol	1	0.99078	0.936167	0.657285	0.361776	0.207153	0.0592077	0.0427528	0.0264558	0.0281062	1	1.12449	1.02781	0.716975	0.464499	0.266676	0.0982306	0.0623725	0.0390073	0.0459451	1	0.812267	0.844849	0.613853	0.394025	0.181667	0.0727449	0.0607867	0.0466985	0.0615661	55.8344	-0.0592782	0.00828211	0.99916	57.604	-0.0594917	0.0266965	0.986093	54.8474	-0.0459292	0	0.974156	Yes	Yes
HPT	P0A9M2	Hypoxanthine phosphoribosyltransferase OS=Escherichia coli (strain K12) GN=hpt PE=1 SV=1	22508.1	TRUE	Cytosol	1	0.999554	0.979686	0.890156	0.838821	0.881647	0.701908	0.60116	0.196067	0.0944118	1	1.0402	0.98115	0.874381	0.83023	0.816258	0.678726	0.564686	0.166437	0.080691	1	1.00953	0.968231	0.990383	0.998633	1.05292	0.866299	0.772142	0.173556	0.0796989	74.1551	-0.0416915	0	0.947053	72.8406	-0.0377266	0	0.943498	77.0193	-0.12222	0.0607197	0.983054	Yes	Yes
HRPA	P43329	ATP-dependent RNA helicase HrpA OS=Escherichia coli (strain K12) GN=hrpA PE=3 SV=3	167552.0	TRUE	Cytosol	1	0.968397	0.925589	0.232339	0.107617	0.068021	0.0284445	0.0226047	0.0177703	0.0185992	1	0.929517	0.920842	0.280003	0.144662	0.0912169	0.0397196	0.0373858	0.0296906	0.0345347	1	0.977507	0.936022	0.250898	0.124642	0.0854454	0.0391384	0.0303034	0.0226983	0.0249584	50.7119	-0.142866	0.0393796	0.996564	50.9932	-0.122445	0.0546141	0.992538	50.8867	-0.141484	0.0497817	0.995819	Yes	Yes
HRPB	P37024	ATP-dependent RNA helicase HrpB OS=Escherichia coli (strain K12) GN=hrpB PE=3 SV=3	94991.0	TRUE	Cytosol	1	0.983831	0.962746	0.465189	0.223115	0.12356	0.0450679	0.0411345	0.0261975	0.0261862	1	0.991436	0.970731	0.505379	0.240728	0.137296	0.048833	0.0416898	0.0278231	0.028154	1	0.998826	0.965044	0.491726	0.215425	0.124773	0.0469065	0.0366447	0.0234257	0.0277465	53.048	-0.0803172	0.0388988	0.994812	53.5588	-0.0762605	0.0367282	0.995447	53.2671	-0.0809532	0.0365123	0.996365	Yes	Yes
HSCA	P0A6Z1	Chaperone protein HscA OS=Escherichia coli (strain K12) GN=hscA PE=1 SV=1	69851.0	TRUE	Cytosol	1	0.966549	0.948404	0.225344	0.0903666	0.0638547	0.0431085	0.032155	0.0298968	0.0171998	1	0.933579	0.946034	0.205799	0.0849169	0.0537779	0.0251479	0.0200056	0.0148968	0.013842	1	0.948417	0.978966	0.216239	0.094694	0.0614645	0.0324562	0.0269255	0.0229526	0.021126	50.8296	-0.161006	0.0436239	0.99774	50.7067	-0.164738	0.0330485	0.995603	51.0714	-0.190549	0.041959	0.996322	Yes	Yes
HSCB	P0A6L9	Co-chaperone protein HscB OS=Escherichia coli (strain K12) GN=hscB PE=1 SV=1	21958.5	TRUE	Cytosol	1	0.951335	0.997076	0.642651	0.199294	0.125713	0.0779994	0.0922061	0.0995014	0.122466	1	0.955769	0.967347	0.655824	0.198206	0.116873	0.0782703	0.0866809	0.0879158	0.119579	1	0.966613	0.987845	0.659487	0.195271	0.122724	0.0711004	0.0844739	0.0914144	0.118657	54.249	-0.109317	0.0991957	0.997507	54.3608	-0.106137	0.0915835	0.997929	54.3769	-0.109873	0.0923143	0.998389	Yes	Yes
HSDM	P08957	Type I restriction enzyme EcoKI M protein OS=Escherichia coli (strain K12) GN=hsdM PE=1 SV=1	66257.4	TRUE	Cytosol	1	0.980918	0.894252	0.202282	0.0928454	0.0641867	0.0273964	0.0210233	0.0140451	0.0146285	1	0.972385	0.923802	0.221693	0.106651	0.068596	0.0338387	0.0284148	0.0167934	0.0205031	1	0.956628	0.918825	0.185744	0.0952537	0.0592784	0.029075	0.023776	0.0135922	0.0142522	50.3006	-0.140642	0.0348714	0.997593	50.6205	-0.146284	0.0419416	0.996824	50.3495	-0.157014	0.0364983	0.996463	Yes	Yes
HSDR	P08956	Type I restriction enzyme EcoKI R protein OS=Escherichia coli (strain K12) GN=hsdR PE=3 SV=3	151196.0	TRUE	Cytosol	1	0.964431	0.874748	0.291714	0.157208	0.0930177	0.0371384	0.036968	0.0288214	0.0327736	1	0.944836	0.862242	0.287755	0.135668	0.0801396	0.0321583	0.0264798	0.0193922	0.0222735	1	0.957911	0.861135	0.245545	0.106481	0.0661869	0.0267232	0.0240746	0.0185987	0.0186495	50.8779	-0.100852	0.0491752	0.995139	50.7694	-0.0993276	0.0368892	0.995517	50.4102	-0.11433	0.0342971	0.997099	Yes	Yes
HSDS	P05719	Type-1 restriction enzyme EcoKI specificity protein OS=Escherichia coli (strain K12) GN=hsdS PE=1 SV=1	61044.2	TRUE	Cytosol	1	0.945451	0.904608	0.251628	0.136111	0.106584	0.0572847	0.0291008	0.0213473	0.0273488	1	0.963492	0.932108	0.26804	0.153135	0.10645	0.0561156	0.0305173	0.0259859	0.0251208	1	0.947441	0.934281	0.266994	0.148797	0.0880809	0.0440881	0.0279745	0.0233336	0.0263216	50.682	-0.125916	0.056096	0.992803	50.9654	-0.130828	0.0595824	0.992589	50.9818	-0.131816	0.0530682	0.992647	Yes	Yes
HSLJ	P52644	Heat shock protein HslJ OS=Escherichia coli (strain K12) GN=hslJ PE=1 SV=1	17847.4	TRUE	Outer_membrane	1	0.969321	0.957036	0.87768	0.901575	1.01881	0.820255	0.886319	0.875889	0.959216	1	0.949774	0.989256	0.8711	0.822594	0.819482	0.678942	0.744775	0.735027	0.810519	1	0.979159	0.990539	0.868519	0.847175	0.834552	0.786111	0.839477	0.825801	0.919015		-0.00692834	0.904615	0.281951		-0.0163361	0.747411	0.858833		-0.0277019	0.841757	0.817343	Yes	Yes
HSLO	P0A6Y5	33 kDa chaperonin OS=Escherichia coli (strain K12) GN=hslO PE=1 SV=1	34460.2	TRUE	Cytosol	1	0.979633	0.929475	0.536737	0.193463	0.0669072	0.0186968	0.0190823	0.0161077	0.0181372	1	1.00535	0.984051	0.542095	0.183324	0.0580444	0.021781	0.018545	0.0142468	0.0183016	1	0.977027	0.949674	0.512859	0.174127	0.0596129	0.022019	0.0201953	0.0134401	0.0196808	53.4333	-0.0830205	0.0112277	0.999521	53.5526	-0.0945367	0.0173227	0.99861	53.196	-0.0899877	0.0161754	0.999144	Yes	Yes
HSLR	P0ACG8	Heat shock protein 15 OS=Escherichia coli (strain K12) GN=hslR PE=1 SV=1	18694.6	TRUE	Cytosol	1	1.01068	0.97278	0.736411	0.304734	0.0969211	0.0275845	0.0232154	0.0161598	0.0170035	1	0.982984	0.973509	0.599665	0.242116	0.12764	0.0518941	0.0423361	0.0273239	0.0341222	1	1.01545	1.02646	0.794358	0.270139	0.0775995	0.023748	0.0166699	0.0114129	0.0115891	55.8315	-0.0860536	0.0104442	0.999591	54.373	-0.079197	0.0339057	0.998837	56.0266	-0.105316	0.0118968	0.999168	Yes	Yes
HSLU	P0A6H5	ATP-dependent protease ATPase subunit HslU OS=Escherichia coli (strain K12) GN=hslU PE=1 SV=1	56551.8	TRUE	Cytosol	1	0.95667	0.982587	0.789494	0.355547	0.0981425	0.0396706	0.0354766	0.0355044	0.0430431	1	0.950385	0.989021	0.785148	0.328423	0.0828116	0.0239215	0.0213482	0.0178915	0.0206944	1	0.949421	0.975352	0.759832	0.295041	0.0826784	0.018095	0.018802	0.0152257	0.0191446	56.522	-0.0904089	0.0273419	0.997707	56.3226	-0.0936541	0.0110502	0.997902	55.9184	-0.0927449	0.0092388	0.998193	Yes	Yes
HSLV	P0A7B8	ATP-dependent protease subunit HslV OS=Escherichia coli (strain K12) GN=hslV PE=1 SV=2	21429.6	TRUE	Cytosol	1	0.989404	0.954306	0.803938	0.785282	0.834469	0.625193	0.43991	0.15725	0.056042	1	0.994173	0.981414	0.792443	0.783445	0.704733	0.566686	0.390387	0.144669	0.0530432	1	0.996769	0.976727	0.830795	0.778107	0.674432	0.52522	0.388133	0.12485	0.0549026	70.8875	-0.0366134	0	0.940613	68.5769	-0.0326459	0	0.960595	67.9369	-0.0333698	0	0.972785	Yes	Yes
HTPG	P0A6Z3	Chaperone protein HtpG OS=Escherichia coli (strain K12) GN=htpG PE=1 SV=1	81919.9	TRUE	Cytosol	1	0.95791	0.94916	0.946518	0.687956	0.0709804	0.0312097	0.0244547	0.01831	0.0214346	1	0.952807	0.947345	0.949042	0.693337	0.0852343	0.0355709	0.0301394	0.0229867	0.0266533	1	0.955793	0.957968	0.941534	0.658594	0.0758626	0.0293998	0.0235315	0.0199167	0.0220468	59.4672	-0.222655	0.0231962	0.996373	59.5421	-0.210814	0.0281061	0.996139	59.3741	-0.20684	0.0226679	0.996465	Yes	Yes
HTPX	P23894	Protease HtpX OS=Escherichia coli (strain K12) GN=htpX PE=1 SV=1	33792.9	TRUE	Inner_membrane	1	1.00413	0.984312	0.837119	0.575894	0.425658	0.213655	0.210553	0.199754	0.247876	1	0.952954	0.980055	0.731339	0.465186	0.311825	0.17608	0.169708	0.18498	0.200944	1	1.01311	0.994179	0.774764	0.450243	0.299775	0.179772	0.192348	0.205578	0.254206	60.1147	-0.0532177	0.196939	0.994468	57.4892	-0.0567745	0.168058	0.994876	57.426	-0.0668098	0.203059	0.995164	Yes	Yes
HTRL	P25666	Protein HtrL OS=Escherichia coli (strain K12) GN=htrL PE=2 SV=2	39852.0	TRUE	Cytosol	1	0.959763	0.946256	0.500825	0.242643	0.140108	0.0554825	0.047136	0.0378103	0.03423	1	1.00997	1.00745	0.440519	0.201033	0.122285	0.0492647	0.045019	0.0331316	0.0328314	1	0.975054	0.957108	0.402443	0.181538	0.106841	0.0464093	0.0356258	0.0268741	0.0276104	53.4396	-0.0728327	0.0404496	0.996026	52.7223	-0.0998324	0.057331	0.991973	52.2374	-0.0959366	0.0474501	0.994651	Yes	Yes
HUPA	P0ACF0	DNA-binding protein HU-alpha OS=Escherichia coli (strain K12) GN=hupA PE=1 SV=1	12050.0	TRUE	Cytosol	1	1.06213	1.01702	0.939076	0.702533	0.481416	0.201521	0.252533	0.224116	0.310028	1	1.15856	1.06812	1.05098	0.725787	0.485845	0.209379	0.237032	0.253383	0.303404	1	1.03253	0.975028	1.00598	0.654153	0.46757	0.239986	0.241304	0.289424	0.366468	61.7754	-0.0699299	0.24021	0.985241	61.915	-0.0822863	0.248836	0.967502	61.1928	-0.0765923	0.285911	0.981855	Yes	Yes
HUPB	P0ACF4	DNA-binding protein HU-beta OS=Escherichia coli (strain K12) GN=hupB PE=1 SV=1	11282.5	TRUE	Cytosol	1	1.17	1.0243	0.938858	0.737141	0.509477	0.188421	0.22272	0.184849	0.252877	1	1.19649	1.05394	1.08024	0.738048	0.595595	0.222658	0.22161	0.216282	0.244191	1	1.10662	0.971808	1.0403	0.666287	0.482825	0.229681	0.218624	0.231936	0.256859	62.3045	-0.0703112	0.198293	0.97132	63.2955	-0.0701024	0.209342	0.956084	61.6385	-0.0731961	0.227743	0.98068	Yes	Yes
HXPA	P77625	Hexitol phosphatase A OS=Escherichia coli (strain K12) GN=hxpA PE=1 SV=2	24997.5	FALSE	Cytosol	1	1.00146	0.968101	0.544822	0.249318	0.137363	0.0512022	0.0421219	0.0281488	0.0326859	1	0.975547	0.935063	0.52878	0.215591	0.12939	0.0572943	0.0475553	0.0342905	0.0391282	1	0.984908	0.957764	0.54785	0.232685	0.136908	0.0658723	0.0512488	0.0339599	0.0355128	53.9525	-0.075028	0.0347101	0.997287	53.4955	-0.0766604	0.0407946	0.998854	53.8326	-0.0766004	0.0430427	0.998276	Yes	Yes
HXPB	P77247	Hexitol phosphatase B OS=Escherichia coli (strain K12) GN=hxpB PE=1 SV=1	26319.1	TRUE	Cytosol	1	1.01609	0.963681	0.878553	0.528924	0.173996	0.0479618	0.0401461	0.027338	0.0256534	1	0.996762	0.985025	0.889674	0.526157	0.173078	0.0428961	0.0337246	0.0224329	0.0249228	1	0.943054	0.981907	0.835088	0.498426	0.172188	0.0404007	0.0304494	0.021545	0.0238178	58.6012	-0.0907119	0.0203131	0.997818	58.6402	-0.0943729	0.0180577	0.998907	58.1269	-0.0812203	0.00969345	0.996123	Yes	Yes
HYAA	P69739	Hydrogenase-1 small chain OS=Escherichia coli (strain K12) GN=hyaA PE=1 SV=1	44890.7	TRUE	Inner_membrane	1	0.989811	0.95683	0.576273	0.327013	0.222056	0.122631	0.105469	0.0900435	0.0871536	1	0.998119	0.979291	0.691982	0.508291	0.431142	0.319343	0.303096	0.253661	0.255654	1	0.991878	0.983642	0.668617	0.44629	0.353656	0.247569	0.261432	0.183811	0.194735	54.7772	-0.0617769	0.0900856	0.996656	58.9416	-0.0414235	0.25556	0.993169	57.1958	-0.0497055	0.203246	0.99315	Yes	Yes
HYAB	P0ACD8	Hydrogenase-1 large chain OS=Escherichia coli (strain K12) GN=hyaB PE=1 SV=1	71936.9	TRUE	Cytosol	1	1.17237	0.958012	0.707298	0.432997	0.351344	0.204533	0.214225	0.143744	0.158079	1	1.00183	0.977779	0.626811	0.391216	0.281936	0.17844	0.162015	0.131864	0.122712	1	1.00999	0.967917	0.657425	0.459423	0.324956	0.224101	0.227096	0.177063	0.177493	57.4166	-0.0518319	0.158297	0.974058	55.9826	-0.0556703	0.131665	0.995364	57.0525	-0.0493743	0.178055	0.995303	Yes	Yes
HYBC	P0ACE0	Hydrogenase-2 large chain OS=Escherichia coli (strain K12) GN=hybC PE=1 SV=2	69553.6	TRUE	Periplasm	1	0.980612	0.945223	0.532879	0.348712	0.27401	0.14902	0.107821	0.0475681	0.0409147	1	0.976277	0.944801	0.563046	0.397224	0.293972	0.163584	0.106066	0.0553525	0.055494	1	0.969194	0.954679	0.528133	0.354198	0.249597	0.149221	0.0979418	0.0537414	0.0498027	55.0393	-0.0500054	0.0481975	0.989132	55.8624	-0.046031	0.0388978	0.990942	54.8959	-0.05226	0.0562023	0.989329	Yes	Yes
HYBO	P69741	Hydrogenase-2 small chain OS=Escherichia coli (strain K12) GN=hybO PE=1 SV=1	44492.9	TRUE	Periplasm	1	0.990513	1.00728	0.592914	0.418298	0.347034	0.169153	0.106552	0.0390783	0.0367912	1	0.989836	0.964747	0.600214	0.347593	0.225983	0.103256	0.0840126	0.0460822	0.0455936	1	1.02073	0.997882	0.587515	0.33538	0.209547	0.104244	0.0766328	0.038802	0.0381475	56.9855	-0.0450827	0.0164388	0.982766	55.3657	-0.0580194	0.0451965	0.996119	55.1957	-0.0625298	0.0477435	0.99286	Yes	Yes
HYPB	P0AAN3	Hydrogenase isoenzymes nickel incorporation protein HypB OS=Escherichia coli (strain K12) GN=hypB PE=1 SV=1	35266.3	FALSE	Cytosol	1	0.99871	0.974734	0.548326	0.272845	0.151108	0.056334	0.0465835	0.0311304	0.0333064	1	0.993561	0.969139	0.561488	0.273649	0.151437	0.0564602	0.0466117	0.0314368	0.0340205	1	0.992142	0.960554	0.55532	0.260387	0.15441	0.0743347	0.0545343	0.0339889	0.0375389	54.1717	-0.0714731	0.0357922	0.996146	54.279	-0.0709757	0.0345214	0.997098	54.1088	-0.0715155	0.0433236	0.997609	Yes	Yes
HYPE	P24193	Hydrogenase isoenzymes formation protein HypE OS=Escherichia coli (strain K12) GN=hypE PE=1 SV=2	37761.1	TRUE	Cytosol	1	1.04	0.961722	0.660196	0.442548	0.345791	0.116229	0.0741214	0.0398206	0.0346541	1	1.0263	0.943237	0.658629	0.424573	0.32938	0.118841	0.0631161	0.0337841	0.0365165	1	1.0488	0.98503	0.708754	0.49058	0.412324	0.158805	0.0669446	0.033303	0.0402166	57.4289	-0.0474081	0	0.99239	57.0947	-0.0477705	0	0.994878	58.7905	-0.0461323	0	0.989715	Yes	Yes
IAAA	P37595	Isoaspartyl peptidase OS=Escherichia coli (strain K12) GN=iaaA PE=1 SV=2	35720.2	TRUE	Cytosol	1	0.979739	0.961691	0.657818	0.421576	0.342407	0.120174	0.0666146	0.0523884	0.0539185	1	1.00406	0.976668	0.588337	0.312909	0.209929	0.0745796	0.0547257	0.0349698	0.0397451	1	0.987057	0.988399	0.6255	0.375326	0.283457	0.106842	0.0635125	0.0458201	0.0528662	57.1394	-0.0475867	0.0128527	0.993365	54.988	-0.0632201	0.0361876	0.995343	56.1677	-0.0543418	0.0341126	0.99276	Yes	Yes
IADA	P39377	Isoaspartyl dipeptidase OS=Escherichia coli (strain K12) GN=iadA PE=1 SV=1	44837.8	TRUE	Cytosol	1	1.53171	1.04052	0.783447	1.14441	1.30533	0.60246	0.614317	0.557584	0.421754	1	0.971576	0.972668	0.798999	0.695156	0.665629	0.518279	0.513547	0.486403	0.331485	1	0.987106	0.981415	0.828079	0.720204	0.691361	0.563545	0.638451	0.562627	0.377699		-0.37513	0.531218	0.606846	72.9545	-0.01875	0.254979	0.972682	80.5268	-0.0155562	0.3027	0.933747	Yes	Yes
IBAG	P0A9W6	Acid stress protein IbaG OS=Escherichia coli (strain K12) GN=ibaG PE=1 SV=1	10362.4	TRUE	Cytosol	1	0.976046	1.00704	0.648539	0.229959	0.140477	0.0646938	0.0490926	0.0450305	0.0560878	1	0.95553	0.945444	0.633691	0.231779	0.141442	0.0717554	0.0595673	0.0462311	0.0497395	1	0.989588	0.957887	0.624176	0.230603	0.125904	0.0458066	0.0482425	0.0307285	0.0461767	54.7074	-0.0892734	0.0545465	0.997978	54.5233	-0.0798834	0.0508761	0.998514	54.4634	-0.0820725	0.0382023	0.999587	Yes	Yes
IBPA	P0C054	Small heat shock protein IbpA OS=Escherichia coli (strain K12) GN=ibpA PE=1 SV=1	16909.9	TRUE	Cytosol	1	0.997474	0.910973	0.377791	0.229559	0.12427	0.0435097	0.0366826	0.0268159	0.0271003	1	0.983729	0.88116	0.39933	0.229771	0.128799	0.0502138	0.0398774	0.0304248	0.0324695	1	0.911658	0.893453	0.344145	0.243216	0.127771	0.0505191	0.0354467	0.0255994	0.0244816	52.0967	-0.0782027	0.0425346	0.99192	52.1801	-0.0712041	0.0387036	0.995136	51.78	-0.072239	0.0393272	0.984078	Yes	Yes
IBPB	P0C058	Small heat shock protein IbpB OS=Escherichia coli (strain K12) GN=ibpB PE=1 SV=1	17458.2	TRUE	Cytosol	1	0.98825	0.949582	0.512135	0.275557	0.174409	0.072842	0.0711549	0.0521241	0.0559394	1	0.952988	0.930673	0.489692	0.27175	0.173135	0.0719833	0.0638216	0.0444142	0.0531529	1	0.977852	0.914114	0.476445	0.273967	0.170058	0.0830031	0.0682755	0.0541298	0.056957	53.763	-0.0683448	0.0590889	0.995477	53.4873	-0.0655458	0.051614	0.994306	53.2844	-0.0651426	0.0591094	0.995719	Yes	Yes
ICD	P08200	Isocitrate dehydrogenase [NADP] OS=Escherichia coli (strain K12) GN=icd PE=1 SV=1	53173.7	TRUE	Cytosol	1	0.970141	0.972024	0.962602	0.806236	0.069699	0.0263553	0.0207173	0.0165797	0.0177945	1	0.969667	0.963665	0.945617	0.813754	0.0740454	0.0271926	0.0238971	0.0197474	0.0209543	1	0.977305	0.975052	0.951037	0.778117	0.0732449	0.0259889	0.0219884	0.0170194	0.01801	59.9349	-0.259055	0.0202243	0.998523	59.9817	-0.258262	0.0227922	0.997488	59.8444	-0.244972	0.0205115	0.998299	Yes	Yes
ICLR	P16528	Transcriptional repressor IclR OS=Escherichia coli (strain K12) GN=iclR PE=1 SV=1	32412.3	TRUE	Cytosol	1	0.974912	0.96448	0.582992	0.320094	0.175401	0.0625455	0.0704712	0.0431501	0.047666	1	1.0041	0.971336	0.581842	0.27812	0.146687	0.0560175	0.0445866	0.0301835	0.0316403	1	0.979754	0.969551	0.589132	0.281336	0.148933	0.0475877	0.0390232	0.0263179	0.0313525	54.7855	-0.0648079	0.0417536	0.99637	54.4854	-0.0716203	0.0317112	0.997756	54.5787	-0.0707197	0.025871	0.997747	Yes	Yes
IDI	Q46822	Isopentenyl-diphosphate Delta-isomerase OS=Escherichia coli (strain K12) GN=idi PE=1 SV=1	22098.3	TRUE	Cytosol	1	0.979975	0.97607	0.712354	0.544444	0.478475	0.117131	0.0571334	0.0328572	0.0389832	1	1.04398	0.989199	0.661052	0.497034	0.383163	0.0948209	0.0418415	0.0298506	0.0320943	1	0.964825	0.961421	0.664278	0.501869	0.416377	0.111222	0.043271	0.0253467	0.0320725	59.4982	-0.0463006	0	0.981635	58.0751	-0.0488471	0	0.985052	58.2406	-0.0460525	0	0.984493	Yes	Yes
IHFA	P0A6X7	Integration host factor subunit alpha OS=Escherichia coli (strain K12) GN=ihfA PE=1 SV=1	13638.6	TRUE	Cytosol	1	0.951592	0.98994	0.959592	0.713034	0.81131	0.521603	1.01012	0.908335	0.856925	1	1.02679	1.02906	0.978798	0.799063	0.788663	0.537212	0.934967	0.910258	1.00951	1	0.93935	0.989223	0.933665	0.751398	0.704187	0.843059	0.864508	0.959934	0.75392		-0.230067	0.803554	0.322929		-0.199374	0.829945	0.354853		-0.216408	0.812835	0.536496	Yes	Yes
IHFB	P0A6Y1	Integration host factor subunit beta OS=Escherichia coli (strain K12) GN=ihfB PE=1 SV=1	12477.8	TRUE	Cytosol	1	1.03607	0.984278	0.868465	0.44012	0.191757	0.073019	0.108894	0.132278	0.224436	1	1.02464	1.01159	0.82346	0.421669	0.207791	0.0827832	0.113535	0.137174	0.202225	1	0.976176	0.96172	0.869904	0.43609	0.203414	0.0859826	0.110179	0.136282	0.202752	57.6597	-0.0951664	0.130074	0.989311	57.2827	-0.0854682	0.129732	0.99252	57.6598	-0.0926673	0.129685	0.99241	Yes	Yes
ILES	P00956	Isoleucine--tRNA ligase OS=Escherichia coli (strain K12) GN=ileS PE=1 SV=5	119008.0	TRUE	Cytosol	1	0.993416	0.983349	0.967129	0.999597	0.989369	0.0390763	0.0333528	0.0199035	0.0228251	1	0.984347	0.991075	0.962026	0.992088	0.941611	0.0417311	0.0388523	0.0246741	0.0285313	1	0.957305	0.960949	0.954912	0.971092	0.946799	0.032796	0.0300922	0.0190345	0.0215296	65.8827	-0.343997	0.0253506	0.999322	65.0857	-0.288093	0.0306189	0.999099	65.0766	-0.300555	0.023416	0.997039	Yes	Yes
ILVA	P04968	L-threonine dehydratase biosynthetic IlvA OS=Escherichia coli (strain K12) GN=ilvA PE=1 SV=1	61371.3	TRUE	Cytosol	1	0.989661	0.976487	0.740068	0.54431	0.449983	0.0566392	0.0500868	0.0389383	0.0375682	1	0.989665	0.974155	0.738516	0.595091	0.472858	0.0518703	0.0471677	0.0292891	0.0339704	1	0.986449	0.965875	0.774105	0.633832	0.5041	0.060721	0.0558696	0.0442252	0.0460631	59.3344	-0.0510338	0	0.98223	59.9105	-0.0521032	0	0.977383	60.7448	-0.0535095	0	0.977277	Yes	Yes
ILVB	P08142	Acetolactate synthase isozyme 1 large subunit OS=Escherichia coli (strain K12) GN=ilvB PE=1 SV=1	65039.9	TRUE	Cytosol	1	0.964357	0.972635	0.703366	0.245125	0.117369	0.0597818	0.0444692	0.0367925	0.0444638	1	0.984816	0.97758	0.725282	0.235846	0.103126	0.0418771	0.0332592	0.026375	0.0281693	1	0.948358	0.990592	0.667971	0.27126	0.128362	0.0520817	0.0414741	0.0310386	0.0347648	55.1794	-0.0902976	0.0420199	0.999193	55.302	-0.0959916	0.029262	0.999802	55.1347	-0.0812513	0.0328937	0.997789	Yes	Yes
ILVC	P05793	Ketol-acid reductoisomerase (NADP(+)) OS=Escherichia coli (strain K12) GN=ilvC PE=1 SV=4	61938.8	TRUE	Cytosol	1	0.954947	0.957291	0.715575	0.184571	0.115384	0.0583645	0.0548381	0.042161	0.0425867	1	0.961912	0.938894	0.711948	0.187468	0.114136	0.0512809	0.0412588	0.0307875	0.0340542	1	0.974285	0.968378	0.737394	0.188985	0.12628	0.064696	0.0540689	0.0441249	0.0439388	54.8751	-0.107772	0.0511447	0.99764	54.8954	-0.101866	0.0394389	0.997268	55.0571	-0.110635	0.0553231	0.998291	Yes	Yes
ILVD	P05791	Dihydroxy-acid dehydratase OS=Escherichia coli (strain K12) GN=ilvD PE=1 SV=5	73507.3	TRUE	Cytosol	1	0.951141	0.954959	0.823611	0.684084	0.343634	0.099154	0.058034	0.0348465	0.0363949	1	0.981969	0.977748	0.823104	0.666041	0.315714	0.0836054	0.0483333	0.0288192	0.0304867	1	0.980529	0.978391	0.872512	0.711479	0.336337	0.0716917	0.035998	0.0172631	0.0214857	60.4613	-0.0634235	0.00602546	0.990403	60.1382	-0.0667859	0.0040001	0.992844	60.7841	-0.0808268	0.00635112	0.995108	Yes	Yes
ILVE	P0AB80	Branched-chain-amino-acid aminotransferase OS=Escherichia coli (strain K12) GN=ilvE PE=1 SV=2	36993.1	TRUE	Cytosol	1	0.918209	0.954153	0.688193	0.633591	0.581449	0.185987	0.0448134	0.027857	0.0356659	1	0.981252	0.955009	0.790629	0.686517	0.603739	0.172981	0.0671443	0.0420123	0.0444237	1	0.974213	0.955191	0.78016	0.711988	0.658393	0.184462	0.0655213	0.0400007	0.0445243	61.0474	-0.0431161	0	0.956639	62.4828	-0.0500874	0	0.976832	63.198	-0.051638	0	0.966914	Yes	Yes
ILVN	P0ADF8	Acetolactate synthase isozyme 1 small subunit OS=Escherichia coli (strain K12) GN=ilvN PE=1 SV=1	12129.3	FALSE	Cytosol	1	0.974122	0.958539	0.536642	0.248672	0.141959	0.0582628	0.0478729	0.0298963	0.0323934	1	1.00273	0.974696	0.572705	0.255489	0.146975	0.060529	0.0518627	0.0330725	0.0361827	1	0.970217	0.969016	0.55393	0.245435	0.140532	0.0592261	0.0420603	0.0263467	0.033464	53.8525	-0.0731296	0.0369982	0.997147	54.2506	-0.075069	0.040818	0.99771	54.0166	-0.0749211	0.0356448	0.997151	Yes	Yes
INAA	P27294	Protein InaA OS=Escherichia coli (strain K12) GN=inaA PE=1 SV=3	29117.6	TRUE	Cytosol	1	0.948075	0.928143	0.420909	0.212396	0.121592	0.0452196	0.0389555	0.0279247	0.0267113	1	0.979755	0.964029	0.534674	0.262493	0.14736	0.0548976	0.0438062	0.0308152	0.0319728	1	0.972707	0.945433	0.475459	0.237461	0.134739	0.0477531	0.0398596	0.0284986	0.028998	52.4766	-0.0785743	0.0391974	0.993701	53.9516	-0.0714246	0.034559	0.996364	53.1929	-0.073942	0.0355066	0.995344	Yes	Yes
INFA	P69222	Translation initiation factor IF-1 OS=Escherichia coli (strain K12) GN=infA PE=1 SV=2	9390.14	TRUE	Cytosol	1	1.01365	0.9852	0.739418	0.427643	0.23973	0.0960322	0.074395	0.0505444	0.0505146	1	1.02379	0.96301	0.753754	0.413195	0.258181	0.0945733	0.0776994	0.0487538	0.0555315	1	1.01686	0.917999	0.72022	0.368558	0.2343	0.0829425	0.0678282	0.0393008	0.0473089	57.1924	-0.062235	0.0399454	0.998947	57.222	-0.0615092	0.0414258	0.99895	56.4321	-0.059937	0.0298917	0.998704	Yes	Yes
INFB	P0A705	Translation initiation factor IF-2 OS=Escherichia coli (strain K12) GN=infB PE=1 SV=1	112586.0	TRUE	Cytosol	1	0.941003	0.947735	0.364376	0.0749067	0.0477325	0.0265715	0.0266462	0.0197013	0.0214707	1	0.947545	0.957347	0.368709	0.07711	0.04895	0.0248036	0.0229724	0.0196434	0.0221272	1	0.930815	0.959405	0.34175	0.0706894	0.0412468	0.0230332	0.0206935	0.0181184	0.0198767	51.7863	-0.126644	0.027561	0.997799	51.866	-0.130353	0.0277804	0.998106	51.6957	-0.137972	0.0258825	0.996935	Yes	Yes
INFC	P0A707	Translation initiation factor IF-3 OS=Escherichia coli (strain K12) GN=infC PE=1 SV=1	25420.5	TRUE	Cytosol	1	0.942861	0.970361	0.660283	0.278616	0.12264	0.0455721	0.0513886	0.0522232	0.0686586	1	1.01767	0.946879	0.705046	0.289732	0.150331	0.0606352	0.0523371	0.051645	0.0728062	1	1.06868	0.959564	0.723353	0.289048	0.141708	0.0478369	0.0498182	0.0512408	0.0755837	55.0108	-0.0808361	0.0472688	0.997203	55.4731	-0.0792489	0.0514563	0.999181	55.6083	-0.0842867	0.0505508	0.996514	Yes	Yes
INSH1|INSH2|INSH3|INSH4|INSH6|INSH7|INSH8|INSH9|INSH10|INSH11|INSH5	P0CE49|P0CE50|P0CE51|P0CE52|P0CE53|P0CE54|P0CE55|P0CE56|P0CE57|P0CE58|P76071	Transposase InsH for insertion sequence element IS5A OS=Escherichia coli (strain K12) GN=insH1 PE=3 SV=1|Transposase InsH for insertion sequence element IS5B OS=Escherichia coli (strain K12) GN=insH2 PE=3 SV=1|Transposase InsH for insertion sequence element IS5D OS=Escherichia coli (strain K12) GN=insH3 PE=3 SV=1|Transposase InsH for insertion sequence element IS5F OS=Escherichia coli (strain K12…	43713.2|43713.2|43713.2|43713.2|43815.3|43713.2|43713.2|43713.2|43713.2|43713.2|42393.6	TRUE	Cytosol	1	0.969278	0.92626	0.394531	0.199976	0.128185	0.0528301	0.0541059	0.0366496	0.0386523	1	1.00448	0.936665	0.419417	0.208939	0.124687	0.0564905	0.0461042	0.0348062	0.0395796	1	0.949754	0.890132	0.27612	0.13391	0.0725404	0.0312681	0.0296174	0.0229581	0.0265324	52.1203	-0.0860573	0.0567501	0.994306	52.4344	-0.0842169	0.0530866	0.995167	50.817	-0.112295	0.0419295	0.995433	Yes	Yes
INSL1|INSL2|INSL3	P0CF91|P0CF92|P0CF93	Putative transposase InsL for insertion sequence element IS186A OS=Escherichia coli (strain K12) GN=insL1 PE=3 SV=1|Putative transposase InsL for insertion sequence element IS186B OS=Escherichia coli (strain K12) GN=insL2 PE=3 SV=1|Putative transposase InsL for insertion sequence element IS186C OS=Escherichia coli (strain K12) GN=insL3 PE=3 SV=1	44605.8|44605.8|44605.8	FALSE	Cytosol	1	0.994262	0.966666	0.549324	0.272874	0.150063	0.0567799	0.0486422	0.0325061	0.0347784	1	0.951801	0.951736	0.569193	0.31828	0.198153	0.0925081	0.0804849	0.0683322	0.0801137	1	0.982646	0.970076	0.481171	0.248145	0.141499	0.0581246	0.0495132	0.0568806	0.0405796	54.1521	-0.0708294	0.0361405	0.996762	54.5994	-0.0626368	0.0677185	0.995658	53.3069	-0.07754	0.0548618	0.993983	Yes	Yes
INTA	P32053	Prophage integrase IntA OS=Escherichia coli (strain K12) GN=intA PE=1 SV=2	53611.3	TRUE	Cytosol	1	1.05061	0.925562	0.481235	0.184955	0.108502	0.0364346	0.0314582	0.0193665	0.0199504	1	1.42757	0.904594	0.454762	0.188117	0.107395	0.0420707	0.0367326	0.0225535	0.0244536	1	1.49315	0.91264	0.50458	0.205184	0.113462	0.0447006	0.0392601	0.0257202	0.0266018	52.9287	-0.0820129	0.0277193	0.997099	52.6534	-0.0870838	0.0384046	0.919388	53.2206	-0.0839249	0.0373351	0.899467	Yes	Yes
INTF	P71298	Prophage integrase IntF OS=Escherichia coli (strain K12) GN=intF PE=3 SV=1	61003.7	FALSE	Cytosol	1	0.969234	0.948612	0.511283	0.248957	0.153353	0.0608504	0.050596	0.0290874	0.0304229	1	0.965301	0.943131	0.485106	0.232094	0.129518	0.0503029	0.0385689	0.0285018	0.0310329	1	0.957434	0.94903	0.500554	0.237164	0.141436	0.0550387	0.0436925	0.0265547	0.0315124	53.6262	-0.0705991	0.0377998	0.99605	53.232	-0.0745281	0.0352205	0.996148	53.4393	-0.0730853	0.0362296	0.995692	Yes	Yes
INTS	P37326	Prophage integrase IntS OS=Escherichia coli (strain K12) GN=intS PE=1 SV=1	52626.2	FALSE	Cytosol	1	0.98502	0.977321	0.468381	0.235923	0.138499	0.0610928	0.0495573	0.0371964	0.0393297	1	0.962059	0.946252	0.401729	0.193035	0.102	0.0388342	0.032947	0.0236592	0.0260258	1	0.991638	0.972839	0.545143	0.262556	0.143892	0.0534158	0.0442668	0.0296254	0.0317753	53.1491	-0.0807291	0.0532685	0.993273	52.2559	-0.0896931	0.0408359	0.99398	54.06	-0.0729897	0.0346974	0.99653	Yes	Yes
ISCA	P0AAC8	Iron-binding protein IscA OS=Escherichia coli (strain K12) GN=iscA PE=1 SV=1	13323.9	TRUE	Cytosol	1	0.933142	0.984458	0.59021	0.259904	0.179941	0.128036	0.146792	0.175413	0.241697	1	0.943666	0.966577	0.607576	0.276983	0.183403	0.11654	0.138662	0.156722	0.217718	1	0.987017	0.979846	0.611815	0.267923	0.177411	0.124584	0.152905	0.17535	0.243084	53.9162	-0.0980834	0.173185	0.989883	54.2581	-0.0856834	0.156689	0.99248	54.1532	-0.0958587	0.172716	0.993346	Yes	Yes
ISCR	P0AGK8	HTH-type transcriptional regulator IscR OS=Escherichia coli (strain K12) GN=iscR PE=1 SV=1	18871.9	TRUE	Cytosol	1	0.966641	1.00162	0.839122	0.397854	0.21959	0.129938	0.182676	0.262188	0.387674	1	1.07262	1.01949	0.884099	0.407606	0.217851	0.116042	0.161771	0.23184	0.342011	1	0.986952	1.0221	0.913104	0.385876	0.225599	0.129756	0.190286	0.263567	0.402976	56.7846	-0.098349	0.233933	0.965373	57.2871	-0.10528	0.208699	0.97436	57.1364	-0.120927	0.240592	0.966069	Yes	Yes
ISCS	P0A6B7	Cysteine desulfurase IscS OS=Escherichia coli (strain K12) GN=iscS PE=1 SV=1	49586.1	TRUE	Cytosol	1	0.969245	0.983924	0.882527	0.696248	0.423808	0.0539031	0.0412165	0.0291012	0.0313344	1	0.967711	0.975414	0.904577	0.702095	0.424304	0.0508929	0.0394455	0.0277339	0.0292495	1	1.00598	1.00761	0.944166	0.701441	0.441586	0.0519036	0.0432713	0.0260328	0.0266897	61.2145	-0.0738769	0.00279011	0.993708	61.2995	-0.0775165	0.00457424	0.99474	61.4828	-0.0801683	0.00689023	0.996505	Yes	Yes
ISCU	P0ACD4	Iron-sulfur cluster assembly scaffold protein IscU OS=Escherichia coli (strain K12) GN=iscU PE=1 SV=1	16760.9	TRUE	Cytosol	1	0.976312	0.969902	0.819044	0.641481	0.589352	0.527121	0.626222	0.679909	0.79223	1	0.974097	0.991278	0.803469	0.640794	0.547372	0.445607	0.556434	0.546403	0.685103	1	0.962337	0.944826	0.862251	0.618296	0.51228	0.461379	0.530934	0.605445	0.693148		-0.0798702	0.642145	0.848244		-0.0477918	0.557308	0.919247		-0.0612368	0.561873	0.899964	Yes	Yes
ISCX	P0C0L9	Protein IscX OS=Escherichia coli (strain K12) GN=iscX PE=1 SV=1	8471.15	FALSE	Cytosol	1	1.00226	0.969289	0.504481	0.248826	0.139137	0.0628889	0.0611781	0.0414317	0.049508	1	1.03489	1.0476	0.572198	0.276456	0.158456	0.0634583	0.0563561	0.0406748	0.0457991	1	1.03115	0.909489	0.438302	0.183606	0.115702	0.0590332	0.0625004	0.0537692	0.0682929	53.5186	-0.0772905	0.0549085	0.995667	54.4877	-0.0794014	0.0537336	0.990258	52.357	-0.0863838	0.0645278	0.998202	Yes	Yes
ISPA	P22939	Farnesyl diphosphate synthase OS=Escherichia coli (strain K12) GN=ispA PE=1 SV=1	35346.7	TRUE	Cytosol	1	0.970619	0.912572	0.192054	0.0813683	0.0531815	0.0254017	0.0266972	0.0240364	0.0302578	1	0.974615	0.917585	0.214478	0.097849	0.0558527	0.0213679	0.0191988	0.0166358	0.0217805	1	0.969891	0.929267	0.171494	0.0836711	0.0470384	0.0201938	0.0193001	0.0151095	0.0171963	50.3419	-0.153468	0.0375177	0.998418	50.5457	-0.14571	0.0348536	0.997443	50.3456	-0.168074	0.0317883	0.99777	Yes	Yes
ISPB	P0AD57	Octaprenyl diphosphate synthase OS=Escherichia coli (strain K12) GN=ispB PE=1 SV=1	37428.3	TRUE	Cytosol	1	0.9819	0.967468	0.726291	0.45194	0.147289	0.0415913	0.029146	0.0213742	0.0211481	1	0.998254	0.955486	0.737695	0.418325	0.148028	0.0322298	0.025485	0.0187557	0.0195298	1	1.0117	0.993859	0.772252	0.435534	0.163882	0.0413952	0.033207	0.0227169	0.0241029	56.905	-0.0679139	0	0.995337	56.7281	-0.0703436	0	0.997652	57.2146	-0.0742785	0.00966149	0.998161	Yes	Yes
ISPD	Q46893	2-C-methyl-D-erythritol 4-phosphate cytidylyltransferase OS=Escherichia coli (strain K12) GN=ispD PE=1 SV=3	27381.3	TRUE	Cytosol	1	1.00208	0.980155	0.830994	0.751614	0.848898	0.518596	0.275239	0.1213	0.134405	1	0.970479	0.950564	0.728968	0.587141	0.556898	0.339084	0.147833	0.0645654	0.0667647	1	0.981293	0.973214	0.770243	0.643975	0.593657	0.418465	0.198963	0.0760743	0.0808945	68.753	-0.0380413	0	0.958001	61.7892	-0.0353171	0	0.982021	63.737	-0.0342411	0	0.981037	Yes	Yes
ISPE	P62615	4-diphosphocytidyl-2-C-methyl-D-erythritol kinase OS=Escherichia coli (strain K12) GN=ispE PE=1 SV=1	33196.4	FALSE	Cytosol	1	0.995925	0.980731	0.561894	0.258574	0.147486	0.0528734	0.046468	0.0290698	0.0311018	1	0.976909	0.966321	0.607867	0.203563	0.111046	0.0418304	0.0332054	0.022287	0.0270154	1	0.998921	0.974553	0.581739	0.264934	0.144012	0.0537626	0.0452927	0.0311343	0.0309925	54.2083	-0.0744232	0.0356384	0.996764	54.2092	-0.0865421	0.028511	0.999288	54.398	-0.0738609	0.0336291	0.997888	Yes	Yes
ISPF	P62617	2-C-methyl-D-erythritol 2,4-cyclodiphosphate synthase OS=Escherichia coli (strain K12) GN=ispF PE=1 SV=1	19063.3	TRUE	Cytosol	1	0.986947	0.976778	0.872651	0.825506	0.900601	0.732334	0.805799	0.720292	0.773034	1	0.932617	0.924312	0.886684	0.874488	0.91058	0.781934	0.804095	0.727068	0.748349	1	0.950467	0.958418	0.924779	0.894313	0.897512	0.785416	0.877824	0.755884	0.762703		-0.00933566	0.733024	0.8489		-0.00535446	0	0.882397		-0.00515549	0.18526	0.852062	Yes	Yes
ISPG	P62620	4-hydroxy-3-methylbut-2-en-1-yl diphosphate synthase (flavodoxin) OS=Escherichia coli (strain K12) GN=ispG PE=1 SV=1	45297.6	TRUE	Cytosol	1	0.945945	0.963122	0.755592	0.366061	0.267998	0.0724728	0.0301218	0.0229307	0.02348	1	0.963647	0.976738	0.758991	0.373846	0.264754	0.0765583	0.0299113	0.0230925	0.0277065	1	0.984681	0.987187	0.776665	0.375171	0.275274	0.0685847	0.0308147	0.0250108	0.0245363	56.9692	-0.061874	0.00752032	0.995577	57.0603	-0.0631214	0.0116404	0.996798	57.2459	-0.064807	0.0125818	0.99638	Yes	Yes
ISPH	P62623	4-hydroxy-3-methylbut-2-enyl diphosphate reductase OS=Escherichia coli (strain K12) GN=ispH PE=1 SV=1	38189.3	TRUE	Cytosol	1	0.974732	0.970366	0.437268	0.14599	0.0967513	0.0376739	0.0297302	0.0263283	0.028202	1	1.00015	0.94072	0.426982	0.126625	0.0892202	0.034699	0.0294747	0.022466	0.0232539	1	0.996575	0.971735	0.39208	0.124173	0.0781055	0.0305144	0.0248827	0.0208196	0.0235865	52.4842	-0.104268	0.0413835	0.997126	52.2837	-0.101463	0.0347385	0.998817	52.0894	-0.11899	0.0380496	0.997689	Yes	Yes
ISPU	P60472	Ditrans,polycis-undecaprenyl-diphosphate synthase ((2E,6E)-farnesyl-diphosphate specific) OS=Escherichia coli (strain K12) GN=ispU PE=1 SV=1	30602.9	TRUE	Cytosol	1	1.02149	0.973446	0.696279	0.242527	0.12755	0.0524409	0.0454908	0.0509847	0.072261	1	0.983594	0.954773	0.721909	0.269085	0.16892	0.045934	0.0385422	0.0423148	0.0557567	1	0.998044	0.973886	0.561702	0.262891	0.143827	0.054903	0.0464655	0.0310969	0.0333536	55.0891	-0.0911863	0.0531432	0.99923	55.5615	-0.0815093	0.04133	0.998381	54.2041	-0.0736221	0.0359079	0.99724	Yes	Yes
IVY	P0AD59	Inhibitor of vertebrate lysozyme OS=Escherichia coli (strain K12) GN=ivy PE=1 SV=1	19496.2	TRUE	Periplasm	1	0.971933	0.97285	0.643261	0.322091	0.199586	0.100541	0.104866	0.0973482	0.109428	1	0.981027	0.957849	0.635667	0.307075	0.171828	0.0872759	0.0865421	0.0719166	0.0803277	1	0.971336	0.956989	0.623706	0.327003	0.190574	0.115581	0.112178	0.088253	0.097625	55.2251	-0.0698199	0.0960591	0.998113	55.0286	-0.0703245	0.0714884	0.999225	55.0599	-0.0664034	0.0918867	0.998544	Yes	Yes
KATE	P21179	Catalase HPII OS=Escherichia coli (strain K12) GN=katE PE=1 SV=1	92703.5	TRUE	Cytosol	1	0.974433	0.918396	0.920276	0.907729	1.03354	0.772453	0.830161	0.781206	0.724151	1	0.97092	0.951442	0.911152	0.922823	0.970058	0.849954	0.881564	0.848427	0.65054	1	0.992171	0.981815	0.948068	0.922879	0.935146	0.758989	0.892412	0.790361	0.618993		-0.00692068	0	0.692302		-0.0099432	0	0.767535		-0.0103993	0	0.821115	Yes	Yes
KATG	P13029	Catalase-peroxidase OS=Escherichia coli (strain K12) GN=katG PE=1 SV=2	88051.9	TRUE	Cytosol	1	0.964063	0.958777	0.565019	0.0765685	0.0417852	0.0186464	0.0158869	0.0133965	0.0163201	1	0.942297	0.931755	0.561518	0.0865919	0.0605408	0.0275617	0.0249	0.0186244	0.02075	1	0.958279	0.970444	0.564092	0.0795913	0.0455454	0.0188021	0.0165909	0.0134907	0.0143413	53.3679	-0.129692	0.0159565	0.998907	53.332	-0.114827	0.0212592	0.996719	53.3731	-0.130786	0.0171483	0.998832	Yes	Yes
KBL	P0AB77	2-amino-3-ketobutyrate coenzyme A ligase OS=Escherichia coli (strain K12) GN=kbl PE=1 SV=1	47098.5	TRUE	Cytosol	1	0.999167	0.986781	0.926084	0.564054	0.162709	0.0449802	0.0248814	0.0192667	0.0208641	1	0.998625	1.00169	0.898366	0.541797	0.180838	0.0533095	0.0306215	0.0221921	0.0268779	1	0.983031	0.987876	0.876515	0.491473	0.152022	0.0371928	0.0320462	0.0246734	0.025624	59.0478	-0.111321	0.0190031	0.99918	58.8265	-0.0956981	0.0204194	0.999097	58.2474	-0.0943202	0.0174954	0.998686	Yes	Yes
KDGK	P37647	2-dehydro-3-deoxygluconokinase OS=Escherichia coli (strain K12) GN=kdgK PE=1 SV=1	37434.4	TRUE	Cytosol	1	0.960527	0.9793	0.783749	0.433609	0.0938749	0.0275	0.0226817	0.0153689	0.0170442	1	0.968409	0.973126	0.83687	0.459371	0.107971	0.0386306	0.0306954	0.0229216	0.0286447	1	0.985799	1.00052	0.865378	0.44233	0.104157	0.0417704	0.0360766	0.0279071	0.0327162	57.0701	-0.0832204	0.00145371	0.994809	57.6526	-0.0912564	0.0145995	0.996115	57.7041	-0.100748	0.023184	0.998103	Yes	Yes
KDGR	P76268	Transcriptional regulator KdgR OS=Escherichia coli (strain K12) GN=kdgR PE=1 SV=1	32817.4	TRUE	Cytosol	1	0.972266	0.955573	0.876262	0.167817	0.0749516	0.0339505	0.0287546	0.0224109	0.0246832	1	0.951183	0.962754	0.814037	0.168099	0.0896287	0.0368731	0.0305604	0.026274	0.0283144	1	0.991743	0.996229	0.899004	0.180756	0.0999803	0.0310277	0.0265692	0.0188749	0.023336	55.8074	-0.155246	0.0322464	0.998181	55.426	-0.135526	0.0353826	0.997425	56.0573	-0.156864	0.0343049	0.998551	Yes	Yes
KDPD	P21865	Sensor protein KdpD OS=Escherichia coli (strain K12) GN=kdpD PE=1 SV=2	105186.0	TRUE	Inner_membrane	1	0.991922	0.967111	0.551079	0.273387	0.150187	0.0561462	0.0480994	0.0321434	0.0343903	1	0.998537	0.972419	0.554003	0.26799	0.149904	0.0574863	0.0474699	0.0323822	0.0347806	1	1.00141	0.974746	0.544002	0.26621	0.146492	0.0536863	0.0475981	0.0318207	0.0343218	54.1739	-0.0707577	0.035454	0.99678	54.1766	-0.0721835	0.0372076	0.996764	54.0744	-0.0728913	0.037262	0.996221	Yes	Yes
KDSA	P0A715	2-dehydro-3-deoxyphosphooctonate aldolase OS=Escherichia coli (strain K12) GN=kdsA PE=1 SV=1	36082.6	TRUE	Cytosol	1	0.947876	0.97077	0.801304	0.0799928	0.0451345	0.0231528	0.0209008	0.0178241	0.0196396	1	0.973631	0.978155	0.841725	0.0911928	0.0577448	0.0216344	0.0191778	0.0160515	0.0183366	1	0.983742	0.999418	0.828796	0.109209	0.0703833	0.0278503	0.0263802	0.019952	0.0223732	54.7298	-0.182409	0.0237217	0.998028	55.0562	-0.183914	0.0246488	0.998974	55.0983	-0.169832	0.030683	0.999249	Yes	Yes
KDSB	P04951	3-deoxy-manno-octulosonate cytidylyltransferase OS=Escherichia coli (strain K12) GN=kdsB PE=1 SV=2	28856.9	TRUE	Cytosol	1	1.01865	0.983484	0.896735	0.814483	0.728461	0.271264	0.117567	0.0808912	0.0945711	1	1.0385	0.990415	0.923388	0.847851	0.738717	0.295524	0.11942	0.0879129	0.088091	1	1.0078	0.979798	0.86732	0.716266	0.630002	0.250603	0.0979293	0.0652856	0.070344	65.3194	-0.0633892	0.0506927	0.987814	65.7054	-0.0670458	0.0577698	0.99261	63.7554	-0.0493366	0	0.989637	Yes	Yes
KDSC	P0ABZ4	3-deoxy-D-manno-octulosonate 8-phosphate phosphatase KdsC OS=Escherichia coli (strain K12) GN=kdsC PE=1 SV=1	22504.2	TRUE	Cytosol	1	1.02891	0.963531	0.797817	0.697481	0.703247	0.581729	0.62917	0.625993	0.712052	1	1.00356	0.994769	0.702121	0.535108	0.44822	0.342508	0.352457	0.335978	0.375744	1	0.974354	0.988229	0.741569	0.599106	0.558249	0.465778	0.519194	0.502123	0.566061		-0.0299937	0.644961	0.949398	59.0366	-0.0458851	0.347851	0.990801		-0.0454135	0.518975	0.981025	Yes	Yes
KDSD	P45395	Arabinose 5-phosphate isomerase KdsD OS=Escherichia coli (strain K12) GN=kdsD PE=1 SV=1	38780.5	TRUE	Cytosol	1	1.0097	1.00371	0.806609	0.291981	0.0906505	0.0347899	0.0284372	0.0232695	0.0222573	1	1.03168	0.999604	0.85579	0.316604	0.111477	0.0486711	0.0477296	0.0357285	0.0385817	1	1.01753	1.01098	0.852119	0.293352	0.104507	0.0367179	0.0325019	0.0253903	0.0271599	56.2315	-0.102598	0.0222873	0.999807	56.7027	-0.108357	0.0398132	0.999427	56.5406	-0.111422	0.029199	0.999638	Yes	Yes
KDUI	Q46938	4-deoxy-L-threo-5-hexosulose-uronate ketol-isomerase OS=Escherichia coli (strain K12) GN=kduI PE=1 SV=1	34091.3	FALSE	Cytosol	1	0.994262	0.966666	0.549324	0.272874	0.150063	0.0567799	0.0486422	0.0325061	0.0347784	1	0.988292	0.964648	0.572325	0.297154	0.177066	0.0887244	0.0670915	0.0443615	0.034387	1	0.991144	0.954074	0.581496	0.315657	0.199977	0.0986189	0.0944699	0.0623518	0.029471	54.1521	-0.0708294	0.0361405	0.996762	54.5675	-0.0658173	0.0457571	0.996849	54.8035	-0.0616417	0.0537322	0.996569	Yes	Yes
KEFC	P03819	Glutathione-regulated potassium-efflux system protein KefC OS=Escherichia coli (strain K12) GN=kefC PE=1 SV=2	71876.0	FALSE	Inner_membrane	1	1.0018	0.974939	0.559583	0.287939	0.16383	0.0579108	0.0494129	0.0314224	0.0351088	1	0.99299	0.970145	0.568283	0.280778	0.161626	0.0570277	0.0478633	0.0316497	0.0342509	1	0.998239	0.971429	0.558971	0.282401	0.162328	0.0561968	0.0459418	0.0307464	0.0346036	54.4044	-0.0688849	0.0349162	0.995948	54.4156	-0.0694801	0.0339533	0.996918	54.3533	-0.0691863	0.0335536	0.996327	Yes	Yes
KGTP	P0AEX3	Alpha-ketoglutarate permease OS=Escherichia coli (strain K12) GN=kgtP PE=1 SV=1	50399.7	TRUE	Inner_membrane	1	0.990011	0.963298	0.825368	0.762585	0.82624	0.574229	0.393335	0.0833926	0.0518444	1	0.998639	0.987042	0.833859	0.82545	0.818583	0.644839	0.406036	0.0830853	0.0426043	1	1.01445	0.992983	0.814899	0.717588	0.733193	0.560881	0.416058	0.070843	0.046205	69.6123	-0.0391029	0	0.947106	70.8014	-0.0442149	0	0.954269	68.2466	-0.0337625	0	0.942675	Yes	Yes
LACI	P03023	Lactose operon repressor OS=Escherichia coli (strain K12) GN=lacI PE=1 SV=3	41257.9	TRUE	Cytosol	1	0.98766	0.95464	0.555628	0.249527	0.141993	0.0565455	0.0522246	0.0303438	0.0348699	1	0.975249	0.980403	0.578432	0.220119	0.124545	0.052176	0.0460625	0.0347344	0.0412221	1	1.0018	0.970622	0.607417	0.25314	0.139232	0.0638263	0.0517637	0.0396313	0.0444702	54.0112	-0.0733306	0.037403	0.998256	54.0497	-0.0840186	0.042762	0.998269	54.4893	-0.0777359	0.0445104	0.999116	Yes	Yes
LAMB	P02943	Maltoporin OS=Escherichia coli (strain K12) GN=lamB PE=1 SV=1	54577.9	TRUE	Outer_membrane	1	1.0149	0.893728	0.70817	0.76438	0.771662	0.424565	0.381055	0.338538	0.362937	1	0.97368	0.84935	0.653252	0.748401	0.688889	0.423049	0.328332	0.281571	0.305727	1	0.853316	0.777913	0.6451	0.801799	0.667689	0.443447	0.369647	0.361621	0.35931	69.8767	-0.0201536	0.109117	0.917872	67.1223	-0.0200565	0	0.933889	69.0611	-0.0159674	0	0.881266	Yes	Yes
LAPB	P0AB58	Lipopolysaccharide assembly protein B OS=Escherichia coli (strain K12) GN=lapB PE=1 SV=1	49198.7	TRUE	Inner_membrane	1	1.06477	0.983243	0.716753	0.205166	0.118954	0.0522843	0.0493178	0.0344913	0.0333147	1	0.989554	0.999157	0.740173	0.331341	0.200182	0.0786418	0.0709626	0.0687081	0.0775927	1	1.03152	1.01724	0.663855	0.221793	0.120274	0.0539876	0.0482167	0.0374718	0.0323993	55.0481	-0.102169	0.0437475	0.997096	56.2	-0.0769929	0.0677236	0.998747	54.7831	-0.0941884	0.0436964	0.997847	Yes	Yes
LAST	P37005	Uncharacterized tRNA/rRNA methyltransferase LasT OS=Escherichia coli (strain K12) GN=lasT PE=3 SV=2	27133.4	TRUE	Cytosol	1	0.964217	0.952162	0.473441	0.212073	0.125109	0.0586925	0.0468847	0.0363197	0.0390054	1	0.975152	0.970004	0.50152	0.216531	0.131566	0.0518333	0.0472159	0.035946	0.0389248	1	1.00449	1.00098	0.479764	0.212453	0.113917	0.0436774	0.0340425	0.024453	0.0266278	53.002	-0.081335	0.0483831	0.996141	53.3388	-0.0820019	0.0469568	0.996265	53.1857	-0.0889532	0.0407826	0.993753	Yes	Yes
LDCA	P76008	Murein tetrapeptide carboxypeptidase OS=Escherichia coli (strain K12) GN=ldcA PE=1 SV=1	34748.0	TRUE	Cytosol	1	1.02754	0.981431	0.747319	0.556802	0.292922	0.0687258	0.0647661	0.0482984	0.0564215	1	0.980993	0.965107	0.717092	0.560095	0.313431	0.0955466	0.0917036	0.0651334	0.0809936	1	1.02678	0.957673	0.715909	0.517915	0.291973	0.0538903	0.0471093	0.0345351	0.0356613	58.5802	-0.0573312	0.0149408	0.992477	58.488	-0.0511554	0.0287735	0.991058	57.9685	-0.0551021	0	0.993066	Yes	Yes
LDCC	P52095	Constitutive lysine decarboxylase OS=Escherichia coli (strain K12) GN=ldcC PE=1 SV=2	88270.7	TRUE	Cytosol	1	0.981638	0.969106	0.618737	0.397506	0.317377	0.192257	0.160022	0.0929195	0.0646702	1	0.998765	0.976219	0.572565	0.291155	0.174561	0.0764268	0.0600238	0.0394384	0.0383217	1	1.00717	0.991814	0.621526	0.399271	0.274364	0.185987	0.141666	0.087622	0.0550597	56.5169	-0.0471641	0.0801944	0.991177	54.5511	-0.0681746	0.0441426	0.996362	56.3136	-0.052172	0.081841	0.991109	Yes	Yes
LDHA	P52643	D-lactate dehydrogenase OS=Escherichia coli (strain K12) GN=ldhA PE=1 SV=1	41207.7	TRUE	Cytosol	1	0.939877	0.970714	0.73603	0.267404	0.194779	0.0362569	0.0224004	0.0131015	0.0170226	1	0.981513	0.993874	0.744321	0.266188	0.187866	0.0513282	0.0368092	0.0260286	0.0314097	1	0.972485	0.975532	0.755007	0.236643	0.181846	0.0456218	0.0268865	0.0202817	0.0222633	55.8268	-0.0780134	0.0159827	0.994725	55.8345	-0.0836333	0.0347082	0.997019	55.694	-0.0888524	0.0302556	0.995732	Yes	Yes
LEPA	P60785	Elongation factor 4 OS=Escherichia coli (strain K12) GN=lepA PE=1 SV=1	75577.6	TRUE	Cytosol	1	0.962634	0.943666	0.628061	0.0905624	0.0494947	0.023975	0.020904	0.0181243	0.0197936	1	0.983898	0.952343	0.662795	0.093719	0.0578432	0.0291947	0.0298489	0.0225628	0.0269148	1	1.00033	0.976607	0.643164	0.086866	0.046351	0.0214834	0.0182306	0.0140769	0.0163253	53.8365	-0.130433	0.0204659	0.998043	54.0479	-0.140145	0.0286982	0.998794	53.9131	-0.141031	0.0194737	0.999743	Yes	Yes
LEPB	P00803	Signal peptidase I OS=Escherichia coli (strain K12) GN=lepB PE=1 SV=2	40462.6	TRUE	Inner_membrane	1	0.951477	0.976755	0.91009	0.847801	0.245906	0.0627057	0.0525416	0.0453236	0.0450381	1	0.967965	0.974764	0.856697	0.743744	0.277282	0.0687927	0.0579346	0.0500536	0.0494479	1	0.978404	1.01152	0.961635	0.851388	0.343383	0.0814619	0.0650133	0.057206	0.0582582	60.9895	-0.167125	0.0494743	0.994119	60.6335	-0.108422	0.0454771	0.989283	61.5475	-0.136252	0.0603576	0.998981	Yes	Yes
LEUB	P30125	3-isopropylmalate dehydrogenase OS=Escherichia coli (strain K12) GN=leuB PE=1 SV=3	42813.3	TRUE	Cytosol	1	0.987306	0.954669	0.658991	0.493424	0.488157	0.309808	0.0682885	0.0356833	0.0359723	1	0.989892	0.983086	0.753505	0.546446	0.487196	0.280492	0.071896	0.0426331	0.0434849	1	0.9935	0.969668	0.729316	0.569866	0.540492	0.378486	0.0829273	0.0434291	0.0486831	59.4082	-0.0376823	0	0.973046	60.5836	-0.0414838	0	0.987175	61.5305	-0.0373942	0	0.971268	Yes	Yes
LEUS	P07813	Leucine--tRNA ligase OS=Escherichia coli (strain K12) GN=leuS PE=1 SV=2	110173.0	TRUE	Cytosol	1	0.974681	0.973173	0.916081	0.544076	0.0586271	0.0235601	0.0198112	0.0146043	0.0164597	1	0.955039	0.9571	0.923755	0.574278	0.0592149	0.0222804	0.0172164	0.0126499	0.0160631	1	0.95412	0.982491	0.909144	0.592232	0.08094	0.0271708	0.0217043	0.0172583	0.0203794	58.8086	-0.174075	0.0140936	0.996256	58.9698	-0.189537	0.0141852	0.995363	59.0993	-0.169717	0.0178196	0.995072	Yes	Yes
LEXA	P0A7C2	LexA repressor OS=Escherichia coli (strain K12) GN=lexA PE=1 SV=1	24864.7	TRUE	Cytosol	1	0.993301	0.989427	0.72799	0.474286	0.23403	0.0695303	0.054646	0.0247438	0.0348262	1	0.990655	1.00882	0.728761	0.447976	0.275685	0.083385	0.0568706	0.0438531	0.0479307	1	1.03953	1.02831	0.715796	0.394232	0.222763	0.0472613	0.0438619	0.0375804	0.0378372	57.5024	-0.0603793	0.0085841	0.996859	57.5193	-0.0591779	0.0241534	0.996399	56.7552	-0.0675082	0.0234834	0.994683	Yes	Yes
LHGO	P37339	L-2-hydroxyglutarate oxidase LhgO OS=Escherichia coli (strain K12) GN=lhgO PE=1 SV=3	49774.0	TRUE	Cytosol	1	0.974184	0.96754	0.77281	0.461446	0.165614	0.0424036	0.0328916	0.0267479	0.0266697	1	0.992758	0.986343	0.759877	0.455293	0.187542	0.0548537	0.0416673	0.036969	0.0390626	1	0.973583	0.970139	0.748686	0.440768	0.178883	0.0485765	0.0383305	0.034391	0.0371987	57.3804	-0.0717476	0.00749224	0.996845	57.3344	-0.0691954	0.0187586	0.997673	57.0831	-0.0684518	0.0148144	0.997416	Yes	Yes
LIGA	P15042	DNA ligase OS=Escherichia coli (strain K12) GN=ligA PE=1 SV=2	81349.7	TRUE	Cytosol	1	0.990041	0.977224	0.312209	0.141441	0.0982802	0.0348541	0.0334998	0.0236874	0.0289656	1	0.975742	0.97602	0.277619	0.106899	0.0681516	0.0287078	0.0284688	0.0215436	0.0261962	1	1.00219	0.98212	0.268034	0.112819	0.0730974	0.0315625	0.0296421	0.0233035	0.0276603	51.533	-0.142916	0.0545042	0.994565	51.3625	-0.161416	0.0434596	0.997064	51.3541	-0.170635	0.0471755	0.996938	Yes	Yes
LIPA	P60716	Lipoyl synthase OS=Escherichia coli (strain K12) GN=lipA PE=1 SV=1	40629.5	TRUE	Cytosol	1	0.970444	0.94334	0.547216	0.187876	0.121926	0.0655089	0.06238	0.0504016	0.064859	1	0.961123	0.9627	0.556803	0.195196	0.114253	0.04744	0.0440881	0.0344659	0.0397306	1	0.996944	0.985849	0.566427	0.180079	0.101053	0.0315904	0.0248424	0.0180312	0.0215402	53.4872	-0.0868947	0.0598687	0.999166	53.693	-0.0863886	0.0410773	0.998399	53.7793	-0.092502	0.0262464	0.998641	Yes	Yes
LIPB	P60720	Octanoyltransferase OS=Escherichia coli (strain K12) GN=lipB PE=1 SV=1	25871.7	TRUE	Cytosol	1	0.982231	0.92007	0.411198	0.197749	0.120932	0.0411217	0.0315977	0.0236101	0.0205711	1	0.990289	0.943217	0.398667	0.188419	0.101263	0.0366583	0.0279959	0.0212786	0.0229474	1	0.983363	0.914088	0.389636	0.185933	0.1052	0.0408393	0.0311646	0.0225248	0.024519	52.3183	-0.0806949	0.0358001	0.99544	52.215	-0.0904613	0.0383491	0.994933	52.0277	-0.085498	0.0380073	0.995943	Yes	Yes
LIVJ	P0AD96	Leu/Ile/Val-binding protein OS=Escherichia coli (strain K12) GN=livJ PE=1 SV=1	46327.1	TRUE	Periplasm	1	0.953962	0.94196	0.73761	0.663543	0.653154	0.413809	0.241328	0.277775	0.374119	1	0.950091	0.962096	0.761829	0.699479	0.627369	0.399776	0.22281	0.277632	0.391177	1	0.965478	0.970059	0.723498	0.665285	0.613433	0.42929	0.247033	0.308138	0.437578	65.0647	-0.0268236	0.211046	0.945472	64.7595	-0.0305939	0.241543	0.944024	64.5996	-0.0287994	0.292328	0.935394	Yes	Yes
LIVK	P04816	Leucine-specific-binding protein OS=Escherichia coli (strain K12) GN=livK PE=1 SV=2	45655.3	TRUE	Periplasm	1	0.992198	0.969496	0.650078	0.458667	0.367772	0.107292	0.0997734	0.0919716	0.120136	1	0.950952	0.912493	0.646813	0.436541	0.321487	0.0965664	0.0846023	0.0867298	0.106576	1	1.0367	0.951299	0.645546	0.477834	0.369238	0.0957572	0.0992891	0.10466	0.146119	57.362	-0.047625	0.0626151	0.98713	56.6596	-0.0468876	0.0457035	0.992008	57.3709	-0.0475756	0.0745693	0.982633	Yes	Yes
LLDD	P33232	L-lactate dehydrogenase OS=Escherichia coli (strain K12) GN=lldD PE=1 SV=1	46080.3	TRUE	Cytosol	1	0.9811	0.936586	0.814154	0.730434	0.774952	0.358905	0.0418831	0.0279434	0.0356607	1	0.988785	0.983424	0.910505	0.877644	0.900645	0.424288	0.0416229	0.0307303	0.032444	1	0.990809	0.972959	0.874503	0.808798	0.783977	0.369896	0.0408788	0.0315799	0.0368745	65.5121	-0.0548606	0	0.95442	67.9754	-0.0956108	0.00458713	0.986502	66.3155	-0.0658318	0	0.978152	Yes	Yes
LLDP	P33231	L-lactate permease OS=Escherichia coli (strain K12) GN=lldP PE=1 SV=1	63539.6	TRUE	Inner_membrane	1	0.982279	0.968221	0.635166	0.383223	0.294863	0.159997	0.173075	0.10522	0.0395691	1	1.0073	0.995617	0.65691	0.420297	0.303272	0.203545	0.194841	0.13882	0.0393623	1	1.01981	0.991854	0.744079	0.504287	0.415411	0.244177	0.296596	0.168657	0.072628	56.3053	-0.0507075	0.0823653	0.991314	56.9732	-0.0498775	0.104051	0.987417	59.6585	-0.0401546	0.115794	0.981771	Yes	Yes
LNT	P23930	Apolipoprotein N-acyltransferase OS=Escherichia coli (strain K12) GN=lnt PE=1 SV=1	60408.6	TRUE	Inner_membrane	1	1.00394	0.958476	0.753329	0.534668	0.266937	0.063728	0.0569673	0.042782	0.0463326	1	0.975136	0.973752	0.707581	0.530817	0.303871	0.0495205	0.0482272	0.0317453	0.0355426	1	0.978971	0.9628	0.803516	0.616468	0.315872	0.0558361	0.0476298	0.0316665	0.0441862	58.2528	-0.058471	0.0094282	0.994871	58.0899	-0.0546046	0	0.990845	59.5512	-0.0630116	0.00189941	0.992286	Yes	Yes
LOIP	P25894	Metalloprotease LoiP OS=Escherichia coli (strain K12) GN=loiP PE=1 SV=2	29746.2	TRUE	Outer_membrane	1	0.91575	0.938302	0.778411	0.697184	0.635126	0.52708	0.513396	0.459978	0.471464	1	0.979336	0.992139	0.822545	0.743403	0.625665	0.497376	0.542074	0.50981	0.545723	1	0.976453	0.975584	0.823809	0.77808	0.641258	0.546656	0.614988	0.574476	0.611699	75.6402	-0.019382	0.401409	0.98345		-0.0282486	0.50852	0.978895		-0.0247435	0.575606	0.964222	Yes	Yes
LOLA	P61316	Outer-membrane lipoprotein carrier protein OS=Escherichia coli (strain K12) GN=lolA PE=1 SV=1	25748.5	TRUE	Periplasm	1	0.98776	0.972909	0.779571	0.62497	0.58388	0.499122	0.585226	0.593553	0.715165	1	1.00141	0.976911	0.81495	0.615484	0.542136	0.444345	0.539304	0.542949	0.630374	1	0.97667	0.948431	0.765491	0.664742	0.58146	0.54757	0.653364	0.673722	0.771508		-0.0505821	0.595208	0.925086		-0.0498258	0.538351	0.956565		-0.0409045	0.646188	0.86967	Yes	Yes
LOLB	P61320	Outer-membrane lipoprotein LolB OS=Escherichia coli (strain K12) GN=lolB PE=1 SV=1	26343.0	TRUE	Outer_membrane	1	0.985008	0.99997	0.764865	0.689995	0.694491	0.44059	0.35641	0.331074	0.415573	1	1.0215	0.993909	0.855256	0.822405	0.812807	0.528399	0.408758	0.368929	0.441531	1	1.02191	0.976913	0.832779	0.731043	0.718995	0.474952	0.433955	0.379218	0.445701	67.5184	-0.0264589	0.299095	0.954336	71.8572	-0.029496	0.34064	0.956629	70.4871	-0.025639	0.353432	0.97178	Yes	Yes
LOLC	P0ADC3	Lipoprotein-releasing system transmembrane protein LolC OS=Escherichia coli (strain K12) GN=lolC PE=1 SV=1	45527.6	TRUE	Inner_membrane	1	0.985969	0.956059	0.800395	0.637595	0.303334	0.039122	0.0353436	0.0270886	0.0295662	1	1.00542	0.970709	0.863618	0.689077	0.34695	0.0429194	0.0409416	0.0302214	0.0320681	1	0.98506	0.99683	0.929297	0.755237	0.415752	0.0354519	0.0301451	0.0236199	0.0233195	59.6345	-0.0669119	0	0.989809	60.612	-0.078816	0.00879207	0.993703	61.5876	-0.0929169	0.00687673	0.996855	Yes	Yes
LOLD	P75957	Lipoprotein-releasing system ATP-binding protein LolD OS=Escherichia coli (strain K12) GN=lolD PE=1 SV=2	28057.1	TRUE	Cytosol	1	0.976589	0.949143	0.765611	0.550964	0.288844	0.0434041	0.0338407	0.0286246	0.0318129	1	0.953979	0.957763	0.74143	0.503964	0.276367	0.0455902	0.0375657	0.0262645	0.0273352	1	0.948255	0.955926	0.721376	0.48429	0.278895	0.0570946	0.0456565	0.034094	0.0357404	58.5496	-0.0599945	0	0.993224	57.9352	-0.0583996	0	0.994312	57.6482	-0.0554838	0	0.994562	Yes	Yes
LOLE	P75958	Lipoprotein-releasing system transmembrane protein LolE OS=Escherichia coli (strain K12) GN=lolE PE=1 SV=3	48866.7	TRUE	Inner_membrane	1	0.982123	0.988185	0.773976	0.603134	0.393851	0.0598083	0.0525205	0.0338953	0.0412993	1	0.987515	0.97313	0.762322	0.648512	0.430289	0.0514855	0.0404993	0.0323758	0.0343041	1	0.986752	0.960757	0.749825	0.546518	0.356146	0.0688871	0.0591179	0.0474485	0.0489499	59.7606	-0.0563812	0	0.98912	60.2872	-0.0571339	0	0.982128	58.8501	-0.0526627	0	0.992629	Yes	Yes
LON	P0A9M0	Lon protease OS=Escherichia coli (strain K12) GN=lon PE=1 SV=1	101704.0	TRUE	Cytosol	1	0.933322	0.934222	0.237207	0.0662874	0.038382	0.0180252	0.0158634	0.0122733	0.0144744	1	0.951389	0.978861	0.28361	0.104534	0.0637978	0.0270211	0.0238877	0.0187657	0.021642	1	0.988494	0.965641	0.250459	0.0891847	0.0513972	0.0216023	0.0189072	0.0144112	0.0140076	50.8403	-0.148546	0.0238008	0.996754	51.4205	-0.161218	0.0399043	0.996009	51.1476	-0.163064	0.0319611	0.99803	Yes	Yes
LPDA	P0A9P0	Dihydrolipoyl dehydrogenase OS=Escherichia coli (strain K12) GN=lpdA PE=1 SV=2	59879.1	TRUE	Cytosol	1	0.980582	0.938048	0.849714	0.344824	0.229541	0.0286316	0.0216939	0.0148243	0.014934	1	0.970147	0.96601	0.847888	0.331541	0.217031	0.0269886	0.0196282	0.0136901	0.0137546	1	1.01238	0.965881	0.832123	0.314556	0.21719	0.0298966	0.0230128	0.0177537	0.0223363	57.1994	-0.0801458	0.0116221	0.994351	57.0665	-0.0844003	0.013865	0.995278	56.8382	-0.084172	0.0200533	0.995412	Yes	Yes
LPLA	P32099	Lipoate-protein ligase A OS=Escherichia coli (strain K12) GN=lplA PE=1 SV=3	41223.3	TRUE	Cytosol	1	1.00426	0.979653	0.368899	0.153451	0.101869	0.0376551	0.029671	0.0235916	0.0257914	1	0.967097	0.928473	0.340534	0.145904	0.0877237	0.0295447	0.0243814	0.0187592	0.0202601	1	0.961442	0.921267	0.320863	0.14536	0.0825413	0.0318607	0.0256932	0.0197747	0.0210617	51.9441	-0.120234	0.050386	0.99455	51.5437	-0.105949	0.0386739	0.995587	51.3468	-0.108702	0.0404308	0.995269	Yes	Yes
LPOA	P45464	Penicillin-binding protein activator LpoA OS=Escherichia coli (strain K12) GN=lpoA PE=1 SV=1	78508.0	TRUE	Outer_membrane	1	0.937965	0.947497	0.818888	0.529848	0.501013	0.385161	0.400053	0.300744	0.32802	1	0.948243	0.963047	0.817644	0.512427	0.458069	0.398352	0.383546	0.299326	0.292314	1	0.946008	0.933948	0.809798	0.554397	0.487529	0.424069	0.449294	0.311407	0.328272	61.4479	-0.0382703	0.324849	0.983952	60.3838	-0.0436827	0.321567	0.986442	62.4293	-0.0339267	0.335579	0.980325	Yes	Yes
LPOB	P0AB38	Penicillin-binding protein activator LpoB OS=Escherichia coli (strain K12) GN=lpoB PE=1 SV=1	24162.6	TRUE	Outer_membrane	1	0.989861	1.00012	0.839988	0.78389	0.544105	0.28031	0.268923	0.223273	0.257442	1	0.985454	0.976676	0.873254	0.801373	0.54979	0.285011	0.253037	0.221095	0.246747	1	0.997379	1.01112	0.856761	0.716923	0.498252	0.267731	0.243745	0.191021	0.222601	63.5702	-0.0491237	0.213319	0.984784	63.6672	-0.0551868	0.213947	0.989883	62.5585	-0.0490665	0.184271	0.994054	Yes	Yes
LPP	P69776	Major outer membrane prolipoprotein Lpp OS=Escherichia coli (strain K12) GN=lpp PE=1 SV=1	9979.46	TRUE	Outer_membrane	1	1.18437	1.17639	1.04312	1.21844	1.52292	1.17646	1.19731	1.37751	1.21022	1	0.928275	1.03409	0.858853	1.11012	1.18897	1.03227	1.10027	0.903944	1.09115	1	1.1533	0.998927	0.826348	1.12273	1.25319	1.22683	1.0922	1.33582	1.21239		0.010925	1.29865	0.293446		0.0157705	1.07058	0.233883		0.2392	1.22409	0.580305	Yes	Yes
LPTA	P0ADV1	Lipopolysaccharide export system protein LptA OS=Escherichia coli (strain K12) GN=lptA PE=1 SV=1	24468.5	TRUE	Periplasm	1	0.970627	0.977354	0.938807	0.567625	0.320858	0.312181	0.406541	0.482709	0.632037	1	0.944464	1.00702	0.92016	0.575996	0.303859	0.273237	0.372447	0.458986	0.586249	1	0.943847	0.931517	0.890191	0.593944	0.323352	0.312285	0.461578	0.59454	0.779911	59.516	-0.0995647	0.432744	0.897311	59.3707	-0.0941153	0.400382	0.906964		-0.0795407	0.500669	0.727791	Yes	Yes
LPTB	P0A9V1	Lipopolysaccharide export system ATP-binding protein LptB OS=Escherichia coli (strain K12) GN=lptB PE=1 SV=2	28445.3	TRUE	Cytosol	1	0.951816	0.97985	0.755875	0.368212	0.0994833	0.0364117	0.0257909	0.0159994	0.0179037	1	0.919626	0.90658	0.736525	0.361701	0.0963816	0.0351453	0.0303554	0.0210565	0.0207229	1	0.964441	0.940398	0.757947	0.336858	0.078449	0.0274456	0.0259659	0.0188859	0.0225082	56.4078	-0.0820722	0.00800983	0.99708	56.0692	-0.0750327	0.0051488	0.991793	56.1142	-0.0859522	0.00925629	0.996895	Yes	Yes
LPTC	P0ADV9	Lipopolysaccharide export system protein LptC OS=Escherichia coli (strain K12) GN=lptC PE=1 SV=1	24439.1	TRUE	Inner_membrane	1	0.973429	0.977381	0.766783	0.567144	0.178555	0.0434236	0.036208	0.030384	0.0348136	1	0.940981	0.957608	0.758509	0.541125	0.200897	0.0505834	0.0394444	0.0328147	0.0326959	1	0.96997	0.965324	0.755628	0.553886	0.212242	0.0492956	0.0455669	0.0423921	0.0448756	58.2461	-0.0694275	0.00403723	0.988709	58.024	-0.0642511	0.00187056	0.990235	58.1583	-0.0640131	0.00996552	0.990465	Yes	Yes
LPTD	P31554	LPS-assembly protein LptD OS=Escherichia coli (strain K12) GN=lptD PE=1 SV=2	96030.7	TRUE	Outer_membrane	1	1.18075	1.14895	0.828946	1.22062	1.34038	0.63675	0.568155	0.441641	0.787721	1	1.09176	1.0166	0.828058	1.10191	1.18348	0.617875	0.451407	0.365731	0.613822	1	1.0343	0.919917	0.701	1.15442	1.28584	0.683935	0.526979	0.434385	0.73865		-0.322362	0.599172	0.636316	69.6668	-0.415776	0.476987	0.85407		-0.344461	0.566671	0.632325	Yes	Yes
LPTE	P0ADC1	LPS-assembly lipoprotein LptE OS=Escherichia coli (strain K12) GN=lptE PE=1 SV=1	23462.6	TRUE	Outer_membrane	1	1.12403	1.09828	0.789309	0.958901	1.02288	0.440253	0.402738	0.293522	0.570256	1	1.0985	1.0462	0.803392	1.01223	1.09959	0.565016	0.386553	0.326115	0.561391	1	1.17234	0.951946	0.773336	1.13948	1.31332	0.718093	0.568499	0.432519	0.822248	68.5045	-0.469651	0.422172	0.876747	69.2426	-0.457913	0.424686	0.891214		-0.311649	0.607755	0.599612	Yes	Yes
LPTF	P0AF98	Lipopolysaccharide export system permease protein LptF OS=Escherichia coli (strain K12) GN=lptF PE=1 SV=1	43195.6	TRUE	Inner_membrane	1	0.992018	0.986737	0.774398	0.478544	0.262233	0.110142	0.103761	0.0777799	0.0753067	1	1.01361	0.980586	0.686047	0.396354	0.247978	0.094552	0.0891955	0.0687573	0.0697558	1	1.04169	0.969773	0.818136	0.480664	0.274129	0.102304	0.112888	0.089935	0.0857653	57.907	-0.0619725	0.0640446	0.998767	56.514	-0.0600394	0.0574343	0.99757	58.194	-0.0662757	0.0770483	0.997848	Yes	Yes
LPTG	P0ADC6	Lipopolysaccharide export system permease protein LptG OS=Escherichia coli (strain K12) GN=lptG PE=1 SV=1	43488.5	TRUE	Inner_membrane	1	0.953882	0.93466	0.777675	0.523713	0.234584	0.0813287	0.0769618	0.0590122	0.0458552	1	0.964839	0.950225	0.746696	0.500255	0.246809	0.0979114	0.0816322	0.0544492	0.044525	1	0.959957	0.941342	0.771819	0.481048	0.241245	0.0879197	0.0870775	0.0597966	0.0547528	58.1147	-0.0609606	0.027856	0.994215	57.8206	-0.0568181	0.0253883	0.996854	57.7581	-0.0607746	0.0384806	0.997101	Yes	Yes
LPXA	P0A722	Acyl-[acyl-carrier-protein]--UDP-N-acetylglucosamine O-acyltransferase OS=Escherichia coli (strain K12) GN=lpxA PE=1 SV=1	30639.2	TRUE	Cytosol	1	0.994451	0.953095	0.816926	0.711704	0.614513	0.102754	0.0368898	0.0242388	0.0272043	1	1.00976	0.96148	0.877367	0.761375	0.705901	0.145766	0.0703939	0.0548023	0.0593159	1	0.953791	0.980579	0.892994	0.808032	0.761877	0.12007	0.0358892	0.0229238	0.0231649	62.6687	-0.0623743	0	0.973294	64.1405	-0.0703811	0.0179097	0.976001	64.7664	-0.101306	0.00585583	0.978504	Yes	Yes
LPXB	P10441	Lipid-A-disaccharide synthase OS=Escherichia coli (strain K12) GN=lpxB PE=1 SV=2	47566.8	TRUE	Cytosol	1	0.98713	0.976714	0.746542	0.170638	0.0966047	0.0412061	0.0392437	0.0299358	0.0319132	1	0.973796	0.967088	0.673378	0.192523	0.115087	0.0444151	0.0418019	0.0282036	0.0281861	1	0.998004	0.993357	0.736476	0.223033	0.161629	0.0859608	0.0636147	0.0397051	0.0392107	55.0176	-0.119766	0.0389065	0.999221	54.6673	-0.0963602	0.0356166	0.99893	55.3403	-0.0974326	0.0603972	0.997522	Yes	Yes
LPXC	P0A725	UDP-3-O-acyl-N-acetylglucosamine deacetylase OS=Escherichia coli (strain K12) GN=lpxC PE=1 SV=1	37713.8	TRUE	Cytosol	1	1.50272	1.02362	0.567901	0.219597	0.149786	0.0782714	0.0672523	0.0581984	0.173088	1	1.01164	1.00537	0.489013	0.23927	0.153513	0.0729874	0.07653	0.0573729	0.0633993	1	0.994835	0.99748	0.465536	0.221872	0.136646	0.070036	0.0683459	0.0600367	0.0639614	53.7604	-0.103802	0.104003	0.888704	53.3057	-0.0873788	0.0788274	0.992535	52.9523	-0.093798	0.0783756	0.993716	Yes	Yes
LPXD	P21645	UDP-3-O-(3-hydroxymyristoyl)glucosamine N-acyltransferase OS=Escherichia coli (strain K12) GN=lpxD PE=1 SV=2	39622.8	TRUE	Cytosol	1	1.03389	0.930248	0.69695	0.106777	0.0610708	0.0269492	0.0234737	0.0181493	0.0188256	1	0.996501	0.986383	0.730309	0.124969	0.0761317	0.0296498	0.0279792	0.0207061	0.0195792	1	0.993142	0.979289	0.737562	0.141947	0.0916726	0.0427429	0.0397196	0.032017	0.032006	54.3525	-0.134082	0.0235149	0.997079	54.6485	-0.136117	0.0293004	0.999377	54.7647	-0.131214	0.0414072	0.999191	Yes	Yes
LPXH	P43341	UDP-2,3-diacylglucosamine hydrolase OS=Escherichia coli (strain K12) GN=lpxH PE=1 SV=2	29797.9	TRUE	Cytosol	1	0.996317	1.00556	0.660267	0.454136	0.357103	0.212846	0.185474	0.12319	0.0891142	1	0.966874	0.957276	0.621878	0.398098	0.276315	0.180396	0.132599	0.0988352	0.0735183	1	0.995316	0.957808	0.613656	0.357574	0.219512	0.113017	0.0943744	0.0701488	0.0564375	57.7394	-0.0456766	0.101623	0.989281	56.1748	-0.0500248	0.0820367	0.995277	55.4538	-0.0585478	0.0604415	0.997529	Yes	Yes
LPXK	P27300	Tetraacyldisaccharide 4'-kinase OS=Escherichia coli (strain K12) GN=lpxK PE=1 SV=2	38831.1	TRUE	Inner_membrane	1	1.00798	0.990732	0.673621	0.15572	0.0836281	0.0342863	0.0292039	0.019858	0.0224056	1	0.96668	0.975397	0.660445	0.193207	0.110467	0.0446441	0.04163	0.0266514	0.0317678	1	0.993347	0.966759	0.658138	0.182546	0.106803	0.041455	0.0345672	0.0275148	0.0344451	54.4634	-0.112668	0.0287632	0.999544	54.5692	-0.096152	0.0360203	0.998889	54.4869	-0.098087	0.0346784	0.999469	Yes	Yes
LPXL	P0ACV0	Lipid A biosynthesis lauroyltransferase OS=Escherichia coli (strain K12) GN=lpxL PE=1 SV=1	39793.4	TRUE	Inner_membrane	1	0.964842	0.982677	0.75902	0.532706	0.142979	0.0336335	0.0290851	0.0253379	0.0289134	1	0.98571	0.957865	0.727373	0.481585	0.175109	0.0520137	0.0420838	0.0282146	0.0300862	1	0.975386	0.993629	0.749799	0.465418	0.181453	0.0573984	0.0430448	0.0334021	0.0348161	57.7863	-0.0721155	0.000342599	0.988834	57.2143	-0.0637643	0.00386874	0.994618	57.3365	-0.0682	0.015458	0.996296	Yes	Yes
LPXM	P24205	Lipid A biosynthesis myristoyltransferase OS=Escherichia coli (strain K12) GN=lpxM PE=1 SV=1	41625.3	TRUE	Inner_membrane	1	0.953705	0.962681	0.825936	0.412327	0.0670282	0.0304128	0.0231475	0.0180582	0.0186563	1	0.973135	0.970782	0.824569	0.387428	0.0860922	0.033184	0.0275706	0.0187339	0.0195076	1	0.96408	0.984361	0.897763	0.377952	0.0593345	0.0219774	0.020426	0.0135024	0.0124614	57.1505	-0.0956735	0.00731959	0.994838	56.9933	-0.0944905	0.01201	0.997784	57.3978	-0.121254	0.0094726	0.99843	Yes	Yes
LPXT	P76445	Lipid A 1-diphosphate synthase OS=Escherichia coli (strain K12) GN=lpxT PE=1 SV=2	29319.3	TRUE	Inner_membrane	1	0.961953	0.975086	0.801696	0.662215	0.631589	0.369782	0.255506	0.119423	0.0840821	1	0.96989	0.957321	0.838667	0.668005	0.617396	0.401508	0.247825	0.120078	0.0659148	1	0.975296	0.98528	0.837195	0.640871	0.571572	0.375936	0.252446	0.11987	0.0702996	64.4772	-0.0336036	0	0.987743	64.7312	-0.0344604	0	0.99162	64.0055	-0.0343952	0	0.993926	Yes	Yes
LRHA	P36771	Probable HTH-type transcriptional regulator LrhA OS=Escherichia coli (strain K12) GN=lrhA PE=4 SV=2	36862.3	TRUE	Cytosol	1	0.953545	0.926707	0.74572	0.56738	0.56962	0.0694288	0.0313531	0.0216092	0.0237403	1	1.00271	0.991423	0.7779	0.644423	0.623809	0.0807715	0.0356141	0.0227845	0.0226328	1	0.971358	0.953899	0.725778	0.555274	0.522024	0.0728937	0.0323769	0.0203806	0.0242515	60.2838	-0.0488899	0	0.959071	61.8869	-0.055571	0	0.96154	59.7614	-0.0488597	0	0.96944	Yes	Yes
LRP	P0ACJ0	Leucine-responsive regulatory protein OS=Escherichia coli (strain K12) GN=lrp PE=1 SV=2	21280.7	TRUE	Cytosol	1	0.978446	0.956162	0.823994	0.374232	0.0963731	0.0494918	0.0475802	0.0311799	0.0343766	1	0.948588	0.977137	0.838143	0.370455	0.0802619	0.0358915	0.0336314	0.0225397	0.0257725	1	0.965131	0.965333	0.845409	0.413435	0.0764652	0.0339227	0.0328073	0.0259619	0.0328648	56.8705	-0.0939995	0.0289801	0.997842	56.9481	-0.100342	0.0188676	0.997153	57.2981	-0.0998782	0.018376	0.996126	Yes	Yes
LSRB	P76142	Autoinducer 2-binding protein LsrB OS=Escherichia coli (strain K12) GN=lsrB PE=1 SV=1	42734.2	TRUE	Periplasm	1	0.972299	0.998443	0.683975	0.361803	0.181569	0.0971997	0.0827053	0.0809937	0.102661	1	0.987744	0.975651	0.741356	0.376371	0.180566	0.080909	0.0897925	0.0868203	0.119478	1	0.959855	0.956468	0.694779	0.371829	0.197395	0.0803481	0.0793684	0.0854968	0.113416	55.894	-0.0709397	0.0797961	0.997165	56.3826	-0.0750863	0.0842288	0.998078	56.027	-0.0670535	0.0759113	0.996915	Yes	Yes
LSRF	P76143	3-hydroxy-5-phosphonooxypentane-2,4-dione thiolase OS=Escherichia coli (strain K12) GN=lsrF PE=1 SV=1	35594.6	TRUE	Cytosol	1	0.979477	0.988631	0.817962	0.760776	0.778187	0.636319	0.604435	0.20386	0.0374349	1	1.00201	1.0021	0.841021	0.76967	0.752151	0.640215	0.610327	0.195408	0.0370035	1	0.968863	0.977816	0.817723	0.740157	0.694278	0.599416	0.634946	0.181148	0.0278022	71.8341	-0.0305799	0	0.899245	71.7882	-0.0308749	0	0.905797	70.495	-0.0275683	0	0.879001	Yes	Yes
LSRR	P76141	Transcriptional regulator LsrR OS=Escherichia coli (strain K12) GN=lsrR PE=1 SV=1	36295.3	FALSE	Cytosol	1	0.981742	0.963494	0.66815	0.391564	0.127951	0.0424298	0.0412337	0.0331948	0.0375585	1	0.986911	0.977296	0.635782	0.340391	0.138361	0.0519807	0.0434767	0.0322813	0.0370012	1	1.00731	0.981426	0.591823	0.306441	0.143499	0.0542484	0.0477015	0.0307447	0.0328563	55.8904	-0.0675791	0.0154946	0.995675	55.3357	-0.0691216	0.0242731	0.997435	54.7673	-0.0701362	0.0297163	0.996779	Yes	Yes
LTAE	P75823	Low specificity L-threonine aldolase OS=Escherichia coli (strain K12) GN=ltaE PE=1 SV=1	39678.8	TRUE	Cytosol	1	0.973164	0.972038	0.844833	0.733486	0.720396	0.234353	0.0698575	0.0535783	0.0566473	1	0.979094	1.00098	0.841243	0.738681	0.668253	0.209304	0.048983	0.026762	0.0279369	1	0.996516	1.00227	0.859821	0.762327	0.691675	0.258242	0.0731152	0.0500689	0.0520613	64.4464	-0.0555404	0	0.972879	63.8567	-0.0593933	0	0.98023	64.5761	-0.0565211	0	0.984154	Yes	Yes
LUXS	P45578	S-ribosylhomocysteine lyase OS=Escherichia coli (strain K12) GN=luxS PE=1 SV=3	20949.7	TRUE	Cytosol	1	0.992094	0.985286	0.781489	0.405404	0.302775	0.161671	0.169976	0.179982	0.273617	1	0.978488	0.961122	0.757821	0.364277	0.251327	0.166046	0.176042	0.196337	0.280827	1	0.999455	0.984428	0.788766	0.370683	0.242754	0.157114	0.175237	0.183317	0.271612	57.0322	-0.0719275	0.196337	0.991083	56.1996	-0.0805622	0.203113	0.991706	56.4778	-0.0856241	0.19564	0.993248	Yes	Yes
LYSC	P08660	Lysine-sensitive aspartokinase 3 OS=Escherichia coli (strain K12) GN=lysC PE=1 SV=2	51307.4	TRUE	Cytosol	1	0.998222	0.973107	0.576552	0.271699	0.149929	0.0585956	0.0455819	0.0362053	0.0339422	1	0.984837	0.97906	0.743773	0.318477	0.135905	0.0541318	0.0483314	0.0372404	0.0399562	1	0.981691	0.960673	0.634065	0.305119	0.171411	0.0781832	0.0718904	0.0506833	0.054459	54.3978	-0.0723497	0.0363543	0.997617	56.0139	-0.0826101	0.0355051	0.999786	55.0808	-0.0689185	0.0513206	0.999106	Yes	Yes
LYSP	P25737	Lysine-specific permease OS=Escherichia coli (strain K12) GN=lysP PE=1 SV=5	56920.3	TRUE	Inner_membrane	1	0.985467	0.995509	0.755516	0.626759	0.621703	0.337288	0.167139	0.0704784	0.0551267	1	0.962263	0.9626	0.746485	0.672899	0.654068	0.426997	0.183664	0.0762716	0.0564364	1	1.0105	0.964958	0.750048	0.610279	0.61383	0.387066	0.177707	0.0666183	0.0574201	63.1019	-0.0370801	0	0.977761	64.3305	-0.0351241	0	0.96703	63.1206	-0.0350395	0	0.975001	Yes	Yes
LYSS	P0A8N3	Lysine--tRNA ligase OS=Escherichia coli (strain K12) GN=lysS PE=1 SV=2	63124.1	TRUE	Cytosol	1	0.953321	0.958693	0.808644	0.161155	0.0875729	0.0239382	0.021145	0.0175472	0.0211204	1	0.923845	0.930226	0.784811	0.151409	0.0953539	0.0314926	0.0294502	0.0230565	0.0264224	1	0.969895	0.999568	0.811149	0.125775	0.068048	0.0221447	0.0195596	0.0171373	0.0202202	55.3813	-0.134677	0.0266408	0.997209	55.1549	-0.132136	0.0333292	0.993252	55.143	-0.15398	0.0253807	0.99901	Yes	Yes
LYSU	P0A8N5	Lysine--tRNA ligase, heat inducible OS=Escherichia coli (strain K12) GN=lysU PE=1 SV=2	62430.4	TRUE	Cytosol	1	0.945192	0.980906	0.901068	0.202188	0.0634855	0.0282715	0.0213916	0.0116613	0.0130459	1	0.914574	0.936385	0.821166	0.189087	0.0679194	0.0293252	0.0238669	0.01239	0.0133535	1	0.909121	0.957511	0.83247	0.180417	0.0759459	0.0284177	0.0240942	0.0135466	0.0156883	56.2285	-0.152387	0.0216668	0.998033	55.6278	-0.128928	0.0208028	0.993829	55.6478	-0.134968	0.0238811	0.994228	Yes	Yes
MAA	P77791	Maltose O-acetyltransferase OS=Escherichia coli (strain K12) GN=maa PE=1 SV=3	21686.3	TRUE	Cytosol	1	0.98164	0.94717	0.663251	0.486028	0.452865	0.347646	0.312885	0.0937487	0.0795195	1	0.987858	0.975537	0.690041	0.542161	0.448605	0.344123	0.316535	0.0919938	0.0832614	1	0.982622	0.981182	0.706696	0.580307	0.513637	0.434674	0.420825	0.104515	0.0699591	60.3453	-0.0298045	0	0.972174	61.147	-0.0306542	0	0.975747	63.3829	-0.0274688	0	0.947245	Yes	Yes
MACA	P75830	Macrolide export protein MacA OS=Escherichia coli (strain K12) GN=macA PE=1 SV=2	46786.4	TRUE	Cytosol	1	1.00061	0.954897	0.675338	0.405327	0.178649	0.061773	0.0464907	0.0324506	0.0323891	1	0.985048	0.934358	0.686757	0.398801	0.162466	0.0534333	0.0500372	0.0342773	0.0407723	1	0.968239	0.918927	0.608852	0.363404	0.163095	0.0684795	0.0522083	0.0304735	0.036683	56.2299	-0.0618044	0.0132014	0.99786	56.1364	-0.0633532	0.0166539	0.997587	55.1765	-0.058306	0.0149767	0.9977	Yes	Yes
MAEA	P26616	NAD-dependent malic enzyme OS=Escherichia coli (strain K12) GN=maeA PE=1 SV=4	68999.3	TRUE	Cytosol	1	0.956695	0.948692	0.741233	0.116888	0.0811652	0.0329642	0.0257763	0.020549	0.0231062	1	0.95192	0.941003	0.773304	0.121488	0.0862409	0.03418	0.0319421	0.0230884	0.0240372	1	1.00394	1.00538	0.792204	0.127272	0.0859681	0.0363957	0.0246793	0.0189087	0.0217827	54.6669	-0.140232	0.0310277	0.996955	54.8713	-0.145963	0.0347171	0.996051	55.0257	-0.149148	0.032927	0.998933	Yes	Yes
MAEB	P76558	NADP-dependent malic enzyme OS=Escherichia coli (strain K12) GN=maeB PE=1 SV=1	92044.5	TRUE	Cytosol	1	0.972946	0.940457	0.839005	0.807473	0.765597	0.0518247	0.0290682	0.0220705	0.0264131	1	1.00899	0.967014	0.875488	0.888866	0.829136	0.0712804	0.0480914	0.0371527	0.0436081	1	0.91396	0.923064	0.806994	0.90716	0.790156	0.0601684	0.0312188	0.0178161	0.0205562	64.5239	-0.13665	0.0109916	0.965728	64.8181	-0.180523	0.0388025	0.985092	64.6453	-0.166121	0.0180379	0.967938	Yes	Yes
MAK	P23917	Fructokinase OS=Escherichia coli (strain K12) GN=mak PE=1 SV=2	34883.9	TRUE	Cytosol	1	0.97306	0.957344	0.768627	0.624454	0.365362	0.0583476	0.047026	0.0289791	0.0329207	1	0.99523	1.00305	0.789922	0.639604	0.389788	0.0467956	0.0489876	0.0316758	0.0308932	1	0.977696	0.958722	0.738698	0.603426	0.3921	0.0376867	0.0369629	0.0252312	0.0220637	59.6813	-0.0573981	0	0.9882	60.151	-0.0612655	0	0.988273	59.4003	-0.0554979	0	0.983074	Yes	Yes
MALE	P0AEX9	Maltose-binding periplasmic protein OS=Escherichia coli (strain K12) GN=malE PE=1 SV=1	52297.7	TRUE	Periplasm	1	0.961879	0.956177	0.874441	0.797772	0.525859	0.115794	0.101048	0.121814	0.191078	1	0.97465	0.915556	0.881679	0.782839	0.51465	0.108436	0.106903	0.126281	0.20062	1	0.995666	0.950715	0.916099	0.800814	0.529407	0.112653	0.120617	0.145135	0.24243	62.5903	-0.0840493	0.115625	0.979355	62.3997	-0.0827039	0.120301	0.975578	62.601	-0.0894409	0.145369	0.979292	Yes	Yes
MALF	P02916	Maltose transport system permease protein MalF OS=Escherichia coli (strain K12) GN=malF PE=1 SV=1	62418.4	TRUE	Inner_membrane	1	0.958033	0.955423	0.725125	0.624175	0.458209	0.150679	0.110968	0.0685885	0.0562763	1	0.956185	0.946191	0.766567	0.684849	0.497668	0.149877	0.105465	0.0669276	0.0537958	1	0.97349	0.922235	0.850382	0.753067	0.64691	0.155485	0.126494	0.0788502	0.0795771	60.3194	-0.0430057	0	0.986733	61.4176	-0.0462768	0	0.983639	63.6025	-0.0572691	0.0321356	0.9742	Yes	Yes
MALK	P68187	Maltose/maltodextrin import ATP-binding protein MalK OS=Escherichia coli (strain K12) GN=malK PE=1 SV=1	44573.1	TRUE	Cytosol	1	0.963948	0.932577	0.5251	0.411056	0.166219	0.0230663	0.0204858	0.014175	0.0144104	1	0.97217	0.939941	0.570021	0.478608	0.251168	0.0572131	0.0437573	0.034627	0.0361298	1	0.933314	0.883606	0.566725	0.467404	0.257821	0.0341001	0.0251535	0.0173146	0.0189881	54.7894	-0.0561721	0	0.986153	56.1315	-0.0494328	0	0.985087	55.6356	-0.0485399	0	0.983006	Yes	Yes
MALM	P03841	Maltose operon periplasmic protein OS=Escherichia coli (strain K12) GN=malM PE=3 SV=1	36334.8	TRUE	Periplasm	1	0.920388	0.930064	0.503793	0.296746	0.2217	0.147984	0.173532	0.202451	0.268172	1	0.957474	0.916444	0.481228	0.272079	0.18737	0.121332	0.147189	0.175957	0.253647	1	0.94736	0.949871	0.448925	0.258241	0.184713	0.129316	0.160376	0.206738	0.30052	53.1284	-0.079323	0.200828	0.985566	52.7785	-0.0819308	0.175646	0.988987	52.3934	-0.104431	0.199897	0.982138	Yes	Yes
MALP	P00490	Maltodextrin phosphorylase OS=Escherichia coli (strain K12) GN=malP PE=1 SV=7	103240.0	TRUE	Inner_membrane	1	0.970271	0.953947	0.767613	0.588846	0.413869	0.0351915	0.0245624	0.0163182	0.0207933	1	0.994503	0.978637	0.785534	0.580314	0.433456	0.04643	0.0393407	0.0251453	0.0314403	1	0.958199	0.958092	0.775018	0.610992	0.429366	0.036736	0.0235379	0.0164732	0.019277	59.592	-0.0574186	0	0.983984	59.8307	-0.056861	0	0.986513	59.9562	-0.0585291	0	0.98215	Yes	Yes
MALQ	P15977	4-alpha-glucanotransferase OS=Escherichia coli (strain K12) GN=malQ PE=1 SV=2	87330.4	TRUE	Cytosol	1	0.979634	0.964986	0.400902	0.148106	0.0921592	0.0412026	0.0288481	0.0263274	0.0313677	1	0.943311	0.957659	0.390954	0.164044	0.104692	0.0441789	0.0369908	0.0275731	0.0281235	1	0.948115	0.943238	0.304578	0.106291	0.0676447	0.0303119	0.0269887	0.0216052	0.0223825	52.1595	-0.10834	0.0451385	0.996696	52.0814	-0.102318	0.0488978	0.993719	51.3162	-0.130225	0.0386884	0.996537	Yes	Yes
MALT	P06993	HTH-type transcriptional regulator MalT OS=Escherichia coli (strain K12) GN=malT PE=1 SV=2	108838.0	TRUE	Cytosol	1	0.987158	0.920657	0.380553	0.178344	0.110306	0.0471776	0.0314778	0.02513	0.0271448	1	0.973351	0.962178	0.404011	0.2101	0.143255	0.0636399	0.0590703	0.0421318	0.0470569	1	0.98125	0.916073	0.341005	0.16332	0.0945235	0.0394558	0.0284278	0.019607	0.0225797	51.932	-0.0900556	0.0442236	0.995631	52.3126	-0.0924894	0.0701742	0.991915	51.5235	-0.0990715	0.042404	0.995295	Yes	Yes
MALX	P19642	PTS system maltose-specific EIICB component OS=Escherichia coli (strain K12) GN=malX PE=1 SV=3	60885.0	FALSE	Inner_membrane	1	0.992351	0.964571	0.607828	0.272187	0.148483	0.0554336	0.0514329	0.0374089	0.0363669	1	1.0208	0.984008	0.623068	0.267919	0.151916	0.0596142	0.0493165	0.0312074	0.0345994	1	0.972187	0.957518	0.709038	0.233727	0.134248	0.0500501	0.0391401	0.0263823	0.0316425	54.6374	-0.0730589	0.0365008	0.998938	54.7969	-0.0759206	0.0373784	0.998126	55.202	-0.0884785	0.0335534	0.998765	Yes	Yes
MALY	P23256	Protein MalY OS=Escherichia coli (strain K12) GN=malY PE=1 SV=1	47736.5	TRUE	Cytosol	1	0.940112	0.96057	0.703474	0.433275	0.132232	0.0488832	0.0375008	0.0269978	0.031889	1	0.982549	0.975019	0.591923	0.307237	0.149761	0.0561469	0.0487302	0.0315841	0.0355495	1	1.01044	0.982336	0.668548	0.385081	0.136854	0.0457141	0.0378351	0.0235057	0.0265576	56.4952	-0.0668872	0.00790381	0.992755	54.7693	-0.0687351	0.0301614	0.997056	55.9508	-0.0681872	0.011041	0.996416	Yes	Yes
MANA	P00946	Mannose-6-phosphate isomerase OS=Escherichia coli (strain K12) GN=manA PE=1 SV=1	47978.6	TRUE	Cytosol	1	0.977902	0.975454	0.621927	0.117425	0.0743056	0.0278293	0.0249857	0.0170113	0.0223888	1	0.970288	0.989715	0.623694	0.123233	0.0825183	0.0440649	0.0364866	0.0291897	0.0290048	1	0.994725	0.970225	0.599453	0.113034	0.0739037	0.0317564	0.0279286	0.0200585	0.0258548	53.9106	-0.118978	0.0260892	0.999237	53.9176	-0.122229	0.0385142	0.998988	53.7209	-0.118231	0.0289326	0.999525	Yes	Yes
MANX	P69797	PTS system mannose-specific EIIAB component OS=Escherichia coli (strain K12) GN=manX PE=1 SV=2	40754.6	TRUE	Cytosol	1	0.957551	0.974546	0.741949	0.0887094	0.0497102	0.0193098	0.0157934	0.0133076	0.0137269	1	0.983669	1.0054	0.783041	0.0771851	0.046769	0.0196244	0.01392	0.0100841	0.0132767	1	0.976745	0.982651	0.755736	0.0824699	0.0539271	0.0210388	0.0164054	0.0120665	0.0140472	54.5032	-0.158353	0.0193373	0.99852	54.6379	-0.177858	0.0189496	0.999531	54.5292	-0.166767	0.0209534	0.999184	Yes	Yes
MANY	P69801	PTS system mannose-specific EIIC component OS=Escherichia coli (strain K12) GN=manY PE=1 SV=1	28419.2	TRUE	Inner_membrane	1	0.983987	0.967279	0.648402	0.391016	0.29737	0.130479	0.0847063	0.0416667	0.0505109	1	1.00731	0.99623	0.703268	0.430588	0.305031	0.15278	0.109807	0.0468063	0.0482005	1	0.981655	1.02646	0.725794	0.463154	0.285079	0.128334	0.085656	0.0418904	0.0402898	56.5639	-0.0508604	0.0300426	0.99538	57.4719	-0.0520457	0.040483	0.995683	57.7961	-0.055974	0.030156	0.99514	Yes	Yes
MANZ	P69805	PTS system mannose-specific EIID component OS=Escherichia coli (strain K12) GN=manZ PE=1 SV=2	33627.3	TRUE	Inner_membrane	1	0.998645	0.983353	0.942573	0.966737	1.03612	0.298535	0.0918536	0.0474815	0.0554187	1	1.02489	1.04092	0.939429	1.04119	0.989025	0.337762	0.0941684	0.0482657	0.0490084	1	0.954257	0.975785	0.961425	1.04676	0.975841	0.344656	0.109548	0.0558077	0.0540363	68.4901	-0.444651	0.0649123	0.99614	67.9687	-0.170296	0.0600604	0.995445	67.8901	-0.150486	0.067215	0.995708	Yes	Yes
MAP	P0AE18	Methionine aminopeptidase OS=Escherichia coli (strain K12) GN=map PE=1 SV=1	33836.0	TRUE	Cytosol	1	0.966658	0.947807	0.313483	0.111306	0.0685993	0.0298287	0.0276953	0.0215374	0.0243137	1	1.03528	1.0427	0.339114	0.129827	0.0782996	0.033853	0.0304994	0.0248021	0.0269465	1	0.946999	0.957707	0.267505	0.0870161	0.0484866	0.0196018	0.0163852	0.0117327	0.0140394	51.4042	-0.129582	0.0396702	0.997299	52.1224	-0.221455	0.0530239	0.993797	51.1895	-0.151211	0.0287388	0.99673	Yes	Yes
MARC	P0AEY1	UPF0056 inner membrane protein MarC OS=Escherichia coli (strain K12) GN=marC PE=1 SV=1	25033.6	FALSE	Inner_membrane	1	1.01868	0.977674	0.631285	0.472212	0.406259	0.185748	0.114509	0.0673084	0.0553818	1	1.0137	0.970694	0.60351	0.318039	0.232418	0.087662	0.0631252	0.0382036	0.041379	1	1.01204	0.967287	0.595503	0.347669	0.245623	0.096804	0.0751475	0.041688	0.041715	58.1919	-0.0406066	0.00444676	0.986523	55.2299	-0.060889	0.0393916	0.995324	55.4485	-0.0568383	0.0379765	0.99456	Yes	Yes
MATP	P0A8N0	Macrodomain Ter protein OS=Escherichia coli (strain K12) GN=matP PE=1 SV=1	21349.0	TRUE	Cytosol	1	0.953055	0.942802	0.440542	0.209012	0.117308	0.0437305	0.0354496	0.0238836	0.0283364	1	1.00137	0.968296	0.360905	0.168143	0.0940305	0.0349165	0.0281101	0.0213882	0.0210354	1	1.05889	1.03011	0.361744	0.180837	0.10909	0.052728	0.0531557	0.0441937	0.0453928	52.6913	-0.0805894	0.0372219	0.994465	51.8723	-0.112286	0.0466062	0.993788	52.0524	-0.164458	0.0772671	0.989848	Yes	Yes
MAZE	P0AE72	Antitoxin MazE OS=Escherichia coli (strain K12) GN=mazE PE=1 SV=1	10724.9	FALSE	Cytosol	1	1.08917	0.971611	0.77004	0.45971	0.391526	0.176136	0.174038	0.125961	0.162826	1	0.998522	0.966142	0.591986	0.287272	0.180184	0.0722582	0.0646194	0.0474699	0.0529475	1	0.988474	0.963313	0.580099	0.295484	0.189177	0.0856895	0.0709744	0.0498041	0.054043	58.4352	-0.0517085	0.131916	0.988288	54.6482	-0.0688198	0.0507858	0.997772	54.6151	-0.0662141	0.0546864	0.997205	Yes	Yes
MAZF	P0AE70	Endoribonuclease toxin MazF OS=Escherichia coli (strain K12) GN=mazF PE=1 SV=1	14094.5	TRUE	Cytosol	1	0.991545	0.973768	0.662806	0.464563	0.368628	0.127225	0.0734871	0.0552972	0.0617918	1	0.99174	0.967437	0.579776	0.292474	0.173519	0.0626648	0.0481809	0.0357349	0.0345862	1	0.989314	0.964503	0.672811	0.419615	0.321647	0.113141	0.0716623	0.0514422	0.0521749	57.7808	-0.0458473	0.00861291	0.991339	54.6199	-0.0671866	0.033821	0.997121	57.097	-0.0500051	0.0203056	0.99547	Yes	Yes
MAZG	P0AEY3	Nucleoside triphosphate pyrophosphohydrolase OS=Escherichia coli (strain K12) GN=mazG PE=1 SV=1	33314.2	TRUE	Cytosol	1	0.965375	0.962656	0.363432	0.173686	0.0992235	0.030621	0.0333488	0.019909	0.0274782	1	1.00088	0.960279	0.504413	0.259632	0.154724	0.0688866	0.0591343	0.0434234	0.034047	1	1.03935	0.970042	0.455269	0.236996	0.148606	0.0633782	0.0688035	0.0463996	0.038527	51.885	-0.10734	0.0473909	0.992783	53.6266	-0.0721321	0.0493849	0.995235	52.9873	-0.0820488	0.0640011	0.991919	Yes	Yes
MCRB	P15005	5-methylcytosine-specific restriction enzyme B OS=Escherichia coli (strain K12) GN=mcrB PE=1 SV=3	60569.7	TRUE	Cytosol	1	0.97517	0.955379	0.487969	0.234253	0.131376	0.0502322	0.0431344	0.0304358	0.0271809	1	0.972113	0.950967	0.475057	0.222274	0.127027	0.047974	0.0429773	0.0291321	0.035012	1	0.954048	0.937133	0.406372	0.200476	0.12039	0.0535761	0.0486051	0.03629	0.0393618	53.3069	-0.0759099	0.0374853	0.995732	53.0933	-0.0783826	0.0407288	0.995891	52.2648	-0.0867425	0.0543219	0.993929	Yes	Yes
MDAB	P0AEY5	Modulator of drug activity B OS=Escherichia coli (strain K12) GN=mdaB PE=1 SV=1	25085.2	TRUE	Cytosol	1	0.977249	0.993909	0.783733	0.296991	0.197015	0.116138	0.101279	0.0528911	0.0430081	1	0.982333	0.974927	0.785962	0.300699	0.185322	0.114243	0.089069	0.0438876	0.0361065	1	0.956719	0.964511	0.765223	0.274151	0.179188	0.111762	0.100951	0.0434022	0.0350962	56.2313	-0.0860403	0.0758197	0.996535	56.2623	-0.0848461	0.0656918	0.997134	55.8945	-0.0865992	0.0692976	0.995317	Yes	Yes
MDH	P61889	Malate dehydrogenase OS=Escherichia coli (strain K12) GN=mdh PE=1 SV=1	37300.7	TRUE	Cytosol	1	0.953958	0.969426	0.884496	0.786633	0.258326	0.0330085	0.027121	0.0186689	0.0196277	1	0.993456	0.991994	0.941479	0.816711	0.322258	0.0414376	0.0320722	0.0220592	0.0255942	1	0.969673	0.97358	0.954644	0.818827	0.343534	0.0265699	0.0220407	0.0134168	0.0164939	60.8045	-0.13526	0.0189727	0.991948	61.3038	-0.128977	0.0231908	0.998475	61.4474	-0.1258	0.0112621	0.998229	Yes	Yes
MDLB	P0AAG5	Multidrug resistance-like ATP-binding protein MdlB OS=Escherichia coli (strain K12) GN=mdlB PE=1 SV=1	66842.4	FALSE	Inner_membrane	1	0.974507	0.958054	0.553496	0.254866	0.146368	0.0596722	0.0476296	0.0328163	0.0378483	1	0.987231	0.953209	0.591177	0.287849	0.174213	0.0684966	0.0672786	0.0477679	0.0570394	1	0.997752	0.966087	0.556344	0.239031	0.134675	0.053215	0.0443331	0.0290682	0.0313425	54.0388	-0.0724151	0.0381483	0.997659	54.5856	-0.0681118	0.0502258	0.998394	53.9807	-0.0767115	0.0358365	0.998098	Yes	Yes
MDOB	P39401	Phosphoglycerol transferase I OS=Escherichia coli (strain K12) GN=mdoB PE=3 SV=2	96324.2	TRUE	Inner_membrane	1	0.975085	0.936336	0.433709	0.208977	0.140288	0.0614011	0.058166	0.0428887	0.0568157	1	0.961678	0.929899	0.398972	0.166209	0.0880644	0.0335971	0.0307174	0.0226472	0.0256012	1	0.972084	0.940604	0.400836	0.199007	0.109412	0.0401106	0.0318678	0.0264929	0.0309781	52.5413	-0.0829429	0.0630762	0.995469	52.0915	-0.0924443	0.035985	0.996502	52.254	-0.0874235	0.0428464	0.994111	Yes	Yes
MDOC	P75920	Glucans biosynthesis protein C OS=Escherichia coli (strain K12) GN=mdoC PE=1 SV=1	48555.6	FALSE	Inner_membrane	1	0.995296	0.976871	0.582583	0.322569	0.201149	0.0736013	0.0588144	0.0416496	0.0399907	1	0.984623	0.964311	0.574825	0.291795	0.166764	0.0635358	0.0517001	0.0353115	0.0394204	1	0.995612	0.971034	0.552361	0.267109	0.145577	0.056012	0.047404	0.031725	0.0340273	54.9614	-0.0630327	0.0381607	0.995346	54.5313	-0.0675298	0.0362665	0.997232	54.1437	-0.072431	0.0363231	0.996883	Yes	Yes
MDOD	P40120	Glucans biosynthesis protein D OS=Escherichia coli (strain K12) GN=mdoD PE=1 SV=3	68444.5	TRUE	Periplasm	1	0.9811	0.983563	0.835143	0.217181	0.130345	0.042992	0.0385813	0.0283635	0.0278309	1	0.98442	0.967949	0.845215	0.185789	0.0986476	0.0371498	0.0352228	0.0270883	0.0216627	1	0.994315	0.997652	0.855765	0.188786	0.109982	0.0380678	0.035432	0.0239949	0.0226647	55.9219	-0.120963	0.041385	0.997974	55.7434	-0.136807	0.0363465	0.998464	55.8383	-0.138439	0.0381832	0.998528	Yes	Yes
MDOG	P33136	Glucans biosynthesis protein G OS=Escherichia coli (strain K12) GN=mdoG PE=1 SV=1	66355.2	TRUE	Periplasm	1	0.948633	0.957295	0.76209	0.505166	0.194554	0.075092	0.076467	0.0735484	0.0948328	1	0.972048	0.979854	0.780879	0.502042	0.21891	0.0781089	0.0691504	0.0791613	0.0912082	1	0.949569	0.97016	0.752021	0.510144	0.22906	0.0739666	0.0812246	0.080146	0.10144	57.642	-0.0664626	0.0551297	0.991349	57.8926	-0.0680076	0.0571521	0.995278	57.7676	-0.0630809	0.0582498	0.991716	Yes	Yes
MDOH	P62517	Glucans biosynthesis glucosyltransferase H OS=Escherichia coli (strain K12) GN=mdoH PE=1 SV=1	104320.0	TRUE	Inner_membrane	1	0.975224	0.958519	0.891215	0.809211	0.476932	0.0318313	0.0281313	0.020157	0.024589	1	0.99196	1.01134	0.899359	0.803037	0.503691	0.0607015	0.042273	0.0263339	0.0266943	1	0.989882	0.989527	0.848713	0.708096	0.460952	0.035168	0.0287275	0.0213477	0.0256493	62.2624	-0.097953	0.00404483	0.991194	62.4836	-0.0900011	0.00985411	0.993706	61.4334	-0.0737381	0	0.987997	Yes	Yes
MDTA	P76397	Multidrug resistance protein MdtA OS=Escherichia coli (strain K12) GN=mdtA PE=2 SV=2	49708.1	TRUE	Periplasm	1	0.989148	0.974327	0.630251	0.34013	0.188498	0.0749309	0.0740658	0.0724911	0.0931711	1	0.984392	0.972678	0.632539	0.338103	0.176731	0.0730393	0.0680646	0.056399	0.0689778	1	0.978556	0.949941	0.730449	0.426486	0.21565	0.0814353	0.0892081	0.0988103	0.129231	55.2984	-0.0670845	0.0678914	0.997112	55.3207	-0.0668617	0.052738	0.997807	56.7667	-0.0651925	0.0830934	0.99573	Yes	Yes
MDTE	P37636	Multidrug resistance protein MdtE OS=Escherichia coli (strain K12) GN=mdtE PE=1 SV=1	45404.4	TRUE	Outer_membrane	1	1.0224	0.963833	0.748225	0.622463	0.625302	0.287724	0.0884805	0.114267	0.146979	1	1.02349	0.966708	0.807487	0.624537	0.569534	0.250804	0.0743892	0.084601	0.120143	1	1.00672	0.992967	0.822748	0.67051	0.61449	0.277876	0.082805	0.0925398	0.138154	62.5863	-0.0363805	0	0.966871	62.1788	-0.0420204	0.00477242	0.982932	63.1947	-0.0433963	0.0216463	0.979499	Yes	Yes
[truncated: 1,234 more rows]
[truncated: 89 more columns]

## Sheet: GO_enrichment_low_Tm
GO.id	GO.term	GO.tree	p.value.BH	fold.enrichment	number.of.hit.genes.in.GOid	fraction.of.hit.genes.in.GOid	number.of.hits.genes	number.of.genes.in.GOid	number.of.background.genes	hit.genes
[truncated: 17 more rows]

[truncated: 1 more sheets: GO_enrichment_not_melt]
