# Supplementary material for: Thermal proteome profiling in bacteria: probing protein state in vivo
Source: Mol Syst Biol. 2018 Jul 24;14(7):e8242. doi: 10.15252/msb.20188242 (PMC6056769; doi:10.15252/msb.20188242)
Supplement: Supplementary file 3 — Dataset EV2 [file MSB-14-e8242-s003.xlsx]

## Sheet: Info
Dataset EV2 Comparison of membrane solubilization with NP40 or SDS
Exp_details
TMT labeling scheme
Results
Column	Description
Protein_ID	Gene name
Uniprot_id	Uniprot ID
description	Protein name
location	Protein location based on STEPdb (http://www.stepdb.eu/)
norm_signal_sum_	Normalized sum of signals of report ions
median_ratio	Median of NP40/SDS

## Sheet: Exp_details
Experiment	126	127L	127H	128L	129L	129H	130L	130H
NP40_SDS_comparison	NP40_rep1	NP40_rep2	NP40_rep3	NP40_rep4	SDS_rep1	SDS_rep2	SDS_rep3	SDS_rep4

## Sheet: Results
gene_name	Uniprot_id	description	location	norm_signal_sum_NP40_rep1_126	norm_signal_sum_NP40_rep2_127L	norm_signal_sum_NP40_rep3_127H	norm_signal_sum_NP40_rep4_128L	norm_signal_sum_SDS_rep1_129L	norm_signal_sum_SDS_rep2_129H	norm_signal_sum_SDS_rep3_130L	norm_signal_sum_SDS_rep4_130H	median_ratio
AAS	P31119	Bifunctional protein Aas [Includes: 2-acylglycerophosphoethanolamine acyltransferase (EC 2.3.1.40) (2-acyl-GPE acyltransferase) (Acyl-[acyl-carrier-protein]--phospholipid O-acyltransferase); Acyl-[acyl-carrier-protein] synthetase (EC 6.2.1.20) (Acyl-ACP synthetase) (Long-chain-fatty-acid--[acyl-carrier-protein] ligase)]	Inner_membrane	1.33253e+08	1.20686e+08	1.26012e+08	1.21521e+08	9.56234e+07	1.05581e+08	1.01118e+08	1.04855e+08	1.20257
ACCA	P0ABD5	Acetyl-coenzyme A carboxylase carboxyl transferase subunit alpha (ACCase subunit alpha) (Acetyl-CoA carboxylase carboxyltransferase subunit alpha) (EC 6.4.1.2)	Cytosol	5.45193e+08	5.08584e+08	5.23676e+08	5.1954e+08	5.14584e+08	5.51625e+08	5.35727e+08	5.39993e+08	0.969814
ACCB	P0ABD8	Biotin carboxyl carrier protein of acetyl-CoA carboxylase (BCCP)	Cytosol	1.92915e+08	1.86331e+08	1.85654e+08	1.83454e+08	1.8733e+08	1.93949e+08	1.94657e+08	1.9699e+08	0.957233
ACCC	P24182	Biotin carboxylase (EC 6.3.4.14) (Acetyl-CoA carboxylase subunit A) (ACC) (EC 6.4.1.2)	Cytosol	1.01578e+09	9.82804e+08	1.02461e+09	1.00648e+09	9.86454e+08	1.01956e+09	9.7796e+08	9.95575e+08	1.02034
ACCD	P0A9Q5	Acetyl-coenzyme A carboxylase carboxyl transferase subunit beta (ACCase subunit beta) (Acetyl-CoA carboxylase carboxyltransferase subunit beta) (EC 6.4.1.2)	Cytosol	5.13787e+08	4.79691e+08	4.96252e+08	4.8911e+08	5.00436e+08	5.36007e+08	5.18118e+08	5.25685e+08	0.944111
ACEA	P0A9G6	Isocitrate lyase (ICL) (EC 4.1.3.1) (Isocitrase) (Isocitratase)	Cytosol	1.18641e+09	1.11593e+09	1.18771e+09	1.15841e+09	1.07267e+09	1.14042e+09	1.0715e+09	1.0986e+09	1.08024
ACEB	P08997	Malate synthase A (MSA) (EC 2.3.3.9)	Cytosol	6.36691e+08	6.25663e+08	6.33187e+08	6.38771e+08	6.53533e+08	6.65052e+08	6.5715e+08	6.51405e+08	0.968881
ACEE	P0AFG8	Pyruvate dehydrogenase E1 component (PDH E1 component) (EC 1.2.4.1)	Cytosol	4.63585e+09	4.50471e+09	4.80978e+09	4.66954e+09	4.02178e+09	4.13886e+09	3.87634e+09	3.99276e+09	1.16109
ACEF	P06959	Dihydrolipoyllysine-residue acetyltransferase component of pyruvate dehydrogenase complex (EC 2.3.1.12) (Dihydrolipoamide acetyltransferase component of pyruvate dehydrogenase complex) (E2)	Cytosol	1.93896e+09	1.90121e+09	1.90518e+09	1.91562e+09	1.8148e+09	1.85084e+09	1.84698e+09	1.83692e+09	1.03718
ACEK	P11071	Isocitrate dehydrogenase kinase/phosphatase (IDH kinase/phosphatase) (IDHK/P) (EC 2.7.11.5) (EC 3.1.3.-)	Cytosol	9.11884e+06	9.22729e+06	9.02364e+06	9.55388e+06	9.10268e+06	8.99569e+06	9.19871e+06	8.68818e+06	1.01376
ACKA	P0A6A3	Acetate kinase (EC 2.7.2.1) (Acetokinase)	Cytosol	8.06869e+08	7.7625e+08	7.94112e+08	8.04135e+08	7.47892e+08	7.77393e+08	7.59907e+08	7.50436e+08	1.05828
ACNA	P25516	Aconitate hydratase A (ACN) (Aconitase) (EC 4.2.1.3) (Iron-responsive protein-like) (IRP-like) (RNA-binding protein) (Stationary phase enzyme)	Cytosol	4.90441e+08	4.83117e+08	4.99404e+08	4.94545e+08	4.9417e+08	5.01663e+08	4.85302e+08	4.90069e+08	1.00079
ACNB	P36683	Aconitate hydratase B (ACN) (Aconitase) (EC 4.2.1.3) ((2R,3S)-2-methylisocitrate dehydratase) ((2S,3R)-3-hydroxybutane-1,2,3-tricarboxylate dehydratase) (2-methyl-cis-aconitate hydratase) (EC 4.2.1.99) (Iron-responsive protein-like) (IRP-like) (RNA-binding protein)	Cytosol	9.55281e+08	9.55507e+08	9.85671e+08	9.86371e+08	9.67472e+08	9.67244e+08	9.37644e+08	9.36978e+08	1.01954
ACPP	P0A6A8	Acyl carrier protein (ACP) (Cytosolic-activating factor) (CAF) (Fatty acid synthase acyl carrier protein)	Cytosol	2.73357e+08	2.86244e+08	2.37118e+08	2.33877e+08	2.07124e+08	1.97799e+08	2.38778e+08	2.42088e+08	1.15641
ACRA	P0AE06	Multidrug efflux pump subunit AcrA (AcrAB-TolC multidrug efflux pump subunit AcrA) (Acridine resistance protein A)	Inner_membrane	3.55578e+08	3.70375e+08	3.70898e+08	3.60305e+08	3.82813e+08	3.67519e+08	3.67001e+08	3.77791e+08	0.980743
ACRB	P31224	Multidrug efflux pump subunit AcrB (AcrAB-TolC multidrug efflux pump subunit AcrB) (Acridine resistance protein B)	Inner_membrane	6.508e+08	6.28294e+08	6.62983e+08	6.59052e+08	5.965e+08	6.17866e+08	5.85538e+08	5.8903e+08	1.10495
ACS	P27550	Acetyl-coenzyme A synthetase (AcCoA synthetase) (Acs) (EC 6.2.1.1) (Acetate--CoA ligase) (Acyl-activating enzyme)	Cytosol	3.16469e+08	3.11771e+08	3.0779e+08	3.14994e+08	3.07785e+08	3.12423e+08	3.16464e+08	3.09226e+08	1.00828
ACUI	P26646	Probable acrylyl-CoA reductase AcuI (EC 1.3.1.84) (Acryloyl-coenzyme A reductase AcuI)	Cytosol	1.60944e+08	1.60753e+08	1.65147e+08	1.60646e+08	1.68527e+08	1.68728e+08	1.64239e+08	1.6884e+08	0.953869
ADD	P22333	Adenosine deaminase (EC 3.5.4.4) (Adenosine aminohydrolase)	Cytosol	1.79449e+08	1.58209e+08	1.78072e+08	1.79625e+08	1.94686e+08	2.20823e+08	1.96192e+08	1.94495e+08	0.914689
ADE	P31441	Adenine deaminase (Adenase) (Adenine aminase) (EC 3.5.4.2)	Cytosol	5.23556e+07	5.43794e+07	5.49358e+07	5.49136e+07	5.53804e+07	5.33194e+07	5.27794e+07	5.28007e+07	1.02995
ADEP	P31466	Adenine permease AdeP	Inner_membrane	3.34092e+07	2.99754e+07	3.20329e+07	3.21793e+07	3.07073e+07	3.4225e+07	3.20267e+07	3.1881e+07	1.00477
ADHE	P0A9Q7	Aldehyde-alcohol dehydrogenase [Includes: Alcohol dehydrogenase (ADH) (EC 1.1.1.1); Acetaldehyde dehydrogenase [acetylating] (ACDH) (EC 1.2.1.10); Pyruvate-formate-lyase deactivase (PFL deactivase)]	Cytosol	1.25371e+09	1.22514e+09	1.26076e+09	1.27284e+09	1.17602e+09	1.20344e+09	1.16944e+09	1.15834e+09	1.07207
ADK	P69441	Adenylate kinase (AK) (EC 2.7.4.3) (ATP-AMP transphosphorylase) (ATP:AMP phosphotransferase) (Adenylate monophosphate kinase)	Cytosol	5.98589e+08	5.91505e+08	5.76585e+08	5.9282e+08	5.82473e+08	5.89449e+08	6.04702e+08	5.88141e+08	1.00572
AGAR	P0ACK2	Putative aga operon transcriptional repressor	Cytosol	7.65861e+07	7.67871e+07	7.35965e+07	7.62898e+07	7.16609e+07	7.14733e+07	7.45718e+07	7.19392e+07	1.0646
AGP	P19926	Glucose-1-phosphatase (G1Pase) (EC 3.1.3.10)	Periplasm	2.44415e+08	2.39278e+08	2.33409e+08	2.31188e+08	2.36344e+08	2.41418e+08	2.47488e+08	2.49866e+08	0.967122
AHPC	P0AE08	Alkyl hydroperoxide reductase C (EC 1.11.1.15) (Alkyl hydroperoxide reductase protein C22) (Peroxiredoxin) (SCRP-23) (Sulfate starvation-induced protein 8) (SSI8) (Thioredoxin peroxidase)	Cytosol	1.13705e+09	1.08723e+09	1.04849e+09	1.11777e+09	1.00266e+09	1.04861e+09	1.08736e+09	1.01996e+09	1.06636
AHPF	P35340	Alkyl hydroperoxide reductase subunit F (EC 1.8.1.-) (Alkyl hydroperoxide reductase F52A protein)	Cytosol	7.85019e+08	7.51596e+08	8.03008e+08	7.89763e+08	7.41178e+08	7.74138e+08	7.24574e+08	7.36726e+08	1.06557
AHR	P27250	Aldehyde reductase Ahr (EC 1.1.1.2) (Zinc-dependent alcohol dehydrogenase Ahr)	Cytosol	6.08692e+07	5.73002e+07	5.85224e+07	5.929e+07	5.78728e+07	6.14775e+07	6.01936e+07	5.94143e+07	0.985071
AIDB	P33224	Putative acyl-CoA dehydrogenase AidB (EC 1.3.99.-)	Cytosol	1.7714e+07	1.81004e+07	1.73034e+07	1.75119e+07	1.632e+07	1.59716e+07	1.67072e+07	1.65083e+07	1.07311
ALAA	P0A959	Glutamate-pyruvate aminotransferase AlaA (EC 2.6.1.2)	Cytosol	1.31279e+08	1.31069e+08	1.33152e+08	1.28464e+08	1.31377e+08	1.31587e+08	1.29528e+08	1.34255e+08	0.997657
ALAC	P77434	Glutamate-pyruvate aminotransferase AlaC (EC 2.6.1.2)	Cytosol	3.95254e+07	3.91618e+07	3.95209e+07	3.97442e+07	3.98984e+07	4.02689e+07	3.99031e+07	3.96789e+07	0.990536
ALAS	P00957	Alanine--tRNA ligase (EC 6.1.1.7) (Alanyl-tRNA synthetase) (AlaRS)	Cytosol	1.48297e+09	1.45788e+09	1.47578e+09	1.50805e+09	1.43609e+09	1.4608e+09	1.44308e+09	1.4122e+09	1.02765
ALDA	P25553	Lactaldehyde dehydrogenase (EC 1.2.1.22) (Aldehyde dehydrogenase A) (Glycolaldehyde dehydrogenase) (EC 1.2.1.21)	Cytosol	6.70103e+08	7.05461e+08	7.3904e+08	7.3512e+08	5.57723e+08	5.2977e+08	5.05699e+08	5.08396e+08	1.3888
ALDB	P37685	Aldehyde dehydrogenase B (EC 1.2.1.-)	Cytosol	1.69355e+08	1.63033e+08	1.68033e+08	1.64495e+08	1.56502e+08	1.62571e+08	1.57734e+08	1.61126e+08	1.0431
ALLR	P0ACN4	HTH-type transcriptional repressor AllR (Negative regulator of allantoin and glyoxylate utilization operons)	Cytosol	9.00495e+07	8.3808e+07	8.98167e+07	8.7953e+07	9.26023e+07	9.94987e+07	9.28424e+07	9.48097e+07	0.947545
ALR	P0A6B4	Alanine racemase, biosynthetic (EC 5.1.1.1)	Cytosol	7.68134e+07	7.5241e+07	7.89514e+07	7.72236e+07	7.12692e+07	7.27586e+07	6.93392e+07	7.08906e+07	1.08356
ALSB	P39265	D-allose-binding periplasmic protein (ALBP)	Periplasm	1.00155e+08	9.9208e+07	1.00752e+08	9.712e+07	9.67498e+07	9.76728e+07	9.61761e+07	9.97728e+07	1.02545
AMIA	P36548	N-acetylmuramoyl-L-alanine amidase AmiA (EC 3.5.1.28)	Periplasm	9.69698e+07	1.03232e+08	1.06259e+08	1.04186e+08	9.32254e+07	8.75698e+07	8.50754e+07	8.67685e+07	1.1898
AMIB	P26365	N-acetylmuramoyl-L-alanine amidase AmiB (EC 3.5.1.28)	Periplasm	6.84766e+07	6.63824e+07	6.90403e+07	6.55185e+07	6.48838e+07	6.69308e+07	6.4354e+07	6.78132e+07	1.02359
AMIC	P63883	N-acetylmuramoyl-L-alanine amidase AmiC (EC 3.5.1.28)	Periplasm	9.27066e+07	9.69629e+07	9.90768e+07	9.46353e+07	9.69708e+07	9.27142e+07	9.0736e+07	9.49946e+07	1.02102
AMN	P0AE12	AMP nucleosidase (EC 3.2.2.4)	Cytosol	1.06435e+08	1.085e+08	1.08676e+08	1.05209e+08	1.06223e+08	1.04202e+08	1.04034e+08	1.07462e+08	1.02162
AMPC	P00811	Beta-lactamase (EC 3.5.2.6) (Cephalosporinase)	Periplasm	6.14032e+07	6.27841e+07	5.96317e+07	6.01904e+07	6.30568e+07	6.167e+07	6.493e+07	6.43274e+07	0.954733
AMPD	P13016	1,6-anhydro-N-acetylmuramyl-L-alanine amidase AmpD (EC 3.5.1.28) (N-acetylmuramoyl-L-alanine amidase)	Cytosol	3.6573e+07	3.72248e+07	3.63974e+07	3.85934e+07	3.55513e+07	3.49289e+07	3.57229e+07	3.36902e+07	1.04723
AMPH	P0AD70	D-alanyl-D-alanine-carboxypeptidase/endopeptidase AmpH (EC 3.4.-.-) (DD-alanine-endopeptidase) (DD-carboxypeptidase) (Penicillin-binding protein AmpH)	Cytosol	1.06367e+08	1.08516e+08	1.07778e+08	1.0952e+08	1.08144e+08	1.06002e+08	1.06728e+08	1.0503e+08	1.01678
AMYA	P26612	Cytoplasmic alpha-amylase (EC 3.2.1.1) (1,4-alpha-D-glucan glucanohydrolase)	Cytosol	2.42465e+07	2.30117e+07	2.33398e+07	2.4618e+07	2.28583e+07	2.40849e+07	2.37463e+07	2.25134e+07	1.02181
ANMK	P77570	Anhydro-N-acetylmuramic acid kinase (EC 2.7.1.170) (AnhMurNAc kinase)	Cytosol	5.99808e+06	6.41921e+06	6.80893e+06	6.59624e+06	7.51858e+06	7.02533e+06	6.62322e+06	6.83678e+06	0.93927
ANSA	P0A962	L-asparaginase 1 (EC 3.5.1.1) (L-asparaginase I) (L-ASNase I) (L-asparagine amidohydrolase I)	Cytosol	4.67933e+07	4.79155e+07	4.72708e+07	4.60148e+07	4.93061e+07	4.81514e+07	4.8808e+07	5.01403e+07	0.95877
ANSB	P00805	L-asparaginase 2 (EC 3.5.1.1) (L-asparaginase II) (L-ASNase II) (L-asparagine amidohydrolase II) (Colaspase)	Periplasm	1.92251e+08	1.94516e+08	1.88768e+08	1.92617e+08	1.91947e+08	1.89712e+08	1.95489e+08	1.91582e+08	1.00349
APAH	P05637	Bis(5'-nucleosyl)-tetraphosphatase [symmetrical] (EC 3.6.1.41) (Ap4A hydrolase) (Diadenosine 5',5'''-P1,P4-tetraphosphate pyrophosphohydrolase) (Diadenosine tetraphosphatase)	Cytosol	1.27266e+07	1.34675e+07	1.43688e+07	1.41153e+07	1.53747e+07	1.4529e+07	1.36176e+07	1.38622e+07	0.972599
APBE	P0AB85	FAD:protein FMN transferase (EC 2.7.1.180) (Flavin transferase)	Inner_membrane	4.99286e+07	5.039e+07	5.23015e+07	4.96454e+07	4.93414e+07	4.88896e+07	4.71027e+07	4.96229e+07	1.0213
APHA	P0AE22	Class B acid phosphatase (CBAP) (EC 3.1.3.2)	Periplasm	1.58617e+08	1.49754e+08	1.53758e+08	1.5187e+08	1.53517e+08	1.62603e+08	1.58369e+08	1.60338e+08	0.959035
APPA	P07102	Periplasmic AppA protein [Includes: Phosphoanhydride phosphohydrolase (EC 3.1.3.2) (pH 2.5 acid phosphatase) (AP); 4-phytase (EC 3.1.3.26)]	Periplasm	1.30083e+07	1.2264e+07	1.22104e+07	1.24701e+07	1.10088e+07	1.16769e+07	1.17281e+07	1.14839e+07	1.06808
APT	P69503	Adenine phosphoribosyltransferase (APRT) (EC 2.4.2.7)	Cytosol	2.43583e+08	2.52636e+08	2.49607e+08	2.59061e+08	2.40605e+08	2.31984e+08	2.34799e+08	2.26231e+08	1.07605
ARAF	P02924	L-arabinose-binding periplasmic protein (ABP)	Periplasm	7.46055e+07	7.23764e+07	7.55415e+07	7.5838e+07	7.28311e+07	7.50742e+07	7.19287e+07	7.16474e+07	1.0373
ARCA	P0A9Q1	Aerobic respiration control protein ArcA (Dye resistance protein)	Cytosol	3.99319e+08	4.16635e+08	4.1367e+08	4.13156e+08	3.89335e+08	3.73154e+08	3.75828e+08	3.76296e+08	1.09932
ARCB	P0AEC3	Aerobic respiration control sensor protein ArcB (EC 2.7.13.3)	Inner_membrane	1.60107e+08	1.55425e+08	1.5135e+08	1.50468e+08	1.55483e+08	1.60167e+08	1.64479e+08	1.65443e+08	0.945284
ARGD	P18335	Acetylornithine/succinyldiaminopimelate aminotransferase (ACOAT) (DapATase) (Succinyldiaminopimelate transferase) (EC 2.6.1.11) (EC 2.6.1.17)	Cytosol	3.76096e+06	3.33659e+06	3.7689e+06	3.62066e+06	3.21342e+06	3.62212e+06	3.20664e+06	3.33793e+06	1.12755
ARGE	P23908	Acetylornithine deacetylase (AO) (Acetylornithinase) (EC 3.5.1.16) (N-acetylornithinase) (NAO)	Cytosol	1.29444e+07	1.1845e+07	1.26096e+07	1.1395e+07	1.33089e+07	1.45442e+07	1.36623e+07	1.51186e+07	0.86868
ARGG	P0A6E4	Argininosuccinate synthase (EC 6.3.4.5) (Citrulline--aspartate ligase)	Cytosol	9.10327e+07	9.82528e+07	1.0188e+08	1.02971e+08	1.0061e+08	9.32169e+07	8.98981e+07	8.89453e+07	1.09365
ARGH	P11447	Argininosuccinate lyase (ASAL) (EC 4.3.2.1) (Arginosuccinase)	Cytosol	5.30547e+06	6.30879e+06	5.09431e+06	5.54189e+06	6.77321e+06	5.69602e+06	7.05396e+06	6.48426e+06	0.818985
ARGP	P0A8S1	HTH-type transcriptional regulator ArgP (Inhibitor of chromosome initiation) (OriC replication inhibitor)	Cytosol	4.03811e+07	4.1019e+07	4.04582e+07	4.08776e+07	4.62875e+07	4.55677e+07	4.61993e+07	4.57253e+07	0.884856
ARGR	P0A6D0	Arginine repressor	Cytosol	1.30431e+07	1.03217e+07	1.2159e+07	1.09766e+07	1.02528e+07	1.2956e+07	1.09982e+07	1.2183e+07	1.00326
ARGS	P11875	Arginine--tRNA ligase (EC 6.1.1.19) (Arginyl-tRNA synthetase) (ArgRS)	Cytosol	7.8638e+08	7.53858e+08	7.78505e+08	7.69327e+08	7.91378e+08	8.25519e+08	7.99384e+08	8.0892e+08	0.962468
ARGT	P09551	Lysine/arginine/ornithine-binding periplasmic protein (LAO-binding protein)	Periplasm	1.56987e+08	1.4427e+08	1.50774e+08	1.45431e+08	1.41831e+08	1.54334e+08	1.47676e+08	1.53101e+08	0.985444
AROA	P0A6D3	3-phosphoshikimate 1-carboxyvinyltransferase (EC 2.5.1.19) (5-enolpyruvylshikimate-3-phosphate synthase) (EPSP synthase) (EPSPS)	Cytosol	8.72579e+07	8.42445e+07	8.56942e+07	8.41005e+07	8.54775e+07	8.8535e+07	8.70373e+07	8.86866e+07	0.968054
AROB	P07639	3-dehydroquinate synthase (DHQS) (EC 4.2.3.4)	Cytosol	6.64877e+07	6.58272e+07	6.50983e+07	6.45551e+07	6.47356e+07	6.53851e+07	6.61172e+07	6.66737e+07	0.995676
AROC	P12008	Chorismate synthase (CS) (EC 4.2.3.5) (5-enolpyruvylshikimate-3-phosphate phospholyase) (EPSP phospholyase)	Cytosol	1.16857e+08	1.1524e+08	1.17893e+08	1.22067e+08	9.18446e+07	9.31332e+07	9.10374e+07	8.79245e+07	1.28367
AROD	P05194	3-dehydroquinate dehydratase (3-dehydroquinase) (EC 4.2.1.10) (Type I DHQase) (Type I dehydroquinase) (DHQ1)	Cytosol	8.59223e+07	8.47752e+07	8.41524e+07	8.62544e+07	8.61714e+07	8.73373e+07	8.79837e+07	8.58396e+07	0.983887
AROE	P15770	Shikimate dehydrogenase (NADP(+)) (SD) (SDH) (EC 1.1.1.25)	Cytosol	7.42318e+07	6.81582e+07	7.26962e+07	6.89961e+07	7.69563e+07	8.38139e+07	7.85819e+07	8.27961e+07	0.879213
AROF	P00888	Phospho-2-dehydro-3-deoxyheptonate aldolase, Tyr-sensitive (EC 2.5.1.54) (3-deoxy-D-arabino-heptulosonate 7-phosphate synthase) (DAHP synthase) (Phospho-2-keto-3-deoxyheptonate aldolase)	Cytosol	3.58766e+07	3.57094e+07	3.38306e+07	3.59708e+07	3.61375e+07	3.63068e+07	3.83231e+07	3.60429e+07	0.988163
AROG	P0AB91	Phospho-2-dehydro-3-deoxyheptonate aldolase, Phe-sensitive (EC 2.5.1.54) (3-deoxy-D-arabino-heptulosonate 7-phosphate synthase) (DAHP synthase) (Phospho-2-keto-3-deoxyheptonate aldolase)	Cytosol	2.29181e+08	2.18158e+08	2.28643e+08	2.26655e+08	2.09216e+08	2.19787e+08	2.09708e+08	2.11547e+08	1.08086
AROH	P00887	Phospho-2-dehydro-3-deoxyheptonate aldolase, Trp-sensitive (EC 2.5.1.54) (3-deoxy-D-arabino-heptulosonate 7-phosphate synthase) (DAHP synthase) (Phospho-2-keto-3-deoxyheptonate aldolase)	Cytosol	1.3144e+08	1.28449e+08	1.3425e+08	1.32976e+08	1.34705e+08	1.37842e+08	1.31886e+08	1.3315e+08	0.987227
AROK	P0A6D7	Shikimate kinase 1 (SK 1) (EC 2.7.1.71) (Shikimate kinase I) (SKI)	Cytosol	2.75815e+08	2.75184e+08	2.72507e+08	2.61193e+08	2.71564e+08	2.72186e+08	2.7486e+08	2.86766e+08	1.00123
AROL	P0A6E1	Shikimate kinase 2 (SK 2) (EC 2.7.1.71) (Shikimate kinase II) (SKII)	Cytosol	1.24906e+07	1.2592e+07	1.21912e+07	1.27916e+07	1.25295e+07	1.24285e+07	1.28371e+07	1.22346e+07	1.00503
AROM	P0AE28	Protein AroM	Cytosol	9.6078e+06	1.01174e+07	9.4459e+06	9.47958e+06	1.00385e+07	9.53287e+06	1.02105e+07	1.01743e+07	0.944409
AROP	P15993	Aromatic amino acid transport protein AroP (General aromatic amino acid permease)	Inner_membrane	6.92611e+06	7.88671e+06	7.30862e+06	7.67581e+06	6.74768e+06	5.92582e+06	6.39453e+06	6.08863e+06	1.20181
ARTI	P30859	Putative ABC transporter arginine-binding protein 2	Periplasm	2.63284e+08	2.52805e+08	2.48297e+08	2.42118e+08	2.61896e+08	2.72751e+08	2.77703e+08	2.84791e+08	0.910491
ARTJ	P30860	ABC transporter arginine-binding protein 1	Periplasm	4.02312e+07	3.7794e+07	3.86072e+07	3.75332e+07	3.88791e+07	4.13863e+07	4.05145e+07	4.16739e+07	0.933062
ARTP	P0AAF6	Arginine transport ATP-binding protein ArtP (EC 3.6.3.-)	Cytosol	5.12648e+07	4.7704e+07	4.70432e+07	4.94313e+07	4.50717e+07	4.8436e+07	4.91163e+07	4.67435e+07	1.02119
ASD	P0A9Q9	Aspartate-semialdehyde dehydrogenase (ASA dehydrogenase) (ASADH) (EC 1.2.1.11) (Aspartate-beta-semialdehyde dehydrogenase)	Cytosol	1.54054e+08	1.45588e+08	1.50436e+08	1.51595e+08	1.50615e+08	1.59373e+08	1.54237e+08	1.53058e+08	0.982896
ASMA	P28249	Protein AsmA	Inner_membrane	3.29416e+07	3.33353e+07	3.56608e+07	3.2955e+07	3.34038e+07	3.30092e+07	3.08567e+07	3.33902e+07	0.998423
ASNA	P00963	Aspartate--ammonia ligase (EC 6.3.1.1) (Asparagine synthetase A)	Cytosol	3.63842e+08	3.60551e+08	3.81125e+08	3.68674e+08	3.48777e+08	3.51962e+08	3.32962e+08	3.44207e+08	1.05714
ASNB	P22106	Asparagine synthetase B [glutamine-hydrolyzing] (AS-B) (EC 6.3.5.4)	Cytosol	2.05795e+08	1.99473e+08	2.06334e+08	2.08304e+08	2.05538e+08	2.12053e+08	2.05001e+08	2.03062e+08	1.00388
ASNC	P0ACI6	Regulatory protein AsnC	Cytosol	3.60913e+07	3.6174e+07	3.836e+07	3.78629e+07	3.7048e+07	3.69633e+07	3.48569e+07	3.53146e+07	1.0254
ASNS	P0A8M0	Asparagine--tRNA ligase (EC 6.1.1.22) (Asparaginyl-tRNA synthetase) (AsnRS)	Cytosol	6.97094e+08	6.75686e+08	6.8677e+08	7.05667e+08	6.78738e+08	7.00242e+08	6.8894e+08	6.70491e+08	1.01195
ASPA	P0AC38	Aspartate ammonia-lyase (Aspartase) (EC 4.3.1.1)	Cytosol	5.92347e+08	5.82645e+08	6.2138e+08	6.03853e+08	4.36735e+08	4.44007e+08	4.16329e+08	4.28413e+08	1.38291
ASPC	P00509	Aspartate aminotransferase (AspAT) (EC 2.6.1.1) (Transaminase A)	Cytosol	5.70225e+08	5.59744e+08	5.84148e+08	5.75641e+08	5.76492e+08	5.87287e+08	5.62751e+08	5.71069e+08	0.998568
ASPS	P21889	Aspartate--tRNA ligase (EC 6.1.1.12) (Aspartyl-tRNA synthetase) (AspRS)	Cytosol	6.84239e+08	6.72014e+08	7.04449e+08	6.96936e+08	7.10962e+08	7.23895e+08	6.90565e+08	6.98009e+08	0.980438
ASTC	P77581	Succinylornithine transaminase (SOAT) (EC 2.6.1.81) (Carbon starvation protein C) (Succinylornithine aminotransferase)	Cytosol	8.60122e+07	8.40229e+07	8.33817e+07	8.07962e+07	8.36465e+07	8.56269e+07	8.62854e+07	8.90465e+07	0.973808
ASTD	P76217	N-succinylglutamate 5-semialdehyde dehydrogenase (EC 1.2.1.71) (Succinylglutamic semialdehyde dehydrogenase) (SGSD)	Cytosol	2.97498e+07	3.0904e+07	3.11881e+07	3.11375e+07	3.28809e+07	3.16529e+07	3.13645e+07	3.14155e+07	0.983745
ATPA	P0ABB0	ATP synthase subunit alpha (EC 3.6.3.14) (ATP synthase F1 sector subunit alpha) (F-ATPase subunit alpha)	Cytosol	1.52277e+09	1.47423e+09	1.53287e+09	1.48914e+09	1.49279e+09	1.54194e+09	1.48295e+09	1.5265e+09	0.997807
ATPB	P0AB98	ATP synthase subunit a (ATP synthase F0 sector subunit a) (F-ATPase subunit 6)	Inner_membrane	7.3134e+07	6.43521e+07	6.96206e+07	6.75965e+07	7.12855e+07	8.10136e+07	7.4883e+07	7.71253e+07	0.903088
ATPC	P0A6E6	ATP synthase epsilon chain (ATP synthase F1 sector epsilon subunit) (F-ATPase epsilon subunit)	Cytosol	6.90936e+07	6.89841e+07	6.53976e+07	6.42484e+07	6.60256e+07	6.61304e+07	6.97571e+07	7.10049e+07	0.990329
ATPD	P0ABB4	ATP synthase subunit beta (EC 3.6.3.14) (ATP synthase F1 sector subunit beta) (F-ATPase subunit beta)	Cytosol	1.09489e+09	1.08337e+09	1.10082e+09	1.08788e+09	1.10691e+09	1.11867e+09	1.10094e+09	1.11403e+09	0.982835
ATPE	P68699	ATP synthase subunit c (ATP synthase F(0) sector subunit c) (Dicyclohexylcarbodiimide-binding protein) (F-type ATPase subunit c) (F-ATPase subunit c) (Lipid-binding protein)	Inner_membrane	1.35244e+07	1.06668e+07	9.51864e+06	1.03125e+07	1.24914e+07	1.58379e+07	1.77483e+07	1.6382e+07	0.651501
ATPF	P0ABA0	ATP synthase subunit b (ATP synthase F(0) sector subunit b) (ATPase subunit I) (F-type ATPase subunit b) (F-ATPase subunit b)	Inner_membrane	4.98926e+08	4.81408e+08	4.84591e+08	4.90974e+08	4.96045e+08	5.14095e+08	5.10718e+08	5.04079e+08	0.961423
ATPG	P0ABA6	ATP synthase gamma chain (ATP synthase F1 sector gamma subunit) (F-ATPase gamma subunit)	Cytosol	5.98519e+08	5.82903e+08	6.1895e+08	6.07498e+08	6.40562e+08	6.57722e+08	6.19417e+08	6.31094e+08	0.948488
ATPH	P0ABA4	ATP synthase subunit delta (ATP synthase F(1) sector subunit delta) (F-type ATPase subunit delta) (F-ATPase subunit delta)	Cytosol	2.53754e+08	2.37237e+08	2.55163e+08	2.56627e+08	2.49857e+08	2.67252e+08	2.48477e+08	2.4706e+08	1.02125
AVTA	P09053	Valine--pyruvate aminotransferase (EC 2.6.1.66) (Alanine--valine transaminase) (Transaminase C)	Cytosol	6.74301e+07	6.9884e+07	6.61348e+07	6.83697e+07	7.30632e+07	7.04977e+07	7.44941e+07	7.20591e+07	0.935851
AZOR	P41407	FMN-dependent NADH-azoreductase (EC 1.7.-.-) (Azo-dye reductase) (FMN-dependent NADH-azo compound oxidoreductase)	Cytosol	3.7095e+07	4.11795e+07	3.70316e+07	3.96153e+07	4.13335e+07	3.72338e+07	4.14042e+07	3.87039e+07	0.960501
BAER	P69228	Transcriptional regulatory protein BaeR	Cytosol	5.97906e+07	6.37126e+07	6.63274e+07	6.60696e+07	6.84088e+07	6.41977e+07	6.16669e+07	6.19075e+07	1.02984
BAMA	P0A940	Outer membrane protein assembly factor BamA (Omp85)	Outer_membrane	7.54717e+08	7.33449e+08	7.54566e+08	7.4741e+08	8.49169e+08	8.73793e+08	8.49339e+08	8.57472e+08	0.88003
BAMB	P77774	Outer membrane protein assembly factor BamB	Outer_membrane	2.74414e+08	2.78869e+08	2.8144e+08	2.80636e+08	3.20394e+08	3.15276e+08	3.12395e+08	3.13291e+08	0.890145
BAMC	P0A903	Outer membrane protein assembly factor BamC	Outer_membrane	2.20359e+08	2.20483e+08	2.18707e+08	2.07432e+08	2.5963e+08	2.59484e+08	2.61592e+08	2.7581e+08	0.842403
BAMD	P0AC02	Outer membrane protein assembly factor BamD	Outer_membrane	3.37255e+08	3.36083e+08	3.12784e+08	3.32255e+08	3.6596e+08	3.67236e+08	3.94591e+08	3.71467e+08	0.904805
BARA	P0AEC5	Signal transduction histidine-protein kinase BarA (EC 2.7.13.3)	Inner_membrane	2.10131e+07	2.06809e+07	1.943e+07	1.99262e+07	2.12861e+07	2.1628e+07	2.30204e+07	2.24472e+07	0.921949
BCP	P0AE52	Peroxiredoxin Bcp (EC 1.11.1.15) (Bacterioferritin comigratory protein) (Thioredoxin peroxidase)	Cytosol	2.8869e+08	2.96185e+08	2.99046e+08	3.06158e+08	2.86937e+08	2.79677e+08	2.77e+08	2.70566e+08	1.06931
BCSE	P37657	Cyclic di-GMP binding protein BcsE (Cellulose biosynthesis protein BcsE)	Cytosol	1.81584e+07	1.45077e+07	1.63703e+07	1.65892e+07	2.37921e+07	2.97791e+07	2.63909e+07	2.60426e+07	0.628651
BCSG	P37659	Cellulose biosynthesis protein BcsG	Inner_membrane	1.74317e+07	1.68492e+07	1.77928e+07	1.7599e+07	1.70893e+07	1.76801e+07	1.67425e+07	1.69269e+07	1.02987
BEPA	P66948	Beta-barrel assembly-enhancing protease (EC 3.4.-.-)	Outer_membrane	4.47294e+07	4.75781e+07	4.62374e+07	4.795e+07	4.71871e+07	4.43618e+07	4.56481e+07	4.40178e+07	1.04271
BETA	P17444	Oxygen-dependent choline dehydrogenase (CDH) (CHD) (EC 1.1.99.1) (Betaine aldehyde dehydrogenase) (BADH) (EC 1.2.1.8)	Cytosol	1.63199e+07	1.76239e+07	1.76227e+07	1.6936e+07	1.65213e+07	1.52989e+07	1.53e+07	1.59203e+07	1.1078
BETB	P17445	NAD/NADP-dependent betaine aldehyde dehydrogenase (BADH) (EC 1.2.1.8)	Cytosol	1.10014e+08	1.09937e+08	1.16116e+08	1.17206e+08	9.10175e+07	9.10818e+07	8.62348e+07	8.54331e+07	1.27761
BFR	P0ABD3	Bacterioferritin (BFR) (EC 1.16.3.1) (Cytochrome b-1) (Cytochrome b-557)	Cytosol	1.2614e+08	1.51764e+08	1.5355e+08	1.50405e+08	5.14363e+07	4.27517e+07	4.22544e+07	4.31379e+07	3.51826
BGLA	Q46829	6-phospho-beta-glucosidase BglA (EC 3.2.1.86) (Phospho-beta-glucosidase A)	Cytosol	2.76146e+08	2.74704e+08	2.78795e+08	2.8111e+08	2.80727e+08	2.82201e+08	2.7806e+08	2.7577e+08	0.993163
BGLX	P33363	Periplasmic beta-glucosidase (EC 3.2.1.21) (Beta-D-glucoside glucohydrolase) (Cellobiase) (Gentiobiase)	Periplasm	3.84456e+08	3.66838e+08	3.74716e+08	3.82556e+08	3.51188e+08	3.68055e+08	3.60317e+08	3.52933e+08	1.06195
BIOA	P12995	Adenosylmethionine-8-amino-7-oxononanoate aminotransferase (EC 2.6.1.62) (7,8-diamino-pelargonic acid aminotransferase) (DAPA AT) (DAPA aminotransferase) (7,8-diaminononanoate synthase) (DANS) (Diaminopelargonic acid synthase)	Cytosol	2.41582e+06	2.91534e+06	2.89834e+06	2.65097e+06	3.10212e+06	2.5706e+06	2.58567e+06	2.82696e+06	1.02933
BIOB	P12996	Biotin synthase (EC 2.8.1.6)	Cytosol	5.08501e+06	5.79106e+06	5.49273e+06	5.92429e+06	5.97225e+06	5.2441e+06	5.52893e+06	5.12617e+06	1.04888
BIRA	P06709	Bifunctional ligase/repressor BirA (Biotin operon repressor) (Biotin--[acetyl-CoA-carboxylase] ligase) (EC 6.3.4.15) (Biotin--protein ligase) (Biotin-[acetyl-CoA carboxylase] synthetase)	Inner_membrane	2.58043e+07	2.52788e+07	2.50652e+07	2.46637e+07	2.926e+07	2.98683e+07	3.01229e+07	3.06131e+07	0.839221
BISC	P20099	Biotin sulfoxide reductase (BDS reductase) (BSO reductase) (EC 1.-.-.-) (L-methionine-(S)-sulfoxide reductase) (Met-S-SO reductase) (EC 1.8.4.13)	Cytosol	1.66586e+07	1.74445e+07	1.61119e+07	1.68163e+07	1.75337e+07	1.67437e+07	1.81285e+07	1.73692e+07	0.959129
BLUR	P75989	HTH-type transcriptional repressor BluR	Cytosol	8.69834e+06	8.55891e+06	8.85007e+06	8.21324e+06	8.84349e+06	8.98756e+06	8.69187e+06	9.36581e+06	0.967946
BOLA	P0ABE2	DNA-binding transcriptional regulator BolA	Cytosol	2.96902e+07	2.68826e+07	2.76531e+07	2.90171e+07	2.62057e+07	2.89426e+07	2.81362e+07	2.68136e+07	1.0325
BORD	P77330	Prophage lipoprotein Bor homolog (Lipoprotein Bor homolog from lambdoid prophage DLP12)	Outer_membrane	7.44746e+07	6.16438e+07	6.4298e+07	5.48595e+07	8.70835e+07	1.0521e+08	1.00867e+08	1.1822e+08	0.611685
BSMA	P39297	Lipoprotein BsmA (Biofilm stress and motility protein)	Outer_membrane	6.31819e+06	6.82234e+06	6.69857e+06	6.02161e+06	6.71042e+06	6.21454e+06	6.32937e+06	7.04093e+06	0.999941
BTSR	P0AFT5	Transcriptional regulatory protein BtsR	Cytosol	7.58781e+06	8.27017e+06	8.10229e+06	8.1673e+06	7.59183e+06	6.96545e+06	7.10977e+06	7.05317e+06	1.14878
BTUB	P06129	Vitamin B12 transporter BtuB (Cobalamin receptor) (Outer membrane cobalamin translocator)	Outer_membrane	2.14325e+08	2.14313e+08	2.16294e+08	2.16396e+08	2.51085e+08	2.51099e+08	2.488e+08	2.48683e+08	0.861472
BTUE	P06610	Thioredoxin/glutathione peroxidase BtuE (EC 1.11.1.15) (EC 1.11.1.9)	Cytosol	7.47742e+07	7.4805e+07	7.58398e+07	7.65351e+07	7.68715e+07	7.68398e+07	7.57914e+07	7.51028e+07	0.987079
BTUF	P37028	Vitamin B12-binding protein	Periplasm	1.45426e+07	1.42273e+07	1.36885e+07	1.41406e+07	1.40281e+07	1.43389e+07	1.49034e+07	1.44269e+07	0.986185
BTUR	P0A9H5	Cob(I)yrinic acid a,c-diamide adenosyltransferase (EC 2.5.1.17) (Cob(I)alamin adenosyltransferase) (Corrinoid adenosyltransferase)	Cytosol	2.92486e+07	3.10178e+07	3.03146e+07	3.09065e+07	3.08536e+07	2.90938e+07	2.97687e+07	2.91985e+07	1.03842
CADA	P0A9H3	Inducible lysine decarboxylase (LDC) (EC 4.1.1.18)	Cytosol	1.20371e+07	1.34564e+07	1.30694e+07	1.3754e+07	1.03792e+07	9.28446e+06	9.55937e+06	9.08352e+06	1.40826
CAN	P61517	Carbonic anhydrase 2 (EC 4.2.1.1) (Carbonate dehydratase 2)	Cytosol	1.75471e+08	1.73582e+08	1.9096e+08	1.96627e+08	1.50478e+08	1.52115e+08	1.38273e+08	1.34287e+08	1.27356
CARA	P0A6F1	Carbamoyl-phosphate synthase small chain (EC 6.3.5.5) (Carbamoyl-phosphate synthetase glutamine chain)	Cytosol	1.95984e+07	1.98474e+07	2.04948e+07	2.09416e+07	2.0955e+07	2.06921e+07	2.00385e+07	1.9611e+07	0.990973
CARB	P00968	Carbamoyl-phosphate synthase large chain (EC 6.3.5.5) (Carbamoyl-phosphate synthetase ammonia chain)	Cytosol	3.20821e+08	3.22492e+08	3.23009e+08	3.24923e+08	3.19604e+08	3.17948e+08	3.1744e+08	3.1557e+08	1.01592
CBPA	P36659	Curved DNA-binding protein	Cytosol	6.76195e+07	7.1046e+07	7.22817e+07	6.79948e+07	7.07532e+07	6.73408e+07	6.61895e+07	7.03626e+07	1.01068
CCA	P06961	Multifunctional CCA protein [Includes: CCA-adding enzyme (EC 2.7.7.72) (CCA tRNA nucleotidyltransferase) (tRNA CCA-pyrophosphorylase) (tRNA adenylyl-/cytidylyl-transferase) (tRNA nucleotidyltransferase) (tRNA-NT); 2'-nucleotidase (EC 3.1.3.-); 2',3'-cyclic phosphodiesterase (EC 3.1.4.-); Phosphatase (EC 3.1.3.-)]	Cytosol	4.05604e+07	4.33737e+07	3.99865e+07	3.99771e+07	4.25038e+07	3.97469e+07	4.31138e+07	4.3124e+07	0.94087
CCMH	P0ABM9	Cytochrome c-type biogenesis protein CcmH	Inner_membrane	6.58566e+06	7.02436e+06	7.18287e+06	7.22742e+06	7.1488e+06	6.70233e+06	6.55443e+06	6.51402e+06	1.07196
CDD	P0ABF6	Cytidine deaminase (EC 3.5.4.5) (Cytidine aminohydrolase) (CDA)	Cytosol	2.54144e+08	2.45242e+08	2.64138e+08	2.55519e+08	2.40206e+08	2.48925e+08	2.31117e+08	2.38913e+08	1.06376
CDH	P06282	CDP-diacylglycerol pyrophosphatase (EC 3.6.1.26) (CDP-diacylglycerol phosphatidylhydrolase) (CDP-diglyceride hydrolase)	Periplasm	4.1121e+06	4.69945e+06	4.53909e+06	4.3996e+06	4.60866e+06	4.03266e+06	4.17514e+06	4.30751e+06	1.05427
CEDA	P0AE60	Cell division activator CedA	Cytosol	1.48417e+07	1.55913e+07	1.458e+07	1.42768e+07	1.50768e+07	1.4352e+07	1.53474e+07	1.56734e+07	0.967201
CFA	P0A9H7	Cyclopropane-fatty-acyl-phospholipid synthase (CFA synthase) (Cyclopropane fatty acid synthase) (EC 2.1.1.79)	Cytosol	2.8202e+07	2.97457e+07	2.97549e+07	2.80089e+07	3.23894e+07	3.07086e+07	3.06991e+07	3.26127e+07	0.91968
CHIA	P13656	Probable bifunctional chitinase/lysozyme [Includes: Chitinase (EC 3.2.1.14); Lysozyme (EC 3.2.1.17)]	Periplasm	7.39414e+06	7.57398e+06	7.96534e+06	7.44534e+06	7.69104e+06	7.50841e+06	7.1395e+06	7.63814e+06	0.991746
CHRR	P0AGE6	Quinone reductase (EC 1.6.5.2) (Chromate reductase) (CHRR) (EC 1.6.-.-) (NAD(P)H dehydrogenase (quinone))	Cytosol	2.09683e+07	2.11722e+07	1.96296e+07	2.07199e+07	2.12811e+07	2.10762e+07	2.27325e+07	2.15362e+07	0.973699
CLCA	P37019	H(+)/Cl(-) exchange transporter ClcA (ClC-ec1)	Inner_membrane	1.32253e+07	1.22085e+07	1.13177e+07	1.25325e+07	1.16127e+07	1.25798e+07	1.357e+07	1.22546e+07	0.996579
CLPA	P0ABH9	ATP-dependent Clp protease ATP-binding subunit ClpA	Cytosol	3.83944e+08	3.70402e+08	3.81633e+08	3.82337e+08	3.90491e+08	4.04768e+08	3.92855e+08	3.92132e+08	0.973229
CLPB	P63284	Chaperone protein ClpB (Heat shock protein F84.1)	Cytosol	9.57981e+08	9.48551e+08	9.57401e+08	9.78253e+08	9.65346e+08	9.74943e+08	9.65931e+08	9.45341e+08	0.99177
CLPP	P0A6G7	ATP-dependent Clp protease proteolytic subunit (EC 3.4.21.92) (Caseinolytic protease) (Endopeptidase Clp) (Heat shock protein F21.5) (Protease Ti)	Cytosol	8.3403e+07	8.00697e+07	8.20989e+07	8.34832e+07	7.72706e+07	8.04874e+07	7.8498e+07	7.71964e+07	1.06262
CLPX	P0A6H1	ATP-dependent Clp protease ATP-binding subunit ClpX (ATP-dependent unfoldase ClpX)	Cytosol	4.57039e+08	4.44966e+08	4.59867e+08	4.45066e+08	4.57053e+08	4.69453e+08	4.54242e+08	4.69349e+08	0.974116
CLSA	P0A6H8	Cardiolipin synthase A (CL synthase) (EC 2.7.8.-)	Inner_membrane	1.48215e+07	1.37332e+07	1.48297e+07	1.46535e+07	1.40877e+07	1.52041e+07	1.40799e+07	1.42492e+07	1.04023
CMK	P0A6I0	Cytidylate kinase (CK) (EC 2.7.4.25) (Cytidine monophosphate kinase) (CMP kinase) (Protein MssA) (p25)	Cytosol	1.224e+08	1.33139e+08	1.37056e+08	1.38699e+08	1.28343e+08	1.17991e+08	1.14618e+08	1.13261e+08	1.16208
CMOA	P76290	Carboxy-S-adenosyl-L-methionine synthase (Cx-SAM synthase) (EC 2.1.3.-)	Cytosol	1.12577e+08	1.32519e+08	1.4423e+08	1.23656e+08	1.37673e+08	1.16956e+08	1.07459e+08	1.25338e+08	1.05982
CMOB	P76291	tRNA U34 carboxymethyltransferase (EC 2.5.1.-)	Cytosol	6.29567e+07	6.09145e+07	6.27903e+07	6.10332e+07	6.73663e+07	6.96248e+07	6.75448e+07	6.94893e+07	0.90396
CMOM	P36566	tRNA 5-carboxymethoxyuridine methyltransferase (EC 2.1.1.-) (cmo5U methyltransferase)	Cytosol	7.35218e+07	7.6634e+07	7.71241e+07	7.65913e+07	8.16388e+07	7.83233e+07	7.78256e+07	7.8367e+07	0.977886
CNU	P64467	OriC-binding nucleoid-associated protein (H-NS/StpA-binding protein 2) (Transcription modulator YdgT)	Cytosol	8.79353e+07	7.9637e+07	7.56186e+07	7.64019e+07	8.65312e+07	9.5548e+07	1.00625e+08	9.95937e+07	0.800306
COAA	P0A6I3	Pantothenate kinase (EC 2.7.1.33) (Pantothenic acid kinase) (Rts protein)	Cytosol	1.64461e+08	1.49571e+08	1.57628e+08	1.59653e+08	1.46864e+08	1.61485e+08	1.53231e+08	1.51287e+08	1.042
COABC	P0ABQ0	Coenzyme A biosynthesis bifunctional protein CoaBC (DNA/pantothenate metabolism flavoprotein) [Includes: Phosphopantothenoylcysteine decarboxylase (PPCDC) (EC 4.1.1.36) (CoaC); Phosphopantothenate--cysteine ligase (EC 6.3.2.5) (CoaB) (PPC synthetase) (PPCS) (Phosphopantothenoylcysteine synthase)]	Cytosol	1.11414e+08	1.21687e+08	1.23451e+08	1.22099e+08	4.56518e+07	4.17978e+07	4.12004e+07	4.16567e+07	2.92119
COAD	P0A6I6	Phosphopantetheine adenylyltransferase (EC 2.7.7.3) (Dephospho-CoA pyrophosphorylase) (Pantetheine-phosphate adenylyltransferase) (PPAT)	Cytosol	4.19883e+07	3.95455e+07	4.19188e+07	4.13129e+07	4.06007e+07	4.31086e+07	4.0668e+07	4.12644e+07	1.01597
COAE	P0A6I9	Dephospho-CoA kinase (EC 2.7.1.24) (Dephosphocoenzyme A kinase)	Cytosol	2.53731e+07	2.47108e+07	2.58475e+07	2.60919e+07	2.55275e+07	2.62116e+07	2.50589e+07	2.48242e+07	1.01271
COBB	P75960	NAD-dependent protein deacylase (EC 3.5.1.-) (Regulatory protein SIR2 homolog)	Cytosol	1.12973e+07	1.0649e+07	1.13689e+07	1.15652e+07	1.10093e+07	1.16795e+07	1.094e+07	1.07542e+07	1.03268
CODA	P25524	Cytosine deaminase (CD) (CDA) (CDase) (EC 3.5.4.1) (Cytosine aminohydrolase) (Isoguanine deaminase) (EC 3.5.4.-)	Cytosol	3.92211e+07	4.50161e+07	4.70934e+07	4.42137e+07	2.95795e+07	2.57717e+07	2.46349e+07	2.62394e+07	1.71587
COHE	P75974	Prophage repressor CohE (Putative lambdoid prophage e14 repressor protein C2)	Cytosol	4.77274e+07	5.0168e+07	4.95968e+07	4.92254e+07	4.49146e+07	4.27296e+07	4.32217e+07	4.35478e+07	1.13894
COMR	P75952	HTH-type transcriptional repressor ComR (Copper outer membrane regulator)	Cytosol	1.37107e+07	1.40098e+07	1.39658e+07	1.34287e+07	1.35509e+07	1.32616e+07	1.33034e+07	1.38354e+07	1.03079
COPA	Q59385	Copper-exporting P-type ATPase (EC 3.6.3.54) (Copper-exporting P-type ATPase A) (Cu(+)-exporting ATPase) (Soluble copper chaperone CopA(Z))	Inner_membrane	6.12485e+07	6.24376e+07	6.23018e+07	6.08608e+07	6.30686e+07	6.18675e+07	6.20024e+07	6.34704e+07	0.987985
CORA	P0ABI4	Magnesium transport protein CorA	Inner_membrane	5.21505e+07	4.91294e+07	4.78453e+07	4.97914e+07	5.06205e+07	5.37333e+07	5.51754e+07	5.30189e+07	0.926722
CORC	P0AE78	Magnesium and cobalt efflux protein CorC	Cytosol	3.12382e+08	2.96798e+08	2.8277e+08	2.89504e+08	2.84638e+08	2.99583e+08	3.14445e+08	3.07131e+08	0.966656
CPDA	P0AEW4	3',5'-cyclic adenosine monophosphate phosphodiesterase CpdA (3',5'-cyclic AMP phosphodiesterase) (cAMP phosphodiesterase) (EC 3.1.4.53)	Cytosol	2.78876e+07	3.05695e+07	3.06107e+07	3.10787e+07	3.2061e+07	2.92482e+07	2.92089e+07	2.8769e+07	1.04658
CPDB	P08331	2',3'-cyclic-nucleotide 2'-phosphodiesterase/3'-nucleotidase (EC 3.1.3.6) (EC 3.1.4.16)	Periplasm	1.33172e+08	1.34317e+08	1.35422e+08	1.31456e+08	1.35509e+08	1.34353e+08	1.33257e+08	1.37278e+08	0.991242
CPOB	P45955	Cell division coordinator CpoB	Periplasm	8.11561e+07	8.12327e+07	7.54232e+07	7.04276e+07	9.6851e+07	9.67597e+07	1.04213e+08	1.11605e+08	0.780845
CPXA	P0AE82	Sensor histidine kinase CpxA (EC 2.7.13.3)	Inner_membrane	3.99928e+07	4.32869e+07	3.72179e+07	3.76256e+07	4.05874e+07	3.74987e+07	4.36136e+07	4.3141e+07	0.928752
CPXP	P0AE85	Periplasmic protein CpxP (ORF_o167) (Periplasmic accessory protein CpxP)	Periplasm	3.15648e+07	3.02712e+07	2.65038e+07	2.70989e+07	3.2544e+07	3.39348e+07	3.87585e+07	3.79072e+07	0.803457
CPXR	P0AE88	Transcriptional regulatory protein CpxR	Cytosol	9.72134e+07	1.12925e+08	1.13989e+08	1.13567e+08	1.01423e+08	8.73119e+07	8.64964e+07	8.68183e+07	1.30072
CRA	P0ACP1	Catabolite repressor/activator (Fructose repressor)	Cytosol	1.22751e+08	1.18307e+08	1.22311e+08	1.22512e+08	1.4279e+08	1.48154e+08	1.43304e+08	1.43069e+08	0.854908
CREA	P0AE91	Protein CreA (Catabolite regulation protein A)	Periplasm	1.01456e+08	1.06605e+08	1.06787e+08	1.07686e+08	7.51503e+07	7.15205e+07	7.13984e+07	7.08025e+07	1.4931
CRL	P24251	Sigma factor-binding protein Crl (Curlin genes transcriptional activatory protein)	Cytosol	7.86985e+07	7.8776e+07	8.28924e+07	8.98912e+07	7.94827e+07	7.94044e+07	7.54613e+07	6.9586e+07	1.04528
CRP	P0ACJ8	cAMP-activated global transcriptional regulator CRP (Catabolite activator protein) (CAP) (Catabolite gene activator) (cAMP receptor protein) (CRP) (cAMP regulatory protein)	Cytosol	3.30159e+08	3.12929e+08	3.40254e+08	3.59848e+08	3.27301e+08	3.45323e+08	3.17591e+08	3.00297e+08	1.04005
CRR	P69783	PTS system glucose-specific EIIA component (EIIA-Glc) (EIII-Glc) (Glucose-specific phosphotransferase enzyme IIA component)	Cytosol	7.18441e+08	7.18765e+08	7.43623e+08	7.15076e+08	6.79169e+08	6.78863e+08	6.56169e+08	6.82365e+08	1.0583
CSDA	Q46925	Cysteine desulfurase CsdA (EC 2.8.1.7) (Cysteine sulfinate desulfinase) (CSD) (EC 4.4.1.-) (Selenocysteine lyase) (EC 4.4.1.16)	Cytosol	1.52685e+07	1.45417e+07	1.55252e+07	1.51499e+07	1.49883e+07	1.57375e+07	1.47405e+07	1.51056e+07	1.01081
CSDE	P0AGF2	Sulfur acceptor protein CsdE	Cytosol	1.48806e+07	1.53244e+07	1.54427e+07	1.51049e+07	1.71294e+07	1.66334e+07	1.65059e+07	1.6875e+07	0.908204
CSID	P76621	Protein CsiD	Cytosol	1.25437e+07	1.5041e+07	1.61291e+07	1.54305e+07	9.3291e+06	7.78014e+06	7.25527e+06	7.58378e+06	1.98396
CSPA	P0A9X9	Cold shock protein CspA (CSP-A) (7.4 kDa cold shock protein) (CS7.4)	Cytosol	3.85181e+08	3.87825e+08	3.54571e+08	3.80566e+08	4.21558e+08	4.18684e+08	4.57951e+08	4.2667e+08	0.902825
CSPB	P36995	Cold shock-like protein CspB (CSP-B)	Cytosol	6.31065e+07	6.12823e+07	6.10067e+07	6.34978e+07	7.27518e+07	7.49174e+07	7.52559e+07	7.23035e+07	0.84271
CSPC	P0A9Y6	Cold shock-like protein CspC (CSP-C)	Cytosol	1.66724e+08	1.61073e+08	1.56534e+08	1.47671e+08	1.66276e+08	1.7211e+08	1.771e+08	1.87729e+08	0.909872
CSPE	P0A972	Cold shock-like protein CspE (CSP-E)	Cytosol	3.37608e+08	3.32122e+08	3.26346e+08	3.11488e+08	3.45192e+08	3.50893e+08	3.57104e+08	3.74139e+08	0.930187
CSPG	P0A978	Cold shock-like protein CspG (CPS-G)	Cytosol	4.76613e+07	4.60946e+07	4.74157e+07	4.50585e+07	5.434e+07	5.6187e+07	5.46215e+07	5.7479e+07	0.844228
CSRA	P69913	Carbon storage regulator (Translational dual regulator CsrA)	Cytosol	1.25872e+08	1.29048e+08	1.16323e+08	1.22149e+08	1.1522e+08	1.12385e+08	1.24679e+08	1.18732e+08	1.06061
CSRD	P13518	RNase E specificity factor CsrD (Regulator of CsrB and CsrC decay CsrD)	Inner_membrane	5.7521e+06	5.42443e+06	5.51147e+06	5.44317e+06	5.38397e+06	5.7092e+06	5.61903e+06	5.68955e+06	0.968777
CUEO	P36649	Blue copper oxidase CueO (Copper efflux oxidase)	Periplasm	1.99464e+07	2.13998e+07	2.0709e+07	1.89597e+07	2.11733e+07	1.97353e+07	2.03936e+07	2.22752e+07	0.97876
CUER	P0A9G4	HTH-type transcriptional regulator CueR (Copper efflux regulator) (Copper export regulator)	Cytosol	1.95716e+07	1.96374e+07	1.82839e+07	1.83722e+07	1.87858e+07	1.87228e+07	2.01088e+07	2.00122e+07	0.97994
CURA	P76113	NADPH-dependent curcumin reductase (EC 1.3.1.n3) (NADPH-dependent curcumin/dihydrocurcumin reductase)	Cytosol	3.89391e+07	3.93257e+07	4.11745e+07	3.9942e+07	3.82061e+07	3.78304e+07	3.61318e+07	3.72467e+07	1.05594
CUSR	P0ACZ8	Transcriptional regulatory protein CusR	Cytosol	1.45988e+07	1.33371e+07	1.41092e+07	1.26857e+07	1.31286e+07	1.43706e+07	1.35842e+07	1.51085e+07	0.983361
CUTC	P67826	Copper homeostasis protein CutC	Cytosol	4.91591e+07	4.87718e+07	4.98613e+07	5.16887e+07	4.84052e+07	4.87895e+07	4.77235e+07	4.60363e+07	1.03018
CYAA	P00936	Adenylate cyclase (EC 4.6.1.1) (ATP pyrophosphate-lyase) (Adenylyl cyclase)	Cytosol	1.29059e+07	1.33142e+07	1.15372e+07	1.29142e+07	1.34683e+07	1.30552e+07	1.5066e+07	1.34596e+07	0.958865
CYAY	P27838	Iron-sulfur cluster assembly protein CyaY (Bacterial frataxin ortholog)	Cytosol	8.12895e+06	7.76328e+06	6.67865e+06	7.74728e+06	7.56866e+06	7.92516e+06	9.21223e+06	7.94153e+06	0.977557
CYCA	P0AAE0	D-serine/D-alanine/glycine transporter	Inner_membrane	2.22547e+07	2.39619e+07	2.26176e+07	2.40851e+07	2.25181e+07	2.09138e+07	2.21568e+07	2.08068e+07	1.08327
CYDA	P0ABJ9	Cytochrome bd-I ubiquinol oxidase subunit 1 (EC 1.10.3.14) (Cytochrome bd-I oxidase subunit I) (Cytochrome d ubiquinol oxidase subunit I)	Inner_membrane	3.54513e+08	3.59266e+08	3.76929e+08	3.69381e+08	2.99608e+08	2.95644e+08	2.8179e+08	2.87548e+08	1.24989
CYDB	P0ABK2	Cytochrome bd-I ubiquinol oxidase subunit 2 (EC 1.10.3.14) (Cytochrome bd-I oxidase subunit II) (Cytochrome d ubiquinol oxidase subunit II)	Inner_membrane	5.30122e+07	4.8372e+07	4.86875e+07	4.9564e+07	4.05248e+07	4.44122e+07	4.41245e+07	4.33442e+07	1.12346
CYDC	P23886	ATP-binding/permease protein CydC	Inner_membrane	2.91347e+07	2.98619e+07	2.94309e+07	3.2728e+07	3.10643e+07	3.03078e+07	3.07517e+07	2.76537e+07	0.971169
CYDD	P29018	ATP-binding/permease protein CydD	Inner_membrane	1.22883e+08	1.21295e+08	1.22312e+08	1.23948e+08	1.1081e+08	1.1226e+08	1.11326e+08	1.09857e+08	1.10382
CYOA	P0ABJ1	Cytochrome bo(3) ubiquinol oxidase subunit 2 (Cytochrome b562-o complex subunit II) (Cytochrome o ubiquinol oxidase subunit 2) (Cytochrome o subunit 2) (Oxidase bo(3) subunit 2) (Ubiquinol oxidase chain B) (Ubiquinol oxidase polypeptide II) (Ubiquinol oxidase subunit 2)	Inner_membrane	2.94613e+08	3.13004e+08	3.27315e+08	3.25319e+08	1.9228e+08	1.80982e+08	1.7307e+08	1.74131e+08	1.79886
CYOB	P0ABI8	Cytochrome bo(3) ubiquinol oxidase subunit 1 (EC 1.10.3.10) (Cytochrome b562-o complex subunit I) (Cytochrome o ubiquinol oxidase subunit 1) (Cytochrome o subunit 1) (Oxidase bo(3) subunit 1) (Ubiquinol oxidase chain A) (Ubiquinol oxidase polypeptide I) (Ubiquinol oxidase subunit 1)	Inner_membrane	1.33491e+08	1.51077e+08	1.57185e+08	1.53442e+08	8.22732e+07	7.26963e+07	6.98717e+07	7.15762e+07	2.11098
CYSB	P0A9F3	HTH-type transcriptional regulator CysB (Cys regulon transcriptional activator)	Cytosol	1.57585e+08	1.43032e+08	1.37163e+08	1.45482e+08	1.48157e+08	1.63231e+08	1.70216e+08	1.60483e+08	0.891392
CYSE	P0A9D4	Serine acetyltransferase (SAT) (EC 2.3.1.30)	Cytosol	4.27992e+07	3.88557e+07	3.95829e+07	4.25617e+07	4.50401e+07	4.96113e+07	4.86999e+07	4.52915e+07	0.876261
CYSG	P0AEA8	Siroheme synthase [Includes: Uroporphyrinogen-III C-methyltransferase (Urogen III methylase) (EC 2.1.1.107) (SUMT) (Uroporphyrinogen III methylase) (UROM); Precorrin-2 dehydrogenase (EC 1.3.1.76); Sirohydrochlorin ferrochelatase (EC 4.99.1.4)]	Cytosol	7.61388e+07	7.42243e+07	7.50512e+07	7.60132e+07	8.0219e+07	8.22881e+07	8.13814e+07	8.03515e+07	0.934112
CYSH	P17854	Phosphoadenosine phosphosulfate reductase (EC 1.8.4.8) (3'-phosphoadenylylsulfate reductase) (PAPS reductase, thioredoxin dependent) (PAPS sulfotransferase) (PAdoPS reductase)	Cytosol	6.17952e+06	6.99245e+06	6.80302e+06	7.32537e+06	7.00368e+06	6.18944e+06	6.36178e+06	5.90815e+06	1.09955
CYSI	P17846	Sulfite reductase [NADPH] hemoprotein beta-component (SiR-HP) (SiRHP) (EC 1.8.1.2)	Cytosol	6.00638e+07	5.69862e+07	6.04548e+07	5.75101e+07	5.47402e+07	5.76966e+07	5.43863e+07	5.7171e+07	1.05159
CYSJ	P38038	Sulfite reductase [NADPH] flavoprotein alpha-component (SiR-FP) (EC 1.8.1.2)	Cytosol	7.34392e+07	7.3537e+07	7.88703e+07	7.98211e+07	4.79369e+07	4.78732e+07	4.4636e+07	4.41042e+07	1.65152
CYSK	P0ABK5	Cysteine synthase A (CSase A) (EC 2.5.1.47) (O-acetylserine (thiol)-lyase A) (OAS-TL A) (O-acetylserine sulfhydrylase A) (S-carboxymethylcysteine synthase) (EC 4.5.1.5) (Sulfate starvation-induced protein 5) (SSI5)	Cytosol	2.07681e+08	2.10531e+08	2.13441e+08	2.21752e+08	2.18767e+08	2.15804e+08	2.12863e+08	2.04885e+08	0.989141
CYSM	P16703	Cysteine synthase B (CSase B) (EC 2.5.1.47) (O-acetylserine (thiol)-lyase B) (OAS-TL B) (O-acetylserine sulfhydrylase B)	Cytosol	3.06129e+07	2.8069e+07	2.89098e+07	2.8836e+07	2.88312e+07	3.14442e+07	3.05297e+07	3.06078e+07	0.944527
CYSP	P16700	Thiosulfate-binding protein	Periplasm	1.07785e+08	1.00807e+08	1.00163e+08	1.00478e+08	9.76482e+07	1.04408e+08	1.05078e+08	1.04749e+08	0.962367
CYSQ	P22255	3'(2'),5'-bisphosphate nucleotidase CysQ (EC 3.1.3.7) (3'(2'),5-bisphosphonucleoside 3'(2')-phosphohydrolase) (3'-phosphoadenosine 5'-phosphate phosphatase) (PAP phosphatase) (DPNPase)	Cytosol	6.09384e+07	6.137e+07	6.14886e+07	6.09981e+07	6.11974e+07	6.07671e+07	6.06498e+07	6.11375e+07	1.00382
CYSS	P21888	Cysteine--tRNA ligase (EC 6.1.1.16) (Cysteinyl-tRNA synthetase) (CysRS)	Cytosol	3.26787e+08	3.09704e+08	3.12963e+08	3.1206e+08	3.41114e+08	3.59929e+08	3.56182e+08	3.57212e+08	0.876131
CYTR	P0ACN7	HTH-type transcriptional repressor CytR	Cytosol	7.79954e+07	7.69863e+07	8.36282e+07	7.86671e+07	8.02886e+07	8.1341e+07	7.48808e+07	7.9603e+07	0.97984
DACA	P0AEB2	D-alanyl-D-alanine carboxypeptidase DacA (DD-carboxypeptidase) (DD-peptidase) (EC 3.4.16.4) (Beta-lactamase) (EC 3.5.2.6) (Penicillin-binding protein 5) (PBP-5)	Periplasm	4.94848e+08	5.00157e+08	4.99916e+08	4.95046e+08	4.63392e+08	4.58473e+08	4.58694e+08	4.63206e+08	1.0793
DACB	P24228	D-alanyl-D-alanine carboxypeptidase DacB (DD-carboxypeptidase) (DD-peptidase) (EC 3.4.16.4) (D-alanyl-D-alanine endopeptidase) (DD-endopeptidase) (EC 3.4.21.-) (Penicillin-binding protein 4) (PBP-4)	Periplasm	5.41959e+07	5.63371e+07	5.72616e+07	5.50216e+07	5.80714e+07	5.58643e+07	5.49624e+07	5.72e+07	0.98519
DACC	P08506	D-alanyl-D-alanine carboxypeptidase DacC (DD-carboxypeptidase) (DD-peptidase) (EC 3.4.16.4) (Penicillin-binding protein 6) (PBP-6)	Periplasm	2.12205e+08	2.0722e+08	2.21726e+08	2.15677e+08	2.20581e+08	2.25888e+08	2.11109e+08	2.1703e+08	0.977896
DADA	P0A6J5	D-amino acid dehydrogenase (EC 1.4.99.-) (D-alanine dehydrogenase)	Cytosol	2.17167e+08	2.09685e+08	2.17663e+08	2.14034e+08	2.08607e+08	2.1605e+08	2.08131e+08	2.1166e+08	1.02613
DADX	P29012	Alanine racemase, catabolic (EC 5.1.1.1)	Cytosol	7.76579e+07	7.59524e+07	7.6183e+07	7.557e+07	7.72773e+07	7.90125e+07	7.87734e+07	7.94124e+07	0.964193
DAM	P0AEE8	DNA adenine methylase (EC 2.1.1.72) (DNA adenine methyltransferase) (Deoxyadenosyl-methyltransferase) (M.EcoDam)	Cytosol	1.00513e+07	9.41494e+06	1.02496e+07	9.74183e+06	9.95234e+06	1.0625e+07	9.75981e+06	1.02685e+07	0.979326
DAMX	P11557	Cell division protein DamX	Inner_membrane	2.50092e+08	2.45373e+08	2.48609e+08	2.42904e+08	2.4302e+08	2.47693e+08	2.44469e+08	2.50212e+08	1.00378
DAPA	P0A6L2	4-hydroxy-tetrahydrodipicolinate synthase (HTPA synthase) (EC 4.3.3.7)	Cytosol	2.98599e+08	3.00157e+08	3.08218e+08	3.10782e+08	2.91129e+08	2.89618e+08	2.82043e+08	2.79717e+08	1.0646
DAPB	P04036	4-hydroxy-tetrahydrodipicolinate reductase (HTPA reductase) (EC 1.17.1.8)	Cytosol	1.62439e+08	1.54203e+08	1.6172e+08	1.56871e+08	1.66188e+08	1.75064e+08	1.66927e+08	1.72087e+08	0.940197
DAPD	P0A9D8	2,3,4,5-tetrahydropyridine-2,6-dicarboxylate N-succinyltransferase (EC 2.3.1.117) (Tetrahydrodipicolinate N-succinyltransferase) (THDP succinyltransferase) (THP succinyltransferase) (Tetrahydropicolinate succinylase)	Cytosol	3.25754e+08	3.10094e+08	3.23896e+08	3.21667e+08	2.95156e+08	3.10062e+08	2.96849e+08	2.98906e+08	1.08363
DAPE	P0AED7	Succinyl-diaminopimelate desuccinylase (SDAP desuccinylase) (EC 3.5.1.18) (N-succinyl-LL-2,6-diaminoheptanedioate amidohydrolase)	Cytosol	4.70821e+07	4.89571e+07	4.89655e+07	4.69617e+07	5.30399e+07	5.10086e+07	5.09998e+07	5.31759e+07	0.923726
DAPF	P0A6K1	Diaminopimelate epimerase (DAP epimerase) (EC 5.1.1.7) (PLP-independent amino acid racemase)	Cytosol	3.42141e+07	3.36245e+07	3.48185e+07	3.43897e+07	3.27678e+07	3.33424e+07	3.2199e+07	3.26005e+07	1.04951
DAUA	P0AFR2	C4-dicarboxylic acid transporter DauA (Dicarboxylic acid uptake system A)	Inner_membrane	2.48814e+07	2.48712e+07	2.50888e+07	2.50534e+07	2.66779e+07	2.66888e+07	2.64573e+07	2.64947e+07	0.939132
DBPA	P21693	ATP-dependent RNA helicase DbpA (EC 3.6.4.13)	Cytosol	4.73394e+07	4.64633e+07	4.46292e+07	4.7422e+07	4.97321e+07	5.06698e+07	5.27522e+07	4.96455e+07	0.934436
DCD	P28248	dCTP deaminase (EC 3.5.4.13) (Deoxycytidine triphosphate deaminase)	Cytosol	3.37977e+07	3.33835e+07	3.52539e+07	3.45437e+07	3.12033e+07	3.15905e+07	2.99144e+07	3.05294e+07	1.10732
DCM	P0AED9	DNA-cytosine methyltransferase (EC 2.1.1.37) (M.EcoDcm)	Cytosol	9.52012e+07	9.8024e+07	9.74938e+07	9.65938e+07	9.36222e+07	9.09262e+07	9.14207e+07	9.22725e+07	1.05663
DCP	P24171	Dipeptidyl carboxypeptidase (EC 3.4.15.5) (Peptidyl-dipeptidase Dcp)	Cytosol	1.63968e+08	1.61661e+08	1.62196e+08	1.64455e+08	1.62391e+08	1.64708e+08	1.64165e+08	1.6191e+08	0.99886
DCRB	P0AEE1	Protein DcrB	Inner_membrane	1.66955e+08	1.61091e+08	1.47868e+08	1.44814e+08	1.70822e+08	1.7704e+08	1.92872e+08	1.96939e+08	0.838289
DCTA	P0A830	Aerobic C4-dicarboxylate transport protein	Inner_membrane	3.79188e+07	3.76806e+07	3.68755e+07	3.66173e+07	3.82081e+07	3.84496e+07	3.9289e+07	3.95661e+07	0.959284
DCUA	P0ABN5	Anaerobic C4-dicarboxylate transporter DcuA	Inner_membrane	4.93912e+07	4.44838e+07	4.51056e+07	4.89302e+07	4.80652e+07	5.33677e+07	5.2632e+07	4.85181e+07	0.932747
DCUR	P0AD01	Transcriptional regulatory protein DcuR	Cytosol	5.84315e+06	5.72031e+06	5.79267e+06	6.49052e+06	7.12382e+06	7.2768e+06	7.1859e+06	6.41329e+06	0.813172
DCUS	P0AEC8	Sensor histidine kinase DcuS (EC 2.7.13.3) (Fumarate sensor)	Inner_membrane	1.49441e+07	1.4399e+07	1.4224e+07	1.39532e+07	1.55623e+07	1.61515e+07	1.63502e+07	1.66675e+07	0.880726
DCYD	P76316	D-cysteine desulfhydrase (EC 4.4.1.15)	Cytosol	7.27088e+07	6.56895e+07	7.0911e+07	6.58543e+07	7.55093e+07	8.3578e+07	7.74237e+07	8.33687e+07	0.852899
DDLA	P0A6J8	D-alanine--D-alanine ligase A (EC 6.3.2.4) (D-Ala-D-Ala ligase A) (D-alanylalanine synthetase A)	Cytosol	2.63132e+08	2.60744e+08	2.61619e+08	2.73448e+08	2.61655e+08	2.64052e+08	2.63169e+08	2.51784e+08	0.999876
DDLB	P07862	D-alanine--D-alanine ligase B (EC 6.3.2.4) (D-Ala-D-Ala ligase B) (D-alanylalanine synthetase B)	Cytosol	1.7569e+08	1.70879e+08	1.80057e+08	1.7491e+08	1.6514e+08	1.69789e+08	1.61135e+08	1.65876e+08	1.05917
DEAD	P0A9P6	ATP-dependent RNA helicase DeaD (EC 3.6.4.13) (Cold-shock DEAD box protein A) (Translation factor W2)	Cytosol	1.32334e+09	1.30449e+09	1.30223e+09	1.31773e+09	1.28535e+09	1.30393e+09	1.30619e+09	1.29082e+09	1.01064
DEDA	P0ABP6	Protein DedA (Protein DSG-1)	Inner_membrane	2.44333e+07	2.40425e+07	2.29473e+07	2.29679e+07	1.9601e+07	1.99196e+07	2.08703e+07	2.08516e+07	1.15423
DEDD	P09549	Cell division protein DedD	Inner_membrane	2.64188e+07	2.26878e+07	2.35689e+07	2.19807e+07	2.53931e+07	2.9569e+07	2.84636e+07	3.05203e+07	0.797661
DEF	P0A6K3	Peptide deformylase (PDF) (EC 3.5.1.88) (Polypeptide deformylase)	Cytosol	5.95311e+07	6.56366e+07	6.72049e+07	6.37536e+07	5.84008e+07	5.29684e+07	5.17323e+07	5.45328e+07	1.20413
DEGP	P0C0V0	Periplasmic serine endoprotease DegP (EC 3.4.21.107) (Heat shock protein DegP) (Protease Do)	Periplasm	2.56954e+08	2.57447e+08	2.72797e+08	2.64449e+08	2.28117e+08	2.27681e+08	2.14869e+08	2.21652e+08	1.16191
DEGQ	P39099	Periplasmic pH-dependent serine endoprotease DegQ (EC 3.4.21.107) (Protease Do)	Periplasm	1.49959e+08	1.5364e+08	1.59883e+08	1.58214e+08	1.48838e+08	1.45272e+08	1.396e+08	1.41073e+08	1.08955
DEGS	P0AEE3	Serine endoprotease DegS (EC 3.4.21.107) (Site-1 protease DegS) (S1P protease DegS) (Site-1-type intramembrane protease)	Periplasm	1.81943e+07	1.98398e+07	2.00524e+07	2.03395e+07	1.27562e+07	1.16982e+07	1.15741e+07	1.14108e+07	1.71424
DEOA	P07650	Thymidine phosphorylase (EC 2.4.2.4) (TdRPase)	Cytosol	3.34114e+08	3.08683e+08	3.18953e+08	3.19253e+08	3.39074e+08	3.67008e+08	3.55191e+08	3.54857e+08	0.898823
DEOB	P0A6K6	Phosphopentomutase (EC 5.4.2.7) (Phosphodeoxyribomutase)	Cytosol	4.99552e+08	4.64592e+08	5.10711e+08	4.77302e+08	4.71895e+08	5.07405e+08	4.61584e+08	4.93893e+08	1.01251
DEOC	P0A6L0	Deoxyribose-phosphate aldolase (DERA) (EC 4.1.2.4) (2-deoxy-D-ribose 5-phosphate aldolase) (Phosphodeoxyriboaldolase) (Deoxyriboaldolase)	Cytosol	6.31705e+08	6.27773e+08	6.45009e+08	6.48185e+08	6.12032e+08	6.15866e+08	5.99408e+08	5.96471e+08	1.05411
DEOD	P0ABP8	Purine nucleoside phosphorylase DeoD-type (PNP) (EC 2.4.2.1) (Inosine phosphorylase)	Cytosol	7.31615e+08	7.35772e+08	7.72645e+08	7.44076e+08	7.2145e+08	7.17374e+08	6.83138e+08	7.09367e+08	1.03729
DEOR	P0ACK5	Deoxyribose operon repressor	Cytosol	1.04734e+07	1.02894e+07	1.10889e+07	1.01219e+07	8.88179e+06	9.04056e+06	8.38878e+06	9.19019e+06	1.15867
DER	P0A6P5	GTPase Der (Double era-like domain protein) (GTP-binding protein EngA)	Cytosol	5.17953e+08	5.39657e+08	5.35625e+08	5.39214e+08	5.50997e+08	5.28838e+08	5.32818e+08	5.29272e+08	1.01203
DGOR	P31460	Galactonate operon transcriptional repressor	Cytosol	1.1157e+07	1.1603e+07	1.06509e+07	1.13301e+07	9.99185e+06	9.60773e+06	1.04666e+07	9.83918e+06	1.13407
DGT	P15723	Deoxyguanosinetriphosphate triphosphohydrolase (dGTP triphosphohydrolase) (dGTPase) (EC 3.1.5.1)	Cytosol	1.10168e+07	1.14953e+07	1.15085e+07	1.15383e+07	1.11901e+07	1.07242e+07	1.07119e+07	1.06843e+07	1.07314
DHAK	P76015	PEP-dependent dihydroxyacetone kinase, dihydroxyacetone-binding subunit DhaK (EC 2.7.1.121)	Cytosol	8.50568e+07	8.63241e+07	8.30107e+07	8.56247e+07	8.58821e+07	8.46213e+07	8.7999e+07	8.53125e+07	0.997024
DHAL	P76014	PEP-dependent dihydroxyacetone kinase, ADP-binding subunit DhaL (EC 2.7.1.121)	Cytosol	1.61022e+08	1.59726e+08	1.55357e+08	1.57819e+08	1.66981e+08	1.68336e+08	1.73069e+08	1.7037e+08	0.937592
DHAM	P37349	Protein-lysine deacetylase (EC 3.5.1.-) (Dihydroxyacetone kinase subunit M) (Lysine deacetylase) (KDAC) (PEP-dependent dihydroxyacetone kinase, phosphoryl donor subunit DhaM)	Cytosol	9.57159e+07	1.01531e+08	1.04396e+08	1.0224e+08	1.07138e+08	1.01002e+08	9.82299e+07	1.00302e+08	1.01228
DIAA	P66817	DnaA initiator-associating protein DiaA	Cytosol	1.24298e+07	1.44326e+07	1.2981e+07	1.38836e+07	1.12526e+07	9.69106e+06	1.07748e+07	1.00743e+07	1.29144
DICA	P06966	HTH-type transcriptional regulator DicA (Repressor protein of division inhibition gene dicA)	Cytosol	3.33905e+07	3.27923e+07	3.05772e+07	3.26279e+07	3.33425e+07	3.39506e+07	3.64102e+07	3.41218e+07	0.961052
DING	P27296	ATP-dependent DNA helicase DinG (EC 3.6.4.12)	Cytosol	1.15435e+07	1.29124e+07	1.2176e+07	1.25092e+07	1.22073e+07	1.09132e+07	1.15732e+07	1.1265e+07	1.08126
DINJ	Q47150	Antitoxin DinJ	Cytosol	2.40687e+07	2.60701e+07	2.53212e+07	2.16557e+07	2.34257e+07	2.16273e+07	2.22669e+07	2.60359e+07	1.08231
DJLA	P31680	Co-chaperone protein DjlA (DnaJ-like protein DjlA)	Inner_membrane	2.90087e+07	2.92989e+07	2.66554e+07	2.80876e+07	2.81125e+07	2.7834e+07	3.05945e+07	2.90345e+07	0.999634
DKGA	Q46857	2,5-diketo-D-gluconic acid reductase A (2,5-DKG reductase A) (2,5-DKGR A) (25DKGR-A) (EC 1.1.1.274) (AKR5C)	Cytosol	3.0785e+08	3.28985e+08	3.24046e+08	3.36799e+08	3.2357e+08	3.02782e+08	3.07397e+08	2.95758e+08	1.07035
DKGB	P30863	2,5-diketo-D-gluconic acid reductase B (2,5-DKG reductase B) (2,5-DKGR B) (25DKGR-B) (EC 1.1.1.346) (AKR5D)	Cytosol	9.71136e+07	9.57361e+07	9.74036e+07	9.4497e+07	9.86246e+07	1.00044e+08	9.8331e+07	1.01356e+08	0.970812
DKSA	P0ABS1	RNA polymerase-binding transcription factor DksA (DnaK suppressor protein)	Cytosol	2.04665e+08	2.03616e+08	2.01851e+08	2.04336e+08	2.03018e+08	2.04064e+08	2.05848e+08	2.03344e+08	1.00134
DLD	P06149	Quinone-dependent D-lactate dehydrogenase (EC 1.1.5.12) ((R)-lactate:quinone 2-oxidoreductase) (D-lactate dehydrogenase) (D-LDH) (Respiratory D-lactate dehydrogenase)	Cytosol	2.39445e+08	2.39928e+08	2.46491e+08	2.45045e+08	2.45124e+08	2.4463e+08	2.38117e+08	2.39522e+08	1.00192
DMSA	P18775	Dimethyl sulfoxide reductase DmsA (DMSO reductase) (DMSOR) (Me2SO reductase) (EC 1.8.5.3)	Periplasm	6.05891e+07	6.25747e+07	6.34986e+07	6.08048e+07	6.29402e+07	6.09429e+07	6.00562e+07	6.27169e+07	0.998145
DMSB	P18776	Anaerobic dimethyl sulfoxide reductase chain B (DMSO reductase iron-sulfur subunit)	Periplasm	1.21951e+07	1.28464e+07	1.2495e+07	1.31835e+07	1.21677e+07	1.15509e+07	1.18758e+07	1.12555e+07	1.08215
DMSD	P69853	Tat proofreading chaperone DmsD (DMSO reductase maturation protein) (Twin-arginine leader-binding protein DmsD)	Cytosol	5.98565e+06	6.30826e+06	5.41234e+06	5.78434e+06	6.63557e+06	6.29622e+06	7.33845e+06	6.86651e+06	0.872227
DNAA	P03004	Chromosomal replication initiator protein DnaA	Cytosol	2.25718e+08	2.26212e+08	2.03041e+08	2.00875e+08	2.31959e+08	2.31452e+08	2.57865e+08	2.60646e+08	0.880243
DNAB	P0ACB0	Replicative DNA helicase (EC 3.6.4.12)	Cytosol	1.92747e+08	1.92435e+08	1.92647e+08	1.90459e+08	1.91932e+08	1.92243e+08	1.92031e+08	1.94237e+08	1.0021
DNAC	P0AEF0	DNA replication protein DnaC	Cytosol	4.34212e+07	4.29767e+07	4.83366e+07	4.2025e+07	4.36385e+07	4.40898e+07	3.92008e+07	4.50883e+07	0.984888
DNAE	P10443	DNA polymerase III subunit alpha (EC 2.7.7.7)	Cytosol	1.6253e+08	1.63033e+08	1.61286e+08	1.62212e+08	1.65307e+08	1.64797e+08	1.66582e+08	1.65631e+08	0.981278
DNAG	P0ABS5	DNA primase (EC 2.7.7.-)	Cytosol	5.77704e+07	5.30658e+07	5.46018e+07	5.47225e+07	5.67945e+07	6.18296e+07	6.00903e+07	5.99578e+07	0.910674
DNAJ	P08622	Chaperone protein DnaJ (HSP40) (Heat shock protein J)	Cytosol	3.32703e+08	3.27201e+08	3.3608e+08	3.25273e+08	3.17433e+08	3.22771e+08	3.14244e+08	3.24685e+08	1.03091
DNAK	P0A6Y8	Chaperone protein DnaK (HSP70) (Heat shock 70 kDa protein) (Heat shock protein 70)	Cytosol	1.98678e+09	2.03757e+09	2.06366e+09	2.00235e+09	1.9082e+09	1.86064e+09	1.83711e+09	1.89336e+09	1.07633
DNAN	P0A988	Beta sliding clamp (Beta clamp) (Sliding clamp) (Beta-clamp processivity factor) (DNA polymerase III beta sliding clamp subunit)	Cytosol	1.73586e+08	1.65083e+08	1.78905e+08	1.71501e+08	1.6987e+08	1.7862e+08	1.6482e+08	1.71936e+08	1.00967
DNAQ	P03007	DNA polymerase III subunit epsilon (EC 2.7.7.7)	Cytosol	5.00454e+07	5.05377e+07	5.1979e+07	5.37425e+07	5.52045e+07	5.46668e+07	5.3151e+07	5.14069e+07	0.951209
DNAT	P0A8J2	Primosomal protein 1 (Primosomal protein I)	Cytosol	2.76321e+07	2.82397e+07	2.38588e+07	2.58025e+07	2.95186e+07	2.88835e+07	3.41871e+07	3.16118e+07	0.876162
DNAX	P06710	DNA polymerase III subunit tau (EC 2.7.7.7) (DNA polymerase III subunit gamma)	Cytosol	1.19531e+08	1.17431e+08	1.1742e+08	1.1763e+08	1.21332e+08	1.23501e+08	1.23513e+08	1.23292e+08	0.952465
DPPA	P23847	Periplasmic dipeptide transport protein (Dipeptide-binding protein) (DBP)	Periplasm	4.24756e+08	4.3624e+08	4.42441e+08	4.4812e+08	4.13841e+08	4.02947e+08	3.97299e+08	3.92264e+08	1.09812
DPPD	P0AAG0	Dipeptide transport ATP-binding protein DppD	Cytosol	3.26015e+07	3.36205e+07	3.3929e+07	3.2596e+07	3.40979e+07	3.30644e+07	3.27638e+07	3.41036e+07	0.986468
DPPF	P37313	Dipeptide transport ATP-binding protein DppF	Cytosol	3.5119e+07	3.20069e+07	2.95375e+07	3.37572e+07	3.24681e+07	3.56251e+07	3.86034e+07	3.37779e+07	0.948912
DPS	P0ABT2	DNA protection during starvation protein (EC 1.16.-.-)	Cytosol	8.87488e+08	9.32931e+08	1.06461e+09	1.04815e+09	4.05165e+08	3.8543e+08	3.37758e+08	3.4306e+08	2.7379
DSBA	P0AEG4	Thiol:disulfide interchange protein DsbA	Periplasm	2.40428e+08	2.5129e+08	2.46276e+08	2.35224e+08	2.52238e+08	2.41335e+08	2.46248e+08	2.57818e+08	0.976646
DSBC	P0AEG6	Thiol:disulfide interchange protein DsbC	Periplasm	2.20641e+08	1.98379e+08	2.10917e+08	1.85271e+08	2.01821e+08	2.24469e+08	2.11126e+08	2.4035e+08	0.941392
DSBD	P36655	Thiol:disulfide interchange protein DsbD (EC 1.8.1.8) (C-type cytochrome biogenesis protein CycZ) (Inner membrane copper tolerance protein) (Protein-disulfide reductase) (Disulfide reductase)	Inner_membrane	1.54533e+07	1.50077e+07	1.58537e+07	1.57337e+07	1.48437e+07	1.52844e+07	1.44688e+07	1.45792e+07	1.06013
DSBG	P77202	Thiol:disulfide interchange protein DsbG	Periplasm	8.4089e+07	8.02202e+07	8.16357e+07	8.01933e+07	7.74203e+07	8.1154e+07	7.97469e+07	8.11812e+07	1.00609
DSDA	P00926	D-serine dehydratase (EC 4.3.1.18) (D-serine deaminase) (DSD)	Cytosol	1.27583e+08	1.17012e+08	1.28398e+08	1.25354e+08	1.27701e+08	1.39238e+08	1.2689e+08	1.29972e+08	0.981775
DTD	P0A6M4	D-aminoacyl-tRNA deacylase (DTD) (EC 3.1.1.96) (D-tyrosyl RNA deacylase) (D-tyrosyl-tRNA(Tyr) deacylase) (Gly-tRNA(Ala) deacylase) (EC 3.1.1.-) (Gly-tRNA(Gly) deacylase)	Cytosol	3.41063e+07	3.77141e+07	3.76654e+07	3.72042e+07	3.78226e+07	3.42044e+07	3.42486e+07	3.46732e+07	1.08638
DTPA	P77304	Dipeptide and tripeptide permease A	Inner_membrane	6.42699e+07	5.77078e+07	6.30869e+07	6.18516e+07	5.77771e+07	6.43471e+07	5.88606e+07	6.00361e+07	1.05102
DUSA	P32695	tRNA-dihydrouridine(20/20a) synthase (EC 1.3.1.-) (EC 1.3.1.91) (U20-specific dihydrouridine synthase) (U20-specific Dus) (tRNA-dihydrouridine synthase A)	Cytosol	1.39903e+08	1.37266e+08	1.33402e+08	1.36029e+08	1.33589e+08	1.36155e+08	1.40099e+08	1.37394e+08	0.999115
DUSB	P0ABT5	tRNA-dihydrouridine synthase B (EC 1.3.1.-)	Cytosol	1.73335e+07	2.11992e+07	1.65856e+07	1.70817e+07	1.6811e+07	1.37455e+07	1.7569e+07	1.70588e+07	1.01622
DUSC	P33371	tRNA-dihydrouridine(16) synthase (EC 1.3.1.-) (U16-specific dihydrouridine synthase) (U16-specific Dus) (tRNA-dihydrouridine synthase C)	Cytosol	3.07043e+07	2.86928e+07	2.91704e+07	2.88756e+07	3.18705e+07	3.41048e+07	3.35464e+07	3.38889e+07	0.86081
DUT	P06968	Deoxyuridine 5'-triphosphate nucleotidohydrolase (dUTPase) (EC 3.6.1.23) (dUTP pyrophosphatase)	Cytosol	5.28482e+07	5.39684e+07	4.70596e+07	5.50446e+07	5.4653e+07	5.35185e+07	6.13755e+07	5.24721e+07	0.987692
DXR	P45568	1-deoxy-D-xylulose 5-phosphate reductoisomerase (DXP reductoisomerase) (EC 1.1.1.267) (1-deoxyxylulose-5-phosphate reductoisomerase) (2-C-methyl-D-erythritol 4-phosphate synthase)	Cytosol	8.80804e+07	8.8055e+07	9.16592e+07	9.10287e+07	8.96025e+07	8.96283e+07	8.6104e+07	8.67003e+07	1.01647
DXS	P77488	1-deoxy-D-xylulose-5-phosphate synthase (EC 2.2.1.7) (1-deoxyxylulose-5-phosphate synthase) (DXP synthase) (DXPS)	Cytosol	2.04423e+08	2.00883e+08	2.0763e+08	2.02074e+08	1.99614e+08	2.03131e+08	1.96531e+08	2.01934e+08	1.01239
EBGR	P06846	HTH-type transcriptional regulator EbgR (Ebg operon repressor)	Cytosol	3.7471e+07	3.96497e+07	4.01215e+07	4.23544e+07	3.9435e+07	3.72682e+07	3.68299e+07	3.48882e+07	1.07664
ECO	P23827	Ecotin	Periplasm	1.28647e+08	1.22158e+08	1.20558e+08	1.1575e+08	1.25019e+08	1.3166e+08	1.33407e+08	1.38948e+08	0.91576
EDA	P0A955	KHG/KDPG aldolase [Includes: 4-hydroxy-2-oxoglutarate aldolase (EC 4.1.3.16) (2-keto-4-hydroxyglutarate aldolase) (KHG-aldolase); 2-dehydro-3-deoxy-phosphogluconate aldolase (EC 4.1.2.14) (2-keto-3-deoxy-6-phosphogluconate aldolase) (KDPG-aldolase) (Phospho-2-dehydro-3-deoxygluconate aldolase) (Phospho-2-keto-3-deoxygluconate aldolase)]	Cytosol	4.07552e+08	4.07592e+08	4.15152e+08	4.15667e+08	3.90161e+08	3.90123e+08	3.83018e+08	3.82544e+08	1.06434
EDD	P0ADF6	Phosphogluconate dehydratase (EC 4.2.1.12) (6-phosphogluconate dehydratase) (Entner-Doudoroff dehydrase)	Cytosol	9.102e+07	8.37427e+07	8.46334e+07	8.14158e+07	7.50928e+07	8.16185e+07	8.07596e+07	8.39512e+07	1.037
EFEB	P31545	Deferrochelatase/peroxidase EfeB (EC 1.11.1.-)	Periplasm	3.23565e+06	2.95989e+06	2.82835e+06	2.8321e+06	2.37471e+06	2.59596e+06	2.71669e+06	2.71309e+06	1.09203
EFEO	P0AB24	Iron uptake system component EfeO	Periplasm	3.45926e+08	3.67053e+08	3.6214e+08	3.69694e+08	3.46453e+08	3.26512e+08	3.30942e+08	3.2418e+08	1.10921
EFP	P0A6N4	Elongation factor P (EF-P)	Cytosol	3.74359e+08	3.75266e+08	3.65567e+08	3.99012e+08	3.6233e+08	3.61454e+08	3.71043e+08	3.39943e+08	1.03571
ELAA	P0AEH3	Protein ElaA	Cytosol	3.01572e+07	2.90489e+07	2.72655e+07	2.89624e+07	2.95033e+07	3.0629e+07	3.26324e+07	3.07204e+07	0.945592
ELAB	P0AEH5	Protein ElaB	Inner_membrane	1.85667e+08	2.09498e+08	1.73308e+08	1.91939e+08	1.87068e+08	1.65789e+08	2.00408e+08	1.80955e+08	1.02661
ELBB	P0ABU5	Glyoxalase ElbB (EC 4.2.1.-) (Sigma cross-reacting protein 27A) (SCRP-27A)	Cytosol	5.09682e+07	5.55684e+07	5.73184e+07	5.39948e+07	5.46426e+07	5.0119e+07	4.85888e+07	5.15797e+07	1.07777
ELYC	P0AB01	Envelope biogenesis factor ElyC (Elevated frequency of lysis)	Inner_membrane	1.13142e+07	1.05025e+07	1.03015e+07	9.71311e+06	1.12683e+07	1.21392e+07	1.23761e+07	1.31258e+07	0.848767
EMRA	P27303	Multidrug export protein EmrA	Inner_membrane	1.79421e+08	1.74501e+08	1.81379e+08	1.77648e+08	1.83432e+08	1.88604e+08	1.81452e+08	1.85263e+08	0.968513
EMTA	P0C960	Endo-type membrane-bound lytic murein transglycosylase A (EC 4.2.2.n2) (Peptidoglycan lytic endotransglycosylase)	Outer_membrane	3.16304e+07	3.10984e+07	3.43737e+07	3.24357e+07	3.74274e+07	3.80675e+07	3.44403e+07	3.64981e+07	0.866904
ENDA	P25736	Endonuclease-1 (EC 3.1.21.1) (Endonuclease I) (Endo I)	Periplasm	7.17058e+06	7.63647e+06	7.02933e+06	7.11785e+06	7.55415e+06	7.09329e+06	7.70595e+06	7.61011e+06	0.942269
ENGB	P0A6P7	Probable GTP-binding protein EngB	Cytosol	1.14273e+08	1.18682e+08	1.16092e+08	1.20861e+08	1.12633e+08	1.08449e+08	1.10868e+08	1.06494e+08	1.07074
ENO	P0A6P9	Enolase (EC 4.2.1.11) (2-phospho-D-glycerate hydro-lyase) (2-phosphoglycerate dehydratase)	Cytosol	1.4364e+09	1.43056e+09	1.43367e+09	1.44019e+09	1.41392e+09	1.4197e+09	1.41662e+09	1.4102e+09	1.01396
ENTB	P0ADI4	Enterobactin synthase component B (EC 6.3.2.14) (Enterobactin biosynthesis bifunctional protein EntB) (Enterochelin synthase B) [Includes: Isochorismatase (EC 3.3.2.1) (2,3-dihydro-2,3-dihydroxybenzoate synthase) (Isochorismate lyase); Aryl carrier protein (ArCP)]	Cytosol	3.7117e+07	3.7012e+07	3.79341e+07	3.84965e+07	3.8417e+07	3.8526e+07	3.75895e+07	3.70404e+07	0.987664
ENTC	P0AEJ2	Isochorismate synthase EntC (EC 5.4.4.2) (Isochorismate mutase)	Cytosol	1.12841e+07	1.30909e+07	1.15025e+07	1.29999e+07	1.3527e+07	1.16599e+07	1.32702e+07	1.17416e+07	0.986979
ENTE	P10378	Enterobactin synthase component E (EC 6.3.2.14) (2,3-dihydroxybenzoate-AMP ligase) (DHB-AMP ligase) (2,3-dihydroxybenzoate-AMP synthase) (EC 2.7.7.58) (Dihydroxybenzoic acid-activating enzyme) (Enterochelin synthase E) (S-dihydroxybenzoyltransferase) (EC 2.5.1.-)	Cytosol	1.58067e+07	1.31404e+07	1.49256e+07	1.33789e+07	1.42459e+07	1.71366e+07	1.50869e+07	1.68311e+07	0.892103
ENTF	P11454	Enterobactin synthase component F (EC 2.7.7.-) (Enterochelin synthase F) (Serine-activating enzyme) (Seryl-AMP ligase)	Cytosol	1.33325e+07	1.32936e+07	1.38835e+07	1.30783e+07	1.32479e+07	1.32866e+07	1.27221e+07	1.35054e+07	1.00346
ENVC	P37690	Murein hydrolase activator EnvC (Septal ring factor)	Periplasm	1.20346e+08	1.22657e+08	1.1638e+08	1.22831e+08	1.25751e+08	1.23382e+08	1.30036e+08	1.23206e+08	0.975571
ENVZ	P0AEJ4	Osmolarity sensor protein EnvZ (EC 2.7.13.3)	Inner_membrane	5.67171e+06	5.35495e+06	5.21968e+06	5.31474e+06	5.98882e+06	6.34307e+06	6.50745e+06	6.39107e+06	0.837904
EPD	P0A9B6	D-erythrose-4-phosphate dehydrogenase (E4PDH) (EC 1.2.1.72)	Cytosol	8.18301e+07	7.52556e+07	7.48377e+07	8.04862e+07	7.78774e+07	8.46809e+07	8.51537e+07	7.91777e+07	0.952611
EPMA	P0A8N7	Elongation factor P--(R)-beta-lysine ligase (EF-P--(R)-beta-lysine ligase) (EC 6.3.1.-) (EF-P post-translational modification enzyme A) (EF-P-lysine lysyltransferase) (GX)	Cytosol	1.09607e+08	1.1468e+08	1.17662e+08	1.13347e+08	1.22473e+08	1.17055e+08	1.14089e+08	1.18432e+08	0.968391
EPMB	P39280	L-lysine 2,3-aminomutase (LAM) (EC 5.4.3.-) (EF-P post-translational modification enzyme B)	Cytosol	3.31948e+07	2.95284e+07	2.64448e+07	2.67635e+07	3.41236e+07	3.83606e+07	4.28336e+07	4.23235e+07	0.701057
EPTB	P37661	Kdo(2)-lipid A phosphoethanolamine 7''-transferase (EC 2.7.8.42) (Phosphoethanolamine transferase EptB)	Inner_membrane	2.28608e+07	2.35292e+07	2.30837e+07	2.37662e+07	2.44451e+07	2.37508e+07	2.42091e+07	2.35139e+07	0.972092
EPTC	P0CB39	Phosphoethanolamine transferase EptC (EC 2.7.-.-)	Inner_membrane	1.72799e+08	1.70186e+08	1.65618e+08	1.65327e+08	1.7118e+08	1.73809e+08	1.78603e+08	1.78916e+08	0.953227
ERA	P06616	GTPase Era (ERA) (GTP-binding protein Era)	Cytosol	2.10437e+08	1.98324e+08	2.09452e+08	2.03887e+08	1.89935e+08	2.01536e+08	1.90828e+08	1.96037e+08	1.06882
ERFK	P39176	Probable L,D-transpeptidase ErfK/SrfK (EC 2.-.-.-)	Periplasm	2.89385e+07	2.91684e+07	2.78669e+07	2.73043e+07	2.72499e+07	2.70351e+07	2.82978e+07	2.88808e+07	1.02337
ERPA	P0ACC3	Iron-sulfur cluster insertion protein ErpA	Cytosol	1.43585e+08	1.39523e+08	1.38613e+08	1.3631e+08	1.45777e+08	1.50022e+08	1.51006e+08	1.53558e+08	0.923974
ETTA	P0A9W3	Energy-dependent translational throttle protein EttA (Translational regulatory factor EttA)	Cytosol	9.13616e+08	8.77236e+08	8.91489e+08	8.75475e+08	8.6414e+08	8.99976e+08	8.85588e+08	9.01787e+08	0.990698
EUTB	P0AEJ6	Ethanolamine ammonia-lyase heavy chain (EC 4.3.1.7) (Ethanolamine ammonia-lyase large subunit)	Cytosol	1.88328e+07	2.08618e+07	2.22772e+07	2.18102e+07	1.48272e+07	1.33851e+07	1.25347e+07	1.28031e+07	1.63105
EUTC	P19636	Ethanolamine ammonia-lyase light chain (EC 4.3.1.7) (Ethanolamine ammonia-lyase small subunit)	Cytosol	2.9553e+07	2.95444e+07	3.01542e+07	2.94752e+07	2.54232e+07	2.54307e+07	2.49164e+07	2.54904e+07	1.1621
EVGA	P0ACZ4	DNA-binding transcriptional activator EvgA	Cytosol	6.88163e+07	6.94941e+07	7.34995e+07	7.13049e+07	7.11724e+07	7.04783e+07	6.66376e+07	6.86885e+07	1.01206
EXBB	P0ABU7	Biopolymer transport protein ExbB	Inner_membrane	6.7462e+07	6.39268e+07	5.34922e+07	5.2065e+07	6.43161e+07	6.78728e+07	8.11125e+07	8.3336e+07	0.800672
EXBD	P0ABV2	Biopolymer transport protein ExbD	Inner_membrane	3.14653e+07	3.01612e+07	2.91929e+07	2.88014e+07	2.992e+07	3.12136e+07	3.22489e+07	3.26874e+07	0.93576
EXUR	P0ACL2	Exu regulon transcriptional regulator	Cytosol	9.20017e+07	9.75849e+07	9.47607e+07	9.67384e+07	9.87941e+07	9.31416e+07	9.59176e+07	9.39567e+07	1.00877
FABA	P0A6Q3	3-hydroxydecanoyl-[acyl-carrier-protein] dehydratase (EC 4.2.1.59) (3-hydroxyacyl-[acyl-carrier-protein] dehydratase FabA) (Beta-hydroxydecanoyl thioester dehydrase) (Trans-2-decenoyl-[acyl-carrier-protein] isomerase) (EC 5.3.3.14)	Cytosol	7.62592e+08	7.26697e+08	7.63816e+08	7.60839e+08	7.07128e+08	7.42056e+08	7.05996e+08	7.08758e+08	1.07596
FABB	P0A953	3-oxoacyl-[acyl-carrier-protein] synthase 1 (EC 2.3.1.41) (3-oxoacyl-[acyl-carrier-protein] synthase I) (Beta-ketoacyl-ACP synthase I) (KAS I)	Cytosol	1.2959e+09	1.21923e+09	1.25798e+09	1.26418e+09	1.20538e+09	1.28119e+09	1.24172e+09	1.23564e+09	1.01809
FABD	P0AAI9	Malonyl CoA-acyl carrier protein transacylase (MCT) (EC 2.3.1.39)	Cytosol	3.419e+08	3.19973e+08	3.26915e+08	3.20985e+08	3.39968e+08	3.63265e+08	3.55551e+08	3.6212e+08	0.902932
FABF	P0AAI5	3-oxoacyl-[acyl-carrier-protein] synthase 2 (EC 2.3.1.179) (3-oxoacyl-[acyl-carrier-protein] synthase II) (Beta-ketoacyl-ACP synthase II) (KAS II)	Cytosol	2.95599e+08	2.85191e+08	2.91689e+08	2.89418e+08	2.85113e+08	2.95518e+08	2.88935e+08	2.91201e+08	1.00171
FABG	P0AEK2	3-oxoacyl-[acyl-carrier-protein] reductase FabG (EC 1.1.1.100) (3-ketoacyl-acyl carrier protein reductase) (Beta-Ketoacyl-acyl carrier protein reductase) (Beta-ketoacyl-ACP reductase)	Cytosol	3.43563e+08	3.53343e+08	3.59849e+08	3.53907e+08	3.4633e+08	3.36744e+08	3.30655e+08	3.36207e+08	1.05097
FABH	P0A6R0	3-oxoacyl-[acyl-carrier-protein] synthase 3 (EC 2.3.1.180) (3-oxoacyl-[acyl-carrier-protein] synthase III) (Beta-ketoacyl-ACP synthase III) (KAS III) (EcFabH)	Cytosol	3.53306e+08	3.53415e+08	3.58077e+08	3.6511e+08	3.62429e+08	3.62317e+08	3.57601e+08	3.50712e+08	0.98838
FABI	P0AEK4	Enoyl-[acyl-carrier-protein] reductase [NADH] FabI (ENR) (EC 1.3.1.9) (NADH-dependent enoyl-ACP reductase)	Cytosol	5.63091e+08	5.5465e+08	5.5311e+08	5.40431e+08	5.64747e+08	5.73342e+08	5.74937e+08	5.88427e+08	0.964717
FABR	P0ACU5	HTH-type transcriptional repressor FabR	Cytosol	1.59164e+07	1.35148e+07	1.36086e+07	1.35602e+07	1.78377e+07	2.10074e+07	2.08627e+07	2.09372e+07	0.649977
FABZ	P0A6Q6	3-hydroxyacyl-[acyl-carrier-protein] dehydratase FabZ (EC 4.2.1.59) ((3R)-hydroxymyristoyl-[acyl-carrier-protein] dehydratase) ((3R)-hydroxymyristoyl-ACP dehydrase) (17 kDa actomyosin component) (Beta-hydroxyacyl-ACP dehydratase)	Cytosol	2.91038e+08	2.97607e+08	3.31347e+08	3.24299e+08	1.69752e+08	1.66005e+08	1.49102e+08	1.52342e+08	1.96075
FADA	P21151	3-ketoacyl-CoA thiolase FadA (EC 2.3.1.16) (Acetyl-CoA acyltransferase) (Beta-ketothiolase) (Fatty acid oxidation complex subunit beta)	Cytosol	2.03564e+07	2.06086e+07	1.98294e+07	2.12415e+07	2.02196e+07	1.99722e+07	2.07571e+07	1.93772e+07	1.01932
FADB	P21177	Fatty acid oxidation complex subunit alpha [Includes: Enoyl-CoA hydratase/Delta(3)-cis-Delta(2)-trans-enoyl-CoA isomerase/3-hydroxybutyryl-CoA epimerase (EC 4.2.1.17) (EC 5.1.2.3) (EC 5.3.3.8); 3-hydroxyacyl-CoA dehydrogenase (EC 1.1.1.35)]	Cytosol	1.00233e+08	9.6072e+07	9.90178e+07	9.62412e+07	9.64288e+07	1.00606e+08	9.76126e+07	1.00429e+08	0.986349
FADD	P69451	Long-chain-fatty-acid--CoA ligase (EC 6.2.1.3) (Long-chain acyl-CoA synthetase) (Acyl-CoA synthetase)	Cytosol	6.53446e+07	6.50974e+07	6.42989e+07	6.7732e+07	6.15779e+07	6.18118e+07	6.25793e+07	5.94074e+07	1.05716
FADE	Q47146	Acyl-coenzyme A dehydrogenase (ACDH) (Acyl-CoA dehydrogenase) (EC 1.3.8.7) (EC 1.3.8.8)	Inner_membrane	3.60331e+07	3.48106e+07	3.56695e+07	3.60415e+07	3.65035e+07	3.77855e+07	3.68756e+07	3.6495e+07	0.977202
FADI	P76503	3-ketoacyl-CoA thiolase FadI (EC 2.3.1.16) (ACSs) (Acetyl-CoA acyltransferase) (Acyl-CoA ligase) (Beta-ketothiolase) (Fatty acid oxidation complex subunit beta)	Cytosol	2.95101e+07	3.14563e+07	3.41607e+07	3.07732e+07	3.53405e+07	3.3154e+07	3.05293e+07	3.389e+07	0.928413
FADJ	P77399	Fatty acid oxidation complex subunit alpha [Includes: Enoyl-CoA hydratase/3-hydroxybutyryl-CoA epimerase (EC 4.2.1.17) (EC 5.1.2.3); 3-hydroxyacyl-CoA dehydrogenase (EC 1.1.1.35)]	Cytosol	4.01982e+07	4.22949e+07	4.2394e+07	4.2644e+07	4.49001e+07	4.26742e+07	4.25745e+07	4.23248e+07	0.993436
FADL	P10384	Long-chain fatty acid transport protein (Outer membrane FadL protein) (Outer membrane flp protein)	Outer_membrane	1.09958e+08	1.0044e+08	1.08353e+08	1.04236e+08	1.35634e+08	1.48488e+08	1.37644e+08	1.4308e+08	0.757855
FADR	P0A8V6	Fatty acid metabolism regulator protein	Cytosol	5.49393e+07	5.71513e+07	5.78006e+07	5.9175e+07	6.10945e+07	5.87299e+07	5.80702e+07	5.67214e+07	0.984238
FBAA	P0AB71	Fructose-bisphosphate aldolase class 2 (FBP aldolase) (FBPA) (EC 4.1.2.13) (Fructose-1,6-bisphosphate aldolase) (Fructose-bisphosphate aldolase class II)	Cytosol	6.41025e+08	6.61838e+08	6.55028e+08	6.80713e+08	6.54653e+08	6.34067e+08	6.40659e+08	6.16484e+08	1.03311
FBAB	P0A991	Fructose-bisphosphate aldolase class 1 (EC 4.1.2.13) (Fructose-bisphosphate aldolase class I) (FBP aldolase)	Cytosol	2.33412e+08	2.79144e+08	2.99931e+08	2.88429e+08	1.35237e+08	1.13082e+08	1.05244e+08	1.09441e+08	2.55199
FBP	P0A993	Fructose-1,6-bisphosphatase class 1 (FBPase class 1) (EC 3.1.3.11) (D-fructose-1,6-bisphosphate 1-phosphohydrolase class 1)	Cytosol	2.43538e+08	2.33597e+08	2.36904e+08	2.42755e+08	2.39145e+08	2.49323e+08	2.45842e+08	2.39916e+08	0.987739
FDHD	P32177	Sulfur carrier protein FdhD (Sulfurtransferase FdhD)	Cytosol	7.25591e+07	7.70752e+07	7.26797e+07	7.22688e+07	7.34875e+07	6.91815e+07	7.33654e+07	7.37826e+07	0.98901
FDHE	P13024	Protein FdhE	Cytosol	1.49005e+08	1.44892e+08	1.56662e+08	1.49902e+08	1.47759e+08	1.51953e+08	1.40536e+08	1.46875e+08	1.01452
FDNG	P24183	Formate dehydrogenase, nitrate-inducible, major subunit (EC 1.17.5.3) (Anaerobic formate dehydrogenase major subunit) (Formate dehydrogenase-N subunit alpha) (FDH-N subunit alpha)	Periplasm	6.98794e+06	7.41529e+06	7.3069e+06	6.96595e+06	7.0287e+06	6.62363e+06	6.72189e+06	7.05089e+06	1.04062
FDOG	P32176	Formate dehydrogenase-O major subunit (EC 1.17.1.9) (Aerobic formate dehydrogenase major subunit) (FDH-Z subunit alpha) (Formate dehydrogenase-O subunit alpha)	Periplasm	7.49713e+08	8.18844e+08	8.63129e+08	8.45636e+08	4.35165e+08	3.98427e+08	3.77984e+08	3.85803e+08	2.12354
FDOH	P0AAJ5	Formate dehydrogenase-O iron-sulfur subunit (Aerobic formate dehydrogenase iron-sulfur subunit) (FDH-Z subunit beta) (Formate dehydrogenase-O subunit beta)	Cytosol	3.62334e+08	4.75749e+08	4.45986e+08	4.17527e+08	2.01536e+08	1.53491e+08	1.63734e+08	1.74895e+08	2.55557
FDOI	P0AEL0	Formate dehydrogenase, cytochrome b556(fdo) subunit (Aerobic formate dehydrogenase cytochrome b556 subunit) (FDH-Z subunit gamma) (Formate dehydrogenase-O subunit gamma)	Inner_membrane	7.92042e+06	9.04805e+06	9.62096e+06	9.21707e+06	4.58176e+06	4.01075e+06	3.77192e+06	3.9372e+06	2.29848
FDX	P0A9R4	2Fe-2S ferredoxin	Cytosol	1.24083e+08	1.16642e+08	1.10915e+08	1.11366e+08	1.14884e+08	1.22213e+08	1.28524e+08	1.28003e+08	0.912218
FECA	P13036	Fe(3+) dicitrate transport protein FecA (Iron(III) dicitrate transport protein FecA)	Outer_membrane	2.58623e+08	2.7045e+08	2.72943e+08	2.64531e+08	3.80725e+08	3.64075e+08	3.6075e+08	3.72221e+08	0.726764
FECB	P15028	Fe(3+) dicitrate-binding periplasmic protein (Iron(III) dicitrate-binding periplasmic protein)	Periplasm	1.34074e+08	1.36373e+08	1.35633e+08	1.34553e+08	1.30867e+08	1.28661e+08	1.29362e+08	1.30401e+08	1.04016
FECE	P15031	Fe(3+) dicitrate transport ATP-binding protein FecE (Iron(III) dicitrate transport ATP-binding protein FecE)	Cytosol	4.68036e+07	4.84893e+07	4.79774e+07	4.97314e+07	5.56292e+07	5.36953e+07	5.42682e+07	5.23542e+07	0.893562
FEOB	P33650	Fe(2+) transporter FeoB (Ferrous iron transport protein B)	Inner_membrane	1.29995e+07	1.4263e+07	1.41595e+07	1.43333e+07	1.63742e+07	1.49237e+07	1.50328e+07	1.48505e+07	0.948814
FEOC	P64638	Probable [Fe-S]-dependent transcriptional repressor FeoC (Fe(2+) iron transport protein C)	Cytosol	1.17658e+07	1.14535e+07	9.96066e+06	1.05009e+07	1.29956e+07	1.33499e+07	1.53508e+07	1.45609e+07	0.789558
FEPB	P0AEL6	Ferrienterobactin-binding periplasmic protein	Periplasm	5.14795e+07	4.66612e+07	4.34847e+07	4.70494e+07	4.19674e+07	4.63011e+07	4.96833e+07	4.59191e+07	1.0162
FETA	P77279	Probable iron export ATP-binding protein FetA (EC 3.6.3.-)	Inner_membrane	1.95231e+07	2.29248e+07	2.18993e+07	2.19186e+07	2.23406e+07	1.90256e+07	1.99165e+07	1.9899e+07	1.10052
FFH	P0AGD7	Signal recognition particle protein (Fifty-four homolog) (Ffh) (p48)	Cytosol	5.67673e+08	5.33893e+08	5.36979e+08	5.17833e+08	5.30762e+08	5.64344e+08	5.61101e+08	5.81847e+08	0.951525
FHUA	P06971	Ferrichrome outer membrane transporter/phage receptor (Ferric hydroxamate receptor) (Ferric hydroxamate uptake) (Ferrichrome-iron receptor)	Outer_membrane	4.03534e+08	4.10135e+08	4.20895e+08	4.11237e+08	5.59965e+08	5.50952e+08	5.36868e+08	5.49477e+08	0.746414
FHUC	P07821	Iron(3+)-hydroxamate import ATP-binding protein FhuC (EC 3.6.3.34) (Ferric hydroxamate uptake protein C) (Ferrichrome transport ATP-binding protein FhuC) (Iron(III)-hydroxamate import ATP-binding protein FhuC)	Cytosol	3.14661e+07	3.32823e+07	3.03964e+07	3.47609e+07	3.02313e+07	2.85816e+07	3.12952e+07	2.73659e+07	1.10266
FIC	P20605	Probable adenosine monophosphate-protein transferase fic (EC 2.7.7.n1) (Cell filamentation protein fic)	Cytosol	7.41655e+06	7.22529e+06	7.73707e+06	8.29115e+06	8.66314e+06	8.89247e+06	8.30425e+06	7.7493e+06	0.893902
FIMB	P0ADH5	Type 1 fimbriae regulatory protein FimB	Cytosol	5.41444e+06	5.11702e+06	5.19434e+06	5.48963e+06	4.97303e+06	5.26208e+06	5.18375e+06	4.90491e+06	1.0454
FIS	P0A6R3	DNA-binding protein Fis (Factor-for-inversion stimulation protein) (Hin recombinational enhancer-binding protein)	Cytosol	1.80996e+08	1.83703e+08	1.7161e+08	1.69999e+08	1.77968e+08	1.75346e+08	1.87702e+08	1.8948e+08	0.96564
FIU	P75780	Catecholate siderophore receptor Fiu (Ferric iron uptake protein) (TonB-dependent receptor Fiu)	Outer_membrane	2.01804e+07	1.91753e+07	2.02591e+07	1.94336e+07	2.31922e+07	2.4408e+07	2.31021e+07	2.40835e+07	0.83853
FKLB	P0A9L3	FKBP-type 22 kDa peptidyl-prolyl cis-trans isomerase (FKBP22) (PPIase) (EC 5.2.1.8) (Rotamase)	Cytosol	2.28662e+08	2.28162e+08	2.14356e+08	2.14199e+08	2.12621e+08	2.13087e+08	2.26811e+08	2.26977e+08	1.00792
FKPA	P45523	FKBP-type peptidyl-prolyl cis-trans isomerase FkpA (PPIase) (EC 5.2.1.8) (Rotamase)	Periplasm	6.08225e+08	6.06524e+08	5.81892e+08	5.8736e+08	5.795e+08	5.81126e+08	6.05725e+08	6.00087e+08	1.01125
FKPB	P0AEM0	FKBP-type 16 kDa peptidyl-prolyl cis-trans isomerase (PPIase) (EC 5.2.1.8) (Rotamase)	Cytosol	2.23509e+07	1.99123e+07	2.01261e+07	2.06148e+07	1.91519e+07	2.14973e+07	2.1269e+07	2.07647e+07	0.969521
FLDA	P61949	Flavodoxin 1	Cytosol	1.64098e+08	1.62691e+08	1.53938e+08	1.60628e+08	1.45373e+08	1.4663e+08	1.54967e+08	1.48513e+08	1.09556
FLIC	P04949	Flagellin	Extracellular	8.23224e+06	8.42079e+06	7.34544e+06	8.18695e+06	8.30554e+06	8.11957e+06	9.30824e+06	8.35148e+06	0.985737
FLIY	P0AEM9	L-cystine-binding protein FliY (CBP) (Protein FliY) (Sulfate starvation-induced protein 7) (SSI7)	Periplasm	2.13313e+08	2.00668e+08	2.14971e+08	2.01652e+08	2.01268e+08	2.1395e+08	1.99715e+08	2.12907e+08	1.00349
FLK	P15286	Flagellar regulator flk (Fluke)	Inner_membrane	2.28573e+07	2.32734e+07	2.15235e+07	2.21643e+07	2.42987e+07	2.38643e+07	2.58045e+07	2.50585e+07	0.912591
FLU	P39180	Antigen 43 (AG43) (Fluffing protein) [Cleaved into: Antigen 43 alpha chain; Antigen 43 beta chain]	Outer_membrane	9.85314e+06	9.62698e+06	1.05013e+07	1.06147e+07	2.23832e+07	2.2909e+07	2.10017e+07	2.07773e+07	0.470113
FMT	P23882	Methionyl-tRNA formyltransferase (EC 2.1.2.9) (Met-tRNA(fMet) formyltransferase)	Cytosol	2.34351e+08	2.30759e+08	2.35053e+08	2.40071e+08	2.25771e+08	2.29286e+08	2.25097e+08	2.20392e+08	1.04112
FNR	P0A9E5	Fumarate and nitrate reduction regulatory protein	Cytosol	1.498e+08	1.53484e+08	1.61751e+08	1.66365e+08	1.45184e+08	1.417e+08	1.34457e+08	1.30728e+08	1.14307
FOCA	P0AC23	Probable formate transporter 1 (Formate channel 1)	Inner_membrane	1.51023e+07	1.41743e+07	1.32657e+07	1.3222e+07	1.19498e+07	1.27322e+07	1.36042e+07	1.36491e+07	1.04419
FOLA	P0ABQ4	Dihydrofolate reductase (EC 1.5.1.3)	Cytosol	6.39383e+07	6.26001e+07	6.51807e+07	6.36709e+07	6.25182e+07	6.38546e+07	6.13264e+07	6.27806e+07	1.01845
FOLB	P0AC16	Dihydroneopterin aldolase (DHNA) (EC 4.1.2.25) (7,8-dihydroneopterin 2'-epimerase) (7,8-dihydroneopterin aldolase) (7,8-dihydroneopterin epimerase) (EC 5.1.99.8) (Dihydroneopterin epimerase)	Cytosol	5.53764e+07	5.5177e+07	5.53526e+07	5.69638e+07	5.29527e+07	5.3144e+07	5.29754e+07	5.1477e+07	1.04532
FOLC	P08192	Dihydrofolate synthase/folylpolyglutamate synthase (DHFS / FPGS) (EC 6.3.2.12) (EC 6.3.2.17) (Folylpoly-gamma-glutamate synthetase-dihydrofolate synthetase) (Folylpolyglutamate synthetase) (Tetrahydrofolylpolyglutamate synthase)	Cytosol	1.25864e+08	1.19511e+08	1.2514e+08	1.2406e+08	1.22868e+08	1.294e+08	1.23579e+08	1.24655e+08	1.00393
FOLD	P24186	Bifunctional protein FolD [Includes: Methylenetetrahydrofolate dehydrogenase (EC 1.5.1.5); Methenyltetrahydrofolate cyclohydrolase (EC 3.5.4.9)]	Cytosol	1.83147e+08	1.69294e+08	1.82607e+08	1.70336e+08	1.7339e+08	1.87577e+08	1.73902e+08	1.8643e+08	0.981865
FOLE	P0A6T5	GTP cyclohydrolase 1 (EC 3.5.4.16) (GTP cyclohydrolase I) (GTP-CH-I)	Cytosol	1.07475e+08	9.88003e+07	1.09094e+08	1.08913e+08	8.70127e+07	9.46528e+07	8.57218e+07	8.58646e+07	1.2518
FOLM	P0AFS3	Dihydromonapterin reductase (H(2)-MPt reductase) (EC 1.5.1.-) (Dihydrofolate reductase) (DHFR) (EC 1.5.1.3)	Cytosol	7.34685e+06	8.11179e+06	7.55578e+06	8.22746e+06	6.57721e+06	5.95698e+06	6.39534e+06	5.87323e+06	1.27159
FOLP	P0AC13	Dihydropteroate synthase (DHPS) (EC 2.5.1.15) (Dihydropteroate pyrophosphorylase)	Cytosol	1.04144e+08	1.09953e+08	1.17563e+08	1.12771e+08	1.17577e+08	1.11365e+08	1.04156e+08	1.08582e+08	1.01295
FOLX	P0AC19	Dihydroneopterin triphosphate 2'-epimerase (EC 5.1.99.-) (D-erythro-7,8-dihydroneopterin triphosphate epimerase)	Cytosol	1.27432e+08	1.36571e+08	1.31486e+08	1.36027e+08	1.42353e+08	1.32826e+08	1.37964e+08	1.33358e+08	0.986529
FPR	P28861	Flavodoxin/ferredoxin--NADP reductase (EC 1.18.1.2) (EC 1.19.1.1) (Ferredoxin (flavodoxin):NADP(+) oxidoreductase) (Ferredoxin--NADP reductase) (FNR) (Flavodoxin--NADP reductase) (FLDR) (Methyl viologen resistance protein A) (dA1)	Cytosol	6.13746e+07	6.49633e+07	6.34584e+07	6.23151e+07	6.33276e+07	5.98293e+07	6.12482e+07	6.23719e+07	1.01759
FRDA	P00363	Fumarate reductase flavoprotein subunit (EC 1.3.5.4)	Cytosol	3.41409e+08	3.64928e+08	3.72118e+08	3.59774e+08	3.53036e+08	3.30283e+08	3.23901e+08	3.35014e+08	1.0894
FRDB	P0AC47	Fumarate reductase iron-sulfur subunit (EC 1.3.5.1)	Cytosol	6.54481e+07	6.91182e+07	6.78858e+07	6.92851e+07	6.65144e+07	6.29826e+07	6.41259e+07	6.28309e+07	1.07803
FRDC	P0A8Q0	Fumarate reductase subunit C (Fumarate reductase 15 kDa hydrophobic protein)	Inner_membrane	3.40285e+07	2.89325e+07	2.90673e+07	2.94042e+07	1.99355e+07	2.34467e+07	2.33381e+07	2.30707e+07	1.26001
FRE	P0AEN1	NAD(P)H-flavin reductase (EC 1.16.1.3) (EC 1.5.1.41) (Aquacobalamin reductase) (FMN reductase) (Ferrisiderophore reductase C) (NAD(P)H:flavin oxidoreductase) (Riboflavin reductase [NAD(P)H])	Cytosol	5.68576e+07	6.22901e+07	6.15012e+07	6.39318e+07	6.33356e+07	5.78119e+07	5.85535e+07	5.63273e+07	1.0639
FRLR	P45544	Probable fructoselysine utilization operon transcriptional repressor (HTH-type transcriptional regulator FrlR)	Cytosol	3.69095e+07	3.47563e+07	3.72248e+07	3.72028e+07	3.62246e+07	3.84688e+07	3.59178e+07	3.5939e+07	1.02704
FRMA	P25437	S-(hydroxymethyl)glutathione dehydrogenase (EC 1.1.1.284) (Alcohol dehydrogenase class-3) (EC 1.1.1.1) (Alcohol dehydrogenase class-III) (Glutathione-dependent formaldehyde dehydrogenase) (FALDH) (FDH) (GSH-FDH) (EC 1.1.1.-)	Cytosol	2.05901e+08	2.02861e+08	1.94583e+08	1.99898e+08	1.95591e+08	1.98522e+08	2.06967e+08	2.01464e+08	1.00704
FRMB	P51025	S-formylglutathione hydrolase FrmB (FGH) (EC 3.1.2.12)	Cytosol	1.03419e+07	9.4152e+06	9.24814e+06	9.43651e+06	8.62061e+06	9.4691e+06	9.64015e+06	9.44771e+06	0.996562
FRMR	P0AAP3	Transcriptional repressor FrmR	Cytosol	4.01511e+07	4.48231e+07	3.91086e+07	4.01871e+07	3.84816e+07	3.44706e+07	3.95075e+07	3.84472e+07	1.04432
FRR	P0A805	Ribosome-recycling factor (RRF) (Ribosome-releasing factor)	Cytosol	7.92655e+08	7.96312e+08	8.15897e+08	8.02265e+08	7.53462e+08	7.50001e+08	7.31998e+08	7.44436e+08	1.06971
FRSA	P04335	Esterase FrsA (EC 3.1.-.-)	Cytosol	1.47836e+08	1.43936e+08	1.50414e+08	1.52086e+08	1.58112e+08	1.62395e+08	1.55401e+08	1.53693e+08	0.951458
FRUA	P20966	PTS system fructose-specific EIIB'BC component (EIIB'BC-Fru) [Includes: PTS system fructose-specific EIIB component (EC 2.7.1.202) (EIII-Fru) (Fructose-specific phosphotransferase enzyme IIB component); PTS system fructose-specific EIIC component (Fructose permease IIC component)]	Inner_membrane	3.47038e+08	3.23566e+08	3.30265e+08	3.26483e+08	2.9988e+08	3.21634e+08	3.1511e+08	3.1876e+08	1.03616
FRUB	P69811	Multiphosphoryl transfer protein (MTP) (Diphosphoryl transfer protein) (DTP) (Phosphotransferase FPr protein) (Pseudo-HPr) [Includes: Phosphocarrier protein HPr (Protein H); PTS system fructose-specific EIIA component (EIIA-Fru) (EIII-Fru) (Fructose-specific phosphotransferase enzyme IIA component)]	Cytosol	4.66543e+08	4.47075e+08	4.44631e+08	4.50865e+08	4.76055e+08	4.96785e+08	4.99516e+08	4.92608e+08	0.907599
FRUK	P0AEW9	1-phosphofructokinase (EC 2.7.1.56) (Fructose 1-phosphate kinase)	Cytosol	2.44215e+08	2.2628e+08	2.401e+08	2.32296e+08	2.26526e+08	2.44481e+08	2.30409e+08	2.38149e+08	1.00874
FTNA	P0A998	Bacterial non-heme ferritin (EC 1.16.3.2) (Ferritin-1)	Cytosol	2.04726e+08	2.37174e+08	2.35211e+08	2.36e+08	1.02728e+08	8.86743e+07	8.9414e+07	8.91152e+07	2.63942
FTNB	P0A9A2	Bacterial non-heme ferritin-like protein	Cytosol	2.21908e+07	2.30192e+07	2.08066e+07	2.10223e+07	2.28672e+07	2.20442e+07	2.43884e+07	2.41381e+07	0.92067
FTSA	P0ABH0	Cell division protein FtsA	Cytosol	8.50033e+07	8.93103e+07	8.67502e+07	8.49441e+07	8.4936e+07	8.08399e+07	8.32256e+07	8.49952e+07	1.02157
FTSB	P0A6S5	Cell division protein FtsB	Inner_membrane	1.65047e+07	1.57229e+07	1.50392e+07	1.41084e+07	1.68748e+07	1.77139e+07	1.85192e+07	1.97409e+07	0.849845
FTSE	P0A9R7	Cell division ATP-binding protein FtsE	Cytosol	4.88827e+07	4.78175e+07	4.76314e+07	4.7794e+07	4.82765e+07	4.93519e+07	4.95447e+07	4.93762e+07	0.968433
FTSH	P0AAI3	ATP-dependent zinc metalloprotease FtsH (EC 3.4.24.-) (Cell division protease FtsH)	Inner_membrane	7.92639e+08	7.90168e+08	8.17546e+08	7.93712e+08	7.60747e+08	7.63126e+08	7.37571e+08	7.59719e+08	1.04333
FTSI	P0AD68	Peptidoglycan D,D-transpeptidase FtsI (EC 3.4.16.4) (Essential cell division protein FtsI) (Murein transpeptidase) (Penicillin-binding protein 3) (PBP-3) (Peptidoglycan synthase FtsI)	Inner_membrane	2.30006e+08	2.55247e+08	2.47637e+08	2.41298e+08	2.56717e+08	2.3133e+08	2.38439e+08	2.44703e+08	1.01233
FTSK	P46889	DNA translocase FtsK	Inner_membrane	2.12932e+08	2.11935e+08	2.14497e+08	2.07173e+08	2.07984e+08	2.08962e+08	2.06467e+08	2.13766e+08	1.01901
FTSL	P0AEN4	Cell division protein FtsL	Inner_membrane	5.71839e+07	5.76827e+07	5.6864e+07	5.76159e+07	5.65063e+07	5.60177e+07	5.68241e+07	5.60825e+07	1.01967
FTSN	P29131	Cell division protein FtsN	Inner_membrane	2.15933e+08	1.98208e+08	2.00073e+08	1.9797e+08	2.05694e+08	2.24089e+08	2.21999e+08	2.24358e+08	0.892871
FTSP	P26648	Cell division protein FtsP	Periplasm	4.78822e+07	4.8329e+07	4.79948e+07	4.88761e+07	4.88331e+07	4.83816e+07	4.87186e+07	4.78401e+07	0.992028
FTSQ	P06136	Cell division protein FtsQ	Inner_membrane	2.50515e+07	2.53879e+07	2.66041e+07	2.72857e+07	2.55422e+07	2.52037e+07	2.40515e+07	2.34507e+07	1.05672
FTSX	P0AC30	Cell division protein FtsX	Inner_membrane	9.75217e+06	9.6674e+06	9.08297e+06	9.27838e+06	2.09951e+07	2.11793e+07	2.2542e+07	2.20672e+07	0.438458
FTSY	P10121	Signal recognition particle receptor FtsY (SRP receptor)	Cytosol	3.95974e+08	3.73068e+08	3.86892e+08	3.86483e+08	3.86972e+08	4.10732e+08	3.96055e+08	3.96475e+08	0.975831
FTSZ	P0A9A6	Cell division protein FtsZ	Cytosol	4.3981e+08	4.07864e+08	4.23412e+08	4.23056e+08	4.4579e+08	4.80707e+08	4.63055e+08	4.63445e+08	0.913618
FUCI	P69922	L-fucose isomerase (FucIase) (EC 5.3.1.25) (6-deoxy-L-galactose isomerase) (D-arabinose isomerase) (EC 5.3.1.3)	Cytosol	1.90631e+07	2.21602e+07	2.48693e+07	2.36646e+07	1.17748e+07	1.01292e+07	9.02577e+06	9.48523e+06	2.34132
FUCO	P0A9S1	Lactaldehyde reductase (EC 1.1.1.77) (Propanediol oxidoreductase)	Cytosol	2.94057e+07	2.94834e+07	3.145e+07	3.07582e+07	3.05984e+07	3.05177e+07	2.86094e+07	2.92528e+07	1.00878
FUCR	P0ACK8	L-fucose operon activator	Cytosol	6.03579e+06	5.41693e+06	5.27214e+06	5.42509e+06	5.14322e+06	5.73082e+06	5.8882e+06	5.72219e+06	0.946653
FUCU	P0AEN8	L-fucose mutarotase (EC 5.1.3.29) (Fucose 1-epimerase) (Type-2 mutarotase)	Cytosol	1.86046e+07	1.92286e+07	1.87139e+07	1.9129e+07	1.75398e+07	1.69707e+07	1.74374e+07	1.7059e+07	1.09728
FUMA	P0AC33	Fumarate hydratase class I, aerobic (EC 4.2.1.2) (Fumarase A) (Oxaloacetate keto--enol-isomerase) (OAAKE isomerase) (Oxaloacetate tautomerase) (EC 5.3.2.2)	Cytosol	3.00465e+08	3.04005e+08	3.07143e+08	3.13942e+08	2.97881e+08	2.94412e+08	2.91405e+08	2.85093e+08	1.0433
FUMB	P14407	Fumarate hydratase class I, anaerobic (EC 4.2.1.2) (D-tartrate dehydratase) (EC 4.2.1.81) (Fumarase B)	Cytosol	8.32398e+07	8.12784e+07	8.57399e+07	8.7608e+07	8.69067e+07	8.90039e+07	8.43726e+07	8.25734e+07	0.987006
FUMC	P05042	Fumarate hydratase class II (Fumarase C) (EC 4.2.1.2) (Aerobic fumarase) (Iron-independent fumarase)	Cytosol	1.85273e+08	1.74795e+08	1.8169e+08	1.83145e+08	1.61399e+08	1.71074e+08	1.64582e+08	1.63274e+08	1.11283
FUMD	P0ACX5	Fumarase D (EC 4.2.1.2)	Cytosol	1.64246e+07	1.76122e+07	1.7554e+07	1.82496e+07	1.93717e+07	1.80654e+07	1.81253e+07	1.74345e+07	0.971699
FUR	P0A9A9	Ferric uptake regulation protein (Ferric uptake regulator)	Cytosol	1.73583e+08	1.84126e+08	1.91185e+08	2.00443e+08	1.67499e+08	1.57908e+08	1.52077e+08	1.45053e+08	1.2116
FUSA	P0A6M8	Elongation factor G (EF-G)	Cytosol	3.81671e+09	3.7639e+09	3.77305e+09	3.82348e+09	3.70269e+09	3.75463e+09	3.74553e+09	3.69613e+09	1.01907
GABD	P25526	Succinate-semialdehyde dehydrogenase [NADP(+)] GabD (SSDH) (EC 1.2.1.79)	Cytosol	2.76039e+08	2.74674e+08	2.89316e+08	2.83656e+08	2.56774e+08	2.5805e+08	2.4499e+08	2.49878e+08	1.1051
GABT	P22256	4-aminobutyrate aminotransferase GabT (EC 2.6.1.19) ((S)-3-amino-2-methylpropionate transaminase) (EC 2.6.1.22) (GABA aminotransferase) (GABA-AT) (Gamma-amino-N-butyrate transaminase) (GABA transaminase) (Glutamate:succinic semialdehyde transaminase) (L-AIBAT)	Cytosol	1.91428e+08	1.77261e+08	1.91177e+08	1.9515e+08	1.93054e+08	2.08484e+08	1.93308e+08	1.89373e+08	0.990275
GADA	P69908	Glutamate decarboxylase alpha (GAD-alpha) (EC 4.1.1.15)	Cytosol	1.63731e+08	1.50706e+08	1.63012e+08	1.58267e+08	1.36961e+08	1.48798e+08	1.37565e+08	1.41689e+08	1.15099
GADB	P69910	Glutamate decarboxylase beta (GAD-beta) (EC 4.1.1.15)	Cytosol	1.92912e+08	1.83175e+08	1.93655e+08	1.91125e+08	1.70583e+08	1.79651e+08	1.69929e+08	1.72178e+08	1.12047
GADC	P63235	Probable glutamate/gamma-aminobutyrate antiporter (Extreme acid sensitivity protein)	Inner_membrane	2.41131e+08	2.24156e+08	2.3308e+08	2.30365e+08	2.15881e+08	2.32229e+08	2.23338e+08	2.2597e+08	1.03154
GALE	P09147	UDP-glucose 4-epimerase (EC 5.1.3.2) (Galactowaldenase) (UDP-galactose 4-epimerase)	Cytosol	6.74389e+07	6.98683e+07	6.99393e+07	7.20182e+07	7.28621e+07	7.03286e+07	7.02571e+07	6.82291e+07	0.994466
GALF	P0AAB6	UTP--glucose-1-phosphate uridylyltransferase (EC 2.7.7.9) (Alpha-D-glucosyl-1-phosphate uridylyltransferase) (UDP-glucose pyrophosphorylase) (UDPGP) (Uridine diphosphoglucose pyrophosphorylase)	Cytosol	2.02629e+08	2.03783e+08	2.00163e+08	2.15663e+08	2.00393e+08	1.99258e+08	2.02861e+08	1.88281e+08	1.01693
GALK	P0A6T3	Galactokinase (EC 2.7.1.6) (Galactose kinase)	Cytosol	1.57821e+08	1.59795e+08	1.60204e+08	1.6181e+08	1.65168e+08	1.63128e+08	1.62711e+08	1.61097e+08	0.982082
GALM	P0A9C3	Aldose 1-epimerase (EC 5.1.3.3) (Galactose mutarotase) (Type-1 mutarotase)	Cytosol	1.09288e+08	1.06259e+08	1.05581e+08	1.03217e+08	1.06588e+08	1.09627e+08	1.10331e+08	1.12857e+08	0.963114
GALP	P0AEP1	Galactose-proton symporter (Galactose transporter)	Inner_membrane	1.52162e+07	1.87524e+07	1.65077e+07	1.89083e+07	1.65833e+07	1.34561e+07	1.52858e+07	1.33452e+07	1.23677
GALR	P03024	HTH-type transcriptional regulator GalR (Galactose operon repressor)	Cytosol	2.25189e+07	2.49945e+07	2.45113e+07	2.32867e+07	2.51279e+07	2.26391e+07	2.30853e+07	2.42994e+07	1.01005
GALT	P09148	Galactose-1-phosphate uridylyltransferase (Gal-1-P uridylyltransferase) (EC 2.7.7.12) (UDP-glucose--hexose-1-phosphate uridylyltransferase)	Cytosol	7.10294e+07	7.04642e+07	7.53863e+07	7.39533e+07	7.30361e+07	7.3622e+07	6.8815e+07	7.01485e+07	1.01338
GALU	P0AEP3	UTP--glucose-1-phosphate uridylyltransferase (EC 2.7.7.9) (Alpha-D-glucosyl-1-phosphate uridylyltransferase) (UDP-glucose pyrophosphorylase) (UDPGP) (Uridine diphosphoglucose pyrophosphorylase)	Cytosol	4.89505e+08	4.80946e+08	4.57826e+08	4.83766e+08	4.57839e+08	4.65987e+08	4.89519e+08	4.63271e+08	1.03817
GAPA	P0A9B2	Glyceraldehyde-3-phosphate dehydrogenase A (GAPDH-A) (EC 1.2.1.12) (NAD-dependent glyceraldehyde-3-phosphate dehydrogenase)	Cytosol	2.80652e+09	2.69344e+09	2.68878e+09	2.76428e+09	2.41027e+09	2.51147e+09	2.51582e+09	2.44711e+09	1.10103
GARR	P0ABQ2	2-hydroxy-3-oxopropionate reductase (EC 1.1.1.60) (Tartronate semialdehyde reductase) (TSAR)	Cytosol	2.36513e+07	2.68476e+07	2.78274e+07	2.70556e+07	2.60737e+07	2.29695e+07	2.21608e+07	2.2793e+07	1.17793
GATA	P69828	PTS system galactitol-specific EIIA component (EIIB-Gat) (Galactitol-specific phosphotransferase enzyme IIA component)	Cytosol	8.53155e+07	8.03112e+07	7.39612e+07	7.66688e+07	7.44674e+07	7.91075e+07	8.58993e+07	8.28658e+07	0.970216
GATB	P37188	PTS system galactitol-specific EIIB component (EIIB-Gat) (Galactitol-specific phosphotransferase enzyme IIB component) (EC 2.7.1.200)	Cytosol	4.39004e+07	4.03191e+07	4.32331e+07	4.21393e+07	4.34905e+07	4.73536e+07	4.41619e+07	4.53082e+07	0.954514
GATD	P0A9S3	Galactitol 1-phosphate 5-dehydrogenase (EC 1.1.1.251)	Cytosol	1.77781e+08	1.68692e+08	1.70654e+08	1.72476e+08	1.79395e+08	1.89061e+08	1.86887e+08	1.84913e+08	0.92294
GATY	P0C8J6	D-tagatose-1,6-bisphosphate aldolase subunit GatY (TBPA) (TagBP aldolase) (EC 4.1.2.40) (D-tagatose-bisphosphate aldolase class II) (Tagatose-bisphosphate aldolase)	Cytosol	5.83302e+08	5.87038e+08	6.32384e+08	6.03049e+08	5.70908e+08	5.67275e+08	5.26597e+08	5.52213e+08	1.06345
GATZ	P0C8J8	D-tagatose-1,6-bisphosphate aldolase subunit GatZ	Cytosol	2.05151e+08	1.87481e+08	1.90216e+08	1.9439e+08	1.88933e+08	2.0674e+08	2.03768e+08	1.99392e+08	0.954201
GCD	P15877	Quinoprotein glucose dehydrogenase (EC 1.1.5.2) (Glucose dehydrogenase [pyrroloquinoline-quinone])	Inner_membrane	3.3387e+08	3.28854e+08	3.3678e+08	3.4044e+08	3.1657e+08	3.21399e+08	3.13834e+08	3.1046e+08	1.06388
GCVA	P0A9F6	Glycine cleavage system transcriptional activator (Gcv operon activator)	Cytosol	5.47524e+07	4.82566e+07	4.94587e+07	5.02215e+07	5.52469e+07	6.26837e+07	6.11601e+07	6.02311e+07	0.821244
GCVH	P0A6T9	Glycine cleavage system H protein	Cytosol	7.48675e+07	6.55105e+07	6.54663e+07	6.54058e+07	6.82557e+07	7.80048e+07	7.80574e+07	7.81297e+07	0.839261
GCVP	P33195	Glycine dehydrogenase (decarboxylating) (EC 1.4.4.2) (Glycine cleavage system P-protein) (Glycine decarboxylase) (Glycine dehydrogenase (aminomethyl-transferring))	Cytosol	2.08231e+08	2.22777e+08	2.29205e+08	2.27157e+08	1.69398e+08	1.58337e+08	1.53897e+08	1.55284e+08	1.43491
GCVR	P0A9I3	Glycine cleavage system transcriptional repressor (gcv operon repressor)	Cytosol	1.09341e+07	1.02657e+07	7.46962e+06	9.97249e+06	7.7173e+06	8.21973e+06	1.12966e+07	8.46141e+06	1.21375
GCVT	P27248	Aminomethyltransferase (EC 2.1.2.10) (Glycine cleavage system T protein)	Cytosol	1.85836e+08	1.83822e+08	1.85808e+08	1.8453e+08	1.8369e+08	1.85703e+08	1.83718e+08	1.8499e+08	1.00444
GDHA	P00370	NADP-specific glutamate dehydrogenase (NADP-GDH) (EC 1.4.1.4)	Cytosol	8.43628e+07	9.0454e+07	9.20202e+07	9.11336e+07	5.59222e+07	5.21564e+07	5.12686e+07	5.17674e+07	1.74736
GGT	P18956	Glutathione hydrolase proenzyme (EC 3.4.19.13) (Gamma-glutamyltranspeptidase proenzyme) (GGT) (EC 2.3.2.2) [Cleaved into: Glutathione hydrolase large chain; Glutathione hydrolase small chain]	Periplasm	7.79916e+06	8.21793e+06	7.60813e+06	7.87717e+06	7.63135e+06	7.24248e+06	7.82297e+06	7.55578e+06	1.03226
GHRA	P75913	Glyoxylate/hydroxypyruvate reductase A (EC 1.1.1.79) (EC 1.1.1.81) (2-ketoacid reductase)	Cytosol	3.8328e+07	3.90419e+07	4.05745e+07	3.9736e+07	4.46729e+07	4.3856e+07	4.21994e+07	4.309e+07	0.906195
GHRB	P37666	Glyoxylate/hydroxypyruvate reductase B (EC 1.1.1.79) (EC 1.1.1.81) (2-ketoaldonate reductase) (2-ketogluconate reductase) (2KR) (EC 1.1.1.215)	Cytosol	7.66288e+07	7.41207e+07	7.69593e+07	7.35573e+07	7.36659e+07	7.61586e+07	7.33495e+07	7.6742e+07	1.00673
GHXP	P0AF52	Guanine/hypoxanthine permease GhxP	Inner_membrane	2.92783e+07	3.03528e+07	2.867e+07	2.97489e+07	3.08433e+07	2.97514e+07	3.14977e+07	3.03554e+07	0.964639
GLCB	P37330	Malate synthase G (MSG) (EC 2.3.3.9)	Cytosol	1.33583e+08	1.35317e+08	1.37686e+08	1.34991e+08	1.42878e+08	1.41048e+08	1.38621e+08	1.41388e+08	0.957064
GLCC	P0ACL5	Glc operon transcriptional activator	Cytosol	1.37759e+07	1.492e+07	1.45494e+07	1.50067e+07	1.62239e+07	1.49799e+07	1.53614e+07	1.48934e+07	0.971569
GLCG	P0AEQ1	Protein GlcG	Cytosol	2.8559e+07	2.79936e+07	2.70114e+07	2.42905e+07	3.00426e+07	3.06494e+07	3.17639e+07	3.53219e+07	0.881865
GLDA	P0A9S5	Glycerol dehydrogenase (GDH) (GLDH) (EC 1.1.1.6)	Cytosol	8.20098e+07	8.48516e+07	9.53988e+07	8.89224e+07	6.51237e+07	6.29426e+07	5.59837e+07	6.00611e+07	1.41431
GLF	P37747	UDP-galactopyranose mutase (UGM) (EC 5.4.99.9) (UDP-GALP mutase) (Uridine 5-diphosphate galactopyranose mutase)	Cytosol	6.34305e+08	5.89573e+08	6.14422e+08	6.16147e+08	5.89454e+08	6.34177e+08	6.08529e+08	6.06826e+08	1.01252
GLGA	P0A6U8	Glycogen synthase (EC 2.4.1.21) (Starch [bacterial glycogen] synthase)	Cytosol	1.11345e+07	9.98187e+06	1.10031e+07	1.11159e+07	1.19381e+07	1.33166e+07	1.20806e+07	1.1958e+07	0.920189
GLGB	P07762	1,4-alpha-glucan branching enzyme GlgB (EC 2.4.1.18) (1,4-alpha-D-glucan:1,4-alpha-D-glucan 6-glucosyl-transferase) (Alpha-(1->4)-glucan branching enzyme) (Glycogen branching enzyme) (BE)	Cytosol	1.74617e+07	1.87497e+07	1.79721e+07	1.85347e+07	1.72913e+07	1.61035e+07	1.68003e+07	1.62903e+07	1.10376
GLGC	P0A6V1	Glucose-1-phosphate adenylyltransferase (EC 2.7.7.27) (ADP-glucose pyrophosphorylase) (ADPGlc PPase) (ADP-glucose synthase)	Cytosol	5.11129e+07	5.38305e+07	5.42488e+07	5.37217e+07	4.84273e+07	4.59825e+07	4.56279e+07	4.60756e+07	1.16831
GLGP	P0AC86	Glycogen phosphorylase (EC 2.4.1.1)	Cytosol	2.28469e+07	2.18299e+07	2.32093e+07	2.3477e+07	2.21036e+07	2.31334e+07	2.17584e+07	2.15103e+07	1.05016
GLK	P0A6V8	Glucokinase (EC 2.7.1.2) (Glucose kinase)	Cytosol	1.48179e+08	1.4096e+08	1.45822e+08	1.4065e+08	1.51605e+08	1.5937e+08	1.54056e+08	1.59721e+08	0.915517
GLMM	P31120	Phosphoglucosamine mutase (EC 5.4.2.10)	Cytosol	5.43243e+08	5.18101e+08	5.29231e+08	5.31973e+08	5.28365e+08	5.54004e+08	5.42354e+08	5.39558e+08	0.980874
GLMS	P17169	Glutamine--fructose-6-phosphate aminotransferase [isomerizing] (EC 2.6.1.16) (D-fructose-6-phosphate amidotransferase) (GFAT) (Glucosamine-6-phosphate synthase) (Hexosephosphate aminotransferase) (L-glutamine--D-fructose-6-phosphate amidotransferase)	Cytosol	5.47445e+08	5.27896e+08	5.36348e+08	5.37079e+08	5.42338e+08	5.62421e+08	5.53558e+08	5.52804e+08	0.970232
GLMU	P0ACC7	Bifunctional protein GlmU [Includes: UDP-N-acetylglucosamine pyrophosphorylase (EC 2.7.7.23) (N-acetylglucosamine-1-phosphate uridyltransferase); Glucosamine-1-phosphate N-acetyltransferase (EC 2.3.1.157)]	Cytosol	2.5449e+08	2.455e+08	2.62169e+08	2.59465e+08	2.47469e+08	2.56531e+08	2.40221e+08	2.42724e+08	1.04867
GLNA	P0A9C5	Glutamine synthetase (GS) (EC 6.3.1.2) (Glutamate--ammonia ligase) (Glutamine synthetase I beta) (GSI beta)	Cytosol	6.99849e+08	7.91109e+08	8.56199e+08	8.15964e+08	2.65786e+08	2.35126e+08	2.17251e+08	2.27964e+08	3.47199
GLNB	P0A9Z1	Nitrogen regulatory protein P-II 1	Cytosol	6.69485e+07	8.64972e+07	7.22871e+07	7.89019e+07	7.0592e+07	5.4638e+07	6.53786e+07	5.98975e+07	1.21148
GLND	P27249	Bifunctional uridylyltransferase/uridylyl-removing enzyme (UTase/UR) (Bifunctional [protein-PII] modification enzyme) (Bifunctional nitrogen sensor protein) [Includes: [Protein-PII] uridylyltransferase (PII uridylyltransferase) (UTase) (EC 2.7.7.59); [Protein-PII]-UMP uridylyl-removing enzyme (UR) (EC 3.1.4.-)]	Cytosol	2.23525e+07	2.09094e+07	1.97402e+07	1.96877e+07	1.91943e+07	2.05191e+07	2.17344e+07	2.17924e+07	0.963635
GLNE	P30870	Bifunctional glutamine synthetase adenylyltransferase/adenylyl-removing enzyme (ATP:glutamine synthetase adenylyltransferase) (ATase) [Includes: Glutamine synthetase adenylyl-L-tyrosine phosphorylase (EC 2.7.7.89) (Adenylyl removase) (AR) (AT-N) (AT-N440) (P-I); Glutamine synthetase adenylyl transferase (EC 2.7.7.42) (Adenylyl transferase) (AT) (AT-C)]	Cytosol	2.95449e+07	2.99644e+07	2.91077e+07	2.73686e+07	2.74106e+07	2.70269e+07	2.78224e+07	2.95903e+07	1.06203
GLNG	P0AFB8	DNA-binding transcriptional regulator NtrC (Nitrogen regulation protein NR(I)) (Nitrogen regulator I) (NRI)	Cytosol	3.37641e+07	3.41394e+07	3.17919e+07	3.23328e+07	3.28228e+07	3.2462e+07	3.48589e+07	3.42758e+07	0.985995
GLNH	P0AEQ3	Glutamine-binding periplasmic protein (GlnBP)	Periplasm	5.91053e+08	5.55538e+08	5.4786e+08	5.60143e+08	5.3262e+08	5.66671e+08	5.74612e+08	5.62011e+08	0.988515
GLNQ	P10346	Glutamine transport ATP-binding protein GlnQ	Cytosol	7.30217e+07	6.63172e+07	7.67298e+07	7.3117e+07	6.77126e+07	7.45581e+07	6.44402e+07	6.76243e+07	1.07982
GLNS	P00962	Glutamine--tRNA ligase (EC 6.1.1.18) (Glutaminyl-tRNA synthetase) (GlnRS)	Cytosol	9.44633e+08	8.85218e+08	8.90925e+08	9.20585e+08	8.63005e+08	9.20929e+08	9.15029e+08	8.85548e+08	1.00661
GLOA	P0AC81	Lactoylglutathione lyase (EC 4.4.1.5) (Aldoketomutase) (Glyoxalase I) (Glx I) (Ketone-aldehyde mutase) (Methylglyoxalase) (S-D-lactoylglutathione methylglyoxal lyase)	Cytosol	1.32567e+08	1.27696e+08	1.29145e+08	1.33159e+08	1.23748e+08	1.28468e+08	1.27027e+08	1.23198e+08	1.04397
GLOB	P0AC84	Hydroxyacylglutathione hydrolase GloB (EC 3.1.2.6) (Glyoxalase II) (Glx II)	Cytosol	9.15932e+06	1.06602e+07	1.09141e+07	1.01676e+07	1.11745e+07	9.60119e+06	9.37781e+06	1.00664e+07	1.06018
GLOC	P75849	Hydroxyacylglutathione hydrolase GloC (EC 3.1.2.6) (Accessory type II glyoxalase) (Glyoxalase II 2) (GlxII-2)	Cytosol	2.99693e+07	2.87067e+07	2.98588e+07	2.91908e+07	2.91324e+07	3.04136e+07	2.92402e+07	2.99093e+07	0.998566
GLPA	P0A9C0	Anaerobic glycerol-3-phosphate dehydrogenase subunit A (G-3-P dehydrogenase) (EC 1.1.5.3)	Cytosol	1.51799e+08	1.43442e+08	1.52256e+08	1.50702e+08	1.43e+08	1.51331e+08	1.42571e+08	1.44041e+08	1.05389
GLPB	P13033	Anaerobic glycerol-3-phosphate dehydrogenase subunit B (Anaerobic G-3-P dehydrogenase subunit B) (Anaerobic G3Pdhase B) (EC 1.1.5.3)	Cytosol	4.02745e+07	4.00145e+07	3.77946e+07	3.82404e+07	3.61141e+07	3.63488e+07	3.84838e+07	3.80351e+07	1.05312
GLPC	P0A996	Anaerobic glycerol-3-phosphate dehydrogenase subunit C (G-3-P dehydrogenase)	Cytosol	4.88477e+07	5.30618e+07	5.42853e+07	5.47709e+07	6.05767e+07	5.57658e+07	5.4509e+07	5.40257e+07	0.973703
GLPD	P13035	Aerobic glycerol-3-phosphate dehydrogenase (EC 1.1.5.3)	Cytosol	3.18745e+08	3.01278e+08	3.15116e+08	3.13327e+08	3.02305e+08	3.19832e+08	3.05786e+08	3.07532e+08	1.02468
GLPF	P0AER0	Glycerol uptake facilitator protein (Aquaglyceroporin)	Inner_membrane	6.53898e+07	5.92084e+07	6.2021e+07	6.18818e+07	5.90761e+07	6.52437e+07	6.2285e+07	6.24251e+07	0.993529
GLPK	P0A6F3	Glycerol kinase (EC 2.7.1.30) (ATP:glycerol 3-phosphotransferase) (Glycerokinase) (GK)	Cytosol	5.81769e+08	5.67969e+08	5.80566e+08	5.92931e+08	5.79382e+08	5.93458e+08	5.80582e+08	5.68475e+08	1.00205
GLPQ	P09394	Glycerophosphodiester phosphodiesterase, periplasmic (Glycerophosphoryl diester phosphodiesterase, periplasmic) (EC 3.1.4.46)	Periplasm	3.90497e+08	3.69391e+08	3.85523e+08	3.8895e+08	3.70945e+08	3.9214e+08	3.75731e+08	3.7242e+08	1.03522
GLPR	P0ACL0	Glycerol-3-phosphate regulon repressor	Cytosol	5.69525e+07	5.7892e+07	5.68237e+07	6.05608e+07	5.54606e+07	5.45606e+07	5.55863e+07	5.21562e+07	1.04398
GLPT	P08194	Glycerol-3-phosphate transporter (G-3-P transporter) (G-3-P permease)	Inner_membrane	4.37333e+07	4.01515e+07	4.45566e+07	4.331e+07	4.18093e+07	4.5539e+07	4.10368e+07	4.2218e+07	1.03594
GLPX	P0A9C9	Fructose-1,6-bisphosphatase 1 class 2 (FBPase 1 class 2) (EC 3.1.3.11) (D-fructose-1,6-bisphosphate 1-phosphohydrolase 1 class 2)	Cytosol	1.43921e+08	1.44516e+08	1.45865e+08	1.43578e+08	1.40864e+08	1.40284e+08	1.38986e+08	1.41201e+08	1.02594
GLSA1	P77454	Glutaminase 1 (EC 3.5.1.2)	Cytosol	5.37333e+07	5.27271e+07	4.9631e+07	5.18501e+07	5.08447e+07	5.1815e+07	5.50473e+07	5.26914e+07	1.00082
GLSA2	P0A6W0	Glutaminase 2 (EC 3.5.1.2)	Cytosol	1.8e+07	1.83178e+07	1.86715e+07	1.77223e+07	1.74554e+07	1.71525e+07	1.68277e+07	1.77289e+07	1.04957
GLTA	P0ABH7	Citrate synthase (EC 2.3.3.16)	Cytosol	4.52171e+08	4.29097e+08	4.42378e+08	4.42327e+08	4.35595e+08	4.59018e+08	4.45237e+08	4.45289e+08	0.993463
GLTB	P09831	Glutamate synthase [NADPH] large chain (EC 1.4.1.13) (Glutamate synthase subunit alpha) (GLTS alpha chain) (NADPH-GOGAT)	Cytosol	1.71638e+08	1.7074e+08	1.75418e+08	1.71584e+08	1.45146e+08	1.45909e+08	1.42018e+08	1.45192e+08	1.18215
GLTD	P09832	Glutamate synthase [NADPH] small chain (EC 1.4.1.13) (Glutamate synthase subunit beta) (GLTS beta chain) (NADPH-GOGAT)	Cytosol	5.38366e+07	5.52785e+07	5.41991e+07	5.49447e+07	4.77042e+07	4.64599e+07	4.73851e+07	4.67421e+07	1.15964
GLTI	P37902	Glutamate/aspartate import solute-binding protein	Periplasm	1.99504e+08	1.89786e+08	1.94112e+08	1.8817e+08	1.93795e+08	2.03718e+08	1.99177e+08	2.05467e+08	0.953092
GLTX	P04805	Glutamate--tRNA ligase (EC 6.1.1.17) (Glutamyl-tRNA synthetase) (GluRS)	Cytosol	6.08838e+08	6.06994e+08	6.00972e+08	6.231e+08	6.0173e+08	6.03558e+08	6.09606e+08	5.87957e+08	1.00875
GLUQ	P27305	Glutamyl-Q tRNA(Asp) synthetase (Glu-Q-RSs) (EC 6.1.1.-)	Cytosol	1.62018e+07	1.64416e+07	1.67814e+07	1.65771e+07	1.69993e+07	1.67513e+07	1.64122e+07	1.66145e+07	0.989631
GLYA	P0A825	Serine hydroxymethyltransferase (SHMT) (Serine methylase) (EC 2.1.2.1)	Cytosol	6.17881e+08	6.15379e+08	6.08141e+08	6.28775e+08	5.84087e+08	5.86463e+08	5.93443e+08	5.73968e+08	1.05358
GLYQ	P00960	Glycine--tRNA ligase alpha subunit (EC 6.1.1.14) (Glycyl-tRNA synthetase alpha subunit) (GlyRS)	Cytosol	2.7623e+08	2.65839e+08	2.70176e+08	2.75176e+08	2.77106e+08	2.87938e+08	2.83316e+08	2.78167e+08	0.971435
GLYS	P00961	Glycine--tRNA ligase beta subunit (EC 6.1.1.14) (Glycyl-tRNA synthetase beta subunit) (GlyRS)	Cytosol	1.04867e+09	1.03157e+09	1.04208e+09	1.014e+09	1.00796e+09	1.02468e+09	1.01434e+09	1.04243e+09	1.01703
GMD	P0AC88	GDP-mannose 4,6-dehydratase (EC 4.2.1.47) (GDP-D-mannose dehydratase)	Cytosol	1.02627e+07	1.07669e+07	1.00051e+07	1.094e+07	1.12594e+07	1.07321e+07	1.15493e+07	1.05623e+07	0.95736
GMHA	P63224	Phosphoheptose isomerase (EC 5.3.1.28) (Sedoheptulose 7-phosphate isomerase)	Cytosol	1.67214e+08	1.73892e+08	1.81919e+08	1.876e+08	1.77913e+08	1.7108e+08	1.63531e+08	1.58579e+08	1.06444
GMHB	P63228	D-glycero-beta-D-manno-heptose-1,7-bisphosphate 7-phosphatase (EC 3.1.3.82) (D,D-heptose 1,7-bisphosphate phosphatase) (HBP phosphatase)	Cytosol	2.80434e+07	2.9462e+07	2.96554e+07	2.99365e+07	2.86589e+07	2.72789e+07	2.71011e+07	2.68466e+07	1.08714
GMK	P60546	Guanylate kinase (EC 2.7.4.8) (GMP kinase)	Cytosol	1.07311e+08	1.12202e+08	1.1838e+08	1.18548e+08	1.06006e+08	1.01384e+08	9.60934e+07	9.59578e+07	1.16932
GND	P00350	6-phosphogluconate dehydrogenase, decarboxylating (EC 1.1.1.44)	Cytosol	9.53349e+08	9.20697e+08	9.70987e+08	9.3709e+08	9.461e+08	9.79653e+08	9.28914e+08	9.62515e+08	0.990624
GNSA	P0AC92	Protein GnsA	Cytosol	1.8993e+08	1.73891e+08	1.80084e+08	1.64419e+08	1.74764e+08	1.90883e+08	1.84318e+08	2.01879e+08	0.944005
GNSB	P77695	Protein GnsB	Cytosol	1.33977e+08	1.28582e+08	1.26861e+08	1.25786e+08	1.36665e+08	1.42399e+08	1.44331e+08	1.45564e+08	0.890963
GNTK	P46859	Thermoresistant gluconokinase (EC 2.7.1.12) (Gluconate kinase 2)	Cytosol	2.91189e+07	2.9604e+07	3.02765e+07	2.97067e+07	3.3287e+07	3.27416e+07	3.20143e+07	3.26284e+07	0.907314
GNTR	P0ACP5	HTH-type transcriptional regulator GntR (Gluconate utilization system GNT-I transcriptional repressor)	Cytosol	1.98047e+07	2.23338e+07	2.58675e+07	2.24679e+07	2.55954e+07	2.26969e+07	1.95964e+07	2.25615e+07	0.989926
GOR	P06715	Glutathione reductase (GR) (GRase) (EC 1.8.1.7)	Cytosol	2.5123e+08	2.42527e+08	2.54915e+08	2.43591e+08	2.47072e+08	2.55939e+08	2.435e+08	2.5482e+08	0.986382
GPH	P32662	Phosphoglycolate phosphatase (PGP) (PGPase) (EC 3.1.3.18)	Cytosol	2.7633e+07	3.01346e+07	3.07036e+07	3.1359e+07	3.50729e+07	3.21613e+07	3.15653e+07	3.09056e+07	0.954843
GPMA	P62707	2,3-bisphosphoglycerate-dependent phosphoglycerate mutase (BPG-dependent PGAM) (PGAM) (Phosphoglyceromutase) (dPGM) (EC 5.4.2.11)	Cytosol	6.10997e+08	6.28457e+08	6.66206e+08	6.62088e+08	5.77034e+08	5.61003e+08	5.29215e+08	5.32506e+08	1.18179
GPMB	P0A7A2	Probable phosphoglycerate mutase GpmB (EC 5.4.2.-) (PGAM) (Phosphoglyceromutase)	Inner_membrane	9.83359e+07	1.07463e+08	1.07264e+08	1.07904e+08	1.03518e+08	9.47259e+07	9.49018e+07	9.43386e+07	1.13236
GPMI	P37689	2,3-bisphosphoglycerate-independent phosphoglycerate mutase (BPG-independent PGAM) (Phosphoglyceromutase) (iPGM) (EC 5.4.2.12)	Cytosol	3.99974e+08	3.94703e+08	3.98219e+08	3.98654e+08	3.98596e+08	4.03919e+08	4.00352e+08	3.99916e+08	0.995758
GPPA	P25552	Guanosine-5'-triphosphate,3'-diphosphate pyrophosphatase (EC 3.6.1.40) (Guanosine pentaphosphate phosphohydrolase) (pppGpp-5'-phosphohydrolase)	Cytosol	5.40538e+07	5.56677e+07	5.31358e+07	5.34987e+07	5.59421e+07	5.43203e+07	5.69086e+07	5.65226e+07	0.956374
GPR	Q46851	L-glyceraldehyde 3-phosphate reductase (GAP reductase) (EC 1.1.1.-)	NA	4.13986e+07	4.33332e+07	4.56758e+07	4.41032e+07	2.95987e+07	2.82774e+07	2.68271e+07	2.77836e+07	1.55991
GPSA	P0A6S7	Glycerol-3-phosphate dehydrogenase [NAD(P)+] (EC 1.1.1.94) (NAD(P)H-dependent glycerol-3-phosphate dehydrogenase)	Cytosol	7.89611e+07	7.39006e+07	7.59413e+07	7.48805e+07	7.81504e+07	8.35019e+07	8.1258e+07	8.24092e+07	0.921606
GPT	P0A9M5	Xanthine phosphoribosyltransferase (EC 2.4.2.22) (Xanthine-guanine phosphoribosyltransferase) (XGPRT)	Cytosol	1.66002e+08	1.54575e+08	1.61667e+08	1.62238e+08	1.44322e+08	1.54991e+08	1.48192e+08	1.4767e+08	1.09479
GRCA	P68066	Autonomous glycyl radical cofactor	Cytosol	1.12863e+08	1.11592e+08	1.05965e+08	1.0669e+08	1.11853e+08	1.13128e+08	1.19135e+08	1.18325e+08	0.944042
GREA	P0A6W5	Transcription elongation factor GreA (Transcript cleavage factor GreA)	Cytosol	4.89368e+08	4.80487e+08	4.8265e+08	4.9486e+08	4.64145e+08	4.72724e+08	4.70605e+08	4.58994e+08	1.03997
GREB	P30128	Transcription elongation factor GreB (Transcript cleavage factor GreB)	Cytosol	4.31082e+07	4.37347e+07	4.43322e+07	4.4272e+07	4.27319e+07	4.21198e+07	4.15521e+07	4.16086e+07	1.05118
GROL	P0A6F5	60 kDa chaperonin (GroEL protein) (Protein Cpn60)	Cytosol	2.90594e+09	2.7428e+09	2.85614e+09	2.80266e+09	2.91548e+09	3.08888e+09	2.96631e+09	3.02291e+09	0.944999
GROS	P0A6F9	10 kDa chaperonin (GroES protein) (Protein Cpn10)	Cytosol	8.23893e+08	8.44113e+08	8.38736e+08	8.60061e+08	8.27743e+08	8.07915e+08	8.13094e+08	7.92933e+08	1.03817
GRPE	P09372	Protein GrpE (HSP-70 cofactor) (HSP24) (Heat shock protein B25.3)	Cytosol	3.61737e+08	3.50625e+08	3.74123e+08	3.743e+08	3.56332e+08	3.67625e+08	3.44535e+08	3.44372e+08	1.05052
GRXA	P68688	Glutaredoxin 1 (Grx1)	Cytosol	7.17641e+07	6.31004e+07	6.44935e+07	5.75563e+07	7.50959e+07	8.54067e+07	8.35618e+07	9.36334e+07	0.755314
GRXB	P0AC59	Glutaredoxin 2 (Grx2)	Cytosol	1.7441e+08	1.77844e+08	1.99911e+08	1.96505e+08	1.75466e+08	1.72078e+08	1.53084e+08	1.55737e+08	1.14764
GRXC	P0AC62	Glutaredoxin 3 (Grx3)	Cytosol	2.31262e+08	2.03031e+08	1.94312e+08	1.96425e+08	2.30998e+08	2.63117e+08	2.74924e+08	2.71967e+08	0.746939
GRXD	P0AC69	Glutaredoxin 4 (Grx4) (Monothiol glutaredoxin)	Cytosol	2.33673e+08	2.09293e+08	1.98697e+08	1.84188e+08	2.26424e+08	2.528e+08	2.6628e+08	2.87257e+08	0.787048
GSHA	P0A6W9	Glutamate--cysteine ligase (EC 6.3.2.2) (Gamma-ECS) (GCS) (Gamma-glutamylcysteine synthetase)	Cytosol	2.56931e+08	2.41501e+08	2.40704e+08	2.42173e+08	2.51689e+08	2.6777e+08	2.68657e+08	2.67027e+08	0.90441
GSHB	P04425	Glutathione synthetase (EC 6.3.2.3) (GSH synthetase) (GSH-S) (GSHase) (Glutathione synthase)	Cytosol	1.79873e+08	1.99222e+08	1.94411e+08	1.90307e+08	1.87367e+08	1.69169e+08	1.73355e+08	1.77094e+08	1.09803
GSIB	P75797	Glutathione-binding protein GsiB	Periplasm	2.29193e+07	2.41653e+07	2.11792e+07	2.39884e+07	2.24039e+07	2.12487e+07	2.42446e+07	2.14054e+07	1.07184
GSK	P0AEW6	Inosine-guanosine kinase (EC 2.7.1.73)	Cytosol	1.17493e+08	1.18553e+08	1.19603e+08	1.18878e+08	1.20422e+08	1.19345e+08	1.18297e+08	1.19018e+08	0.996091
GSS	P0AES0	Bifunctional glutathionylspermidine synthetase/amidase (GspSA) [Includes: Glutathionylspermidine amidase (Gsp amidase) (EC 3.5.1.78) (Glutathionylspermidine amidohydrolase [spermidine-forming]); Glutathionylspermidine synthetase (Gsp synthetase) (EC 6.3.1.8) (Glutathione:spermidine ligase [ADP-forming]) (Gsp synthase)]	Cytosol	8.4374e+07	8.44448e+07	8.48764e+07	8.49202e+07	8.71169e+07	8.70439e+07	8.66013e+07	8.65566e+07	0.975111
GSTA	P0A9D2	Glutathione S-transferase GstA (EC 2.5.1.18) (GST B1-1)	Cytosol	4.5364e+07	4.485e+07	4.76695e+07	4.79894e+07	4.6624e+07	4.71584e+07	4.43691e+07	4.40734e+07	1.02368
GSTB	P0ACA7	Glutathione S-transferase GstB (EC 2.5.1.18)	Cytosol	6.64015e+07	6.48375e+07	6.60392e+07	6.75432e+07	6.80604e+07	6.97022e+07	6.84338e+07	6.69099e+07	0.970317
GUAA	P04079	GMP synthase [glutamine-hydrolyzing] (EC 6.3.5.2) (GMP synthetase) (GMPS) (Glutamine amidotransferase)	Cytosol	7.46093e+08	7.22548e+08	7.22336e+08	7.415e+08	7.40255e+08	7.64377e+08	7.64602e+08	7.4484e+08	0.970397
GUAB	P0ADG7	Inosine-5'-monophosphate dehydrogenase (IMP dehydrogenase) (IMPD) (IMPDH) (EC 1.1.1.205)	Cytosol	6.06125e+08	5.57593e+08	6.26965e+08	5.75392e+08	4.7188e+08	5.12952e+08	4.56195e+08	4.97084e+08	1.22101
GUAC	P60560	GMP reductase (EC 1.7.1.7) (Guanosine 5'-monophosphate oxidoreductase) (Guanosine monophosphate reductase)	Cytosol	1.43025e+08	1.40532e+08	1.40961e+08	1.43706e+08	1.38686e+08	1.41146e+08	1.40716e+08	1.38028e+08	1.01651
GUDD	P0AES2	Glucarate dehydratase (GDH) (GlucD) (EC 4.2.1.40)	Cytosol	2.61457e+07	2.40472e+07	2.63235e+07	2.43163e+07	2.41373e+07	2.62437e+07	2.39743e+07	2.59532e+07	1.01007
GUTQ	P17115	Arabinose 5-phosphate isomerase GutQ (API) (G-API) (EC 5.3.1.13) (Phosphosugar aldol-ketol isomerase)	Cytosol	8.72876e+07	8.47069e+07	8.60289e+07	8.54914e+07	8.92589e+07	9.19782e+07	9.05647e+07	9.11342e+07	0.943999
GYRA	P0AES4	DNA gyrase subunit A (EC 5.99.1.3)	Cytosol	9.49828e+08	9.09544e+08	9.43904e+08	9.43282e+08	9.08005e+08	9.48221e+08	9.13704e+08	9.14307e+08	1.03237
GYRB	P0AES6	DNA gyrase subunit B (EC 5.99.1.3) (Type IIA topoisomerase subunit GyrB)	Cytosol	9.57993e+08	9.30603e+08	9.65198e+08	9.50895e+08	9.32494e+08	9.5994e+08	9.25533e+08	9.39455e+08	1.01976
HCHA	P31658	Protein/nucleic acid deglycase 1 (EC 3.1.2.-) (EC 3.5.1.-) (EC 3.5.1.124) (Glyoxalase III) (EC 4.2.1.130) (Holding molecular chaperone) (Hsp31) (Maillard deglycase)	Cytosol	2.3175e+08	2.20688e+08	2.23383e+08	2.18392e+08	2.19254e+08	2.30244e+08	2.27466e+08	2.32665e+08	0.970275
HCXB	P30178	Hydroxycarboxylate dehydrogenase B (EC 1.1.1.-) (2-oxoglutarate reductase) (Hydroxyphenylpyruvate reductase) (EC 1.1.1.237) (Phenylpyruvate reductase)	Cytosol	5.21332e+06	5.24714e+06	4.90701e+06	5.45104e+06	5.09655e+06	5.0637e+06	5.41468e+06	4.87428e+06	1.02957
HDA	P69931	DnaA regulatory inactivator Hda (DnaA paralog) (Dp)	Cytosol	3.17298e+07	3.16495e+07	3.37449e+07	3.32612e+07	3.69968e+07	3.70906e+07	3.47875e+07	3.52934e+07	0.900027
HDEB	P0AET2	Acid stress chaperone HdeB (10K-L protein)	Periplasm	2.48707e+08	2.30106e+08	2.15837e+08	1.96752e+08	2.3159e+08	2.50312e+08	2.66859e+08	2.92745e+08	0.86404
HDFR	P0A8R9	HTH-type transcriptional regulator HdfR (H-NS-dependent flhDC regulator)	Cytosol	1.24574e+07	1.17212e+07	1.28832e+07	1.25653e+07	1.27669e+07	1.35688e+07	1.2345e+07	1.26572e+07	0.984249
HDHA	P0AET8	7-alpha-hydroxysteroid dehydrogenase (7-alpha-HSDH) (EC 1.1.1.159)	Cytosol	1.347e+08	1.34235e+08	1.37374e+08	1.38546e+08	1.38577e+08	1.39057e+08	1.3588e+08	1.3473e+08	0.991507
HELD	P15038	DNA helicase IV (EC 3.6.4.12) (75 kDa helicase)	Cytosol	6.14734e+07	6.2174e+07	5.8771e+07	6.19325e+07	6.02391e+07	5.95602e+07	6.30089e+07	5.97925e+07	1.02814
HEMA	P0A6X1	Glutamyl-tRNA reductase (GluTR) (EC 1.2.1.70)	Cytosol	3.04889e+07	2.79792e+07	2.8851e+07	2.86358e+07	2.93113e+07	3.19406e+07	3.09754e+07	3.12081e+07	0.924497
HEMB	P0ACB2	Delta-aminolevulinic acid dehydratase (ALAD) (ALADH) (EC 4.2.1.24) (Porphobilinogen synthase)	Cytosol	1.91156e+08	2.17329e+08	2.29894e+08	2.26246e+08	1.2073e+08	1.0619e+08	1.00387e+08	1.02005e+08	2.1323
HEMC	P06983	Porphobilinogen deaminase (PBG) (EC 2.5.1.61) (Hydroxymethylbilane synthase) (HMBS) (Pre-uroporphyrinogen synthase)	Cytosol	8.03457e+07	8.19641e+07	7.89166e+07	8.05266e+07	7.60516e+07	7.455e+07	7.74288e+07	7.58807e+07	1.05884
HEMD	P09126	Uroporphyrinogen-III synthase (UROS) (EC 4.2.1.75) (Hydroxymethylbilane hydrolyase [cyclizing]) (Uroporphyrinogen-III cosynthase)	Cytosol	7.09609e+06	7.27422e+06	6.83372e+06	6.8784e+06	7.67093e+06	7.48309e+06	7.96545e+06	7.91371e+06	0.897119
HEME	P29680	Uroporphyrinogen decarboxylase (UPD) (URO-D) (EC 4.1.1.37)	Cytosol	1.40008e+08	1.25836e+08	1.35537e+08	1.24292e+08	1.36428e+08	1.51793e+08	1.40928e+08	1.53678e+08	0.895368
HEMF	P36553	Oxygen-dependent coproporphyrinogen-III oxidase (CPO) (Coprogen oxidase) (Coproporphyrinogenase) (EC 1.3.3.3)	Cytosol	1.54738e+07	1.65033e+07	1.53248e+07	1.55194e+07	1.54501e+07	1.44864e+07	1.56004e+07	1.54048e+07	1.00448
HEMG	P0ACB4	Protoporphyrinogen IX dehydrogenase [menaquinone] (EC 1.3.5.3)	Cytosol	5.74976e+07	4.53835e+07	4.02574e+07	5.01001e+07	3.74816e+07	4.74865e+07	5.35331e+07	4.30159e+07	1.0602
HEMH	P23871	Ferrochelatase (EC 4.99.1.1) (Heme synthase) (Protoheme ferro-lyase)	Cytosol	3.85667e+07	3.87874e+07	4.06196e+07	4.09157e+07	4.14268e+07	4.11911e+07	3.93332e+07	3.90485e+07	0.987176
HEML	P23893	Glutamate-1-semialdehyde 2,1-aminomutase (GSA) (EC 5.4.3.8) (Glutamate-1-semialdehyde aminotransferase) (GSA-AT)	Cytosol	2.94256e+08	2.97823e+08	2.83381e+08	2.84642e+08	2.91109e+08	2.87622e+08	3.0228e+08	3.00941e+08	0.978325
HEMN	P32131	Oxygen-independent coproporphyrinogen III oxidase (CPO) (EC 1.3.98.3) (Coproporphyrinogen III dehydrogenase) (CPDH)	Cytosol	9.22721e+07	8.9719e+07	9.34109e+07	9.24123e+07	8.96548e+07	9.22061e+07	8.85618e+07	8.95188e+07	1.03076
HEMX	P09127	Protein HemX (ORF X)	Inner_membrane	2.0835e+08	2.00987e+08	1.8826e+08	1.90798e+08	2.021e+08	2.09504e+08	2.23668e+08	2.20692e+08	0.911946
HEMY	P0ACB7	Protein HemY	Inner_membrane	1.44104e+08	1.48671e+08	1.45601e+08	1.46612e+08	1.43562e+08	1.39153e+08	1.42087e+08	1.41107e+08	1.03187
HEXR	P46118	HTH-type transcriptional regulator HexR (Hex regulon repressor)	Cytosol	6.66869e+07	6.18844e+07	6.26068e+07	6.20838e+07	6.54364e+07	7.05145e+07	6.97009e+07	7.0288e+07	0.890749
HFLC	P0ABC3	Modulator of FtsH protease HflC	Inner_membrane	3.43439e+08	3.07469e+08	3.26391e+08	3.20839e+08	3.51241e+08	3.92331e+08	3.69586e+08	3.75982e+08	0.868231
HFLD	P25746	High frequency lysogenization protein HflD	Cytosol	6.15924e+07	6.33878e+07	6.94471e+07	6.43269e+07	6.80783e+07	6.61501e+07	6.03785e+07	6.51844e+07	0.972543
HFLK	P0ABC7	Modulator of FtsH protease HflK	Inner_membrane	6.8356e+08	6.83384e+08	6.74435e+08	6.89766e+08	6.64781e+08	6.64953e+08	6.73775e+08	6.588e+08	1.02798
HFLX	P25519	GTPase HflX (GTP-binding protein HflX)	Cytosol	1.99811e+08	1.93363e+08	1.91029e+08	1.92125e+08	1.94315e+08	2.00794e+08	2.03248e+08	2.02089e+08	0.956841
HHA	P0ACE3	Hemolysin expression-modulating protein Hha	Cytosol	8.32068e+07	8.28248e+07	8.45314e+07	8.02941e+07	9.85506e+07	9.90051e+07	9.70062e+07	1.02125e+08	0.840438
HINT	P0ACE7	Purine nucleoside phosphoramidase (EC 3.9.1.-) (Histidine triad nucleotide binding protein HinT) (HIT protein)	Cytosol	1.9012e+08	1.79665e+08	1.83955e+08	1.7694e+08	1.8616e+08	1.96994e+08	1.924e+08	2.00027e+08	0.934071
HIPA	P23874	Serine/threonine-protein kinase toxin HipA (Ser/Thr-protein kinase HipA) (EC 2.7.11.1) (Toxin HipA)	Cytosol	4.63877e+06	4.64468e+06	4.55334e+06	4.75009e+06	4.73117e+06	4.72515e+06	4.81993e+06	4.62029e+06	0.981719
HISA	P10371	1-(5-phosphoribosyl)-5-[(5-phosphoribosylamino)methylideneamino] imidazole-4-carboxamide isomerase (EC 5.3.1.16) (Phosphoribosylformimino-5-aminoimidazole carboxamide ribotide isomerase)	Cytosol	4.52071e+07	4.55848e+07	4.70687e+07	4.67336e+07	4.6783e+07	4.63955e+07	4.49328e+07	4.52549e+07	1.0076
HISB	P06987	Histidine biosynthesis bifunctional protein HisB [Includes: Histidinol-phosphatase (EC 3.1.3.15); Imidazoleglycerol-phosphate dehydratase (IGPD) (EC 4.2.1.19)]	Cytosol	5.10249e+07	5.37037e+07	5.74566e+07	5.48011e+07	4.33323e+07	4.11708e+07	3.84816e+07	4.03463e+07	1.33134
HISC	P06986	Histidinol-phosphate aminotransferase (EC 2.6.1.9) (Imidazole acetol-phosphate transaminase) (HPAT) (HspAT)	Cytosol	6.53411e+07	6.862e+07	6.64753e+07	6.52066e+07	6.74407e+07	6.42181e+07	6.629e+07	6.75797e+07	0.985831
HISD	P06988	Histidinol dehydrogenase (HDH) (EC 1.1.1.23)	Cytosol	7.74888e+07	8.36393e+07	8.31496e+07	8.46211e+07	8.5102e+07	7.8844e+07	7.93083e+07	7.79292e+07	1.05463
HISF	P60664	Imidazole glycerol phosphate synthase subunit HisF (EC 4.1.3.-) (IGP synthase cyclase subunit) (IGP synthase subunit HisF) (ImGP synthase subunit HisF) (IGPS subunit HisF)	Cytosol	5.6956e+07	6.15434e+07	6.20058e+07	6.07827e+07	6.18231e+07	5.72148e+07	5.67882e+07	5.79309e+07	1.06244
HISG	P60757	ATP phosphoribosyltransferase (ATP-PRT) (ATP-PRTase) (EC 2.4.2.17)	Cytosol	7.96434e+07	7.80226e+07	8.10685e+07	7.93947e+07	8.15357e+07	8.32295e+07	8.01024e+07	8.17911e+07	0.973746
HISH	P60595	Imidazole glycerol phosphate synthase subunit HisH (EC 2.4.2.-) (IGP synthase glutamine amidotransferase subunit) (IGP synthase subunit HisH) (ImGP synthase subunit HisH) (IGPS subunit HisH)	Cytosol	3.28071e+07	3.42323e+07	3.4287e+07	3.43295e+07	3.54243e+07	3.39495e+07	3.38953e+07	3.38533e+07	1.00994
HISI	P06989	Histidine biosynthesis bifunctional protein HisIE [Includes: Phosphoribosyl-AMP cyclohydrolase (PRA-CH) (EC 3.5.4.19); Phosphoribosyl-ATP pyrophosphatase (PRA-PH) (EC 3.6.1.31)]	Cytosol	6.15583e+07	5.97874e+07	5.85181e+07	6.08017e+07	6.67512e+07	6.87283e+07	7.02191e+07	6.75817e+07	0.884794
HISJ	P0AEU0	Histidine-binding periplasmic protein (HBP)	Periplasm	5.60919e+07	5.48182e+07	5.95856e+07	5.43533e+07	5.79033e+07	5.92486e+07	5.45082e+07	5.97554e+07	0.94697
HISS	P60906	Histidine--tRNA ligase (EC 6.1.1.21) (Histidyl-tRNA synthetase) (HisRS)	Cytosol	4.83507e+08	4.67553e+08	4.87819e+08	4.9156e+08	4.99562e+08	5.16608e+08	4.95146e+08	4.91378e+08	0.976532
HLDD	P67910	ADP-L-glycero-D-manno-heptose-6-epimerase (EC 5.1.3.20) (ADP-L-glycero-beta-D-manno-heptose-6-epimerase) (ADP-glyceromanno-heptose 6-epimerase) (ADP-hep 6-epimerase) (AGME)	Cytosol	5.53374e+08	5.2779e+08	5.63419e+08	5.53069e+08	5.29342e+08	5.55001e+08	5.19904e+08	5.29634e+08	1.04482
HLDE	P76658	Bifunctional protein HldE [Includes: D-beta-D-heptose 7-phosphate kinase (EC 2.7.1.167) (D-beta-D-heptose 7-phosphotransferase) (D-glycero-beta-D-manno-heptose-7-phosphate kinase); D-beta-D-heptose 1-phosphate adenylyltransferase (EC 2.7.7.70) (D-glycero-beta-D-manno-heptose 1-phosphate adenylyltransferase)]	Cytosol	2.94412e+08	2.81757e+08	2.84087e+08	2.89449e+08	2.95204e+08	3.08464e+08	3.05933e+08	3.00266e+08	0.946285
HMP	P24232	Flavohemoprotein (Flavohemoglobin) (HMP) (Hemoglobin-like protein) (Nitric oxide dioxygenase) (NO oxygenase) (NOD) (EC 1.14.12.17)	Cytosol	1.18365e+08	1.23018e+08	1.24678e+08	1.24573e+08	1.25594e+08	1.20843e+08	1.19234e+08	1.19335e+08	1.03095
HNS	P0ACF8	DNA-binding protein H-NS (Heat-stable nucleoid-structuring protein) (Histone-like protein HLP-II) (Protein B1) (Protein H1)	Cytosol	1.19267e+09	1.16728e+09	1.07325e+09	1.06927e+09	1.62694e+09	1.66232e+09	1.80796e+09	1.8147e+09	0.647914
HOLA	P28630	DNA polymerase III subunit delta (EC 2.7.7.7)	Cytosol	6.59288e+07	6.75493e+07	5.94575e+07	5.87296e+07	7.00087e+07	6.83292e+07	7.76284e+07	7.85905e+07	0.853823
HOLC	P28905	DNA polymerase III subunit chi (EC 2.7.7.7)	Cytosol	2.91803e+07	2.80452e+07	3.05979e+07	2.99414e+07	3.0596e+07	3.18344e+07	2.91785e+07	2.98184e+07	0.978927
HOLD	P28632	DNA polymerase III subunit psi (EC 2.7.7.7)	Cytosol	3.56948e+06	4.19703e+06	3.97414e+06	4.1819e+06	4.86055e+06	4.13378e+06	4.36563e+06	4.14875e+06	0.959158
HOLE	P0ABS8	DNA polymerase III subunit theta (EC 2.7.7.7)	Cytosol	1.05044e+08	1.08859e+08	1.03266e+08	1.00925e+08	1.10784e+08	1.06902e+08	1.12692e+08	1.15306e+08	0.932269
HPT	P0A9M2	Hypoxanthine phosphoribosyltransferase (HPRT) (EC 2.4.2.8)	Cytosol	3.45358e+08	3.3994e+08	3.5248e+08	3.59639e+08	3.54946e+08	3.60603e+08	3.47773e+08	3.40851e+08	0.99326
HRPA	P43329	ATP-dependent RNA helicase HrpA (EC 3.6.4.13)	Cytosol	3.72957e+08	3.84124e+08	3.88765e+08	3.85376e+08	3.78644e+08	3.67636e+08	3.63247e+08	3.66442e+08	1.04826
HRPB	P37024	ATP-dependent RNA helicase HrpB (EC 3.6.4.13)	Cytosol	4.83208e+07	4.77054e+07	4.68699e+07	4.76004e+07	4.82959e+07	4.89189e+07	4.97909e+07	4.90268e+07	0.97305
HSCA	P0A6Z1	Chaperone protein HscA (Hsc66)	Cytosol	4.31042e+08	4.13297e+08	4.30947e+08	4.25096e+08	4.4099e+08	4.59923e+08	4.41087e+08	4.47158e+08	0.963836
HSCB	P0A6L9	Co-chaperone protein HscB (Hsc20)	Cytosol	3.20308e+07	3.38901e+07	3.36115e+07	3.4531e+07	3.42232e+07	3.23456e+07	3.26137e+07	3.17453e+07	1.03917
HSDM	P08957	Type I restriction enzyme EcoKI M protein (M.EcoKI) (EC 2.1.1.72)	Cytosol	3.3351e+08	3.19204e+08	3.27422e+08	3.26477e+08	3.18866e+08	3.33156e+08	3.24794e+08	3.25735e+08	1.00518
HSDR	P08956	Type I restriction enzyme EcoKI R protein (R.EcoKI) (EC 3.1.21.3)	Cytosol	1.20499e+08	1.22125e+08	1.27015e+08	1.21295e+08	1.22022e+08	1.20398e+08	1.15762e+08	1.21222e+08	1.00747
HSDS	P05719	Type-1 restriction enzyme EcoKI specificity protein (S.EcoKI) (Type I restriction enzyme EcoKI specificity protein) (S protein)	Cytosol	1.39035e+08	1.39326e+08	1.32938e+08	1.3869e+08	1.3401e+08	1.33731e+08	1.40156e+08	1.34344e+08	1.03493
HSLJ	P52644	Heat shock protein HslJ	Outer_membrane	5.50634e+07	5.88479e+07	5.15112e+07	5.40139e+07	5.85057e+07	5.47432e+07	6.25402e+07	5.96425e+07	0.923396
HSLO	P0A6Y5	33 kDa chaperonin (Heat shock protein 33) (HSP33)	Cytosol	1.00482e+08	1.13296e+08	1.06401e+08	1.08947e+08	1.13387e+08	1.00562e+08	1.07079e+08	1.04577e+08	1.01772
HSLR	P0ACG8	Heat shock protein 15 (HSP15)	Cytosol	5.38714e+07	5.43324e+07	5.31404e+07	5.43179e+07	5.23276e+07	5.18837e+07	5.30476e+07	5.18976e+07	1.03807
HSLU	P0A6H5	ATP-dependent protease ATPase subunit HslU (Heat shock protein HslU) (Unfoldase HslU)	Cytosol	8.69349e+08	8.73064e+08	8.89685e+08	9.0013e+08	8.86162e+08	8.82391e+08	8.65907e+08	8.55858e+08	1.00845
HSLV	P0A7B8	ATP-dependent protease subunit HslV (EC 3.4.25.2) (Heat shock protein HslV)	Cytosol	5.27866e+07	5.23519e+07	5.27417e+07	5.05119e+07	5.55418e+07	5.60029e+07	5.55891e+07	5.8043e+07	0.941792
HTPG	P0A6Z3	Chaperone protein HtpG (Heat shock protein C62.5) (Heat shock protein HtpG) (High temperature protein G)	Cytosol	9.79432e+08	9.19326e+08	9.54497e+08	9.50042e+08	8.97981e+08	9.56691e+08	9.21439e+08	9.2576e+08	1.03105
HTPX	P23894	Protease HtpX (EC 3.4.24.-) (Heat shock protein HtpX)	Inner_membrane	3.3669e+07	3.29353e+07	3.37256e+07	3.12179e+07	6.89074e+07	7.04424e+07	6.87917e+07	7.43176e+07	0.47808
HTRL	P25666	Protein HtrL	Cytosol	1.92516e+07	2.10573e+07	1.88365e+07	1.97705e+07	1.98588e+07	1.81559e+07	2.02965e+07	1.93377e+07	0.995903
HUPA	P0ACF0	DNA-binding protein HU-alpha (HU-2) (NS2)	Cytosol	3.93689e+08	3.93348e+08	3.67809e+08	3.6743e+08	4.28031e+08	4.28403e+08	4.58148e+08	4.5862e+08	0.860495
HUPB	P0ACF4	DNA-binding protein HU-beta (HU-1) (NS1)	Cytosol	5.36294e+08	5.08157e+08	5.06579e+08	4.96053e+08	5.30968e+08	5.60368e+08	5.62113e+08	5.74041e+08	0.904017
HXPA	P77625	Hexitol phosphatase A (Mannitol-1-phosphatase) (EC 3.1.3.22) (Sorbitol-6-phosphatase) (EC 3.1.3.50) (Sugar-phosphatase) (EC 3.1.3.23)	Cytosol	1.91336e+07	1.94403e+07	1.87866e+07	1.91074e+07	1.84216e+07	1.81309e+07	1.87619e+07	1.84468e+07	1.03723
HXPB	P77247	Hexitol phosphatase B (2-deoxyglucose-6-phosphate phosphatase) (EC 3.1.3.68) (Mannitol-1-phosphatase) (EC 3.1.3.22) (Sorbitol-6-phosphatase) (EC 3.1.3.50) (Sugar-phosphatase) (EC 3.1.3.23)	Cytosol	1.14903e+08	1.09857e+08	1.18451e+08	1.16312e+08	1.19839e+08	1.25343e+08	1.1625e+08	1.18387e+08	0.970643
HYAA	P69739	Hydrogenase-1 small chain (HYD1) (EC 1.12.99.6) (Membrane-bound hydrogenase 1 small subunit) (NiFe hydrogenase)	Inner_membrane	1.65974e+07	1.69405e+07	1.69533e+07	1.68553e+07	1.49251e+07	1.46228e+07	1.46119e+07	1.46967e+07	1.15269
HYAB	P0ACD8	Hydrogenase-1 large chain (HYD1) (EC 1.12.99.6) (Membrane-bound hydrogenase 1 large subunit) (NiFe hydrogenase)	Cytosol	4.59005e+07	4.74246e+07	4.46408e+07	4.72404e+07	4.2086e+07	4.07335e+07	4.32736e+07	4.08923e+07	1.12294
HYBC	P0ACE0	Hydrogenase-2 large chain (HYD2) (EC 1.12.99.6) (Membrane-bound hydrogenase 2 large subunit) (NiFe hydrogenase)	Periplasm	1.33111e+08	1.36373e+08	1.36665e+08	1.38837e+08	1.30525e+08	1.27403e+08	1.2713e+08	1.25141e+08	1.0727
HYBO	P69741	Hydrogenase-2 small chain (HYD2) (EC 1.12.99.6) (Membrane-bound hydrogenase 2 small subunit) (NiFe hydrogenase)	Periplasm	1.6789e+07	1.62844e+07	1.79729e+07	1.60858e+07	1.65553e+07	1.70683e+07	1.54647e+07	1.7279e+07	0.984096
IAAA	P37595	Isoaspartyl peptidase (EC 3.4.19.5) (Beta-aspartyl-peptidase) (EcAIII) (Isoaspartyl dipeptidase) [Cleaved into: Isoaspartyl peptidase subunit alpha; Isoaspartyl peptidase subunit beta]	Cytosol	9.35161e+06	1.00017e+07	9.76553e+06	9.87802e+06	1.07559e+07	1.00568e+07	1.03e+07	1.01827e+07	0.95909
IADA	P39377	Isoaspartyl dipeptidase (EC 3.4.19.-)	Cytosol	8.85052e+07	1.00352e+08	1.00598e+08	1.00798e+08	4.74057e+07	4.18092e+07	4.1707e+07	4.16243e+07	2.40613
IBAG	P0A9W6	Acid stress protein IbaG	Cytosol	4.45919e+07	4.18366e+07	3.86767e+07	4.08323e+07	4.08665e+07	4.35579e+07	4.71166e+07	4.46293e+07	0.937702
IBPA	P0C054	Small heat shock protein IbpA (16 kDa heat shock protein A)	Cytosol	1.444e+08	1.39325e+08	1.45827e+08	1.39958e+08	1.34017e+08	1.38898e+08	1.32706e+08	1.38271e+08	1.04484
ICD	P08200	Isocitrate dehydrogenase [NADP] (IDH) (EC 1.1.1.42) (IDP) (NADP(+)-specific ICDH) (Oxalosuccinate decarboxylase)	Cytosol	8.2444e+08	8.04843e+08	8.46085e+08	8.37581e+08	8.32977e+08	8.53258e+08	8.11666e+08	8.19907e+08	1.00565
ICLR	P16528	Transcriptional repressor IclR (Acetate operon repressor)	Cytosol	8.49308e+06	8.18074e+06	8.37221e+06	9.26043e+06	9.64387e+06	1.00121e+07	9.7831e+06	8.84475e+06	0.868227
IDI	Q46822	Isopentenyl-diphosphate Delta-isomerase (IPP isomerase) (EC 5.3.3.2) (IPP:DMAPP isomerase) (Isopentenyl pyrophosphate isomerase)	Cytosol	1.58892e+07	1.38729e+07	1.56798e+07	1.52854e+07	1.50662e+07	1.7256e+07	1.52674e+07	1.56614e+07	1.00151
IHFA	P0A6X7	Integration host factor subunit alpha (IHF-alpha)	Cytosol	4.76276e+08	4.86112e+08	4.76349e+08	4.74795e+08	4.53626e+08	4.44447e+08	4.53557e+08	4.55041e+08	1.05009
IHFB	P0A6Y1	Integration host factor subunit beta (IHF-beta)	Cytosol	2.91472e+08	2.9976e+08	2.93766e+08	2.9483e+08	3.03509e+08	2.95117e+08	3.01139e+08	3.00052e+08	0.979055
ILES	P00956	Isoleucine--tRNA ligase (EC 6.1.1.5) (Isoleucyl-tRNA synthetase) (IleRS)	Cytosol	1.08124e+09	1.07077e+09	1.07432e+09	1.09367e+09	1.0563e+09	1.06663e+09	1.06311e+09	1.0443e+09	1.01708
ILVA	P04968	L-threonine dehydratase biosynthetic IlvA (EC 4.3.1.19) (Threonine deaminase)	Cytosol	4.11593e+07	3.99116e+07	4.17221e+07	4.04654e+07	4.01743e+07	4.14302e+07	3.96323e+07	4.08632e+07	1.00739
ILVB	P08142	Acetolactate synthase isozyme 1 large subunit (AHAS-I) (EC 2.2.1.6) (Acetohydroxy-acid synthase I large subunit) (ALS-I)	Cytosol	7.74603e+07	7.37528e+07	7.51586e+07	7.4672e+07	7.73074e+07	8.11936e+07	7.9675e+07	8.01942e+07	0.937227
ILVC	P05793	Ketol-acid reductoisomerase (NADP(+)) (KARI) (EC 1.1.1.86) (Acetohydroxy-acid isomeroreductase) (AHIR) (Alpha-keto-beta-hydroxylacyl reductoisomerase) (Ketol-acid reductoisomerase type 2) (Ketol-acid reductoisomerase type II)	Cytosol	1.3657e+08	1.36097e+08	1.42333e+08	1.3481e+08	1.31687e+08	1.32145e+08	1.26356e+08	1.33407e+08	1.03349
ILVD	P05791	Dihydroxy-acid dehydratase (DAD) (EC 4.2.1.9)	Cytosol	1.41147e+08	1.37968e+08	1.40358e+08	1.43554e+08	1.37003e+08	1.4016e+08	1.37773e+08	1.34705e+08	1.02451
ILVE	P0AB80	Branched-chain-amino-acid aminotransferase (BCAT) (EC 2.6.1.42) (Transaminase B)	Cytosol	7.80046e+07	9.17079e+07	9.7117e+07	8.93506e+07	7.89643e+07	6.71652e+07	6.34243e+07	6.89372e+07	1.33076
ILVN	P0ADF8	Acetolactate synthase isozyme 1 small subunit (EC 2.2.1.6) (Acetohydroxy-acid synthase I small subunit) (AHAS-I) (ALS-I)	Cytosol	1.51911e+07	1.47376e+07	1.36284e+07	1.49021e+07	1.39558e+07	1.43852e+07	1.5556e+07	1.42265e+07	1.03599
INAA	P27294	Protein InaA	Cytosol	2.80267e+07	2.79524e+07	2.85896e+07	2.8393e+07	3.26349e+07	3.27216e+07	3.19922e+07	3.22138e+07	0.870094
INFA	P69222	Translation initiation factor IF-1	Cytosol	2.12703e+08	2.02282e+08	1.93878e+08	2.04763e+08	2.02303e+08	2.12725e+08	2.21946e+08	2.10148e+08	0.962644
INFB	P0A705	Translation initiation factor IF-2	Cytosol	2.65512e+09	2.5946e+09	2.60528e+09	2.64175e+09	2.62407e+09	2.68528e+09	2.67427e+09	2.63735e+09	0.987937
INFC	P0A707	Translation initiation factor IF-3 [Cleaved into: Translation initiation factor IF-3, N-terminally processed; Translation initiation factor IF-3S]	Cytosol	5.72748e+08	5.96633e+08	5.85128e+08	6.10472e+08	5.81863e+08	5.58569e+08	5.69552e+08	5.45907e+08	1.04775
INTA	P32053	Prophage integrase IntA (Prophage CP4-57 integrase SlpA)	Cytosol	5.97365e+07	5.73651e+07	5.86876e+07	5.8793e+07	5.4902e+07	5.71716e+07	5.58832e+07	5.5783e+07	1.05207
INTS	P37326	Prophage integrase IntS (Putative prophage CPS-53 integrase)	Cytosol	2.69408e+07	2.45491e+07	2.63084e+07	2.58885e+07	2.51655e+07	2.76172e+07	2.57704e+07	2.61884e+07	1.00471
IRAP	P0AAN9	Anti-adapter protein IraP	Cytosol	1.0244e+07	9.57701e+06	1.05445e+07	1.11011e+07	1.16616e+07	1.24737e+07	1.13292e+07	1.07611e+07	0.904589
ISCA	P0AAC8	Iron-binding protein IscA (Iron-sulfur cluster assembly protein)	Cytosol	1.31555e+08	1.41002e+08	1.34759e+08	1.33178e+08	1.37871e+08	1.28634e+08	1.34594e+08	1.36191e+08	0.989548
ISCR	P0AGK8	HTH-type transcriptional regulator IscR	Cytosol	1.87096e+08	1.70773e+08	1.67025e+08	1.71273e+08	1.81753e+08	1.99126e+08	2.03594e+08	1.98545e+08	0.860125
ISCS	P0A6B7	Cysteine desulfurase IscS (EC 2.8.1.7) (NifS protein homolog) (ThiI transpersulfidase) (TusA transpersulfidase)	Cytosol	7.70345e+08	7.66803e+08	7.24339e+08	7.397e+08	7.29475e+08	7.32845e+08	7.75808e+08	7.59697e+08	1.01001
ISCU	P0ACD4	Iron-sulfur cluster assembly scaffold protein IscU (Sulfur acceptor protein IscU)	Cytosol	2.74982e+08	2.48997e+08	2.36764e+08	2.43874e+08	2.43933e+08	2.6939e+08	2.8331e+08	2.75049e+08	0.905479
ISPA	P22939	Farnesyl diphosphate synthase (FPP synthase) (EC 2.5.1.10) ((2E,6E)-farnesyl diphosphate synthase) (Geranyltranstransferase)	Cytosol	1.14545e+08	1.11905e+08	1.15603e+08	1.15427e+08	1.18071e+08	1.20857e+08	1.16991e+08	1.17169e+08	0.977634
ISPB	P0AD57	Octaprenyl diphosphate synthase (EC 2.5.1.90) (All-trans-octaprenyl-diphosphate synthase) (Octaprenyl pyrophosphate synthase) (OPP synthase)	Cytosol	3.77676e+07	3.47316e+07	3.57971e+07	3.44971e+07	3.67291e+07	3.99397e+07	3.87509e+07	4.02111e+07	0.896689
ISPD	Q46893	2-C-methyl-D-erythritol 4-phosphate cytidylyltransferase (EC 2.7.7.60) (4-diphosphocytidyl-2C-methyl-D-erythritol synthase) (CDP-ME synthase) (MEP cytidylyltransferase) (MCT)	Cytosol	4.2746e+07	4.31196e+07	4.03443e+07	4.18742e+07	4.34154e+07	4.30392e+07	4.59999e+07	4.43193e+07	0.964705
ISPE	P62615	4-diphosphocytidyl-2-C-methyl-D-erythritol kinase (CMK) (EC 2.7.1.148) (4-(cytidine-5'-diphospho)-2-C-methyl-D-erythritol kinase)	Cytosol	9.68111e+06	9.97872e+06	9.72878e+06	9.42651e+06	9.2461e+06	8.97035e+06	9.2008e+06	9.49583e+06	1.05222
ISPF	P62617	2-C-methyl-D-erythritol 2,4-cyclodiphosphate synthase (MECDP-synthase) (MECPP-synthase) (MECPS) (EC 4.6.1.12)	Cytosol	9.76785e+07	1.01302e+08	1.03923e+08	1.05356e+08	9.56681e+07	9.22462e+07	8.992e+07	8.86969e+07	1.12695
ISPG	P62620	4-hydroxy-3-methylbut-2-en-1-yl diphosphate synthase (flavodoxin) (EC 1.17.7.3) (1-hydroxy-2-methyl-2-(E)-butenyl 4-diphosphate synthase) (Protein GcpE) (Protein E)	Cytosol	5.12442e+08	5.07327e+08	5.15148e+08	4.91281e+08	4.74811e+08	4.79598e+08	4.72317e+08	4.95262e+08	1.06854
ISPH	P62623	4-hydroxy-3-methylbut-2-enyl diphosphate reductase (HMBPP reductase) (EC 1.17.7.4) (1-hydroxy-2-methyl-2-(E)-butenyl 4-diphosphate reductase)	Cytosol	1.90299e+08	2.02465e+08	2.12357e+08	2.09473e+08	1.98256e+08	1.86343e+08	1.77663e+08	1.80108e+08	1.12478
ISPU	P60472	Ditrans,polycis-undecaprenyl-diphosphate synthase ((2E,6E)-farnesyl-diphosphate specific) (EC 2.5.1.31) (Ditrans,polycis-undecaprenylcistransferase) (Undecaprenyl diphosphate synthase) (UDS) (Undecaprenyl pyrophosphate synthase) (UPP synthase)	Cytosol	2.17098e+07	2.07516e+07	2.05335e+07	2.17453e+07	2.0893e+07	2.18577e+07	2.20898e+07	2.08588e+07	0.994244
IVY	P0AD59	Inhibitor of vertebrate lysozyme	Periplasm	3.66047e+07	3.67958e+07	3.68925e+07	3.56814e+07	4.15192e+07	4.13036e+07	4.11953e+07	4.25935e+07	0.886247
KATE	P21179	Catalase HPII (EC 1.11.1.6) (Hydroxyperoxidase II)	Cytosol	5.16411e+08	5.56602e+08	6.19844e+08	5.98849e+08	3.17692e+08	2.94753e+08	2.64679e+08	2.73958e+08	2.03714
KATG	P13029	Catalase-peroxidase (CP) (EC 1.11.1.21) (Hydroperoxidase I) (HPI) (Peroxidase/catalase)	Cytosol	6.48056e+08	7.28131e+08	7.64224e+08	7.72502e+08	3.24571e+08	2.88877e+08	2.75234e+08	2.72285e+08	2.64859
KBL	P0AB77	2-amino-3-ketobutyrate coenzyme A ligase (AKB ligase) (EC 2.3.1.29) (Glycine acetyltransferase)	Cytosol	2.40683e+08	2.28476e+08	2.29159e+08	2.30887e+08	2.26272e+08	2.38361e+08	2.37651e+08	2.35872e+08	0.971567
KDGK	P37647	2-dehydro-3-deoxygluconokinase (EC 2.7.1.45) (2-keto-3-deoxygluconokinase) (3-deoxy-2-oxo-D-gluconate kinase) (KDG kinase)	Cytosol	1.48132e+08	1.47879e+08	1.44862e+08	1.46312e+08	1.42539e+08	1.42783e+08	1.45757e+08	1.44312e+08	1.02478
KDGR	P76268	Transcriptional regulator KdgR	Cytosol	3.22938e+08	3.2723e+08	3.37978e+08	3.39984e+08	3.30221e+08	3.2589e+08	3.15527e+08	3.13666e+08	1.03763
KDPD	P21865	Sensor protein KdpD (EC 2.7.13.3)	Inner_membrane	3.78275e+06	3.75537e+06	3.53998e+06	3.93574e+06	4.01192e+06	4.04116e+06	4.28705e+06	3.85597e+06	0.93608
KDSA	P0A715	2-dehydro-3-deoxyphosphooctonate aldolase (EC 2.5.1.55) (3-deoxy-D-manno-octulosonic acid 8-phosphate synthase) (KDO-8-phosphate synthase) (KDO 8-P synthase) (KDOPS) (Phospho-2-dehydro-3-deoxyoctonate aldolase)	Cytosol	6.93277e+08	6.89383e+08	7.31453e+08	7.16707e+08	6.69244e+08	6.73024e+08	6.34315e+08	6.47366e+08	1.07151
KDSB	P04951	3-deoxy-manno-octulosonate cytidylyltransferase (EC 2.7.7.38) (CMP-2-keto-3-deoxyoctulosonic acid synthase) (CKS) (CMP-KDO synthase)	Cytosol	2.00033e+08	2.0846e+08	2.04364e+08	2.08663e+08	1.99195e+08	1.91142e+08	1.94973e+08	1.90956e+08	1.06938
KDSC	P0ABZ4	3-deoxy-D-manno-octulosonate 8-phosphate phosphatase KdsC (EC 3.1.3.45) (KDO 8-P phosphatase)	Cytosol	3.75397e+07	3.75632e+07	3.65202e+07	3.72052e+07	3.99023e+07	3.98773e+07	4.10162e+07	4.0261e+07	0.932447
KDSD	P45395	Arabinose 5-phosphate isomerase KdsD (API) (L-API) (EC 5.3.1.13)	Cytosol	5.49417e+07	5.56125e+07	5.79615e+07	5.76543e+07	6.08564e+07	6.01224e+07	5.76858e+07	5.79932e+07	0.959572
KEFC	P03819	Glutathione-regulated potassium-efflux system protein KefC (K(+)/H(+) antiporter)	Inner_membrane	1.75766e+06	1.97551e+06	2.19551e+06	2.18551e+06	2.01647e+06	1.7941e+06	1.61432e+06	1.62171e+06	1.22439
KGTP	P0AEX3	Alpha-ketoglutarate permease	Inner_membrane	7.70305e+07	7.91661e+07	7.35377e+07	7.89148e+07	7.24615e+07	7.05067e+07	7.59032e+07	7.07313e+07	1.08938
LACI	P03023	Lactose operon repressor	Cytosol	2.74278e+07	3.13568e+07	2.85511e+07	2.66868e+07	3.02561e+07	2.6465e+07	2.90657e+07	3.10962e+07	0.944408
LAMB	P02943	Maltoporin (Lambda receptor protein) (Maltose-inducible porin)	Outer_membrane	1.40282e+08	1.24649e+08	1.35528e+08	1.29434e+08	1.65992e+08	1.86811e+08	1.71815e+08	1.79904e+08	0.75413
LAPB	P0AB58	Lipopolysaccharide assembly protein B (Lipopolysaccharide regulatory protein)	Inner_membrane	1.37836e+07	1.44741e+07	1.41853e+07	1.40235e+07	1.60232e+07	1.52588e+07	1.55696e+07	1.57492e+07	0.900758
LAST	P37005	Uncharacterized tRNA/rRNA methyltransferase LasT (EC 2.1.1.-)	Cytosol	3.23711e+07	3.26628e+07	3.29732e+07	3.44909e+07	3.33798e+07	3.30817e+07	3.27703e+07	3.13283e+07	0.996765
LDCA	P76008	Murein tetrapeptide carboxypeptidase (EC 3.4.17.13) (LD-carboxypeptidase A) (Muramoyltetrapeptide carboxypeptidase)	Cytosol	3.29003e+07	3.10743e+07	3.08665e+07	3.14909e+07	3.28593e+07	3.47903e+07	3.50244e+07	3.433e+07	0.905244
LDHA	P52643	D-lactate dehydrogenase (D-LDH) (EC 1.1.1.28) (Fermentative lactate dehydrogenase)	Cytosol	2.47169e+08	2.45135e+08	2.69482e+08	2.52294e+08	2.5605e+08	2.58176e+08	2.3485e+08	2.50849e+08	0.985539
LEPA	P60785	Elongation factor 4 (EF-4) (EC 3.6.5.n1) (Ribosomal back-translocase LepA)	Cytosol	3.54242e+08	3.59135e+08	3.54993e+08	3.66418e+08	3.75516e+08	3.704e+08	3.74721e+08	3.63038e+08	0.95847
LEPB	P00803	Signal peptidase I (SPase I) (EC 3.4.21.89) (Leader peptidase I)	Inner_membrane	2.04075e+08	1.97105e+08	1.83571e+08	1.84554e+08	2.01409e+08	2.08531e+08	2.23906e+08	2.22713e+08	0.886936
LEUA	P09151	2-isopropylmalate synthase (EC 2.3.3.13) (Alpha-IPM synthase) (Alpha-isopropylmalate synthase)	Cytosol	1.78416e+07	1.67228e+07	1.68459e+07	1.71252e+07	1.79813e+07	1.91843e+07	1.90441e+07	1.87335e+07	0.89936
LEUB	P30125	3-isopropylmalate dehydrogenase (EC 1.1.1.85) (3-IPM-DH) (Beta-IPM dehydrogenase) (IMDH)	Cytosol	1.591e+07	1.63067e+07	1.48194e+07	1.4889e+07	1.54819e+07	1.51053e+07	1.66213e+07	1.65436e+07	0.963818
LEUS	P07813	Leucine--tRNA ligase (EC 6.1.1.4) (Leucyl-tRNA synthetase) (LeuRS)	Cytosol	1.21257e+09	1.2041e+09	1.22884e+09	1.22338e+09	1.1936e+09	1.202e+09	1.17779e+09	1.18306e+09	1.02499
LEXA	P0A7C2	LexA repressor (EC 3.4.21.88)	Cytosol	6.06105e+07	6.29303e+07	6.48743e+07	6.80755e+07	6.32734e+07	6.09409e+07	5.91148e+07	5.6335e+07	1.06504
LHGO	P37339	L-2-hydroxyglutarate oxidase LhgO (EC 1.1.3.15)	Cytosol	2.32296e+07	2.44542e+07	2.33583e+07	2.41903e+07	2.61765e+07	2.48656e+07	2.60323e+07	2.51369e+07	0.929812
LIGA	P15042	DNA ligase (EC 6.5.1.2) (Polydeoxyribonucleotide synthase [NAD(+)])	Cytosol	4.32421e+08	4.26864e+08	4.27597e+08	4.31688e+08	4.25459e+08	4.30998e+08	4.30259e+08	4.26182e+08	1.00337
LIPA	P60716	Lipoyl synthase (EC 2.8.1.8) (Lip-syn) (LS) (Lipoate synthase) (Lipoic acid synthase) (Sulfur insertion protein LipA)	Cytosol	4.11948e+08	4.38664e+08	4.39647e+08	4.35008e+08	4.0569e+08	3.80982e+08	3.8013e+08	3.84184e+08	1.14185
LIPB	P60720	Octanoyltransferase (EC 2.3.1.181) (Lipoate-protein ligase B) (Lipoyl/octanoyl transferase) (Octanoyl-[acyl-carrier-protein]-protein N-octanoyltransferase)	Cytosol	1.17443e+07	1.24605e+07	1.16275e+07	1.2241e+07	1.17109e+07	1.10378e+07	1.18285e+07	1.12357e+07	1.04616
LIVJ	P0AD96	Leu/Ile/Val-binding protein (LIV-BP)	Periplasm	8.5271e+07	8.754e+07	8.49223e+07	8.3662e+07	8.7355e+07	8.50907e+07	8.77136e+07	8.90349e+07	0.97216
LIVK	P04816	Leucine-specific-binding protein (L-BP) (LS-BP)	Periplasm	2.63976e+07	2.51925e+07	2.54089e+07	2.56798e+07	2.39888e+07	2.51363e+07	2.49223e+07	2.46594e+07	1.03045
LLDD	P33232	L-lactate dehydrogenase (EC 1.1.-.-)	Cytosol	6.56891e+07	6.11851e+07	6.19501e+07	6.28254e+07	6.51902e+07	6.99891e+07	6.91248e+07	6.81618e+07	0.908959
LNT	P23930	Apolipoprotein N-acyltransferase (ALP N-acyltransferase) (EC 2.3.1.-) (Copper homeostasis protein CutE)	Inner_membrane	4.44747e+07	4.87029e+07	4.43221e+07	4.59225e+07	4.30519e+07	3.93143e+07	4.32001e+07	4.16946e+07	1.06722
LOIP	P25894	Metalloprotease LoiP (EC 3.4.24.-)	Outer_membrane	7.54165e+07	7.80443e+07	7.71162e+07	7.33774e+07	8.75247e+07	8.45777e+07	8.55956e+07	8.99568e+07	0.881298
LOLA	P61316	Outer-membrane lipoprotein carrier protein (P20)	Periplasm	1.27751e+08	1.22522e+08	1.16119e+08	1.21144e+08	1.26193e+08	1.31578e+08	1.38834e+08	1.33075e+08	0.920761
LOLB	P61320	Outer-membrane lipoprotein LolB	Outer_membrane	7.73566e+07	7.71336e+07	8.01319e+07	7.47282e+07	7.84398e+07	7.86666e+07	7.57232e+07	8.11988e+07	0.983352
LOLC	P0ADC3	Lipoprotein-releasing system transmembrane protein LolC	Inner_membrane	5.17326e+07	5.27553e+07	5.12342e+07	5.14518e+07	5.20122e+07	5.1004e+07	5.25182e+07	5.22961e+07	0.98924
LOLD	P75957	Lipoprotein-releasing system ATP-binding protein LolD (EC 3.6.3.-)	Cytosol	1.27791e+08	1.32297e+08	1.38633e+08	1.3861e+08	1.33934e+08	1.29372e+08	1.23459e+08	1.2348e+08	1.07257
LOLE	P75958	Lipoprotein-releasing system transmembrane protein LolE	Inner_membrane	2.83269e+07	2.9769e+07	2.96297e+07	2.87183e+07	2.8291e+07	2.69205e+07	2.70471e+07	2.79055e+07	1.06231
LON	P0A9M0	Lon protease (EC 3.4.21.53) (ATP-dependent protease La)	Cytosol	9.46197e+08	9.44009e+08	9.57204e+08	9.58351e+08	9.36355e+08	9.38526e+08	9.25588e+08	9.2448e+08	1.02233
LPDA	P0A9P0	Dihydrolipoyl dehydrogenase (EC 1.8.1.4) (Dihydrolipoamide dehydrogenase) (E3 component of pyruvate and 2-oxoglutarate dehydrogenases complexes) (Glycine cleavage system L protein)	Cytosol	1.36854e+09	1.32216e+09	1.39168e+09	1.3894e+09	1.31004e+09	1.356e+09	1.28826e+09	1.29037e+09	1.0607
LPLA	P32099	Lipoate-protein ligase A (EC 6.3.1.20) (Lipoate--protein ligase)	Cytosol	4.80075e+07	4.93286e+07	4.77181e+07	4.68583e+07	4.83248e+07	4.70306e+07	4.86179e+07	4.95099e+07	0.987462
LPOA	P45464	Penicillin-binding protein activator LpoA (PBP activator LpoA) (Lipoprotein activator of PBP from the outer membrane A)	Outer_membrane	1.44859e+08	1.50608e+08	1.42064e+08	1.39848e+08	1.57033e+08	1.51039e+08	1.60122e+08	1.6266e+08	0.904847
LPOB	P0AB38	Penicillin-binding protein activator LpoB (PBP activator LpoB) (Lipoprotein activator of PBP from the outer membrane B)	Outer_membrane	4.24686e+07	4.08177e+07	4.01707e+07	3.99702e+07	4.13956e+07	4.30699e+07	4.37637e+07	4.39832e+07	0.932804
LPP	P69776	Major outer membrane prolipoprotein Lpp [Cleaved into: Major outer membrane lipoprotein Lpp (Braun lipoprotein) (Murein-lipoprotein)]	Outer_membrane	5.89539e+08	6.41389e+08	7.54327e+08	7.63334e+08	3.41865e+08	3.14229e+08	2.67182e+08	2.6403e+08	2.43221
LPTA	P0ADV1	Lipopolysaccharide export system protein LptA	Periplasm	1.62072e+08	1.50873e+08	1.6007e+08	1.52235e+08	1.82637e+08	1.96194e+08	1.84921e+08	1.94438e+08	0.82428
LPTB	P0A9V1	Lipopolysaccharide export system ATP-binding protein LptB (EC 3.6.3.-)	Cytosol	1.56734e+08	1.76453e+08	1.6958e+08	1.70858e+08	1.70948e+08	1.51844e+08	1.57998e+08	1.56817e+08	1.08142
LPTC	P0ADV9	Lipopolysaccharide export system protein LptC	Inner_membrane	6.72525e+07	6.65726e+07	6.96826e+07	6.74483e+07	6.62693e+07	6.69461e+07	6.39582e+07	6.60768e+07	1.0178
LPTD	P31554	LPS-assembly protein LptD (Organic solvent tolerance protein)	Outer_membrane	5.14831e+08	5.01387e+08	5.14581e+08	5.1013e+08	6.16865e+08	6.33405e+08	6.17164e+08	6.2255e+08	0.826602
LPTE	P0ADC1	LPS-assembly lipoprotein LptE (Rare lipoprotein B)	Outer_membrane	1.41956e+08	1.40256e+08	1.33274e+08	1.36824e+08	1.76472e+08	1.78611e+08	1.87968e+08	1.83091e+08	0.766284
LPTF	P0AF98	Lipopolysaccharide export system permease protein LptF	Inner_membrane	6.04403e+07	5.79504e+07	5.57233e+07	5.57212e+07	5.85334e+07	6.10482e+07	6.34882e+07	6.34906e+07	0.913475
LPTG	P0ADC6	Lipopolysaccharide export system permease protein LptG	Inner_membrane	5.36496e+07	5.64069e+07	5.21978e+07	5.39822e+07	5.90306e+07	5.6145e+07	6.06724e+07	5.86669e+07	0.914496
LPXA	P0A722	Acyl-[acyl-carrier-protein]--UDP-N-acetylglucosamine O-acyltransferase (UDP-N-acetylglucosamine acyltransferase) (EC 2.3.1.129)	Cytosol	1.82678e+08	1.81235e+08	1.82294e+08	1.76975e+08	1.68208e+08	1.69547e+08	1.68562e+08	1.73628e+08	1.0752
LPXB	P10441	Lipid-A-disaccharide synthase (EC 2.4.1.182)	Cytosol	4.04321e+07	3.99098e+07	3.78707e+07	3.73243e+07	4.32168e+07	4.37823e+07	4.61397e+07	4.68151e+07	0.866169
LPXC	P0A725	UDP-3-O-acyl-N-acetylglucosamine deacetylase (UDP-3-O-acyl-GlcNAc deacetylase) (EC 3.5.1.108) (Protein EnvA) (UDP-3-O-[R-3-hydroxymyristoyl]-N-acetylglucosamine deacetylase)	Cytosol	5.07451e+07	4.97391e+07	5.21217e+07	5.02468e+07	5.02135e+07	5.12292e+07	4.88874e+07	5.07116e+07	1.00071
LPXD	P21645	UDP-3-O-(3-hydroxymyristoyl)glucosamine N-acyltransferase (UDP-3-O-(3-OHC14)-GlcN N-acyltransferase) (EC 2.3.1.191) (Protein FirA) (Rifampicin resistance protein) (UDP-3-O-(3-hydroxytetradecanoyl)glucosamine N-acyltransferase)	Cytosol	1.00269e+08	1.04427e+08	1.02305e+08	1.04636e+08	9.9187e+07	9.52377e+07	9.72128e+07	9.50477e+07	1.07444
LPXH	P43341	UDP-2,3-diacylglucosamine hydrolase (EC 3.6.1.54) (UDP-2,3-diacylglucosamine diphosphatase) (UDP-2,3-diacylglucosamine pyrophosphatase)	Cytosol	1.06727e+06	1.10149e+06	1.21739e+06	1.18863e+06	1.2327e+06	1.19441e+06	1.08069e+06	1.10685e+06	0.998045
LPXK	P27300	Tetraacyldisaccharide 4'-kinase (EC 2.7.1.130) (Lipid A 4'-kinase)	Inner_membrane	6.91659e+06	6.81074e+06	6.42053e+06	6.31813e+06	6.93049e+06	7.03819e+06	7.46594e+06	7.58694e+06	0.91383
LPXL	P0ACV0	Lipid A biosynthesis lauroyltransferase (EC 2.3.1.241) (Kdo(2)-lipid IV(A) lauroyltransferase)	Inner_membrane	4.7344e+07	4.89365e+07	4.64107e+07	4.74538e+07	4.28454e+07	4.14511e+07	4.37069e+07	4.27462e+07	1.10756
LPXM	P24205	Lipid A biosynthesis myristoyltransferase (EC 2.3.1.243) (Kdo(2)-lauroyl-lipid IV(A) myristoyltransferase)	Inner_membrane	3.10546e+07	3.15962e+07	3.0486e+07	2.97528e+07	3.14797e+07	3.09401e+07	3.20669e+07	3.2857e+07	0.968597
LPXT	P76445	Lipid A 1-diphosphate synthase (EC 2.7.4.29) (Kdo(2)-lipid A phosphotransferase) (Undecaprenyl pyrophosphate:lipid A 1-phosphate phosphotransferase)	Inner_membrane	5.17309e+07	4.43833e+07	4.33527e+07	4.57722e+07	4.15481e+07	4.84263e+07	4.95775e+07	4.69569e+07	0.945642
LRHA	P36771	Probable HTH-type transcriptional regulator LrhA	Cytosol	1.8677e+07	2.12871e+07	2.23226e+07	2.05178e+07	2.52557e+07	2.2159e+07	2.11311e+07	2.29898e+07	0.926564
LRP	P0ACJ0	Leucine-responsive regulatory protein	Cytosol	1.81131e+08	1.78989e+08	1.82937e+08	1.85483e+08	1.71519e+08	1.73571e+08	1.69826e+08	1.67494e+08	1.06662
LSRB	P76142	Autoinducer 2-binding protein LsrB (AI-2-binding protein LsrB)	Periplasm	3.81431e+07	3.35353e+07	3.56354e+07	3.43953e+07	3.66824e+07	4.17225e+07	3.92638e+07	4.06793e+07	0.876557
LSRF	P76143	3-hydroxy-5-phosphonooxypentane-2,4-dione thiolase (EC 2.3.1.245)	Cytosol	3.58137e+07	3.61916e+07	3.7515e+07	3.60257e+07	3.16253e+07	3.1295e+07	3.01911e+07	3.14392e+07	1.15117
LSRR	P76141	Transcriptional regulator LsrR	Cytosol	9.17451e+06	1.05924e+07	1.09815e+07	1.01731e+07	1.06008e+07	9.18186e+06	8.8565e+06	9.56025e+06	1.10886
LTAE	P75823	Low specificity L-threonine aldolase (Low specificity L-TA) (EC 4.1.2.48)	Cytosol	1.06803e+08	1.05727e+08	1.09705e+08	1.06779e+08	1.06547e+08	1.07631e+08	1.03729e+08	1.06571e+08	1.00217
LUXS	P45578	S-ribosylhomocysteine lyase (EC 4.4.1.21) (AI-2 synthesis protein) (Autoinducer-2 production protein LuxS)	Cytosol	3.38167e+08	3.3322e+08	3.31092e+08	3.37401e+08	3.21557e+08	3.26332e+08	3.28429e+08	3.22288e+08	1.034
LYSC	P08660	Lysine-sensitive aspartokinase 3 (EC 2.7.2.4) (Aspartate kinase III) (AKIII) (Lysine-sensitive aspartokinase III)	Cytosol	2.8296e+07	2.98331e+07	2.93587e+07	2.93033e+07	2.94034e+07	2.78884e+07	2.8339e+07	2.83926e+07	1.03403
LYSP	P25737	Lysine-specific permease	Inner_membrane	3.61822e+07	3.78909e+07	3.89246e+07	3.94112e+07	3.69349e+07	3.52693e+07	3.43327e+07	3.39088e+07	1.10404
LYSS	P0A8N3	Lysine--tRNA ligase (EC 6.1.1.6) (Lysyl-tRNA synthetase) (LysRS)	Cytosol	4.7314e+08	4.48516e+08	4.56203e+08	4.4683e+08	4.39177e+08	4.63288e+08	4.55482e+08	4.65037e+08	0.984849
LYSU	P0A8N5	Lysine--tRNA ligase, heat inducible (EC 6.1.1.6) (Lysyl-tRNA synthetase) (LysRS)	Cytosol	2.62245e+08	2.6688e+08	2.72229e+08	2.63379e+08	2.67893e+08	2.63241e+08	2.58068e+08	2.66739e+08	1.00061
MACA	P75830	Macrolide export protein MacA	Cytosol	3.72974e+07	3.83375e+07	3.78561e+07	3.73881e+07	3.18124e+07	3.09494e+07	3.1343e+07	3.17353e+07	1.19296
MACB	P75831	Macrolide export ATP-binding/permease protein MacB (EC 3.6.3.-)	Inner_membrane	1.30797e+07	1.30929e+07	1.2998e+07	1.34228e+07	1.30241e+07	1.3011e+07	1.31059e+07	1.26912e+07	1.00528
MAEA	P26616	NAD-dependent malic enzyme (NAD-ME) (EC 1.1.1.38)	Cytosol	2.445e+08	2.44802e+08	2.56857e+08	2.473e+08	2.52571e+08	2.5226e+08	2.4042e+08	2.49711e+08	0.980389
MAEB	P76558	NADP-dependent malic enzyme (NADP-ME) (EC 1.1.1.40)	Cytosol	4.40755e+08	4.18656e+08	4.47751e+08	4.43832e+08	4.02791e+08	4.24052e+08	3.96498e+08	3.99998e+08	1.10192
MAK	P23917	Fructokinase (EC 2.7.1.4) (D-fructose kinase) (Manno(fructo)kinase)	Cytosol	3.21452e+07	3.23054e+07	3.04966e+07	3.06149e+07	3.11577e+07	3.10033e+07	3.28421e+07	3.27152e+07	0.983748
MALE	P0AEX9	Maltose-binding periplasmic protein (MBP) (MMBP) (Maltodextrin-binding protein)	Periplasm	5.25469e+08	4.81097e+08	5.12781e+08	4.87063e+08	4.71035e+08	5.14478e+08	4.82689e+08	5.08177e+08	1.0104
MALF	P02916	Maltose transport system permease protein MalF	Inner_membrane	6.23038e+07	6.13582e+07	6.20598e+07	6.3312e+07	5.98953e+07	6.08184e+07	6.01308e+07	5.89415e+07	1.03615
MALI	P18811	Maltose regulon regulatory protein MalI	Cytosol	6.93327e+06	7.43234e+06	7.67007e+06	7.81213e+06	8.10952e+06	7.56499e+06	7.33051e+06	7.19721e+06	1.01439
MALK	P68187	Maltose/maltodextrin import ATP-binding protein MalK (EC 3.6.3.19)	Cytosol	1.28476e+08	1.22421e+08	1.31022e+08	1.32609e+08	1.29003e+08	1.35384e+08	1.26497e+08	1.24983e+08	1.01584
MALM	P03841	Maltose operon periplasmic protein	Periplasm	1.6401e+08	1.48099e+08	1.43645e+08	1.39886e+08	1.44636e+08	1.60175e+08	1.65142e+08	1.6958e+08	0.897219
MALP	P00490	Maltodextrin phosphorylase (EC 2.4.1.1)	Inner_membrane	5.13905e+08	4.78204e+08	5.11902e+08	5.07485e+08	4.76018e+08	5.11556e+08	4.77881e+08	4.8204e+08	1.06199
MALQ	P15977	4-alpha-glucanotransferase (EC 2.4.1.25) (Amylomaltase) (Disproportionating enzyme) (D-enzyme)	Cytosol	1.48896e+08	1.42041e+08	1.51604e+08	1.52503e+08	1.48278e+08	1.55434e+08	1.45629e+08	1.44771e+08	1.0226
MALT	P06993	HTH-type transcriptional regulator MalT (ATP-dependent transcriptional activator MalT)	Cytosol	1.26229e+08	1.31945e+08	1.21555e+08	1.23542e+08	1.27905e+08	1.22364e+08	1.32824e+08	1.30688e+08	0.966108
MALY	P23256	Protein MalY [Includes: Cystathionine beta-lyase MalY (CBL) (EC 4.4.1.8) (Beta-cystathionase) (Cysteine lyase); Maltose regulon modulator]	Cytosol	4.10506e+07	3.97709e+07	3.86526e+07	3.83798e+07	3.9419e+07	4.06873e+07	4.18644e+07	4.21621e+07	0.950378
MANA	P00946	Mannose-6-phosphate isomerase (EC 5.3.1.8) (Phosphohexomutase) (Phosphomannose isomerase) (PMI)	Cytosol	1.42935e+08	1.50649e+08	1.47952e+08	1.4913e+08	1.51488e+08	1.43732e+08	1.46351e+08	1.45195e+08	1.01902
MANX	P69797	PTS system mannose-specific EIIAB component (EC 2.7.1.191) (EIIAB-Man) (EIII-Man) [Includes: Mannose-specific phosphotransferase enzyme IIA component (PTS system mannose-specific EIIA component); Mannose-specific phosphotransferase enzyme IIB component (PTS system mannose-specific EIIB component)]	Cytosol	5.2702e+08	5.06577e+08	5.23457e+08	5.24229e+08	5.06815e+08	5.27268e+08	5.10265e+08	5.09514e+08	1.02737
MANZ	P69805	PTS system mannose-specific EIID component (EII-M-Man) (EIID-Man) (Mannose permease IID component)	Inner_membrane	1.87082e+08	1.67662e+08	1.77193e+08	1.7144e+08	1.78986e+08	1.99718e+08	1.88976e+08	1.95317e+08	0.907701
MAP	P0AE18	Methionine aminopeptidase (MAP) (MetAP) (EC 3.4.11.18) (Peptidase M)	Cytosol	2.70673e+08	2.60355e+08	2.70865e+08	2.72618e+08	2.55309e+08	2.65427e+08	2.55129e+08	2.53488e+08	1.06093
MATP	P0A8N0	Macrodomain Ter protein	Cytosol	2.13244e+07	2.059e+07	2.20545e+07	2.20813e+07	2.09376e+07	2.16844e+07	2.02445e+07	2.02199e+07	1.05394
MAZG	P0AEY3	Nucleoside triphosphate pyrophosphohydrolase (NTP-PPase) (EC 3.6.1.8)	Cytosol	2.21652e+07	2.21427e+07	1.94085e+07	1.9594e+07	2.41182e+07	2.41428e+07	2.75439e+07	2.72831e+07	0.817665
MCRB	P15005	5-methylcytosine-specific restriction enzyme B (EC 3.1.21.-) (EcoKMcrBC)	Cytosol	2.45314e+07	2.3906e+07	2.48987e+07	2.58491e+07	2.67487e+07	2.74484e+07	2.63541e+07	2.53851e+07	0.93094
MDAB	P0AEY5	Modulator of drug activity B	Cytosol	1.54835e+08	1.64224e+08	1.68742e+08	1.72576e+08	1.67469e+08	1.57895e+08	1.53667e+08	1.50253e+08	1.06909
MDFA	P0AEY8	Multidrug transporter MdfA (Chloramphenicol resistance pump Cmr)	Inner_membrane	1.08901e+07	9.75556e+06	1.03447e+07	1.04612e+07	9.29005e+06	1.03704e+07	9.77979e+06	9.67089e+06	1.06974
MDH	P61889	Malate dehydrogenase (EC 1.1.1.37)	Cytosol	3.74989e+08	3.62818e+08	3.72312e+08	3.86718e+08	3.63529e+08	3.75723e+08	3.66142e+08	3.52503e+08	1.02419
MDLA	P77265	Multidrug resistance-like ATP-binding protein MdlA (EC 3.6.3.44)	Inner_membrane	8.69268e+06	1.01074e+07	9.05261e+06	9.88003e+06	9.70998e+06	8.3509e+06	9.32393e+06	8.54307e+06	1.0637
MDOB	P39401	Phosphoglycerol transferase I (EC 2.7.8.20) (Phosphatidylglycerol--membrane-oligosaccharide glycerophosphotransferase)	Inner_membrane	1.31249e+08	1.39173e+08	1.40018e+08	1.3816e+08	1.37267e+08	1.29452e+08	1.28671e+08	1.30401e+08	1.0673
MDOD	P40120	Glucans biosynthesis protein D	Periplasm	1.00095e+08	1.01022e+08	1.041e+08	1.00015e+08	9.99652e+07	9.90481e+07	9.612e+07	1.00045e+08	1.01062
MDOG	P33136	Glucans biosynthesis protein G	Periplasm	6.1569e+08	5.97104e+08	6.29592e+08	6.27207e+08	5.6867e+08	5.86371e+08	5.56113e+08	5.58228e+08	1.10313
MDOH	P62517	Glucans biosynthesis glucosyltransferase H (EC 2.4.1.-)	Inner_membrane	2.43006e+08	2.31317e+08	2.42234e+08	2.44419e+08	1.95403e+08	2.05277e+08	1.96026e+08	1.94273e+08	1.23967
MDTA	P76397	Multidrug resistance protein MdtA (Multidrug transporter MdtA)	Periplasm	5.08164e+07	5.50616e+07	5.40254e+07	5.21154e+07	5.32095e+07	4.91071e+07	5.0049e+07	5.18833e+07	1.04196
MDTC	P76399	Multidrug resistance protein MdtC (Multidrug transporter MdtC)	Inner_membrane	4.21161e+06	4.82801e+06	4.61717e+06	4.56975e+06	5.21101e+06	4.54572e+06	4.7533e+06	4.80262e+06	0.961436
MDTE	P37636	Multidrug resistance protein MdtE	Outer_membrane	1.15348e+08	1.11773e+08	1.14537e+08	1.09893e+08	1.21258e+08	1.25137e+08	1.22117e+08	1.27278e+08	0.915567
MDTF	P37637	Multidrug resistance protein MdtF	Inner_membrane	2.81358e+07	2.86176e+07	3.02171e+07	2.73226e+07	2.82169e+07	2.77419e+07	2.62733e+07	2.90567e+07	1.01435
MDTK	P37340	Multidrug resistance protein MdtK (Multidrug-efflux transporter)	Inner_membrane	1.37427e+07	1.2354e+07	1.17947e+07	1.30833e+07	1.07156e+07	1.19201e+07	1.24853e+07	1.12557e+07	1.09938
MELA	P06720	Alpha-galactosidase (EC 3.2.1.22) (Melibiase)	Cytosol	4.49121e+06	4.46323e+06	4.12837e+06	4.54207e+06	4.38073e+06	4.40819e+06	4.76574e+06	4.33167e+06	1.01885
MENB	P0ABU0	1,4-dihydroxy-2-naphthoyl-CoA synthase (DHNA-CoA synthase) (EC 4.1.3.36)	Cytosol	3.3018e+08	3.55262e+08	3.61987e+08	3.61438e+08	3.18153e+08	2.95691e+08	2.90198e+08	2.90638e+08	1.22253
MENC	P29208	o-succinylbenzoate synthase (OSB synthase) (OSBS) (EC 4.2.1.113) (4-(2'-carboxyphenyl)-4-oxybutyric acid synthase) (o-succinylbenzoic acid synthase)	Cytosol	4.06474e+07	3.91113e+07	4.11876e+07	3.88255e+07	4.04747e+07	4.20643e+07	3.99438e+07	4.2374e+07	0.967033
MEND	P17109	2-succinyl-5-enolpyruvyl-6-hydroxy-3-cyclohexene-1-carboxylate synthase (SEPHCHC synthase) (EC 2.2.1.9) (Menaquinone biosynthesis protein MenD)	Cytosol	7.60329e+06	8.40002e+06	7.48439e+06	7.95912e+06	8.34421e+06	7.55277e+06	8.47677e+06	7.97117e+06	0.954847
MENF	P38051	Isochorismate synthase MenF (EC 5.4.4.2) (Isochorismate hydroxymutase) (Isochorismate mutase)	Cytosol	4.58256e+06	4.93774e+06	4.68925e+06	4.71516e+06	4.79183e+06	4.44714e+06	4.6828e+06	4.65707e+06	1.00693
MENI	P77781	1,4-dihydroxy-2-naphthoyl-CoA hydrolase (DHNA-CoA hydrolase) (EC 3.1.2.28) (DHNA-CoA thioesterase)	Cytosol	1.07645e+07	1.08106e+07	1.16528e+07	1.11796e+07	1.14282e+07	1.13795e+07	1.05571e+07	1.10039e+07	0.98299
MEPA	P0C0T5	Penicillin-insensitive murein endopeptidase (EC 3.4.24.-) (D-alanyl-D-alanine-endopeptidase) (DD-endopeptidase)	Periplasm	2.96341e+07	2.98169e+07	2.93833e+07	2.94895e+07	2.6991e+07	2.68255e+07	2.72214e+07	2.71234e+07	1.09258
METB	P00935	Cystathionine gamma-synthase (CGS) (EC 2.5.1.48) (O-succinylhomoserine (thiol)-lyase)	Cytosol	4.26551e+06	4.5377e+06	4.34845e+06	4.28915e+06	4.33551e+06	4.07545e+06	4.25282e+06	4.31162e+06	1.00864
METC	P06721	Cystathionine beta-lyase MetC (CBL) (CL) (EC 4.4.1.8) (Beta-cystathionase) (Cysteine desulfhydrase) (CD) (EC 4.4.1.28) (Cysteine lyase)	Cytosol	2.61059e+07	2.52073e+07	2.54798e+07	2.48227e+07	2.71846e+07	2.81537e+07	2.78527e+07	2.85899e+07	0.905077
METE	P25665	5-methyltetrahydropteroyltriglutamate--homocysteine methyltransferase (EC 2.1.1.14) (Cobalamin-independent methionine synthase) (Methionine synthase, vitamin-B12 independent isozyme)	Cytosol	7.53855e+06	7.93689e+06	7.74151e+06	7.78041e+06	8.26481e+06	7.85001e+06	8.04813e+06	8.0079e+06	0.966747
METF	P0AEZ1	5,10-methylenetetrahydrofolate reductase (EC 1.5.1.20)	Cytosol	6.04999e+06	7.53797e+06	6.94817e+06	7.01063e+06	7.73489e+06	6.20804e+06	6.73501e+06	6.67501e+06	1.04097
METG	P00959	Methionine--tRNA ligase (EC 6.1.1.10) (Methionyl-tRNA synthetase) (MetRS)	Cytosol	7.14531e+08	6.77987e+08	6.97392e+08	6.9436e+08	7.03904e+08	7.41845e+08	7.21204e+08	7.24353e+08	0.962788
METH	P13009	Methionine synthase (EC 2.1.1.13) (5-methyltetrahydrofolate--homocysteine methyltransferase) (Methionine synthase, vitamin-B12-dependent) (MS)	Cytosol	1.62567e+08	1.69324e+08	1.67516e+08	1.68027e+08	1.63042e+08	1.56536e+08	1.58225e+08	1.57744e+08	1.06195
METJ	P0A8U6	Met repressor (Met regulon regulatory protein MetJ)	Cytosol	1.23812e+08	1.29367e+08	1.24325e+08	1.18908e+08	1.29489e+08	1.23929e+08	1.28955e+08	1.3483e+08	0.960129
METK	P0A817	S-adenosylmethionine synthase (AdoMet synthase) (EC 2.5.1.6) (MAT) (Methionine adenosyltransferase)	Cytosol	5.50411e+08	5.35563e+08	5.37935e+08	5.37889e+08	5.18525e+08	5.329e+08	5.3055e+08	5.30596e+08	1.01383
METL	P00562	Bifunctional aspartokinase/homoserine dehydrogenase 2 (Aspartokinase II/homoserine dehydrogenase II) (AKII-HDII) [Includes: Aspartokinase (EC 2.7.2.4); Homoserine dehydrogenase (EC 1.1.1.3)]	Cytosol	3.05899e+08	3.13261e+08	3.05179e+08	3.07774e+08	3.05758e+08	2.98572e+08	3.06479e+08	3.03895e+08	1.00661
METN	P30750	Methionine import ATP-binding protein MetN (EC 3.6.3.-)	Cytosol	5.58116e+07	5.31696e+07	5.17155e+07	5.38216e+07	5.59992e+07	5.87817e+07	6.04345e+07	5.80697e+07	0.915686
METQ	P28635	D-methionine-binding lipoprotein MetQ	Inner_membrane	8.52477e+07	8.14085e+07	8.27333e+07	7.93354e+07	9.25415e+07	9.69058e+07	9.5354e+07	9.9438e+07	0.853861
METR	P0A9F9	HTH-type transcriptional regulator MetR	Cytosol	1.63715e+06	2.18591e+06	1.66207e+06	1.38434e+06	1.87517e+06	1.40442e+06	1.84706e+06	2.21761e+06	0.886456
MFD	P30958	Transcription-repair-coupling factor (TRCF) (EC 3.6.4.-)	Cytosol	2.88551e+08	2.88792e+08	2.89025e+08	2.89515e+08	2.89951e+08	2.89709e+08	2.89475e+08	2.88986e+08	0.997641
MGLA	P0AAG8	Galactose/methyl galactoside import ATP-binding protein MglA (EC 3.6.3.17)	Cytosol	1.02738e+08	9.79423e+07	9.8956e+07	1.00329e+08	9.93565e+07	1.04221e+08	1.03154e+08	1.01742e+08	0.972708
MGLB	P0AEE5	D-galactose-binding periplasmic protein (GBP) (D-galactose/ D-glucose-binding protein) (GGBP)	Periplasm	6.53938e+08	6.02401e+08	6.2925e+08	6.13803e+08	5.8616e+08	6.36308e+08	6.09158e+08	6.24488e+08	1.00794
MGTA	P0ABB8	Magnesium-transporting ATPase, P-type 1 (EC 3.6.3.2) (Mg(2+) transport ATPase, P-type 1)	Inner_membrane	1.5945e+08	1.62382e+08	1.61601e+08	1.62641e+08	1.58903e+08	1.56034e+08	1.56789e+08	1.55786e+08	1.03569
MHPR	P77569	DNA-binding transcriptional activator MhpR (mhp operon transcriptional activator)	Cytosol	2.5514e+07	2.47729e+07	2.73355e+07	2.74922e+07	2.79373e+07	2.87731e+07	2.60757e+07	2.59271e+07	0.980785
MIAA	P16384	tRNA dimethylallyltransferase (EC 2.5.1.75) (Dimethylallyl diphosphate:tRNA dimethylallyltransferase) (DMAPP:tRNA dimethylallyltransferase) (DMATase) (Isopentenyl-diphosphate:tRNA isopentenyltransferase) (IPP transferase) (IPPT) (IPTase)	Cytosol	6.21083e+07	6.25744e+07	6.09485e+07	6.31231e+07	6.34597e+07	6.2987e+07	6.46673e+07	6.24395e+07	0.986077
MIAB	P0AEI1	tRNA-2-methylthio-N(6)-dimethylallyladenosine synthase (EC 2.8.4.3) ((Dimethylallyl)adenosine tRNA methylthiotransferase MiaB) (tRNA-i(6)A37 methylthiotransferase)	Cytosol	4.41807e+08	4.32839e+08	4.47747e+08	4.3236e+08	4.33107e+08	4.4208e+08	4.27362e+08	4.4257e+08	0.999592
MINC	P18196	Septum site-determining protein MinC	Cytosol	1.58694e+08	1.60854e+08	1.59433e+08	1.58215e+08	1.58058e+08	1.55935e+08	1.57325e+08	1.58536e+08	1.00871
MIND	P0AEZ3	Septum site-determining protein MinD (Cell division inhibitor MinD)	Cytosol	4.47567e+08	4.8277e+08	4.64892e+08	4.80079e+08	4.56706e+08	4.23404e+08	4.39686e+08	4.25777e+08	1.09243
MINE	P0A734	Cell division topological specificity factor	Cytosol	1.79249e+08	1.83028e+08	1.83393e+08	1.85511e+08	1.84026e+08	1.80226e+08	1.79867e+08	1.77813e+08	1.01757
MIOC	P03817	Protein MioC	Cytosol	1.33175e+07	1.4055e+07	1.22603e+07	1.34707e+07	1.39685e+07	1.32355e+07	1.5173e+07	1.38096e+07	0.964426
MIPA	P0A908	MltA-interacting protein	Outer_membrane	1.44007e+08	1.34164e+08	1.31843e+08	1.37268e+08	1.80691e+08	1.93947e+08	1.97362e+08	1.89562e+08	0.707944
MLAA	P76506	Probable phospholipid-binding lipoprotein MlaA	Outer_membrane	8.9752e+07	8.70337e+07	7.26157e+07	6.86855e+07	9.847e+07	1.01545e+08	1.21708e+08	1.28672e+08	0.726866
MLAB	P64602	Probable phospholipid ABC transporter-binding protein MlaB	Cytosol	3.656e+07	3.48946e+07	3.67664e+07	3.61579e+07	3.54285e+07	3.71194e+07	3.52296e+07	3.58225e+07	1.02065
MLAC	P0ADV7	Probable phospholipid-binding protein MlaC	Periplasm	3.74654e+08	3.69362e+08	3.78646e+08	3.65712e+08	3.29115e+08	3.33831e+08	3.25645e+08	3.37163e+08	1.1224
MLAD	P64604	Probable phospholipid ABC transporter-binding protein MlaD	Periplasm	9.45231e+07	1.06733e+08	1.00293e+08	9.98984e+07	5.63031e+07	4.98621e+07	5.30638e+07	5.32736e+07	1.88262
MLAF	P63386	Probable phospholipid import ATP-binding protein MlaF (EC 3.6.3.-)	Cytosol	9.14802e+07	9.47544e+07	9.76641e+07	1.00607e+08	9.03734e+07	8.72506e+07	8.46512e+07	8.21751e+07	1.11986
MLC	P50456	Protein mlc (Making large colonies protein)	Cytosol	1.79342e+07	1.80888e+07	1.76888e+07	1.7937e+07	1.87716e+07	1.86112e+07	1.9032e+07	1.87687e+07	0.955538
MLTA	P0A935	Membrane-bound lytic murein transglycosylase A (EC 4.2.2.n1) (Mlt38) (Murein hydrolase A)	Outer_membrane	1.012e+08	9.36978e+07	9.40555e+07	9.47573e+07	1.04841e+08	1.13235e+08	1.12805e+08	1.11969e+08	0.840035
MLTB	P41052	Membrane-bound lytic murein transglycosylase B (EC 4.2.2.n1) (35 kDa soluble lytic transglycosylase) (Murein hydrolase B) (Slt35)	Outer_membrane	1.18936e+07	1.27232e+07	1.11619e+07	1.17195e+07	1.51549e+07	1.41667e+07	1.61484e+07	1.538e+07	0.773396
MLTC	P0C066	Membrane-bound lytic murein transglycosylase C (EC 4.2.2.n1) (Murein lyase C)	Outer_membrane	4.76497e+07	4.60193e+07	4.63781e+07	4.65183e+07	4.5295e+07	4.68998e+07	4.6537e+07	4.63967e+07	0.999604
MLTG	P28306	Endolytic murein transglycosylase (EC 4.2.2.-) (Peptidoglycan polymerization terminase)	Inner_membrane	1.31821e+08	1.22331e+08	1.27553e+08	1.25484e+08	1.39027e+08	1.49812e+08	1.43679e+08	1.46048e+08	0.873481
MMUM	Q47690	Homocysteine S-methyltransferase (EC 2.1.1.10) (S-methylmethionine:homocysteine methyltransferase)	Cytosol	2.17355e+07	2.16412e+07	2.25081e+07	2.27488e+07	2.19052e+07	2.20005e+07	2.11532e+07	2.09294e+07	1.02815
MNMA	P25745	tRNA-specific 2-thiouridylase MnmA (EC 2.8.1.13)	Cytosol	2.67973e+08	2.63933e+08	2.72385e+08	2.69558e+08	2.72827e+08	2.77003e+08	2.68407e+08	2.71223e+08	0.988036
MNMC	P77182	tRNA 5-methylaminomethyl-2-thiouridine biosynthesis bifunctional protein MnmC (tRNA mnm(5)s(2)U biosynthesis bifunctional protein) [Includes: tRNA (mnm(5)s(2)U34)-methyltransferase (EC 2.1.1.61); FAD-dependent cmnm(5)s(2)U34 oxidoreductase (EC 1.5.-.-)]	Cytosol	2.88486e+07	3.21578e+07	2.81797e+07	2.83657e+07	2.81939e+07	2.52925e+07	2.88631e+07	2.86738e+07	1.00624
MNME	P25522	tRNA modification GTPase MnmE (EC 3.6.-.-)	Cytosol	1.15925e+08	1.11587e+08	1.10467e+08	1.09703e+08	1.21997e+08	1.2674e+08	1.28024e+08	1.28915e+08	0.871653
MNMG	P0A6U3	tRNA uridine 5-carboxymethylaminomethyl modification enzyme MnmG (Glucose-inhibited division protein A)	Cytosol	4.14629e+08	4.06963e+08	4.20867e+08	4.19375e+08	4.01536e+08	4.09099e+08	3.95584e+08	3.96991e+08	1.0445
MNTR	P0A9F1	Transcriptional regulator MntR (Manganese transport regulator)	Cytosol	3.71631e+07	3.51105e+07	3.51117e+07	3.56564e+07	4.40139e+07	4.65869e+07	4.65853e+07	4.58737e+07	0.765491
MOAA	P30745	GTP 3',8-cyclase (EC 4.1.99.22) (Molybdenum cofactor biosynthesis protein A)	Cytosol	2.10019e+07	2.15264e+07	2.16183e+07	2.09906e+07	2.319e+07	2.2625e+07	2.25288e+07	2.32025e+07	0.928543
MOAB	P0AEZ9	Molybdenum cofactor biosynthesis protein B	Cytosol	9.36293e+07	8.96725e+07	9.046e+07	9.03213e+07	8.58265e+07	8.96135e+07	8.88334e+07	8.89698e+07	1.01675
MOAC	P0A738	Cyclic pyranopterin monophosphate synthase (EC 4.6.1.17) (Molybdenum cofactor biosynthesis protein C)	Cytosol	6.57447e+07	6.3029e+07	6.91274e+07	6.66575e+07	5.888e+07	6.14169e+07	5.59988e+07	5.80737e+07	1.1322
MOAE	P30749	Molybdopterin synthase catalytic subunit (EC 2.8.1.12) (MPT synthase subunit 2) (Molybdenum cofactor biosynthesis protein E) (Molybdopterin-converting factor large subunit) (Molybdopterin-converting factor subunit 2)	Cytosol	2.05445e+07	1.84328e+07	1.85315e+07	1.99916e+07	1.82711e+07	2.03642e+07	2.02558e+07	1.87764e+07	0.989795
MODA	P37329	Molybdate-binding protein ModA (Molybdate/tungstate-binding protein ModA)	Periplasm	1.4298e+08	1.42499e+08	1.47568e+08	1.42654e+08	1.44132e+08	1.44617e+08	1.3965e+08	1.4446e+08	0.989751
MODE	P0A9G8	Transcriptional regulator ModE	Cytosol	9.63858e+07	8.99799e+07	9.35284e+07	9.46233e+07	9.56992e+07	1.02512e+08	9.8623e+07	9.74818e+07	0.95951
MODF	P31060	Putative molybdenum transport ATP-binding protein ModF (Photorepair protein PhrA)	Cytosol	3.03496e+07	3.13817e+07	3.16583e+07	3.09348e+07	3.37524e+07	3.26423e+07	3.23572e+07	3.3114e+07	0.947785
MOEA	P12281	Molybdopterin molybdenumtransferase (MPT Mo-transferase) (EC 2.10.1.1)	Cytosol	8.68417e+07	8.64066e+07	8.39808e+07	8.62506e+07	9.12612e+07	9.17208e+07	9.43702e+07	9.18867e+07	0.940361
MOEB	P12282	Molybdopterin-synthase adenylyltransferase (EC 2.7.7.80) (MoaD protein adenylase) (Molybdopterin-converting factor subunit 1 adenylase) (Sulfur carrier protein MoaD adenylyltransferase)	Cytosol	1.58743e+07	1.57445e+07	1.5579e+07	1.47321e+07	1.47438e+07	1.48654e+07	1.50232e+07	1.5887e+07	1.04807
MOG	P0AF03	Molybdopterin adenylyltransferase (MPT adenylyltransferase) (EC 2.7.7.75)	Cytosol	6.31456e+07	6.36056e+07	6.17439e+07	6.58364e+07	6.46825e+07	6.42148e+07	6.61509e+07	6.20389e+07	0.983376
MPL	P37773	UDP-N-acetylmuramate--L-alanyl-gamma-D-glutamyl-meso-2,6-diaminoheptandioate ligase (EC 6.3.2.45) (Murein peptide ligase) (UDP-N-acetylmuramate:L-alanyl-gamma-D-glutamyl-meso-diaminopimelate ligase)	Cytosol	1.96144e+08	1.81437e+08	1.93393e+08	1.8389e+08	1.85986e+08	2.01061e+08	1.88632e+08	1.9838e+08	0.976099
MPPA	P77348	Periplasmic murein peptide-binding protein	Periplasm	1.13552e+08	1.15241e+08	1.16314e+08	1.17545e+08	1.18687e+08	1.16947e+08	1.15868e+08	1.14655e+08	0.994634
MPRA	P0ACR9	Transcriptional repressor MprA (Protein EmrR)	Cytosol	2.06135e+08	2.01443e+08	2.0946e+08	2.02834e+08	1.99417e+08	2.04062e+08	1.96251e+08	2.02662e+08	1.01727
MQO	P33940	Malate:quinone oxidoreductase (EC 1.1.5.4) (MQO) (Malate dehydrogenase [quinone])	Cytosol	6.24042e+07	6.46012e+07	6.5554e+07	6.31921e+07	6.21391e+07	6.00258e+07	5.91534e+07	6.13643e+07	1.053
MQSA	Q46864	Antitoxin MqsA	Cytosol	5.53873e+07	5.67474e+07	5.82388e+07	5.67967e+07	5.144e+07	5.0207e+07	4.89213e+07	5.01635e+07	1.13125
MRAY	P0A6W3	Phospho-N-acetylmuramoyl-pentapeptide-transferase (EC 2.7.8.13) (UDP-MurNAc-pentapeptide phosphotransferase)	Inner_membrane	9.37323e+06	9.2229e+06	8.92653e+06	9.6144e+06	7.85311e+06	7.98111e+06	8.24609e+06	7.65612e+06	1.17458
MRAZ	P22186	Transcriptional regulator MraZ	Cytosol	1.34564e+07	1.38407e+07	1.30661e+07	1.35091e+07	1.17264e+07	1.14009e+07	1.20767e+07	1.16807e+07	1.15203
MRCA	P02918	Penicillin-binding protein 1A (PBP-1a) (PBP1a) [Includes: Penicillin-insensitive transglycosylase (EC 2.4.1.129) (Peptidoglycan TGase); Penicillin-sensitive transpeptidase (EC 3.4.16.4) (DD-transpeptidase)]	Inner_membrane	1.86348e+08	1.84201e+08	1.80913e+08	1.79165e+08	1.86208e+08	1.88377e+08	1.91801e+08	1.93673e+08	0.960532
MRCB	P02919	Penicillin-binding protein 1B (PBP-1b) (PBP1b) (Murein polymerase) [Includes: Penicillin-insensitive transglycosylase (EC 2.4.1.129) (Peptidoglycan TGase) (Peptidoglycan glycosyltransferase); Penicillin-sensitive transpeptidase (EC 3.4.16.4) (DD-transpeptidase)]	Inner_membrane	2.00171e+08	2.03493e+08	2.05422e+08	2.08457e+08	2.0479e+08	2.01446e+08	1.99555e+08	1.96649e+08	1.01978
MRDA	P0AD65	Peptidoglycan D,D-transpeptidase MrdA (EC 3.4.16.4) (Penicillin-binding protein 2) (PBP-2)	Inner_membrane	1.52015e+08	1.4922e+08	1.44907e+08	1.46455e+08	1.42293e+08	1.44958e+08	1.49272e+08	1.47695e+08	1.0105
MRDB	P0ABG7	Peptidoglycan glycosyltransferase MrdB (PGT) (EC 2.4.1.129) (Cell elongation protein RodA) (Cell wall polymerase) (Peptidoglycan polymerase) (PG polymerase) (Rod shape-determining protein)	Inner_membrane	3.16439e+07	2.88013e+07	2.95356e+07	2.89882e+07	2.36692e+07	2.60053e+07	2.53587e+07	2.58376e+07	1.14332
MREB	P0A9X4	Rod shape-determining protein MreB	Cytosol	4.28727e+08	4.42686e+08	4.23646e+08	4.28075e+08	4.41983e+08	4.28045e+08	4.47283e+08	4.42656e+08	0.968534
MREC	P16926	Cell shape-determining protein MreC (Cell shape protein MreC) (Rod shape-determining protein MreC)	Inner_membrane	1.01854e+08	1.05696e+08	1.05258e+08	1.04612e+08	1.09505e+08	1.05524e+08	1.05963e+08	1.06618e+08	0.987271
MRP	P0AF08	Iron-sulfur cluster carrier protein	Cytosol	3.18161e+08	3.04664e+08	3.18611e+08	3.23167e+08	3.11663e+08	3.25469e+08	3.11222e+08	3.06835e+08	1.0223
MRR	P24202	Mrr restriction system protein (EcoKMrr)	Cytosol	6.40906e+07	6.44115e+07	6.83185e+07	6.85004e+07	6.2234e+07	6.1924e+07	5.83827e+07	5.82277e+07	1.10518
MSBA	P60752	Lipid A export ATP-binding/permease protein MsbA (EC 3.6.3.-)	Inner_membrane	2.22424e+08	2.35903e+08	2.35411e+08	2.35483e+08	2.32888e+08	2.19581e+08	2.2004e+08	2.19973e+08	1.07018
MSCK	P77338	Mechanosensitive channel MscK (Potassium efflux system KefA)	Inner_membrane	2.13013e+08	2.26674e+08	2.22245e+08	2.32868e+08	1.36223e+08	1.28013e+08	1.30564e+08	1.24608e+08	1.73644
MSCM	P39285	Miniconductance mechanosensitive channel MscM	Inner_membrane	1.65388e+07	1.65479e+07	1.74437e+07	1.68768e+07	1.51448e+07	1.51365e+07	1.43592e+07	1.48414e+07	1.11519
MSCS	P0C0S1	Small-conductance mechanosensitive channel	Inner_membrane	2.18177e+07	2.06835e+07	2.24102e+07	2.0971e+07	1.20997e+07	1.27631e+07	1.17798e+07	1.25882e+07	1.73454
MSRA	P0A744	Peptide methionine sulfoxide reductase MsrA (Protein-methionine-S-oxide reductase) (EC 1.8.4.11) (Peptide-methionine (S)-S-oxide reductase) (Peptide Met(O) reductase)	Cytosol	2.2217e+07	1.87512e+07	1.54006e+07	1.71764e+07	1.62003e+07	1.91946e+07	2.33706e+07	2.09545e+07	0.898298
MSRB	P0A746	Peptide methionine sulfoxide reductase MsrB (EC 1.8.4.12) (Peptide-methionine (R)-S-oxide reductase)	Cytosol	5.08299e+07	4.71996e+07	4.58181e+07	4.61597e+07	5.02514e+07	5.41164e+07	5.57481e+07	5.53356e+07	0.853181
MSRC	P76270	Free methionine-R-sulfoxide reductase (fRMsr) (EC 1.8.4.14)	Cytosol	8.26129e+07	7.84153e+07	8.1337e+07	8.01753e+07	7.9086e+07	8.33195e+07	8.03266e+07	8.14905e+07	0.998219
MSRP	P76342	Protein-methionine-sulfoxide reductase catalytic subunit MsrP (EC 1.8.5.-)	Periplasm	1.9953e+07	2.09453e+07	2.05176e+07	2.03386e+07	1.4701e+07	1.40045e+07	1.42964e+07	1.44222e+07	1.42269
MTLA	P00550	PTS system mannitol-specific EIICBA component (EIICBA-Mtl) (EII-Mtl) [Includes: Mannitol permease IIC component (PTS system mannitol-specific EIIC component); Mannitol-specific phosphotransferase enzyme IIB component (EC 2.7.1.197) (PTS system mannitol-specific EIIB component); Mannitol-specific phosphotransferase enzyme IIA component (PTS system mannitol-specific EIIA component)]	Inner_membrane	3.10227e+08	3.05462e+08	3.07588e+08	3.03396e+08	3.24568e+08	3.29632e+08	3.27352e+08	3.31876e+08	0.93315
MTLD	P09424	Mannitol-1-phosphate 5-dehydrogenase (EC 1.1.1.17)	Cytosol	4.36345e+08	4.17702e+08	4.11159e+08	4.17133e+08	4.21431e+08	4.40241e+08	4.47247e+08	4.40842e+08	0.947512
MTNN	P0AF12	5'-methylthioadenosine/S-adenosylhomocysteine nucleosidase (MTA/SAH nucleosidase) (MTAN) (EC 3.2.2.9) (5'-methylthioadenosine nucleosidase) (MTA nucleosidase) (P46) (S-adenosylhomocysteine nucleosidase) (AdoHcy nucleosidase) (SAH nucleosidase) (SRH nucleosidase)	Cytosol	6.50413e+07	6.41885e+07	6.96852e+07	6.98315e+07	6.796e+07	6.88628e+07	6.34311e+07	6.32982e+07	1.02782
MUG	P0A9H1	G/U mismatch-specific DNA glycosylase (EC 3.2.2.28) (Double-strand-specific uracil glycosylase) (Mismatch-specific uracil DNA-glycosylase) (MUG)	Cytosol	7.79871e+07	7.85695e+07	7.60334e+07	7.58993e+07	7.76909e+07	7.71151e+07	7.96872e+07	7.98281e+07	0.978981
MUKB	P22523	Chromosome partition protein MukB (Structural maintenance of chromosome-related protein)	Cytosol	9.69031e+08	9.71509e+08	9.74383e+08	9.86684e+08	9.54266e+08	9.51832e+08	9.49024e+08	9.37192e+08	1.0237
MUKE	P22524	Chromosome partition protein MukE (Protein KicA)	Cytosol	5.72413e+07	6.49687e+07	6.78036e+07	6.9338e+07	6.66398e+07	5.87137e+07	5.62588e+07	5.50139e+07	1.15587
MUKF	P60293	Chromosome partition protein MukF (Protein KicB)	Cytosol	1.39714e+08	1.39145e+08	1.38694e+08	1.39528e+08	1.51177e+08	1.51795e+08	1.52288e+08	1.51379e+08	0.919192
MURA	P0A749	UDP-N-acetylglucosamine 1-carboxyvinyltransferase (EC 2.5.1.7) (Enoylpyruvate transferase) (UDP-N-acetylglucosamine enolpyruvyl transferase) (EPT)	Cytosol	3.33664e+08	3.30027e+08	3.37328e+08	3.36966e+08	3.31094e+08	3.34743e+08	3.27498e+08	3.27849e+08	1.01779
MURB	P08373	UDP-N-acetylenolpyruvoylglucosamine reductase (EC 1.3.1.98) (UDP-N-acetylmuramate dehydrogenase)	Cytosol	1.01051e+08	1.03888e+08	1.01514e+08	1.06575e+08	1.04038e+08	1.01196e+08	1.03564e+08	9.86455e+07	1.0034
MURC	P17952	UDP-N-acetylmuramate--L-alanine ligase (EC 6.3.2.8) (UDP-N-acetylmuramoyl-L-alanine synthetase)	Cytosol	2.50865e+08	2.44842e+08	2.54319e+08	2.49852e+08	2.45948e+08	2.51998e+08	2.42608e+08	2.46945e+08	1.01588
MURD	P14900	UDP-N-acetylmuramoylalanine--D-glutamate ligase (EC 6.3.2.9) (D-glutamic acid-adding enzyme) (UDP-N-acetylmuramoyl-L-alanyl-D-glutamate synthetase)	Cytosol	1.67359e+08	1.68324e+08	1.73059e+08	1.70539e+08	1.75184e+08	1.74181e+08	1.69414e+08	1.71918e+08	0.979177
MURE	P22188	UDP-N-acetylmuramoyl-L-alanyl-D-glutamate--2,6-diaminopimelate ligase (EC 6.3.2.13) (Meso-A2pm-adding enzyme) (Meso-diaminopimelate-adding enzyme) (UDP-MurNAc-L-Ala-D-Glu:meso-diaminopimelate ligase) (UDP-MurNAc-tripeptide synthetase) (UDP-N-acetylmuramyl-tripeptide synthetase)	Cytosol	1.94563e+08	1.8666e+08	1.87956e+08	1.91595e+08	1.90993e+08	1.99079e+08	1.97707e+08	1.93952e+08	0.969264
MURF	P11880	UDP-N-acetylmuramoyl-tripeptide--D-alanyl-D-alanine ligase (EC 6.3.2.10) (D-alanyl-D-alanine-adding enzyme) (UDP-MurNAc-pentapeptide synthetase)	Cytosol	1.03264e+08	9.32846e+07	9.85389e+07	9.5242e+07	9.39788e+07	1.04033e+08	9.84854e+07	1.01895e+08	0.967627
MURG	P17443	UDP-N-acetylglucosamine--N-acetylmuramyl-(pentapeptide) pyrophosphoryl-undecaprenol N-acetylglucosamine transferase (EC 2.4.1.227) (Undecaprenyl-PP-MurNAc-pentapeptide-UDPGlcNAc GlcNAc transferase)	Cytosol	9.0813e+07	8.47784e+07	8.31478e+07	8.56195e+07	8.97641e+07	9.61536e+07	9.80393e+07	9.5209e+07	0.890488
MURI	P22634	Glutamate racemase (EC 5.1.1.3)	Cytosol	2.95744e+07	3.17297e+07	3.38185e+07	3.2009e+07	3.79702e+07	3.5391e+07	3.32051e+07	3.50822e+07	0.904474
MURQ	P76535	N-acetylmuramic acid 6-phosphate etherase (MurNAc-6-P etherase) (EC 4.2.1.126) (N-acetylmuramic acid 6-phosphate hydrolase) (N-acetylmuramic acid 6-phosphate lyase)	Cytosol	1.15338e+08	1.18325e+08	1.23041e+08	1.23232e+08	1.20064e+08	1.17033e+08	1.12547e+08	1.12373e+08	1.05214
MUTH	P06722	DNA mismatch repair protein MutH (Methyl-directed mismatch repair protein)	Cytosol	1.57358e+07	1.83808e+07	1.61712e+07	1.44893e+07	1.75243e+07	1.50026e+07	1.70526e+07	1.9032e+07	0.923128
MUTL	P23367	DNA mismatch repair protein MutL	Cytosol	6.84774e+07	7.03634e+07	7.09714e+07	6.98895e+07	7.20625e+07	7.01309e+07	6.95302e+07	7.06065e+07	0.99658
MUTS	P23909	DNA mismatch repair protein MutS	Cytosol	2.12655e+08	2.18623e+08	2.08544e+08	2.1113e+08	2.17703e+08	2.1176e+08	2.21995e+08	2.19276e+08	0.969833
MUTY	P17802	Adenine DNA glycosylase (EC 3.2.2.-) (A/G-specific adenine glycosylase)	Cytosol	1.49666e+07	1.58195e+07	1.52551e+07	1.54572e+07	1.60722e+07	1.52058e+07	1.57683e+07	1.55622e+07	0.980353
NADC	P30011	Nicotinate-nucleotide pyrophosphorylase [carboxylating] (EC 2.4.2.19) (Quinolinate phosphoribosyltransferase [decarboxylating]) (QAPRTase)	Cytosol	5.17405e+07	5.20345e+07	5.1168e+07	5.1235e+07	4.8137e+07	4.7865e+07	4.86756e+07	4.8612e+07	1.06441
NADE	P18843	NH(3)-dependent NAD(+) synthetase (EC 6.3.1.5) (Nicotinamide adenine dinucleotide synthetase) (NADS) (Nitrogen regulatory protein)	Cytosol	1.6712e+08	1.7414e+08	1.85403e+08	1.87531e+08	1.81289e+08	1.73981e+08	1.63412e+08	1.61557e+08	1.06774
NADR	P27278	Trifunctional NAD biosynthesis/regulator protein NadR [Includes: Transcriptional regulator NadR; Nicotinamide mononucleotide adenylyltransferase (NMN adenylyltransferase) (NMN-AT) (NMNAT) (EC 2.7.7.1) (Nicotinamide ribonucleotide adenylyltransferase) (Nicotinamide-nucleotide adenylyltransferase); Ribosylnicotinamide kinase (RNK) (EC 2.7.1.22) (Nicotinamide riboside kinase) (NRK) (NmR-K)]	Cytosol	3.87573e+07	3.47662e+07	3.64083e+07	3.37791e+07	3.61323e+07	4.02802e+07	3.84634e+07	4.14573e+07	0.90484
NAGA	P0AF18	N-acetylglucosamine-6-phosphate deacetylase (GlcNAc 6-P deacetylase) (EC 3.5.1.25)	Cytosol	9.66561e+07	9.53823e+07	9.68729e+07	9.63372e+07	7.57126e+07	7.67238e+07	7.55432e+07	7.59632e+07	1.27241
NAGB	P0A759	Glucosamine-6-phosphate deaminase (EC 3.5.99.6) (GlcN6P deaminase) (GNPDA) (Glucosamine-6-phosphate isomerase)	Cytosol	1.05735e+08	1.04995e+08	1.06974e+08	1.1472e+08	1.01728e+08	1.02445e+08	1.0055e+08	9.37609e+07	1.05164
NAGC	P0AF20	N-acetylglucosamine repressor	Cytosol	1.15902e+08	1.08018e+08	1.13928e+08	1.11432e+08	1.14093e+08	1.22421e+08	1.16069e+08	1.18669e+08	0.960286
NAGD	P0AF24	Ribonucleotide monophosphatase NagD (EC 3.1.3.5)	Cytosol	5.13047e+07	5.2601e+07	5.62832e+07	5.28341e+07	5.31305e+07	5.18211e+07	4.84309e+07	5.15925e+07	1.01956
NAGE	P09323	PTS system N-acetylglucosamine-specific EIICBA component (EIICBA-Nag) (EII-Nag) [Includes: N-acetylglucosamine permease IIC component (PTS system N-acetylglucosamine-specific EIIC component); N-acetylglucosamine-specific phosphotransferase enzyme IIB component (EC 2.7.1.193) (PTS system N-acetylglucosamine-specific EIIB component); N-acetylglucosamine-specific phosphotransferase enzyme IIA compon…	Inner_membrane	2.18018e+08	2.30755e+08	2.23919e+08	2.37238e+08	2.31145e+08	2.18387e+08	2.25054e+08	2.12418e+08	1.02579
NAGK	P75959	N-acetyl-D-glucosamine kinase (EC 2.7.1.59) (GlcNAc kinase)	Cytosol	2.93864e+07	2.67937e+07	2.76595e+07	2.53514e+07	2.67284e+07	2.93147e+07	2.83972e+07	3.09825e+07	0.944012
NAGZ	P75949	Beta-hexosaminidase (EC 3.2.1.52) (Beta-N-acetylhexosaminidase) (N-acetyl-beta-glucosaminidase)	Cytosol	1.1033e+08	1.10313e+08	1.11424e+08	1.09925e+08	1.10985e+08	1.11002e+08	1.09895e+08	1.11394e+08	0.993946
NANA	P0A6L4	N-acetylneuraminate lyase (NAL) (Neu5Ac lyase) (EC 4.1.3.3) (N-acetylneuraminate pyruvate-lyase) (N-acetylneuraminic acid aldolase) (NALase) (Sialate lyase) (Sialic acid aldolase) (Sialic acid lyase)	Cytosol	1.54971e+08	1.45887e+08	1.50649e+08	1.52983e+08	1.56627e+08	1.6638e+08	1.61121e+08	1.58663e+08	0.949606
NANE	P0A761	Putative N-acetylmannosamine-6-phosphate 2-epimerase (EC 5.1.3.9) (ManNAc-6-P epimerase)	Cytosol	5.44267e+07	5.25481e+07	5.12218e+07	5.28707e+07	5.50385e+07	5.70061e+07	5.84821e+07	5.66582e+07	0.927475
NANK	P45425	N-acetylmannosamine kinase (EC 2.7.1.60) (ManNAc kinase) (N-acetyl-D-mannosamine kinase)	Cytosol	1.27336e+07	1.29861e+07	1.28157e+07	1.3281e+07	1.44614e+07	1.41801e+07	1.43687e+07	1.38653e+07	0.903856
NANM	P39371	N-acetylneuraminate epimerase (EC 5.1.3.24) (N-acetylneuraminate mutarotase) (Neu5Ac mutarotase) (Sialic acid epimerase)	Periplasm	1.83747e+07	2.04565e+07	1.91739e+07	2.1095e+07	2.08101e+07	1.86923e+07	1.99427e+07	1.81265e+07	1.02792
NANR	P0A8W0	HTH-type transcriptional repressor NanR	Cytosol	3.11441e+07	3.38749e+07	3.55257e+07	3.65974e+07	3.49292e+07	3.21134e+07	3.06212e+07	2.97245e+07	1.10751
NAPA	P33937	Periplasmic nitrate reductase (EC 1.9.6.1)	Periplasm	8.77809e+07	9.35369e+07	9.27701e+07	8.27436e+07	9.2577e+07	8.68801e+07	8.75982e+07	9.82129e+07	1.00362
NARG	P09152	Respiratory nitrate reductase 1 alpha chain (EC 1.7.5.1) (Nitrate reductase A subunit alpha) (Quinol-nitrate oxidoreductase subunit alpha)	Cytosol	8.40641e+07	9.0217e+07	9.28837e+07	9.25005e+07	7.25929e+07	6.7642e+07	6.57e+07	6.59722e+07	1.36793
NARH	P11349	Respiratory nitrate reductase 1 beta chain (EC 1.7.5.1) (Nitrate reductase A subunit beta) (Quinol-nitrate oxidoreductase subunit beta)	Cytosol	5.34513e+07	5.6685e+07	5.74817e+07	5.86963e+07	4.25179e+07	4.00924e+07	3.95367e+07	3.87186e+07	1.43387
NARL	P0AF28	Nitrate/nitrite response regulator protein NarL	Cytosol	6.8754e+07	6.44746e+07	6.89477e+07	6.70667e+07	6.74654e+07	7.19433e+07	6.72759e+07	6.91627e+07	0.994398
NARP	P31802	Nitrate/nitrite response regulator protein NarP	Cytosol	2.97134e+07	3.08679e+07	3.09698e+07	3.10754e+07	3.10385e+07	2.98777e+07	2.97794e+07	2.96782e+07	1.03656
NARX	P0AFA2	Nitrate/nitrite sensor protein NarX (EC 2.7.13.3)	Inner_membrane	1.1971e+07	1.4232e+07	1.16376e+07	1.31824e+07	1.3106e+07	1.10239e+07	1.34814e+07	1.19016e+07	1.01051
NDH	P00393	NADH dehydrogenase (EC 1.6.99.3)	Cytosol	5.64539e+08	5.46674e+08	5.62263e+08	5.61024e+08	6.03263e+08	6.22976e+08	6.05704e+08	6.07042e+08	0.926236
NDK	P0A763	Nucleoside diphosphate kinase (NDK) (NDP kinase) (EC 2.7.4.6) (Nucleoside-2-P kinase)	Cytosol	1.53376e+08	1.53052e+08	1.48887e+08	1.628e+08	1.50078e+08	1.50396e+08	1.54603e+08	1.4139e+08	1.01982
NEI	P50465	Endonuclease 8 (DNA glycosylase/AP lyase Nei) (EC 3.2.2.-) (EC 4.2.99.18) (DNA-(apurinic or apyrimidinic site) lyase Nei) (Endonuclease VIII)	Cytosol	1.39294e+07	1.36716e+07	1.51355e+07	1.42599e+07	1.3487e+07	1.37412e+07	1.24122e+07	1.31744e+07	1.0576
NEMA	P77258	N-ethylmaleimide reductase (EC 1.-.-.-) (N-ethylmaleimide reducing enzyme)	Cytosol	6.62768e+07	7.19528e+07	7.03993e+07	7.52583e+07	6.7312e+07	6.20021e+07	6.33703e+07	5.92789e+07	1.1357
NEMR	P67430	HTH-type transcriptional repressor NemR	Cytosol	5.52008e+06	6.16681e+06	6.3341e+06	6.55086e+06	7.17478e+06	6.42235e+06	6.25273e+06	6.04583e+06	0.986612
NFI	P68739	Endonuclease V (EndoV) (EC 3.1.21.7) (Deoxyinosine 3'endonuclease) (Deoxyribonuclease V) (DNase V)	Cytosol	1.23415e+07	1.26131e+07	1.26526e+07	1.30121e+07	1.15903e+07	1.13407e+07	1.13052e+07	1.09929e+07	1.11569
NFO	P0A6C1	Endonuclease 4 (EC 3.1.21.2) (Endodeoxyribonuclease IV) (Endonuclease IV)	Cytosol	1.04342e+08	9.70896e+07	1.0237e+08	9.48416e+07	9.87506e+07	1.06127e+08	1.00653e+08	1.08643e+08	0.965949
NFSA	P17117	Oxygen-insensitive NADPH nitroreductase (EC 1.-.-.-) (Modulator of drug activity A)	Cytosol	1.63279e+08	1.53698e+08	1.55913e+08	1.66211e+08	1.58281e+08	1.68147e+08	1.65759e+08	1.55489e+08	0.986089
NFSB	P38489	Oxygen-insensitive NAD(P)H nitroreductase (EC 1.-.-.-) (Dihydropteridine reductase) (EC 1.5.1.34) (FMN-dependent nitroreductase)	Cytosol	2.63985e+08	2.72134e+08	2.72473e+08	2.80069e+08	2.69763e+08	2.61685e+08	2.61359e+08	2.5427e+08	1.04123
NFUA	P63020	Fe/S biogenesis protein NfuA	Cytosol	1.94752e+08	1.76999e+08	1.73423e+08	1.73689e+08	1.9371e+08	2.13139e+08	2.17534e+08	2.172e+08	0.815057
NHAB	P0AFA7	Na(+)/H(+) antiporter NhaB (Sodium/proton antiporter NhaB)	Inner_membrane	3.04983e+07	2.7028e+07	2.96298e+07	2.99801e+07	2.51581e+07	2.83883e+07	2.58955e+07	2.55929e+07	1.15781
NHAR	P0A9G2	Transcriptional activator protein NhaR (Na(+)/H(+) antiporter regulatory protein)	Cytosol	7.71904e+06	7.39718e+06	7.6537e+06	7.53806e+06	7.73714e+06	8.0738e+06	7.80321e+06	7.9229e+06	0.966133
NIRB	P08201	Nitrite reductase (NADH) large subunit (EC 1.7.1.15)	Cytosol	1.43031e+08	1.47305e+08	1.45671e+08	1.47706e+08	1.43402e+08	1.39241e+08	1.40803e+08	1.38863e+08	1.04624
NLPA	P04846	Lipoprotein 28	Inner_membrane	1.00125e+07	1.03278e+07	9.97242e+06	1.02737e+07	1.14286e+07	1.10797e+07	1.14745e+07	1.1138e+07	0.899242
NLPD	P0ADA3	Murein hydrolase activator NlpD	Outer_membrane	1.7942e+08	1.78463e+08	1.77599e+08	1.75722e+08	1.81405e+08	1.82378e+08	1.83265e+08	1.85223e+08	0.97381
NLPE	P40710	Lipoprotein NlpE (Copper homeostasis protein CutF)	Outer_membrane	2.94915e+07	2.91512e+07	3.03896e+07	2.91283e+07	3.19777e+07	3.23511e+07	3.10327e+07	3.23764e+07	0.91167
NLPI	P0AFB1	Lipoprotein NlpI	Outer_membrane	4.54527e+07	4.80625e+07	4.41883e+07	4.50529e+07	5.11049e+07	4.833e+07	5.25673e+07	5.15584e+07	0.881612
NMPC	P21420	Putative outer membrane porin protein NmpC	Outer_membrane	3.62157e+07	3.42109e+07	3.48964e+07	3.46767e+07	3.76599e+07	3.98667e+07	3.90837e+07	3.93312e+07	0.887262
NNR	P31806	Bifunctional NAD(P)H-hydrate repair enzyme Nnr (Nicotinamide nucleotide repair protein) [Includes: ADP-dependent (S)-NAD(P)H-hydrate dehydratase (EC 4.2.1.136) (ADP-dependent NAD(P)HX dehydratase); NAD(P)H-hydrate epimerase (EC 5.1.99.6) (NAD(P)HX epimerase)]	Cytosol	2.21162e+07	2.2224e+07	2.24047e+07	2.25493e+07	2.13863e+07	2.12825e+07	2.11108e+07	2.09755e+07	1.05277
NORR	P37013	Anaerobic nitric oxide reductase transcription regulator NorR	Cytosol	1.78297e+07	1.91469e+07	1.69669e+07	1.70213e+07	1.86014e+07	1.73217e+07	1.95472e+07	1.94848e+07	0.916042
NRDA	P00452	Ribonucleoside-diphosphate reductase 1 subunit alpha (EC 1.17.4.1) (Protein B1) (Ribonucleoside-diphosphate reductase 1 R1 subunit) (Ribonucleotide reductase 1)	Cytosol	9.16303e+08	8.69578e+08	9.22015e+08	9.0439e+08	8.51676e+08	8.97439e+08	8.464e+08	8.62895e+08	1.06198
NRDB	P69924	Ribonucleoside-diphosphate reductase 1 subunit beta (EC 1.17.4.1) (Protein B2) (Protein R2) (Ribonucleotide reductase 1)	Cytosol	4.13911e+08	4.2503e+08	4.32741e+08	4.2532e+08	4.43335e+08	4.31737e+08	4.24044e+08	4.31443e+08	0.985136
NRDD	P28903	Anaerobic ribonucleoside-triphosphate reductase (EC 1.1.98.6) (Class III ribonucleoside-triphosphate reductase)	Cytosol	6.26108e+06	7.54778e+06	7.02957e+06	7.67406e+06	7.62034e+06	6.32127e+06	6.78726e+06	6.21725e+06	1.11486
NRDR	P0A8D0	Transcriptional repressor NrdR	Cytosol	1.74626e+08	1.81487e+08	1.86163e+08	1.84507e+08	1.79657e+08	1.72865e+08	1.68523e+08	1.70035e+08	1.06749
NSRR	P0AF63	HTH-type transcriptional repressor NsrR	Cytosol	1.90814e+07	1.78353e+07	1.82005e+07	1.91526e+07	1.75226e+07	1.87469e+07	1.83707e+07	1.74575e+07	1.03985
NTH	P0AB83	Endonuclease III (EC 4.2.99.18) (DNA-(apurinic or apyrimidinic site) lyase)	Cytosol	1.4519e+08	1.39882e+08	1.43588e+08	1.41514e+08	1.32706e+08	1.37742e+08	1.34187e+08	1.36154e+08	1.05471
NUDB	P0AFC0	Dihydroneopterin triphosphate diphosphatase (EC 3.6.1.67) (Dihydroneopterin triphosphate pyrophosphatase) (dATP pyrophosphohydrolase)	Cytosol	1.14539e+07	1.21476e+07	1.12065e+07	1.2109e+07	1.14737e+07	1.08185e+07	1.1727e+07	1.08529e+07	1.05701
NUDC	P32664	NADH pyrophosphatase (EC 3.6.1.22)	Cytosol	2.05043e+07	2.03313e+07	2.06789e+07	2.12369e+07	2.13658e+07	2.15476e+07	2.11855e+07	2.06289e+07	0.967884
NUDE	P45799	ADP compounds hydrolase NudE (EC 3.6.1.-)	Cytosol	4.04008e+07	4.17191e+07	4.20693e+07	4.03499e+07	4.34113e+07	4.20396e+07	4.16896e+07	4.34661e+07	0.961514
NUDF	Q93K97	ADP-ribose pyrophosphatase (EC 3.6.1.13) (ADP-ribose diphosphatase) (ADP-ribose phosphohydrolase) (ASPPase) (Adenosine diphosphoribose pyrophosphatase) (ADPR-PPase)	Cytosol	2.67278e+07	3.06524e+07	2.98433e+07	3.13646e+07	3.22588e+07	2.81285e+07	2.88911e+07	2.74898e+07	1.06134
NUDI	P52006	Nucleoside triphosphatase NudI (EC 3.6.1.9) (Nucleotide diphosphatase NudI) (Pyrimidine deoxynucleoside triphosphate diphosphatase) (dCTP diphosphatase) (EC 3.6.1.12) (dTTP diphosphatase) (EC 3.6.1.-) (dUTP diphosphatase) (EC 3.6.1.23)	Cytosol	2.11053e+07	1.9446e+07	2.0296e+07	2.15783e+07	1.82036e+07	1.97569e+07	1.89296e+07	1.78046e+07	1.11579
NUDJ	P0AEI6	Phosphatase NudJ (EC 3.6.1.-)	Cytosol	1.18155e+07	1.36726e+07	1.20689e+07	1.16906e+07	1.21298e+07	1.04823e+07	1.18751e+07	1.22594e+07	0.995205
NUDK	P37128	GDP-mannose pyrophosphatase NudK (EC 3.6.1.-)	Cytosol	3.12486e+07	3.1071e+07	3.22284e+07	3.13768e+07	3.38992e+07	3.40929e+07	3.28686e+07	3.37607e+07	0.925599
NUOA	P0AFC3	NADH-quinone oxidoreductase subunit A (EC 1.6.5.11) (NADH dehydrogenase I subunit A) (NDH-1 subunit A) (NUO1)	Inner_membrane	1.07148e+07	9.61254e+06	8.26602e+06	8.8921e+06	8.89468e+06	9.91462e+06	1.15297e+07	1.07179e+07	0.89959
NUOB	P0AFC7	NADH-quinone oxidoreductase subunit B (EC 1.6.5.11) (NADH dehydrogenase I subunit B) (NDH-1 subunit B) (NUO2)	Cytosol	2.29227e+08	2.4739e+08	2.45758e+08	2.48647e+08	1.98387e+08	1.83822e+08	1.85043e+08	1.82893e+08	1.33696
NUOC	P33599	NADH-quinone oxidoreductase subunit C/D (EC 1.6.5.11) (NADH dehydrogenase I subunit C/D) (NDH-1 subunit C/D) (NUO3/NUO4)	Cytosol	4.46631e+08	4.59196e+08	4.71248e+08	4.54424e+08	3.39933e+08	3.30631e+08	3.22175e+08	3.34103e+08	1.37449
NUOE	P0AFD1	NADH-quinone oxidoreductase subunit E (EC 1.6.5.11) (NADH dehydrogenase I subunit E) (NDH-1 subunit E) (NUO5)	Cytosol	6.59323e+07	7.48154e+07	7.29284e+07	7.55506e+07	4.98623e+07	4.3942e+07	4.5079e+07	4.35144e+07	1.66019
NUOF	P31979	NADH-quinone oxidoreductase subunit F (EC 1.6.5.11) (NADH dehydrogenase I subunit F) (NDH-1 subunit F) (NUO6)	Cytosol	2.7385e+08	2.92105e+08	3.29682e+08	3.20576e+08	2.04981e+08	1.9217e+08	1.70267e+08	1.75103e+08	1.6754
NUOG	P33602	NADH-quinone oxidoreductase subunit G (EC 1.6.5.11) (NADH dehydrogenase I subunit G) (NDH-1 subunit G) (NUO7)	Cytosol	4.94608e+08	5.44888e+08	5.68688e+08	5.62287e+08	3.44706e+08	3.12897e+08	2.99803e+08	3.03215e+08	1.79792
NUOI	P0AFD6	NADH-quinone oxidoreductase subunit I (EC 1.6.5.11) (NADH dehydrogenase I subunit I) (NDH-1 subunit I) (NUO9)	Cytosol	1.41942e+08	1.71485e+08	1.76986e+08	1.75365e+08	1.15298e+08	9.54345e+07	9.24679e+07	9.33227e+07	1.83801
NUOJ	P0AFE0	NADH-quinone oxidoreductase subunit J (EC 1.6.5.11) (NADH dehydrogenase I subunit J) (NDH-1 subunit J) (NUO10)	Inner_membrane	6.77551e+07	6.29715e+07	6.41722e+07	6.3087e+07	5.13071e+07	5.52046e+07	5.41717e+07	5.51036e+07	1.16474
NUPC	P0AFF2	Nucleoside permease NupC (Nucleoside-transport system protein NupC)	Inner_membrane	1.89736e+07	1.68553e+07	1.95096e+07	1.91972e+07	2.08894e+07	2.35148e+07	2.03155e+07	2.06461e+07	0.919056
NUSA	P0AFF6	Transcription termination/antitermination protein NusA (N utilization substance protein A) (Transcription termination/antitermination L factor)	Cytosol	9.69653e+08	9.6746e+08	9.77313e+08	9.65956e+08	9.97307e+08	9.99567e+08	9.8949e+08	1.00112e+09	0.970075
NUSB	P0A780	Transcription antitermination protein NusB (Antitermination factor NusB) (N utilization substance protein B)	Cytosol	1.89047e+08	1.8349e+08	1.86276e+08	1.99486e+08	1.88633e+08	1.94345e+08	1.91439e+08	1.78762e+08	0.987615
NUSG	P0AFG0	Transcription termination/antitermination protein NusG	Cytosol	4.31016e+08	4.5292e+08	4.75427e+08	4.72845e+08	4.13139e+08	3.93159e+08	3.74547e+08	3.76592e+08	1.20379
OBGE	P42641	GTPase ObgE/CgtA (EC 3.6.5.-) (GTP-binding protein Obg)	Cytosol	3.63945e+08	3.70551e+08	3.78065e+08	3.82178e+08	3.53201e+08	3.46904e+08	3.4001e+08	3.3635e+08	1.09004
OGT	P0AFH0	Methylated-DNA--protein-cysteine methyltransferase (EC 2.1.1.63) (6-O-methylguanine-DNA methyltransferase) (MGMT) (O-6-methylguanine-DNA-alkyltransferase)	Cytosol	7.80678e+06	8.46802e+06	8.50501e+06	8.36815e+06	8.38208e+06	7.72756e+06	7.69394e+06	7.81978e+06	1.08297
OMPA	P0A910	Outer membrane protein A (Outer membrane protein II*)	Outer_membrane	2.19166e+09	2.13859e+09	2.10185e+09	2.08519e+09	2.76019e+09	2.82868e+09	2.87813e+09	2.90113e+09	0.74316
OMPC	P06996	Outer membrane protein C (Outer membrane protein 1B) (Porin OmpC)	Outer_membrane	1.10097e+09	1.19746e+09	1.23082e+09	1.18579e+09	1.66736e+09	1.533e+09	1.49146e+09	1.54809e+09	0.773548
OMPF	P02931	Outer membrane protein F (Outer membrane protein 1A) (Outer membrane protein B) (Outer membrane protein IA) (Porin OmpF)	Outer_membrane	8.0297e+08	7.77655e+08	8.47523e+08	8.28763e+08	9.82276e+08	1.01425e+09	9.30639e+08	9.51705e+08	0.844139
OMPR	P0AA16	Transcriptional regulatory protein OmpR	Cytosol	2.13325e+08	2.18226e+08	2.21658e+08	2.2141e+08	2.1294e+08	2.08158e+08	2.04935e+08	2.05164e+08	1.06378
OMPT	P09169	Protease 7 (EC 3.4.23.49) (Omptin) (Outer membrane protein 3B) (Protease A) (Protease VII)	Outer_membrane	7.49249e+07	7.97938e+07	7.95138e+07	7.95907e+07	1.139e+08	1.0695e+08	1.07326e+08	1.07223e+08	0.741578
OMPW	P0A915	Outer membrane protein W	Outer_membrane	6.72394e+07	5.76846e+07	5.77866e+07	5.83865e+07	7.0421e+07	8.20853e+07	8.19405e+07	8.10986e+07	0.712585
OMPX	P0A917	Outer membrane protein X	Outer_membrane	4.15804e+08	4.21641e+08	4.41227e+08	4.09088e+08	6.33219e+08	6.24453e+08	5.96733e+08	6.43616e+08	0.665934
OPGE	P75785	Phosphoethanolamine transferase OpgE (EC 2.7.-.-)	Inner_membrane	2.79155e+07	2.73388e+07	2.77152e+07	2.74334e+07	2.75964e+07	2.81785e+07	2.77959e+07	2.80814e+07	0.987011
OPPA	P23843	Periplasmic oligopeptide-binding protein	Periplasm	9.06879e+08	8.9923e+08	9.12743e+08	9.0333e+08	8.56614e+08	8.63901e+08	8.5111e+08	8.5998e+08	1.05454
OPPB	P0AFH2	Oligopeptide transport system permease protein OppB	Inner_membrane	2.97889e+07	2.61812e+07	2.61739e+07	2.70318e+07	2.69151e+07	3.06239e+07	3.06324e+07	2.96603e+07	0.883154
OPPC	P0AFH6	Oligopeptide transport system permease protein OppC	Inner_membrane	5.41351e+07	5.23773e+07	5.14465e+07	5.45463e+07	5.09017e+07	5.26099e+07	5.35618e+07	5.0518e+07	1.02955
OPPD	P76027	Oligopeptide transport ATP-binding protein OppD	Cytosol	1.91465e+08	1.76838e+08	1.80006e+08	1.79738e+08	1.8618e+08	2.01581e+08	1.98033e+08	1.98328e+08	0.907617
OPPF	P77737	Oligopeptide transport ATP-binding protein OppF	Cytosol	2.63689e+08	2.41872e+08	2.42677e+08	2.40492e+08	2.45925e+08	2.68108e+08	2.67218e+08	2.69647e+08	0.905151
ORN	P0A784	Oligoribonuclease (EC 3.1.-.-)	Cytosol	1.79796e+08	1.87398e+08	1.8716e+08	1.84592e+08	1.85752e+08	1.78217e+08	1.78444e+08	1.80926e+08	1.03455
OSMC	P0C0L2	Peroxiredoxin OsmC (EC 1.11.1.15) (Osmotically-inducible protein C)	Cytosol	1.92637e+08	1.9459e+08	1.92078e+08	2.02141e+08	2.04311e+08	2.02261e+08	2.04905e+08	1.94705e+08	0.95247
OSME	P0ADB1	Osmotically-inducible putative lipoprotein OsmE (Activator of ntr-like gene protein)	Outer_membrane	1.46554e+08	1.38673e+08	1.31828e+08	1.28755e+08	1.38314e+08	1.46175e+08	1.53765e+08	1.57435e+08	0.903008
OSMY	P0AFH8	Osmotically-inducible protein Y	Periplasm	4.88931e+08	4.35352e+08	4.51017e+08	4.226e+08	4.40992e+08	4.95265e+08	4.78064e+08	5.10211e+08	0.911226
OTSA	P31677	Trehalose-6-phosphate synthase (TPS) (EC 2.4.1.15) (Alpha,alpha-trehalose-phosphate synthase [UDP-forming]) (Osmoregulatory trehalose synthesis protein A) (OtsA) (UDP-glucose-glucosephosphate glucosyltransferase)	Cytosol	7.15314e+07	6.73708e+07	7.32152e+07	6.96041e+07	7.49733e+07	7.96034e+07	7.32491e+07	7.70493e+07	0.928731
OTSB	P31678	Trehalose-6-phosphate phosphatase (TPP) (EC 3.1.3.12) (Osmoregulatory trehalose synthesis protein B) (Trehalose 6-phosphate phosphatase) (Trehalose-phosphatase)	Cytosol	8.57903e+06	8.96743e+06	9.06926e+06	8.6649e+06	8.96422e+06	8.57596e+06	8.47967e+06	8.87538e+06	1.01097
OXYR	P0ACQ4	Hydrogen peroxide-inducible genes activator (Morphology and auto-aggregation control protein)	Cytosol	6.38076e+07	5.74668e+07	6.08415e+07	5.81215e+07	6.33617e+07	7.0353e+07	6.64507e+07	6.95605e+07	0.875571
PAAY	P77181	Phenylacetic acid degradation protein PaaY	Cytosol	1.46056e+07	1.58928e+07	1.48171e+07	1.50052e+07	1.62827e+07	1.4964e+07	1.60503e+07	1.58491e+07	0.934959
PABA	P00903	Aminodeoxychorismate synthase component 2 (ADC synthase) (ADCS) (EC 2.6.1.85) (4-amino-4-deoxychorismate synthase component 2) (Aminodeoxychorismate synthase, glutamine amidotransferase component)	Cytosol	2.58935e+07	2.7223e+07	2.65361e+07	2.65342e+07	2.44095e+07	2.32174e+07	2.38184e+07	2.38201e+07	1.11402
PABB	P05041	Aminodeoxychorismate synthase component 1 (ADC synthase) (ADCS) (EC 2.6.1.85) (4-amino-4-deoxychorismate synthase component 1)	Cytosol	4.2317e+07	4.43057e+07	4.70991e+07	4.34097e+07	4.61115e+07	4.40417e+07	4.14296e+07	4.49508e+07	0.985855
PAL	P0A912	Peptidoglycan-associated lipoprotein (PAL) (Tol-Pal system lipoprotein Pal)	Outer_membrane	4.44344e+08	4.63161e+08	4.60426e+08	4.58945e+08	1.18349e+08	1.13541e+08	1.14215e+08	1.14584e+08	4.01826
PANB	P31057	3-methyl-2-oxobutanoate hydroxymethyltransferase (EC 2.1.2.11) (Ketopantoate hydroxymethyltransferase) (KPHMT)	Cytosol	8.18204e+07	7.85971e+07	8.07697e+07	8.46328e+07	8.00622e+07	8.33456e+07	8.11036e+07	7.74016e+07	1.00892
PANC	P31663	Pantothenate synthetase (PS) (EC 6.3.2.1) (Pantoate--beta-alanine ligase) (Pantoate-activating enzyme)	Cytosol	1.2054e+08	1.12499e+08	1.10086e+08	1.1205e+08	1.31816e+08	1.41238e+08	1.44334e+08	1.41803e+08	0.79335
PAND	P0A790	Aspartate 1-decarboxylase (EC 4.1.1.11) (Aspartate alpha-decarboxylase) [Cleaved into: Aspartate 1-decarboxylase beta chain; Aspartate 1-decarboxylase alpha chain]	Cytosol	1.24385e+08	1.25112e+08	1.20007e+08	1.24146e+08	1.33808e+08	1.3303e+08	1.38689e+08	1.34066e+08	0.92779
PANE	P0A9J4	2-dehydropantoate 2-reductase (EC 1.1.1.169) (Ketopantoate reductase) (KPA reductase) (KPR)	Outer_membrane	3.0201e+07	2.8958e+07	2.79971e+07	2.87059e+07	3.1214e+07	3.25539e+07	3.36712e+07	3.28398e+07	0.88183
PANZ	P37613	PanD regulatory factor	Cytosol	2.39519e+07	2.47672e+07	2.59721e+07	2.74676e+07	2.67341e+07	2.58541e+07	2.46546e+07	2.33122e+07	1.0057
PARC	P0AFI2	DNA topoisomerase 4 subunit A (EC 5.99.1.3) (Topoisomerase IV subunit A)	Cytosol	3.638e+08	3.5168e+08	3.56887e+08	3.58542e+08	3.53651e+08	3.6584e+08	3.60501e+08	3.58837e+08	0.994576
PARE	P20083	DNA topoisomerase 4 subunit B (EC 5.99.1.3) (Topoisomerase IV subunit B)	Cytosol	3.0587e+08	3.04949e+08	3.10457e+08	3.10395e+08	3.38481e+08	3.39503e+08	3.3348e+08	3.33547e+08	0.917121
PBPG	P0AFI5	D-alanyl-D-alanine endopeptidase (DD-endopeptidase) (EC 3.4.21.-) (Penicillin-binding protein 7) (PBP-7)	Periplasm	9.34014e+07	8.46472e+07	8.37608e+07	9.20435e+07	7.96984e+07	8.79409e+07	8.88715e+07	8.08742e+07	1.05033
PCKA	P22259	Phosphoenolpyruvate carboxykinase (ATP) (PCK) (PEP carboxykinase) (PEPCK) (EC 4.1.1.49)	Cytosol	6.21508e+08	6.30187e+08	6.39366e+08	6.34953e+08	6.10839e+08	6.02426e+08	5.93778e+08	5.97905e+08	1.05402
PCM	P0A7A5	Protein-L-isoaspartate O-methyltransferase (EC 2.1.1.77) (L-isoaspartyl protein carboxyl methyltransferase) (Protein L-isoaspartyl methyltransferase) (Protein-beta-aspartate methyltransferase) (PIMT)	Cytosol	5.37587e+07	5.9744e+07	5.42497e+07	5.9486e+07	5.80863e+07	5.2267e+07	5.75605e+07	5.24938e+07	1.03784
PCNB	P0ABF1	Poly(A) polymerase I (PAP I) (EC 2.7.7.19) (Plasmid copy number protein)	Cytosol	2.64949e+08	2.57088e+08	2.6563e+08	2.5996e+08	2.40652e+08	2.4801e+08	2.40035e+08	2.4527e+08	1.08043
PDHR	P0ACL9	Pyruvate dehydrogenase complex repressor	Cytosol	1.301e+08	1.36019e+08	1.26542e+08	1.37793e+08	1.32309e+08	1.26552e+08	1.3603e+08	1.24923e+08	1.02906
PDXA	P19624	4-hydroxythreonine-4-phosphate dehydrogenase (EC 1.1.1.262) (4-(phosphohydroxy)-L-threonine dehydrogenase)	Cytosol	1.3586e+07	1.51003e+07	1.50218e+07	1.4268e+07	1.6241e+07	1.46123e+07	1.46886e+07	1.54647e+07	0.972652
PDXB	P05459	Erythronate-4-phosphate dehydrogenase (EC 1.1.1.290)	Cytosol	2.74852e+08	2.61026e+08	2.64873e+08	2.61707e+08	2.62495e+08	2.76399e+08	2.72385e+08	2.7568e+08	0.960867
PDXH	P0AFI7	Pyridoxine/pyridoxamine 5'-phosphate oxidase (EC 1.4.3.5) (PNP/PMP oxidase) (PNPOx) (Pyridoxal 5'-phosphate synthase)	Cytosol	1.75039e+08	1.77707e+08	1.895e+08	1.81221e+08	1.71349e+08	1.68777e+08	1.58273e+08	1.65503e+08	1.07394
PDXI	P25906	Pyridoxine 4-dehydrogenase (EC 1.1.1.65)	Cytosol	2.27559e+07	2.45219e+07	2.21934e+07	2.42596e+07	2.38482e+07	2.21308e+07	2.44527e+07	2.237e+07	1.01933
PDXJ	P0A794	Pyridoxine 5'-phosphate synthase (PNP synthase) (EC 2.6.99.2)	Cytosol	1.31877e+08	1.4103e+08	1.43424e+08	1.4817e+08	1.01208e+08	9.46397e+07	9.30603e+07	9.00791e+07	1.51568
PDXK	P40191	Pyridoxine/pyridoxal/pyridoxamine kinase (PN/PL/PM kinase) (EC 2.7.1.35) (B6-vitamer kinase) (Pyridoxal kinase 1) (PL kinase 1)	Cytosol	5.54851e+07	5.59421e+07	6.05301e+07	5.8299e+07	6.47374e+07	6.42086e+07	5.93417e+07	6.16128e+07	0.908735
PDXY	P77150	Pyridoxal kinase PdxY (PL kinase) (EC 2.7.1.35) (Pyridoxal kinase 2) (PL kinase 2)	Cytosol	6.34365e+07	6.22226e+07	6.82066e+07	6.63166e+07	6.48065e+07	6.60708e+07	6.02741e+07	6.19919e+07	1.02431
PEPA	P68767	Cytosol aminopeptidase (EC 3.4.11.1) (Aminopeptidase A/I) (Leucine aminopeptidase) (LAP) (EC 3.4.11.10) (Leucyl aminopeptidase)	Cytosol	2.66602e+08	2.46067e+08	2.90655e+08	2.64703e+08	1.32989e+08	1.44087e+08	1.21983e+08	1.33943e+08	1.99047
PEPB	P37095	Peptidase B (EC 3.4.11.23) (Aminopeptidase B)	Cytosol	2.7136e+08	3.01001e+08	3.20303e+08	3.16503e+08	1.89464e+08	1.70807e+08	1.60513e+08	1.62441e+08	1.85533
PEPD	P15288	Cytosol non-specific dipeptidase (EC 3.4.13.18) (Aminoacyl-histidine dipeptidase) (Beta-alanyl-histidine dipeptidase) (Carnosinase) (Cysteinylglycinase) (Peptidase D) (Xaa-His dipeptidase) (X-His dipeptidase)	Cytosol	5.01737e+08	4.79154e+08	5.01733e+08	5.12796e+08	5.4621e+08	5.71953e+08	5.46214e+08	5.3443e+08	0.918571
PEPN	P04825	Aminopeptidase N (EC 3.4.11.2) (Alpha-aminoacylpeptide hydrolase)	Cytosol	4.64064e+08	4.67153e+08	4.65219e+08	4.73559e+08	4.8108e+08	4.77899e+08	4.79885e+08	4.71435e+08	0.973477
PEPP	P15034	Xaa-Pro aminopeptidase (EC 3.4.11.9) (Aminoacylproline aminopeptidase) (Aminopeptidase P II) (APP-II) (X-Pro aminopeptidase)	Cytosol	1.49704e+08	1.4903e+08	1.51984e+08	1.5033e+08	1.47281e+08	1.47947e+08	1.45072e+08	1.46668e+08	1.02071
PEPQ	P21165	Xaa-Pro dipeptidase (X-Pro dipeptidase) (EC 3.4.13.9) (Imidodipeptidase) (Proline dipeptidase) (Prolidase)	Cytosol	2.5554e+08	2.56406e+08	2.67386e+08	2.65117e+08	2.62199e+08	2.61313e+08	2.50582e+08	2.52727e+08	1.01512
PEPT	P29745	Peptidase T (EC 3.4.11.4) (Aminotripeptidase) (Tripeptidase) (Tripeptide aminopeptidase)	Cytosol	1.4738e+08	1.48688e+08	1.4566e+08	1.44946e+08	1.48984e+08	1.47674e+08	1.50744e+08	1.51486e+08	0.977752
PFKA	P0A796	ATP-dependent 6-phosphofructokinase isozyme 1 (ATP-PFK 1) (Phosphofructokinase 1) (EC 2.7.1.11) (6-phosphofructokinase isozyme I) (Phosphohexokinase 1)	Cytosol	3.72601e+08	3.63682e+08	3.73465e+08	3.6202e+08	3.65835e+08	3.74807e+08	3.64989e+08	3.76528e+08	0.994406
PFKB	P06999	ATP-dependent 6-phosphofructokinase isozyme 2 (ATP-PFK 2) (Phosphofructokinase 2) (EC 2.7.1.11) (6-phosphofructokinase isozyme II) (Phosphohexokinase 2)	Cytosol	1.04143e+08	1.02666e+08	1.03515e+08	1.04544e+08	1.06385e+08	1.07916e+08	1.0703e+08	1.05977e+08	0.973042
PFLA	P0A9N4	Pyruvate formate-lyase 1-activating enzyme (EC 1.97.1.4) (Formate-C-acetyltransferase-activating enzyme 1) (PFL-activating enzyme 1)	Cytosol	1.40716e+08	1.38975e+08	1.37255e+08	1.3785e+08	1.46025e+08	1.47855e+08	1.49707e+08	1.49062e+08	0.932363
PFLB	P09373	Formate acetyltransferase 1 (EC 2.3.1.54) (Pyruvate formate-lyase 1)	Cytosol	1.23467e+09	1.20287e+09	1.27535e+09	1.24265e+09	1.20071e+09	1.23245e+09	1.16242e+09	1.193e+09	1.03495
PGI	P0A6T1	Glucose-6-phosphate isomerase (GPI) (EC 5.3.1.9) (Phosphoglucose isomerase) (PGI) (Phosphohexose isomerase) (PHI)	Cytosol	8.14359e+08	7.71206e+08	8.17201e+08	8.10835e+08	7.93764e+08	8.3818e+08	7.91004e+08	7.97214e+08	1.02152
PGK	P0A799	Phosphoglycerate kinase (EC 2.7.2.3)	Cytosol	1.5517e+09	1.42579e+09	1.51186e+09	1.46986e+09	1.43548e+09	1.56224e+09	1.4733e+09	1.5154e+09	0.998062
PGL	P52697	6-phosphogluconolactonase (6-P-gluconolactonase) (Pgl) (EC 3.1.1.31)	Cytosol	1.4749e+08	1.56309e+08	1.43051e+08	1.51918e+08	1.51247e+08	1.42714e+08	1.55941e+08	1.46839e+08	1.00487
PGM	P36938	Phosphoglucomutase (PGM) (EC 5.4.2.2) (Glucose phosphomutase)	Cytosol	4.39871e+08	4.37636e+08	4.62438e+08	4.48077e+08	4.58619e+08	4.60961e+08	4.36238e+08	4.5022e+08	0.97718
PGPC	P0AD42	Phosphatidylglycerophosphatase C (EC 3.1.3.27) (Phosphatidylglycerolphosphate phosphatase C) (PGP phosphatase C)	Inner_membrane	1.44982e+07	1.36653e+07	1.24704e+07	1.24887e+07	1.29826e+07	1.3774e+07	1.50937e+07	1.50717e+07	0.910362
PHEA	P0A9J8	P-protein [Includes: Chorismate mutase (CM) (EC 5.4.99.5); Prephenate dehydratase (PDT) (EC 4.2.1.51)]	Cytosol	2.30445e+08	2.17586e+08	2.27692e+08	2.26438e+08	2.36505e+08	2.50483e+08	2.39365e+08	2.4069e+08	0.946009
PHES	P08312	Phenylalanine--tRNA ligase alpha subunit (EC 6.1.1.20) (Phenylalanyl-tRNA synthetase alpha subunit) (PheRS)	Cytosol	4.65613e+08	4.65935e+08	4.87761e+08	4.66377e+08	3.52785e+08	3.52542e+08	3.36766e+08	3.52208e+08	1.3229
PHET	P07395	Phenylalanine--tRNA ligase beta subunit (EC 6.1.1.20) (Phenylalanyl-tRNA synthetase beta subunit) (PheRS)	Cytosol	1.33597e+09	1.44819e+09	1.52085e+09	1.50064e+09	1.03892e+09	9.5841e+08	9.12624e+08	9.24912e+08	1.56675
PHNA	P0AFJ1	Protein PhnA	Cytosol	1.9902e+08	1.82014e+08	1.84753e+08	1.85581e+08	1.80666e+08	1.97545e+08	1.94617e+08	1.93749e+08	0.953579
PHNB	P16681	Protein PhnB	Cytosol	2.97837e+07	2.8138e+07	2.88714e+07	2.96742e+07	3.00705e+07	3.18294e+07	3.10208e+07	3.01816e+07	0.956949
PHOA	P00634	Alkaline phosphatase (APase) (EC 3.1.3.1)	Periplasm	2.14096e+07	1.74901e+07	1.91651e+07	1.8169e+07	2.49786e+07	3.05763e+07	2.7904e+07	2.94338e+07	0.652053
PHOP	P23836	Transcriptional regulatory protein PhoP	Cytosol	9.66825e+07	9.94447e+07	1.01414e+08	9.79212e+07	1.015e+08	9.86804e+07	9.67642e+07	1.00216e+08	0.992425
PHOQ	P23837	Sensor protein PhoQ (EC 2.7.13.3) (EC 3.1.3.-) (Sensor histidine protein kinase/phosphatase PhoQ)	Inner_membrane	1.10624e+07	1.26089e+07	1.10023e+07	1.1768e+07	1.21981e+07	1.0702e+07	1.22648e+07	1.14667e+07	0.966581
PHOU	P0A9K7	Phosphate-specific transport system accessory protein PhoU (Pst system accessory protein PhoU) (Negative regulator of Pho regulon)	Cytosol	1.05891e+08	1.02783e+08	8.71475e+07	9.0917e+07	1.11088e+08	1.14449e+08	1.34982e+08	1.29385e+08	0.800376
PITA	P0AFJ7	Low-affinity inorganic phosphate transporter 1	Inner_membrane	1.25899e+08	1.23779e+08	1.22764e+08	1.2502e+08	1.18112e+08	1.20134e+08	1.21127e+08	1.18941e+08	1.04073
PKA	P76594	Protein lysine acetyltransferase Pka (EC 2.3.1.-)	Inner_membrane	1.10034e+07	1.28364e+07	1.14484e+07	1.0917e+07	1.13687e+07	9.74532e+06	1.09268e+07	1.14587e+07	1.0078
PLAP	P0AA47	Low-affinity putrescine importer PlaP	Inner_membrane	8.62833e+07	7.67611e+07	8.40847e+07	8.10676e+07	7.15713e+07	8.04496e+07	7.34427e+07	7.6176e+07	1.10456
PLDA	P0A921	Phospholipase A1 (EC 3.1.1.32) (EC 3.1.1.4) (Detergent-resistant phospholipase A) (DR-phospholipase A) (Outer membrane phospholipase A) (OM PLA) (OMPLA) (Phosphatidylcholine 1-acylhydrolase)	Outer_membrane	2.20853e+07	2.19397e+07	2.19799e+07	2.23703e+07	2.5819e+07	2.59903e+07	2.59429e+07	2.549e+07	0.851317
PLDB	P07000	Lysophospholipase L2 (EC 3.1.1.5) (Lecithinase B)	Cytosol	5.88799e+06	6.32413e+06	5.69789e+06	6.49738e+06	6.76352e+06	6.29708e+06	6.98917e+06	6.12917e+06	0.937423
PLIG	P76002	Inhibitor of g-type lysozyme	Periplasm	2.42419e+07	2.36406e+07	2.24914e+07	2.34725e+07	2.45625e+07	2.51873e+07	2.64742e+07	2.53676e+07	0.931943
PLSB	P0A7A7	Glycerol-3-phosphate acyltransferase (GPAT) (EC 2.3.1.15)	Cytosol	2.74833e+08	2.67193e+08	2.63996e+08	2.70002e+08	2.65064e+08	2.72642e+08	2.75944e+08	2.69806e+08	0.990369
PLSC	P26647	1-acyl-sn-glycerol-3-phosphate acyltransferase (1-AGP acyltransferase) (1-AGPAT) (EC 2.3.1.51) (EC 2.3.1.n4) (Lysophosphatidic acid acyltransferase) (LPAAT) (Phosphatidic acid synthase) (PA synthase)	Inner_membrane	6.39242e+07	6.24617e+07	5.78631e+07	5.58837e+07	6.73376e+07	6.89142e+07	7.43911e+07	7.7026e+07	0.842096
PLSX	P27247	Phosphate acyltransferase (EC 2.3.1.n2) (Acyl-ACP phosphotransacylase) (Acyl-[acyl-carrier-protein]--phosphate acyltransferase) (Phosphate-acyl-ACP acyltransferase)	Cytosol	2.95116e+07	3.03217e+07	3.02669e+07	2.91914e+07	2.98559e+07	2.90583e+07	2.91109e+07	3.01835e+07	1.01409
PMBA	P0AFK0	Metalloprotease PmbA (EC 3.4.-.-) (Protein TldE)	Cytosol	2.37427e+08	2.36364e+08	2.33638e+08	2.42073e+08	2.34334e+08	2.35388e+08	2.38135e+08	2.29837e+08	1.00867
PNCA	P21369	Nicotinamidase (EC 3.5.1.19) (Nicotinamide deamidase) (NAMase) (Pyrazinamidase) (PZAase) (EC 3.5.1.-)	Cytosol	2.66581e+07	2.74833e+07	2.63755e+07	2.59144e+07	2.85249e+07	2.76684e+07	2.88305e+07	2.93435e+07	0.924701
PNCB	P18133	Nicotinate phosphoribosyltransferase (NAPRTase) (EC 6.3.4.21)	Periplasm	2.02234e+08	1.84209e+08	2.00511e+08	1.89068e+08	2.04814e+08	2.24856e+08	2.06575e+08	2.19077e+08	0.916832
PNCC	P0A6G3	Nicotinamide-nucleotide amidohydrolase PncC (NMN amidohydrolase PncC) (EC 3.5.1.42) (NMN deamidase) (Nicotinamide-nucleotide amidase)	Cytosol	4.22366e+07	4.46065e+07	4.09009e+07	4.49897e+07	4.40846e+07	4.17425e+07	4.55242e+07	4.13869e+07	1.01335
PNP	P05055	Polyribonucleotide nucleotidyltransferase (EC 2.7.7.8) (Polynucleotide phosphorylase) (PNPase)	Cytosol	1.19289e+09	1.19944e+09	1.20735e+09	1.21772e+09	1.19295e+09	1.18644e+09	1.17866e+09	1.16862e+09	1.01765
PNTA	P07001	NAD(P) transhydrogenase subunit alpha (EC 1.6.1.2) (Nicotinamide nucleotide transhydrogenase subunit alpha) (Pyridine nucleotide transhydrogenase subunit alpha)	Inner_membrane	2.82194e+08	2.72455e+08	2.7855e+08	2.80505e+08	2.72075e+08	2.81801e+08	2.75634e+08	2.73714e+08	1.0177
PNTB	P0AB67	NAD(P) transhydrogenase subunit beta (EC 1.6.1.2) (Nicotinamide nucleotide transhydrogenase subunit beta) (Pyridine nucleotide transhydrogenase subunit beta)	Inner_membrane	5.43752e+07	5.30705e+07	5.45089e+07	5.42479e+07	5.37584e+07	5.508e+07	5.36266e+07	5.38846e+07	1.00911
POLA	P00582	DNA polymerase I (POL I) (EC 2.7.7.7)	Cytosol	3.91344e+08	4.09571e+08	4.08433e+08	4.05243e+08	4.04698e+08	3.86688e+08	3.87766e+08	3.90817e+08	1.04511
POTA	P69874	Spermidine/putrescine import ATP-binding protein PotA (EC 3.6.3.31)	Cytosol	2.59642e+08	2.57922e+08	2.70027e+08	2.66108e+08	2.48546e+08	2.50204e+08	2.38987e+08	2.42506e+08	1.07098
POTC	P0AFK6	Spermidine/putrescine transport system permease protein PotC	Inner_membrane	1.46851e+07	1.29107e+07	1.19974e+07	1.09708e+07	1.22128e+07	1.38913e+07	1.49488e+07	1.63476e+07	0.865987
POTD	P0AFK9	Spermidine/putrescine-binding periplasmic protein (SPBP)	Periplasm	4.22834e+08	4.15285e+08	4.20275e+08	4.15279e+08	4.12529e+08	4.20029e+08	4.15041e+08	4.20034e+08	1.00066
POXB	P07003	Pyruvate dehydrogenase [ubiquinone] (EC 1.2.5.1) (Pyruvate oxidase) (POX) [Cleaved into: Alpha-peptide]	Cytosol	2.87189e+08	2.933e+08	3.03993e+08	2.86041e+08	2.8465e+08	2.78718e+08	2.68914e+08	2.85792e+08	1.03062
PPA	P0A7A9	Inorganic pyrophosphatase (EC 3.6.1.1) (Pyrophosphate phospho-hydrolase) (PPase)	Cytosol	8.32741e+08	8.14092e+08	8.1179e+08	8.02713e+08	8.29234e+08	8.4823e+08	8.50635e+08	8.60255e+08	0.957044
PPC	P00864	Phosphoenolpyruvate carboxylase (PEPC) (PEPCase) (EC 4.1.1.31)	Cytosol	4.48689e+08	4.33447e+08	4.44863e+08	4.22649e+08	4.29215e+08	4.44308e+08	4.32906e+08	4.5566e+08	1.00159
PPIA	P0AFL3	Peptidyl-prolyl cis-trans isomerase A (PPIase A) (EC 5.2.1.8) (Cyclophilin A) (Rotamase A)	Periplasm	1.46436e+08	1.55042e+08	1.50559e+08	1.4796e+08	1.50471e+08	1.42119e+08	1.4635e+08	1.48921e+08	1.01115
PPIB	P23869	Peptidyl-prolyl cis-trans isomerase B (PPIase B) (EC 5.2.1.8) (Rotamase B)	Cytosol	7.17503e+08	6.72075e+08	6.84666e+08	6.7087e+08	6.399e+08	6.83153e+08	6.7059e+08	6.84381e+08	1.00239
PPIC	P0A9L5	Peptidyl-prolyl cis-trans isomerase C (PPIase C) (EC 5.2.1.8) (Par10) (Parvulin) (Rotamase C)	Cytosol	1.00223e+08	9.80675e+07	9.73712e+07	9.74598e+07	1.02384e+08	1.04634e+08	1.05383e+08	1.05287e+08	0.931451
PPID	P0ADY1	Peptidyl-prolyl cis-trans isomerase D (PPIase D) (EC 5.2.1.8) (Rotamase D)	Inner_membrane	7.52968e+08	7.61263e+08	7.54974e+08	7.52166e+08	7.33274e+08	7.25283e+08	7.31325e+08	7.34055e+08	1.0296
PPK	P0A7B1	Polyphosphate kinase (EC 2.7.4.1) (ATP-polyphosphate phosphotransferase) (Polyphosphoric acid kinase)	Cytosol	1.11903e+08	1.11563e+08	1.11428e+08	1.12024e+08	1.1047e+08	1.10806e+08	1.1094e+08	1.1035e+08	1.0099
PPNN	P0ADR8	Pyrimidine/purine nucleotide 5'-monophosphate nucleosidase (EC 3.2.2.-) (EC 3.2.2.10) (AMP nucleosidase) (EC 3.2.2.4) (CMP nucleosidase) (GMP nucleosidase) (IMP nucleosidase) (UMP nucleosidase) (dTMP nucleosidase)	Cytosol	2.24892e+08	2.19111e+08	2.20581e+08	2.18824e+08	2.32782e+08	2.38923e+08	2.37331e+08	2.39237e+08	0.923248
PPNP	P0C037	Pyrimidine/purine nucleoside phosphorylase (EC 2.4.2.1) (EC 2.4.2.2) (Adenosine phosphorylase) (Cytidine phosphorylase) (Guanosine phosphorylase) (EC 2.4.2.15) (Inosine phosphorylase) (Thymidine phosphorylase) (EC 2.4.2.4) (Uridine phosphorylase) (EC 2.4.2.3) (Xanthosine phosphorylase)	Cytosol	3.0877e+07	2.94695e+07	3.20368e+07	3.14342e+07	3.02377e+07	3.16818e+07	2.91429e+07	2.97016e+07	1.03974
PPSA	P23538	Phosphoenolpyruvate synthase (PEP synthase) (EC 2.7.9.2) (Pyruvate, water dikinase)	Cytosol	2.4595e+08	2.57935e+08	2.59834e+08	2.62114e+08	2.47601e+08	2.36096e+08	2.3437e+08	2.32332e+08	1.10057
PPSR	P0A8A4	Phosphoenolpyruvate synthase regulatory protein (PEP synthase regulatory protein) (PSRP) (EC 2.7.11.33) (EC 2.7.4.28) (Pyruvate, water dikinase regulatory protein)	Cytosol	2.52724e+07	2.78369e+07	2.72342e+07	2.72721e+07	2.68398e+07	2.43671e+07	2.49063e+07	2.48717e+07	1.09499
PPTA	P31992	Tautomerase PptA (EC 5.3.2.-)	Cytosol	6.81621e+06	6.49096e+06	5.18629e+06	5.49733e+06	6.81342e+06	7.15482e+06	8.95471e+06	8.44804e+06	0.778969
PPX	P0AFL6	Exopolyphosphatase (ExopolyPase) (EC 3.6.1.11) (Metaphosphatase)	Cytosol	2.62298e+07	2.69777e+07	2.69089e+07	2.77259e+07	2.70455e+07	2.62958e+07	2.6363e+07	2.55862e+07	1.02332
PQIB	P43671	Paraquat-inducible protein B	Inner_membrane	1.60255e+08	1.59038e+08	1.67878e+08	1.62254e+08	1.48668e+08	1.49806e+08	1.41918e+08	1.46837e+08	1.09146
PQQL	P31828	Probable zinc protease PqqL (EC 3.4.24.-)	Periplasm	4.17035e+07	4.43713e+07	4.40233e+07	4.33173e+07	4.32101e+07	4.06122e+07	4.09332e+07	4.16004e+07	1.05838
PRC	P23865	Tail-specific protease (EC 3.4.21.102) (C-terminal-processing peptidase) (PRC protein) (Protease Re)	Periplasm	5.54122e+08	5.51735e+08	5.63147e+08	5.59002e+08	5.26594e+08	5.28873e+08	5.18155e+08	5.21997e+08	1.06158
PRET	P76440	NAD-dependent dihydropyrimidine dehydrogenase subunit PreT (DPD) (EC 1.3.1.1) (Dihydrothymine dehydrogenase) (Dihydrouracil dehydrogenase)	Cytosol	2.65961e+07	2.83815e+07	2.75825e+07	2.52725e+07	2.75074e+07	2.57771e+07	2.65237e+07	2.89481e+07	1.00339
PRFA	P0A7I0	Peptide chain release factor RF1 (RF-1)	Cytosol	1.59506e+08	1.65034e+08	1.65842e+08	1.67595e+08	1.60555e+08	1.55178e+08	1.54422e+08	1.52806e+08	1.06873
PRFB	P07012	Peptide chain release factor RF2 (RF-2)	Cytosol	5.43767e+08	5.47119e+08	5.61315e+08	5.48381e+08	5.54197e+08	5.50802e+08	5.36871e+08	5.49533e+08	0.995608
PRFC	P0A7I4	Peptide chain release factor RF3 (RF-3)	Cytosol	7.48971e+08	7.04094e+08	7.35908e+08	7.37315e+08	6.91713e+08	7.35801e+08	7.03991e+08	7.02648e+08	1.04734
PRIA	P17888	Primosomal protein N' (EC 3.6.4.-) (ATP-dependent helicase PriA) (Replication factor Y)	Cytosol	1.3321e+07	1.34519e+07	1.31316e+07	1.31944e+07	1.4825e+07	1.46807e+07	1.50389e+07	1.49672e+07	0.890051
PRIB	P07013	Primosomal replication protein N	Cytosol	1.68527e+07	1.8681e+07	1.89505e+07	1.87808e+07	1.95516e+07	1.76382e+07	1.73872e+07	1.75444e+07	1.0648
PRLC	P27298	Oligopeptidase A (EC 3.4.24.70)	Cytosol	3.64348e+08	3.4858e+08	3.49766e+08	3.45143e+08	3.69757e+08	3.86482e+08	3.85172e+08	3.90332e+08	0.905005
PRLF	P15373	Antitoxin PrlF (HtrA suppressor protein SohA)	Cytosol	1.26898e+07	1.24228e+07	1.28278e+07	1.33651e+07	1.54209e+07	1.57525e+07	1.52551e+07	1.46418e+07	0.831891
PRMA	P0A8T1	Ribosomal protein L11 methyltransferase (L11 Mtase) (EC 2.1.1.-)	Cytosol	6.43052e+07	7.40092e+07	7.86686e+07	7.48404e+07	7.4658e+07	6.48689e+07	6.10269e+07	6.41485e+07	1.15379
PRMB	P39199	50S ribosomal protein L3 glutamine methyltransferase (L3 MTase) (EC 2.1.1.298) (N5-glutamine methyltransferase PrmB)	Cytosol	8.00474e+07	7.66368e+07	8.00705e+07	7.81743e+07	7.59644e+07	7.9345e+07	7.59425e+07	7.77846e+07	1.02938
PRMC	P0ACC1	Release factor glutamine methyltransferase (RF MTase) (EC 2.1.1.297) (M.EcoKHemKP) (N5-glutamine methyltransferase PrmC) (Protein release factor methylation C) (Protein-(glutamine-N5) MTase PrmC) (Protein-glutamine N-methyltransferase PrmC)	Cytosol	1.99747e+07	2.10551e+07	2.13094e+07	2.0781e+07	2.03923e+07	1.93459e+07	1.9115e+07	1.96011e+07	1.07427
PROA	P07004	Gamma-glutamyl phosphate reductase (GPR) (EC 1.2.1.41) (Glutamate-5-semialdehyde dehydrogenase) (Glutamyl-gamma-semialdehyde dehydrogenase) (GSA dehydrogenase)	Cytosol	2.70545e+08	2.60836e+08	2.87648e+08	2.75783e+08	2.17689e+08	2.25792e+08	2.04746e+08	2.13555e+08	1.2671
PROB	P0A7B5	Glutamate 5-kinase (EC 2.7.2.11) (Gamma-glutamyl kinase) (GK)	Cytosol	2.70943e+08	2.74974e+08	2.77004e+08	2.74427e+08	2.74205e+08	2.70185e+08	2.68206e+08	2.70724e+08	1.0157
PROC	P0A9L8	Pyrroline-5-carboxylate reductase (P5C reductase) (P5CR) (EC 1.5.1.2) (PCA reductase)	Cytosol	9.31491e+07	9.36666e+07	9.84876e+07	1.00532e+08	9.86708e+07	9.81257e+07	9.33224e+07	9.14249e+07	1.00495
PROP	P0C0L7	Proline/betaine transporter (Proline porter II) (PPII)	Inner_membrane	3.16205e+07	3.30391e+07	3.29146e+07	3.37902e+07	3.35572e+07	3.21163e+07	3.22378e+07	3.14024e+07	1.02486
PROQ	P45577	RNA chaperone ProQ	Cytosol	4.71647e+08	5.12672e+08	4.83898e+08	5.38304e+08	4.80231e+08	4.41802e+08	4.68073e+08	4.20765e+08	1.09711
PROS	P16659	Proline--tRNA ligase (EC 6.1.1.15) (Global RNA synthesis factor) (Prolyl-tRNA synthetase) (ProRS)	Cytosol	7.96753e+08	7.52808e+08	7.94129e+08	7.90838e+08	7.70164e+08	8.15123e+08	7.7271e+08	7.75925e+08	1.02347
PROV	P14175	Glycine betaine/proline betaine transport system ATP-binding protein ProV	Cytosol	4.25886e+07	4.43768e+07	4.23705e+07	4.27172e+07	4.45179e+07	4.2724e+07	4.4747e+07	4.43838e+07	0.959557
PROX	P0AFM2	Glycine betaine/proline betaine-binding periplasmic protein (GBBP)	Periplasm	2.65839e+07	2.58472e+07	2.43522e+07	2.37074e+07	2.38237e+07	2.45027e+07	2.6007e+07	2.67143e+07	0.995621
PROY	P0AAE2	Proline-specific permease ProY	Inner_membrane	1.30351e+07	1.23524e+07	1.27994e+07	1.30088e+07	1.1966e+07	1.26273e+07	1.21863e+07	1.19902e+07	1.06763
PRPB	P77541	2-methylisocitrate lyase (2-MIC) (MICL) (EC 4.1.3.30) ((2R,3S)-2-methylisocitrate lyase)	Inner_membrane	1.49464e+07	1.89269e+07	1.65026e+07	1.95969e+07	1.87115e+07	1.47763e+07	1.6947e+07	1.42711e+07	1.12734
PRPC	P31660	2-methylcitrate synthase (2-MCS) (MCS) (EC 2.3.3.5) ((2S,3S)-2-methylcitrate synthase) (Citrate synthase) (EC 2.3.3.16)	Cytosol	3.13792e+07	3.03116e+07	2.96091e+07	2.89265e+07	3.01308e+07	3.11921e+07	3.19322e+07	3.26857e+07	0.94951
PRPD	P77243	2-methylcitrate dehydratase (2-MC dehydratase) (EC 4.2.1.79) ((2S,3S)-2-methylcitrate dehydratase) (Aconitate hydratase) (ACN) (Aconitase) (EC 4.2.1.3)	Cytosol	6.71922e+06	7.84321e+06	7.54971e+06	7.12559e+06	7.55094e+06	6.46884e+06	6.72032e+06	7.12032e+06	1.06208
PRR	P77674	Gamma-aminobutyraldehyde dehydrogenase (EC 1.2.1.19) (1-pyrroline dehydrogenase) (4-aminobutanal dehydrogenase) (ABALDH)	Cytosol	1.28929e+08	1.31978e+08	1.39758e+08	1.36616e+08	1.1598e+08	1.13301e+08	1.06994e+08	1.09454e+08	1.20649
PRS	P0A717	Ribose-phosphate pyrophosphokinase (RPPK) (EC 2.7.6.1) (5-phospho-D-ribosyl alpha-1-diphosphate) (Phosphoribosyl diphosphate synthase) (Phosphoribosyl pyrophosphate synthase) (P-Rib-PP synthase) (PRPP synthase) (PRPPase)	Cytosol	3.82996e+08	3.79731e+08	3.71024e+08	3.80978e+08	3.96422e+08	3.9983e+08	4.09213e+08	3.98521e+08	0.952855
PSD	P0A8K1	Phosphatidylserine decarboxylase proenzyme (EC 4.1.1.65) [Cleaved into: Phosphatidylserine decarboxylase alpha chain; Phosphatidylserine decarboxylase beta chain]	Cytosol	1.09603e+08	1.03925e+08	1.12088e+08	1.10966e+08	1.10217e+08	1.16238e+08	1.07773e+08	1.08862e+08	1.00688
PSIF	P0AFM4	Phosphate starvation-inducible protein PsiF	Periplasm	3.80768e+07	3.46159e+07	3.04713e+07	2.87482e+07	4.25901e+07	4.68483e+07	5.32204e+07	5.64104e+07	0.655721
PSPA	P0AFM6	Phage shock protein A	Cytosol	2.82514e+08	4.03792e+08	4.42884e+08	4.5015e+08	3.22662e+08	2.25751e+08	2.05825e+08	2.02502e+08	1.97021
PSPB	P0AFM9	Phage shock protein B	Inner_membrane	2.25522e+07	2.24247e+07	2.2085e+07	2.15697e+07	2.65377e+07	2.66885e+07	2.70991e+07	2.77465e+07	0.827604
PSPE	P23857	Thiosulfate sulfurtransferase PspE (TST) (EC 2.8.1.1) (Phage shock protein E)	Periplasm	7.87277e+07	6.72203e+07	6.52496e+07	6.15993e+07	6.77411e+07	7.93376e+07	8.17339e+07	8.65773e+07	0.822793
PSPF	P37344	Psp operon transcriptional activator (Phage shock protein F)	Cytosol	7.59104e+06	7.89137e+06	8.02948e+06	7.56863e+06	7.11158e+06	6.84092e+06	6.72325e+06	7.13264e+06	1.11049
PSSA	P23830	CDP-diacylglycerol--serine O-phosphatidyltransferase (EC 2.7.8.8) (Phosphatidylserine synthase)	Cytosol	1.13014e+08	1.13624e+08	1.14451e+08	1.18391e+08	1.01147e+08	1.00604e+08	9.98768e+07	9.6553e+07	1.13767
PSTB	P0AAH0	Phosphate import ATP-binding protein PstB (EC 3.6.3.27) (ABC phosphate transporter) (Phosphate-transporting ATPase)	Cytosol	1.37724e+08	1.41736e+08	1.43686e+08	1.45877e+08	1.50519e+08	1.46259e+08	1.44274e+08	1.42107e+08	0.9825
PSTS	P0AG82	Phosphate-binding protein PstS (PBP)	Periplasm	1.9192e+08	1.94393e+08	1.95685e+08	1.90602e+08	2.02134e+08	1.99562e+08	1.98245e+08	2.03531e+08	0.961784
PSUG	P33025	Pseudouridine-5'-phosphate glycosidase (PsiMP glycosidase) (EC 4.2.1.70)	Cytosol	8.3233e+06	8.53002e+06	8.53925e+06	8.1575e+06	8.46668e+06	8.2615e+06	8.25257e+06	8.63877e+06	1.00778
PTA	P0A9M8	Phosphate acetyltransferase (EC 2.3.1.8) (Phosphotransacetylase)	Periplasm	1.02483e+09	1.02744e+09	1.03839e+09	1.037e+09	9.93304e+08	9.90778e+08	9.80331e+08	9.81645e+08	1.0467
PTH	P0A7D1	Peptidyl-tRNA hydrolase (PTH) (EC 3.1.1.29)	Cytosol	1.04802e+08	1.13012e+08	1.15125e+08	1.17446e+08	1.01326e+08	9.39649e+07	9.22403e+07	9.04168e+07	1.2254
PTRA	P05458	Protease 3 (EC 3.4.24.55) (Pitrilysin) (Protease III) (Protease pi)	Periplasm	9.87114e+07	9.80224e+07	9.84777e+07	9.79136e+07	9.76804e+07	9.8367e+07	9.79123e+07	9.84763e+07	1.00114
PTRB	P24555	Protease 2 (EC 3.4.21.83) (Oligopeptidase B) (Protease II)	Cytosol	4.21745e+06	5.20415e+06	4.46639e+06	4.34981e+06	4.36128e+06	3.53438e+06	4.11819e+06	4.22856e+06	1.05661
PTSG	P69786	PTS system glucose-specific EIICB component (EIICB-Glc) (EII-Glc) [Includes: Glucose permease IIC component (PTS system glucose-specific EIIC component); Glucose-specific phosphotransferase enzyme IIB component (EC 2.7.1.199) (PTS system glucose-specific EIIB component)]	Inner_membrane	5.4525e+08	5.22747e+08	5.32761e+08	5.30239e+08	5.31203e+08	5.5407e+08	5.43655e+08	5.46241e+08	0.975333
PTSH	P0AA04	Phosphocarrier protein HPr (Histidine-containing protein)	Cytosol	2.42082e+08	2.30106e+08	2.36407e+08	2.18534e+08	2.21268e+08	2.32785e+08	2.26579e+08	2.45111e+08	1.01593
PTSI	P08839	Phosphoenolpyruvate-protein phosphotransferase (EC 2.7.3.9) (Phosphotransferase system, enzyme I)	Cytosol	1.21946e+09	1.20139e+09	1.23406e+09	1.22946e+09	1.22268e+09	1.24107e+09	1.20821e+09	1.21273e+09	1.00558
PTSN	P69829	Nitrogen regulatory protein (Enzyme IIA-NTR) (PTS system EIIA component) (Phosphotransferase enzyme IIA component)	Cytosol	4.02232e+07	3.97509e+07	3.86345e+07	4.02258e+07	4.22405e+07	4.27423e+07	4.39774e+07	4.22377e+07	0.941128
PTSP	P37177	Phosphoenolpyruvate-dependent phosphotransferase system (EC 2.7.3.9) (Enzyme I-Ntr) (EINtr) (Phosphotransferase system, enzyme I)	Cytosol	7.43623e+07	7.7177e+07	7.18875e+07	7.16868e+07	7.74032e+07	7.45802e+07	8.00679e+07	8.02921e+07	0.929273
PURA	P0A7D4	Adenylosuccinate synthetase (AMPSase) (AdSS) (EC 6.3.4.4) (IMP--aspartate ligase)	Cytosol	7.12449e+08	7.08319e+08	7.23908e+08	7.37819e+08	7.17089e+08	7.21271e+08	7.05739e+08	6.92432e+08	1.00964
PURB	P0AB89	Adenylosuccinate lyase (ASL) (EC 4.3.2.2) (Adenylosuccinase) (ASase)	Cytosol	7.60235e+08	6.90383e+08	6.77985e+08	6.67693e+08	7.10901e+08	7.82829e+08	7.97144e+08	8.09431e+08	0.866212
PURC	P0A7D7	Phosphoribosylaminoimidazole-succinocarboxamide synthase (EC 6.3.2.6) (SAICAR synthetase)	Cytosol	7.21058e+07	7.62876e+07	8.16116e+07	7.64253e+07	7.12952e+07	6.7387e+07	6.2991e+07	6.72656e+07	1.13413
PURD	P15640	Phosphoribosylamine--glycine ligase (EC 6.3.4.13) (GARS) (Glycinamide ribonucleotide synthetase) (Phosphoribosylglycinamide synthetase)	Cytosol	5.65362e+07	5.37345e+07	5.77954e+07	5.49029e+07	5.62046e+07	5.91351e+07	5.49801e+07	5.78767e+07	0.977259
PURE	P0AG18	N5-carboxyaminoimidazole ribonucleotide mutase (N5-CAIR mutase) (EC 5.4.99.18) (5-(carboxyamino)imidazole ribonucleotide mutase)	Cytosol	1.20173e+07	1.12752e+07	1.116e+07	1.12028e+07	1.02317e+07	1.09051e+07	1.10177e+07	1.09756e+07	1.02732
PURF	P0AG16	Amidophosphoribosyltransferase (ATase) (EC 2.4.2.14) (Glutamine phosphoribosylpyrophosphate amidotransferase) (GPATase)	Cytosol	7.31605e+07	7.13102e+07	7.17654e+07	7.22054e+07	7.11389e+07	7.29847e+07	7.25218e+07	7.20799e+07	0.995655
PURH	P15639	Bifunctional purine biosynthesis protein PurH [Includes: Phosphoribosylaminoimidazolecarboxamide formyltransferase (EC 2.1.2.3) (AICAR transformylase); IMP cyclohydrolase (EC 3.5.4.10) (ATIC) (IMP synthase) (Inosinicase)]	Cytosol	2.34591e+08	2.38519e+08	2.4057e+08	2.37352e+08	2.39854e+08	2.35904e+08	2.33892e+08	2.37064e+08	1.00615
PURK	P09029	N5-carboxyaminoimidazole ribonucleotide synthase (N5-CAIR synthase) (EC 6.3.4.18) (5-(carboxyamino)imidazole ribonucleotide synthetase)	Cytosol	1.81457e+07	1.84507e+07	1.85807e+07	1.91822e+07	1.95115e+07	1.9189e+07	1.90547e+07	1.84572e+07	0.968325
PURL	P15254	Phosphoribosylformylglycinamidine synthase (FGAM synthase) (FGAMS) (EC 6.3.5.3) (Formylglycinamide ribonucleotide amidotransferase) (FGAR amidotransferase) (FGAR-AT)	Cytosol	1.98496e+08	2.02056e+08	1.97177e+08	1.98666e+08	2.03448e+08	1.99864e+08	2.04809e+08	2.03273e+08	0.976497
PURM	P08178	Phosphoribosylformylglycinamidine cyclo-ligase (EC 6.3.3.1) (AIR synthase) (AIRS) (Phosphoribosyl-aminoimidazole synthetase)	Cytosol	4.1648e+07	3.95152e+07	4.28662e+07	4.47169e+07	4.40987e+07	4.64788e+07	4.28454e+07	4.10722e+07	0.972457
PURN	P08179	Phosphoribosylglycinamide formyltransferase (EC 2.1.2.2) (5'-phosphoribosylglycinamide transformylase) (GAR transformylase) (GART)	Cytosol	3.50378e+07	3.51811e+07	3.63642e+07	3.82284e+07	3.69338e+07	3.67833e+07	3.55866e+07	3.38513e+07	0.989148
PURR	P0ACP7	HTH-type transcriptional repressor PurR (Pur regulon repressor) (Purine nucleotide synthesis repressor)	Cytosol	1.49023e+08	1.53297e+08	1.45549e+08	1.50849e+08	1.36106e+08	1.32312e+08	1.39355e+08	1.34459e+08	1.1084
PURT	P33221	Formate-dependent phosphoribosylglycinamide formyltransferase (5'-phosphoribosylglycinamide transformylase 2) (Formate-dependent GAR transformylase) (EC 2.1.2.-) (GAR transformylase 2) (GART 2) (Non-folate glycinamide ribonucleotide transformylase) (Phosphoribosylglycinamide formyltransferase 2)	Cytosol	3.51487e+07	3.61666e+07	3.45712e+07	3.61005e+07	3.78477e+07	3.67824e+07	3.84799e+07	3.68498e+07	0.954177
PURU	P37051	Formyltetrahydrofolate deformylase (EC 3.5.1.10) (Formyl-FH(4) hydrolase)	Cytosol	2.13656e+08	2.13854e+08	2.10543e+08	2.14602e+08	2.24309e+08	2.24101e+08	2.27625e+08	2.23321e+08	0.953389
PUTA	P09546	Bifunctional protein PutA [Includes: Proline dehydrogenase (EC 1.5.5.2) (Proline oxidase); Delta-1-pyrroline-5-carboxylate dehydrogenase (P5C dehydrogenase) (EC 1.2.1.88) (L-glutamate gamma-semialdehyde dehydrogenase)]	Cytosol	3.82399e+08	3.86145e+08	3.78553e+08	3.72277e+08	3.64133e+08	3.606e+08	3.67832e+08	3.74033e+08	1.03966
PUTP	P07117	Sodium/proline symporter (Proline permease) (Propionate transporter)	Inner_membrane	1.36996e+07	1.44937e+07	1.34921e+07	1.46587e+07	1.37814e+07	1.30264e+07	1.39934e+07	1.28797e+07	1.05335
PUUR	P0A9U6	HTH-type transcriptional regulator PuuR	Cytosol	2.78363e+07	2.73926e+07	2.59553e+07	2.61269e+07	2.66662e+07	2.70982e+07	2.85987e+07	2.8411e+07	0.965235
PYKA	P21599	Pyruvate kinase II (EC 2.7.1.40) (PK-2)	Cytosol	4.94573e+08	5.16417e+08	5.21974e+08	5.28239e+08	4.88822e+08	4.68146e+08	4.63161e+08	4.57668e+08	1.11505
PYKF	P0AD61	Pyruvate kinase I (EC 2.7.1.40) (PK-1)	Cytosol	1.48992e+09	1.41888e+09	1.44147e+09	1.44551e+09	1.41922e+09	1.49028e+09	1.46692e+09	1.46283e+09	0.985404
PYRB	P0A786	Aspartate carbamoyltransferase catalytic subunit (EC 2.1.3.2) (Aspartate transcarbamylase) (ATCase)	Cytosol	5.64218e+07	6.07392e+07	5.90542e+07	5.9981e+07	5.95899e+07	5.53541e+07	5.69335e+07	5.60538e+07	1.05365
PYRC	P05020	Dihydroorotase (DHOase) (EC 3.5.2.3)	Cytosol	1.20444e+08	1.10194e+08	1.15892e+08	1.17482e+08	1.04036e+08	1.13713e+08	1.08122e+08	1.06658e+08	1.08668
PYRD	P0A7E1	Dihydroorotate dehydrogenase (quinone) (EC 1.3.5.2) (DHOdehase) (DHOD) (DHODase) (Dihydroorotate oxidase)	Cytosol	1.54494e+08	1.62473e+08	1.67388e+08	1.62891e+08	1.63142e+08	1.5513e+08	1.50575e+08	1.54732e+08	1.05003
PYRE	P0A7E3	Orotate phosphoribosyltransferase (OPRT) (OPRTase) (EC 2.4.2.10)	Cytosol	1.52736e+07	1.4774e+07	1.49626e+07	1.58251e+07	1.49716e+07	1.54778e+07	1.52828e+07	1.44498e+07	0.999607
PYRF	P08244	Orotidine 5'-phosphate decarboxylase (EC 4.1.1.23) (OMP decarboxylase) (OMPDCase) (OMPdecase)	Cytosol	8.43188e+07	9.30049e+07	9.18311e+07	9.08218e+07	8.77794e+07	7.95813e+07	8.05986e+07	8.14943e+07	1.12691
PYRG	P0A7E5	CTP synthase (EC 6.3.4.2) (Cytidine 5'-triphosphate synthase) (Cytidine triphosphate synthetase) (CTP synthetase) (CTPS) (UTP--ammonia ligase)	Cytosol	1.33461e+09	1.28633e+09	1.33563e+09	1.3396e+09	1.30904e+09	1.35816e+09	1.30804e+09	1.30416e+09	1.02031
PYRH	P0A7E9	Uridylate kinase (UK) (EC 2.7.4.22) (Uridine monophosphate kinase) (UMP kinase) (UMPK)	Cytosol	1.65937e+08	1.588e+08	1.83173e+08	1.706e+08	1.75098e+08	1.82968e+08	1.58622e+08	1.70312e+08	0.974686
PYRI	P0A7F3	Aspartate carbamoyltransferase regulatory chain	Cytosol	5.19695e+07	4.93312e+07	4.96737e+07	5.16205e+07	5.09425e+07	5.3667e+07	5.3297e+07	5.1287e+07	0.969259
QMCA	P0AA53	Protein QmcA	Inner_membrane	6.82802e+07	6.47358e+07	6.78472e+07	6.56694e+07	7.38192e+07	7.7861e+07	7.42903e+07	7.67541e+07	0.884426
QORA	P28304	Quinone oxidoreductase 1 (EC 1.6.5.5) (NADPH:quinone reductase 1) (Zeta-crystallin homolog protein)	Cytosol	8.79112e+07	8.88808e+07	9.14293e+07	8.87421e+07	8.91406e+07	8.81682e+07	8.57106e+07	8.8306e+07	1.00651
QORB	P39315	Quinone oxidoreductase 2 (EC 1.6.5.2)	Cytosol	3.54127e+07	3.67051e+07	3.65353e+07	3.52705e+07	3.96503e+07	3.82541e+07	3.8432e+07	3.98101e+07	0.921887
QSEC	P40719	Sensor protein QseC (EC 2.7.13.3)	Inner_membrane	7.59768e+06	8.10371e+06	7.87086e+06	7.93206e+06	9.21513e+06	8.63971e+06	8.8953e+06	8.82667e+06	0.891741
QUEA	P0A7F9	S-adenosylmethionine:tRNA ribosyltransferase-isomerase (EC 2.4.99.17) (Queuosine biosynthesis protein QueA)	Cytosol	1.03713e+08	1.02466e+08	1.03033e+08	1.08465e+08	1.0311e+08	1.04365e+08	1.03791e+08	9.85929e+07	0.999273
QUEC	P77756	7-cyano-7-deazaguanine synthase (EC 6.3.4.20) (7-cyano-7-carbaguanine synthase) (PreQ(0) synthase) (Queuosine biosynthesis protein QueC)	Cytosol	2.62059e+07	2.73862e+07	2.74951e+07	2.86071e+07	2.86874e+07	2.7451e+07	2.73423e+07	2.62795e+07	1.00161
QUED	P65870	6-carboxy-5,6,7,8-tetrahydropterin synthase (CPH4 synthase) (EC 4.1.2.50) (Queuosine biosynthesis protein QueD)	Cytosol	5.16364e+07	4.9451e+07	5.17617e+07	5.36874e+07	4.94165e+07	5.16004e+07	4.92969e+07	4.75287e+07	1.04746
QUEE	P64554	7-carboxy-7-deazaguanine synthase (CDG synthase) (EC 4.3.99.3) (Queuosine biosynthesis protein QueE)	Cytosol	3.74495e+07	3.53785e+07	3.8696e+07	3.88537e+07	3.5914e+07	3.80163e+07	3.47571e+07	3.4616e+07	1.07804
QUEF	Q46920	NADPH-dependent 7-cyano-7-deazaguanine reductase (EC 1.7.1.13) (7-cyano-7-carbaguanine reductase) (NADPH-dependent nitrile oxidoreductase) (PreQ(0) reductase)	Cytosol	1.40033e+08	1.44155e+08	1.48452e+08	1.5138e+08	1.41035e+08	1.37002e+08	1.33037e+08	1.30463e+08	1.08404
RACR	P76062	Prophage repressor RacR (Rac prophage repressor)	Cytosol	6.34157e+07	5.95758e+07	5.94503e+07	5.81018e+07	5.9792e+07	6.36458e+07	6.37802e+07	6.52605e+07	0.934082
RADA	P24554	DNA repair protein RadA (EC 3.6.4.-) (Branch migration protein RadA) (DNA repair protein Sms)	Cytosol	5.13222e+07	5.28831e+07	5.37562e+07	5.06242e+07	5.12401e+07	4.97277e+07	4.892e+07	5.19466e+07	1.03253
RADD	P33919	Putative DNA repair helicase RadD (EC 3.6.4.12)	Cytosol	6.20925e+06	7.26493e+06	7.03091e+06	6.73705e+06	7.60211e+06	6.49743e+06	6.7137e+06	7.00654e+06	1.00439
RAIA	P0AD49	Ribosome-associated inhibitor A (Protein Y) (pY) (Ribosome associated factor Y) (Spot Y)	Cytosol	2.96733e+08	2.77716e+08	2.76734e+08	2.70736e+08	3.02067e+08	3.22753e+08	3.23898e+08	3.31073e+08	0.857423
RAPA	P60240	RNA polymerase-associated protein RapA (EC 3.6.4.-) (ATP-dependent helicase HepA)	Cytosol	8.02265e+08	8.26418e+08	8.07472e+08	8.15171e+08	8.13094e+08	7.8933e+08	8.07851e+08	8.0022e+08	1.00911
RAPZ	P0A894	RNase adapter protein RapZ	Cytosol	4.38406e+07	4.57595e+07	4.24573e+07	4.44484e+07	4.38493e+07	4.20105e+07	4.52779e+07	4.32497e+07	1.01376
RARA	P0AAZ4	Replication-associated recombination protein A	Cytosol	7.73046e+07	7.36828e+07	7.33266e+07	7.38417e+07	7.45319e+07	7.81954e+07	7.85753e+07	7.80272e+07	0.944325
RATB	P52119	UPF0125 protein RatB	Cytosol	2.36972e+07	2.88873e+07	2.60237e+07	2.55544e+07	2.65685e+07	2.1795e+07	2.41932e+07	2.46376e+07	1.05644
RAVA	P31473	ATPase RavA (EC 3.6.3.-) (Regulatory ATPase variant A)	Cytosol	1.68057e+07	1.66203e+07	1.58671e+07	1.51781e+07	1.70475e+07	1.72376e+07	1.80559e+07	1.88756e+07	0.921485
RBFA	P0A7G2	30S ribosome-binding factor (Protein P15B) (Ribosome-binding factor A) (RbfA)	Cytosol	4.11336e+08	4.21466e+08	4.20744e+08	4.30936e+08	4.12953e+08	4.03027e+08	4.03719e+08	3.9417e+08	1.04396
RBN	P0A8V0	Ribonuclease BN (RNase BN) (EC 3.1.-.-) (Ribonuclease Z homolog) (RNase Z homolog)	Cytosol	3.81054e+07	3.72193e+07	3.67092e+07	3.58536e+07	3.73321e+07	3.82209e+07	3.8752e+07	3.96767e+07	0.960538
RBSA	P04983	Ribose import ATP-binding protein RbsA (EC 3.6.3.17)	Cytosol	3.26195e+08	3.11e+08	3.32608e+08	3.27251e+08	3.38878e+08	3.55435e+08	3.32344e+08	3.37784e+08	0.965695
RBSB	P02925	Ribose import binding protein RbsB	Periplasm	5.97384e+08	5.7246e+08	5.79413e+08	5.7196e+08	5.63622e+08	5.88161e+08	5.81104e+08	5.88676e+08	0.985197
RBSD	P04982	D-ribose pyranase (EC 5.4.99.62)	Cytosol	9.7476e+07	9.34181e+07	9.60979e+07	9.60821e+07	8.89281e+07	9.2791e+07	9.02034e+07	9.02182e+07	1.06517
RBSK	P0A9J6	Ribokinase (RK) (EC 2.7.1.15)	Cytosol	1.49557e+08	1.47577e+08	1.46618e+08	1.50218e+08	1.49616e+08	1.51623e+08	1.52615e+08	1.48958e+08	0.986463
RBSR	P0ACQ0	Ribose operon repressor	Cytosol	1.12285e+07	1.15235e+07	1.07533e+07	1.18064e+07	1.12636e+07	1.09752e+07	1.17613e+07	1.07122e+07	1.02342
RCNB	P64534	Nickel/cobalt homeostasis protein RcnB	Periplasm	3.92868e+07	4.16079e+07	3.76295e+07	3.576e+07	4.50627e+07	4.25489e+07	4.70474e+07	4.9507e+07	0.835822
RCSB	P0DMC7	Transcriptional regulatory protein RcsB (Capsular synthesis regulator component B)	Cytosol	2.61768e+08	2.58859e+08	2.60582e+08	2.62149e+08	2.51296e+08	2.54121e+08	2.5244e+08	2.50932e+08	1.03696
RCSC	P0DMC5	Sensor histidine kinase RcsC (EC 2.7.13.3) (Capsular synthesis regulator component C)	Inner_membrane	2.4797e+07	2.61436e+07	2.61624e+07	2.51964e+07	2.69873e+07	2.55972e+07	2.55788e+07	2.65594e+07	0.985012
RCSD	P39838	Phosphotransferase RcsD (EC 2.7.2.-) (Phosphotransfer intermediate RcsD)	Inner_membrane	1.10802e+08	1.07529e+08	1.08074e+08	1.04921e+08	1.06215e+08	1.09448e+08	1.08897e+08	1.12169e+08	0.987455
RCSF	P69411	Outer membrane lipoprotein RcsF	Outer_membrane	5.95768e+07	5.87476e+07	5.97795e+07	6.09239e+07	5.90056e+07	5.98384e+07	5.88056e+07	5.77009e+07	1.01312
RDGB	P52061	dITP/XTP pyrophosphatase (EC 3.6.1.66) (Deoxyribonucleoside triphosphate pyrophosphohydrolase) (Inosine triphosphate pyrophosphatase) (ITPase) (Non-canonical purine NTP pyrophosphatase) (Non-standard purine NTP pyrophosphatase) (Nucleoside-triphosphate diphosphatase) (Nucleoside-triphosphate pyrophosphatase) (NTPase)	Cytosol	7.31761e+07	6.37055e+07	6.62853e+07	6.3904e+07	7.57521e+07	8.70136e+07	8.36271e+07	8.67434e+07	0.764665
RDGC	P36767	Recombination-associated protein RdgC	Cytosol	2.09259e+08	1.98073e+08	2.17835e+08	2.09842e+08	2.18299e+08	2.30627e+08	2.09705e+08	2.17693e+08	0.961263
RECA	P0A7G6	Protein RecA (Recombinase A)	Cytosol	3.48796e+08	3.53816e+08	3.53822e+08	3.58227e+08	3.4096e+08	3.36122e+08	3.36117e+08	3.31984e+08	1.05266
RECB	P08394	RecBCD enzyme subunit RecB (EC 3.1.11.5) (Exodeoxyribonuclease V 135 kDa polypeptide) (Exodeoxyribonuclease V beta chain) (Exonuclease V subunit RecB) (ExoV subunit RecB) (Helicase/nuclease RecBCD subunit RecB)	Cytosol	1.81991e+07	1.93566e+07	1.83653e+07	1.93667e+07	1.86517e+07	1.75363e+07	1.84829e+07	1.75272e+07	1.04872
RECD	P04993	RecBCD enzyme subunit RecD (EC 3.1.11.5) (Exodeoxyribonuclease V 67 kDa polypeptide) (Exodeoxyribonuclease V alpha chain) (Exonuclease V subunit RecD) (ExoV subunit RecD) (Helicase/nuclease RecBCD subunit RecD)	Cytosol	2.21854e+07	2.24123e+07	2.24586e+07	2.20063e+07	2.29834e+07	2.27507e+07	2.27039e+07	2.31704e+07	0.975202
RECG	P24230	ATP-dependent DNA helicase RecG (EC 3.6.4.12)	Cytosol	2.53741e+07	2.62071e+07	2.48406e+07	2.7314e+07	2.47098e+07	2.39244e+07	2.52404e+07	2.29548e+07	1.06115
RECJ	P21893	Single-stranded-DNA-specific exonuclease RecJ (EC 3.1.-.-)	Inner_membrane	9.09242e+07	9.4241e+07	9.04882e+07	8.87696e+07	9.56721e+07	9.2305e+07	9.61331e+07	9.79943e+07	0.945827
RECQ	P15043	ATP-dependent DNA helicase RecQ (EC 3.6.4.12)	Cytosol	2.83952e+07	2.86738e+07	2.94453e+07	2.91744e+07	3.01574e+07	2.98644e+07	2.90819e+07	2.93519e+07	0.977041
RECR	P0A7H6	Recombination protein RecR	Cytosol	3.1822e+07	3.38077e+07	2.9501e+07	3.06226e+07	3.06518e+07	2.88515e+07	3.30634e+07	3.18524e+07	0.999785
RELA	P0AG20	GTP pyrophosphokinase (EC 2.7.6.5) ((p)ppGpp synthase) (ATP:GTP 3'-pyrophosphotransferase) (ppGpp synthase I)	Cytosol	8.55992e+07	8.7761e+07	8.44051e+07	8.9341e+07	8.57273e+07	8.36156e+07	8.69401e+07	8.21369e+07	1.02404
RELB	P0C079	Antitoxin RelB	Cytosol	2.82374e+07	2.48175e+07	2.2175e+07	2.44204e+07	2.4542e+07	2.79239e+07	3.12516e+07	2.8378e+07	0.874649
RELE	P0C077	mRNA interferase toxin RelE (EC 3.1.-.-) (Endoribonuclease RelE) (Toxin RelE)	Cytosol	2.25079e+07	2.49957e+07	2.7248e+07	2.71803e+07	2.30801e+07	2.0783e+07	1.9065e+07	1.91125e+07	1.31241
REP	P09980	ATP-dependent DNA helicase Rep (EC 3.6.4.12)	Cytosol	1.37006e+08	1.33808e+08	1.38529e+08	1.3468e+08	1.37548e+08	1.40836e+08	1.36036e+08	1.39923e+08	0.979295
RFAC	P24173	Lipopolysaccharide heptosyltransferase 1 (EC 2.-.-.-)	Cytosol	1.88047e+07	1.96882e+07	1.99694e+07	1.81764e+07	1.88036e+07	1.79598e+07	1.77069e+07	1.94536e+07	1.04815
RFAF	P37692	ADP-heptose--LPS heptosyltransferase 2 (EC 2.-.-.-) (ADP-heptose--LPS heptosyltransferase II)	Cytosol	5.02443e+07	4.55368e+07	4.77885e+07	4.61928e+07	4.59007e+07	5.06458e+07	4.82595e+07	4.99266e+07	0.957729
RFAG	P25740	Lipopolysaccharide core biosynthesis protein RfaG (EC 2.4.-.-) (Glucosyltransferase I)	Cytosol	4.34707e+07	3.96558e+07	3.87425e+07	4.10536e+07	3.82091e+07	4.18848e+07	4.28722e+07	4.04587e+07	0.980743
RFAH	P0AFW0	Transcription antitermination protein RfaH	Cytosol	3.11221e+07	3.00717e+07	3.24108e+07	2.91688e+07	3.00107e+07	3.10589e+07	2.88174e+07	3.20203e+07	1.00263
RFAJ	P27129	Lipopolysaccharide 1,2-glucosyltransferase (EC 2.4.1.58)	Cytosol	4.03443e+07	3.94826e+07	4.10704e+07	4.07444e+07	4.26935e+07	4.36252e+07	4.19387e+07	4.22742e+07	0.954393
RFAP	P25741	Lipopolysaccharide core heptose(I) kinase RfaP (EC 2.7.1.-)	Cytosol	2.39495e+07	2.3406e+07	2.23736e+07	2.08216e+07	2.18914e+07	2.23997e+07	2.34333e+07	2.518e+07	0.999855
RFAQ	P25742	Lipopolysaccharide core heptosyltransferase RfaQ (EC 2.-.-.-)	Cytosol	7.27528e+07	7.14722e+07	7.01354e+07	7.10189e+07	7.5928e+07	7.72884e+07	7.87615e+07	7.77818e+07	0.9189
RFAS	P27126	Lipopolysaccharide core biosynthesis protein RfaS	Cytosol	1.2692e+08	1.19318e+08	1.26996e+08	1.28709e+08	1.28064e+08	1.36223e+08	1.27987e+08	1.26284e+08	0.991665
RFAY	P27240	Lipopolysaccharide core heptose(II) kinase RfaY (EC 2.7.1.-)	Cytosol	9.95321e+07	8.92889e+07	9.41968e+07	9.31599e+07	9.26245e+07	1.0325e+08	9.78708e+07	9.89601e+07	0.951925
RFAZ	P27241	Lipopolysaccharide core biosynthesis protein RfaZ	Cytosol	1.85945e+07	2.07025e+07	1.91998e+07	1.8861e+07	2.03959e+07	1.83191e+07	1.97529e+07	2.01077e+07	0.954997
RFBA	P37744	Glucose-1-phosphate thymidylyltransferase 1 (G1P-TT 1) (EC 2.7.7.24) (dTDP-glucose pyrophosphorylase 1) (dTDP-glucose synthase 1)	Cytosol	5.34672e+08	5.31766e+08	5.45586e+08	5.32179e+08	5.278e+08	5.30685e+08	5.17242e+08	5.30273e+08	1.00831
RFBB	P37759	dTDP-glucose 4,6-dehydratase 1 (EC 4.2.1.46)	Cytosol	4.61919e+08	4.47687e+08	4.79713e+08	4.63094e+08	4.30506e+08	4.44191e+08	4.14537e+08	4.29414e+08	1.0757
RFBC	P37745	dTDP-4-dehydrorhamnose 3,5-epimerase (EC 5.1.3.13) (Thymidine diphospho-4-keto-rhamnose 3,5-epimerase) (dTDP-4-keto-6-deoxyglucose 3,5-epimerase) (dTDP-6-deoxy-D-xylo-4-hexulose 3,5-epimerase) (dTDP-L-rhamnose synthase)	Cytosol	1.15105e+08	1.05786e+08	1.13303e+08	1.11828e+08	1.06396e+08	1.15769e+08	1.08088e+08	1.09514e+08	1.03469
RFBD	P37760	dTDP-4-dehydrorhamnose reductase (EC 1.1.1.133) (dTDP-4-keto-L-rhamnose reductase) (dTDP-6-deoxy-L-lyxo-4-hexulose reductase) (dTDP-6-deoxy-L-mannose dehydrogenase) (dTDP-L-rhamnose synthase)	Cytosol	1.50961e+08	1.39635e+08	1.48805e+08	1.47693e+08	1.45285e+08	1.57069e+08	1.4739e+08	1.48499e+08	1.00208
RFFG	P27830	dTDP-glucose 4,6-dehydratase 2 (EC 4.2.1.46)	Cytosol	1.09676e+08	1.13513e+08	1.12243e+08	1.14658e+08	1.18716e+08	1.14703e+08	1.16001e+08	1.13557e+08	0.978616
RFFH	P61887	Glucose-1-phosphate thymidylyltransferase 2 (G1P-TT 2) (EC 2.7.7.24) (dTDP-glucose pyrophosphorylase 2) (dTDP-glucose synthase 2)	Cytosol	1.07672e+08	1.28231e+08	1.16148e+08	8.91597e+07	1.18306e+08	9.9338e+07	1.09673e+08	1.42869e+08	0.984579
RHLB	P0A8J8	ATP-dependent RNA helicase RhlB (EC 3.6.4.13)	Cytosol	3.83177e+08	3.75784e+08	3.84859e+08	3.90933e+08	3.68716e+08	3.75969e+08	3.67104e+08	3.61401e+08	1.04379
RHLE	P25888	ATP-dependent RNA helicase RhlE (EC 3.6.4.13)	Cytosol	2.53072e+08	2.49242e+08	2.60928e+08	2.56596e+08	2.54573e+08	2.58486e+08	2.46909e+08	2.51077e+08	1.00804
RHO	P0AG30	Transcription termination factor Rho (EC 3.6.4.-) (ATP-dependent helicase Rho)	Cytosol	1.44034e+09	1.39866e+09	1.46659e+09	1.45036e+09	1.48235e+09	1.52652e+09	1.45582e+09	1.47211e+09	0.978442
RIBA	P0A7I7	GTP cyclohydrolase-2 (EC 3.5.4.25) (GTP cyclohydrolase II)	Cytosol	1.05202e+08	1.06178e+08	1.12328e+08	1.12298e+08	1.07955e+08	1.06963e+08	1.01107e+08	1.01133e+08	1.05153
RIBB	P0A7J0	3,4-dihydroxy-2-butanone 4-phosphate synthase (DHBP synthase) (EC 4.1.99.12)	Cytosol	1.42226e+08	1.38796e+08	1.40899e+08	1.38593e+08	1.32264e+08	1.35532e+08	1.33509e+08	1.35731e+08	1.03972
RIBC	P0AFU8	Riboflavin synthase (RS) (EC 2.5.1.9)	Cytosol	1.3342e+08	1.33452e+08	1.39534e+08	1.41076e+08	1.31332e+08	1.313e+08	1.25578e+08	1.24205e+08	1.06376
RIBD	P25539	Riboflavin biosynthesis protein RibD [Includes: Diaminohydroxyphosphoribosylaminopyrimidine deaminase (DRAP deaminase) (EC 3.5.4.26) (Riboflavin-specific deaminase); 5-amino-6-(5-phosphoribosylamino)uracil reductase (EC 1.1.1.193) (HTP reductase)]	Cytosol	1.18605e+08	1.23754e+08	1.2659e+08	1.2471e+08	1.32864e+08	1.27336e+08	1.24483e+08	1.2636e+08	0.979412
RIBE	P61714	6,7-dimethyl-8-ribityllumazine synthase (DMRL synthase) (LS) (Lumazine synthase) (EC 2.5.1.78)	Cytosol	4.41174e+07	4.46152e+07	4.77656e+07	4.63991e+07	3.98974e+07	3.94523e+07	3.68502e+07	3.79354e+07	1.17699
RIBF	P0AG40	Riboflavin biosynthesis protein RibF [Includes: Riboflavin kinase (EC 2.7.1.26) (Flavokinase); FMN adenylyltransferase (EC 2.7.7.2) (FAD pyrophosphorylase) (FAD synthase)]	Cytosol	1.05605e+08	1.00349e+08	1.003e+08	9.94867e+07	1.04901e+08	1.10395e+08	1.1045e+08	1.11352e+08	0.908554
RIDA	P0AF93	2-iminobutanoate/2-iminopropanoate deaminase (EC 3.5.99.10) (Enamine/imine deaminase)	Cytosol	3.32073e+08	3.23056e+08	3.1022e+08	3.15201e+08	3.20091e+08	3.29026e+08	3.4264e+08	3.37225e+08	0.958273
RIHA	P41409	Pyrimidine-specific ribonucleoside hydrolase RihA (EC 3.2.-.-) (Cytidine/uridine-specific hydrolase)	Cytosol	5.8705e+07	6.41019e+07	6.21836e+07	6.16109e+07	6.64254e+07	6.0833e+07	6.27096e+07	6.32925e+07	0.982522
RIMI	P0A944	Ribosomal-protein-alanine acetyltransferase (EC 2.3.1.128) (Acetylating enzyme for N-terminal of ribosomal protein S18)	Cytosol	2.07879e+07	2.04071e+07	2.02799e+07	1.98309e+07	2.27798e+07	2.32049e+07	2.33505e+07	2.38791e+07	0.873965
RIMJ	P0A948	Ribosomal-protein-alanine acetyltransferase (EC 2.3.1.128) (Acetylating enzyme for N-terminal of ribosomal protein S5)	Cytosol	1.75115e+07	1.78309e+07	1.80745e+07	1.77409e+07	1.86035e+07	1.82702e+07	1.8024e+07	1.83629e+07	0.971041
RIMK	P0C0U4	Ribosomal protein S6--L-glutamate ligase (EC 6.3.2.-) (Polyglutamate synthase) (Ribosomal protein S6 modification protein)	Cytosol	1.02288e+07	1.00053e+07	1.00102e+07	9.8423e+06	1.04337e+07	1.06668e+07	1.06616e+07	1.08434e+07	0.938448
RIMM	P0A7X6	Ribosome maturation factor RimM (21K)	Cytosol	2.11232e+08	2.09759e+08	2.15104e+08	2.09175e+08	2.12192e+08	2.13682e+08	2.08372e+08	2.14279e+08	0.988557
RIMO	P0AEI4	Ribosomal protein S12 methylthiotransferase RimO (S12 MTTase) (S12 methylthiotransferase) (EC 2.8.4.4) (Ribosomal protein S12 (aspartate(89)-C(3))-methylthiotransferase) (Ribosome maturation factor RimO)	Cytosol	2.72462e+08	2.59004e+08	2.68664e+08	2.64468e+08	2.5131e+08	2.64369e+08	2.54863e+08	2.58907e+08	1.03782
RIMP	P0A8A8	Ribosome maturation factor RimP	Cytosol	2.66369e+07	2.85996e+07	2.97504e+07	2.92087e+07	2.80832e+07	2.61558e+07	2.51441e+07	2.56105e+07	1.11697
RLMA	P36999	23S rRNA (guanine(745)-N(1))-methyltransferase (EC 2.1.1.187) (23S rRNA m1G745 methyltransferase) (Ribosomal RNA large subunit methyltransferase A)	Cytosol	7.84855e+07	8.35382e+07	8.14528e+07	8.33132e+07	7.84558e+07	7.37105e+07	7.55977e+07	7.39096e+07	1.10234
RLMB	P63177	23S rRNA (guanosine-2'-O-)-methyltransferase RlmB (EC 2.1.1.185) (23S rRNA (guanosine2251 2'-O)-methyltransferase) (23S rRNA Gm2251 2'-O-methyltransferase)	Cytosol	1.2554e+08	1.27219e+08	1.30253e+08	1.34472e+08	1.30671e+08	1.28948e+08	1.25944e+08	1.21993e+08	1.0104
RLMC	P75817	23S rRNA (uracil(747)-C(5))-methyltransferase RlmC (EC 2.1.1.189) (23S rRNA(m5U747)-methyltransferase)	Cytosol	2.12466e+07	1.9879e+07	2.06342e+07	1.999e+07	1.87573e+07	2.00478e+07	1.9314e+07	1.99365e+07	1.03552
RLMD	P55135	23S rRNA (uracil(1939)-C(5))-methyltransferase RlmD (EC 2.1.1.190) (23S rRNA(m5U1939)-methyltransferase)	Cytosol	9.31076e+07	9.12848e+07	8.91747e+07	9.24522e+07	8.96399e+07	9.14298e+07	9.35933e+07	9.02753e+07	1.01126
RLME	P0C0R7	Ribosomal RNA large subunit methyltransferase E (EC 2.1.1.166) (23S rRNA Um2552 methyltransferase) (Cell division protein FtsJ) (rRNA (uridine-2'-O-)-methyltransferase)	Cytosol	1.25945e+08	1.16118e+08	1.24887e+08	1.22961e+08	1.00967e+08	1.09512e+08	1.01822e+08	1.03417e+08	1.20775
RLMF	P75782	Ribosomal RNA large subunit methyltransferase F (EC 2.1.1.181) (23S rRNA mA1618 methyltransferase) (rRNA adenine N-6-methyltransferase)	Cytosol	8.49827e+07	9.14346e+07	8.72853e+07	8.81803e+07	8.38365e+07	7.79207e+07	8.16249e+07	8.07964e+07	1.08037
RLMG	P42596	Ribosomal RNA large subunit methyltransferase G (EC 2.1.1.174) (23S rRNA m2G1835 methyltransferase) (rRNA (guanine-N(2)-)-methyltransferase RlmG)	Cytosol	1.77454e+08	1.72421e+08	1.75291e+08	1.74931e+08	1.63496e+08	1.68268e+08	1.65513e+08	1.65853e+08	1.05691
RLMH	P0A8I8	Ribosomal RNA large subunit methyltransferase H (EC 2.1.1.177) (23S rRNA (pseudouridine1915-N3)-methyltransferase) (23S rRNA m3Psi1915 methyltransferase) (rRNA (pseudouridine-N3-)-methyltransferase RlmH)	Cytosol	6.41223e+07	6.35158e+07	6.35978e+07	6.55529e+07	6.82566e+07	6.89084e+07	6.88195e+07	6.6767e+07	0.931777
RLMI	P75876	Ribosomal RNA large subunit methyltransferase I (EC 2.1.1.191) (23S rRNA m5C1962 methyltransferase) (rRNA (cytosine-C(5)-)-methyltransferase RlmI)	Cytosol	2.01167e+08	1.91906e+08	1.98956e+08	1.94033e+08	1.90091e+08	1.99264e+08	1.92204e+08	1.9708e+08	1.00983
RLMJ	P37634	Ribosomal RNA large subunit methyltransferase J (EC 2.1.1.266) (23S rRNA (adenine(2030)-N6)-methyltransferase) (23S rRNA m6A2030 methyltransferase)	Cytosol	1.2572e+08	1.26549e+08	1.27658e+08	1.28077e+08	1.19901e+08	1.19115e+08	1.18081e+08	1.17694e+08	1.07176
RLML	P75864	Ribosomal RNA large subunit methyltransferase K/L [Includes: 23S rRNA m2G2445 methyltransferase (EC 2.1.1.173) (rRNA (guanine-N(2)-)-methyltransferase RlmL); 23S rRNA m7G2069 methyltransferase (EC 2.1.1.264) (rRNA (guanine-N(7)-)-methyltransferase RlmK)]	Cytosol	5.24206e+08	5.30487e+08	5.34272e+08	5.29129e+08	5.29222e+08	5.22956e+08	5.19251e+08	5.24298e+08	1.01181
RLMM	P0ADR6	Ribosomal RNA large subunit methyltransferase M (EC 2.1.1.186) (23S rRNA (cytidine2498-2'-O)-methyltransferase) (23S rRNA 2'-O-ribose methyltransferase RlmM)	Cytosol	1.3939e+08	1.39959e+08	1.36213e+08	1.38544e+08	1.31534e+08	1.30999e+08	1.34602e+08	1.32338e+08	1.05331
RLMN	P36979	Dual-specificity RNA methyltransferase RlmN (EC 2.1.1.192) (23S rRNA (adenine(2503)-C(2))-methyltransferase) (23S rRNA m2A2503 methyltransferase) (Ribosomal RNA large subunit methyltransferase N) (tRNA (adenine(37)-C(2))-methyltransferase) (tRNA m2A37 methyltransferase)	Cytosol	2.30337e+08	2.23156e+08	2.2717e+08	2.28383e+08	2.64045e+08	2.72542e+08	2.67727e+08	2.66304e+08	0.853057
RLPA	P10100	Endolytic peptidoglycan transglycosylase RlpA (EC 4.2.2.-) (Rare lipoprotein A)	Outer_membrane	9.24467e+07	9.15659e+07	8.75985e+07	8.62639e+07	8.96888e+07	9.05515e+07	9.46527e+07	9.6117e+07	0.968338
RLUA	P0AA37	Ribosomal large subunit pseudouridine synthase A (EC 5.4.99.28) (EC 5.4.99.29) (23S rRNA pseudouridine(746) synthase) (rRNA pseudouridylate synthase A) (rRNA-uridine isomerase A) (tRNA pseudouridine(32) synthase)	Cytosol	2.55739e+07	2.81913e+07	2.59167e+07	2.73141e+07	2.40041e+07	2.17755e+07	2.36866e+07	2.24748e+07	1.15473
RLUB	P37765	Ribosomal large subunit pseudouridine synthase B (EC 5.4.99.22) (23S rRNA pseudouridine(2605) synthase) (rRNA pseudouridylate synthase B) (rRNA-uridine isomerase B)	Cytosol	4.17675e+08	3.97852e+08	4.02078e+08	3.9957e+08	3.86233e+08	4.05478e+08	4.01216e+08	4.03735e+08	0.995916
RLUC	P0AA39	Ribosomal large subunit pseudouridine synthase C (EC 5.4.99.24) (23S rRNA pseudouridine(955/2504/2580) synthase) (rRNA pseudouridylate synthase C) (rRNA-uridine isomerase C)	Cytosol	3.64374e+08	3.45507e+08	3.48196e+08	3.48076e+08	3.38446e+08	3.56928e+08	3.54171e+08	3.54293e+08	0.982791
RLUD	P33643	Ribosomal large subunit pseudouridine synthase D (EC 5.4.99.23) (23S rRNA pseudouridine(1911/1915/1917) synthase) (rRNA pseudouridylate synthase D) (rRNA-uridine isomerase D)	Cytosol	2.37491e+08	2.19788e+08	2.21092e+08	2.19458e+08	2.0737e+08	2.24072e+08	2.22751e+08	2.2441e+08	0.986714
RLUE	P75966	Ribosomal large subunit pseudouridine synthase E (EC 5.4.99.20) (rRNA pseudouridylate synthase E) (rRNA-uridine isomerase E)	Cytosol	1.00426e+07	1.04195e+07	1.06176e+07	1.03272e+07	1.08405e+07	1.04483e+07	1.02534e+07	1.05417e+07	0.988452
RLUF	P32684	23S rRNA pseudouridine(2604) synthase (EC 5.4.99.21) (Ribosomal large subunit pseudouridine synthase F) (rRNA pseudouridylate synthase F) (rRNA-uridine isomerase F)	Cytosol	1.21582e+08	1.2227e+08	1.25404e+08	1.25008e+08	1.10745e+08	1.10122e+08	1.0737e+08	1.0771e+08	1.13546
RMUC	P0AG71	DNA recombination protein RmuC	Inner_membrane	2.24158e+07	2.30878e+07	2.04619e+07	2.15507e+07	2.44022e+07	2.3692e+07	2.67324e+07	2.53819e+07	0.883828
RNA	P21338	Ribonuclease I (RNase I) (EC 3.1.27.6) (Enterobacter ribonuclease)	Periplasm	2.42162e+08	2.5272e+08	2.44849e+08	2.49152e+08	2.53783e+08	2.4318e+08	2.50997e+08	2.46663e+08	0.992798
RNB	P30850	Exoribonuclease 2 (EC 3.1.13.1) (Exoribonuclease II) (RNase II) (Ribonuclease II)	Cytosol	5.50404e+08	5.6393e+08	5.70138e+08	5.61808e+08	5.5252e+08	5.39267e+08	5.33396e+08	5.41304e+08	1.04181
RNC	P0A7Y0	Ribonuclease 3 (EC 3.1.26.3) (Ribonuclease III) (RNase III)	Cytosol	2.81117e+08	2.92008e+08	3.07053e+08	2.96622e+08	3.17488e+08	3.05646e+08	2.9067e+08	3.00891e+08	0.970596
RND	P09155	Ribonuclease D (RNase D) (EC 3.1.13.5)	Cytosol	9.66386e+07	1.17026e+08	1.15264e+08	1.03636e+08	1.29741e+08	1.07138e+08	1.08776e+08	1.20981e+08	0.958132
RNE	P21513	Ribonuclease E (RNase E) (EC 3.1.26.12)	Cytosol	9.6456e+08	9.58265e+08	9.75632e+08	9.66867e+08	8.96201e+08	9.02088e+08	8.8603e+08	8.94062e+08	1.07885
RNG	P0A9J0	Ribonuclease G (RNase G) (EC 3.1.26.-) (Cytoplasmic axial filament protein)	Cytosol	5.85427e+07	5.73274e+07	5.81818e+07	5.79932e+07	5.76697e+07	5.88922e+07	5.80274e+07	5.82161e+07	0.999415
RNHA	P0A7Y4	Ribonuclease HI (RNase HI) (EC 3.1.26.4) (Ribonuclease H) (RNase H)	Cytosol	1.20712e+07	1.18501e+07	1.26599e+07	1.37783e+07	1.04438e+07	1.06387e+07	9.95812e+06	9.1498e+06	1.21357
RNHB	P10442	Ribonuclease HII (RNase HII) (EC 3.1.26.4)	Cytosol	8.76214e+07	9.9274e+07	9.65006e+07	1.0156e+08	8.65079e+07	7.63538e+07	7.85482e+07	7.46352e+07	1.26437
RNK	P0AFW4	Regulator of nucleoside diphosphate kinase	Cytosol	5.14726e+07	4.63403e+07	4.49249e+07	4.61464e+07	4.6633e+07	5.17977e+07	5.34297e+07	5.20153e+07	0.890905
RNLA	P52129	mRNA endoribonuclease toxin LS (EC 3.1.-.-) (RNase LS) (Toxin LS)	Cytosol	2.44091e+07	2.41344e+07	2.33555e+07	2.48279e+07	2.40654e+07	2.43393e+07	2.5151e+07	2.36594e+07	1.00293
RNPA	P0A7Y8	Ribonuclease P protein component (RNase P protein) (RNaseP protein) (EC 3.1.26.5) (Protein C5)	Cytosol	8.28289e+07	7.5609e+07	8.18927e+07	7.746e+07	6.15098e+07	6.73834e+07	6.2213e+07	6.57731e+07	1.24701
RNR	P21499	Ribonuclease R (RNase R) (EC 3.1.13.1) (Protein VacB)	Cytosol	5.04864e+08	5.16155e+08	5.1593e+08	5.20624e+08	4.6713e+08	4.56912e+08	4.57111e+08	4.5299e+08	1.12917
RNT	P30014	Ribonuclease T (EC 3.1.13.-) (Exoribonuclease T) (RNase T)	Cytosol	3.56092e+07	3.9445e+07	3.91799e+07	4.11448e+07	3.93856e+07	3.55556e+07	3.57962e+07	3.40867e+07	1.10196
ROB	P0ACI0	Right origin-binding protein	Cytosol	1.09522e+08	1.0923e+08	1.05354e+08	1.07575e+08	1.10894e+08	1.1119e+08	1.15282e+08	1.12901e+08	0.967594
RODZ	P27434	Cytoskeleton protein RodZ	Inner_membrane	8.67418e+07	9.67713e+07	9.17822e+07	9.42866e+07	9.84487e+07	8.82453e+07	9.30422e+07	9.05709e+07	1.01374
ROF	P0AFW8	Protein rof	Cytosol	7.52272e+06	8.01335e+06	6.94353e+06	6.8243e+06	7.36938e+06	6.91817e+06	7.98409e+06	8.12359e+06	0.945239
ROXA	P27431	50S ribosomal protein L16 3-hydroxylase (EC 1.14.11.47) (Ribosomal oxygenase RoxA) (ROX)	Cytosol	1.16691e+08	1.09533e+08	1.1715e+08	1.13031e+08	1.23982e+08	1.32084e+08	1.23496e+08	1.27996e+08	0.912138
RPE	P0AG07	Ribulose-phosphate 3-epimerase (EC 5.1.3.1) (Pentose-5-phosphate 3-epimerase) (PPE) (R5P3E)	Cytosol	9.36979e+07	9.87737e+07	1.01087e+08	1.02491e+08	9.59698e+07	9.10381e+07	8.89547e+07	8.77364e+07	1.11068
RPH	P0CG19	Truncated inactive ribonuclease PH (Truncated inactive RNase PH) (Inactive RNase PH) (Truncated RNase PH)	Cytosol	9.08131e+07	8.65382e+07	8.85365e+07	8.7575e+07	9.16268e+07	9.61531e+07	9.39829e+07	9.50147e+07	0.931874
RPIA	P0A7Z0	Ribose-5-phosphate isomerase A (EC 5.3.1.6) (Phosphoriboisomerase A) (PRI)	Cytosol	3.62581e+08	3.51561e+08	3.63627e+08	3.57289e+08	3.42507e+08	3.53244e+08	3.41522e+08	3.47581e+08	1.04327
RPIB	P37351	Ribose-5-phosphate isomerase B (EC 5.3.1.6) (Phosphoriboisomerase B)	Cytosol	2.80389e+07	3.95999e+07	4.16915e+07	4.24033e+07	5.84636e+07	4.13954e+07	3.93187e+07	3.86586e+07	1.00849
RPIR	P0ACS7	HTH-type transcriptional regulator RpiR (Als operon repressor)	Cytosol	6.05451e+06	5.75089e+06	5.87704e+06	5.67313e+06	6.58296e+06	6.93052e+06	6.78175e+06	7.02551e+06	0.848195
RPLA	P0A7L0	50S ribosomal protein L1 (Large ribosomal subunit protein uL1)	Cytosol	3.1375e+09	3.24005e+09	3.15132e+09	3.33545e+09	2.91275e+09	2.82056e+09	2.89998e+09	2.73988e+09	1.1177
RPLB	P60422	50S ribosomal protein L2 (Large ribosomal subunit protein uL2)	Cytosol	2.07303e+09	2.07072e+09	2.08405e+09	2.07388e+09	1.71426e+09	1.71617e+09	1.7052e+09	1.71356e+09	1.20978
RPLC	P60438	50S ribosomal protein L3 (Large ribosomal subunit protein uL3)	Cytosol	2.56635e+09	2.54197e+09	2.50909e+09	2.53346e+09	2.27241e+09	2.29421e+09	2.32427e+09	2.30192e+09	1.10429
RPLD	P60723	50S ribosomal protein L4 (Large ribosomal subunit protein uL4)	Cytosol	2.78603e+09	2.80465e+09	2.85114e+09	2.83013e+09	2.39461e+09	2.3787e+09	2.33992e+09	2.35729e+09	1.18983
RPLE	P62399	50S ribosomal protein L5 (Large ribosomal subunit protein uL5)	Cytosol	1.89046e+09	1.90853e+09	2.06296e+09	2.02028e+09	1.79227e+09	1.7753e+09	1.6424e+09	1.6771e+09	1.13984
RPLF	P0AG55	50S ribosomal protein L6 (Large ribosomal subunit protein uL6)	Cytosol	1.06631e+09	1.05555e+09	1.07291e+09	1.04012e+09	9.58601e+08	9.68377e+08	9.527e+08	9.82736e+08	1.10119
RPLI	P0A7R1	50S ribosomal protein L9 (Large ribosomal subunit protein bL9)	Cytosol	2.12611e+09	2.07736e+09	2.09827e+09	2.06054e+09	1.99363e+09	2.04041e+09	2.02008e+09	2.05707e+09	1.02841
RPLJ	P0A7J3	50S ribosomal protein L10 (50S ribosomal protein L8) (Large ribosomal subunit protein uL10)	Cytosol	1.83969e+09	1.84198e+09	1.82896e+09	1.84465e+09	1.7465e+09	1.74433e+09	1.75675e+09	1.74181e+09	1.05467
RPLK	P0A7J7	50S ribosomal protein L11 (Large ribosomal subunit protein uL11)	Cytosol	1.40779e+09	1.36789e+09	1.34863e+09	1.3114e+09	1.32294e+09	1.36154e+09	1.38098e+09	1.42019e+09	0.990619
RPLL	P0A7K2	50S ribosomal protein L7/L12 (L8) (Large ribosomal subunit protein bL12)	Cytosol	1.89682e+09	1.86736e+09	1.62131e+09	1.68461e+09	1.96833e+09	1.99938e+09	2.30281e+09	2.21628e+09	0.847037
RPLM	P0AA10	50S ribosomal protein L13 (Large ribosomal subunit protein uL13)	Cytosol	1.60972e+09	1.62476e+09	1.68312e+09	1.70348e+09	1.22491e+09	1.21357e+09	1.17149e+09	1.15749e+09	1.38778
RPLN	P0ADY3	50S ribosomal protein L14 (Large ribosomal subunit protein uL14)	Cytosol	7.53456e+08	7.08098e+08	7.50376e+08	7.13034e+08	6.05593e+08	6.44386e+08	6.08079e+08	6.39924e+08	1.17413
RPLO	P02413	50S ribosomal protein L15 (Large ribosomal subunit protein uL15)	Cytosol	1.44273e+09	1.47839e+09	1.4623e+09	1.49483e+09	1.37534e+09	1.34217e+09	1.35694e+09	1.3274e+09	1.08957
RPLP	P0ADY7	50S ribosomal protein L16 (Large ribosomal subunit protein uL16)	Cytosol	1.00411e+09	1.08801e+09	1.13482e+09	1.16496e+09	8.257e+08	7.62026e+08	7.3059e+08	7.11693e+08	1.49054
RPLQ	P0AG44	50S ribosomal protein L17 (Large ribosomal subunit protein bL17)	Cytosol	1.54144e+09	1.54878e+09	1.60046e+09	1.55811e+09	1.21124e+09	1.2055e+09	1.16657e+09	1.19828e+09	1.29252
RPLR	P0C018	50S ribosomal protein L18 (Large ribosomal subunit protein uL18)	Cytosol	1.10962e+09	1.10054e+09	1.09147e+09	1.09077e+09	9.60433e+08	9.68351e+08	9.76397e+08	9.77031e+08	1.12719
RPLS	P0A7K6	50S ribosomal protein L19 (Large ribosomal subunit protein bL19)	Cytosol	1.37042e+09	1.41777e+09	1.42668e+09	1.45801e+09	1.2692e+09	1.22681e+09	1.21915e+09	1.19295e+09	1.16294
RPLT	P0A7L3	50S ribosomal protein L20 (Large ribosomal subunit protein bL20)	Cytosol	8.14586e+08	7.66271e+08	8.51304e+08	8.07009e+08	5.2213e+08	5.55051e+08	4.99609e+08	5.27032e+08	1.54568
RPLU	P0AG48	50S ribosomal protein L21 (Large ribosomal subunit protein bL21)	Cytosol	8.5829e+08	8.26028e+08	8.57075e+08	8.51518e+08	7.25533e+08	7.5387e+08	7.26562e+08	7.31303e+08	1.17201
RPLV	P61175	50S ribosomal protein L22 (Large ribosomal subunit protein uL22)	Cytosol	1.91298e+09	1.93772e+09	2.02753e+09	2.03163e+09	1.57325e+09	1.55317e+09	1.48436e+09	1.48137e+09	1.30676
RPLW	P0ADZ0	50S ribosomal protein L23 (Large ribosomal subunit protein uL23)	Cytosol	1.56045e+09	1.55494e+09	1.61248e+09	1.67664e+09	1.25578e+09	1.26023e+09	1.21526e+09	1.16876e+09	1.28474
RPLX	P60624	50S ribosomal protein L24 (Large ribosomal subunit protein uL24)	Cytosol	1.52562e+09	1.51702e+09	1.60418e+09	1.54518e+09	1.32356e+09	1.33106e+09	1.25874e+09	1.3068e+09	1.16754
RPLY	P68919	50S ribosomal protein L25 (Large ribosomal subunit protein bL25)	Cytosol	9.54676e+08	9.8386e+08	9.58116e+08	9.5443e+08	9.27717e+08	9.00198e+08	9.24386e+08	9.27956e+08	1.03277
RPMA	P0A7L8	50S ribosomal protein L27 (Large ribosomal subunit protein bL27)	Cytosol	5.51665e+08	5.33674e+08	5.49604e+08	5.38325e+08	4.79743e+08	4.95915e+08	4.81542e+08	4.91631e+08	1.11816
RPMB	P0A7M2	50S ribosomal protein L28 (Large ribosomal subunit protein bL28)	Cytosol	1.07313e+09	1.06205e+09	1.06841e+09	1.07529e+09	9.41324e+08	9.51144e+08	9.45489e+08	9.39432e+08	1.13501
RPMC	P0A7M6	50S ribosomal protein L29 (Large ribosomal subunit protein uL29)	Cytosol	5.87648e+08	5.2794e+08	5.36512e+08	5.06534e+08	4.91486e+08	5.47072e+08	5.38331e+08	5.70191e+08	0.980825
RPMD	P0AG51	50S ribosomal protein L30 (Large ribosomal subunit protein uL30)	Cytosol	2.65221e+08	2.82297e+08	2.65525e+08	2.57161e+08	2.37087e+08	2.22746e+08	2.36815e+08	2.44518e+08	1.11995
RPME	P0A7M9	50S ribosomal protein L31 (Large ribosomal subunit protein bL31-A)	Cytosol	9.10725e+08	9.35577e+08	8.75145e+08	8.88709e+08	9.98018e+08	9.71507e+08	1.03859e+09	1.02274e+09	0.890741
RPMF	P0A7N4	50S ribosomal protein L32 (Large ribosomal subunit protein bL32)	Cytosol	4.38149e+08	4.04959e+08	4.00805e+08	3.86152e+08	3.76728e+08	4.07604e+08	4.11829e+08	4.27456e+08	0.983372
RPMG	P0A7N9	50S ribosomal protein L33 (Large ribosomal subunit protein bL33)	Cytosol	5.26259e+08	4.5388e+08	4.48244e+08	4.5322e+08	4.31022e+08	4.99756e+08	5.06039e+08	5.00483e+08	0.906883
RPMH	P0A7P5	50S ribosomal protein L34 (Large ribosomal subunit protein bL34)	Cytosol	4.75575e+08	4.43604e+08	4.95124e+08	4.53829e+08	3.81036e+08	4.08498e+08	3.65992e+08	3.99294e+08	1.19235
RPMI	P0A7Q1	50S ribosomal protein L35 (Large ribosomal subunit protein bL35) (Ribosomal protein A)	Cytosol	2.12744e+07	2.07927e+07	2.03083e+07	2.20931e+07	1.67988e+07	1.71879e+07	1.7598e+07	1.61763e+07	1.23808
RPMJ	P0A7Q6	50S ribosomal protein L36 (Large ribosomal subunit protein bL36-A) (Ribosomal protein B)	Cytosol	2.14879e+08	2.13998e+08	2.19277e+08	2.14993e+08	1.79677e+08	1.80417e+08	1.76073e+08	1.79582e+08	1.19655
RPOA	P0A7Z4	DNA-directed RNA polymerase subunit alpha (RNAP subunit alpha) (EC 2.7.7.6) (RNA polymerase subunit alpha) (Transcriptase subunit alpha)	Cytosol	1.26063e+09	1.21282e+09	1.18767e+09	1.20943e+09	1.23007e+09	1.27856e+09	1.30564e+09	1.28214e+09	0.945935
RPOB	P0A8V2	DNA-directed RNA polymerase subunit beta (RNAP subunit beta) (EC 2.7.7.6) (RNA polymerase subunit beta) (Transcriptase subunit beta)	Cytosol	4.05119e+09	4.00332e+09	4.08638e+09	4.07683e+09	3.83146e+09	3.87728e+09	3.79847e+09	3.80736e+09	1.06406
RPOC	P0A8T7	DNA-directed RNA polymerase subunit beta' (RNAP subunit beta') (EC 2.7.7.6) (RNA polymerase subunit beta') (Transcriptase subunit beta')	Cytosol	4.08739e+09	3.93552e+09	4.11951e+09	4.04651e+09	3.774e+09	3.91965e+09	3.74458e+09	3.81213e+09	1.07226
RPOD	P00579	RNA polymerase sigma factor RpoD (Sigma-70)	Cytosol	7.39599e+08	7.3745e+08	7.1352e+08	7.21842e+08	7.07209e+08	7.09271e+08	7.33058e+08	7.24606e+08	1.01796
RPOE	P0AGB6	ECF RNA polymerase sigma-E factor (RNA polymerase sigma-E factor) (Sigma-24)	Cytosol	6.56709e+07	6.47344e+07	6.54262e+07	6.8425e+07	6.49881e+07	6.59283e+07	6.52311e+07	6.23722e+07	1.00675
RPOH	P0AGB3	RNA polymerase sigma factor RpoH (Heat shock regulatory protein F33.4) (RNA polymerase sigma-32 factor)	Cytosol	1.52522e+07	1.56379e+07	1.58458e+07	1.58769e+07	1.72971e+07	1.68705e+07	1.66492e+07	1.66165e+07	0.939339
RPON	P24255	RNA polymerase sigma-54 factor	Cytosol	8.56527e+07	8.53731e+07	8.97727e+07	8.61122e+07	8.88526e+07	8.91436e+07	8.47748e+07	8.83784e+07	0.969172
RPOS	P13445	RNA polymerase sigma factor RpoS (Sigma S) (Sigma-38)	Cytosol	1.45429e+07	1.65595e+07	1.48499e+07	1.62549e+07	1.95697e+07	1.71865e+07	1.91651e+07	1.75085e+07	0.851619
RPOZ	P0A800	DNA-directed RNA polymerase subunit omega (RNAP omega subunit) (EC 2.7.7.6) (RNA polymerase omega subunit) (Transcriptase subunit omega)	Cytosol	2.27721e+08	2.22629e+08	2.1042e+08	1.92299e+08	2.33782e+08	2.39129e+08	2.53003e+08	2.76846e+08	0.881346
RPPH	P0A776	RNA pyrophosphohydrolase (EC 3.6.1.-) ((Di)nucleoside polyphosphate hydrolase) (Ap5A pyrophosphatase)	Cytosol	1.86713e+07	2.08868e+07	2.03792e+07	1.99518e+07	2.06653e+07	1.84733e+07	1.89335e+07	1.9339e+07	1.05402
RPSA	P0AG67	30S ribosomal protein S1 (Bacteriophage Q beta RNA-directed RNA polymerase subunit I) (Small ribosomal subunit protein bS1)	Cytosol	4.25089e+09	4.20587e+09	4.23544e+09	4.27698e+09	4.23438e+09	4.2797e+09	4.24982e+09	4.20855e+09	1.00026
RPSB	P0A7V0	30S ribosomal protein S2 (Small ribosomal subunit protein uS2)	Cytosol	1.40126e+09	1.22862e+09	1.23179e+09	1.19073e+09	1.0863e+09	1.23894e+09	1.23575e+09	1.27837e+09	0.994235
RPSC	P0A7V3	30S ribosomal protein S3 (Small ribosomal subunit protein uS3)	Cytosol	2.00607e+09	1.8856e+09	1.89838e+09	1.87878e+09	1.67997e+09	1.7873e+09	1.77527e+09	1.79379e+09	1.06217
RPSD	P0A7V8	30S ribosomal protein S4 (Small ribosomal subunit protein uS4)	Cytosol	1.95173e+09	2.07009e+09	1.99506e+09	2.08882e+09	1.74795e+09	1.64801e+09	1.70999e+09	1.63324e+09	1.21141
RPSE	P0A7W1	30S ribosomal protein S5 (Small ribosomal subunit protein uS5)	Cytosol	2.11282e+09	2.21236e+09	2.13569e+09	2.22501e+09	2.12456e+09	2.02897e+09	2.1018e+09	2.01743e+09	1.05325
RPSF	P02358	30S ribosomal protein S6 (Small ribosomal subunit protein bS6) [Cleaved into: 30S ribosomal protein S6, fully modified isoform; 30S ribosomal protein S6, non-modified isoform]	Cytosol	9.09726e+08	9.37687e+08	9.43463e+08	9.69472e+08	9.09699e+08	8.82572e+08	8.77169e+08	8.53636e+08	1.06901
RPSG	P02359	30S ribosomal protein S7 (Small ribosomal subunit protein uS7)	Cytosol	2.62256e+09	2.6529e+09	2.68542e+09	2.74041e+09	2.4749e+09	2.4466e+09	2.41697e+09	2.36848e+09	1.0977
RPSH	P0A7W7	30S ribosomal protein S8 (Small ribosomal subunit protein uS8)	Cytosol	1.34686e+09	1.51216e+09	1.43454e+09	1.43241e+09	1.41665e+09	1.26179e+09	1.33006e+09	1.33204e+09	1.07695
RPSI	P0A7X3	30S ribosomal protein S9 (Small ribosomal subunit protein uS9)	Cytosol	1.57905e+09	1.68485e+09	1.72838e+09	1.7606e+09	1.43687e+09	1.34664e+09	1.31273e+09	1.2887e+09	1.28389
RPSJ	P0A7R5	30S ribosomal protein S10 (Small ribosomal subunit protein uS10)	Cytosol	1.18964e+09	1.27652e+09	1.26942e+09	1.29997e+09	1.23606e+09	1.15193e+09	1.15837e+09	1.13115e+09	1.10202
RPSK	P0A7R9	30S ribosomal protein S11 (Small ribosomal subunit protein uS11)	Cytosol	1.03111e+09	1.07595e+09	1.05966e+09	1.07274e+09	1.08341e+09	1.03826e+09	1.05421e+09	1.04136e+09	1.01765
RPSL	P0A7S3	30S ribosomal protein S12 (Small ribosomal subunit protein uS12)	Cytosol	9.43504e+08	9.4819e+08	9.43402e+08	9.39434e+08	8.72161e+08	8.67851e+08	8.72255e+08	8.75939e+08	1.08168
RPSM	P0A7S9	30S ribosomal protein S13 (Small ribosomal subunit protein uS13)	Cytosol	1.5075e+09	1.55844e+09	1.56188e+09	1.5466e+09	1.4396e+09	1.39255e+09	1.38948e+09	1.40321e+09	1.11065
RPSN	P0AG59	30S ribosomal protein S14 (Small ribosomal subunit protein uS14)	Cytosol	8.48428e+08	8.51695e+08	8.4405e+08	8.73966e+08	7.85309e+08	7.82296e+08	7.89382e+08	7.62361e+08	1.08454
RPSO	P0ADZ4	30S ribosomal protein S15 (Small ribosomal subunit protein uS15)	Cytosol	5.76851e+08	5.75852e+08	5.84501e+08	5.79997e+08	4.73869e+08	4.74691e+08	4.67667e+08	4.71298e+08	1.22398
RPSP	P0A7T3	30S ribosomal protein S16 (Small ribosomal subunit protein bS16)	Cytosol	3.56674e+08	3.60644e+08	3.42395e+08	3.39519e+08	3.2842e+08	3.24805e+08	3.42117e+08	3.45015e+08	1.04342
RPSQ	P0AG63	30S ribosomal protein S17 (Small ribosomal subunit protein uS17)	Cytosol	6.84034e+08	6.30212e+08	6.93246e+08	6.88458e+08	5.55323e+08	6.02749e+08	5.47944e+08	5.51755e+08	1.23977
RPSR	P0A7T7	30S ribosomal protein S18 (Small ribosomal subunit protein bS18)	Cytosol	5.39053e+08	5.9864e+08	5.42469e+08	5.75695e+08	5.09193e+08	4.58509e+08	5.05986e+08	4.76783e+08	1.13978
RPSS	P0A7U3	30S ribosomal protein S19 (Small ribosomal subunit protein uS19)	Cytosol	8.23234e+08	7.69477e+08	7.73374e+08	8.12669e+08	7.64683e+08	8.18105e+08	8.13983e+08	7.74623e+08	0.999613
RPST	P0A7U7	30S ribosomal protein S20 (Small ribosomal subunit protein bS20)	Cytosol	1.27757e+09	1.29932e+09	1.30466e+09	1.34667e+09	1.26148e+09	1.24036e+09	1.23528e+09	1.19675e+09	1.05185
RPSU	P68679	30S ribosomal protein S21 (Small ribosomal subunit protein bS21)	Cytosol	5.75317e+08	6.40104e+08	6.1585e+08	6.55265e+08	5.29958e+08	4.76319e+08	4.95078e+08	4.65298e+08	1.2939
RRAA	P0A8R0	Regulator of ribonuclease activity A	Cytosol	1.1029e+08	1.06633e+08	1.09664e+08	1.0746e+08	1.06873e+08	1.10538e+08	1.07484e+08	1.09688e+08	0.999985
RRAB	P0AF90	Regulator of ribonuclease activity B	Cytosol	5.4367e+07	4.98983e+07	4.36584e+07	3.78912e+07	3.79779e+07	4.1379e+07	4.72931e+07	5.44914e+07	1.06452
RSD	P0AFX4	Regulator of sigma D	Cytosol	5.70697e+07	5.48723e+07	5.77292e+07	6.20627e+07	5.89522e+07	6.13129e+07	5.82787e+07	5.42094e+07	0.979319
RSEA	P0AFX7	Anti-sigma-E factor RseA (Regulator of SigE) (Sigma-E anti-sigma factor RseA) (Sigma-E factor negative regulatory protein)	Inner_membrane	5.00811e+06	7.37013e+06	6.48146e+06	6.32147e+06	5.66631e+06	3.85034e+06	4.37826e+06	4.48907e+06	1.44428
RSEB	P0AFX9	Sigma-E factor regulatory protein RseB	Periplasm	1.00972e+08	1.05251e+08	1.05958e+08	1.05905e+08	9.86774e+07	9.46658e+07	9.4034e+07	9.4081e+07	1.11874
RSEP	P0AEH1	Regulator of sigma-E protease RseP (EC 3.4.24.-) (S2P endopeptidase) (Site-2 protease RseP) (S2P protease RseP) (Site-2-type intramembrane protease)	Inner_membrane	8.70217e+07	8.53615e+07	8.63607e+07	8.49495e+07	8.42583e+07	8.5897e+07	8.49032e+07	8.63136e+07	1.00547
RSFS	P0AAT6	Ribosomal silencing factor RsfS	Cytosol	1.76448e+08	1.71906e+08	1.78138e+08	1.76855e+08	1.65513e+08	1.69886e+08	1.63944e+08	1.65133e+08	1.06853
RSGA	P39286	Small ribosomal subunit biogenesis GTPase RsgA (EC 3.6.1.-)	Cytosol	7.82675e+07	7.55102e+07	7.11245e+07	7.18426e+07	6.91157e+07	7.16395e+07	7.6057e+07	7.52968e+07	1.00408
RSMA	P06992	Ribosomal RNA small subunit methyltransferase A (EC 2.1.1.182) (16S rRNA (adenine(1518)-N(6)/adenine(1519)-N(6))-dimethyltransferase) (16S rRNA dimethyladenosine transferase) (16S rRNA dimethylase) (High level kasugamycin resistance protein KsgA) (Kasugamycin dimethyltransferase) (S-adenosylmethionine-6-N', N'-adenosyl(rRNA) dimethyltransferase)	Cytosol	1.41751e+08	1.41916e+08	1.38192e+08	1.39482e+08	1.41953e+08	1.41789e+08	1.45609e+08	1.44263e+08	0.982721
RSMB	P36929	Ribosomal RNA small subunit methyltransferase B (EC 2.1.1.176) (16S rRNA m5C967 methyltransferase) (rRNA (cytosine-C(5)-)-methyltransferase RsmB)	Inner_membrane	1.03737e+08	1.0258e+08	1.0327e+08	1.00154e+08	1.03197e+08	1.04361e+08	1.03664e+08	1.06889e+08	0.989568
RSMC	P39406	Ribosomal RNA small subunit methyltransferase C (EC 2.1.1.172) (16S rRNA m2G1207 methyltransferase) (rRNA (guanine-N(2)-)-methyltransferase RsmC)	Cytosol	1.27304e+08	1.2638e+08	1.29217e+08	1.3013e+08	1.24189e+08	1.25097e+08	1.22351e+08	1.21492e+08	1.0406
RSMD	P0ADX9	Ribosomal RNA small subunit methyltransferase D (EC 2.1.1.171) (16S rRNA m2G966 methyltransferase) (rRNA (guanine-N(2)-)-methyltransferase)	Cytosol	5.27603e+07	5.78388e+07	5.76081e+07	5.97281e+07	5.6764e+07	5.17799e+07	5.19872e+07	5.0142e+07	1.11257
RSME	P0AGL7	Ribosomal RNA small subunit methyltransferase E (EC 2.1.1.193) (16S rRNA m3U1498 methyltransferase)	Cytosol	5.38581e+07	5.50529e+07	6.03345e+07	5.91671e+07	5.5453e+07	5.42495e+07	4.95006e+07	5.04772e+07	1.09348
RSMF	P76273	Ribosomal RNA small subunit methyltransferase F (EC 2.1.1.178) (16S rRNA m5C1407 methyltransferase) (rRNA (cytosine-C(5)-)-methyltransferase RsmF)	Cytosol	6.46009e+07	6.47147e+07	6.86606e+07	6.63338e+07	6.5778e+07	6.56622e+07	6.18887e+07	6.40595e+07	1.01054
RSMG	P0A6U5	Ribosomal RNA small subunit methyltransferase G (EC 2.1.1.170) (16S rRNA 7-methylguanosine methyltransferase) (16S rRNA m7G methyltransferase) (Glucose-inhibited division protein B)	Cytosol	1.4885e+08	1.73683e+08	1.69352e+08	1.70258e+08	1.69078e+08	1.44903e+08	1.48609e+08	1.47818e+08	1.1457
RSMH	P60390	Ribosomal RNA small subunit methyltransferase H (EC 2.1.1.199) (16S rRNA m(4)C1402 methyltransferase) (rRNA (cytosine-N(4)-)-methyltransferase RsmH)	Cytosol	1.31728e+08	1.30563e+08	1.37271e+08	1.32329e+08	1.31611e+08	1.32785e+08	1.26296e+08	1.31013e+08	1.00547
RSMI	P67087	Ribosomal RNA small subunit methyltransferase I (EC 2.1.1.198) (16S rRNA 2'-O-ribose C1402 methyltransferase) (rRNA (cytidine-2'-O-)-methyltransferase RsmI)	Cytosol	6.98199e+07	7.45984e+07	7.64107e+07	7.61081e+07	7.74799e+07	7.25168e+07	7.07969e+07	7.10783e+07	1.04973
RSMJ	P68567	Ribosomal RNA small subunit methyltransferase J (EC 2.1.1.242) (16S rRNA m2G1516 methyltransferase) (rRNA (guanine-N(2)-)-methyltransferase)	Cytosol	2.41448e+06	2.68054e+06	2.93842e+06	2.79455e+06	2.79429e+06	2.51694e+06	2.29605e+06	2.41425e+06	1.11126
RSPR	P0ACM2	HTH-type transcriptional repressor RspR	Cytosol	3.05464e+07	3.73076e+07	3.20183e+07	3.36812e+07	3.1582e+07	2.58585e+07	3.01302e+07	2.86427e+07	1.11929
RSSA	P0AFR0	NTE family protein RssA	Cytosol	8.05137e+06	8.46059e+06	7.69539e+06	8.27571e+06	8.75741e+06	8.33383e+06	9.16251e+06	8.52001e+06	0.945351
RSTA	P52108	Transcriptional regulatory protein RstA	Cytosol	4.39912e+07	4.7153e+07	4.7133e+07	4.61995e+07	4.57999e+07	4.27288e+07	4.27469e+07	4.36107e+07	1.08098
RSTB	P18392	Sensor protein RstB (EC 2.7.13.3)	Inner_membrane	1.12499e+07	1.24289e+07	1.0475e+07	1.03788e+07	1.1553e+07	1.04571e+07	1.24077e+07	1.25226e+07	0.908999
RSUA	P0AA43	Ribosomal small subunit pseudouridine synthase A (EC 5.4.99.19) (16S pseudouridylate 516 synthase) (16S rRNA pseudouridine(516) synthase) (rRNA pseudouridylate synthase A) (rRNA-uridine isomerase A)	Cytosol	9.25955e+07	9.66467e+07	9.47174e+07	9.87281e+07	1.01107e+08	9.68692e+07	9.88424e+07	9.4827e+07	0.977985
RSXB	P77223	Ion-translocating oxidoreductase complex subunit B (EC 1.18.1.-) (Rsx electron transport complex subunit B)	Inner_membrane	1.32055e+07	1.38756e+07	1.1723e+07	1.27139e+07	1.22462e+07	1.16548e+07	1.37948e+07	1.27196e+07	1.03894
RSXC	P77611	Ion-translocating oxidoreductase complex subunit C (EC 1.18.1.-) (Rsx electron transport complex subunit C)	Inner_membrane	1.78726e+08	1.68775e+08	1.71185e+08	1.69449e+08	1.66357e+08	1.76167e+08	1.73686e+08	1.75465e+08	0.975655
RSXE	P77179	Ion-translocating oxidoreductase complex subunit E (EC 1.18.1.-) (Rsx electron transport complex subunit E)	Inner_membrane	7.21039e+06	6.91052e+06	5.98976e+06	6.1547e+06	5.76994e+06	6.02032e+06	6.94578e+06	6.75964e+06	1.02919
RSXG	P77285	Ion-translocating oxidoreductase complex subunit G (EC 1.18.1.-) (Rsx electron transport complex subunit G)	Inner_membrane	4.17e+07	4.31871e+07	4.04292e+07	4.10996e+07	4.4325e+07	4.27987e+07	4.57182e+07	4.49725e+07	0.927331
RUTR	P0ACU2	HTH-type transcriptional regulator RutR (Rut operon repressor)	Cytosol	1.83707e+07	1.75769e+07	1.8431e+07	1.74622e+07	2.83613e+07	2.96422e+07	2.82686e+07	2.98369e+07	0.620355
RUVA	P0A809	Holliday junction ATP-dependent DNA helicase RuvA (EC 3.6.4.12)	Cytosol	4.40167e+07	4.85791e+07	5.45818e+07	5.56206e+07	3.05717e+07	2.77006e+07	2.46541e+07	2.41937e+07	1.98381
RUVB	P0A812	Holliday junction ATP-dependent DNA helicase RuvB (EC 3.6.4.12)	Cytosol	5.35725e+07	4.99287e+07	5.29737e+07	5.25133e+07	5.48633e+07	5.88672e+07	5.54834e+07	5.59699e+07	0.946503
RUVC	P0A814	Crossover junction endodeoxyribonuclease RuvC (EC 3.1.22.4) (Holliday junction nuclease RuvC) (Holliday junction resolvase RuvC)	Cytosol	2.10653e+07	2.31852e+07	2.25969e+07	2.1263e+07	2.45115e+07	2.22702e+07	2.28501e+07	2.42835e+07	0.932266
SAD	P76149	Succinate semialdehyde dehydrogenase [NAD(P)+] Sad (SSADH) (SSDH) (EC 1.2.1.16)	Cytosol	2.76113e+07	3.04101e+07	3.16308e+07	2.88977e+07	3.26993e+07	2.96899e+07	2.8544e+07	3.12437e+07	0.974585
SAPA	Q47622	Probable ABC transporter periplasmic-binding protein SapA	Periplasm	3.44595e+07	3.24597e+07	3.49838e+07	3.38397e+07	3.23342e+07	3.43262e+07	3.18496e+07	3.29264e+07	1.04673
SAPC	P0AGH5	Putrescine export system permease protein SapC	Inner_membrane	5.20745e+06	5.42565e+06	5.12652e+06	5.61337e+06	5.1464e+06	4.93943e+06	5.22764e+06	4.77424e+06	1.05515
SAPD	P0AAH4	Putrescine export system ATP-binding protein SapD	Cytosol	2.38601e+07	2.23013e+07	2.36049e+07	2.24186e+07	2.29192e+07	2.45212e+07	2.31669e+07	2.43928e+07	0.968987
SAPF	P0AAH8	Putrescine export system ATP-binding protein SapF	Cytosol	1.5103e+07	1.52201e+07	1.48988e+07	1.54282e+07	1.61345e+07	1.60104e+07	1.63557e+07	1.57944e+07	0.943353
SBCB	P04995	Exodeoxyribonuclease I (ExoI) (Exonuclease I) (EC 3.1.11.1) (DNA deoxyribophosphodiesterase) (dRPase)	Cytosol	7.26287e+07	6.79073e+07	6.88909e+07	6.9732e+07	6.58853e+07	7.04661e+07	6.94601e+07	6.86223e+07	1.00399
SBCC	P13458	Nuclease SbcCD subunit C	Cytosol	4.42507e+07	4.75096e+07	4.50533e+07	4.27721e+07	4.07551e+07	3.79596e+07	4.0029e+07	4.2164e+07	1.10564
SBCD	P0AG76	Nuclease SbcCD subunit D	Cytosol	7.61875e+06	8.09698e+06	8.05179e+06	8.12211e+06	7.90199e+06	7.43527e+06	7.477e+06	7.41226e+06	1.08294
SBMC	P33012	DNA gyrase inhibitor	Cytosol	1.32339e+07	1.20895e+07	1.38733e+07	1.44803e+07	1.49729e+07	1.63901e+07	1.42828e+07	1.3684e+07	0.927593
SDAA	P16095	L-serine dehydratase 1 (SDH 1) (EC 4.3.1.17) (L-serine deaminase 1) (L-SD1)	Cytosol	2.79866e+08	2.76814e+08	2.62005e+08	2.85176e+08	2.78181e+08	2.81248e+08	2.97144e+08	2.73001e+08	0.995146
SDAB	P30744	L-serine dehydratase 2 (SDH 2) (EC 4.3.1.17) (L-serine deaminase 2) (L-SD2)	Cytosol	4.67482e+08	4.35476e+08	4.5196e+08	4.58733e+08	4.43751e+08	4.76365e+08	4.58991e+08	4.52214e+08	0.999548
SDAC	P0AAD6	Serine transporter	Inner_membrane	2.94301e+08	2.69684e+08	2.79379e+08	2.88228e+08	2.52391e+08	2.7543e+08	2.65872e+08	2.57709e+08	1.08461
SDHA	P0AC41	Succinate dehydrogenase flavoprotein subunit (EC 1.3.5.1)	Cytosol	6.81629e+08	6.67772e+08	7.03313e+08	6.82789e+08	6.62889e+08	6.76645e+08	6.42451e+08	6.61762e+08	1.03002
SDHB	P07014	Succinate dehydrogenase iron-sulfur subunit (EC 1.3.5.1)	Cytosol	2.25944e+08	2.32218e+08	2.41691e+08	2.38166e+08	2.24019e+08	2.17967e+08	2.09424e+08	2.12523e+08	1.09302
SDHD	P0AC44	Succinate dehydrogenase hydrophobic membrane anchor subunit	Inner_membrane	2.18959e+07	2.01669e+07	1.99984e+07	1.9195e+07	2.14129e+07	2.32487e+07	2.34446e+07	2.44259e+07	0.860223
SDIA	P07026	Regulatory protein SdiA	Cytosol	1.94176e+07	2.14262e+07	2.00942e+07	2.06435e+07	2.12175e+07	1.92285e+07	2.05031e+07	1.99576e+07	1.00721
SECA	P10408	Protein translocase subunit SecA	Cytosol	8.48948e+08	8.20125e+08	8.54934e+08	8.40886e+08	8.31483e+08	8.60705e+08	8.25661e+08	8.39454e+08	1.01136
SECB	P0AG86	Protein-export protein SecB (Chaperone SecB)	Cytosol	2.31859e+08	2.18576e+08	2.33467e+08	2.179e+08	2.2563e+08	2.39341e+08	2.24075e+08	2.40084e+08	0.970423
SECD	P0AG90	Protein translocase subunit SecD (Sec translocon accessory complex subunit SecD)	Inner_membrane	5.23742e+08	5.18564e+08	5.09822e+08	5.056e+08	5.54066e+08	5.59598e+08	5.69194e+08	5.73947e+08	0.911181
SECE	P0AG96	Protein translocase subunit SecE	Inner_membrane	2.02691e+07	2.07329e+07	2.16407e+07	2.09003e+07	2.13639e+07	2.0886e+07	2.00098e+07	2.07186e+07	1.00072
SECF	P0AG93	Protein translocase subunit SecF (Sec translocon accessory complex subunit SecF)	Inner_membrane	1.12404e+08	1.13203e+08	1.11875e+08	1.0947e+08	1.08902e+08	1.08134e+08	1.09417e+08	1.11821e+08	1.02731
SECG	P0AG99	Protein-export membrane protein SecG (P12) (Preprotein translocase band 1 subunit)	Inner_membrane	3.41448e+07	3.32181e+07	2.76332e+07	2.66927e+07	3.65029e+07	3.75213e+07	4.51047e+07	4.66939e+07	0.74898
SECY	P0AGA2	Protein translocase subunit SecY	Inner_membrane	1.97155e+08	1.81276e+08	1.82696e+08	1.79403e+08	2.38329e+08	2.59207e+08	2.57191e+08	2.61912e+08	0.704849
SELA	P0A821	L-seryl-tRNA(Sec) selenium transferase (EC 2.9.1.1) (Selenocysteine synthase) (Sec synthase) (Selenocysteinyl-tRNA(Sec) synthase)	Cytosol	3.34913e+07	3.63941e+07	3.69237e+07	3.68124e+07	2.00165e+07	1.842e+07	1.81558e+07	1.82107e+07	1.99863
SELB	P14081	Selenocysteine-specific elongation factor (SelB translation factor)	Cytosol	7.09328e+07	7.06237e+07	7.03699e+07	7.17926e+07	7.38373e+07	7.41605e+07	7.4428e+07	7.2953e+07	0.956486
SELD	P16456	Selenide, water dikinase (EC 2.7.9.3) (Selenium donor protein) (Selenophosphate synthase)	Cytosol	2.72233e+08	2.72306e+08	2.78134e+08	2.82806e+08	2.73901e+08	2.73827e+08	2.6809e+08	2.6366e+08	1.01596
SELU	P33667	tRNA 2-selenouridine synthase (EC 2.9.1.-) (Selenophosphate-dependent tRNA 2-selenouridine synthase)	Cytosol	3.03539e+07	3.00378e+07	3.35521e+07	3.07967e+07	3.02702e+07	3.05888e+07	2.73849e+07	2.9835e+07	1.0175
SEQA	P0AFY8	Negative modulator of initiation of replication	Cytosol	1.71924e+08	1.78694e+08	1.83734e+08	1.92872e+08	1.95496e+08	1.88088e+08	1.82929e+08	1.74262e+08	0.977226
SERA	P0A9T0	D-3-phosphoglycerate dehydrogenase (PGDH) (EC 1.1.1.95) (2-oxoglutarate reductase) (EC 1.1.1.399)	Cytosol	1.17899e+08	1.15636e+08	1.19654e+08	1.16833e+08	1.26391e+08	1.28864e+08	1.24536e+08	1.27544e+08	0.924421
SERB	P0AGB0	Phosphoserine phosphatase (PSP) (PSPase) (EC 3.1.3.3) (O-phosphoserine phosphohydrolase)	Cytosol	8.68345e+07	8.07803e+07	8.09578e+07	8.12459e+07	9.38423e+07	1.00875e+08	1.00654e+08	1.00297e+08	0.807183
SERC	P23721	Phosphoserine aminotransferase (EC 2.6.1.52) (Phosphohydroxythreonine aminotransferase) (PSAT)	Cytosol	2.42372e+08	2.35152e+08	2.48145e+08	2.37729e+08	2.34779e+08	2.41988e+08	2.29317e+08	2.39365e+08	1.01275
SERS	P0A8L1	Serine--tRNA ligase (EC 6.1.1.11) (Seryl-tRNA synthetase) (SerRS) (Seryl-tRNA(Ser/Sec) synthetase)	Cytosol	5.98071e+08	5.86366e+08	5.96597e+08	5.8587e+08	5.92199e+08	6.0402e+08	5.93662e+08	6.04531e+08	0.987859
SFSA	P0A823	Sugar fermentation stimulation protein A	Cytosol	3.45548e+07	3.6049e+07	3.64869e+07	3.62949e+07	3.5417e+07	3.3949e+07	3.35416e+07	3.37189e+07	1.06913
SGRR	P33595	HTH-type transcriptional regulator SgrR	Cytosol	6.69384e+06	6.7265e+06	7.09298e+06	6.86199e+06	5.54268e+06	5.51577e+06	5.23078e+06	5.40686e+06	1.24432
SKP	P0AEU7	Chaperone protein Skp (DNA-binding 17 kDa protein) (Histone-like protein HLP-1) (Seventeen kilodalton protein)	Periplasm	3.99515e+08	3.69838e+08	3.60811e+08	3.4772e+08	4.10936e+08	4.43912e+08	4.55018e+08	4.72148e+08	0.813047
SLMA	P0C093	Nucleoid occlusion factor SlmA (Protein Ttk) (Synthetically lethal with a defective Min system protein A)	Cytosol	3.15113e+07	2.55267e+07	2.32909e+07	2.52781e+07	3.29725e+07	4.07027e+07	4.46099e+07	4.11029e+07	0.621073
SLP	P37194	Outer membrane protein slp	Outer_membrane	1.39253e+08	1.32911e+08	1.27084e+08	1.25084e+08	1.64291e+08	1.7213e+08	1.80022e+08	1.82901e+08	0.739045
SLT	P0AGC3	Soluble lytic murein transglycosylase (EC 4.2.2.n1) (Exomuramidase) (Peptidoglycan lytic exotransglycosylase) (Slt70)	Periplasm	7.48568e+07	7.7845e+07	7.78653e+07	7.70897e+07	7.63813e+07	7.34493e+07	7.34302e+07	7.41689e+07	1.04961
SLYA	P0A8W2	Transcriptional regulator SlyA	Cytosol	7.36717e+07	8.04482e+07	7.80254e+07	7.59928e+07	7.96568e+07	7.29469e+07	7.52121e+07	7.72238e+07	1.01073
SLYB	P0A905	Outer membrane lipoprotein SlyB	Outer_membrane	1.65133e+08	1.58528e+08	1.60049e+08	1.57761e+08	1.64661e+08	1.71522e+08	1.69891e+08	1.72356e+08	0.933157
SLYD	P0A9K9	FKBP-type peptidyl-prolyl cis-trans isomerase SlyD (PPIase) (EC 5.2.1.8) (Histidine-rich protein) (Metallochaperone SlyD) (Rotamase) (Sensitivity to lysis protein D) (WHP)	Cytosol	6.81429e+07	6.98794e+07	7.18208e+07	6.83884e+07	8.13689e+07	7.9347e+07	7.72021e+07	8.10769e+07	0.86209
SMPB	P0A832	SsrA-binding protein (Small protein B)	Cytosol	1.24792e+08	1.29688e+08	1.28419e+08	1.31282e+08	8.93859e+07	8.60111e+07	8.68611e+07	8.49667e+07	1.49312
SODA	P00448	Superoxide dismutase [Mn] (EC 1.15.1.1) (MnSOD)	Periplasm	6.40914e+08	6.61865e+08	6.57256e+08	6.66655e+08	5.43798e+08	5.26585e+08	5.30277e+08	5.22801e+08	1.24818
SODB	P0AGD3	Superoxide dismutase [Fe] (EC 1.15.1.1)	Periplasm	4.18261e+08	3.76651e+08	3.52454e+08	3.79466e+08	3.55191e+08	3.94431e+08	4.2151e+08	3.91504e+08	0.962087
SODC	P0AGD1	Superoxide dismutase [Cu-Zn] (EC 1.15.1.1) (Bacteriocuprein)	Periplasm	2.19824e+08	2.29331e+08	2.06578e+08	1.88288e+08	1.93665e+08	1.85637e+08	2.06083e+08	2.26101e+08	1.06874
SOHB	P0AG14	Probable protease SohB (EC 3.4.21.-)	Inner_membrane	1.17944e+08	1.2047e+08	1.3074e+08	1.23576e+08	7.96487e+07	7.79786e+07	7.18531e+07	7.60188e+07	1.58526
SOLA	P40874	N-methyl-L-tryptophan oxidase (MTOX) (EC 1.5.3.-)	Cytosol	1.05103e+08	1.08503e+08	1.07215e+08	1.06189e+08	1.10838e+08	1.07365e+08	1.08655e+08	1.09705e+08	0.977345
SPEA	P21170	Biosynthetic arginine decarboxylase (ADC) (EC 4.1.1.19)	Periplasm	4.22331e+08	4.16551e+08	4.28234e+08	4.40002e+08	3.54137e+08	3.59051e+08	3.49255e+08	3.39914e+08	1.20935
SPEB	P60651	Agmatinase (EC 3.5.3.11) (Agmatine ureohydrolase) (AUH)	Cytosol	1.32445e+08	1.2791e+08	1.32216e+08	1.2846e+08	1.07233e+08	1.11035e+08	1.07418e+08	1.10559e+08	1.19638
SPEC	P21169	Constitutive ornithine decarboxylase (EC 4.1.1.17)	Cytosol	7.04023e+07	7.30019e+07	7.03115e+07	7.40303e+07	6.06189e+07	5.84602e+07	6.06971e+07	5.76481e+07	1.20507
SPED	P0A7F6	S-adenosylmethionine decarboxylase proenzyme (AdoMetDC) (SAMDC) (EC 4.1.1.50) [Cleaved into: S-adenosylmethionine decarboxylase beta chain; S-adenosylmethionine decarboxylase alpha chain]	Cytosol	1.10334e+08	1.16399e+08	1.23654e+08	1.20936e+08	1.05822e+08	1.00308e+08	9.44225e+07	9.65447e+07	1.20653
SPEE	P09158	Polyamine aminopropyltransferase (Cadaverine aminopropyltransferase) (EC 2.5.1.-) (Putrescine aminopropyltransferase) (PAPT) (Spermidine aminopropyltransferase) (EC 2.5.1.79) (Spermidine synthase) (SPDS) (SPDSY) (EC 2.5.1.16) (Spermine synthase) (EC 2.5.1.22) (Thermospermine synthase)	Cytosol	3.13433e+07	2.82514e+07	2.8359e+07	3.01199e+07	2.9359e+07	3.25721e+07	3.24485e+07	3.05515e+07	0.929921
SPEG	P0A951	Spermidine N(1)-acetyltransferase (SAT) (EC 2.3.1.57) (Spermidine/spermine N(1)-acetyltransferase) (SSAT)	Cytosol	8.74809e+07	9.4504e+07	9.65025e+07	9.58232e+07	7.56395e+07	7.00184e+07	6.85684e+07	6.90545e+07	1.36867
SPOT	P0AG24	Bifunctional (p)ppGpp synthase/hydrolase SpoT [Includes: GTP pyrophosphokinase (EC 2.7.6.5) ((p)ppGpp synthase) (ATP:GTP 3'-pyrophosphotransferase) (Stringent response-like protein) (ppGpp synthase II); Guanosine-3',5'-bis(diphosphate) 3'-pyrophosphohydrolase (EC 3.1.7.2) (Penta-phosphate guanosine-3'-pyrophosphohydrolase) ((ppGpp)ase)]	Cytosol	1.51937e+08	1.43813e+08	1.46035e+08	1.46436e+08	1.44319e+08	1.52472e+08	1.50151e+08	1.49741e+08	0.975259
SPPA	P08395	Protease 4 (EC 3.4.21.-) (Endopeptidase IV) (Protease IV) (Signal peptide peptidase)	Inner_membrane	1.98744e+08	1.92971e+08	2.06761e+08	1.96522e+08	1.02462e+08	1.05527e+08	9.84884e+07	1.0362e+08	1.91813
SPY	P77754	Periplasmic chaperone Spy (Spheroplast protein Y)	Periplasm	9.1671e+07	9.0863e+07	8.62404e+07	8.71966e+07	1.04158e+08	1.05084e+08	1.10717e+08	1.09503e+08	0.830482
SRA	P68191	Stationary-phase-induced ribosome-associated protein (Protein D) (SRA) (30S ribosomal protein S22)	Cytosol	4.40168e+07	4.25025e+07	3.99997e+07	3.81548e+07	4.67159e+07	4.83803e+07	5.14075e+07	5.38933e+07	0.8283
SRKA	P0C0K3	Stress response kinase A (EC 2.7.11.1) (Serine/threonine protein kinase YihE) (Serine/threonine-protein kinase SrkA)	Cytosol	2.94643e+07	2.83674e+07	2.59397e+07	2.70723e+07	3.09853e+07	3.21833e+07	3.51954e+07	3.3723e+07	0.842107
SRLA	P56579	PTS system glucitol/sorbitol-specific EIIC component (EIIC-Gut) (Glucitol/sorbitol permease IIC component)	Inner_membrane	9.60876e+06	1.12982e+07	1.10311e+07	9.9597e+06	9.98385e+06	8.49092e+06	8.69655e+06	9.63206e+06	1.15123
SRLB	P05706	PTS system glucitol/sorbitol-specific EIIA component (EIIA-Gut) (EIII-Gut) (Glucitol/sorbitol-specific phosphotransferase enzyme IIA component)	Cytosol	1.58127e+07	1.42556e+07	1.34871e+07	1.36516e+07	1.34634e+07	1.49339e+07	1.57848e+07	1.55946e+07	0.914992
SRLD	P05707	Sorbitol-6-phosphate 2-dehydrogenase (EC 1.1.1.140) (Glucitol-6-phosphate dehydrogenase) (Ketosephosphate reductase)	Cytosol	3.85661e+07	3.42472e+07	3.50394e+07	3.78616e+07	3.481e+07	3.92e+07	3.83137e+07	3.54577e+07	0.991168
SRLE	P56580	PTS system glucitol/sorbitol-specific EIIB component (EC 2.7.1.198) (EII-Gut) (Enzyme II-Gut) (Glucitol/sorbitol-specific phosphotransferase enzyme IIB component)	Inner_membrane	2.07919e+07	2.08328e+07	2.32808e+07	2.21149e+07	1.98292e+07	1.97903e+07	1.77093e+07	1.86429e+07	1.11946
SRLR	P15082	Glucitol operon repressor	Cytosol	1.76844e+07	1.81263e+07	1.76794e+07	1.80353e+07	1.87864e+07	1.83284e+07	1.87917e+07	1.84209e+07	0.960205
SRMB	P21507	ATP-dependent RNA helicase SrmB (EC 3.6.4.13)	Cytosol	3.45268e+08	3.43696e+08	3.42005e+08	3.43436e+08	3.41133e+08	3.42693e+08	3.44387e+08	3.42953e+08	1.00217
SSB	P0AGE0	Single-stranded DNA-binding protein (SSB) (Helix-destabilizing protein)	Cytosol	2.26836e+08	1.97234e+08	2.21146e+08	1.99352e+08	1.8945e+08	2.17884e+08	1.94325e+08	2.15569e+08	1.03139
SSEA	P31142	3-mercaptopyruvate sulfurtransferase (MST) (EC 2.8.1.2) (Rhodanese-like protein)	Cytosol	1.66115e+08	1.63833e+08	1.64043e+08	1.63974e+08	1.67428e+08	1.6976e+08	1.69543e+08	1.69614e+08	0.967154
SSEB	P0AFZ1	Protein SseB	Cytosol	3.71505e+07	3.99598e+07	3.97719e+07	3.72255e+07	3.96508e+07	3.68633e+07	3.70375e+07	3.9571e+07	1.00728
SSPA	P0ACA3	Stringent starvation protein A	Cytosol	2.26608e+08	2.45816e+08	2.46062e+08	2.45224e+08	2.34171e+08	2.15874e+08	2.15657e+08	2.16394e+08	1.13596
SSPB	P0AFZ3	Stringent starvation protein B (Adapter protein SspB) (Specificity-enhancing factor SspB)	Cytosol	2.74287e+07	3.06189e+07	2.99635e+07	2.85308e+07	3.2886e+07	2.94596e+07	3.0104e+07	3.16158e+07	0.948879
STHA	P27306	Soluble pyridine nucleotide transhydrogenase (STH) (EC 1.6.1.1) (NAD(P)(+) transhydrogenase [B-specific])	Cytosol	2.40854e+08	2.35712e+08	2.39058e+08	2.45255e+08	2.39382e+08	2.44604e+08	2.4118e+08	2.35086e+08	0.998675
STPA	P0ACG1	DNA-binding protein StpA (H-NS homolog StpA)	Cytosol	3.1268e+08	3.2082e+08	2.92464e+08	3.07272e+08	3.11246e+08	3.03349e+08	3.3276e+08	3.16724e+08	0.987383
SUCA	P0AFG3	2-oxoglutarate dehydrogenase E1 component (EC 1.2.4.2) (Alpha-ketoglutarate dehydrogenase)	Cytosol	6.42212e+08	6.25749e+08	6.69912e+08	6.48191e+08	5.81377e+08	5.96674e+08	5.57339e+08	5.76015e+08	1.11497
SUCB	P0AFG6	Dihydrolipoyllysine-residue succinyltransferase component of 2-oxoglutarate dehydrogenase complex (EC 2.3.1.61) (2-oxoglutarate dehydrogenase complex component E2) (OGDC-E2) (Dihydrolipoamide succinyltransferase component of 2-oxoglutarate dehydrogenase complex)	Cytosol	4.39051e+08	4.36029e+08	4.58812e+08	4.46674e+08	4.17265e+08	4.20157e+08	3.99293e+08	4.10145e+08	1.07064
SUCC	P0A836	Succinate--CoA ligase [ADP-forming] subunit beta (EC 6.2.1.5) (Succinyl-CoA synthetase subunit beta) (SCS-beta)	Cytosol	4.79219e+08	4.58981e+08	4.79623e+08	4.8508e+08	4.91104e+08	5.12758e+08	4.9069e+08	4.8517e+08	0.976624
SUCD	P0AGE9	Succinate--CoA ligase [ADP-forming] subunit alpha (EC 6.2.1.5) (Succinyl-CoA synthetase subunit alpha) (SCS-alpha)	Cytosol	3.33415e+08	3.14146e+08	3.42342e+08	3.28723e+08	3.34978e+08	3.55525e+08	3.26243e+08	3.39759e+08	0.981425
SUFB	P77522	FeS cluster assembly protein SufB	Cytosol	7.04172e+07	7.30496e+07	7.22547e+07	7.31592e+07	6.83481e+07	6.58852e+07	6.66099e+07	6.57865e+07	1.09674
SUFC	P77499	Probable ATP-dependent transporter SufC	Cytosol	1.74161e+08	1.90444e+08	1.98173e+08	1.93974e+08	1.64856e+08	1.5076e+08	1.44881e+08	1.48017e+08	1.28685
SUFD	P77689	FeS cluster assembly protein SufD	Cytosol	3.40791e+07	3.62552e+07	3.61984e+07	3.64392e+07	3.36258e+07	3.16075e+07	3.16571e+07	3.14479e+07	1.14525
SUFS	P77444	Cysteine desulfurase (EC 2.8.1.7) (Selenocysteine beta-lyase) (SCL) (Selenocysteine lyase) (EC 4.4.1.16) (Selenocysteine reductase)	Cytosol	3.5503e+07	3.68245e+07	3.56623e+07	3.22415e+07	3.35587e+07	3.23545e+07	3.34088e+07	3.69535e+07	1.06269
SUHB	P0ADG4	Inositol-1-monophosphatase (I-1-Pase) (IMPase) (Inositol-1-phosphatase) (EC 3.1.3.25)	Cytosol	4.63999e+08	4.83041e+08	4.90655e+08	4.66528e+08	5.04431e+08	4.84546e+08	4.77027e+08	5.01697e+08	0.963397
SURA	P0ABZ6	Chaperone SurA (Peptidyl-prolyl cis-trans isomerase SurA) (PPIase SurA) (EC 5.2.1.8) (Rotamase SurA) (Survival protein A)	Periplasm	5.94199e+08	5.88701e+08	6.07158e+08	5.84255e+08	5.83364e+08	5.88811e+08	5.70913e+08	5.93292e+08	1.00919
SURE	P0A840	5'/3'-nucleotidase SurE (EC 3.1.3.5) (EC 3.1.3.6) (Exopolyphosphatase) (EC 3.6.1.11) (Nucleoside monophosphate phosphohydrolase) (Stationary-phase survival protein SurE)	Cytosol	5.56453e+06	4.57786e+06	4.46089e+06	4.73698e+06	4.14117e+06	5.03372e+06	5.16571e+06	4.86464e+06	0.941597
TABA	P0AF96	Toxin-antitoxin biofilm protein TabA	Cytosol	1.85428e+08	1.82431e+08	1.71697e+08	1.8375e+08	1.77451e+08	1.80366e+08	1.91642e+08	1.79071e+08	1.01879
TADA	P68398	tRNA-specific adenosine deaminase (EC 3.5.4.33)	Cytosol	4.73991e+07	4.97709e+07	4.9556e+07	4.98641e+07	4.62024e+07	4.40007e+07	4.41916e+07	4.39185e+07	1.12626
TALA	P0A867	Transaldolase A (EC 2.2.1.2)	Cytosol	4.28108e+08	4.49796e+08	4.56021e+08	4.58743e+08	4.34249e+08	4.13311e+08	4.07668e+08	4.0525e+08	1.10344
TALB	P0A870	Transaldolase B (EC 2.2.1.2)	Cytosol	9.46623e+08	9.05423e+08	9.78259e+08	9.62671e+08	9.50655e+08	9.93913e+08	9.19912e+08	9.34806e+08	1.01278
TAM	P76145	Trans-aconitate 2-methyltransferase (EC 2.1.1.144)	Cytosol	1.50122e+07	1.58661e+07	1.26777e+07	1.37051e+07	1.22924e+07	1.16309e+07	1.4556e+07	1.34648e+07	1.11955
TAMA	P0ADE4	Translocation and assembly module subunit TamA (Autotransporter assembly factor TamA)	Outer_membrane	2.9536e+07	2.95524e+07	3.04015e+07	3.03387e+07	3.44133e+07	3.43941e+07	3.34336e+07	3.35027e+07	0.882395
TAMB	P39321	Translocation and assembly module subunit TamB (Autotransporter assembly factor TamB)	Inner_membrane	4.64958e+07	4.6918e+07	4.47118e+07	4.5065e+07	5.03833e+07	4.99299e+07	5.23936e+07	5.19829e+07	0.89488
TAS	P0A9T4	Protein tas	Cytosol	9.45757e+07	8.90435e+07	8.76102e+07	9.1324e+07	8.88163e+07	9.43344e+07	9.58778e+07	9.19787e+07	0.968398
TATA	P69428	Sec-independent protein translocase protein TatA	Inner_membrane	1.47501e+08	1.35837e+08	1.19402e+08	1.21816e+08	1.4378e+08	1.56126e+08	1.77616e+08	1.74096e+08	0.78488
TATB	P69425	Sec-independent protein translocase protein TatB	Inner_membrane	1.23075e+08	1.09891e+08	1.00764e+08	1.00719e+08	1.10094e+08	1.23303e+08	1.34471e+08	1.34532e+08	0.820279
TATD	P27859	3'-5' ssDNA/RNA exonuclease TatD (EC 3.1.11.-) (EC 3.1.13.-) (DNase TatD)	Cytosol	3.58073e+07	3.32513e+07	3.44203e+07	3.26394e+07	3.53072e+07	3.80213e+07	3.67299e+07	3.8734e+07	0.905832
TATE	P0A843	Sec-independent protein translocase protein TatE	Inner_membrane	6.37383e+07	5.96494e+07	6.01856e+07	6.04828e+07	6.08963e+07	6.50707e+07	6.4491e+07	6.4174e+07	0.937861
TCDA	Q46927	tRNA threonylcarbamoyladenosine dehydratase (EC 6.1.-.-) (t(6)A37 dehydratase)	Inner_membrane	9.52469e+07	1.02133e+08	9.85635e+07	9.87837e+07	9.63061e+07	8.98133e+07	9.30655e+07	9.2858e+07	1.06145
TDCB	P0AGF6	L-threonine dehydratase catabolic TdcB (EC 4.3.1.19) (L-serine dehydratase) (EC 4.3.1.17) (Threonine deaminase)	Cytosol	1.32444e+07	1.35122e+07	1.37566e+07	1.31478e+07	1.36851e+07	1.34139e+07	1.31756e+07	1.37857e+07	0.987562
TDCE	P42632	PFL-like enzyme TdcE (Keto-acid formate acetyltransferase) (Keto-acid formate-lyase) (Ketobutyrate formate-lyase) (KFL) (EC 2.3.1.-) (Pyruvate formate-lyase) (PFL) (EC 2.3.1.54)	Cytosol	2.22017e+07	2.23516e+07	2.24006e+07	2.26702e+07	2.27651e+07	2.26124e+07	2.25629e+07	2.22947e+07	0.990637
TDCF	P0AGL2	Putative reactive intermediate deaminase TdcF (EC 3.5.4.-)	Cytosol	4.9051e+07	4.67788e+07	4.78465e+07	4.86769e+07	5.14446e+07	5.39435e+07	5.27397e+07	5.184e+07	0.923102
TDH	P07913	L-threonine 3-dehydrogenase (TDH) (EC 1.1.1.103) (L-threonine dehydrogenase)	Cytosol	1.52421e+08	1.45118e+08	1.43867e+08	1.49495e+08	1.45875e+08	1.53216e+08	1.54549e+08	1.48731e+08	0.976145
TDK	P23331	Thymidine kinase (EC 2.7.1.21)	Cytosol	1.016e+08	1.02882e+08	1.03075e+08	1.01994e+08	1.02209e+08	1.00936e+08	1.00747e+08	1.01814e+08	1.01052
TEHB	P25397	Tellurite methyltransferase (EC 2.1.1.265) (Chalcogen-detoxifying protein TehB) (Selenite methyltransferase) (Tellurite resistance protein TehB)	Cytosol	1.07353e+08	1.08747e+08	1.10423e+08	1.12904e+08	1.09876e+08	1.08468e+08	1.06821e+08	1.04474e+08	1.01815
TESA	P0ADA1	Thioesterase 1/protease 1/lysophospholipase L1 (TAP) (Acyl-CoA thioesterase 1) (TESA) (EC 3.1.2.2) (Acyl-CoA thioesterase I) (Arylesterase) (EC 3.1.1.2) (Lysophospholipase L1) (EC 3.1.1.5) (Oleoyl-[acyl-carrier-protein] hydrolase) (EC 3.1.2.14) (Phospholipid degradation C) (Pldc) (Protease 1) (EC 3.4.21.-) (Protease I) (Thioesterase I/protease I) (TEP-I)	Periplasm	1.0789e+07	9.65655e+06	1.00439e+07	9.94998e+06	9.69581e+06	1.08328e+07	1.0415e+07	1.05134e+07	0.955392
TESB	P0AGG2	Acyl-CoA thioesterase 2 (EC 3.1.2.-) (Acyl-CoA thioesterase II) (TEII)	Cytosol	4.0469e+07	4.25095e+07	4.3362e+07	4.37651e+07	4.19816e+07	3.99665e+07	3.91808e+07	3.88198e+07	1.08517
TGT	P0A847	Queuine tRNA-ribosyltransferase (EC 2.4.2.29) (Guanine insertion enzyme) (tRNA-guanine transglycosylase)	Cytosol	5.01652e+08	5.15863e+08	5.35301e+08	5.14018e+08	5.00669e+08	4.86876e+08	4.69197e+08	4.88625e+08	1.05575
THIB	P31550	Thiamine-binding periplasmic protein	Periplasm	6.32049e+07	6.55995e+07	6.43628e+07	6.7284e+07	6.94073e+07	6.68737e+07	6.81586e+07	6.51995e+07	0.962628
THII	P77718	tRNA sulfurtransferase (EC 2.8.1.4) (Sulfur carrier protein ThiS sulfurtransferase) (Thiamine biosynthesis protein ThiI) (tRNA 4-thiouridine synthase)	Cytosol	4.55655e+08	4.78714e+08	4.64267e+08	4.68139e+08	4.46678e+08	4.25163e+08	4.38393e+08	4.34767e+08	1.06789
THIL	P0AGG0	Thiamine-monophosphate kinase (TMP kinase) (Thiamine-phosphate kinase) (EC 2.7.4.16)	Cytosol	3.27868e+07	3.23113e+07	3.13495e+07	3.05468e+07	3.30505e+07	3.35369e+07	3.45658e+07	3.54742e+07	0.935204
THIM	P76423	Hydroxyethylthiazole kinase (EC 2.7.1.50) (4-methyl-5-beta-hydroxyethylthiazole kinase) (TH kinase) (Thz kinase)	Cytosol	3.32576e+07	3.39081e+07	3.3288e+07	3.25783e+07	3.56817e+07	3.49972e+07	3.56491e+07	3.64257e+07	0.932916
THIQ	P31548	Thiamine import ATP-binding protein ThiQ (EC 3.6.3.-)	Cytosol	1.18622e+07	1.18169e+07	1.23796e+07	1.22936e+07	1.28574e+07	1.29066e+07	1.232e+07	1.24062e+07	0.956758
THRA	P00561	Bifunctional aspartokinase/homoserine dehydrogenase 1 (Aspartokinase I/homoserine dehydrogenase I) (AKI-HDI) [Includes: Aspartokinase (EC 2.7.2.4); Homoserine dehydrogenase (EC 1.1.1.3)]	Cytosol	1.95277e+08	2.00032e+08	2.03175e+08	1.97698e+08	2.00541e+08	1.95773e+08	1.92746e+08	1.98086e+08	1.0099
THRB	P00547	Homoserine kinase (HK) (HSK) (EC 2.7.1.39)	Cytosol	8.24743e+07	8.48678e+07	8.52299e+07	8.13959e+07	8.37107e+07	8.13498e+07	8.10042e+07	8.48198e+07	1.01424
THRC	P00934	Threonine synthase (TS) (EC 4.2.3.1)	Cytosol	1.69535e+08	1.74488e+08	1.80717e+08	1.73834e+08	1.82198e+08	1.77026e+08	1.70924e+08	1.77692e+08	0.981978
THRS	P0A8M3	Threonine--tRNA ligase (EC 6.1.1.3) (Threonyl-tRNA synthetase) (ThrRS)	Cytosol	1.10162e+09	1.085e+09	1.10404e+09	1.0882e+09	9.91919e+08	1.00711e+09	9.89748e+08	1.00415e+09	1.09715
THYA	P0A884	Thymidylate synthase (TS) (TSase) (EC 2.1.1.45)	Cytosol	6.4858e+07	5.97644e+07	6.5007e+07	6.24333e+07	5.97249e+07	6.48151e+07	5.9588e+07	6.20444e+07	1.04611
TIG	P0A850	Trigger factor (TF) (EC 5.2.1.8) (PPIase)	Cytosol	3.40587e+09	3.48333e+09	3.4708e+09	3.48023e+09	3.42645e+09	3.35025e+09	3.36234e+09	3.35323e+09	1.03507
TILS	P52097	tRNA(Ile)-lysidine synthase (EC 6.3.4.19) (tRNA(Ile)-2-lysyl-cytidine synthase) (tRNA(Ile)-lysidine synthetase)	Cytosol	1.24027e+07	1.20564e+07	1.25587e+07	1.25438e+07	1.29617e+07	1.3334e+07	1.28007e+07	1.28159e+07	0.967822
TKTA	P27302	Transketolase 1 (TK 1) (EC 2.2.1.1)	Cytosol	1.05584e+09	1.01314e+09	1.05135e+09	1.04311e+09	9.94938e+08	1.03686e+09	9.99186e+08	1.00707e+09	1.044
TKTB	P33570	Transketolase 2 (TK 2) (EC 2.2.1.1)	Cytosol	3.41301e+08	3.31091e+08	3.40123e+08	3.3666e+08	3.27272e+08	3.37365e+08	3.28406e+08	3.31784e+08	1.02519
TLDD	P0AGG8	Metalloprotease TldD (EC 3.4.-.-)	Cytosol	1.80325e+08	1.71341e+08	1.7831e+08	1.76158e+08	1.72734e+08	1.81791e+08	1.74686e+08	1.76821e+08	1.0085
TMK	P0A720	Thymidylate kinase (EC 2.7.4.9) (Thymidine monophosphate kinase) (dTMP kinase) (TMPK)	Cytosol	1.40888e+08	1.46489e+08	1.56333e+08	1.55301e+08	1.66336e+08	1.59976e+08	1.49903e+08	1.50899e+08	0.972436
TNAA	P0A853	Tryptophanase (EC 4.1.99.1) (L-tryptophan indole-lyase) (TNase)	Cytosol	1.34063e+09	1.3347e+09	1.41085e+09	1.39848e+09	1.18108e+09	1.18633e+09	1.12229e+09	1.13222e+09	1.18513
TOLA	P19934	Tol-Pal system protein TolA	Inner_membrane	3.44377e+08	3.52394e+08	3.44231e+08	3.52643e+08	3.61516e+08	3.53291e+08	3.61669e+08	3.53042e+08	0.975025
TOLB	P0A855	Tol-Pal system protein TolB	Periplasm	2.30419e+08	2.27592e+08	2.32712e+08	2.20222e+08	2.3743e+08	2.40379e+08	2.3509e+08	2.48424e+08	0.958637
TOLC	P02930	Outer membrane protein TolC (Multidrug efflux pump subunit TolC) (Outer membrane factor TolC)	Outer_membrane	4.80255e+08	4.48917e+08	4.54237e+08	4.35033e+08	5.25231e+08	5.61897e+08	5.55317e+08	5.7983e+08	0.808454
TOLQ	P0ABU9	Tol-Pal system protein TolQ	Inner_membrane	1.12065e+08	1.04752e+08	8.8903e+07	8.53522e+07	1.10649e+08	1.18374e+08	1.39477e+08	1.45279e+08	0.761163
TOLR	P0ABV6	Tol-Pal system protein TolR	Inner_membrane	3.28984e+07	3.35484e+07	3.28536e+07	3.331e+07	3.18725e+07	3.1255e+07	3.1916e+07	3.14788e+07	1.04518
TONB	P02929	Protein TonB	Inner_membrane	7.83561e+07	8.65358e+07	7.78764e+07	8.22198e+07	8.33079e+07	7.54333e+07	8.3821e+07	7.9393e+07	0.988083
TOPA	P06612	DNA topoisomerase 1 (EC 5.99.1.2) (DNA topoisomerase I) (Omega-protein) (Relaxing enzyme) (Swivelase) (Untwisting enzyme)	Cytosol	9.6352e+08	9.4328e+08	9.77465e+08	9.62685e+08	9.01e+08	9.20332e+08	8.88146e+08	9.01781e+08	1.06846
TOPB	P14294	DNA topoisomerase 3 (EC 5.99.1.2) (DNA topoisomerase III)	Cytosol	1.16955e+08	1.13058e+08	1.15768e+08	1.1336e+08	1.13993e+08	1.17921e+08	1.15162e+08	1.17607e+08	0.984576
TORR	P38684	TorCAD operon transcriptional regulatory protein TorR	Cytosol	1.23381e+07	1.26553e+07	1.22587e+07	1.28686e+07	1.27859e+07	1.24654e+07	1.28687e+07	1.22588e+07	0.990103
TPIA	P0A858	Triosephosphate isomerase (TIM) (TPI) (EC 5.3.1.1) (Triose-phosphate isomerase)	Cytosol	4.68901e+08	4.66799e+08	4.88366e+08	4.79513e+08	4.26636e+08	4.28557e+08	4.09631e+08	4.17194e+08	1.12422
TPX	P0A862	Thiol peroxidase (Tpx) (EC 1.11.1.15) (Peroxiredoxin tpx) (Prx) (Scavengase p20) (Thioredoxin peroxidase)	Cytosol	3.11938e+08	2.91325e+08	2.89158e+08	2.73029e+08	2.92689e+08	3.13399e+08	3.15747e+08	3.344e+08	0.922678
TREA	P13482	Periplasmic trehalase (EC 3.2.1.28) (Alpha,alpha-trehalase) (Alpha,alpha-trehalose glucohydrolase) (Tre37A)	Periplasm	3.27761e+07	3.23543e+07	3.1485e+07	3.30223e+07	3.20588e+07	3.24767e+07	3.33734e+07	3.18198e+07	1.0093
TREB	P36672	PTS system trehalose-specific EIIBC component (EIIBC-Tre) (EII-Tre) [Includes: Trehalose-specific phosphotransferase enzyme IIB component (EC 2.7.1.201) (PTS system trehalose-specific EIIB component); Trehalose permease IIC component (PTS system trehalose-specific EIIC component)]	Inner_membrane	2.73726e+07	3.20592e+07	2.79655e+07	2.97995e+07	2.89499e+07	2.47178e+07	2.83361e+07	2.65922e+07	1.05377
TREC	P28904	Trehalose-6-phosphate hydrolase (EC 3.2.1.93) (Alpha,alpha-phosphotrehalase)	Cytosol	4.44949e+07	4.30918e+07	4.2793e+07	4.37898e+07	4.94015e+07	5.10101e+07	5.13663e+07	5.0197e+07	0.858564
TRER	P36673	HTH-type transcriptional regulator TreR (Trehalose operon repressor)	Cytosol	1.41624e+07	1.48124e+07	1.46714e+07	1.4997e+07	1.58299e+07	1.51352e+07	1.52807e+07	1.4949e+07	0.969399
TRKA	P0AGI8	Trk system potassium uptake protein TrkA (K(+)-uptake protein TrkA)	Cytosol	1.26188e+08	1.23426e+08	1.22418e+08	1.22162e+08	1.27578e+08	1.30433e+08	1.31507e+08	1.31783e+08	0.938583
TRMA	P23003	tRNA/tmRNA (uracil-C(5))-methyltransferase (EC 2.1.1.-) (EC 2.1.1.35) (tRNA (uracil(54)-C(5))-methyltransferase) (tRNA(m5U54)-methyltransferase) (RUMT) (tmRNA (uracil(341)-C(5))-methyltransferase)	Cytosol	1.49611e+08	1.61238e+08	1.57958e+08	1.60662e+08	1.55432e+08	1.44224e+08	1.47219e+08	1.44741e+08	1.09147
TRMB	P0A8I5	tRNA (guanine-N(7)-)-methyltransferase (EC 2.1.1.33) (tRNA (guanine(46)-N(7))-methyltransferase) (tRNA(m7G46)-methyltransferase)	Cytosol	9.01419e+07	9.35469e+07	9.09981e+07	9.33896e+07	9.65311e+07	9.30175e+07	9.56229e+07	9.31742e+07	0.976973
TRMD	P0A873	tRNA (guanine-N(1)-)-methyltransferase (EC 2.1.1.228) (M1G-methyltransferase) (tRNA [GM37] methyltransferase)	Cytosol	1.48416e+08	1.48392e+08	1.57718e+08	1.48907e+08	1.47443e+08	1.47467e+08	1.38747e+08	1.46957e+08	1.00993
TRMH	P0AGJ2	tRNA (guanosine(18)-2'-O)-methyltransferase (EC 2.1.1.34) (tRNA [Gm18] methyltransferase)	Cytosol	2.55594e+07	2.42337e+07	2.63358e+07	2.53129e+07	2.45545e+07	2.58978e+07	2.38306e+07	2.47936e+07	1.03094
TRMJ	P0AE01	tRNA (cytidine/uridine-2'-O-)-methyltransferase TrmJ (EC 2.1.1.200) (TrMet(Xm32)) (tRNA (cytidine(32)/uridine(32)-2'-O)-methyltransferase) (tRNA Cm32/Um32 methyltransferase)	Cytosol	1.4733e+08	1.52231e+08	1.55247e+08	1.54197e+08	1.53873e+08	1.48919e+08	1.46026e+08	1.4702e+08	1.03552
TRML	P0AGJ7	tRNA (cytidine(34)-2'-O)-methyltransferase (EC 2.1.1.207) (tRNA (cytidine/uridine-2'-O-)-methyltransferase TrmL)	Cytosol	6.9477e+07	6.75697e+07	6.38922e+07	6.45333e+07	6.68551e+07	6.87423e+07	7.26989e+07	7.19767e+07	0.939764
TRMO	P28634	tRNA (adenine(37)-N6)-methyltransferase (EC 2.1.1.-) (tRNA (m6t6A37) methyltransferase) (tRNA methyltransferase O)	Cytosol	4.81185e+07	4.88467e+07	4.80326e+07	5.02516e+07	4.91752e+07	4.84421e+07	4.92632e+07	4.70878e+07	0.993431
TRPA	P0A877	Tryptophan synthase alpha chain (EC 4.2.1.20)	Cytosol	4.95855e+07	4.93823e+07	5.03652e+07	5.08355e+07	4.98929e+07	5.00983e+07	4.91205e+07	4.86661e+07	1.00959
TRPB	P0A879	Tryptophan synthase beta chain (EC 4.2.1.20)	Cytosol	9.11908e+07	8.78955e+07	8.95262e+07	9.1089e+07	8.51969e+07	8.8391e+07	8.6781e+07	8.52921e+07	1.0498
TRPC	P00909	Tryptophan biosynthesis protein TrpCF [Includes: Indole-3-glycerol phosphate synthase (IGPS) (EC 4.1.1.48); N-(5'-phospho-ribosyl)anthranilate isomerase (PRAI) (EC 5.3.1.24)]	Cytosol	5.10576e+07	5.624e+07	5.37402e+07	5.56024e+07	5.78243e+07	5.24959e+07	5.49378e+07	5.30979e+07	1.01268
TRPE	P00895	Anthranilate synthase component 1 (AS) (ASI) (EC 4.1.3.27)	Cytosol	4.27918e+07	4.38317e+07	4.47317e+07	4.54585e+07	4.71659e+07	4.60469e+07	4.51204e+07	4.43991e+07	0.971639
TRPGD	P00904	Bifunctional protein TrpGD [Includes: Anthranilate synthase component 2 (AS) (ASII) (EC 4.1.3.27) (Anthranilate synthase, glutamine amidotransferase component); Anthranilate phosphoribosyltransferase (EC 2.4.2.18)]	Cytosol	3.6581e+06	3.83199e+06	3.72544e+06	4.20387e+06	4.19245e+06	4.00221e+06	4.11667e+06	3.64817e+06	0.931217
TRPR	P0A881	Trp operon repressor	Cytosol	9.73674e+07	9.05955e+07	9.11618e+07	9.251e+07	9.31721e+07	1.00137e+08	9.95145e+07	9.80642e+07	0.929714
TRPS	P00954	Tryptophan--tRNA ligase (EC 6.1.1.2) (Tryptophanyl-tRNA synthetase) (TrpRS)	Cytosol	2.69658e+08	2.79337e+08	2.87704e+08	2.81171e+08	2.76262e+08	2.66689e+08	2.58933e+08	2.64949e+08	1.05433
TRUA	P07649	tRNA pseudouridine synthase A (EC 5.4.99.12) (tRNA pseudouridine(38-40) synthase) (tRNA pseudouridylate synthase I) (PSU-I) (tRNA-uridine isomerase I)	Cytosol	1.15908e+08	1.13522e+08	1.14493e+08	1.15024e+08	1.07994e+08	1.10264e+08	1.09328e+08	1.08824e+08	1.05211
TRUB	P60340	tRNA pseudouridine synthase B (EC 5.4.99.25) (Protein P35) (tRNA pseudouridine(55) synthase) (Psi55 synthase) (tRNA pseudouridylate synthase) (tRNA-uridine isomerase)	Cytosol	2.34655e+08	2.36365e+08	2.415e+08	2.50959e+08	2.33883e+08	2.32191e+08	2.27253e+08	2.18688e+08	1.04034
TRUC	P0AA41	tRNA pseudouridine synthase C (EC 5.4.99.26) (tRNA pseudouridine(65) synthase) (tRNA pseudouridylate synthase C) (tRNA-uridine isomerase C)	Cytosol	3.94205e+07	3.62546e+07	3.83684e+07	3.61003e+07	3.65701e+07	3.97636e+07	3.7573e+07	3.99336e+07	0.966462
TRUD	Q57261	tRNA pseudouridine synthase D (EC 5.4.99.27) (tRNA pseudouridine(13) synthase) (tRNA pseudouridylate synthase D) (tRNA-uridine isomerase D)	Cytosol	1.77904e+08	1.74673e+08	1.81753e+08	1.78379e+08	1.78275e+08	1.81573e+08	1.74499e+08	1.77801e+08	1.00058
TRXA	P0AA25	Thioredoxin 1 (Trx-1)	Cytosol	2.11489e+08	1.99917e+08	1.85994e+08	1.80311e+08	2.04301e+08	2.16127e+08	2.32306e+08	2.39627e+08	0.86282
TRXB	P0A9P4	Thioredoxin reductase (TRXR) (EC 1.8.1.9)	Periplasm	2.32887e+08	2.40143e+08	2.42379e+08	2.44543e+08	2.39235e+08	2.32007e+08	2.29867e+08	2.27832e+08	1.04475
TRXC	P0AGG4	Thioredoxin 2 (Trx-2) (EC 1.8.1.8) (Protein-disulfide reductase)	Cytosol	3.98447e+07	4.83521e+07	4.30777e+07	4.75807e+07	4.45414e+07	3.67045e+07	4.11985e+07	3.72996e+07	1.16062
TSAB	P76256	tRNA threonylcarbamoyladenosine biosynthesis protein TsaB (t(6)A37 threonylcarbamoyladenosine biosynthesis protein TsaB)	Cytosol	6.37747e+07	6.33061e+07	6.62698e+07	6.49271e+07	6.36295e+07	6.41005e+07	6.12338e+07	6.25001e+07	1.02056
TSAC	P45748	Threonylcarbamoyl-AMP synthase (TC-AMP synthase) (EC 2.7.7.87) (L-threonylcarbamoyladenylate synthase) (Ribosome maturation factor TsaC) (t(6)A37 threonylcarbamoyladenosine biosynthesis protein TsaC) (tRNA threonylcarbamoyladenosine biosynthesis protein TsaC)	Cytosol	1.19664e+08	1.18182e+08	1.10632e+08	1.15524e+08	1.25437e+08	1.27009e+08	1.35677e+08	1.29932e+08	0.909806
TSAD	P05852	tRNA N6-adenosine threonylcarbamoyltransferase (EC 2.3.1.234) (N6-L-threonylcarbamoyladenine synthase) (t(6)A synthase) (t(6)A37 threonylcarbamoyladenosine biosynthesis protein TsaD) (tRNA threonylcarbamoyladenosine biosynthesis protein TsaD)	Cytosol	1.34193e+08	1.27641e+08	1.35277e+08	1.31034e+08	1.26435e+08	1.32924e+08	1.25422e+08	1.29482e+08	1.03667
TSAE	P0AF67	tRNA threonylcarbamoyladenosine biosynthesis protein TsaE (t(6)A37 threonylcarbamoyladenosine biosynthesis protein TsaE)	Cytosol	2.25041e+07	2.38623e+07	2.0885e+07	2.18893e+07	2.34028e+07	2.20708e+07	2.52171e+07	2.40601e+07	0.935688
TSF	P0A6P1	Elongation factor Ts (EF-Ts) (Bacteriophage Q beta RNA-directed RNA polymerase subunit IV)	Cytosol	2.18847e+09	2.2315e+09	2.26121e+09	2.30741e+09	2.21632e+09	2.17358e+09	2.14503e+09	2.10208e+09	1.0404
TSGA	P60778	Protein TsgA	Inner_membrane	1.54832e+07	1.35043e+07	1.4054e+07	1.47948e+07	1.42564e+07	1.63456e+07	1.57062e+07	1.49198e+07	0.943214
TSX	P0A927	Nucleoside-specific channel-forming protein Tsx	Outer_membrane	1.13206e+08	1.0723e+08	1.02931e+08	1.09174e+08	1.23519e+08	1.30403e+08	1.35848e+08	1.2808e+08	0.83734
TTCA	P76055	tRNA-cytidine(32) 2-sulfurtransferase (EC 2.8.1.-) (Two-thiocytidine biosynthesis protein A) (tRNA 2-thiocytidine biosynthesis protein TtcA)	Cytosol	5.03185e+08	5.3218e+08	5.25405e+08	5.37668e+08	5.10236e+08	4.82437e+08	4.88657e+08	4.77512e+08	1.08915
TUS	P16525	DNA replication terminus site-binding protein (Ter-binding protein)	Cytosol	1.43557e+07	1.54945e+07	1.55059e+07	1.5732e+07	1.61665e+07	1.49784e+07	1.49673e+07	1.47522e+07	1.03522
TUSA	P0A890	Sulfur carrier protein TusA (Sulfur mediator TusA) (Sulfur transfer protein TusA) (tRNA 2-thiouridine synthesizing protein A)	Cytosol	4.82066e+07	4.4584e+07	3.9308e+07	4.27639e+07	4.80481e+07	5.19521e+07	5.89251e+07	5.41632e+07	0.823856
TUSC	P45531	Protein TusC (tRNA 2-thiouridine synthesizing protein C)	Cytosol	6.27905e+06	6.61451e+06	5.77225e+06	6.24734e+06	6.48589e+06	6.15695e+06	7.05534e+06	6.51881e+06	0.963233
TYPA	P32132	GTP-binding protein TypA/BipA (Tyrosine phosphorylated protein A)	Cytosol	9.79838e+08	9.76259e+08	9.5879e+08	9.94039e+08	9.37922e+08	9.41361e+08	9.58512e+08	9.24522e+08	1.04088
TYRA	P07023	T-protein [Includes: Chorismate mutase (CM) (EC 5.4.99.5); Prephenate dehydrogenase (PDH) (EC 1.3.1.12)]	Cytosol	7.32564e+07	7.3724e+07	6.69285e+07	6.52207e+07	7.23249e+07	7.18662e+07	7.9163e+07	8.12358e+07	0.929166
TYRB	P04693	Aromatic-amino-acid aminotransferase (ARAT) (AROAT) (EC 2.6.1.57) (Beta-methylphenylalanine transaminase) (EC 2.6.1.107)	Cytosol	1.11157e+08	1.09277e+08	1.12593e+08	1.12587e+08	1.15499e+08	1.17486e+08	1.14025e+08	1.14032e+08	0.974863
TYRR	P07604	Transcriptional regulatory protein TyrR	Cytosol	1.20699e+08	1.17434e+08	1.17151e+08	1.11852e+08	1.17936e+08	1.21215e+08	1.21508e+08	1.27265e+08	0.966477
TYRS	P0AGJ9	Tyrosine--tRNA ligase (EC 6.1.1.1) (Tyrosyl-tRNA synthetase) (TyrRS)	Cytosol	4.14584e+08	4.05068e+08	4.14822e+08	4.20296e+08	4.30799e+08	4.40919e+08	4.30552e+08	4.24944e+08	0.962912
UBIB	P0A6A0	Probable protein kinase UbiB (EC 2.7.-.-) (Ubiquinone biosynthesis protein UbiB)	Inner_membrane	5.29736e+07	5.45081e+07	5.27787e+07	5.24614e+07	5.31603e+07	5.16637e+07	5.33566e+07	5.36794e+07	0.992829
UBIC	P26602	Chorismate pyruvate-lyase (CL) (CPL) (EC 4.1.3.40)	Cytosol	1.43044e+07	1.40982e+07	1.48408e+07	1.60211e+07	1.37884e+07	1.39901e+07	1.329e+07	1.23109e+07	1.07705
UBID	P0AAB4	3-octaprenyl-4-hydroxybenzoate carboxy-lyase (EC 4.1.1.98) (Polyprenyl p-hydroxybenzoate decarboxylase)	Cytosol	6.49473e+07	7.2883e+07	7.63333e+07	7.30394e+07	4.00568e+07	3.56952e+07	3.40818e+07	3.56188e+07	2.0462
UBIE	P0A887	Ubiquinone/menaquinone biosynthesis C-methyltransferase UbiE (EC 2.1.1.163) (EC 2.1.1.201) (2-methoxy-6-polyprenyl-1,4-benzoquinol methylase) (Demethylmenaquinone methyltransferase)	Cytosol	2.17484e+08	1.99474e+08	2.0705e+08	2.05025e+08	2.02988e+08	2.21314e+08	2.13216e+08	2.15323e+08	0.961627
UBIF	P75728	2-octaprenyl-3-methyl-6-methoxy-1,4-benzoquinol hydroxylase (EC 1.14.13.-)	Cytosol	1.07815e+07	1.12031e+07	1.07061e+07	1.15484e+07	1.11501e+07	1.07305e+07	1.12286e+07	1.04096e+07	1.00549
UBIG	P17993	Ubiquinone biosynthesis O-methyltransferase (2-octaprenyl-6-hydroxyphenol methylase) (EC 2.1.1.222) (3-demethylubiquinone-8 3-O-methyltransferase) (EC 2.1.1.64)	Cytosol	1.57785e+08	1.73638e+08	1.78333e+08	1.82527e+08	1.69715e+08	1.54221e+08	1.5016e+08	1.46709e+08	1.15676
UBIH	P25534	2-octaprenyl-6-methoxyphenol hydroxylase (EC 1.14.13.-)	Cytosol	1.33081e+07	1.37773e+07	1.36245e+07	1.3568e+07	1.41969e+07	1.37134e+07	1.38672e+07	1.3925e+07	0.978429
UBII	P25535	2-octaprenylphenol hydroxylase (EC 1.14.13.-)	Cytosol	5.18003e+07	5.33013e+07	5.17125e+07	5.12639e+07	5.5322e+07	5.37641e+07	5.5416e+07	5.59009e+07	0.934756
UBIJ	P0ADP7	Ubiquinone biosynthesis protein UbiJ	Cytosol	3.17673e+07	3.01385e+07	2.98676e+07	2.93338e+07	3.05286e+07	3.21785e+07	3.24703e+07	3.30612e+07	0.928223
UBIX	P0AG03	Flavin prenyltransferase UbiX (EC 2.5.1.129)	Cytosol	6.08317e+06	5.9723e+06	5.77786e+06	5.80535e+06	5.49014e+06	5.59206e+06	5.78025e+06	5.75288e+06	1.03856
UCPA	P37440	Oxidoreductase UcpA (EC 1.-.-.-)	Cytosol	1.82898e+08	1.88211e+08	1.9615e+08	1.9296e+08	1.90619e+08	1.85237e+08	1.7774e+08	1.80679e+08	1.04201
UDK	P0A8F4	Uridine kinase (EC 2.7.1.48) (Cytidine monophosphokinase) (Uridine monophosphokinase)	Cytosol	1.92144e+08	1.95781e+08	1.88258e+08	1.96916e+08	2.15647e+08	2.11642e+08	2.20099e+08	2.10422e+08	0.908033
UDP	P12758	Uridine phosphorylase (UPase) (UrdPase) (EC 2.4.2.3)	Cytosol	2.88728e+08	2.86805e+08	2.98594e+08	2.96336e+08	2.71479e+08	2.73299e+08	2.62508e+08	2.64509e+08	1.09193
UGPB	P0AG80	sn-glycerol-3-phosphate-binding periplasmic protein UgpB	Periplasm	9.34976e+07	9.3971e+07	9.9928e+07	9.67493e+07	9.47604e+07	9.4283e+07	8.86625e+07	9.15755e+07	1.02659
UGPC	P10907	sn-glycerol-3-phosphate import ATP-binding protein UgpC (EC 3.6.3.20)	Cytosol	8.16803e+06	8.02668e+06	8.14244e+06	8.90866e+06	8.47846e+06	8.62777e+06	8.50511e+06	7.7736e+06	0.960372
UGPQ	P10908	Glycerophosphodiester phosphodiesterase, cytoplasmic (Glycerophosphoryl diester phosphodiesterase, cytoplasmic) (EC 3.1.4.46)	Cytosol	1.12056e+07	1.01457e+07	1.04425e+07	1.03334e+07	1.07298e+07	1.18507e+07	1.15139e+07	1.16354e+07	0.897525
UIDR	P0ACT6	HTH-type transcriptional regulator UidR (Gus operon repressor) (Uid operon repressor)	Cytosol	4.02114e+07	4.16658e+07	3.93424e+07	4.16074e+07	4.08445e+07	3.94188e+07	4.17467e+07	3.94741e+07	1.01927
ULAR	P0A9W0	HTH-type transcriptional regulator UlaR	Cytosol	7.81813e+07	9.23998e+07	8.87586e+07	9.13789e+07	8.32558e+07	7.04443e+07	7.33342e+07	7.12314e+07	1.24659
UNG	P12295	Uracil-DNA glycosylase (UDG) (EC 3.2.2.27)	Cytosol	3.38906e+07	3.3971e+07	3.60339e+07	3.80714e+07	3.71715e+07	3.70834e+07	3.49605e+07	3.30895e+07	0.973386
UPP	P0A8F0	Uracil phosphoribosyltransferase (EC 2.4.2.9) (UMP pyrophosphorylase) (UPRTase)	Cytosol	3.94032e+08	3.82521e+08	4.11447e+08	4.01436e+08	3.88835e+08	4.00536e+08	3.72377e+08	3.81664e+08	1.03258
USG	P08390	USG-1 protein	Cytosol	1.26367e+08	1.19575e+08	1.24361e+08	1.18072e+08	1.21829e+08	1.28749e+08	1.23794e+08	1.30387e+08	0.96666
USHA	P07024	Protein UshA [Includes: UDP-sugar hydrolase (EC 3.6.1.45) (UDP-sugar diphosphatase) (UDP-sugar pyrophosphatase); 5'-nucleotidase (5'-NT) (EC 3.1.3.5)]	Periplasm	1.15225e+08	1.13619e+08	1.1362e+08	1.15319e+08	1.1674e+08	1.1839e+08	1.18389e+08	1.16645e+08	0.973368
USPA	P0AED0	Universal stress protein A	Cytosol	9.68469e+07	9.44636e+07	9.84526e+07	9.88105e+07	8.67026e+07	8.88901e+07	8.52885e+07	8.49796e+07	1.13568
USPD	P0AAB8	Universal stress protein D	Cytosol	2.28737e+07	2.37345e+07	2.43758e+07	2.50602e+07	2.4896e+07	2.3993e+07	2.33618e+07	2.27238e+07	1.01631
USPE	P0AAC0	Universal stress protein E	Cytosol	4.67265e+07	4.53207e+07	4.67283e+07	4.73627e+07	4.61566e+07	4.75884e+07	4.61548e+07	4.55366e+07	1.01239
USPF	P37903	Universal stress protein F	Cytosol	1.36488e+08	1.36435e+08	1.40603e+08	1.45048e+08	1.34386e+08	1.34438e+08	1.30452e+08	1.26455e+08	1.04673
USPG	P39177	Universal stress protein UP12 (Universal stress protein G)	Cytosol	3.44882e+07	3.82268e+07	3.63768e+07	3.80969e+07	3.65097e+07	3.29391e+07	3.46143e+07	3.30514e+07	1.10179
UUP	P43672	ABC transporter ATP-binding protein uup	Cytosol	4.76051e+08	5.04887e+08	4.84276e+08	5.07068e+08	4.99876e+08	4.71327e+08	4.91386e+08	4.69299e+08	1.02837
UVRA	P0A698	UvrABC system protein A (UvrA protein) (Excinuclease ABC subunit A)	Cytosol	2.0543e+08	2.12861e+08	2.14356e+08	2.15021e+08	2.09921e+08	2.02592e+08	2.01179e+08	2.00558e+08	1.05809
UVRB	P0A8F8	UvrABC system protein B (Protein UvrB) (Excinuclease ABC subunit B)	Cytosol	1.12176e+08	1.20159e+08	1.14751e+08	1.19485e+08	1.19106e+08	1.11193e+08	1.16434e+08	1.1182e+08	1.02705
UVRC	P0A8G0	UvrABC system protein C (Protein UvrC) (Excinuclease ABC subunit C)	Cytosol	8.61054e+07	8.77099e+07	8.65015e+07	8.89961e+07	8.3135e+07	8.16141e+07	8.27543e+07	8.04346e+07	1.05999
UVRD	P03018	DNA helicase II (EC 3.6.4.12)	Cytosol	1.96121e+08	1.92495e+08	1.91172e+08	1.91132e+08	1.94372e+08	1.98033e+08	1.99404e+08	1.99446e+08	0.965375
UVRY	P0AED5	Response regulator UvrY	Cytosol	6.96123e+07	7.14579e+07	7.29585e+07	7.21632e+07	6.77126e+07	6.59637e+07	6.4607e+07	6.53191e+07	1.09404
UXAA	P42604	Altronate dehydratase (EC 4.2.1.7) (D-altronate hydro-lyase)	Cytosol	8.49113e+06	7.58763e+06	8.51986e+06	8.18669e+06	8.17293e+06	9.14612e+06	8.14537e+06	8.47686e+06	1.00235
UXAC	P0A8G3	Uronate isomerase (EC 5.3.1.12) (Glucuronate isomerase) (Uronic isomerase)	Cytosol	1.10628e+08	1.10966e+08	1.15106e+08	1.15992e+08	1.13992e+08	1.13645e+08	1.09557e+08	1.0872e+08	1.01354
UXUA	P24215	Mannonate dehydratase (EC 4.2.1.8) (D-mannonate hydro-lyase)	Cytosol	1.31538e+08	1.26287e+08	1.34707e+08	1.36961e+08	1.36298e+08	1.41965e+08	1.33092e+08	1.30901e+08	0.988603
UXUB	P39160	D-mannonate oxidoreductase (EC 1.1.1.57) (Fructuronate reductase)	Cytosol	9.78276e+07	9.42335e+07	9.59931e+07	9.34379e+07	9.92802e+07	1.03067e+08	1.01177e+08	1.03944e+08	0.931528
UXUR	P39161	Uxu operon transcriptional regulator	Cytosol	2.20456e+07	2.37457e+07	2.44911e+07	2.36872e+07	2.50044e+07	2.32142e+07	2.25077e+07	2.32715e+07	1.02038
VALS	P07118	Valine--tRNA ligase (EC 6.1.1.9) (Valyl-tRNA synthetase) (ValRS)	Cytosol	1.38095e+09	1.35355e+09	1.38357e+09	1.3896e+09	1.32291e+09	1.34969e+09	1.3204e+09	1.31467e+09	1.04585
WAAA	P0AC75	3-deoxy-D-manno-octulosonic acid transferase (Kdo transferase) (EC 2.4.99.12) (EC 2.4.99.13) (Bifunctional Kdo transferase) (Kdo-lipid IV(A) 3-deoxy-D-manno-octulosonic acid transferase) (Lipid IV(A) 3-deoxy-D-manno-octulosonic acid transferase)	Inner_membrane	3.43231e+07	3.13129e+07	3.30171e+07	3.11766e+07	3.15644e+07	3.45988e+07	3.28129e+07	3.475e+07	0.955625
WAAU	P27242	Lipopolysaccharide 1,2-N-acetylglucosaminetransferase (EC 2.4.1.56)	Cytosol	7.99276e+07	7.78743e+07	7.49642e+07	7.88173e+07	7.98445e+07	8.19497e+07	8.51309e+07	8.09692e+07	0.961846
WBBI	P37749	Beta-1,6-galactofuranosyltransferase WbbI (EC 2.4.1.-) (D-Galf:alpha-D-Glc beta-1,6-galactofuranosyltransferase) (GalF transferase)	Cytosol	2.95984e+08	2.73962e+08	2.81706e+08	2.84581e+08	2.9005e+08	3.13365e+08	3.04751e+08	3.01672e+08	0.933865
WBBJ	P37750	Putative lipopolysaccharide biosynthesis O-acetyl transferase WbbJ (EC 2.3.1.-)	Cytosol	8.65396e+07	7.5106e+07	7.3846e+07	7.78172e+07	7.19381e+07	8.28894e+07	8.43037e+07	8.00016e+07	0.939397
WBBK	P37751	Putative glycosyltransferase WbbK	Cytosol	1.90568e+08	1.86989e+08	1.90745e+08	1.86653e+08	1.91244e+08	1.94905e+08	1.91067e+08	1.95255e+08	0.977924
WBBL	P36667	Rhamnosyltransferase WbbL (EC 2.4.1.-)	Cytosol	8.45433e+06	8.95928e+06	8.58805e+06	9.63496e+06	9.48072e+06	8.94639e+06	9.33311e+06	8.31899e+06	0.960805
WECA	P0AC78	Undecaprenyl-phosphate alpha-N-acetylglucosaminyl 1-phosphate transferase (EC 2.7.8.33) (UDP-GlcNAc:undecaprenyl-phosphate GlcNAc-1-phosphate transferase) (Undecaprenyl-phosphate GlcNAc-1-phosphate transferase)	Inner_membrane	2.86739e+07	2.71033e+07	2.94271e+07	3.0981e+07	1.98054e+07	2.09531e+07	1.92985e+07	1.83306e+07	1.48631
WECB	P27828	UDP-N-acetylglucosamine 2-epimerase (EC 5.1.3.14) (Bacteriophage N4 adsorption protein C) (UDP-GlcNAc-2-epimerase)	Cytosol	1.26786e+08	1.09638e+08	1.17931e+08	1.1674e+08	1.10289e+08	1.27538e+08	1.18569e+08	1.19779e+08	0.984622
WECC	P27829	UDP-N-acetyl-D-mannosamine dehydrogenase (EC 1.1.1.336) (UDP-ManNAc 6-dehydrogenase)	Cytosol	1.33035e+08	1.41699e+08	1.44451e+08	1.44481e+08	1.43438e+08	1.34668e+08	1.32102e+08	1.32075e+08	1.07285
WECD	P27832	dTDP-fucosamine acetyltransferase (EC 2.3.1.210) (TDP-fucosamine acetyltransferase) (dTDP-4-amino-4,6-dideoxy-D-galactose acyltransferase)	Cytosol	2.41097e+07	2.52872e+07	2.3384e+07	2.38089e+07	2.42858e+07	2.31549e+07	2.50395e+07	2.45926e+07	0.980439
WECE	P27833	dTDP-4-amino-4,6-dideoxygalactose transaminase (EC 2.6.1.59)	Cytosol	5.21449e+07	5.22486e+07	5.44269e+07	5.15668e+07	5.46897e+07	5.45812e+07	5.23968e+07	5.53029e+07	0.955366
WECF	P56258	TDP-N-acetylfucosamine:lipid II N-acetylfucosaminyltransferase (EC 2.4.1.325) (4-alpha-L-fucosyltransferase) (TDP-Fuc4NAc:lipid II Fuc4NAc transferase) (Fuc4NAc transferase)	Cytosol	8.93536e+07	8.71629e+07	8.39981e+07	8.80333e+07	9.63052e+07	9.87257e+07	1.02445e+08	9.77495e+07	0.891741
WECG	P27836	UDP-N-acetyl-D-mannosaminuronic acid transferase (UDP-ManNAcA transferase) (EC 2.4.1.180)	Cytosol	2.52397e+07	2.79123e+07	3.21002e+07	2.87915e+07	3.37451e+07	3.0514e+07	2.6533e+07	2.95822e+07	0.944003
WRBA	P0A8G6	NAD(P)H dehydrogenase (quinone) (EC 1.6.5.2) (Flavoprotein WrbA) (NAD(P)H:quinone oxidoreductase) (NQO)	Cytosol	2.05075e+08	2.04738e+08	2.06095e+08	1.9925e+08	2.07027e+08	2.07368e+08	2.06003e+08	2.1308e+08	0.988943
WZZB	P76372	Chain length determinant protein (Polysaccharide antigen chain regulator)	Inner_membrane	2.53944e+08	2.57427e+08	2.55819e+08	2.52674e+08	2.38525e+08	2.35298e+08	2.36777e+08	2.39724e+08	1.07253
WZZE	P0AG00	ECA polysaccharide chain length modulation protein	Inner_membrane	2.11251e+08	2.03947e+08	2.00424e+08	2.02185e+08	2.31284e+08	2.39567e+08	2.43778e+08	2.41654e+08	0.843994
XERC	P0A8P6	Tyrosine recombinase XerC	Cytosol	2.13184e+07	2.05863e+07	2.13476e+07	2.19479e+07	2.23866e+07	2.31828e+07	2.2356e+07	2.17445e+07	0.95359
XSEA	P04994	Exodeoxyribonuclease 7 large subunit (EC 3.1.11.6) (Exodeoxyribonuclease VII large subunit) (Exonuclease VII large subunit)	Cytosol	1.17236e+08	1.14277e+08	1.13467e+08	1.15089e+08	1.05426e+08	1.08155e+08	1.08928e+08	1.07392e+08	1.06414
XSEB	P0A8G9	Exodeoxyribonuclease 7 small subunit (EC 3.1.11.6) (Exodeoxyribonuclease VII small subunit) (Exonuclease VII small subunit)	Cytosol	7.79165e+07	7.31878e+07	5.94252e+07	5.76666e+07	8.01267e+07	8.53037e+07	1.0506e+08	1.08264e+08	0.7118
XTHA	P09030	Exodeoxyribonuclease III (EXO III) (Exonuclease III) (EC 3.1.11.2) (AP endonuclease VI)	Cytosol	2.05058e+08	2.1008e+08	2.07245e+08	2.10408e+08	2.00703e+08	1.95905e+08	1.98585e+08	1.956e+08	1.05798
XYLF	P37387	D-xylose-binding periplasmic protein	Periplasm	1.04199e+07	1.197e+07	9.80566e+06	1.09958e+07	1.01527e+07	8.8379e+06	1.07887e+07	9.62091e+06	1.08461
YAAA	P0A8I3	UPF0246 protein YaaA	Cytosol	5.03737e+07	5.21939e+07	5.38908e+07	5.32926e+07	5.04016e+07	4.86439e+07	4.71122e+07	4.7641e+07	1.0958
YACC	P0AA95	Uncharacterized protein YacC	Periplasm	1.57772e+07	1.50679e+07	1.39447e+07	1.34553e+07	1.57022e+07	1.64413e+07	1.77656e+07	1.84118e+07	0.850696
YACL	P0A8E5	UPF0231 protein YacL	Cytosol	5.9143e+07	5.5485e+07	5.85677e+07	5.62909e+07	5.53267e+07	5.89742e+07	5.58701e+07	5.81299e+07	1.00832
YADG	P36879	Uncharacterized ABC transporter ATP-binding protein YadG	Cytosol	8.27741e+07	8.46254e+07	8.92811e+07	8.78072e+07	8.9378e+07	8.74228e+07	8.2864e+07	8.42549e+07	1.00508
YAEH	P62768	UPF0325 protein YaeH	Cytosol	3.04843e+08	2.95491e+08	3.02167e+08	3.07509e+08	2.90944e+08	3.00152e+08	2.93521e+08	2.88422e+08	1.03861
YAEQ	P0AA97	Uncharacterized protein YaeQ	Cytosol	3.9953e+07	3.74665e+07	3.93437e+07	4.02949e+07	3.87071e+07	4.12759e+07	3.93065e+07	3.83787e+07	1.01657
YAFC	P30864	Uncharacterized HTH-type transcriptional regulator YafC	Cytosol	3.09677e+07	3.0324e+07	3.26747e+07	3.22678e+07	3.27595e+07	3.34549e+07	3.10481e+07	3.14396e+07	0.985826
YAFJ	Q47147	Putative glutamine amidotransferase YafJ (EC 2.4.2.-)	Cytosol	1.51785e+07	1.34798e+07	1.48822e+07	1.42048e+07	1.40539e+07	1.5825e+07	1.43337e+07	1.50174e+07	0.992078
YAFK	P0AA99	Putative L,D-transpeptidase YafK (EC 2.-.-.-)	Periplasm	5.49889e+07	5.65985e+07	5.57203e+07	5.45484e+07	5.73448e+07	5.5714e+07	5.65921e+07	5.78079e+07	0.971755
YAFN	Q47156	Antitoxin YafN	Cytosol	2.22336e+07	1.93149e+07	2.05142e+07	1.88617e+07	1.91227e+07	2.20123e+07	2.07254e+07	2.25413e+07	0.933635
YAFV	Q47679	Omega-amidase YafV (EC 3.5.1.3)	Cytosol	4.81939e+06	5.03034e+06	5.00395e+06	5.29741e+06	5.21913e+06	5.00026e+06	5.02663e+06	4.74816e+06	1.00075
YAGE	P75682	Putative 2-dehydro-3-deoxy-D-gluconate aldolase YagE (KDG aldolase YagE) (EC 4.1.2.51) (Putative 2-dehydro-3-deoxy-D-pentonate aldolase YagE) (EC 4.1.2.28)	Cytosol	6.43324e+07	7.73105e+07	6.70081e+07	6.09433e+07	6.98146e+07	5.80949e+07	6.70269e+07	7.36971e+07	0.960598
YAGF	P77596	D-xylonate dehydratase YagF (EC 4.2.1.82)	Cytosol	2.42468e+07	2.39347e+07	2.33716e+07	2.48089e+07	2.38441e+07	2.41551e+07	2.4737e+07	2.33039e+07	1.00388
YAHK	P75691	Aldehyde reductase YahK (EC 1.1.1.2) (Zinc-dependent alcohol dehydrogenase YahK)	Cytosol	2.65823e+08	2.66283e+08	2.67856e+08	2.70403e+08	2.56413e+08	2.5597e+08	2.54467e+08	2.5207e+08	1.04645
YAHO	P75694	Uncharacterized protein YahO	Periplasm	3.84545e+07	3.42784e+07	3.22488e+07	3.19396e+07	4.4472e+07	4.98901e+07	5.30299e+07	5.35433e+07	0.647601
YAII	P0A8D3	UPF0178 protein YaiI	Cytosol	7.44933e+07	7.63232e+07	7.11334e+07	7.23421e+07	7.7241e+07	7.53891e+07	8.08895e+07	7.95379e+07	0.936978
YAIL	P51024	Uncharacterized protein YaiL	Cytosol	6.82287e+07	6.95584e+07	6.52352e+07	6.54846e+07	1.06413e+08	1.04378e+08	1.11296e+08	1.10872e+08	0.615903
YAIW	P77562	Uncharacterized protein YaiW	Outer_membrane	5.50359e+06	5.71766e+06	4.97512e+06	5.41411e+06	5.81838e+06	5.60054e+06	6.43642e+06	5.91454e+06	0.930644
YAJC	P0ADZ7	Sec translocon accessory complex subunit YajC	Inner_membrane	1.75679e+08	1.73442e+08	1.80575e+08	1.8321e+08	1.91637e+08	1.94109e+08	1.86441e+08	1.8376e+08	0.942633
YAJD	P0AAQ2	Putative HNH nuclease YajD (EC 3.1.-.-)	Cytosol	5.37844e+07	5.16763e+07	5.12017e+07	5.03703e+07	4.95692e+07	5.15913e+07	5.20695e+07	5.2929e+07	0.99249
YAJG	P0ADA5	Uncharacterized lipoprotein YajG	Outer_membrane	1.83473e+08	1.67365e+08	1.71163e+08	1.68634e+08	1.86538e+08	2.04491e+08	1.99954e+08	2.02953e+08	0.843457
YAJL	Q46948	Protein/nucleic acid deglycase 3 (EC 3.1.2.-) (EC 3.5.1.-) (EC 3.5.1.124) (Chaperone protein YajL) (Maillard deglycase)	Cytosol	4.3625e+07	4.38426e+07	4.41286e+07	4.30615e+07	4.47015e+07	4.44796e+07	4.41913e+07	4.52864e+07	0.980798
YAJO	P77735	Uncharacterized oxidoreductase YajO (EC 1.-.-.-)	Cytosol	1.1089e+08	1.15848e+08	1.12135e+08	1.10868e+08	1.0999e+08	1.05282e+08	1.08768e+08	1.10011e+08	1.01957
YAJQ	P0A8E7	UPF0234 protein YajQ	Cytosol	2.8729e+08	2.6741e+08	2.857e+08	2.75732e+08	2.58457e+08	2.7767e+08	2.59895e+08	2.6929e+08	1.06161
YAJR	P77726	Inner membrane transport protein YajR	Inner_membrane	1.19782e+07	1.25601e+07	1.17798e+07	1.22655e+07	1.23465e+07	1.17745e+07	1.25545e+07	1.20574e+07	0.993714
YBAA	P0AAQ6	Uncharacterized protein YbaA	Cytosol	2.92723e+07	2.80194e+07	2.82128e+07	2.55054e+07	2.65862e+07	2.77751e+07	2.75847e+07	3.05128e+07	1.01578
YBAB	P0A8B5	Nucleoid-associated protein YbaB	Cytosol	3.70322e+08	3.50975e+08	3.36034e+08	3.40106e+08	3.63488e+08	3.83525e+08	4.00578e+08	3.95781e+08	0.887229
YBAK	P0AAR3	Cys-tRNA(Pro)/Cys-tRNA(Cys) deacylase YbaK (EC 4.2.-.-)	Cytosol	5.56328e+07	5.71761e+07	5.63893e+07	5.64819e+07	5.71607e+07	5.56178e+07	5.63938e+07	5.63014e+07	1.00156
YBAL	P39830	Putative cation/proton antiporter YbaL	Inner_membrane	6.02202e+07	5.77838e+07	5.90024e+07	5.94274e+07	5.2475e+07	5.46876e+07	5.35581e+07	5.31751e+07	1.10962
YBBJ	P0AAS3	Inner membrane protein YbbJ	Inner_membrane	4.56052e+06	5.22829e+06	4.51762e+06	5.13914e+06	4.6228e+06	4.03237e+06	4.6667e+06	4.10232e+06	1.11963
YBBN	P77395	Uncharacterized protein YbbN	Cytosol	5.2577e+07	4.59953e+07	4.07618e+07	4.11298e+07	5.24585e+07	5.9965e+07	6.7664e+07	6.70587e+07	0.690188
YBBO	P0AFP4	Uncharacterized oxidoreductase YbbO (EC 1.-.-.-)	Cytosol	2.1034e+07	2.05153e+07	1.95229e+07	1.8994e+07	2.17735e+07	2.2324e+07	2.34587e+07	2.4112e+07	0.875601
YBCJ	P0AAS7	Uncharacterized protein YbcJ	Cytosol	7.34321e+07	6.86477e+07	6.61511e+07	6.69751e+07	1.10723e+08	1.1844e+08	1.2291e+08	1.21398e+08	0.565649
YBDG	P0AAT4	Miniconductance mechanosensitive channel YbdG	Inner_membrane	5.71668e+07	6.42287e+07	6.19775e+07	6.15783e+07	6.23937e+07	5.55336e+07	5.75507e+07	5.79238e+07	1.07001
YBDK	P77213	Putative glutamate--cysteine ligase 2 (EC 6.3.2.2) (Gamma-glutamylcysteine synthetase 2) (GCS 2) (Gamma-GCS 2)	Cytosol	8.48865e+06	7.70022e+06	6.9107e+06	7.76096e+06	7.4843e+06	8.25062e+06	9.19323e+06	8.18605e+06	0.940681
YBDR	P77316	Uncharacterized zinc-type alcohol dehydrogenase-like protein YbdR (EC 1.-.-.-)	Cytosol	2.88884e+07	3.01078e+07	3.07785e+07	3.06723e+07	3.09389e+07	2.96859e+07	2.9039e+07	2.91395e+07	1.03341
YBED	P0A8J4	UPF0250 protein YbeD	Cytosol	2.87787e+06	2.85683e+06	2.79358e+06	2.91484e+06	2.51902e+06	2.53757e+06	2.59502e+06	2.48707e+06	1.13414
YBEL	P0AAT9	Uncharacterized protein YbeL	Cytosol	3.68289e+07	4.68678e+07	4.655e+07	5.20086e+07	4.87482e+07	3.83065e+07	3.85681e+07	3.45201e+07	1.21523
YBEY	P0A898	Endoribonuclease YbeY (EC 3.1.-.-)	Cytosol	1.07486e+07	1.07146e+07	9.41863e+06	9.94239e+06	1.07983e+07	1.08326e+07	1.23231e+07	1.16739e+07	0.920387
YBEZ	P0A9K3	PhoH-like protein	Cytosol	2.00229e+08	1.99294e+08	2.09685e+08	2.0365e+08	2.13657e+08	2.14659e+08	2.04021e+08	2.10067e+08	0.9533
YBFE	P0AAU7	Uncharacterized protein YbfE	Cytosol	3.23256e+07	3.02757e+07	2.94179e+07	2.94277e+07	3.10734e+07	3.31774e+07	3.41447e+07	3.41333e+07	0.88734
YBFF	P75736	Esterase YbfF (EC 3.1.-.-)	Cytosol	4.32797e+07	4.37498e+07	4.37892e+07	4.72036e+07	4.61153e+07	4.56198e+07	4.55788e+07	4.22819e+07	0.959873
YBGC	P0A8Z3	Acyl-CoA thioester hydrolase YbgC (Acyl-CoA thioesterase) (EC 3.1.2.-)	Cytosol	1.01258e+07	9.52261e+06	9.35652e+06	9.36936e+06	9.40322e+06	9.99885e+06	1.01763e+07	1.01624e+07	0.937167
YBGI	P0AFP6	GTP cyclohydrolase 1 type 2 homolog (Radiation resistance protein YbgI)	Cytosol	7.66039e+07	7.25236e+07	7.91012e+07	7.43102e+07	6.77832e+07	7.15968e+07	6.56431e+07	6.98754e+07	1.0968
YBGK	P75745	Uncharacterized protein YbgK	Cytosol	4.57625e+07	4.69946e+07	4.52688e+07	4.44832e+07	4.5004e+07	4.3824e+07	4.54947e+07	4.62982e+07	1.00594
YBHA	P21829	Pyridoxal phosphate phosphatase YbhA (PLP phosphatase) (EC 3.1.3.74)	Cytosol	1.3999e+07	1.49316e+07	1.44462e+07	1.59438e+07	1.69522e+07	1.58934e+07	1.64274e+07	1.48845e+07	0.909443
YBHB	P12994	UPF0098 protein YbhB	Cytosol	2.74984e+07	2.57181e+07	2.60632e+07	2.42265e+07	2.79394e+07	2.98735e+07	2.94779e+07	3.17127e+07	0.87253
YBHC	P46130	Putative acyl-CoA thioester hydrolase YbhC (EC 3.1.2.-)	Outer_membrane	1.19832e+08	1.18993e+08	1.17075e+08	1.17047e+08	1.24036e+08	1.2491e+08	1.26957e+08	1.26988e+08	0.937396
YBHF	P0A9U1	Probable multidrug ABC transporter ATP-binding protein YbhF	Cytosol	2.42211e+06	2.72717e+06	2.60134e+06	2.46122e+06	2.96707e+06	2.63517e+06	2.76264e+06	2.91992e+06	0.892262
YBHG	P75777	UPF0194 membrane protein YbhG	Inner_membrane	5.58525e+07	5.54763e+07	5.38088e+07	5.33768e+07	5.28357e+07	5.3194e+07	5.48424e+07	5.52863e+07	1.01203
YBHK	P75767	Putative gluconeogenesis factor	Cytosol	3.13023e+07	3.03244e+07	2.81646e+07	2.82611e+07	3.16254e+07	3.26453e+07	3.51487e+07	3.50287e+07	0.867851
YBHL	P0AAC4	Inner membrane protein YbhL	Inner_membrane	5.3934e+06	5.39743e+06	5.33772e+06	5.33676e+06	5.45111e+06	5.44704e+06	5.50797e+06	5.50896e+06	0.979252
YBIB	P30177	Uncharacterized protein YbiB	Cytosol	1.14532e+08	1.14531e+08	1.14897e+08	1.15287e+08	1.16546e+08	1.16547e+08	1.16175e+08	1.15783e+08	0.985859
YBIS	P0AAX8	Probable L,D-transpeptidase YbiS (EC 2.-.-.-)	Periplasm	1.16633e+08	1.12593e+08	1.11879e+08	1.08626e+08	1.05954e+08	1.09756e+08	1.10456e+08	1.13764e+08	1.01936
YBIT	P0A9U3	Uncharacterized ABC transporter ATP-binding protein YbiT	Cytosol	5.46165e+08	5.21896e+08	5.42294e+08	5.31933e+08	5.25334e+08	5.49762e+08	5.29083e+08	5.39388e+08	1.00558
YBIU	P75791	Uncharacterized protein YbiU	Cytosol	7.40946e+06	7.38741e+06	8.08208e+06	7.8733e+06	7.80523e+06	7.82853e+06	7.15565e+06	7.3454e+06	1.01058
YBIV	P75792	Sugar phosphatase YbiV (EC 3.1.3.23)	Cytosol	1.07278e+07	1.0123e+07	9.89879e+06	9.70734e+06	9.81224e+06	1.03985e+07	1.0634e+07	1.08438e+07	0.952181
YBJD	P75828	Uncharacterized protein YbjD	Cytosol	1.1938e+07	1.13377e+07	1.06884e+07	1.12045e+07	1.06652e+07	1.12298e+07	1.19121e+07	1.13634e+07	0.99781
YBJI	P75809	5-amino-6-(5-phospho-D-ribitylamino)uracil phosphatase YbjI (EC 3.1.3.104)	Cytosol	2.92692e+07	2.8344e+07	2.9337e+07	2.87661e+07	3.09605e+07	3.19711e+07	3.08889e+07	3.1502e+07	0.929262
YBJL	P60869	Putative transport protein YbjL	Inner_membrane	5.09627e+07	5.46203e+07	5.26507e+07	5.25147e+07	5.20182e+07	4.85348e+07	5.03504e+07	5.04808e+07	1.04299
YBJP	P75818	Uncharacterized lipoprotein YbjP	Outer_membrane	4.66784e+07	5.00785e+07	4.53243e+07	4.95514e+07	6.39112e+07	5.95719e+07	6.58206e+07	6.02056e+07	0.7767
YBJS	P75821	Uncharacterized protein YbjS	Cytosol	4.81793e+07	5.2506e+07	5.12393e+07	4.99624e+07	5.44701e+07	4.99815e+07	5.12171e+07	5.25261e+07	0.975813
YBJX	P75829	Uncharacterized protein YbjX	Cytosol	1.18786e+08	1.17908e+08	1.16365e+08	1.15988e+08	1.17761e+08	1.18638e+08	1.20211e+08	1.20603e+08	0.980924
YCAC	P21367	Probable hydrolase YcaC (EC 4.-.-.-)	Cytosol	1.47717e+08	1.4406e+08	1.55757e+08	1.53811e+08	1.29738e+08	1.33031e+08	1.23041e+08	1.24598e+08	1.18652
YCAO	P75838	Ribosomal protein S12 methylthiotransferase accessory factor YcaO	Cytosol	2.95688e+08	2.75468e+08	2.87609e+08	2.84685e+08	2.89809e+08	3.11082e+08	2.97949e+08	3.0101e+08	0.95553
YCAR	P0AAZ7	UPF0434 protein YcaR	Cytosol	3.27721e+07	2.9531e+07	2.90038e+07	2.87367e+07	3.12679e+07	3.46996e+07	3.53303e+07	3.56587e+07	0.83599
YCBX	P75863	Uncharacterized protein YcbX	Cytosol	1.18394e+08	1.17206e+08	1.21601e+08	1.17716e+08	1.09248e+08	1.10356e+08	1.06367e+08	1.09878e+08	1.07752
YCBZ	P75867	Putative Lon protease homolog (EC 3.4.21.-) (ATP-dependent protease La homolog)	Cytosol	1.8637e+08	1.68492e+08	1.87216e+08	1.74158e+08	1.26744e+08	1.40192e+08	1.26171e+08	1.35632e+08	1.37725
YCCA	P0AAC6	Modulator of FtsH protease YccA	Inner_membrane	1.68707e+07	1.4901e+07	1.31937e+07	1.32973e+07	1.24161e+07	1.40574e+07	1.58764e+07	1.57527e+07	0.952068
YCCF	P0AB12	Inner membrane protein YccF	Inner_membrane	1.04352e+07	9.0395e+06	8.56761e+06	9.36759e+06	9.00371e+06	1.03939e+07	1.09664e+07	1.00299e+07	0.901831
YCCJ	P0AB14	Uncharacterized protein YccJ	Cytosol	1.28283e+07	1.25601e+07	1.42843e+07	1.13265e+07	1.36785e+07	1.39706e+07	1.22842e+07	1.54921e+07	0.918442
YCCS	P75870	Inner membrane protein YccS	Inner_membrane	2.09183e+07	2.13941e+07	2.17883e+07	2.18882e+07	2.11299e+07	2.066e+07	2.02863e+07	2.01937e+07	1.05479
YCCU	P75874	Uncharacterized protein YccU	Cytosol	7.56147e+07	7.68127e+07	7.34538e+07	7.43005e+07	7.54637e+07	7.42867e+07	7.76837e+07	7.67985e+07	0.984737
YCCX	P0AB65	Acylphosphatase (EC 3.6.1.7) (Acylphosphate phosphohydrolase)	Cytosol	1.98797e+07	2.10845e+07	2.404e+07	2.22499e+07	2.36447e+07	2.22936e+07	1.95528e+07	2.1126e+07	0.999483
YCDX	P75914	Probable phosphatase YcdX (EC 3.1.3.-)	Cytosol	1.25903e+08	1.27555e+08	1.36101e+08	1.32783e+08	1.24808e+08	1.23191e+08	1.15456e+08	1.18341e+08	1.07873
YCDY	P75915	Chaperone protein YcdY	Cytosol	5.4922e+07	5.20892e+07	5.11273e+07	5.04056e+07	5.51548e+07	5.81543e+07	5.92484e+07	6.00967e+07	0.879318
YCEA	P24188	UPF0176 protein YceA (ORF39.9)	Cytosol	1.83921e+08	1.72415e+08	1.73892e+08	1.74027e+08	1.64281e+08	1.75245e+08	1.73756e+08	1.73621e+08	1.00156
YCEB	P0AB26	Uncharacterized lipoprotein YceB	Outer_membrane	4.48099e+07	4.50298e+07	4.68465e+07	4.44833e+07	4.70071e+07	4.67775e+07	4.49636e+07	4.73523e+07	0.957949
YCED	P0AB28	Large ribosomal RNA subunit accumulation protein YceD (23S rRNA accumulation protein YceD) (G30K)	Cytosol	9.20495e+07	9.09042e+07	9.1409e+07	9.40999e+07	9.14044e+07	9.2556e+07	9.20449e+07	8.94128e+07	1.00007
YCEF	P0A729	Maf-like protein YceF	Cytosol	2.70853e+07	2.6354e+07	2.59942e+07	2.82489e+07	2.77112e+07	2.84802e+07	2.88744e+07	2.65697e+07	0.951381
YCEH	P29217	UPF0502 protein YceH (G20.3)	Cytosol	9.75695e+07	9.36349e+07	8.99612e+07	9.04395e+07	9.17769e+07	9.56334e+07	9.95388e+07	9.90123e+07	0.94626
YCEI	P0A8X2	Protein YceI	Periplasm	4.91416e+07	5.15095e+07	4.9887e+07	5.11026e+07	5.19414e+07	4.95536e+07	5.11652e+07	4.99482e+07	0.999066
YCEM	P75931	Putative oxidoreductase YceM (EC 1.-.-.-)	Cytosol	5.4313e+06	6.2296e+06	6.22688e+06	6.06397e+06	6.66647e+06	5.81219e+06	5.81473e+06	5.97094e+06	1.04323
YCFH	P0AFQ7	Uncharacterized metal-dependent hydrolase YcfH (EC 3.1.-.-)	Cytosol	1.92812e+08	1.92661e+08	1.92548e+08	1.99992e+08	1.93046e+08	1.93197e+08	1.93311e+08	1.86115e+08	0.998008
YCFP	P0A8E1	UPF0227 protein YcfP	Cytosol	1.04049e+08	1.05893e+08	1.07555e+08	1.09225e+08	1.01339e+08	9.95742e+07	9.80354e+07	9.65361e+07	1.08028
YCGL	P0AB43	Protein YcgL	Cytosol	1.93111e+08	1.85442e+08	1.79373e+08	1.82675e+08	1.89467e+08	1.97302e+08	2.03978e+08	2.00291e+08	0.925968
YCGM	P76004	Uncharacterized protein YcgM	Cytosol	4.43136e+07	4.28902e+07	4.56264e+07	4.73452e+07	4.50374e+07	4.65321e+07	4.37416e+07	4.21536e+07	1.01351
YCHA	P0AGM5	UPF0162 protein YchA (Protein SirB1)	Cytosol	7.81891e+06	7.53632e+06	7.79172e+06	7.82333e+06	9.90266e+06	1.0274e+07	9.93723e+06	9.89708e+06	0.786835
YCHF	P0ABU2	Ribosome-binding ATPase YchF	Cytosol	4.29355e+08	4.49181e+08	4.64507e+08	4.50303e+08	4.51514e+08	4.31585e+08	4.17345e+08	4.3051e+08	1.04337
YCIA	P0A8Z0	Acyl-CoA thioester hydrolase YciA (EC 3.1.2.-) (Protein P14)	Cytosol	6.28404e+07	6.1093e+07	6.34256e+07	6.2571e+07	5.96249e+07	6.13303e+07	5.90748e+07	5.98816e+07	1.04942
YCIE	P21363	Protein YciE	Cytosol	5.47818e+07	6.32222e+07	5.62349e+07	5.44173e+07	6.27772e+07	5.43963e+07	6.11551e+07	6.31978e+07	0.896091
YCIF	P21362	Protein YciF	Cytosol	6.27685e+07	6.50906e+07	6.65689e+07	6.31955e+07	6.95092e+07	6.70294e+07	6.55409e+07	6.90395e+07	0.943214
YCIH	P08245	Uncharacterized protein YciH	Cytosol	7.65499e+07	7.55283e+07	7.36159e+07	7.04022e+07	7.32466e+07	7.42373e+07	7.61659e+07	7.96428e+07	0.991955
YCII	P0AB55	Protein YciI	Cytosol	1.23797e+07	1.30675e+07	1.21696e+07	1.23497e+07	1.266e+07	1.19937e+07	1.28786e+07	1.26908e+07	0.975496
YCIK	P31808	Uncharacterized oxidoreductase YciK (EC 1.-.-.-)	Cytosol	5.86737e+07	6.01453e+07	5.9129e+07	5.87203e+07	6.32574e+07	6.17097e+07	6.27704e+07	6.32073e+07	0.9355
YCIN	P0AB61	Protein YciN	Cytosol	1.06212e+08	9.69037e+07	9.16564e+07	9.271e+07	9.89065e+07	1.08408e+08	1.14614e+08	1.13312e+08	0.856034
YCIO	P0AFR4	Uncharacterized protein YciO	Cytosol	9.82108e+07	9.62083e+07	9.8477e+07	9.89261e+07	1.00229e+08	1.02315e+08	9.99581e+07	9.95043e+07	0.982523
YCIT	P76034	Uncharacterized HTH-type transcriptional regulator YciT	Cytosol	1.70493e+08	1.66404e+08	1.6395e+08	1.70022e+08	1.62977e+08	1.66982e+08	1.69481e+08	1.63428e+08	1.01844
YCJF	P0A8R7	UPF0283 membrane protein YcjF	Inner_membrane	3.18142e+06	2.89192e+06	2.68706e+06	3.01867e+06	2.80631e+06	3.08723e+06	3.3226e+06	2.9576e+06	0.978693
YCJG	P51981	L-Ala-D/L-Glu epimerase (AE epimerase) (AEE) (EC 5.1.1.20)	Cytosol	1.51032e+07	1.48074e+07	1.42875e+07	1.43498e+07	1.39946e+07	1.42741e+07	1.47935e+07	1.47293e+07	1.0058
YCJX	P76046	Uncharacterized protein YcjX	Cytosol	2.8583e+07	3.12646e+07	3.38602e+07	3.11893e+07	3.47532e+07	3.17723e+07	2.93368e+07	3.18491e+07	0.981653
YDBH	P52645	Uncharacterized protein YdbH	Inner_membrane	6.51262e+06	6.503e+06	6.33669e+06	6.50547e+06	6.56894e+06	6.57866e+06	6.75131e+06	6.57616e+06	0.988874
YDBK	P52647	Probable pyruvate-flavodoxin oxidoreductase (EC 1.2.7.-)	Cytosol	2.01429e+08	1.94896e+08	2.02263e+08	1.97427e+08	1.94191e+08	2.007e+08	1.9339e+08	1.98128e+08	1.01687
YDCF	P34209	Protein YdcF	Cytosol	8.08806e+06	8.85983e+06	8.38243e+06	8.46927e+06	9.25319e+06	8.44715e+06	8.92824e+06	8.83669e+06	0.948644
YDCH	P0ACW6	Uncharacterized protein YdcH	Cytosol	2.18066e+07	2.25626e+07	2.28966e+07	2.20712e+07	2.49517e+07	2.41156e+07	2.37638e+07	2.46526e+07	0.915447
YDCI	P77171	Uncharacterized HTH-type transcriptional regulator YdcI	Cytosol	2.2975e+07	2.19734e+07	2.28011e+07	2.11781e+07	2.27325e+07	2.37687e+07	2.29059e+07	2.46613e+07	0.959944
YDCJ	P76097	Uncharacterized protein YdcJ	Cytosol	1.19056e+07	1.30191e+07	1.2003e+07	1.31854e+07	1.22596e+07	1.1211e+07	1.21601e+07	1.10696e+07	1.07418
YDCL	P64451	Uncharacterized lipoprotein YdcL	Outer_membrane	1.10307e+08	1.05418e+08	1.06634e+08	1.01474e+08	1.1496e+08	1.20291e+08	1.1892e+08	1.24967e+08	0.886526
YDCP	P76104	Uncharacterized protease YdcP (EC 3.4.-.-)	Cytosol	1.80686e+08	1.75405e+08	1.75584e+08	1.77897e+08	1.70403e+08	1.75533e+08	1.75354e+08	1.73074e+08	1.01459
YDCS	P76108	Putative ABC transporter periplasmic-binding protein YdcS	Periplasm	5.58556e+07	5.79725e+07	5.82994e+07	5.72291e+07	5.90116e+07	5.68568e+07	5.6538e+07	5.75954e+07	1.00663
YDCY	P64455	Uncharacterized protein YdcY	Cytosol	1.0178e+08	9.82609e+07	9.93058e+07	9.74377e+07	9.95257e+07	1.0309e+08	1.02005e+08	1.03961e+08	0.963346
YDDH	P76121	Uncharacterized protein YddH	Cytosol	5.64876e+06	5.80476e+06	6.68579e+06	5.73074e+06	5.93037e+06	5.771e+06	5.01051e+06	5.84554e+06	0.993106
YDDM	P67699	Uncharacterized HTH-type transcriptional regulator YddM	Cytosol	2.33571e+07	2.38496e+07	2.24827e+07	2.22192e+07	2.27299e+07	2.22606e+07	2.36139e+07	2.3894e+07	0.989844
YDEI	P31130	Uncharacterized protein YdeI	Periplasm	2.6673e+07	2.57822e+07	2.49346e+07	2.45847e+07	2.74506e+07	2.8399e+07	2.93644e+07	2.97823e+07	0.8785
YDEN	P77318	Uncharacterized sulfatase YdeN (EC 3.1.6.-)	Periplasm	4.55384e+07	5.00037e+07	5.03704e+07	5.04187e+07	4.31222e+07	3.92714e+07	3.89855e+07	3.89482e+07	1.28266
YDFG	P39831	NADP-dependent 3-hydroxy acid dehydrogenase YdfG (L-allo-threonine dehydrogenase) (EC 1.1.1.381) (Malonic semialdehyde reductase) (EC 1.1.1.298)	Cytosol	1.73847e+08	1.74367e+08	1.63085e+08	1.69078e+08	1.53085e+08	1.52629e+08	1.63187e+08	1.57403e+08	1.1049
YDFZ	P64463	Putative selenoprotein YdfZ	Cytosol	1.72833e+07	1.50751e+07	1.34125e+07	1.47761e+07	1.74369e+07	1.9991e+07	2.2469e+07	2.03954e+07	0.739288
YDGA	P77804	Protein YdgA	Periplasm	2.7859e+08	2.79471e+08	2.77034e+08	2.82811e+08	2.82215e+08	2.81325e+08	2.838e+08	2.78003e+08	0.990284
YDGH	P76177	Protein YdgH	Periplasm	3.53369e+08	3.43992e+08	3.47656e+08	3.52212e+08	3.5323e+08	3.62859e+08	3.59035e+08	3.5439e+08	0.981081
YDGJ	P77376	Uncharacterized oxidoreductase YdgJ (EC 1.-.-.-)	Cytosol	9.04397e+06	9.85677e+06	9.67373e+06	1.10853e+07	1.00806e+07	9.24939e+06	9.4244e+06	8.2243e+06	1.04606
YDHF	P76187	Oxidoreductase YdhF (EC 1.-.-.-)	Cytosol	1.0882e+08	1.1101e+08	1.16586e+08	1.11653e+08	1.07487e+08	1.05366e+08	1.00327e+08	1.0476e+08	1.05968
YDHQ	P77552	Uncharacterized protein YdhQ	Cytosol	1.35651e+08	1.33304e+08	1.35701e+08	1.35983e+08	1.38491e+08	1.40929e+08	1.3844e+08	1.38153e+08	0.979855
YDHR	P0ACX3	Putative monooxygenase YdhR (EC 1.-.-.-)	Cytosol	1.08878e+08	1.03958e+08	9.66254e+07	9.68371e+07	1.07513e+08	1.12601e+08	1.21146e+08	1.20882e+08	0.862164
YDHS	P77148	Uncharacterized protein YdhS	Cytosol	1.54641e+07	1.58766e+07	1.58989e+07	1.62547e+07	1.63261e+07	1.5902e+07	1.58797e+07	1.5532e+07	0.999806
YDIJ	P77748	Uncharacterized protein YdiJ	Cytosol	5.6884e+07	5.73278e+07	5.85567e+07	5.58093e+07	5.64435e+07	5.60066e+07	5.48312e+07	5.75305e+07	1.0157
YDIU	P77649	UPF0061 protein YdiU	Cytosol	2.91124e+07	2.86563e+07	2.80036e+07	2.81137e+07	2.76209e+07	2.80606e+07	2.87145e+07	2.86022e+07	1.00208
YDIY	P76206	Uncharacterized protein YdiY	Periplasm	4.53397e+07	4.67753e+07	4.35626e+07	4.70233e+07	6.02615e+07	5.84119e+07	6.27198e+07	5.81039e+07	0.776583
YDJA	P0ACY1	Putative NAD(P)H nitroreductase YdjA (EC 1.-.-.-)	Cytosol	6.49795e+07	7.04763e+07	7.02329e+07	7.16417e+07	6.88948e+07	6.35212e+07	6.37414e+07	6.2488e+07	1.10567
YDJF	P77721	Uncharacterized HTH-type transcriptional regulator YdjF	Cytosol	5.67075e+07	6.05941e+07	5.90128e+07	5.83368e+07	6.05523e+07	5.66683e+07	5.81868e+07	5.8861e+07	1.00265
YDJN	P77529	L-cystine transporter YdjN	Inner_membrane	3.87164e+07	3.50416e+07	3.6722e+07	3.69965e+07	3.49484e+07	3.86135e+07	3.68464e+07	3.65731e+07	1.0041
YEAD	P39173	Putative glucose-6-phosphate 1-epimerase (EC 5.1.3.15) (Putative D-hexose-6-phosphate mutarotase) (Unknown protein from 2D-page spots T26/PR37)	Cytosol	6.62432e+07	6.5518e+07	6.88576e+07	6.46662e+07	6.57959e+07	6.65242e+07	6.32978e+07	6.74005e+07	0.995835
YEAE	P76234	Uncharacterized protein YeaE	Cytosol	1.15638e+07	1.12654e+07	1.04651e+07	1.10583e+07	1.04412e+07	1.07177e+07	1.15373e+07	1.09185e+07	1.03195
YEAG	P0ACY3	Uncharacterized protein YeaG	Cytosol	3.18173e+08	3.06317e+08	3.19992e+08	3.21673e+08	3.28911e+08	3.41641e+08	3.27041e+08	3.25332e+08	0.9729
YEAK	P64483	Uncharacterized protein YeaK	Cytosol	1.11284e+08	1.07287e+08	1.02466e+08	1.05771e+08	1.119e+08	1.1607e+08	1.21531e+08	1.17733e+08	0.91136
YEAO	P76243	Uncharacterized protein YeaO	Cytosol	5.03109e+07	5.46874e+07	5.19013e+07	5.12364e+07	5.07558e+07	4.66939e+07	4.92005e+07	4.9839e+07	1.04147
YEAY	P0AA91	Uncharacterized lipoprotein YeaY	Outer_membrane	1.83706e+07	1.71812e+07	1.72121e+07	1.63754e+07	1.95449e+07	2.08979e+07	2.08604e+07	2.19264e+07	0.82363
YEBC	P0A8A0	Probable transcriptional regulatory protein YebC	Cytosol	5.0214e+08	5.17384e+08	5.06663e+08	5.07762e+08	4.91793e+08	4.77303e+08	4.87403e+08	4.86348e+08	1.04177
YEBF	P33219	Protein YebF	Extracellular	7.19811e+07	7.02393e+07	6.46485e+07	6.31275e+07	7.32235e+07	7.50393e+07	8.15288e+07	8.34931e+07	0.864493
YEBG	P0ACY9	Uncharacterized protein YebG	Cytosol	4.41631e+07	4.00469e+07	3.70265e+07	3.55965e+07	4.02306e+07	4.43657e+07	4.79849e+07	4.99124e+07	0.837141
YEBO	P64499	Uncharacterized protein YebO	Inner_membrane	6.45956e+07	6.70874e+07	6.743e+07	7.20338e+07	6.392e+07	6.15459e+07	6.12332e+07	5.73196e+07	1.09562
YEBT	P76272	Uncharacterized protein YebT	Inner_membrane	4.50065e+06	6.50313e+06	5.73219e+06	5.12094e+06	3.65762e+06	2.53134e+06	2.87179e+06	3.21457e+06	1.79454
YEBY	P64506	Uncharacterized protein YebY	Periplasm	2.58392e+07	2.76955e+07	2.40539e+07	2.36803e+07	2.97726e+07	2.7777e+07	3.19823e+07	3.24868e+07	0.809993
YECA	P0AD05	Uncharacterized protein YecA	Cytosol	1.39131e+07	1.48075e+07	1.34794e+07	1.40941e+07	1.35221e+07	1.27053e+07	1.39571e+07	1.33484e+07	1.04239
YECC	P37774	L-cystine transport system ATP-binding protein YecC (EC 3.6.3.-)	Cytosol	1.39879e+08	1.41262e+08	1.444e+08	1.39356e+08	1.34964e+08	1.33642e+08	1.30738e+08	1.3547e+08	1.04672
YECD	P0ADI7	Isochorismatase family protein YecD (EC 3.-.-.-)	Cytosol	3.57122e+07	3.52287e+07	3.58858e+07	3.70691e+07	3.54628e+07	3.59496e+07	3.52913e+07	3.41648e+07	1.01194
YECE	P37348	UPF0759 protein YecE	Cytosol	2.77548e+06	2.75601e+06	2.64869e+06	2.77419e+06	2.57672e+06	2.59493e+06	2.70006e+06	2.57791e+06	1.06911
YECJ	P0AD10	Uncharacterized protein YecJ	Cytosol	6.15358e+07	5.57303e+07	5.02865e+07	5.06064e+07	6.03611e+07	6.66489e+07	7.3864e+07	7.33972e+07	0.762832
YECM	P52007	Protein YecM	Cytosol	2.11551e+07	2.23357e+07	2.11465e+07	2.13174e+07	2.18192e+07	2.06658e+07	2.1828e+07	2.1653e+07	0.977034
YEDD	P31063	Uncharacterized lipoprotein YedD	Outer_membrane	8.57826e+07	8.17266e+07	7.98085e+07	7.57456e+07	8.21173e+07	8.61926e+07	8.82642e+07	9.29986e+07	0.926193
YEDI	P46125	Inner membrane protein YedI	Inner_membrane	7.98991e+06	7.31224e+06	7.19905e+06	7.98584e+06	6.22253e+06	6.79921e+06	6.90611e+06	6.22571e+06	1.17909
YEDP	P76329	Mannosyl-3-phosphoglycerate phosphatase (MPGP) (EC 3.1.3.70)	Cytosol	5.68584e+07	6.03771e+07	6.00969e+07	6.05912e+07	5.99025e+07	5.64115e+07	5.66745e+07	5.62122e+07	1.06534
YEEN	P0A8A2	Probable transcriptional regulatory protein YeeN	Cytosol	1.32779e+08	1.26052e+08	1.32566e+08	1.3308e+08	1.28659e+08	1.35526e+08	1.28866e+08	1.28368e+08	1.03037
YEEX	P0A8M6	UPF0265 protein YeeX	Cytosol	2.3904e+08	2.52844e+08	2.48532e+08	2.36853e+08	2.3399e+08	2.21215e+08	2.25053e+08	2.3615e+08	1.06295
YEEZ	P0AD12	Protein YeeZ	Periplasm	9.94873e+07	9.69403e+07	1.0351e+08	9.58724e+07	9.25237e+07	9.49547e+07	8.89281e+07	9.60124e+07	1.04809
YEFM	P69346	Antitoxin YefM	Cytosol	7.73011e+06	8.12739e+06	7.16022e+06	6.48687e+06	8.10243e+06	7.70636e+06	8.74731e+06	9.6553e+06	0.886306
YEGD	P36928	Uncharacterized chaperone protein YegD	Cytosol	5.98221e+07	6.46956e+07	6.14357e+07	6.74724e+07	6.74845e+07	6.24009e+07	6.57122e+07	5.98329e+07	0.985847
YEGH	P76389	UPF0053 protein YegH	Inner_membrane	1.33492e+07	1.28544e+07	1.2872e+07	1.30694e+07	1.19381e+07	1.23976e+07	1.23807e+07	1.21937e+07	1.05575
YEGP	P76402	UPF0339 protein YegP	Cytosol	1.56185e+08	1.4859e+08	1.51453e+08	1.49727e+08	1.53593e+08	1.61443e+08	1.58391e+08	1.60217e+08	0.945362
YEGQ	P76403	Uncharacterized protease YegQ (EC 3.4.-.-)	Cytosol	2.11874e+08	2.21278e+08	2.27485e+08	2.19866e+08	2.19141e+08	2.09828e+08	2.04103e+08	2.11176e+08	1.04786
YEGU	P76418	Uncharacterized protein YegU (EC 3.2.2.-)	Cytosol	3.13632e+07	3.03951e+07	3.18089e+07	3.18739e+07	3.45952e+07	3.5697e+07	3.41104e+07	3.40409e+07	0.919552
YEGW	P0ACM5	Uncharacterized HTH-type transcriptional regulator YegW	Cytosol	1.10506e+07	1.15825e+07	1.16146e+07	1.16055e+07	1.19949e+07	1.14441e+07	1.14124e+07	1.14214e+07	1.01411
YEHS	P33355	Uncharacterized protein YehS	Cytosol	8.63831e+07	9.24508e+07	9.82166e+07	9.58975e+07	9.2474e+07	8.64048e+07	8.13324e+07	8.32993e+07	1.11061
YEHZ	P33362	Glycine betaine-binding protein YehZ	Periplasm	2.98014e+07	3.20044e+07	2.87278e+07	3.02647e+07	3.15615e+07	2.93889e+07	3.27409e+07	3.10782e+07	0.959028
YEIG	P33018	S-formylglutathione hydrolase YeiG (FGH) (EC 3.1.2.12)	Cytosol	1.30797e+07	1.23183e+07	1.15647e+07	1.27521e+07	1.13624e+07	1.20647e+07	1.28509e+07	1.16543e+07	1.05761
YEIP	P0A6N8	Elongation factor P-like protein	Cytosol	2.3454e+08	2.37393e+08	2.42319e+08	2.42187e+08	2.34993e+08	2.32169e+08	2.27449e+08	2.27574e+08	1.04336
YEIQ	P33029	Uncharacterized oxidoreductase YeiQ (EC 1.-.-.-)	Cytosol	9.16883e+06	8.78202e+06	9.49639e+06	9.23721e+06	1.02616e+07	1.07136e+07	9.90765e+06	1.01856e+07	0.900196
YEIR	P33030	Zinc-binding GTPase YeiR (EC 3.6.-.-)	Cytosol	6.27413e+07	6.81495e+07	6.61884e+07	6.82095e+07	6.76603e+07	6.22909e+07	6.41366e+07	6.22361e+07	1.06302
YEJA	P33913	Uncharacterized protein YejA	Periplasm	1.0989e+07	1.20971e+07	1.13421e+07	1.17585e+07	1.18982e+07	1.08083e+07	1.15278e+07	1.11195e+07	1.02068
YEJF	P33916	Uncharacterized ABC transporter ATP-binding protein YejF	Cytosol	1.68209e+07	1.53499e+07	1.57925e+07	1.60623e+07	1.68307e+07	1.84436e+07	1.79266e+07	1.76256e+07	0.89613
YEJK	P33920	Nucleoid-associated protein YejK	Cytosol	9.63485e+07	9.95939e+07	1.00787e+08	9.87346e+07	1.02906e+08	9.9553e+07	9.83748e+07	1.00419e+08	0.991817
YEJL	P0AD24	UPF0352 protein YejL	Cytosol	4.33466e+07	3.72476e+07	3.34072e+07	3.40288e+07	4.69722e+07	5.46635e+07	6.09475e+07	5.98341e+07	0.625058
YEJM	P0AD27	Inner membrane protein YejM	Inner_membrane	2.62127e+07	2.67251e+07	2.68855e+07	2.63029e+07	2.64682e+07	2.59607e+07	2.58058e+07	2.63774e+07	1.01331
YFAY	P77808	NMN amidohydrolase-like protein YfaY	Cytosol	5.57591e+07	5.7553e+07	5.76659e+07	5.61554e+07	5.65838e+07	5.482e+07	5.47128e+07	5.61845e+07	1.02467
YFAZ	P76471	Outer membrane protein YfaZ	Outer_membrane	3.72964e+07	3.97743e+07	3.92561e+07	3.55363e+07	5.18659e+07	4.86348e+07	4.92767e+07	5.44349e+07	0.75787
YFBR	P76491	5'-deoxynucleotidase YfbR (EC 3.1.3.89) (5'-deoxyribonucleotidase) (Nucleoside 5'-monophosphate phosphohydrolase)	Cytosol	1.8026e+07	1.98057e+07	1.80074e+07	1.98208e+07	1.8656e+07	1.69797e+07	1.86753e+07	1.69667e+07	1.06633
YFBU	P0A8W8	UPF0304 protein YfbU	Cytosol	1.48349e+08	1.49778e+08	1.53299e+08	1.47824e+08	1.48139e+08	1.46726e+08	1.43356e+08	1.48666e+08	1.01111
YFCE	P67095	Phosphodiesterase YfcE (EC 3.1.4.-)	Cytosol	4.52847e+07	4.38736e+07	4.28814e+07	4.26399e+07	4.18137e+07	4.31586e+07	4.41572e+07	4.44073e+07	0.993837
YFCF	P77544	Glutathione S-transferase YfcF (EC 2.5.1.18)	Cytosol	1.96373e+07	3.00014e+07	1.94433e+07	2.00031e+07	1.85568e+07	1.21462e+07	1.87418e+07	1.82174e+07	1.07813
YFCH	P77775	Epimerase family protein YfcH	Cytosol	3.50324e+07	3.32025e+07	3.33413e+07	3.28486e+07	3.45097e+07	3.64117e+07	3.626e+07	3.68039e+07	0.915684
YFCL	P64540	Uncharacterized protein YfcL	Cytosol	2.61721e+07	2.2849e+07	2.13408e+07	2.2267e+07	2.50534e+07	2.86971e+07	3.07253e+07	2.94472e+07	0.77619
YFCN	P0A8B2	UPF0115 protein YfcN	Cytosol	3.43478e+07	3.38016e+07	3.37491e+07	3.33161e+07	3.41992e+07	3.47518e+07	3.48059e+07	3.52583e+07	0.971148
YFCZ	P0AD33	UPF0381 protein YfcZ	Cytosol	4.67787e+07	4.83066e+07	4.69285e+07	4.72065e+07	5.01457e+07	4.85596e+07	4.99856e+07	4.96912e+07	0.944419
YFDH	P77293	Prophage bactoprenol glucosyl transferase homolog (EC 2.4.1.-) (Bactoprenol glucosyl transferase homolog from prophage CPS-53)	Inner_membrane	1.20346e+08	1.38054e+08	1.25214e+08	1.12449e+08	1.18024e+08	1.02886e+08	1.13436e+08	1.26313e+08	1.06175
YFDI	P76507	Uncharacterized protein YfdI	Inner_membrane	1.53418e+07	1.55206e+07	1.58562e+07	1.60719e+07	1.5263e+07	1.50872e+07	1.47678e+07	1.45696e+07	1.05121
YFEC	P0AD37	Uncharacterized protein YfeC	Cytosol	1.19413e+07	1.24979e+07	1.11167e+07	1.15091e+07	1.39364e+07	1.33158e+07	1.49702e+07	1.44598e+07	0.826389
YFED	P27238	Uncharacterized protein YfeD	Cytosol	3.03572e+07	3.26129e+07	3.14591e+07	3.22234e+07	3.20429e+07	2.98266e+07	3.09205e+07	3.01872e+07	1.04244
YFER	P0ACR7	Uncharacterized HTH-type transcriptional regulator YfeR	Cytosol	2.69537e+07	3.26744e+07	2.84118e+07	2.92933e+07	2.37662e+07	1.96051e+07	2.25465e+07	2.1868e+07	1.29985
YFEW	P77619	UPF0214 protein YfeW	Periplasm	5.82817e+06	5.97331e+06	5.789e+06	5.78156e+06	5.89571e+06	5.75245e+06	5.93559e+06	5.94323e+06	0.981923
YFEX	P76536	Probable deferrochelatase/peroxidase YfeX (EC 1.11.1.-)	Cytosol	2.48846e+08	2.42307e+08	2.50868e+08	2.49217e+08	2.40335e+08	2.4682e+08	2.38398e+08	2.39977e+08	1.03696
YFEY	P76537	Uncharacterized protein YfeY	Outer_membrane	6.67053e+07	6.2209e+07	6.4957e+07	6.01672e+07	6.10491e+07	6.54616e+07	6.26923e+07	6.7683e+07	0.993218
YFFB	P24178	Protein YffB	Cytosol	4.47903e+07	4.7181e+07	4.43809e+07	4.48728e+07	4.42854e+07	4.20415e+07	4.4694e+07	4.4204e+07	1.01327
YFFR	P76549	Uncharacterized protein YffR	Cytosol	2.30373e+07	2.27691e+07	2.43212e+07	2.40491e+07	2.28968e+07	2.31666e+07	2.16881e+07	2.19335e+07	1.0513
YFFS	P76550	Uncharacterized protein YffS	Cytosol	1.30506e+08	1.25542e+08	1.28824e+08	1.31685e+08	1.26642e+08	1.31649e+08	1.28295e+08	1.25508e+08	1.01732
YFGD	P76569	Uncharacterized protein YfgD	Cytosol	1.4058e+08	1.34962e+08	1.28251e+08	1.23355e+08	1.3724e+08	1.42954e+08	1.50434e+08	1.56404e+08	0.898316
YFGJ	P76575	Uncharacterized protein YfgJ	Cytosol	3.36342e+07	3.22472e+07	3.31213e+07	3.20001e+07	3.10894e+07	3.24266e+07	3.15708e+07	3.2677e+07	1.02179
YFGM	P76576	UPF0070 protein YfgM	Inner_membrane	3.3002e+08	3.07646e+08	3.12497e+08	3.16823e+08	3.19842e+08	3.43104e+08	3.37777e+08	3.33165e+08	0.938052
YFHG	P0AD44	Uncharacterized protein YfhG	Outer_membrane	1.61625e+07	1.64004e+07	1.51386e+07	1.54952e+07	1.72685e+07	1.7018e+07	1.84365e+07	1.80122e+07	0.898106
YFHH	P37767	Uncharacterized HTH-type transcriptional regulator YfhH	Cytosol	8.47084e+06	8.08469e+06	8.48435e+06	8.52069e+06	9.25663e+06	9.69876e+06	9.24189e+06	9.20247e+06	0.916572
YFHM	P76578	Uncharacterized lipoprotein YfhM	Inner_membrane	2.14979e+08	1.98751e+08	2.01284e+08	1.99045e+08	1.67614e+08	1.81299e+08	1.79017e+08	1.81031e+08	1.11195
YFIC	P31825	tRNA1(Val) (adenine(37)-N6)-methyltransferase (EC 2.1.1.223) (tRNA m6A37 methyltransferase)	Cytosol	1.60409e+07	1.7167e+07	1.71459e+07	1.62665e+07	1.87843e+07	1.75521e+07	1.75738e+07	1.85238e+07	0.926895
YFIF	P0AGJ5	Uncharacterized tRNA/rRNA methyltransferase YfiF (EC 2.1.1.-)	Cytosol	3.88252e+08	3.6825e+08	3.76765e+08	3.81897e+08	3.53547e+08	3.72751e+08	3.64327e+08	3.5943e+08	1.04832
YFIH	P33644	Polyphenol oxidase (EC 1.10.3.-) (Multicopper oxidase YfiH)	Cytosol	8.06181e+07	7.59612e+07	8.08879e+07	7.79218e+07	7.36074e+07	7.81199e+07	7.33618e+07	7.61544e+07	1.05923
YFIP	Q47319	DTW domain-containing protein YfiP	Cytosol	9.89739e+06	1.08319e+07	9.83972e+06	9.92787e+06	9.58181e+06	8.75513e+06	9.63797e+06	9.5524e+06	1.03612
YFJD	P37908	UPF0053 inner membrane protein YfjD	Inner_membrane	1.65e+07	1.33478e+07	1.23943e+07	1.32465e+07	1.00919e+07	1.24752e+07	1.34349e+07	1.25705e+07	1.06186
YGAC	P0AD53	Uncharacterized protein YgaC	Cytosol	4.64556e+06	5.31655e+06	4.55361e+06	4.80699e+06	4.48226e+06	3.91656e+06	4.57277e+06	4.33173e+06	1.07307
YGAM	P0ADQ7	Uncharacterized protein YgaM	Inner_membrane	1.25461e+08	1.27554e+08	1.12518e+08	1.16048e+08	1.26305e+08	1.24231e+08	1.40833e+08	1.36549e+08	0.921592
YGAP	P55734	Inner membrane protein YgaP	Inner_membrane	1.40531e+07	1.33317e+07	1.36759e+07	1.35644e+07	1.35062e+07	1.42371e+07	1.38788e+07	1.39928e+07	0.97738
YGAU	P0ADE6	Uncharacterized protein YgaU	Cytosol	4.82778e+08	4.70158e+08	4.6184e+08	4.60302e+08	3.96837e+08	4.07489e+08	4.14828e+08	4.16214e+08	1.13356
YGBI	P52598	Uncharacterized HTH-type transcriptional regulator YgbI	Cytosol	6.05021e+07	6.24293e+07	6.23539e+07	6.20589e+07	6.08171e+07	5.89397e+07	5.9011e+07	5.92915e+07	1.05166
YGEA	P03813	Putative racemase YgeA (EC 5.-.-.-)	Cytosol	2.01823e+07	1.83584e+07	1.8908e+07	1.85949e+07	1.8329e+07	2.01499e+07	1.95643e+07	1.98937e+07	0.950584
YGER	Q46798	Uncharacterized lipoprotein YgeR	Outer_membrane	1.51888e+07	1.43547e+07	1.43936e+07	1.37944e+07	1.55219e+07	1.64237e+07	1.63793e+07	1.70908e+07	0.876395
YGFZ	P0ADE8	tRNA-modifying protein YgfZ	Periplasm	2.42141e+08	2.42608e+08	2.54089e+08	2.49972e+08	2.4738e+08	2.46904e+08	2.35747e+08	2.3963e+08	1.01288
YGGE	P0ADS6	Uncharacterized protein YggE	Periplasm	1.96993e+08	2.1403e+08	2.29784e+08	2.21409e+08	1.30583e+08	1.20188e+08	1.11948e+08	1.16183e+08	1.84325
YGGL	P38521	Uncharacterized protein YggL	Cytosol	6.36442e+07	6.31325e+07	6.13738e+07	6.40549e+07	5.91131e+07	5.95923e+07	6.12999e+07	5.87341e+07	1.06803
YGGN	P0ADS9	Uncharacterized protein YggN	Periplasm	1.40761e+08	1.34505e+08	1.33134e+08	1.39986e+08	1.37411e+08	1.43802e+08	1.45283e+08	1.38172e+08	0.974239
YGGS	P67080	Pyridoxal phosphate homeostasis protein (PLP homeostasis protein)	Cytosol	1.04486e+08	1.04989e+08	1.06747e+08	1.06078e+08	1.01946e+08	1.01458e+08	9.97862e+07	1.00416e+08	1.0456
YGGU	P52060	UPF0235 protein YggU	Cytosol	4.01697e+07	3.54342e+07	3.60134e+07	3.65821e+07	3.92883e+07	4.4539e+07	4.38226e+07	4.31414e+07	0.834879
YGGW	P52062	Oxygen-independent coproporphyrinogen-III oxidase-like protein YggW (EC 1.3.99.-)	Cytosol	4.87672e+07	4.8938e+07	5.0817e+07	5.08147e+07	5.21427e+07	5.19606e+07	5.00394e+07	5.00417e+07	0.978638
YGGX	P0A8P3	Probable Fe(2+)-trafficking protein	Cytosol	1.34596e+08	1.50131e+08	1.38867e+08	1.39355e+08	1.51311e+08	1.35653e+08	1.46657e+08	1.46143e+08	0.950218
YGHA	P0AG84	Uncharacterized oxidoreductase YghA (EC 1.-.-.-)	Cytosol	1.63675e+08	1.58367e+08	1.57496e+08	1.56963e+08	1.61335e+08	1.66742e+08	1.67663e+08	1.68233e+08	0.944567
YGHG	Q46835	Uncharacterized lipoprotein YghG	Outer_membrane	1.92509e+07	1.75568e+07	1.74665e+07	1.7204e+07	1.82245e+07	1.9983e+07	2.00864e+07	2.03928e+07	0.874077
YGHJ	P0CK95	Putative lipoprotein AcfD homolog	Inner_membrane	2.22754e+08	2.39573e+08	2.39482e+08	2.42711e+08	2.25119e+08	2.09315e+08	2.09394e+08	2.06609e+08	1.14412
YGHU	Q46845	Disulfide-bond oxidoreductase YghU (EC 1.8.4.-) (GSH-dependent disulfide-bond oxidoreductase YghU) (GST N2-2) (Organic hydroperoxidase) (EC 1.11.1.-)	Cytosol	7.85571e+07	7.51701e+07	7.80566e+07	7.64931e+07	7.65995e+07	8.00509e+07	7.70906e+07	7.86663e+07	0.992453
YGIB	P0ADT2	UPF0441 protein YgiB	Cytosol	1.9581e+08	1.96364e+08	1.856e+08	1.88144e+08	2.06175e+08	2.05594e+08	2.17517e+08	2.14576e+08	0.913273
YGIC	P0ADT5	Putative acid--amine ligase YgiC (EC 6.3.1.-)	Cytosol	1.65157e+08	1.54932e+08	1.6484e+08	1.6573e+08	1.65899e+08	1.76847e+08	1.66217e+08	1.65325e+08	0.993622
YGIF	P30871	Inorganic triphosphatase (PPPase) (EC 3.6.1.25) (ORFXE)	Cytosol	1.20346e+08	1.10758e+08	1.15075e+08	1.14122e+08	1.16852e+08	1.26968e+08	1.22204e+08	1.23225e+08	0.933897
YGIM	P0ADT8	Uncharacterized protein YgiM	Inner_membrane	1.43147e+08	1.44e+08	1.38714e+08	1.41462e+08	1.40359e+08	1.39528e+08	1.44845e+08	1.42031e+08	1.00793
YGIN	P0ADU2	Probable quinol monooxygenase YgiN (QuMo) (EC 1.-.-.-)	Cytosol	1.28061e+08	1.2226e+08	1.24389e+08	1.22935e+08	1.24188e+08	1.30081e+08	1.27854e+08	1.29366e+08	0.961594
YGIQ	Q46861	UPF0313 protein YgiQ	Cytosol	1.12999e+08	1.10834e+08	1.11583e+08	1.09765e+08	1.05529e+08	1.0759e+08	1.06868e+08	1.08638e+08	1.03714
YGIW	P0ADU5	Protein YgiW	Periplasm	2.95984e+08	2.87236e+08	2.92054e+08	2.91298e+08	2.8387e+08	2.92515e+08	2.87689e+08	2.88437e+08	1.01255
YGJR	P42599	Uncharacterized oxidoreductase YgjR (EC 1.-.-.-)	Cytosol	7.76908e+07	7.04646e+07	7.33036e+07	7.45632e+07	7.8037e+07	8.60397e+07	8.27075e+07	8.13102e+07	0.901661
YHAJ	P67660	Probable HTH-type transcriptional regulator YhaJ	Cytosol	5.59757e+07	5.63532e+07	5.51585e+07	5.45561e+07	5.7888e+07	5.75003e+07	5.87457e+07	5.93944e+07	0.952951
YHAM	P42626	UPF0597 protein YhaM	Inner_membrane	5.10282e+07	4.90797e+07	5.19055e+07	5.05293e+07	5.34682e+07	5.55909e+07	5.25645e+07	5.39962e+07	0.945079
YHBO	P45470	Protein/nucleic acid deglycase 2 (EC 3.1.2.-) (EC 3.5.1.-) (EC 3.5.1.124) (Maillard deglycase)	Cytosol	4.1442e+07	4.12662e+07	4.17711e+07	4.27647e+07	4.31993e+07	4.33833e+07	4.28589e+07	4.18631e+07	0.96697
YHBS	P63417	Uncharacterized N-acetyltransferase YhbS (EC 2.3.1.-)	Cytosol	3.69597e+07	3.52038e+07	3.70185e+07	3.67936e+07	3.49569e+07	3.67005e+07	3.49014e+07	3.51148e+07	1.05255
YHBT	P64599	SCP2 domain-containing protein YhbT	Cytosol	1.16137e+07	1.08108e+07	1.23252e+07	1.07588e+07	1.11367e+07	1.19638e+07	1.04938e+07	1.20216e+07	0.973227
YHBW	P0ADV5	Luciferase-like monooxygenase	Cytosol	4.23016e+07	4.29326e+07	4.27044e+07	4.29329e+07	4.33625e+07	4.27252e+07	4.29535e+07	4.27249e+07	0.999527
YHBY	P0AGK4	RNA-binding protein YhbY	Cytosol	1.35459e+08	1.2561e+08	1.36716e+08	1.44427e+08	1.50286e+08	1.6207e+08	1.48904e+08	1.40954e+08	0.909746
YHCB	P0ADW3	Inner membrane protein YhcB	Inner_membrane	1.41203e+08	1.39159e+08	1.38566e+08	1.36969e+08	1.55467e+08	1.5775e+08	1.58425e+08	1.60272e+08	0.878393
YHDE	P25536	Maf-like protein YhdE	Cytosol	6.5259e+07	6.57779e+07	6.3915e+07	6.70785e+07	6.26271e+07	6.21331e+07	6.3944e+07	6.09284e+07	1.05034
YHDP	P46474	Uncharacterized protein YhdP	Outer_membrane	3.34771e+07	3.01422e+07	2.89766e+07	2.99237e+07	2.98705e+07	3.31753e+07	3.45098e+07	3.34176e+07	0.902011
YHEO	P64624	Uncharacterized protein YheO	Cytosol	5.68507e+07	6.08838e+07	6.33128e+07	6.00789e+07	6.81897e+07	6.36726e+07	6.12298e+07	6.45257e+07	0.943643
YHES	P63389	Uncharacterized ABC transporter ATP-binding protein YheS	Cytosol	2.34687e+08	2.35713e+08	2.36831e+08	2.40301e+08	2.46961e+08	2.45886e+08	2.44726e+08	2.41192e+08	0.963183
YHET	P45524	Putative esterase YheT (EC 3.1.1.-)	Cytosol	7.39337e+06	7.6589e+06	7.53012e+06	7.21999e+06	6.89723e+06	6.6581e+06	6.77197e+06	7.06286e+06	1.09194
YHEV	P0ADW8	Uncharacterized protein YheV	Cytosol	1.15971e+07	1.26398e+07	1.29015e+07	1.24065e+07	1.23951e+07	1.13726e+07	1.11419e+07	1.15865e+07	1.0911
YHFA	P0ADX1	Protein YhfA	Cytosol	2.56932e+07	2.73291e+07	2.8619e+07	2.80542e+07	2.81394e+07	2.6455e+07	2.52626e+07	2.57712e+07	1.06082
YHFG	P0ADX5	Uncharacterized protein YhfG	Cytosol	7.21918e+06	7.03766e+06	6.92875e+06	6.92651e+06	7.16904e+06	7.35394e+06	7.46954e+06	7.47196e+06	0.942297
YHFZ	P45552	Uncharacterized protein YhfZ	Cytosol	8.42183e+06	8.37956e+06	8.9332e+06	7.95732e+06	8.12564e+06	8.16662e+06	7.66049e+06	8.59997e+06	1.03126
YHGF	P46837	Protein YhgF	Cytosol	5.59001e+08	5.88749e+08	5.84003e+08	5.96228e+08	5.80072e+08	5.50763e+08	5.55239e+08	5.43854e+08	1.06039
YHHM	P37615	Uncharacterized protein YhhM	Inner_membrane	1.22935e+07	1.18517e+07	1.20265e+07	1.28724e+07	1.35609e+07	1.40664e+07	1.3862e+07	1.29511e+07	0.887063
YHHW	P46852	Quercetin 2,3-dioxygenase (Quercetinase) (EC 1.13.11.24) (Pirin-like protein YhhW)	Cytosol	5.118e+07	4.69832e+07	4.91261e+07	4.83053e+07	4.68305e+07	5.10138e+07	4.87885e+07	4.96175e+07	0.990236
YHHX	P46853	Uncharacterized oxidoreductase YhhX (EC 1.-.-.-)	Cytosol	1.32107e+08	1.41151e+08	1.41362e+08	1.39123e+08	1.31027e+08	1.22632e+08	1.22449e+08	1.2442e+08	1.1346
YHII	P37626	Uncharacterized protein YhiI	Inner_membrane	1.37571e+08	1.40026e+08	1.42746e+08	1.39107e+08	1.28235e+08	1.25988e+08	1.23587e+08	1.26819e+08	1.10416
YHIN	P37631	Uncharacterized protein YhiN	Inner_membrane	6.33073e+07	6.36118e+07	6.14687e+07	6.50781e+07	6.35889e+07	6.32845e+07	6.5491e+07	6.18587e+07	1.00037
YHJA	P37197	Probable cytochrome c peroxidase (EC 1.11.1.5)	Inner_membrane	2.04924e+07	4.52611e+07	3.73623e+07	4.02164e+07	2.52545e+07	1.14342e+07	1.38516e+07	1.28685e+07	2.91125
YHJC	P37641	Uncharacterized HTH-type transcriptional regulator YhjC	Cytosol	5.92567e+06	6.37062e+06	6.08643e+06	5.89347e+06	6.38225e+06	5.93648e+06	6.21367e+06	6.41712e+06	0.953992
YHJG	P37645	AsmA family protein YhjG	Inner_membrane	6.83047e+07	7.22598e+07	7.05698e+07	6.95784e+07	7.12243e+07	6.73259e+07	6.89382e+07	6.99205e+07	1.00939
YHJJ	P37648	Protein YhjJ	Periplasm	1.85581e+08	1.74828e+08	1.85082e+08	1.78545e+08	1.74075e+08	1.84782e+08	1.74544e+08	1.80935e+08	1.02358
YIAD	P37665	Probable lipoprotein YiaD	Inner_membrane	3.98223e+07	4.04632e+07	3.82468e+07	3.85975e+07	4.76181e+07	4.6864e+07	4.95797e+07	4.91292e+07	0.810959
YIAF	P0ADK0	Uncharacterized protein YiaF	Inner_membrane	1.46019e+08	1.38189e+08	1.37545e+08	1.29049e+08	1.51836e+08	1.60439e+08	1.61191e+08	1.71802e+08	0.85731
YIAJ	P37671	DNA-binding transcriptional repressor YiaJ (YiaKLMNOPQRS operon repressor) (YiaK-S operon repressor)	Cytosol	2.87862e+06	3.72584e+06	3.87399e+06	3.54296e+06	4.48818e+06	3.46762e+06	3.335e+06	3.64661e+06	1.02302
YIBF	P0ACA1	Uncharacterized GST-like protein YibF	Cytosol	2.66576e+07	2.65396e+07	2.68124e+07	2.79218e+07	2.87967e+07	2.89247e+07	2.86304e+07	2.74928e+07	0.931111
YIBL	P0ADK8	Uncharacterized protein YibL	Cytosol	1.50815e+08	1.66109e+08	1.57268e+08	1.57432e+08	1.81161e+08	1.64482e+08	1.73728e+08	1.73547e+08	0.906199
YIBN	P0AG27	Uncharacterized protein YibN	Inner_membrane	1.1461e+08	1.2855e+08	1.23914e+08	1.30735e+08	1.23876e+08	1.10443e+08	1.14576e+08	1.08598e+08	1.12272
YIBQ	P37691	Uncharacterized protein YibQ	Periplasm	3.58692e+07	4.08185e+07	4.66512e+07	3.9763e+07	4.76245e+07	4.18499e+07	3.66175e+07	4.29608e+07	0.95046
YIBT	Q2M7R5	Uncharacterized protein YibT	Cytosol	2.66638e+07	2.63704e+07	2.63912e+07	2.68151e+07	2.91025e+07	2.94264e+07	2.94031e+07	2.89384e+07	0.906884
YICC	P23839	UPF0701 protein YicC	Cytosol	3.0404e+08	2.79706e+08	2.98693e+08	2.92713e+08	3.00978e+08	3.27163e+08	3.06365e+08	3.12625e+08	0.955632
YICH	P31433	AsmA family protein YicH	Inner_membrane	1.78614e+07	1.80926e+07	1.75712e+07	1.79864e+07	1.75299e+07	1.7306e+07	1.78194e+07	1.74081e+07	1.02607
YIDA	P0A8Y5	Sugar phosphatase YidA (EC 3.1.3.23)	Cytosol	8.71139e+07	8.65912e+07	8.69497e+07	8.87236e+07	8.6366e+07	8.68874e+07	8.65291e+07	8.4799e+07	1.00676
YIDC	P25714	Membrane protein insertase YidC (Foldase YidC) (Inner membrane protein YidC) (Membrane integrase YidC) (Oxa1Ec)	Inner_membrane	4.22442e+08	4.11535e+08	4.26247e+08	4.21873e+08	3.95107e+08	4.05578e+08	3.9158e+08	3.9564e+08	1.06774
YIDR	P31455	Uncharacterized protein YidR	Cytosol	2.784e+07	2.69616e+07	2.66845e+07	2.63304e+07	2.52215e+07	2.60431e+07	2.63136e+07	2.66675e+07	1.02468
YIEE	P0ADM8	Uncharacterized protein YieE	Cytosol	1.39589e+07	1.4769e+07	1.4857e+07	1.44536e+07	1.48166e+07	1.40038e+07	1.39209e+07	1.43094e+07	1.03236
YIEP	P31475	Uncharacterized HTH-type transcriptional regulator YieP	Cytosol	5.68938e+07	5.61807e+07	5.85716e+07	5.80609e+07	5.63102e+07	5.70248e+07	5.46971e+07	5.51782e+07	1.0313
YIFE	P0ADN2	UPF0438 protein YifE	Cytosol	3.41863e+08	3.55957e+08	3.34507e+08	3.32717e+08	3.48272e+08	3.34482e+08	3.5593e+08	3.57845e+08	0.960705
YIFK	P27837	Probable transport protein YifK	Inner_membrane	3.61108e+07	3.04579e+07	3.55231e+07	2.92201e+07	2.45153e+07	2.90653e+07	2.49209e+07	3.02965e+07	1.23667
YIGA	P23305	Uncharacterized protein YigA	Cytosol	1.76346e+07	1.67555e+07	1.66715e+07	1.5516e+07	1.95398e+07	2.0565e+07	2.06686e+07	2.22078e+07	0.810685
YIGB	P0ADP0	5-amino-6-(5-phospho-D-ribitylamino)uracil phosphatase YigB (EC 3.1.3.104)	Cytosol	2.0112e+07	2.71526e+07	2.11622e+07	1.3577e+07	1.64645e+07	1.21953e+07	1.56474e+07	2.43893e+07	1.28699
YIGI	P0ADP2	Uncharacterized protein YigI	Cytosol	9.70697e+06	1.09265e+07	1.11206e+07	1.11816e+07	1.18482e+07	1.05258e+07	1.03421e+07	1.02857e+07	1.05667
YIGL	P27848	Pyridoxal phosphate phosphatase YigL (EC 3.1.3.74) (PLP phosphatase) (Sugar phosphatase) (EC 3.1.3.23)	Cytosol	3.94518e+07	4.6487e+07	4.52431e+07	4.53361e+07	4.48527e+07	3.80649e+07	3.91115e+07	3.90312e+07	1.15915
YIGZ	P27862	IMPACT family member YigZ	Cytosol	9.83437e+06	9.7187e+06	9.4287e+06	9.96362e+06	9.46162e+06	9.57422e+06	9.8687e+06	9.33887e+06	1.02724
YIHD	P0ADP9	Protein YihD	Cytosol	8.01431e+07	7.66847e+07	7.43466e+07	7.26765e+07	8.09081e+07	8.4557e+07	8.72162e+07	8.92204e+07	0.87967
YIHI	P0A8H6	Der GTPase-activating protein YihI (GAP)	Cytosol	1.73194e+08	1.66707e+08	1.62454e+08	1.65997e+08	1.82234e+08	1.89325e+08	1.94282e+08	1.90135e+08	0.876794
YIHL	P0ACM9	Uncharacterized HTH-type transcriptional regulator YihL	Cytosol	2.34571e+07	2.49184e+07	2.64341e+07	2.60901e+07	2.89455e+07	2.7248e+07	2.56856e+07	2.60243e+07	0.958517
YIHM	P32134	Uncharacterized protein YihM	Cytosol	4.47628e+07	5.07369e+07	4.95912e+07	4.969e+07	5.08083e+07	4.48257e+07	4.58614e+07	4.57701e+07	1.08349
YIHW	P32144	Uncharacterized HTH-type transcriptional regulator YihW	Cytosol	6.4689e+07	6.18234e+07	6.19628e+07	6.22472e+07	6.44258e+07	6.74121e+07	6.72604e+07	6.69531e+07	0.925475
YIHX	P0A8Y3	Alpha-D-glucose 1-phosphate phosphatase YihX (Alpha-D-glucose-1-P phosphatase) (EC 3.1.3.10) (Alpha-D-glucose-1-phosphatase) (Haloacid dehalogenase-like phosphatase 4) (HAD4)	Cytosol	1.53943e+07	1.66029e+07	1.69158e+07	1.59967e+07	1.77102e+07	1.6421e+07	1.61173e+07	1.70433e+07	0.974835
YIID	P0ADQ2	Uncharacterized protein YiiD	Inner_membrane	4.27816e+07	4.21549e+07	4.35488e+07	4.35865e+07	4.31641e+07	4.38058e+07	4.24036e+07	4.2367e+07	1.00907
YIIM	P32157	Protein YiiM	Cytosol	1.61536e+07	1.72397e+07	1.74983e+07	1.7141e+07	1.66159e+07	1.55691e+07	1.53391e+07	1.56588e+07	1.10098
YIIQ	P32160	Uncharacterized protein YiiQ	Periplasm	1.7973e+07	1.76189e+07	1.70418e+07	1.63354e+07	1.7724e+07	1.80801e+07	1.86924e+07	1.95007e+07	0.943095
YIIS	P32162	UPF0381 protein YiiS	Cytosol	2.38335e+07	2.0289e+07	2.08538e+07	2.0561e+07	1.93388e+07	2.27173e+07	2.2102e+07	2.24168e+07	0.930369
YJAG	P32680	Uncharacterized protein YjaG	Cytosol	1.12333e+08	1.11943e+08	1.16966e+08	1.16401e+08	1.19886e+08	1.20303e+08	1.15137e+08	1.15695e+08	0.971551
YJBB	P0AF43	Uncharacterized protein YjbB	Inner_membrane	1.45676e+07	1.49961e+07	1.47839e+07	1.50483e+07	1.46347e+07	1.42166e+07	1.44207e+07	1.41672e+07	1.04001
YJBJ	P68206	UPF0337 protein YjbJ	Cytosol	3.90572e+08	4.42891e+08	4.11185e+08	3.88568e+08	4.09232e+08	3.60889e+08	3.88717e+08	4.11342e+08	1.0061
YJBQ	P0AF48	UPF0047 protein YjbQ	Cytosol	3.9284e+06	4.54791e+06	4.26034e+06	4.3248e+06	4.26717e+06	3.68591e+06	3.9347e+06	3.87606e+06	1.09927
YJBR	P0AF50	Uncharacterized protein YjbR	Cytosol	4.78143e+07	4.53542e+07	4.3239e+07	4.2406e+07	4.66848e+07	4.9217e+07	5.16247e+07	5.26389e+07	0.87954
YJCE	P32703	Uncharacterized Na(+)/H(+) exchanger YjcE	Inner_membrane	1.00133e+07	1.07236e+07	1.15296e+07	1.09122e+07	1.16233e+07	1.08534e+07	1.00947e+07	1.06659e+07	1.00556
YJDC	P0ACU7	HTH-type transcriptional regulator YjdC	Cytosol	4.46693e+07	4.51486e+07	4.39158e+07	4.69378e+07	4.40989e+07	4.36307e+07	4.48556e+07	4.19676e+07	1.02386
YJDI	P0AF59	Uncharacterized protein YjdI	Cytosol	7.42246e+06	7.98156e+06	7.54492e+06	7.38322e+06	8.08041e+06	7.51439e+06	7.94927e+06	8.12337e+06	0.933854
YJEI	P0AF70	Uncharacterized protein YjeI	Outer_membrane	7.39643e+06	7.16694e+06	7.20045e+06	7.03307e+06	8.97681e+06	9.26426e+06	9.22114e+06	9.44059e+06	0.777237
YJGA	P0A8X0	UPF0307 protein YjgA (x96 protein)	Cytosol	2.33687e+08	2.04111e+08	2.11582e+08	2.04573e+08	2.19188e+08	2.50948e+08	2.42088e+08	2.50381e+08	0.845518
YJGM	P39337	Uncharacterized N-acetyltransferase YjgM (EC 2.3.1.-)	Cytosol	2.46665e+07	2.69557e+07	2.6542e+07	2.46261e+07	2.53089e+07	2.31595e+07	2.35206e+07	2.53504e+07	1.05154
YJGR	P39342	Uncharacterized protein YjgR	Cytosol	5.01466e+07	4.65264e+07	4.54838e+07	4.56378e+07	5.19537e+07	5.59962e+07	5.72798e+07	5.70865e+07	0.815167
YJHC	P39353	Uncharacterized oxidoreductase YjhC (EC 1.-.-.-)	Cytosol	2.52691e+07	3.08526e+07	3.22805e+07	3.35316e+07	2.77218e+07	2.27049e+07	2.17005e+07	2.08908e+07	1.4232
YJHU	P39356	Uncharacterized transcriptional regulator YjhU	Cytosol	4.0529e+07	3.91677e+07	4.19118e+07	3.9453e+07	3.70283e+07	3.83152e+07	3.58066e+07	3.80381e+07	1.06587
YJIA	P24203	Uncharacterized GTP-binding protein YjiA	Cytosol	8.94637e+07	8.65125e+07	8.92851e+07	8.90318e+07	9.62093e+07	9.94913e+07	9.64018e+07	9.66761e+07	0.923553
YJJI	P37342	Uncharacterized protein YjjI	Cytosol	2.38072e+07	2.33305e+07	2.38258e+07	2.30483e+07	2.58811e+07	2.64098e+07	2.58608e+07	2.67332e+07	0.901635
YJJJ	P39410	Toxin YjjJ (Putative DNA-binding transcriptional regulator YjjJ) (Putative serine/threonine kinase toxin YjjJ) (EC 2.-.-.-)	Cytosol	2.06247e+07	2.07763e+07	2.10412e+07	1.97556e+07	2.05559e+07	2.0406e+07	2.0149e+07	2.14602e+07	1.01075
YJJU	P39407	Uncharacterized protein YjjU (EC 3.1.1.-)	Cytosol	9.52087e+06	9.3179e+06	9.91765e+06	9.10854e+06	9.2387e+06	9.43995e+06	8.86908e+06	9.65692e+06	1.00881
YJJV	P39408	Uncharacterized metal-dependent hydrolase YjjV (EC 3.1.-.-)	Cytosol	1.12837e+07	1.31993e+07	1.2399e+07	1.26376e+07	1.21872e+07	1.04185e+07	1.10909e+07	1.08816e+07	1.13966
YJJX	P39411	Non-canonical purine NTP phosphatase (EC 3.6.1.-) (Inosine triphosphatase) (ITPase) (Non-standard purine NTP phosphatase) (Nucleoside-triphosphate phosphatase) (NTPase) (Xanthosine triphosphatase) (XTPase)	Cytosol	2.55266e+07	2.32726e+07	2.45179e+07	2.44026e+07	2.23494e+07	2.4514e+07	2.32689e+07	2.33789e+07	1.04873
YKGF	P77536	Uncharacterized electron transport protein YkgF	Cytosol	1.63071e+07	1.75684e+07	1.53285e+07	1.66325e+07	1.74082e+07	1.61585e+07	1.85196e+07	1.70677e+07	0.955625
YMBA	P0AB10	Uncharacterized lipoprotein YmbA	Inner_membrane	3.20687e+06	3.63337e+06	3.34476e+06	3.3056e+06	4.08123e+06	3.60216e+06	3.91297e+06	3.95933e+06	0.844838
YMDB	P0A8D6	O-acetyl-ADP-ribose deacetylase (EC 3.5.1.-) (Regulator of RNase III activity)	Cytosol	2.91565e+07	2.89466e+07	2.93328e+07	2.79047e+07	2.91407e+07	2.9352e+07	2.89655e+07	3.04479e+07	0.993365
YMGA	P75992	Probable two-component-system connector protein YmgA	Cytosol	1.13965e+07	1.19003e+07	1.06725e+07	1.09559e+07	1.30801e+07	1.25263e+07	1.39673e+07	1.3606e+07	0.838256
YMGD	P0AB46	Uncharacterized protein YmgD	Periplasm	1.45992e+07	1.42459e+07	1.29543e+07	1.24062e+07	1.66127e+07	1.70248e+07	1.87222e+07	1.95493e+07	0.764347
YNCD	P76115	Probable TonB-dependent receptor YncD	Outer_membrane	1.1749e+07	1.18263e+07	1.04972e+07	1.08794e+07	1.34295e+07	1.33417e+07	1.5031e+07	1.45031e+07	0.812504
YNCE	P76116	Uncharacterized protein YncE	Periplasm	1.84692e+08	1.82601e+08	1.89639e+08	1.85013e+08	1.82105e+08	1.8419e+08	1.77354e+08	1.81789e+08	1.01597
YNEG	P76148	Uncharacterized protein YneG	Cytosol	1.15096e+07	1.29656e+07	1.2404e+07	1.19318e+07	1.25435e+07	1.11348e+07	1.16389e+07	1.20996e+07	1.02594
YNFB	P76170	UPF0482 protein YnfB	Periplasm	9.12735e+07	8.59783e+07	8.7323e+07	8.24075e+07	6.78195e+07	7.19964e+07	7.08876e+07	7.51161e+07	1.21303
YNHG	P76193	Probable L,D-transpeptidase YnhG (EC 2.-.-.-)	Periplasm	8.28397e+07	8.08741e+07	7.63668e+07	7.31926e+07	6.78405e+07	6.94894e+07	7.35908e+07	7.67822e+07	1.10078
YNIA	P77739	Putative kinase YniA	Cytosol	1.30293e+07	1.39562e+07	1.32997e+07	1.42287e+07	1.44045e+07	1.34478e+07	1.41117e+07	1.31902e+07	0.990131
YNJB	P76223	Protein YnjB	Periplasm	4.13729e+06	4.65571e+06	4.13231e+06	4.09308e+06	4.67609e+06	4.15541e+06	4.68174e+06	4.72661e+06	0.88371
YNJE	P78067	Thiosulfate sulfurtransferase YnjE (EC 2.8.1.1)	Periplasm	8.78363e+06	1.03625e+07	8.59227e+06	1.06151e+07	1.00025e+07	8.47848e+06	1.02252e+07	8.27672e+06	1.05018
YOAB	P0AEB7	RutC family protein YoaB	Cytosol	1.45241e+07	1.54889e+07	1.58073e+07	1.68019e+07	1.91373e+07	1.79453e+07	1.75837e+07	1.65428e+07	0.881045
YOBA	P0AA57	Protein YobA	Periplasm	8.72495e+07	7.79488e+07	7.0001e+07	7.33508e+07	6.97325e+07	7.80529e+07	8.69149e+07	8.29456e+07	0.941496
YODD	P64519	Uncharacterized protein YodD	Cytosol	1.128e+07	1.06265e+07	8.92993e+06	1.01681e+07	1.09421e+07	1.1615e+07	1.38217e+07	1.21386e+07	0.876286
YPDA	P0AA93	Sensor histidine kinase YpdA (EC 2.7.13.3)	Inner_membrane	2.52805e+06	2.63775e+06	2.62595e+06	2.74799e+06	2.71171e+06	2.59893e+06	2.61061e+06	2.49467e+06	1.01041
YPDB	P0AE39	Transcriptional regulatory protein YpdB	Cytosol	2.78137e+07	2.86728e+07	2.99274e+07	2.96292e+07	2.92846e+07	2.84071e+07	2.72162e+07	2.74901e+07	1.04358
YPEA	P76539	Acetyltransferase YpeA (EC 2.3.1.-)	Cytosol	1.66485e+07	1.60036e+07	1.59878e+07	1.72735e+07	1.52008e+07	1.58134e+07	1.5829e+07	1.46508e+07	1.05363
YPFH	P76561	Esterase YpfH (EC 3.1.-.-)	Cytosol	1.55845e+07	1.60586e+07	1.55574e+07	1.56626e+07	1.67885e+07	1.62928e+07	1.68177e+07	1.67047e+07	0.932949
YPFJ	P64429	Uncharacterized protein YpfJ	Inner_membrane	8.77872e+07	8.92546e+07	8.8947e+07	8.64063e+07	8.88218e+07	8.73615e+07	8.76637e+07	9.02413e+07	1.00149
YQAB	P77475	Fructose-1-phosphate phosphatase YqaB (EC 3.1.3.-) (Fructose-1-phosphatase)	Cytosol	1.64453e+07	1.63747e+07	1.53374e+07	1.71431e+07	1.56831e+07	1.57507e+07	1.68159e+07	1.50447e+07	1.04411
YQCA	P65367	Uncharacterized protein YqcA	Cytosol	1.90847e+07	1.93102e+07	1.79338e+07	1.85452e+07	2.12986e+07	2.10499e+07	2.26654e+07	2.19182e+07	0.871083
YQEF	Q46939	Probable acetyl-CoA acetyltransferase (EC 2.3.1.9) (Acetoacetyl-CoA thiolase)	Cytosol	5.25057e+07	5.36655e+07	5.43737e+07	5.39873e+07	5.21916e+07	5.10636e+07	5.03986e+07	5.07593e+07	1.05727
YQFB	P67603	UPF0267 protein YqfB	Cytosol	7.33198e+07	7.23676e+07	6.83952e+07	7.25277e+07	6.99115e+07	7.08314e+07	7.49453e+07	7.0675e+07	1.02395
YQGE	P0A8W5	UPF0301 protein YqgE	Cytosol	1.0302e+08	1.07568e+08	1.0393e+08	1.04805e+08	1.04043e+08	9.96443e+07	1.03131e+08	1.02271e+08	1.01626
YQGF	P0A8I1	Putative pre-16S rRNA nuclease (EC 3.1.-.-)	Cytosol	7.12929e+07	7.1713e+07	7.24184e+07	7.37141e+07	6.91378e+07	6.87328e+07	6.80633e+07	6.68669e+07	1.05367
YQHC	Q46855	Uncharacterized HTH-type transcriptional regulator YqhC	Cytosol	1.50023e+07	1.45247e+07	1.42416e+07	1.37649e+07	1.55121e+07	1.60222e+07	1.63407e+07	1.69065e+07	0.889039
YQHD	Q46856	Alcohol dehydrogenase YqhD (EC 1.1.1.-)	Cytosol	6.93543e+07	6.81641e+07	7.16285e+07	7.1515e+07	6.97092e+07	7.09264e+07	6.7496e+07	6.7603e+07	1.02639
YQIA	P0A8Z7	Esterase YqiA (EC 3.1.-.-)	Cytosol	1.09458e+07	9.33465e+06	1.06677e+07	1.06806e+07	1.08794e+07	1.27572e+07	1.11631e+07	1.11496e+07	0.95678
YQIC	Q46868	Uncharacterized protein YqiC	Cytosol	2.84231e+08	2.97358e+08	2.8287e+08	2.9079e+08	2.88106e+08	2.75388e+08	2.89492e+08	2.81608e+08	1.00958
YQJC	P42616	Protein YqjC	Periplasm	3.10807e+08	2.88804e+08	2.78178e+08	2.7171e+08	3.10269e+08	3.33908e+08	3.46662e+08	3.54914e+08	0.833683
YQJD	P64581	Uncharacterized protein YqjD	Inner_membrane	2.74827e+08	2.97686e+08	3.03406e+08	3.32239e+08	2.64355e+08	2.44055e+08	2.39454e+08	2.18674e+08	1.24341
YQJE	P64585	Inner membrane protein YqjE	Inner_membrane	2.85951e+07	2.7726e+07	2.72427e+07	2.808e+07	2.06309e+07	2.12776e+07	2.16551e+07	2.10094e+07	1.3198
YQJG	P42620	Glutathionyl-hydroquinone reductase YqjG (GS-HQR) (EC 1.8.5.7)	Cytosol	2.60205e+07	2.4779e+07	2.61651e+07	2.58312e+07	2.46211e+07	2.58548e+07	2.44851e+07	2.48016e+07	1.04918
YQJH	Q46871	NADPH-dependent ferric-chelate reductase (EC 1.16.1.9) (Ferric siderophore reductase)	Cytosol	5.0175e+07	5.76028e+07	5.39834e+07	4.80254e+07	5.51309e+07	4.80219e+07	5.12416e+07	5.75986e+07	0.981807
YQJI	P64588	Transcriptional regulator YqjI	Cytosol	5.24403e+07	5.46682e+07	5.53007e+07	5.29935e+07	5.44872e+07	5.22667e+07	5.16689e+07	5.39185e+07	1.0144
YRAP	P64596	Uncharacterized protein YraP	Outer_membrane	1.19011e+08	1.15859e+08	1.13897e+08	1.14199e+08	1.22845e+08	1.26187e+08	1.28361e+08	1.28022e+08	0.905093
YRAR	P45469	Putative NAD(P)-binding protein YraR	Cytosol	1.74454e+07	1.65948e+07	1.69665e+07	1.63401e+07	1.53106e+07	1.60954e+07	1.57428e+07	1.63463e+07	1.05438
YRDA	P0A9W9	Protein YrdA	Cytosol	5.2705e+07	5.39147e+07	5.60999e+07	5.61743e+07	5.73769e+07	5.60894e+07	5.39047e+07	5.38332e+07	1.00098
YRDD	P45771	Uncharacterized protein YrdD	Cytosol	1.92197e+07	1.70634e+07	1.66721e+07	1.72733e+07	1.70364e+07	1.91893e+07	1.96397e+07	1.89561e+07	0.900221
YRFF	P45800	Putative membrane protein IgaA homolog	Inner_membrane	1.1126e+07	1.20409e+07	1.18054e+07	1.16502e+07	1.25607e+07	1.16063e+07	1.18379e+07	1.19956e+07	0.98423
YRFG	P64636	GMP/IMP nucleotidase YrfG (EC 3.1.3.5)	Cytosol	3.47425e+07	3.61654e+07	3.81759e+07	3.72832e+07	3.47297e+07	3.33634e+07	3.16063e+07	3.2363e+07	1.11801
YTFB	P39310	Uncharacterized protein YtfB	Inner_membrane	3.88553e+07	3.7854e+07	4.10038e+07	3.45743e+07	3.73298e+07	3.83172e+07	3.53738e+07	4.19519e+07	1.01439
YTFJ	P39187	Uncharacterized protein YtfJ	Periplasm	3.08155e+07	3.09468e+07	3.33312e+07	3.2328e+07	3.26576e+07	3.2519e+07	3.01928e+07	3.11297e+07	0.995073
YTFL	P0AE45	UPF0053 inner membrane protein YtfL	Inner_membrane	4.17781e+07	4.32937e+07	4.18454e+07	4.07513e+07	4.2861e+07	4.13606e+07	4.2792e+07	4.3941e+07	0.976307
YTFP	P0AE48	Gamma-glutamylcyclotransferase family protein YtfP	Cytosol	3.32568e+07	3.30969e+07	3.28103e+07	3.03166e+07	3.5714e+07	3.58866e+07	3.62e+07	3.91778e+07	0.914314
YTFQ	P39325	ABC transporter periplasmic-binding protein YtfQ	Periplasm	2.32853e+08	2.35145e+08	2.31528e+08	2.26765e+08	2.32385e+08	2.30119e+08	2.33715e+08	2.38623e+08	0.996328
YTJB	P0AGC7	Probable inner membrane protein Smp	Inner_membrane	2.36719e+06	2.43144e+06	2.4604e+06	2.48014e+06	2.88893e+06	2.81258e+06	2.77948e+06	2.75736e+06	0.874844
ZAPA	P0ADS2	Cell division protein ZapA (Z ring-associated protein ZapA)	Cytosol	4.47385e+07	4.0905e+07	3.96845e+07	3.6852e+07	4.10092e+07	4.48526e+07	4.6232e+07	4.97854e+07	0.885182
ZAPB	P0AF36	Cell division protein ZapB	Cytosol	1.11403e+08	1.04753e+08	9.66111e+07	9.77997e+07	1.255e+08	1.33467e+08	1.44715e+08	1.42956e+08	0.734493
ZAPD	P36680	Cell division protein ZapD (Z ring-associated protein D)	Cytosol	3.39225e+07	3.21053e+07	3.08688e+07	3.03475e+07	3.54313e+07	3.74368e+07	3.89364e+07	3.96052e+07	0.825194
ZINT	P76344	Metal-binding protein ZinT (Cadmium-induced protein ZinT)	Periplasm	3.51033e+06	3.89084e+06	3.04042e+06	3.2505e+06	3.8086e+06	3.43614e+06	4.39723e+06	4.11303e+06	0.855989
ZIPA	P77173	Cell division protein ZipA (FtsZ interacting protein A)	Inner_membrane	4.41528e+07	5.01346e+07	4.81011e+07	4.85339e+07	4.51579e+07	3.97699e+07	4.14513e+07	4.10816e+07	1.17091
ZNTA	P37617	Zinc/cadmium/lead-transporting P-type ATPase (EC 3.6.3.-) (EC 3.6.3.3) (EC 3.6.3.5) (Pb(II)/Cd(II)/Zn(II)-translocating ATPase) (Zn(2+)/Cd(2+)/Pb(2+) export ATPase)	Inner_membrane	8.11485e+07	8.03624e+07	7.90001e+07	7.86691e+07	7.99265e+07	8.07083e+07	8.21001e+07	8.24455e+07	0.978978
ZNTR	P0ACS5	HTH-type transcriptional regulator ZntR (Zn(II)-responsive regulator of zntA)	Cytosol	2.37623e+07	2.59548e+07	2.56974e+07	2.51118e+07	2.39198e+07	2.18991e+07	2.21185e+07	2.26343e+07	1.13564
ZNUA	P39172	High-affinity zinc uptake system protein ZnuA	Periplasm	1.43909e+08	1.4051e+08	1.46673e+08	1.44166e+08	1.35359e+08	1.38634e+08	1.32808e+08	1.35118e+08	1.06506
ZNUC	P0A9X1	Zinc import ATP-binding protein ZnuC (EC 3.6.3.-)	Cytosol	3.97258e+07	4.0712e+07	3.84212e+07	3.80446e+07	3.9987e+07	3.90184e+07	4.13448e+07	4.1754e+07	0.961378
ZRAR	P14375	Transcriptional regulatory protein ZraR	Cytosol	1.86171e+07	1.86396e+07	1.93814e+07	1.84793e+07	1.996e+07	1.9936e+07	1.9173e+07	2.01088e+07	0.933846
ZWF	P0AC53	Glucose-6-phosphate 1-dehydrogenase (G6PD) (EC 1.1.1.49) [Cleaved into: Extracellular death factor (EDF)]	Cytosol	5.68994e+08	5.55398e+08	5.82649e+08	5.76187e+08	5.59058e+08	5.72743e+08	5.45956e+08	5.52078e+08	1.03072
