# Supplementary material for: Thermal proteome profiling in bacteria: probing protein state in vivo
Source: Mol Syst Biol. 2018 Jul 24;14(7):e8242. doi: 10.15252/msb.20188242 (PMC6056769; doi:10.15252/msb.20188242)
Supplement: Supplementary file 4 — Dataset EV3 [file MSB-14-e8242-s004.xlsx]

## Sheet: Info
Dataset EV3 E. coli lysate meltome
Exp_details
TMT labeling scheme and temperatures used in meltome experiments
Results
Column	Description
Protein_ID	Gene name
Uniprot_id	Uniprot ID
description	Protein name
mw	Molecular weight of the protein
location	Protein location based on STEPdb (http://www.stepdb.eu/)
rel_fc_	Relative fold change of each label to the reference label (126)
meltPoint_	Apparent melting temperature
slope_	Slope of the melting curve
plateau_	Lower plateau of the melting curve
R_sq_	R2 of melting curve fit
protein_identified_in_	Yes if protein was identified in replicate
model_converged_	Yes if it was possible to fit melting curve to data
top3_	Sum of peak areas of the three most intense peptides for each protein
protein_fdr_	Protein FDR from Mascot search
max_score_	Maximum peptide Mascot score
total_score_	Sum of Mascot scores
ssm_	Sequence spectrum matches
upm_	Unique peptide matches
qssm_	Sequence spectrum matches used for quantification
qupm_	Unique peptide matches used for quantification
delta_conf_	bootstrap derived 95% confidence intervals calculated from peptide fold changes for individual proteins
signal_sum_	Sum of signals of report ions
GO_enrichment
low_Tm	GO enrichment of the 5th percentile of melting temperature distribution
not_melt	GO enrichment of the proteins that did not melt
Column	Description
GO.id	GO ID
GO.term	GO term
GO.tree	GO type (C: cellular component; F: molecular function; P: biological process)
p.value.BH	p-value of enrichment after Benjamin-Hochberg correction
fold.enrichment	Fold-enrichment of hit genes in the in the GO ID compared to background (calculated as: (number.of.hit.genes.in.GOid/(number.of.genes.in.GOid/number.of.background.genes))
number.of.hit.genes.in.GOid	Number of hit genes in the GO ID
fraction.of.hit.genes.in.GOid	Fraction of hit genes in the GO ID compared to total number of hit genes
number.of.hits.genes	Total number of hit genes (genes that were used for enrichment)
number.of.genes.in.GOid	Number of genes in the GO ID
number.of.background.genes	Number of genes in the background
hit.genes	Hit genes in the GO ID

## Sheet: Exp_details
Experiment	126	127L	127H	128L	128H	129L	129H	130L	130H	131L
Lysate_1	37	40.4	46.9	52.9	58.6	62.8	69	74.8	80.5	87
Lysate_2	37	40.4	46.9	52.9	58.6	62.8	69	74.8	80.5	87
Lysate_3	37	40.4	46.9	52.9	58.6	62.8	69	74.8	80.5	87
Lysate_Mg_1	37	40.4	46.9	52.9	58.6	62.8	69	74.8	80.5	87
Lysate_Mg_2	37	40.4	46.9	52.9	58.6	62.8	69	74.8	80.5	87
Lysate_Mg_3	37	40.4	46.9	52.9	58.6	62.8	69	74.8	80.5	87

## Sheet: Results
Protein_ID	Uniprot_id	description	mw	location	rel_fc_126_Lysate_1	rel_fc_127L_Lysate_1	rel_fc_127H_Lysate_1	rel_fc_128L_Lysate_1	rel_fc_128H_Lysate_1	rel_fc_129L_Lysate_1	rel_fc_129H_Lysate_1	rel_fc_130L_Lysate_1	rel_fc_130H_Lysate_1	rel_fc_131L_Lysate_1	rel_fc_126_Lysate_2	rel_fc_127L_Lysate_2	rel_fc_127H_Lysate_2	rel_fc_128L_Lysate_2	rel_fc_128H_Lysate_2	rel_fc_129L_Lysate_2	rel_fc_129H_Lysate_2	rel_fc_130L_Lysate_2	rel_fc_130H_Lysate_2	rel_fc_131L_Lysate_2	rel_fc_126_Lysate_3	rel_fc_127L_Lysate_3	rel_fc_127H_Lysate_3	rel_fc_128L_Lysate_3	rel_fc_128H_Lysate_3	rel_fc_129L_Lysate_3	rel_fc_129H_Lysate_3	rel_fc_130L_Lysate_3	rel_fc_130H_Lysate_3	rel_fc_131L_Lysate_3	rel_fc_126_Lysate_Mg_1	rel_fc_127L_Lysate_Mg_1	rel_fc_127H_Lysate_Mg_1	rel_fc_128L_Lysate_Mg_1	rel_fc_128H_Lysate_Mg_1	rel_fc_129L_Lysate_Mg_1	rel_fc_129H_Lysate_Mg_1	rel_fc_130L_Lysate_Mg_1	rel_fc_130H_Lysate_Mg_1	rel_fc_131L_Lysate_Mg_1	rel_fc_126_Lysate_Mg_2	rel_fc_127L_Lysate_Mg_2	rel_fc_127H_Lysate_Mg_2	rel_fc_128L_Lysate_Mg_2	rel_fc_128H_Lysate_Mg_2
AAS	P31119	Bifunctional protein Aas OS=Escherichia coli (strain K12) GN=aas PE=1 SV=2	89584.9	Inner_membrane	1	1.0515	1.01218	0.87044	0.342044	0.113032	0.0480412	0.052519	0.0420411	0.0379369	1	1.05654	1.01266	0.875077	0.342198	0.121195	0.0628244	0.0653095	0.0541309	0.0493323	1	1.1084	1.03665	0.918967	0.303233	0.119006	0.0552581	0.0528648	0.0452518	0.0427734	1	1.06898	1.0593	0.835998	0.365134	0.136691	0.0514043	0.0548586	0.0404065	0.0408833	1	1.08749	1.06635	0.831477	0.347317
ACCA	P0ABD5	Acetyl-coenzyme A carboxylase carboxyl transferase subunit alpha OS=Escherichia coli (strain K12) GN=accA PE=1 SV=2	39229.1	Cytosol	1	1.09915	1.0076	0.97148	0.62385	0.0863069	0.0505954	0.0559832	0.0468436	0.0421558	1	1.08395	1.0093	1.02613	0.66477	0.0822231	0.0503157	0.0490786	0.0387582	0.0374627	1	1.04932	1.03968	1.04615	0.601786	0.090954	0.0476589	0.047728	0.0401757	0.0389932	1	1.0796	1.02834	0.89485	0.347289	0.0943879	0.0411777	0.0408839	0.0321814	0.0323384	1	1.0777	1.05183	0.916308	0.329469
ACCB	P0ABD8	Biotin carboxyl carrier protein of acetyl-CoA carboxylase OS=Escherichia coli (strain K12) GN=accB PE=1 SV=1	18566.8	Cytosol	1	1.07063	1.11305	1.08868	0.688287	0.604177	0.56744	0.641017	0.65484	0.638312	1	1.04453	1.01163	1.04843	0.641337	0.57329	0.528062	0.61382	0.665478	0.648174	1	1.11259	1.12489	1.08239	0.682203	0.557876	0.582681	0.623474	0.701829	0.693941	1	1.29484	0.926749	0.850331	0.478168	0.444053	0.432134	0.512131	0.62045	0.675894	1	0.925091	0.92957	0.727558	0.435986
ACCC	P24182	Biotin carboxylase OS=Escherichia coli (strain K12) GN=accC PE=1 SV=2	55474.6	Cytosol	1	1.04143	0.948136	0.816861	0.0798862	0.0500144	0.0256443	0.0260856	0.0223172	0.0212415	1	1.09019	1.06809	0.845435	0.10576	0.0737235	0.0520441	0.0539672	0.0482375	0.0467408	1	1.06843	1.0406	0.817701	0.0768701	0.0646146	0.0451025	0.0489094	0.0451358	0.0456998	1	1.0531	1.06685	0.87628	0.150717	0.0969627	0.0289464	0.0294121	0.0238294	0.0221892	1	1.09835	1.07989	0.922855	0.176748
ACCD	P0A9Q5	Acetyl-coenzyme A carboxylase carboxyl transferase subunit beta OS=Escherichia coli (strain K12) GN=accD PE=1 SV=1	37996.3	Cytosol	1	1.05083	1.05961	1.03013	0.722613	0.131474	0.0698152	0.0523504	0.0501625	0.0479869	1	1.10034	1.04921	1.07328	0.68279	0.12303	0.0687696	0.0593575	0.0478707	0.046987	1	1.08374	1.06813	1.07008	0.672148	0.11718	0.0668983	0.0582138	0.0508889	0.0475673	1	1.05796	1.03947	0.875673	0.399824	0.104845	0.0510948	0.0481261	0.0398463	0.0364869	1	1.073	1.03357	0.950437	0.423656
ACEA	P0A9G6	Isocitrate lyase OS=Escherichia coli (strain K12) GN=aceA PE=1 SV=1	52589.1	Cytosol	1	1.07017	0.814742	0.22733	0.060592	0.0450837	0.0224024	0.0223673	0.0185573	0.0169834	1	1.05067	0.773062	0.162852	0.0485925	0.034906	0.0190163	0.0199082	0.0172733	0.0154134	1	1.04041	0.778898	0.175833	0.0606636	0.0415525	0.0209313	0.0213898	0.0171375	0.0170148	1	1.06872	1.06856	0.415001	0.122679	0.0767718	0.0339135	0.0322221	0.027258	0.0289118	1	1.06279	1.03337	0.370131	0.111073
ACEB	P08997	Malate synthase A OS=Escherichia coli (strain K12) GN=aceB PE=1 SV=1	66478.9	Cytosol	1	1.0925	1.06091	0.82932	0.131421	0.101941	0.0503624	0.0345864	0.028299	0.0271294	1	1.07303	1.06166	0.835612	0.126977	0.104204	0.0591754	0.0381491	0.0308626	0.0295003	1	1.05987	1.06162	0.838157	0.114626	0.091566	0.050086	0.0306588	0.0264824	0.0224353	1	1.04525	1.06432	0.841656	0.171799	0.0927004	0.0354691	0.0262944	0.0212067	0.0209708	1	1.04816	1.0587	0.853608	0.16771
ACEE	P0AFG8	Pyruvate dehydrogenase E1 component OS=Escherichia coli (strain K12) GN=aceE PE=1 SV=2	110948.0	Cytosol	1	1.07386	0.999922	0.708662	0.096524	0.0491433	0.0220799	0.0228624	0.0186384	0.0170019	1	1.12434	1.03786	0.709341	0.0827337	0.0444515	0.0225927	0.0221806	0.0193868	0.0176555	1	1.11589	1.00901	0.699273	0.0780973	0.045734	0.0224976	0.0224451	0.0185239	0.0183399	1	1.0596	1.06609	0.585197	0.135232	0.0648424	0.0215048	0.0230367	0.0193385	0.0186798	1	1.10565	1.06467	0.605624	0.137621
ACEF	P06959	Dihydrolipoyllysine-residue acetyltransferase component of pyruvate dehydrogenase complex OS=Escherichia coli (strain K12) GN=aceF PE=1 SV=3	78257.5	Cytosol	1	1.12732	1.06995	0.856352	0.306784	0.18545	0.0403759	0.0377498	0.0317898	0.0297209	1	1.12842	1.04879	0.82609	0.31892	0.205215	0.0340762	0.0314374	0.0259505	0.0247793	1	1.07233	1.0397	0.787571	0.294955	0.193155	0.0327305	0.0300382	0.0244972	0.0225965	1	1.06979	1.08019	0.718713	0.335538	0.219141	0.0397065	0.0347951	0.030805	0.0284704	1	1.08427	1.08822	0.739603	0.342782
ACKA	P0A6A3	Acetate kinase OS=Escherichia coli (strain K12) GN=ackA PE=1 SV=1	48876.0	Cytosol	1	1.04936	1.01753	1.02798	0.743749	0.387067	0.10843	0.033668	0.0199954	0.0196858	1	1.08861	1.05262	1.04789	0.734007	0.389532	0.103694	0.0338457	0.0234298	0.0230816	1	1.09132	1.01249	1.09102	0.715701	0.386091	0.0960574	0.0293188	0.022146	0.0178174	1	0.977709	1.05045	0.901548	0.632252	0.333021	0.0977257	0.0420042	0.0290532	0.0267588	1	1.07683	1.05176	0.965173	0.635445
ACNA	P25516	Aconitate hydratase A OS=Escherichia coli (strain K12) GN=acnA PE=1 SV=3	107869.0	Cytosol	1	1.06074	1.00263	1.01114	0.745748	0.447736	0.257557	0.159775	0.0485559	0.0299788	1	1.09276	1.04735	1.03645	0.78985	0.477943	0.268066	0.156801	0.0554012	0.0405668	1	1.1053	1.04796	1.05446	0.763285	0.451695	0.241405	0.140044	0.0441884	0.0304488	1	1.04447	1.05616	0.912176	0.521596	0.289994	0.169278	0.110078	0.0546291	0.0494765	1	1.09817	1.05681	0.983413	0.548313
ACNB	P36683	Aconitate hydratase B OS=Escherichia coli (strain K12) GN=acnB PE=1 SV=3	105238.0	Cytosol	1	1.06588	1.05113	0.600094	0.197451	0.162846	0.076961	0.049834	0.0457069	0.0512455	1	1.04756	1.03135	0.56285	0.193082	0.15474	0.0666654	0.0403888	0.0348547	0.0325219	1	1.07485	1.01759	0.545618	0.18756	0.152256	0.061255	0.0343563	0.0279836	0.0276239	1	1.04503	1.02979	0.478433	0.196046	0.148573	0.077842	0.0607067	0.0596783	0.0551828	1	1.0818	1.01736	0.48929	0.209607
ACPP	P0A6A8	Acyl carrier protein OS=Escherichia coli (strain K12) GN=acpP PE=1 SV=2	9550.87	Cytosol	1	1.17886	1.1478	0.890071	0.601859	0.450863	0.296618	0.246105	0.306941	0.286396	1	1.02302	1.15764	1.00401	0.576519	0.382957	0.351802	0.333503	0.343022	0.243844	1	1.16367	1.12266	1.04502	0.545636	0.407388	0.349653	0.305272	0.298506	0.263149	1	1.06987	0.9827	0.872208	0.616491	0.47355	0.749694	1.00351	1.2651	0.876958	1	0.970893	0.904894	0.80415	0.604991
ACPS	P24224	Holo-[acyl-carrier-protein] synthase OS=Escherichia coli (strain K12) GN=acpS PE=1 SV=3	15704.7	Cytosol	1	1.05311	1.02163	0.532336	0.203084	0.0914603	0.0460289	0.0482082	0.0355161	0.0360304	1	1.07283	1.0123	0.548554	0.236104	0.0877975	0.0452664	0.044893	0.0367176	0.0324437	1	1.03703	1.01254	0.543171	0.220608	0.0925023	0.0464097	0.0461056	0.0354789	0.0372658	1	1.10831	1.01639	0.663055	0.371779	0.283491	0.0908436	0.0513206	0.0406881	0.0471045	1	1.08714	1.02848	0.652774	0.331258
ACRA	P0AE06	Multidrug efflux pump subunit AcrA OS=Escherichia coli (strain K12) GN=acrA PE=1 SV=1	47498.9	Inner_membrane	1	1.08475	1.12838	0.572319	0.408279	0.462557	0.336361	0.336266	0.348948	0.35059	1	1.06151	1.12062	0.551821	0.372386	0.39654	0.297448	0.289806	0.301778	0.319295	1	1.04047	1.08528	0.530578	0.388595	0.390492	0.307347	0.285836	0.300494	0.316117	1	1.06542	0.994538	0.595669	0.376836	0.39036	0.294539	0.294106	0.310312	0.331877	1	1.08007	1.01285	0.602941	0.406182
ACRB	P31224	Multidrug efflux pump subunit AcrB OS=Escherichia coli (strain K12) GN=acrB PE=1 SV=1	123469.0	Inner_membrane	1	1.04503	1.04448	0.868091	0.689423	0.351118	0.175996	0.160005	0.120416	0.0869599	1	1.07576	1.05622	0.806369	0.688753	0.343892	0.190438	0.171403	0.14015	0.115401	1	1.01674	1.01301	0.851279	0.709761	0.349383	0.189614	0.183548	0.143733	0.109617	1	1.11467	1.00259	0.866934	0.591788	0.235191	0.0950993	0.0925739	0.0731977	0.0578769	1	1.11436	0.960077	0.853652	0.612226
ACRR	P0ACS9	HTH-type transcriptional regulator AcrR OS=Escherichia coli (strain K12) GN=acrR PE=1 SV=1	27499.6	Cytosol	1	1.0793	1.03883	0.596068	0.150298	0.0952891	0.0513769	0.0472014	0.0376395	0.0403103	1	1.08207	1.03197	0.612706	0.150657	0.0933144	0.0503491	0.0506438	0.039511	0.0359418	1	1.09205	1.03832	0.680639	0.134089	0.0776393	0.042344	0.0415094	0.0340963	0.0317497	1	1.04481	1.01206	0.619643	0.158903	0.101181	0.0352551	0.0454496	0.0370036	0.0325242	1	1.05282	1.05888	0.509541	0.147441
ACS	P27550	Acetyl-coenzyme A synthetase OS=Escherichia coli (strain K12) GN=acs PE=1 SV=2	80009.8	Cytosol	1	1.03679	1.04346	0.676014	0.185254	0.14453	0.100117	0.0782984	0.0698723	0.0692925	1	1.04055	1.03455	0.677751	0.126566	0.088313	0.0462085	0.0490348	0.0434286	0.0390629	1	1.03049	1.03429	0.65379	0.129842	0.0937467	0.0559949	0.049362	0.0435122	0.0353985	1	1.07961	1.04998	0.645031	0.193616	0.129629	0.0716897	0.066833	0.0623766	0.0580184	1	1.10584	1.02822	0.643583	0.1922
ACUI	P26646	Probable acrylyl-CoA reductase AcuI OS=Escherichia coli (strain K12) GN=acuI PE=1 SV=1	37852.1	Cytosol	1	1.04534	1.03569	0.250252	0.0832372	0.0615673	0.0471517	0.0523063	0.045672	0.0389884	1	1.06419	1.0277	0.228321	0.082444	0.049185	0.0436121	0.0456593	0.0344754	0.0303121	1	1.02252	1.02655	0.210581	0.0799498	0.0511948	0.0427846	0.0412028	0.0360052	0.0332492	1	1.02844	1.02884	0.449816	0.191667	0.113352	0.0336217	0.0394571	0.0314909	0.0331145	1	1.07119	0.990446	0.371917	0.135805
ADD	P22333	Adenosine deaminase OS=Escherichia coli (strain K12) GN=add PE=3 SV=2	38436.1	Cytosol	1	0.99244	0.920887	0.315996	0.124047	0.0967675	0.0516123	0.0488805	0.0437355	0.0420177	1	1.0043	0.931615	0.376614	0.156005	0.12046	0.0644327	0.0582791	0.0481464	0.047564	1	1.01306	0.907527	0.33572	0.140383	0.111346	0.056232	0.059817	0.0513651	0.0481825	1	1.10639	0.992429	0.505283	0.20923	0.215498	0.124797	0.17232	0.0831553	0.0295647	1	1.02217	0.979761	0.421175	0.154442
ADE	P31441	Adenine deaminase OS=Escherichia coli (strain K12) GN=ade PE=1 SV=2	67076.3	Cytosol	1	1.05992	1.02595	0.812074	0.49799	0.236981	0.0455146	0.035245	0.0268176	0.0230723	1	1.05778	1.04597	0.810549	0.518782	0.257152	0.0520755	0.0424585	0.0260283	0.0238923	1	1.0671	1.01747	0.804608	0.468874	0.267474	0.0441174	0.0361783	0.0265781	0.0233729	1	1.09288	1.09672	0.7581	0.467761	0.28177	0.0796037	0.0478696	0.040189	0.0333969	1	1.10522	1.01589	0.852151	0.574153
ADEP	P31466	Adenine permease AdeP OS=Escherichia coli (strain K12) GN=adeP PE=1 SV=2	48839.3	Inner_membrane	1	1.08326	1.07096	0.773132	0.494815	0.408506	0.235904	0.165717	0.0960316	0.0727177	1	1.04096	1.02711	0.668387	0.397633	0.320022	0.221977	0.136266	0.0867657	0.0763989	1	1.02379	1.00108	0.608048	0.421026	0.390926	0.297234	0.180808	0.0962713	0.0706805	1	1.05273	1.0369	0.726179	0.517648	0.405807	0.281332	0.126588	0.0660762	0.0556084	1	1.04589	0.989236	0.703429	0.48868
ADHE	P0A9Q7	Aldehyde-alcohol dehydrogenase OS=Escherichia coli (strain K12) GN=adhE PE=1 SV=2	111475.0	Cytosol	1	1.06536	0.976002	0.572282	0.368036	0.329677	0.0589314	0.0323762	0.0267552	0.0264728	1	1.0593	0.980516	0.541752	0.359071	0.322976	0.0575732	0.0283962	0.0230495	0.0226259	1	1.05635	0.975247	0.561775	0.383517	0.344406	0.0591758	0.027818	0.0219546	0.0199192	1	1.07777	1.01881	0.633727	0.318006	0.248011	0.0373327	0.0286234	0.0217803	0.0205245	1	1.10022	1.0202	0.645831	0.333377
ADHP	P39451	Alcohol dehydrogenase, propanol-preferring OS=Escherichia coli (strain K12) GN=adhP PE=1 SV=1	40911.9	Cytosol	1	1.06719	1.02531	0.923241	0.798362	0.575143	0.0503095	0.0586051	0.0489371	0.0506504	1	1.08535	1.06589	0.944559	0.802975	0.633555	0.0554903	0.0623908	0.0484691	0.0503831	1	1.0987	1.06891	1.00033	0.843571	0.668909	0.0457407	0.0512081	0.0439728	0.0407682	1	1.08336	1.06102	0.804623	0.592523	0.431064	0.0559626	0.0611832	0.057982	0.0545114	1	1.06508	1.02743	0.740469	0.514942
ADK	P69441	Adenylate kinase OS=Escherichia coli (strain K12) GN=adk PE=1 SV=1	27753.2	Cytosol	1	1.11951	1.07057	0.896399	0.282334	0.224673	0.185324	0.23889	0.277243	0.340185	1	1.09055	1.03519	0.938552	0.281424	0.221814	0.187668	0.246475	0.291071	0.33532	1	1.05389	1.02529	0.846732	0.259533	0.196825	0.172594	0.233048	0.26581	0.306772	1	1.03628	0.938078	0.802357	0.288305	0.178478	0.140493	0.189186	0.233922	0.262247	1	1.04807	1.0462	0.814815	0.3007
AGAR	P0ACK2	Putative aga operon transcriptional repressor OS=Escherichia coli (strain K12) GN=agaR PE=4 SV=1	31730.6	Cytosol	1	1.07887	1.03005	0.819733	0.575918	0.415151	0.0900278	0.0413221	0.0312417	0.0280978	1	1.06533	1.04354	0.817431	0.592812	0.437229	0.0952903	0.0366322	0.0275926	0.0297775	1	1.07732	1.04414	0.838266	0.571022	0.441983	0.0977097	0.0450037	0.0339868	0.0287287	1	1.06958	1.05076	0.810671	0.596183	0.460981	0.118942	0.0613511	0.0409266	0.040287	1	1.11378	1.02065	0.825732	0.595142
AGP	P19926	Glucose-1-phosphatase OS=Escherichia coli (strain K12) GN=agp PE=1 SV=1	52183.4	Periplasm	1	1.09038	1.08774	1.12132	0.969059	0.121592	0.0512014	0.0450663	0.0418133	0.0437883	1	1.07571	1.08764	1.15779	1.03685	0.112058	0.0486337	0.0433524	0.035775	0.0333081	1	1.04912	1.05764	1.11178	1.02536	0.10782	0.0489691	0.0432373	0.0380289	0.0334203	1	1.09695	0.803528	0.756119	0.596924	0.0785705	0.0276876	0.0292468	0.0256635	0.022993	1	1.04845	1.05505	0.733445	0.584825
AHPC	P0AE08	Alkyl hydroperoxide reductase subunit C OS=Escherichia coli (strain K12) GN=ahpC PE=1 SV=2	24070.7	Cytosol	1	1.0882	1.09492	1.00309	0.626188	0.281467	0.0423755	0.0404434	0.037241	0.0400427	1	1.22598	1.07607	1.06204	0.600211	0.27891	0.0420823	0.0400183	0.0357437	0.0370885	1	1.24364	1.07342	1.06121	0.563786	0.259306	0.0387774	0.0392223	0.0340167	0.037078	1	1.00128	1.04789	0.866134	0.594387	0.229025	0.030939	0.031027	0.029575	0.0295645	1	1.06457	1.05426	0.923845	0.648615
AHPF	P35340	Alkyl hydroperoxide reductase subunit F OS=Escherichia coli (strain K12) GN=ahpF PE=1 SV=2	64504.9	Cytosol	1	1.04388	0.994899	0.891827	0.325454	0.119254	0.0430537	0.0360079	0.0325472	0.0303293	1	1.01471	0.990805	0.864387	0.306821	0.112531	0.0349292	0.0292783	0.0237997	0.021135	1	1.11424	1.03806	0.940345	0.299335	0.127923	0.0352103	0.0343806	0.0265024	0.0240829	1	1.01031	1.07023	0.803997	0.383178	0.121284	0.0344344	0.0337436	0.0259529	0.0221473	1	1.09127	1.06597	0.865484	0.398893
AHR	P27250	Aldehyde reductase Ahr OS=Escherichia coli (strain K12) GN=ahr PE=1 SV=2	40142.9	Cytosol	1	1.0846	1.05161	0.925275	0.560456	0.190737	0.0922437	0.0742271	0.0698831	0.0628959	1	1.09929	1.07037	0.917505	0.534835	0.164503	0.0527648	0.0450702	0.0381365	0.0359797	1	1.11203	1.05364	0.975739	0.544553	0.201537	0.082514	0.082351	0.06298	0.0591934	1	1.09044	1.04075	0.820069	0.466385	0.107765	0.0481651	0.0464058	0.0352371	0.0318743	1	1.11152	1.06833	0.798727	0.410824
AIDB	P33224	Putative acyl-CoA dehydrogenase AidB OS=Escherichia coli (strain K12) GN=aidB PE=1 SV=3	64214.1	Cytosol	1	1.0539	1.00162	0.86361	0.554994	0.134727	0.0637694	0.0566413	0.0418593	0.0391842	1	1.04571	1.04503	0.879969	0.558124	0.149173	0.0667503	0.0564274	0.0441227	0.0418333	1	1.09663	1.07498	0.893538	0.511956	0.168379	0.0801617	0.0612213	0.0446522	0.0360425	1	1.05134	1.04779	0.770164	0.359714	0.122749	0.0562891	0.0578311	0.0343419	0.0438084	1	1.14355	1.02222	0.882422	0.400034
ALAA	P0A959	Glutamate-pyruvate aminotransferase AlaA OS=Escherichia coli (strain K12) GN=alaA PE=1 SV=1	50815.1	Cytosol	1	1.01841	0.930872	0.529375	0.241412	0.134399	0.0501027	0.0457568	0.0352539	0.0319272	1	0.999208	0.941321	0.533148	0.260086	0.155359	0.0503201	0.0448624	0.0306458	0.031541	1	0.963237	0.851659	0.497257	0.246298	0.169112	0.0518269	0.0431232	0.0285923	0.0265481	1	1.01045	0.909418	0.534883	0.245572	0.149054	0.0627625	0.0555535	0.0500089	0.0442822	1	1.00648	0.906722	0.533676	0.278292
ALAC	P77434	Glutamate-pyruvate aminotransferase AlaC OS=Escherichia coli (strain K12) GN=alaC PE=1 SV=1	50998.1	Cytosol	1	1.06003	0.976406	0.438962	0.132754	0.0917423	0.0435619	0.0443916	0.0302988	0.0320453	1	1.05412	0.977875	0.409573	0.122517	0.0871267	0.0398788	0.0405851	0.034798	0.0285334	1	1.01167	0.929885	0.356824	0.115499	0.0780527	0.0414073	0.0387341	0.0248884	0.0236247	1	1.08005	0.98533	0.490596	0.173276	0.130376	0.0671206	0.06543	0.0531395	0.0570052	1	1.12352	1.08134	0.552153	0.21027
ALAS	P00957	Alanine--tRNA ligase OS=Escherichia coli (strain K12) GN=alaS PE=1 SV=2	107085.0	Cytosol	1	1.05757	1.06069	1.08748	0.409626	0.0653833	0.0309243	0.0291991	0.0219866	0.0208414	1	1.27057	0.738064	1.13455	0.412473	0.0451894	0.0263655	0.0226735	0.018318	0.0177365	1	1.13874	0.807266	1.161	0.410868	0.0475111	0.0259416	0.0235547	0.0212971	0.0178483	1	1.05752	1.0804	0.975482	0.48821	0.0827527	0.0315597	0.0314362	0.0260973	0.0250687	1	1.08269	1.07062	1.02206	0.479792
ALDA	P25553	Lactaldehyde dehydrogenase OS=Escherichia coli (strain K12) GN=aldA PE=1 SV=2	57452.4	Cytosol	1	1.08536	1.03992	1.05322	0.731476	0.10576	0.0425041	0.0408768	0.034985	0.0337221	1	1.11514	1.04907	1.12299	0.768815	0.107666	0.0440166	0.0423036	0.036097	0.0362712	1	1.08504	1.07191	1.12891	0.766322	0.10807	0.0401023	0.0319447	0.0280672	0.028848	1	1.05619	1.06314	0.938897	0.442119	0.121921	0.0510039	0.0462316	0.0374336	0.0389716	1	1.0791	1.05074	0.980581	0.437147
ALDB	P37685	Aldehyde dehydrogenase B OS=Escherichia coli (strain K12) GN=aldB PE=1 SV=2	62398.7	Cytosol	1	1.05249	1.02239	0.93062	0.322193	0.112477	0.0441104	0.0389325	0.0304227	0.0275982	1	1.02323	1.0242	0.951857	0.2905	0.105744	0.0458016	0.0418382	0.0381205	0.0338896	1	1.08599	1.07037	1.01071	0.300217	0.128931	0.053291	0.0313247	0.0233871	0.0231147	1	1.04555	1.05735	0.888648	0.441043	0.11751	0.0423766	0.0363272	0.0303597	0.0270216	1	1.09854	1.04468	0.907226	0.409362
ALLE	P75713	(S)-ureidoglycine aminohydrolase OS=Escherichia coli (strain K12) GN=allE PE=1 SV=1	31174.8	Cytosol	1	1.07913	1.02803	0.579621	0.260208	0.20511	0.145623	0.127202	0.0405319	0.0446583	1	1.077	1.05048	0.60425	0.318011	0.282326	0.191631	0.167687	0.0513297	0.0478082	1	1.04658	1.0038	0.538895	0.226864	0.174974	0.118925	0.102371	0.0417188	0.0366962	1	1.04358	1.03795	0.527832	0.233381	0.190561	0.139688	0.11175	0.0355847	0.0360952	1	1.13886	1.07166	0.665089	0.294522
ALLR	P0ACN4	HTH-type transcriptional repressor AllR OS=Escherichia coli (strain K12) GN=allR PE=1 SV=1	31255.7	Cytosol	1	1.08408	1.01672	0.853127	0.406122	0.123719	0.053677	0.0599812	0.0433709	0.0338084	1	1.0765	1.04237	0.824751	0.37413	0.129687	0.0620128	0.0612482	0.0444778	0.0398653	1	1.10598	1.07229	0.795172	0.325492	0.130763	0.0507386	0.0495548	0.0371671	0.0371873	1	1.04918	1.05377	0.748837	0.315392	0.116546	0.0367337	0.0377151	0.0326604	0.0398862	1	1.06144	1.00852	0.735155	0.305712
ALR	P0A6B4	Alanine racemase, biosynthetic OS=Escherichia coli (strain K12) GN=alr PE=1 SV=1	42163.2	Cytosol	1	1.10688	0.958138	0.304672	0.132119	0.101922	0.049699	0.0410363	0.0298397	0.0291685	1	1.11952	0.962143	0.349026	0.165944	0.118637	0.0584155	0.0429129	0.0353067	0.0343527	1	1.0897	0.956169	0.278206	0.139113	0.106547	0.0479805	0.0342028	0.027521	0.0270714	1	1.025	0.995278	0.472405	0.186357	0.118191	0.0601537	0.0627842	0.0557519	0.0562694	1	1.05732	0.952939	0.515849	0.236691
ALSB	P39265	D-allose-binding periplasmic protein OS=Escherichia coli (strain K12) GN=alsB PE=1 SV=1	39591.9	Periplasm	1	1.06977	1.09558	0.773957	0.239413	0.168419	0.115683	0.158473	0.187739	0.230088	1	1.04216	1.05939	0.791101	0.236981	0.179976	0.116437	0.157231	0.201917	0.232846	1	1.06259	1.07298	0.791971	0.251493	0.186054	0.121651	0.157515	0.190771	0.230029	1	1.03859	0.957348	0.65144	0.258597	0.176929	0.110488	0.138467	0.172248	0.191415	1	1.04298	1.02503	0.624421	0.248485
AMIA	P36548	N-acetylmuramoyl-L-alanine amidase AmiA OS=Escherichia coli (strain K12) GN=amiA PE=1 SV=1	38038.6	Periplasm	1	1.06668	1.02115	0.56857	0.130284	0.0919106	0.0586514	0.0508342	0.0492846	0.0483809	1	1.0455	1.03777	0.549434	0.151462	0.107933	0.0692727	0.0645672	0.050296	0.054478	1	1.05291	1.05041	0.604286	0.176026	0.126167	0.078722	0.0716531	0.0682874	0.0676128	1	1.10202	1.03284	0.674269	0.215366	0.18456	0.0499476	0.0492711	0.0367936	0.0407986	1	1.04808	1.01492	0.643146	0.17817
AMIB	P26365	N-acetylmuramoyl-L-alanine amidase AmiB OS=Escherichia coli (strain K12) GN=amiB PE=1 SV=2	51679.5	Periplasm	1	1.04483	1.01671	0.669403	0.182418	0.109556	0.0594756	0.0646177	0.0555227	0.057864	1	1.0122	1.03201	0.666655	0.18696	0.114572	0.0560267	0.060031	0.0535454	0.05601	1	1.01664	1.06326	0.684088	0.206179	0.128325	0.069829	0.0688101	0.0689824	0.0687328	1	1.11451	0.984149	0.650383	0.18088	0.127096	0.0638895	0.065691	0.0579847	0.0542043	1	1.04867	1.03532	0.637084	0.197455
AMIC	P63883	N-acetylmuramoyl-L-alanine amidase AmiC OS=Escherichia coli (strain K12) GN=amiC PE=1 SV=1	52481.0	Periplasm	1	1.06782	1.04198	0.673082	0.163423	0.0990632	0.0470904	0.0436649	0.0319247	0.0242621	1	1.07332	1.03514	0.628537	0.106536	0.0842535	0.0348906	0.0347143	0.0279132	0.0286365	1	1.12135	1.05162	0.616867	0.159932	0.102264	0.0502401	0.0468704	0.0329399	0.0285396	1	1.1042	1.10078	0.676196	0.191311	0.113958	0.0628885	0.0585672	0.0413882	0.0411507	1	1.09016	1.02236	0.658314	0.16193
AMN	P0AE12	AMP nucleosidase OS=Escherichia coli (strain K12) GN=amn PE=1 SV=1	56996.4	Cytosol	1	1.10201	1.0147	0.896015	0.81877	0.623152	0.0727449	0.0738396	0.0559121	0.0571267	1	1.12712	1.01434	0.924292	0.816749	0.702688	0.0593676	0.0636664	0.0596716	0.0560902	1	1.18386	1.05243	1.00646	0.908532	0.759404	0.0488034	0.0553264	0.048514	0.045368	1	0.996328	1.01838	0.7278	0.556796	0.472093	0.0536778	0.0567432	0.0526914	0.0537662	1	1.06613	1.05089	0.699291	0.441146
AMPC	P00811	Beta-lactamase OS=Escherichia coli (strain K12) GN=ampC PE=1 SV=1	46685.0	Periplasm	1	1.08259	1.03748	0.788875	0.511915	0.151681	0.0526047	0.0504172	0.0424956	0.0330035	1	1.06191	1.05481	0.867532	0.599563	0.134342	0.0391407	0.0436622	0.0392819	0.0471522	1	1.07129	1.03242	0.933393	0.672259	0.14201	0.0355062	0.0384453	0.0264378	0.0323303	1	1.07556	0.946257	0.733694	0.450396	0.157507	0.0531974	0.0505414	0.0388251	0.0406652	1	1.09167	1.0406	0.809333	0.543535
AMPD	P13016	1,6-anhydro-N-acetylmuramyl-L-alanine amidase AmpD OS=Escherichia coli (strain K12) GN=ampD PE=2 SV=1	21724.9	Cytosol	1	1.0819	1.02864	0.590405	0.251795	0.147112	0.0594312	0.0706932	0.0486985	0.048011	1	1.06537	1.01697	0.515263	0.161152	0.101181	0.0498618	0.0483174	0.0372029	0.0400515	1	1.13622	1.00504	0.523306	0.162783	0.0991893	0.0491198	0.0510201	0.0407284	0.0387376	1	1.05692	1.04835	0.562836	0.198946	0.106118	0.0554888	0.0569386	0.0438289	0.0384632	1	1.05071	1.04417	0.52677	0.182295
AMPH	P0AD70	D-alanyl-D-alanine-carboxypeptidase/endopeptidase AmpH OS=Escherichia coli (strain K12) GN=ampH PE=1 SV=1	45889.2	Cytosol	1	1.03046	0.998806	0.411203	0.113255	0.0875224	0.0502363	0.0503794	0.0450413	0.0407858	1	1.03539	0.998921	0.378268	0.112263	0.0804864	0.0530407	0.0504496	0.0477471	0.0443076	1	1.06619	1.04137	0.402489	0.132724	0.102909	0.0564033	0.0509859	0.0477628	0.0470037	1	1.0123	0.877277	0.354768	0.115047	0.0833347	0.0407119	0.0399764	0.0285285	0.0291783	1	1.05672	0.973875	0.309028	0.0952632
AMYA	P26612	Cytoplasmic alpha-amylase OS=Escherichia coli (strain K12) GN=amyA PE=1 SV=3	61585.8	Cytosol	1	1.0722	1.03511	0.603881	0.316858	0.1701	0.0500435	0.0501323	0.0410581	0.0362438	1	1.05038	1.02334	0.590129	0.291498	0.174535	0.0486827	0.055094	0.0381841	0.0400424	1	1.08262	1.05714	0.826004	0.585211	0.360214	0.054018	0.0587097	0.0438013	0.0422996	1	1.08008	1.05126	0.633267	0.322049	0.159121	0.0544128	0.0628175	0.0420193	0.0440507	1	1.05384	1.04257	0.572571	0.267611
ANSA	P0A962	L-asparaginase 1 OS=Escherichia coli (strain K12) GN=ansA PE=1 SV=1	39452.4	Cytosol	1	1.10459	1.00955	0.782072	0.219276	0.0661435	0.0316942	0.0345466	0.0233939	0.0233045	1	1.09888	1.04329	0.733026	0.231713	0.0807355	0.037033	0.0315447	0.0238526	0.0249867	1	1.08646	1.03643	0.77026	0.203969	0.0846885	0.0311959	0.0340087	0.0268913	0.0256107	1	1.03092	0.957741	0.587353	0.161149	0.0884896	0.042524	0.0420022	0.0294431	0.036823	1	1.07868	1.03402	0.630646	0.189668
ANSB	P00805	L-asparaginase 2 OS=Escherichia coli (strain K12) GN=ansB PE=1 SV=2	42441.7	Periplasm	1	0.956151	1.00099	0.91373	0.393518	0.159133	0.0755346	0.0820212	0.0862354	0.101922	1	1.03874	1.05668	0.991868	0.38452	0.158536	0.0714492	0.0777524	0.0766758	0.0891529	1	0.979675	0.97559	0.991106	0.34822	0.14516	0.0553597	0.0551583	0.0606647	0.0678998	1	1.20837	1.05125	0.88874	0.408187	0.138863	0.0724374	0.0782707	0.0889645	0.0990926	1	1.0287	1.00476	0.798917	0.354131
APAH	P05637	Bis(5'-nucleosyl)-tetraphosphatase [symmetrical] OS=Escherichia coli (strain K12) GN=apaH PE=1 SV=2	34597.9	Cytosol	1	1.07643	1.00442	0.730004	0.476058	0.330961	0.137939	0.0521063	0.0355581	0.0358388	1	1.10534	1.05355	0.820039	0.620809	0.464549	0.164465	0.044387	0.0345728	0.0329305	1	1.17778	1.04788	0.876781	0.596802	0.451673	0.166403	0.0542014	0.0411933	0.0492826	1	1.06055	1.03532	0.758707	0.497956	0.452358	0.172715	0.0541218	0.0411513	0.0544326	1	1.09686	1.01927	0.804727	0.536689
APBE	P0AB85	FAD:protein FMN transferase OS=Escherichia coli (strain K12) GN=apbE PE=1 SV=1	43394.1	Inner_membrane	1	1.03708	1.02528	0.807507	0.652024	0.595762	0.48036	0.534197	0.425142	0.115318	1	0.947112	0.961461	0.796489	0.703106	0.660794	0.569163	0.589914	0.461401	0.110378	1	1.07265	1.01797	0.779681	0.599161	0.508001	0.448589	0.482806	0.378755	0.0977946	1	1.04227	1.04721	0.682418	0.454951	0.429575	0.398839	0.386068	0.325856	0.153492	1	1.05889	1.06784	0.794637	0.53268
APHA	P0AE22	Class B acid phosphatase OS=Escherichia coli (strain K12) GN=aphA PE=1 SV=1	28894.2	Periplasm	1	1.10919	1.06731	1.03878	0.975868	1.05381	0.543977	0.499186	0.457279	0.442482	1	1.11053	1.10573	1.11664	1.03767	1.0411	0.572825	0.505304	0.471998	0.465176	1	1.09033	1.06454	1.04805	1.10251	1.05474	0.624619	0.522309	0.461399	0.467929	1	1.11986	1.01429	0.817865	0.737649	0.720165	0.612601	0.495903	0.460321	0.444342	1	1.03677	1.02912	0.794743	0.695972
APPA	P07102	Periplasmic AppA protein OS=Escherichia coli (strain K12) GN=appA PE=1 SV=2	50920.9	Periplasm	1	1.05628	1.02801	0.480666	0.149773	0.0982931	0.0509817	0.0508023	0.0384641	0.0389661	1	1.03777	1.01528	0.598615	0.221639	0.102404	0.0537122	0.0520302	0.0416123	0.0422667	1	1.05292	1.02382	0.642862	0.237753	0.116867	0.0680509	0.0650956	0.054721	0.0518661	1	1.04526	1.04868	0.750129	0.242543	0.075413	0.0419996	0.0409313	0.0335717	0.0355477	1	1.08527	1.08311	0.689021	0.207271
APT	P69503	Adenine phosphoribosyltransferase OS=Escherichia coli (strain K12) GN=apt PE=1 SV=1	22596.6	Cytosol	1	1.09618	1.02482	1.10183	0.987324	0.348257	0.0358131	0.0348816	0.027151	0.0266299	1	1.10579	1.07273	1.12736	1.00004	0.375129	0.0370932	0.0399237	0.0330421	0.0330764	1	1.07884	1.04085	1.10257	0.91436	0.354681	0.0379247	0.0406877	0.0365868	0.0366044	1	1.1012	0.95957	0.932582	0.71045	0.271774	0.0233494	0.028471	0.026004	0.0249801	1	1.07784	1.01639	0.911186	0.703371
ARAF	P02924	L-arabinose-binding periplasmic protein OS=Escherichia coli (strain K12) GN=araF PE=1 SV=2	42908.5	Periplasm	1	1.07816	1.05522	0.883969	0.300247	0.221852	0.146571	0.182876	0.209616	0.252571	1	1.07658	1.06119	0.919961	0.28742	0.210035	0.143725	0.176273	0.200376	0.241559	1	1.05859	1.06009	0.938382	0.371631	0.250375	0.127693	0.169763	0.189142	0.226721	1	1.06553	1.12363	0.746302	0.324116	0.239476	0.145388	0.173091	0.175117	0.215294	1	1.10641	1.09393	0.789213	0.329797
ARCA	P0A9Q1	Aerobic respiration control protein ArcA OS=Escherichia coli (strain K12) GN=arcA PE=1 SV=1	29909.8	Cytosol	1	0.960816	0.92725	0.779603	0.407592	0.200904	0.0664403	0.0496026	0.0290395	0.0239334	1	1.03953	1.00105	0.820933	0.442242	0.229766	0.0848036	0.0650447	0.0435222	0.0391286	1	1.00281	1.04363	0.827545	0.42162	0.22054	0.0845287	0.0629043	0.0429006	0.0344658	1	1.19699	1.11315	0.949652	0.450314	0.216202	0.0684851	0.0590486	0.0438482	0.0372349	1	1.23718	1.02245	0.961887	0.444492
ARCB	P0AEC3	Aerobic respiration control sensor protein ArcB OS=Escherichia coli (strain K12) GN=arcB PE=1 SV=1	99499.8	Inner_membrane	1	1.05396	0.923333	0.427592	0.247126	0.215737	0.100316	0.105704	0.109189	0.103355	1	0.979453	0.898456	0.449484	0.254166	0.154842	0.0958609	0.102465	0.104711	0.0934728	1	1.04779	0.907059	0.422912	0.22558	0.163669	0.0801782	0.0829928	0.0766224	0.0710862	1	1.09439	0.848312	0.496211	0.242263	0.118949	0.113435	0.113678	0.108851	0.112174	1	1.06837	0.861128	0.492885	0.268761
ARGD	P18335	Acetylornithine/succinyldiaminopimelate aminotransferase OS=Escherichia coli (strain K12) GN=argD PE=1 SV=4	47747.9	Cytosol	1	1.07079	1.03309	0.703869	0.217302	0.113625	0.054544	0.0528061	0.0392318	0.0410539	1	1.01637	1.04026	0.663269	0.20464	0.112894	0.0544789	0.0415752	0.0359075	0.0406044	1	1.05448	1.0171	0.763226	0.188035	0.101511	0.0483126	0.0444769	0.0352728	0.0382739	1	1.01801	1.04623	0.668371	0.200045	0.110566	0.0470259	0.0492628	0.0384177	0.0407223	1	1.05477	1.05808	0.651287	0.21172
ARGG	P0A6E4	Argininosuccinate synthase OS=Escherichia coli (strain K12) GN=argG PE=1 SV=2	54392.0	Cytosol	1	1.05547	0.858366	0.314122	0.111158	0.0830625	0.0389191	0.0361017	0.0304205	0.0328741	1	1.03618	0.871421	0.345138	0.127622	0.0949148	0.0477933	0.0562787	0.0432894	0.0419642	1	1.04433	0.86856	0.354393	0.133489	0.079066	0.0370147	0.0381378	0.0315462	0.031071	1	0.995104	0.777578	0.383164	0.126521	0.0860779	0.0424101	0.0369014	0.0290445	0.0252878	1	1.04486	0.773851	0.3736	0.137789
ARGH	P11447	Argininosuccinate lyase OS=Escherichia coli (strain K12) GN=argH PE=1 SV=3	55498.2	Cytosol	1	1.06346	1.03801	0.902048	0.720462	0.122878	0.0557875	0.0545764	0.0392397	0.041699	1	1.04788	1.03218	0.867058	0.677831	0.121226	0.0516022	0.0572799	0.0466727	0.0496959	1	1.07335	1.05467	0.981912	0.818319	0.139098	0.0563728	0.0485533	0.0382799	0.0396045	1	1.1257	1.02357	0.787772	0.423527	0.0980706	0.0364502	0.0364555	0.0234077	0.0310117	1	1.09669	1.05441	0.696731	0.353276
ARGP	P0A8S1	HTH-type transcriptional regulator ArgP OS=Escherichia coli (strain K12) GN=argP PE=1 SV=1	36256.4	Cytosol	1	1.058	0.986622	0.485867	0.147096	0.103925	0.0454653	0.0438804	0.0327176	0.0296279	1	1.04993	1.03104	0.493756	0.198927	0.147406	0.0771606	0.0671213	0.0500964	0.0388361	1	1.03044	1.01561	0.458439	0.173018	0.125795	0.0497571	0.0492548	0.0409421	0.0305337	1	1.08807	1.00268	0.447196	0.151442	0.0974271	0.044046	0.0445035	0.0305007	0.0374208	1	1.06178	0.935857	0.441424	0.151712
ARGS	P11875	Arginine--tRNA ligase OS=Escherichia coli (strain K12) GN=argS PE=1 SV=1	72432.3	Cytosol	1	1.07345	1.05684	0.800142	0.0741431	0.0529194	0.0261771	0.0255733	0.0202988	0.0183099	1	1.07534	1.05232	0.797613	0.112733	0.0876406	0.056614	0.0418195	0.0287385	0.0254589	1	1.07365	1.04529	0.76776	0.087	0.0674978	0.0346472	0.0313795	0.0237437	0.0166338	1	1.04987	1.0686	0.511314	0.103542	0.0703941	0.0311302	0.0313324	0.0245482	0.0238367	1	1.06996	1.07101	0.511422	0.107462
ARGT	P09551	Lysine/arginine/ornithine-binding periplasmic protein OS=Escherichia coli (strain K12) GN=argT PE=1 SV=3	33817.4	Periplasm	1	1.08868	1.08199	0.983021	0.827378	0.595254	0.438877	0.526812	0.533234	0.532384	1	1.11658	1.06514	1.10872	0.883664	0.633866	0.473923	0.549775	0.581623	0.585656	1	1.06643	1.05468	1.08844	0.897011	0.635332	0.453612	0.551356	0.547784	0.584181	1	1.14598	0.988046	0.847605	0.634389	0.577096	0.575843	0.641316	0.653857	0.648612	1	0.976223	0.97631	0.76619	0.579911
AROA	P0A6D3	3-phosphoshikimate 1-carboxyvinyltransferase OS=Escherichia coli (strain K12) GN=aroA PE=1 SV=1	50304.4	Cytosol	1	1.10174	1.06539	1.01456	0.486487	0.0803576	0.0355034	0.0351652	0.031529	0.0262056	1	1.10714	1.04383	1.03794	0.457281	0.0831823	0.0314711	0.0346861	0.0277451	0.0250588	1	1.058	1.05056	1.043	0.426061	0.0711121	0.0325059	0.0339229	0.027527	0.0258649	1	1.06113	1.03542	0.900419	0.448933	0.112704	0.048285	0.0591016	0.0426406	0.0383627	1	1.06978	1.04819	0.917717	0.424681
AROB	P07639	3-dehydroquinate synthase OS=Escherichia coli (strain K12) GN=aroB PE=1 SV=1	42120.5	Cytosol	1	1.04862	0.975688	0.441518	0.183902	0.132395	0.0544586	0.0525768	0.0441296	0.0397925	1	1.05245	0.983504	0.451126	0.188989	0.137309	0.0552683	0.0536148	0.0418558	0.0441656	1	1.00104	0.996626	0.400766	0.215297	0.134625	0.0508242	0.0435725	0.0341466	0.0351863	1	1.08476	0.925509	0.428829	0.158432	0.105562	0.0301723	0.0331958	0.026468	0.029419	1	1.08259	0.905253	0.417384	0.149518
AROC	P12008	Chorismate synthase OS=Escherichia coli (strain K12) GN=aroC PE=1 SV=4	43007.7	Cytosol	1	1.07597	1.01253	0.637883	0.192961	0.119383	0.0466421	0.035321	0.025967	0.0225604	1	1.07798	1.02212	0.646814	0.211117	0.146709	0.0459486	0.0463995	0.0398791	0.0375987	1	1.08467	1.07756	0.701858	0.240514	0.182188	0.0575062	0.0533663	0.0500343	0.049186	1	1.01212	1.04531	0.689936	0.245902	0.129208	0.0485266	0.0475743	0.0397165	0.0362154	1	1.08182	1.05579	0.707496	0.249776
AROD	P05194	3-dehydroquinate dehydratase OS=Escherichia coli (strain K12) GN=aroD PE=1 SV=2	31115.8	Cytosol	1	1.03683	1.04257	0.738734	0.301059	0.0911269	0.0472604	0.0436011	0.0330262	0.0375243	1	1.06294	1.05779	0.756207	0.28617	0.0952459	0.045492	0.0452947	0.0315821	0.0327728	1	1.07783	1.04708	0.846038	0.303825	0.11666	0.0517708	0.0462179	0.0349223	0.0407866	1	0.974822	1.05524	0.736478	0.291608	0.103988	0.0459147	0.0443605	0.0364869	0.0354494	1	1.1237	1.01943	0.723779	0.266155
AROE	P15770	Shikimate dehydrogenase (NADP(+)) OS=Escherichia coli (strain K12) GN=aroE PE=1 SV=1	31399.5	Cytosol	1	1.05737	1.03956	0.741471	0.247164	0.0890128	0.0381107	0.037616	0.0337435	0.0302523	1	1.16235	1.09666	0.765184	0.229755	0.124097	0.0630032	0.0609355	0.0481304	0.038417	1	1.13176	1.09909	0.824334	0.245268	0.110405	0.0684757	0.0441951	0.028875	0.0264724	1	1.02653	0.98828	0.578837	0.182873	0.110601	0.0509776	0.0435111	0.0361639	0.0404769	1	1.05171	1.02787	0.695588	0.219618
AROG	P0AB91	Phospho-2-dehydro-3-deoxyheptonate aldolase, Phe-sensitive OS=Escherichia coli (strain K12) GN=aroG PE=1 SV=1	43884.6	Cytosol	1	1.07851	1.01163	0.668065	0.0569398	0.0460264	0.0276185	0.0275001	0.0220871	0.0205656	1	1.11172	1.04857	0.754486	0.0584924	0.0458893	0.0248219	0.0252253	0.0186759	0.017437	1	1.1141	1.04819	0.848669	0.0636252	0.0425477	0.0235377	0.0239618	0.021146	0.0145603	1	0.999913	1.05212	0.412766	0.14158	0.0956924	0.0545733	0.0552704	0.0607612	0.0533555	1	1.08758	1.00969	0.392479	0.141356
AROH	P00887	Phospho-2-dehydro-3-deoxyheptonate aldolase, Trp-sensitive OS=Escherichia coli (strain K12) GN=aroH PE=1 SV=4	41859.8	Cytosol	1	1.03148	0.859351	0.348995	0.138444	0.0953329	0.0459455	0.0445396	0.0379497	0.0279068	1	1.06989	0.910385	0.389744	0.185958	0.143411	0.0840576	0.0730461	0.0578731	0.0480236	1	1.06702	0.775332	0.198496	0.101727	0.0910488	0.0511499	0.0521696	0.0390112	0.0356989	1	0.989383	0.782	0.362769	0.129216	0.0945379	0.04481	0.0502055	0.0408759	0.0416691	1	1.10363	0.78729	0.350538	0.123389
AROK	P0A6D7	Shikimate kinase 1 OS=Escherichia coli (strain K12) GN=aroK PE=1 SV=2	21817.7	Cytosol	1	0.979211	0.931523	0.346259	0.134741	0.105052	0.0772394	0.124457	0.170741	0.217396	1	1.01941	0.947229	0.331378	0.1444	0.114392	0.0839972	0.144301	0.172289	0.228337	1	1.00264	0.980865	0.288069	0.113655	0.0931923	0.0735193	0.129687	0.169012	0.223701	1	1.08013	0.94083	0.532521	0.1864	0.110488	0.0854062	0.125211	0.181846	0.218658	1	1.05737	1.05196	0.531641	0.203103
AROL	P0A6E1	Shikimate kinase 2 OS=Escherichia coli (strain K12) GN=aroL PE=1 SV=3	19768.2	Cytosol	1	1.05531	1.02967	0.479117	0.158205	0.111951	0.050685	0.0537251	0.040135	0.037196	1	1.06256	1.01806	0.481488	0.14694	0.0996614	0.0479572	0.0509547	0.0366004	0.0367891	1	1.05324	1.01098	0.477971	0.153945	0.104692	0.0453805	0.0502422	0.0453438	0.0416182	1	1.04314	1.02693	0.457562	0.127987	0.0885028	0.0469632	0.0485024	0.0400846	0.0348493	1	1.06104	1.0432	0.463404	0.125649
AROM	P0AE28	Protein AroM OS=Escherichia coli (strain K12) GN=aroM PE=4 SV=1	26791.6	Cytosol	1	1.06422	1.02858	0.531352	0.199213	0.131742	0.0767439	0.0582171	0.040328	0.0370203	1	1.05982	1.01688	0.530293	0.20654	0.144725	0.0736871	0.0552492	0.0414365	0.0448563	1	1.04882	1.02133	0.532274	0.229765	0.168979	0.0775439	0.0605131	0.0426123	0.0416937	1	1.04927	1.02127	0.519068	0.181499	0.143574	0.0806634	0.0565767	0.0440479	0.0402279	1	1.07072	1.04312	0.528212	0.175077
ARTI	P30859	Putative ABC transporter arginine-binding protein 2 OS=Escherichia coli (strain K12) GN=artI PE=1 SV=3	32068.4	Periplasm	1	1.08994	1.1292	1.07213	1.07162	1.1365	0.910528	0.915415	0.78035	0.748848	1	1.07223	1.06704	1.10778	1.03128	1.04987	0.881089	0.877027	0.818762	0.773158	1	1.09687	1.10267	1.15167	1.14704	1.12386	0.932027	0.968663	0.861111	0.833867	1	1.18801	1.00361	0.902606	0.784009	0.848312	0.898199	0.948173	0.942913	0.8844	1	0.934342	0.983685	0.806352	0.737098
ARTJ	P30860	ABC transporter arginine-binding protein 1 OS=Escherichia coli (strain K12) GN=artJ PE=1 SV=2	31968.3	Periplasm	1	1.07269	1.04082	0.888625	0.770653	0.748866	0.45114	0.458214	0.413529	0.402237	1	1.05001	1.04023	0.871327	0.822645	0.779266	0.43948	0.395794	0.415147	0.400045	1	1.1109	1.07064	1.04839	0.995011	0.973252	0.546676	0.448216	0.432009	0.442026	1	1.13802	1.0557	0.72372	0.538597	0.40553	0.26315	0.299264	0.288255	0.293629	1	1.00062	1.03227	0.600267	0.425343
ARTP	P0AAF6	Arginine transport ATP-binding protein ArtP OS=Escherichia coli (strain K12) GN=artP PE=1 SV=1	29066.4	Cytosol	1	1.01348	0.938957	0.47221	0.144006	0.0945124	0.0461537	0.0409139	0.0360209	0.0327514	1	1.02476	0.982447	0.500204	0.171029	0.116648	0.045568	0.0468258	0.0342578	0.0297525	1	1.03947	1.01037	0.489649	0.170072	0.125808	0.0509434	0.0519301	0.0348061	0.0400215	1	1.04479	1.02027	0.483122	0.147453	0.103236	0.0499987	0.0435395	0.0370923	0.0402117	1	1.04575	1.01595	0.481303	0.141264
ARTQ	P0AE34	Arginine ABC transporter permease protein ArtQ OS=Escherichia coli (strain K12) GN=artQ PE=1 SV=1	27689.2	Inner_membrane	1	1.05931	1.04391	0.586973	0.316003	0.266578	0.177339	0.13437	0.0612252	0.0504426	1	1.05493	1.02019	0.485161	0.148963	0.0982306	0.0497242	0.05031	0.0381544	0.0375448	1	1.04536	1.02736	0.599377	0.311334	0.249246	0.169059	0.109718	0.0572375	0.0481386	1	1.04476	1.01716	0.491594	0.194385	0.192277	0.141182	0.0980846	0.0514046	0.052522	1	1.06636	1.02881	0.586419	0.305824
ASD	P0A9Q9	Aspartate-semialdehyde dehydrogenase OS=Escherichia coli (strain K12) GN=asd PE=1 SV=1	43199.7	Cytosol	1	1.01929	1.09722	0.968628	0.711386	0.0894025	0.0286931	0.0252784	0.0229595	0.0209353	1	1.03353	1.11238	0.995656	0.704308	0.0922719	0.0328442	0.0322193	0.0264517	0.025689	1	1.02772	1.09852	1.04953	0.668624	0.0887182	0.0284544	0.0254077	0.0205292	0.0205619	1	1.06578	1.03232	0.862957	0.589525	0.106805	0.0274627	0.0328861	0.0306558	0.028065	1	1.08219	1.07984	0.899784	0.603312
ASMA	P28249	Protein AsmA OS=Escherichia coli (strain K12) GN=asmA PE=3 SV=2	74018.7	Inner_membrane	1	1.04412	1.02585	0.815323	0.756207	0.70855	0.121496	0.0805984	0.0643969	0.0533758	1	1.05963	1.03699	0.790551	0.796575	0.696504	0.108221	0.0663953	0.0632158	0.0580112	1	1.03884	1.04984	0.870808	0.969865	0.873728	0.130149	0.090803	0.0839768	0.080246	1	1.03345	1.04775	0.719289	0.589616	0.506488	0.144538	0.108114	0.0963878	0.102357	1	1.12793	1.06206	0.71962	0.529033
ASNA	P00963	Aspartate--ammonia ligase OS=Escherichia coli (strain K12) GN=asnA PE=1 SV=1	40179.3	Cytosol	1	0.752847	0.624336	0.138553	0.0482798	0.041669	0.0245713	0.0268862	0.0201016	0.0215673	1	0.655395	0.603862	0.152828	0.0629988	0.0524919	0.029025	0.0308435	0.0251545	0.024421	1	0.72537	0.663089	0.190293	0.0898265	0.0543831	0.0324943	0.0351508	0.0311164	0.030444	1	0.736339	0.538645	0.223945	0.0760651	0.0511186	0.0214492	0.0215868	0.0165598	0.0166517	1	0.739742	0.501552	0.221521	0.0766319
ASNB	P22106	Asparagine synthetase B [glutamine-hydrolyzing] OS=Escherichia coli (strain K12) GN=asnB PE=1 SV=3	70637.6	Cytosol	1	1.0563	1.0051	0.315273	0.135443	0.107943	0.0683648	0.065851	0.0553464	0.0531234	1	1.07577	1.01814	0.295878	0.117002	0.0959347	0.0580506	0.0604942	0.0508046	0.0455675	1	1.07972	1.00851	0.281571	0.119061	0.0930274	0.0546792	0.0573136	0.0422288	0.0437543	1	1.05616	0.991277	0.38731	0.136787	0.100586	0.0603832	0.0588329	0.0594033	0.0455191	1	1.06075	1.00752	0.393698	0.145976
ASNC	P0ACI6	Regulatory protein AsnC OS=Escherichia coli (strain K12) GN=asnC PE=1 SV=1	19282.6	Cytosol	1	1.07015	1.00683	0.65019	0.145085	0.0816021	0.0433324	0.0468503	0.0348863	0.0360396	1	1.07001	1.0384	0.627682	0.130633	0.0811262	0.0409613	0.0373993	0.0318249	0.0294212	1	1.08885	1.04472	0.62381	0.118264	0.0729872	0.0383288	0.0310677	0.0294826	0.026825	1	1.00881	0.99945	0.447481	0.129452	0.0819216	0.0375998	0.0434835	0.0322704	0.0308941	1	1.04038	1.02773	0.445033	0.134086
ASNS	P0A8M0	Asparagine--tRNA ligase OS=Escherichia coli (strain K12) GN=asnS PE=1 SV=2	57119.6	Cytosol	1	1.08375	1.04166	1.10818	0.922193	0.453513	0.0366085	0.0423824	0.0306215	0.0267456	1	1.06814	1.03961	1.07309	0.8937	0.487434	0.0445211	0.0426536	0.0361224	0.0294593	1	1.0663	1.0502	1.08411	0.888067	0.500274	0.0483189	0.0468047	0.0374408	0.0369221	1	1.09733	1.15477	0.980633	0.780818	0.380297	0.0530715	0.0462182	0.0376822	0.0338448	1	1.0787	1.08045	1.01314	0.77246
ASPA	P0AC38	Aspartate ammonia-lyase OS=Escherichia coli (strain K12) GN=aspA PE=1 SV=1	59137.2	Cytosol	1	1.05623	1.0327	0.943474	0.0474914	0.0437368	0.0156501	0.0173228	0.016029	0.0131981	1	1.06059	1.04474	0.923711	0.0448754	0.0351511	0.0168877	0.0176486	0.0163265	0.0147458	1	1.04905	1.02926	0.902626	0.0500011	0.0392451	0.0139631	0.0143614	0.0126558	0.0124084	1	1.0773	1.08296	0.836125	0.131658	0.0809827	0.0251409	0.0232341	0.0199555	0.018408	1	1.05953	1.08313	0.838555	0.114902
ASPC	P00509	Aspartate aminotransferase OS=Escherichia coli (strain K12) GN=aspC PE=1 SV=1	47956.1	Cytosol	1	1.07148	1.05908	1.10165	1.06137	0.718038	0.0466947	0.0460612	0.0291137	0.0299387	1	1.07883	1.02854	1.11805	1.08317	0.800105	0.0366126	0.0346452	0.0221974	0.0243083	1	1.10307	1.05915	1.18816	1.10923	0.872622	0.0432994	0.0417733	0.0285746	0.0263006	1	1.02723	1.09583	0.94846	0.810332	0.488112	0.0392152	0.0360042	0.0286412	0.026452	1	1.0749	1.069	0.984077	0.824876
ASPS	P21889	Aspartate--tRNA ligase OS=Escherichia coli (strain K12) GN=aspS PE=1 SV=1	73490.0	Cytosol	1	1.07426	0.966122	0.977342	0.734783	0.121716	0.0323665	0.0249458	0.0193908	0.0198347	1	1.03293	0.930883	0.921241	0.681695	0.119836	0.0288088	0.020013	0.0164265	0.0162779	1	1.07339	0.960363	0.916763	0.59444	0.10381	0.0248415	0.0207767	0.0172626	0.0175357	1	1.11115	1.07406	0.971027	0.754894	0.193467	0.0346562	0.0338689	0.0282827	0.0272246	1	1.10568	1.06772	0.988487	0.745977
ASTC	P77581	Succinylornithine transaminase OS=Escherichia coli (strain K12) GN=astC PE=1 SV=1	46959.3	Cytosol	1	1.11813	1.04533	0.902167	0.299209	0.113948	0.0497759	0.0469984	0.0344585	0.0303266	1	1.09377	1.02323	0.869561	0.279874	0.0944339	0.0329611	0.0341987	0.0297784	0.0245812	1	1.10781	1.01918	0.862388	0.235403	0.0881752	0.0387134	0.0342716	0.0274693	0.0311632	1	1.06283	1.01453	0.715104	0.198562	0.084954	0.0297912	0.0305284	0.020589	0.0165403	1	1.11864	1.06987	0.776542	0.237771
ASTD	P76217	N-succinylglutamate 5-semialdehyde dehydrogenase OS=Escherichia coli (strain K12) GN=astD PE=1 SV=1	55569.9	Cytosol	1	1.0727	1.05873	0.704693	0.225123	0.107206	0.0502019	0.0496435	0.0429683	0.0412075	1	1.07092	1.0244	0.767529	0.195022	0.0944173	0.0396614	0.0430794	0.0334976	0.0295777	1	1.05917	1.02363	0.810206	0.174256	0.0792244	0.0414893	0.0415514	0.0329451	0.0273333	1	1.04023	1.05182	0.729657	0.216374	0.119817	0.0712512	0.0783856	0.0674108	0.0903643	1	1.07929	1.0442	0.694872	0.215623
ATPA	P0ABB0	ATP synthase subunit alpha OS=Escherichia coli (strain K12) GN=atpA PE=1 SV=1	60915.7	Cytosol	1	1.08993	1.02167	0.83582	0.530138	0.564623	0.0497579	0.0349634	0.026837	0.0255885	1	1.08843	1.01986	0.805097	0.4688	0.499074	0.0431039	0.0362825	0.0302077	0.0280099	1	1.01536	0.964732	0.783006	0.459932	0.444387	0.0325094	0.0286213	0.0225658	0.0188461	1	1.03823	1.04532	0.831783	0.44582	0.378199	0.0518809	0.0476205	0.0422308	0.0386292	1	1.06147	1.03247	0.835538	0.439833
ATPB	P0AB98	ATP synthase subunit a OS=Escherichia coli (strain K12) GN=atpB PE=1 SV=1	32575.0	Inner_membrane	1	1.04271	1.02099	0.94416	0.721415	0.588643	0.314636	0.230219	0.134979	0.0809717	1	1.06281	1.0606	0.864638	0.685811	0.607344	0.320755	0.2447	0.12145	0.0852024	1	0.985625	0.906782	0.810193	0.603572	0.453505	0.252335	0.186906	0.105007	0.0670623	1	1.10191	1.03092	0.742522	0.619338	0.639502	0.596289	0.290182	0.149861	0.0881044	1	1.04159	1.03361	0.738565	0.634659
ATPC	P0A6E6	ATP synthase epsilon chain OS=Escherichia coli (strain K12) GN=atpC PE=1 SV=2	16892.1	Cytosol	1	1.06377	1.06336	0.79062	0.506937	0.555557	0.110707	0.0793089	0.0762371	0.0896607	1	1.05579	1.0387	0.791391	0.423506	0.442616	0.0991996	0.0737954	0.0720029	0.0837095	1	1.02369	1.0264	0.735139	0.427977	0.407541	0.091922	0.0693316	0.066284	0.0739999	1	1.29776	0.949021	0.772661	0.394877	0.403529	0.132274	0.104211	0.0846272	0.109731	1	0.993554	0.972413	0.667253	0.375496
ATPD	P0ABB4	ATP synthase subunit beta OS=Escherichia coli (strain K12) GN=atpD PE=1 SV=2	54934.1	Cytosol	1	0.922658	0.719508	0.45742	0.419463	0.463154	0.0283593	0.0275767	0.0194125	0.0175227	1	0.912455	0.78036	0.42607	0.407555	0.457552	0.033183	0.0321627	0.0230917	0.0205149	1	0.906666	0.759377	0.433782	0.418218	0.455202	0.0274951	0.0241954	0.0182675	0.0172919	1	0.866407	0.851443	0.579135	0.414854	0.377647	0.0541119	0.0439114	0.0361198	0.0329363	1	0.908767	0.817701	0.595597	0.426674
ATPE	P68699	ATP synthase subunit c OS=Escherichia coli (strain K12) GN=atpE PE=1 SV=1	8479.56	Inner_membrane	1	1.10685	1.09254	0.908944	0.80116	0.731727	0.551056	0.665776	0.750606	0.743055	1	1.08789	1.04787	0.860005	0.701773	0.624518	0.488708	0.66108	0.643495	0.612295	1	1.09087	1.03898	0.813432	0.670456	0.59494	0.515124	0.608893	0.637073	0.630934	1	1.41807	0.96348	0.693875	0.275324	0.335729	0.211667	0.281545	0.201977	0.238585	1	1.08069	0.973239	0.616399	0.265891
ATPF	P0ABA0	ATP synthase subunit b OS=Escherichia coli (strain K12) GN=atpF PE=1 SV=1	20747.8	Inner_membrane	1	1.08991	1.10626	0.895921	0.86349	0.852835	0.645897	0.695138	0.71379	0.710201	1	0.951913	0.989929	0.824941	0.722433	0.699815	0.578942	0.660483	0.706857	0.64994	1	0.903842	0.9487	0.851846	0.849702	0.744942	0.661156	0.73937	0.759198	0.695645	1	0.974913	0.934719	0.835919	0.603131	0.468699	0.457669	0.578434	0.497454	0.483234	1	1.03603	1.00735	0.84885	0.652748
ATPG	P0ABA6	ATP synthase gamma chain OS=Escherichia coli (strain K12) GN=atpG PE=1 SV=1	36942.1	Cytosol	1	0.994273	0.882272	0.637417	0.578562	0.613779	0.0640906	0.0521382	0.044088	0.0392529	1	1.04713	0.913827	0.64026	0.60415	0.676656	0.0691309	0.0637831	0.0518466	0.0482835	1	0.958257	0.827786	0.571265	0.567239	0.590257	0.0578689	0.0458544	0.035467	0.0337613	1	0.974546	0.909083	0.657137	0.497774	0.457958	0.0571329	0.0418845	0.042596	0.0377832	1	1.08047	0.934151	0.709617	0.511961
ATPH	P0ABA4	ATP synthase subunit delta OS=Escherichia coli (strain K12) GN=atpH PE=1 SV=1	21267.3	Cytosol	1	0.904598	0.922176	0.72679	0.505378	0.337106	0.0877652	0.0879884	0.0969133	0.101485	1	0.995586	0.999415	0.795088	0.481557	0.342502	0.089292	0.103565	0.101208	0.0959526	1	0.919267	0.952655	0.765964	0.51373	0.365002	0.0838239	0.100457	0.100276	0.105514	1	1.11599	0.947989	0.720594	0.490073	0.279434	0.0637984	0.0606786	0.0477097	0.044709	1	1.08885	0.95493	0.684004	0.475836
AVTA	P09053	Valine--pyruvate aminotransferase OS=Escherichia coli (strain K12) GN=avtA PE=1 SV=3	51434.2	Cytosol	1	1.10169	1.03792	0.882606	0.26291	0.152448	0.0813927	0.0815432	0.0611039	0.0547155	1	1.11911	1.0774	0.909989	0.190675	0.0835962	0.0290656	0.0297633	0.0206	0.0175373	1	1.08453	1.02901	0.880937	0.197559	0.102492	0.0405181	0.0391193	0.0329275	0.0286733	1	1.05225	1.04709	0.776976	0.243744	0.124307	0.0479083	0.0419758	0.0282365	0.0299216	1	1.06114	1.04335	0.767228	0.266681
AZOR	P41407	FMN-dependent NADH-azoreductase OS=Escherichia coli (strain K12) GN=azoR PE=1 SV=3	24165.1	Cytosol	1	1.04855	1.02772	0.926685	0.48848	0.124038	0.0480264	0.0532964	0.0498657	0.0522601	1	1.05631	1.03607	0.895926	0.456294	0.0993196	0.0366263	0.0395741	0.0309257	0.0333139	1	1.05125	1.02416	0.929378	0.429181	0.11068	0.0424003	0.0408606	0.0391811	0.0348113	1	1.21209	0.996781	0.761306	0.389966	0.126882	0.0549404	0.0595189	0.0481822	0.038648	1	1.12062	1.05155	0.781735	0.353462
BAER	P69228	Transcriptional regulatory protein BaeR OS=Escherichia coli (strain K12) GN=baeR PE=1 SV=1	30158.3	Cytosol	1	0.998046	0.92708	0.691084	0.386363	0.1838	0.0624038	0.053283	0.0441021	0.0415898	1	1.02758	1.05468	0.752674	0.462191	0.209793	0.0715488	0.0608297	0.0417628	0.0371879	1	1.00244	0.964468	0.77288	0.493917	0.23522	0.0834591	0.062245	0.0429152	0.0403573	1	1.04045	1.07677	0.66317	0.358074	0.239225	0.0664046	0.0704963	0.0638014	0.0563989	1	1.13314	1.02511	0.80807	0.50799
BAMA	P0A940	Outer membrane protein assembly factor BamA OS=Escherichia coli (strain K12) GN=bamA PE=1 SV=1	100923.0	Outer_membrane	1	1.07937	1.03917	0.979408	0.643052	0.335686	0.199496	0.218354	0.19593	0.165547	1	1.09145	1.05739	0.984966	0.683375	0.386459	0.250961	0.268271	0.238841	0.216796	1	1.10749	1.08117	1.03058	0.688061	0.3545	0.2283	0.247567	0.218546	0.191593	1	1.02634	1.0954	0.939349	0.673218	0.32032	0.198142	0.204085	0.179775	0.139618	1	1.09352	1.08331	1.00277	0.705386
BAMB	P77774	Outer membrane protein assembly factor BamB OS=Escherichia coli (strain K12) GN=bamB PE=1 SV=1	44897.5	Outer_membrane	1	1.12606	1.05112	0.934322	0.660711	0.347601	0.206408	0.223833	0.197078	0.18519	1	1.14518	1.0846	0.937606	0.641111	0.332848	0.238701	0.24609	0.200365	0.196168	1	1.151	1.08971	0.968924	0.62371	0.306269	0.21826	0.233796	0.209139	0.18378	1	1.0774	1.09103	0.887859	0.659723	0.347995	0.236325	0.213369	0.194049	0.149086	1	1.05754	1.08747	0.92137	0.675775
BAMC	P0A903	Outer membrane protein assembly factor BamC OS=Escherichia coli (strain K12) GN=bamC PE=1 SV=1	40314.1	Outer_membrane	1	1.12148	1.09584	1.06448	1.02348	0.654358	0.471567	0.585485	0.608366	0.62359	1	1.08484	1.05729	1.04766	1.03025	0.689596	0.492965	0.57506	0.600906	0.617883	1	1.07054	1.10924	1.09163	1.07354	0.683676	0.496077	0.590477	0.605022	0.639718	1	1.14084	1.03543	0.915743	0.722588	0.55549	0.44999	0.520099	0.548569	0.54294	1	1.0673	1.06298	0.911528	0.743969
BAMD	P0AC02	Outer membrane protein assembly factor BamD OS=Escherichia coli (strain K12) GN=bamD PE=1 SV=1	30160.5	Outer_membrane	1	1.07003	1.02404	0.679523	0.291819	0.280711	0.19798	0.212616	0.189025	0.166664	1	1.07679	1.0116	0.71037	0.35934	0.318988	0.229348	0.242766	0.222296	0.201289	1	1.0413	1.0098	0.675162	0.318402	0.284524	0.215949	0.241019	0.218727	0.189626	1	1.07279	0.962536	0.678651	0.21898	0.198953	0.164627	0.160948	0.144454	0.10162	1	1.06952	1.01093	0.697204	0.246898
BAME	P0A937	Outer membrane protein assembly factor BamE OS=Escherichia coli (strain K12) GN=bamE PE=1 SV=1	13095.7	Outer_membrane	1	1.04864	1.0316	0.750787	0.617725	0.506556	0.34876	0.364927	0.376357	0.348939	1	1.05349	1.02542	0.875984	0.781786	0.652427	0.436122	0.465193	0.432959	0.484732	1	1.05394	1.01968	0.779639	0.554084	0.410969	0.259955	0.287722	0.289568	0.278447	1	1.09125	1.03743	0.627014	0.341635	0.357377	0.200741	0.179418	0.20282	0.216951	1	1.05936	1.05261	0.505935	0.183177
BCP	P0AE52	Putative peroxiredoxin bcp OS=Escherichia coli (strain K12) GN=bcp PE=1 SV=1	20772.9	Cytosol	1	1.04927	1.07908	0.872807	0.335185	0.276517	0.250652	0.393679	0.41419	0.420741	1	1.07734	1.0737	0.835842	0.305334	0.261095	0.230225	0.318955	0.372111	0.386101	1	1.01527	1.01857	0.820382	0.321418	0.259066	0.247198	0.346955	0.372069	0.381482	1	1.01853	1.04136	0.803079	0.347595	0.229773	0.200577	0.265952	0.304326	0.333233	1	1.05473	1.05933	0.837526	0.360002
BEPA	P66948	Beta-barrel assembly-enhancing protease OS=Escherichia coli (strain K12) GN=bepA PE=1 SV=1	57082.6	Outer_membrane	1	1.09302	1.05289	0.757875	0.521953	0.428734	0.0975595	0.0746058	0.0596168	0.0533133	1	1.14949	1.05923	0.835517	0.567167	0.485723	0.124933	0.0973675	0.0636411	0.0591866	1	1.09263	1.06271	0.858996	0.639593	0.547228	0.0834609	0.0681215	0.0574409	0.0529611	1	1.02178	0.996688	0.688636	0.438887	0.368245	0.0603132	0.0680853	0.051455	0.0529075	1	1.07506	1.0122	0.680987	0.421652
BETB	P17445	NAD/NADP-dependent betaine aldehyde dehydrogenase OS=Escherichia coli (strain K12) GN=betB PE=1 SV=3	57975.3	Cytosol	1	1.05845	1.02429	0.531837	0.130768	0.0821555	0.0449709	0.0410228	0.0345617	0.0348885	1	1.07813	1.04211	0.50999	0.10938	0.0801422	0.0430964	0.0389908	0.0363564	0.0305861	1	1.09108	1.07477	0.515367	0.121229	0.0877564	0.0428823	0.0481462	0.0393875	0.0355155	1	1.04335	1.05978	0.477089	0.125961	0.0836446	0.0382454	0.0388739	0.0342358	0.0328188	1	1.10326	1.05288	0.485858	0.124511
BFR	P0ABD3	Bacterioferritin OS=Escherichia coli (strain K12) GN=bfr PE=1 SV=1	20545.8	Cytosol	1	1.21187	1.08482	0.846311	0.637316	0.630813	0.484337	0.532477	0.485597	0.403101	1	1.17477	1.05348	0.84584	0.573588	0.494901	0.438207	0.43166	0.405033	0.347151	1	1.13754	1.02334	0.86563	0.718934	0.648893	0.568695	0.616234	0.529825	0.44464	1	1.01162	1.02991	0.8286	0.655684	0.5081	0.567355	0.560468	0.522746	0.466935	1	1.07355	1.11686	0.898417	0.661543
BGLA	Q46829	6-phospho-beta-glucosidase BglA OS=Escherichia coli (strain K12) GN=bglA PE=1 SV=2	62999.1	Cytosol	1	1.11516	1.05279	1.14864	0.626285	0.0695129	0.0332308	0.0365589	0.0299859	0.0250655	1	0.989876	1.02916	1.02039	0.575333	0.0674695	0.0295814	0.0325577	0.0240565	0.0248011	1	1.07757	1.07758	1.12016	0.502059	0.0890322	0.0404689	0.0366991	0.0335673	0.0281293	1	1.08825	1.08753	1.00943	0.54319	0.119732	0.0516175	0.0461414	0.0322698	0.027377	1	1.12325	1.08926	1.03924	0.513714
BGLX	P33363	Periplasmic beta-glucosidase OS=Escherichia coli (strain K12) GN=bglX PE=3 SV=2	95610.1	Periplasm	1	1.07389	1.04619	1.03835	0.697779	0.11045	0.0465837	0.0425316	0.0355914	0.0310495	1	1.08758	1.06218	1.12246	0.7525	0.136937	0.0600655	0.0539409	0.0445496	0.0416609	1	1.02861	1.04877	1.09449	0.705818	0.112272	0.0439808	0.0478742	0.0379736	0.0403059	1	1.0199	1.07836	0.922897	0.681742	0.157575	0.0423116	0.0495608	0.0413656	0.0414611	1	1.08032	1.05179	0.978494	0.657736
BIOD2	P0A6E9	ATP-dependent dethiobiotin synthetase BioD 2 OS=Escherichia coli (strain K12) GN=bioD2 PE=3 SV=1	27371.0	Cytosol	1	1.10187	1.01166	0.731134	0.467206	0.344536	0.112814	0.0914847	0.0681369	0.0513382	1	1.08463	1.04703	0.747842	0.502645	0.39354	0.135689	0.0969572	0.0706105	0.0612517	1	1.05496	1.07121	0.844915	0.618505	0.44165	0.123445	0.0811886	0.0578547	0.0508595	1	1.09614	1.06288	0.605415	0.311264	0.233797	0.0884903	0.0609353	0.0474427	0.0411755	1	1.06485	1.03398	0.694355	0.424948
BIOH	P13001	Pimeloyl-[acyl-carrier protein] methyl ester esterase OS=Escherichia coli (strain K12) GN=bioH PE=1 SV=1	30949.6	Cytosol	1	1.08295	1.03507	0.572123	0.23237	0.11486	0.0618892	0.0568968	0.0397423	0.0401509	1	1.04306	1.01246	0.57755	0.236815	0.104781	0.0497399	0.0472351	0.035704	0.0339126	1	1.13341	1.00422	0.615468	0.240589	0.122725	0.0482939	0.0504658	0.0392019	0.0372285	1	1.05685	1.02105	0.572531	0.220053	0.116408	0.0598769	0.0551767	0.0411693	0.0407319	1	1.0831	1.06938	0.556724	0.221869
BIRA	P06709	Bifunctional ligase/repressor BirA OS=Escherichia coli (strain K12) GN=birA PE=1 SV=1	39471.8	Inner_membrane	1	1.02599	0.874646	0.335459	0.108177	0.0712273	0.0469767	0.051051	0.0467661	0.0474018	1	1.02591	0.874948	0.320167	0.109389	0.0686402	0.039274	0.0408447	0.0267687	0.0300276	1	1.07708	0.814934	0.287067	0.111794	0.0727838	0.054843	0.0537085	0.047655	0.0426326	1	1.06572	0.755519	0.330438	0.110319	0.0725367	0.0350949	0.0352452	0.0315756	0.0246206	1	1.04853	0.764893	0.352405	0.128219
BISC	P20099	Biotin sulfoxide reductase OS=Escherichia coli (strain K12) GN=bisC PE=1 SV=3	91408.1	Cytosol	1	1.07208	1.02748	0.630232	0.282455	0.195363	0.0715463	0.0553702	0.0431113	0.0430387	1	1.03895	0.999835	0.640053	0.322338	0.224485	0.0763429	0.0555343	0.0413947	0.0380971	1	1.05906	1.00657	0.627034	0.297614	0.226045	0.107854	0.0665627	0.0485659	0.0465288	1	1.04784	1.01863	0.537424	0.215474	0.159474	0.0767621	0.0715689	0.0653528	0.0505678	1	1.07617	1.02432	0.58426	0.239508
BLC	P0A901	Outer membrane lipoprotein Blc OS=Escherichia coli (strain K12) GN=blc PE=1 SV=1	21557.3	Outer_membrane	1	1.06455	1.03456	0.763248	0.494379	0.354732	0.239131	0.260821	0.226025	0.209671	1	1.10138	1.06126	0.731079	0.466821	0.343547	0.240735	0.234648	0.222269	0.215151	1	1.083	1.06414	0.79635	0.531671	0.376837	0.26832	0.274712	0.244247	0.225814	1	1.05937	1.05051	0.708361	0.413404	0.300281	0.222001	0.21595	0.196927	0.186452	1	1.08419	0.978885	0.756347	0.369838
BLUR	P75989	HTH-type transcriptional repressor BluR OS=Escherichia coli (strain K12) GN=bluR PE=1 SV=1	30136.9	Cytosol	1	1.0894	1.01304	0.684958	0.362417	0.265355	0.0939743	0.0690729	0.0506488	0.0493136	1	1.06488	1.00664	0.646223	0.337326	0.252046	0.0953261	0.0631464	0.0340812	0.0317989	1	1.07723	1.03896	0.551241	0.224679	0.166673	0.0578905	0.0576917	0.042988	0.0445259	1	1.02621	1.01489	0.529846	0.221354	0.170378	0.0789181	0.0624411	0.0466691	0.0497314	1	1.05332	1.03166	0.562073	0.292045
BOLA	P0ABE2	DNA-binding transcriptional regulator BolA OS=Escherichia coli (strain K12) GN=bolA PE=1 SV=1	12730.6	Cytosol	1	1.017	0.978633	0.619415	0.277975	0.216216	0.111081	0.0948167	0.0694132	0.0600355	1	0.983537	0.997908	0.691684	0.359264	0.262761	0.124838	0.0977257	0.0746118	0.0504677	1	1.04346	0.987173	0.658178	0.326806	0.271571	0.137915	0.106803	0.0900456	0.0618591	1	1.02765	1.06549	0.658915	0.327855	0.211934	0.143674	0.0926871	0.0908353	0.0552358	1	1.04466	0.982568	0.652952	0.313419
BORD	P77330	Prophage lipoprotein Bor homolog OS=Escherichia coli (strain K12) GN=borD PE=3 SV=1	12674.1	Outer_membrane	1	1.05064	1.00076	0.7237	0.798946	0.906396	0.721297	0.831497	0.631979	0.732503	1	1.071	1.04967	0.660649	0.869304	0.935177	0.65447	0.654208	0.589067	0.697984	1	0.965869	0.924581	0.654863	0.771207	0.777484	0.627555	0.673204	0.593411	0.665745	1	1.15864	1.00317	0.694069	0.349013	0.430831	0.318808	0.403764	0.426507	0.520392	1	0.992922	1.06163	0.651259	0.341495
BTSR	P0AFT5	Transcriptional regulatory protein BtsR OS=Escherichia coli (strain K12) GN=btsR PE=1 SV=1	30074.3	Cytosol	1	1.05556	1.017	0.484601	0.161654	0.109841	0.0542136	0.0523907	0.0386972	0.0364821	1	1.05004	1.022	0.488237	0.159726	0.105136	0.049258	0.0532009	0.0359548	0.0353804	1	1.05339	1.01168	0.488287	0.16903	0.106205	0.0519943	0.0504615	0.033939	0.0355716	1	1.02171	1.05127	0.442073	0.140995	0.0891239	0.0466329	0.0475353	0.0356227	0.040095	1	1.05901	1.04466	0.482557	0.139659
BTUB	P06129	Vitamin B12 transporter BtuB OS=Escherichia coli (strain K12) GN=btuB PE=1 SV=2	73234.8	Outer_membrane	1	1.10853	1.03033	0.699031	0.612728	0.58359	0.412078	0.469361	0.408815	0.376203	1	1.08144	1.03831	0.635842	0.627248	0.587529	0.407177	0.446172	0.371363	0.361095	1	1.12201	1.01909	0.644715	0.668946	0.605248	0.478977	0.554015	0.494072	0.437458	1	1.04242	1.06771	0.796485	0.548139	0.463078	0.368237	0.376536	0.353174	0.283023	1	1.12331	1.06999	0.853049	0.578774
BTUE	P06610	Thioredoxin/glutathione peroxidase BtuE OS=Escherichia coli (strain K12) GN=btuE PE=1 SV=1	23377.4	Cytosol	1	1.05697	0.968436	0.336625	0.15666	0.111619	0.0587164	0.0485303	0.041974	0.0371119	1	1.0459	0.939788	0.316276	0.126317	0.103096	0.0505513	0.0460072	0.0343774	0.0410987	1	1.05444	0.939944	0.291902	0.130303	0.0921442	0.0496554	0.0503865	0.0407638	0.0341786	1	1.06301	0.882177	0.392947	0.152853	0.101853	0.0465278	0.0438682	0.0285899	0.0242156	1	1.0709	0.911902	0.363839	0.150927
BTUR	P0A9H5	Cob(I)yrinic acid a,c-diamide adenosyltransferase OS=Escherichia coli (strain K12) GN=btuR PE=3 SV=1	24390.8	Cytosol	1	1.06502	1.03284	0.584133	0.218016	0.0949171	0.0449277	0.0442778	0.0315654	0.0324962	1	1.08903	1.06452	0.774258	0.299928	0.0927581	0.0466581	0.050872	0.0403077	0.035425	1	1.08329	1.03806	0.642246	0.256867	0.114238	0.0620151	0.0693782	0.0456879	0.0423972	1	1.09603	1.04775	0.70575	0.329467	0.104292	0.0481339	0.0419626	0.0339994	0.0341229	1	1.07494	1.04844	0.650594	0.305705
CADA	P0A9H3	Inducible lysine decarboxylase OS=Escherichia coli (strain K12) GN=cadA PE=1 SV=1	91460.9	Cytosol	1	1.07378	1.01303	0.868539	0.761454	0.71987	0.536119	0.0827164	0.0666068	0.0629168	1	1.06357	1.02406	0.9065	0.815812	0.787903	0.597633	0.0761914	0.053271	0.0550425	1	1.09891	1.05201	1.00037	0.813902	0.769824	0.599334	0.0876124	0.0656058	0.0630384	1	1.08827	1.02569	0.733981	0.495109	0.466354	0.332119	0.121474	0.0950942	0.112664	1	1.08209	1.04668	0.708312	0.499241
CADC	P23890	Transcriptional activator CadC OS=Escherichia coli (strain K12) GN=cadC PE=1 SV=1	63447.6	Inner_membrane	1	1.05549	1.02765	0.479948	0.150009	0.101143	0.0515243	0.0517743	0.0421992	0.0382769	1	1.04324	1.01307	0.4804	0.15048	0.0979844	0.0509572	0.0530557	0.0400134	0.0395218	1	1.05101	1.01625	0.47077	0.142998	0.095743	0.0512523	0.0514433	0.0408065	0.0374274	1	1.04292	1.02917	0.453123	0.127735	0.0883711	0.0473586	0.0508913	0.034958	0.0379274	1	1.04452	1.02551	0.458171	0.133217
CAN	P61517	Carbonic anhydrase 2 OS=Escherichia coli (strain K12) GN=can PE=1 SV=1	27657.5	Cytosol	1	1.08193	1.06853	0.948963	0.857999	0.901457	0.674413	0.470722	0.0985704	0.091368	1	1.06198	1.05395	0.942084	0.860363	0.860399	0.695947	0.447601	0.0768846	0.0603058	1	1.08444	1.06463	0.984078	0.903819	0.864371	0.693773	0.479598	0.0497553	0.0418936	1	0.982703	1.05985	0.905275	0.791294	0.832664	0.730585	0.398136	0.0369419	0.0274446	1	1.07035	1.04012	0.942848	0.833605
CARA	P0A6F1	Carbamoyl-phosphate synthase small chain OS=Escherichia coli (strain K12) GN=carA PE=1 SV=1	46216.5	Cytosol	1	1.06794	1.04356	0.690162	0.376411	0.139072	0.0558677	0.0546322	0.0470407	0.0508969	1	1.04706	1.0155	0.648691	0.326517	0.128293	0.0506546	0.0425974	0.0327094	0.0283443	1	1.03489	1.00034	0.609443	0.283669	0.125405	0.0490873	0.042505	0.0351403	0.0313347	1	1.10339	1.03375	0.738455	0.434822	0.204155	0.0572642	0.0617948	0.038593	0.0416861	1	1.06489	1.07191	0.797994	0.471878
CARB	P00968	Carbamoyl-phosphate synthase large chain OS=Escherichia coli (strain K12) GN=carB PE=1 SV=2	131399.0	Cytosol	1	1.06645	1.02238	0.84129	0.644913	0.141816	0.0489376	0.0479955	0.0382234	0.0382788	1	1.06657	1.00628	0.83847	0.624102	0.196348	0.0634591	0.0650001	0.0535744	0.0498601	1	1.08794	1.03915	0.885077	0.661477	0.194898	0.0529586	0.0512582	0.040284	0.0397859	1	1.07269	1.02662	0.83717	0.589502	0.170035	0.0538292	0.0513517	0.0379917	0.0379813	1	1.08837	1.00909	0.862321	0.600761
CBPA	P36659	Curved DNA-binding protein OS=Escherichia coli (strain K12) GN=cbpA PE=1 SV=2	39246.1	Cytosol	1	0.984731	0.988225	0.747113	0.580252	0.474102	0.0373784	0.0393058	0.0335866	0.0302876	1	1.00996	1.0156	0.751702	0.609223	0.475007	0.0426772	0.0396482	0.0305459	0.0321883	1	0.988267	0.97347	0.806343	0.66754	0.530138	0.0426901	0.0461079	0.0362225	0.0312211	1	1.02024	1.07263	0.777397	0.548872	0.493499	0.0714091	0.0719692	0.0629085	0.0600198	1	1.12674	1.06013	0.818456	0.596404
CCA	P06961	Multifunctional CCA protein OS=Escherichia coli (strain K12) GN=cca PE=1 SV=1	50160.6	Cytosol	1	1.06389	1.02453	0.651571	0.285582	0.175928	0.0747923	0.0579131	0.038594	0.0261142	1	1.04951	1.0217	0.734675	0.360992	0.229193	0.106097	0.0728623	0.0424901	0.0283729	1	1.05731	1.0472	0.755719	0.3811	0.234156	0.117388	0.0823925	0.0474349	0.030086	1	1.08382	1.03558	0.739976	0.37742	0.244857	0.126291	0.0796224	0.0560557	0.044203	1	1.0435	1.03989	0.736022	0.363373
CCME	P69490	Cytochrome c-type biogenesis protein CcmE OS=Escherichia coli (strain K12) GN=ccmE PE=1 SV=1	19577.5	Inner_membrane	1	1.06901	1.03476	0.640847	0.326647	0.264775	0.162834	0.17938	0.160545	0.145261	1	1.07862	1.02969	0.63554	0.312975	0.243408	0.154488	0.158872	0.153348	0.152033	1	1.06351	1.023	0.67555	0.386505	0.292207	0.191136	0.224841	0.21914	0.202202	1	1.0447	1.03339	0.485489	0.180362	0.131432	0.0799034	0.0842276	0.0615809	0.0670643	1	1.08752	1.05485	0.569183	0.251412
CDD	P0ABF6	Cytidine deaminase OS=Escherichia coli (strain K12) GN=cdd PE=1 SV=1	34096.6	Cytosol	1	1.07764	1.04526	1.00222	0.863877	0.644331	0.0542825	0.042532	0.0355404	0.0321064	1	1.11737	1.03448	1.05596	0.889859	0.684306	0.0438735	0.0377289	0.0334667	0.0300791	1	1.09525	1.02547	1.07139	0.918299	0.670661	0.0412018	0.0363844	0.0319199	0.0306428	1	1.02997	1.0436	0.881602	0.654538	0.460873	0.0472058	0.0353084	0.0275332	0.0204354	1	1.07202	1.04138	0.875623	0.652019
CDH	P06282	CDP-diacylglycerol pyrophosphatase OS=Escherichia coli (strain K12) GN=cdh PE=3 SV=1	30723.2	Periplasm	1	1.04834	1.03259	0.800167	0.640305	0.524497	0.135343	0.11795	0.092341	0.0691069	1	1.06791	1.04945	0.851165	0.709197	0.616257	0.106836	0.0960169	0.0814629	0.0626911	1	1.05153	1.0351	0.729302	0.492255	0.419134	0.113529	0.0900383	0.0713056	0.046579	1	1.07708	1.02296	0.698594	0.450475	0.435049	0.0951024	0.0901217	0.0756181	0.0700379	1	1.07191	1.08091	0.784319	0.534674
CEDA	P0AE60	Cell division activator CedA OS=Escherichia coli (strain K12) GN=cedA PE=1 SV=2	10287.5	Cytosol	1	1.08754	1.03766	0.651215	0.277303	0.185114	0.0887205	0.0749104	0.0574601	0.0606868	1	1.06241	1.00947	0.660979	0.2728	0.17507	0.0885268	0.0822637	0.0618833	0.0622961	1	1.01749	1.01237	0.652553	0.247708	0.14614	0.0853705	0.0717725	0.0592317	0.054792	1	1.07385	1.00191	0.539184	0.232024	0.158726	0.0747039	0.0736598	0.0611938	0.0677677	1	1.03084	1.00451	0.566537	0.25321
CFA	P0A9H7	Cyclopropane-fatty-acyl-phospholipid synthase OS=Escherichia coli (strain K12) GN=cfa PE=1 SV=2	48690.9	Cytosol	1	1.04551	0.933539	0.464668	0.164874	0.119129	0.0740173	0.0697105	0.0536588	0.0495749	1	1.01333	0.935844	0.410857	0.161608	0.113137	0.0612167	0.0584273	0.0402744	0.0412045	1	1.04532	0.908653	0.404709	0.137588	0.0975715	0.0467472	0.0506315	0.0421831	0.0426932	1	1.13045	0.930944	0.449008	0.177308	0.128422	0.0712551	0.0712306	0.0706011	0.0757448	1	1.0091	0.889611	0.407629	0.153276
CHAA	P31801	Sodium-potassium/proton antiporter ChaA OS=Escherichia coli (strain K12) GN=chaA PE=1 SV=1	41033.4	Inner_membrane	1	1.04869	1.02674	0.544013	0.25403	0.226265	0.147485	0.154618	0.120787	0.0903534	1	1.06385	1.02178	0.526245	0.233338	0.183758	0.119454	0.116116	0.0997709	0.0753884	1	1.04702	1.01665	0.524852	0.232	0.190388	0.132378	0.14298	0.111265	0.0739948	1	1.04325	1.01596	0.573634	0.302377	0.229309	0.168762	0.17535	0.158112	0.134529	1	1.0445	1.00951	0.607029	0.348177
CHBB	P69795	PTS system N,N'-diacetylchitobiose-specific EIIB component OS=Escherichia coli (strain K12) GN=chbB PE=1 SV=1	13767.8	Cytosol	1	1.00394	1.00093	0.77228	0.389818	0.229915	0.104214	0.0947258	0.0678499	0.0649051	1	1.04624	1.01429	0.581301	0.242269	0.149602	0.0778329	0.058109	0.0507878	0.0424408	1	0.982655	1.02252	0.831363	0.392196	0.251893	0.108939	0.0978454	0.0742145	0.0590135	1	1.12555	1.02188	0.594185	0.39116	0.311219	0.124197	0.105704	0.104284	0.0924901	1	0.997732	0.936754	0.609838	0.354938
CHRR	P0AGE6	Chromate reductase OS=Escherichia coli (strain K12) GN=chrR PE=1 SV=1	22252.9	Cytosol	1	1.07481	1.02192	0.737074	0.471379	0.484686	0.127093	0.0563864	0.040661	0.0414156	1	1.03864	1.0102	0.671055	0.429558	0.410285	0.109885	0.0543678	0.0442996	0.0443038	1	1.07353	1.02693	0.701372	0.50315	0.462565	0.136809	0.0547959	0.0431884	0.0356081	1	1.06733	1.01589	0.527195	0.233513	0.203802	0.181418	0.0712012	0.0540019	0.0478852	1	1.05018	1.01905	0.604476	0.36903
CLPA	P0ABH9	ATP-dependent Clp protease ATP-binding subunit ClpA OS=Escherichia coli (strain K12) GN=clpA PE=1 SV=1	94409.2	Cytosol	1	1.02662	0.972135	0.319433	0.0774094	0.0614291	0.0352237	0.0371185	0.0326823	0.0315859	1	1.02264	0.981302	0.292615	0.0773217	0.0582469	0.0351138	0.0329557	0.0267863	0.0265739	1	1.05632	0.967956	0.253581	0.0606456	0.0462355	0.0290699	0.0279157	0.0225169	0.0229788	1	1.02594	0.95782	0.473616	0.195029	0.126687	0.0419304	0.0423816	0.0337676	0.0348354	1	1.06242	0.991456	0.449932	0.188725
CLPB	P63284	Chaperone protein ClpB OS=Escherichia coli (strain K12) GN=clpB PE=1 SV=1	105780.0	Cytosol	1	1.04881	1.04907	1.01554	0.137661	0.0689764	0.0349389	0.0357982	0.0309436	0.0291758	1	1.07391	1.04382	1.03563	0.135848	0.0823193	0.047791	0.0450703	0.0405965	0.036363	1	1.05885	1.0699	1.06373	0.122015	0.0772937	0.0355771	0.0325264	0.028577	0.0270417	1	1.06744	1.10222	0.94626	0.18429	0.096552	0.041741	0.039674	0.0350608	0.0325803	1	1.10327	1.07598	0.98359	0.192899
CLPP	P0A6G7	ATP-dependent Clp protease proteolytic subunit OS=Escherichia coli (strain K12) GN=clpP PE=1 SV=1	24889.8	Cytosol	1	1.11576	1.07923	0.988928	0.878083	0.413756	0.0395846	0.0386765	0.0273316	0.0267276	1	1.01563	1.01314	0.910297	0.875103	0.469515	0.0309509	0.0327979	0.0228706	0.0210867	1	1.08245	1.06022	1.01457	0.890036	0.554438	0.0383176	0.0466549	0.0336031	0.031165	1	1.08863	1.02946	0.706538	0.425597	0.189777	0.04947	0.0553675	0.0359927	0.0353006	1	1.04054	1.02917	0.661475	0.378145
CLPS	P0A8Q6	ATP-dependent Clp protease adapter protein ClpS OS=Escherichia coli (strain K12) GN=clpS PE=1 SV=1	14347.6	Cytosol	1	1.06461	1.01879	0.54493	0.21224	0.126313	0.0681528	0.054205	0.0435909	0.0415489	1	1.03778	1.01934	0.572772	0.256359	0.141408	0.0578723	0.0552357	0.0397513	0.0322017	1	1.04983	1.01579	0.557221	0.213224	0.114959	0.0607037	0.0539677	0.0408743	0.0438244	1	1.06258	1.06736	0.564552	0.226296	0.125058	0.0646841	0.0648608	0.0530957	0.0507856	1	1.06831	1.02466	0.594947	0.263328
CLPX	P0A6H1	ATP-dependent Clp protease ATP-binding subunit ClpX OS=Escherichia coli (strain K12) GN=clpX PE=1 SV=2	54288.7	Cytosol	1	0.958699	0.706793	0.184726	0.0805881	0.0571667	0.0293121	0.0291468	0.0191379	0.0162912	1	0.987742	0.696356	0.175494	0.0883903	0.0668958	0.0407817	0.0402123	0.0336962	0.0300654	1	1.00441	0.677434	0.170229	0.0873484	0.0581251	0.0287462	0.0295058	0.0240703	0.0213467	1	1.11639	0.697221	0.331986	0.11736	0.0737356	0.0261197	0.0263272	0.0224991	0.0226055	1	1.09523	0.643214	0.312046	0.112201
CLSA	P0A6H8	Cardiolipin synthase A OS=Escherichia coli (strain K12) GN=clsA PE=1 SV=1	58738.3	Inner_membrane	1	1.05108	0.98881	0.667605	0.361231	0.147656	0.0721867	0.0841231	0.0637319	0.0599349	1	1.07506	1.03285	0.727052	0.45283	0.174434	0.0766768	0.0706413	0.065183	0.0556377	1	1.05868	0.984453	0.738774	0.45118	0.167959	0.059139	0.0566045	0.0453291	0.0536315	1	1.02189	1.04654	0.646295	0.331718	0.213269	0.14711	0.137034	0.132228	0.11456	1	1.07271	1.05023	0.612286	0.294926
CMK	P0A6I0	Cytidylate kinase OS=Escherichia coli (strain K12) GN=cmk PE=1 SV=1	26392.2	Cytosol	1	0.874886	0.841395	0.613288	0.124914	0.0637046	0.0291282	0.0280318	0.023813	0.023574	1	0.942306	0.953049	0.621821	0.109976	0.0621376	0.0295267	0.0307496	0.0229816	0.0235157	1	0.893531	0.888383	0.626354	0.0939378	0.0508879	0.0256719	0.0246985	0.0166622	0.0176967	1	0.975344	1.09798	0.673343	0.148872	0.0890152	0.0449804	0.0327509	0.0296773	0.028557	1	1.16522	0.987209	0.707112	0.153284
CMOA	P76290	Carboxy-S-adenosyl-L-methionine synthase OS=Escherichia coli (strain K12) GN=cmoA PE=1 SV=1	30049.4	Cytosol	1	1.04164	1.03725	0.85712	0.394153	0.10268	0.0446028	0.0357497	0.0246201	0.0216396	1	1.04635	1.07175	0.864451	0.40199	0.123089	0.0607041	0.0426268	0.0276497	0.029799	1	1.08417	1.05498	0.903119	0.381943	0.120816	0.0463791	0.0452579	0.0318034	0.0329603	1	1.01974	1.08883	0.835842	0.35243	0.112407	0.0388827	0.0384326	0.0271851	0.0258516	1	1.06261	1.03786	0.833779	0.353908
CMOB	P76291	tRNA U34 carboxymethyltransferase OS=Escherichia coli (strain K12) GN=cmoB PE=1 SV=1	40591.6	Cytosol	1	1.0749	1.02956	0.415867	0.144181	0.116878	0.0633603	0.0672561	0.0558966	0.0602884	1	0.986984	1.02947	0.418044	0.168412	0.132374	0.0617133	0.0634598	0.0593778	0.05591	1	1.05561	1.0858	0.455334	0.185965	0.140672	0.0746313	0.0898564	0.0785783	0.0883408	1	1.08289	1.05976	0.425616	0.127453	0.0867543	0.0370358	0.0408708	0.033325	0.0347478	1	1.08908	1.05344	0.465581	0.167226
CMOM	P36566	tRNA 5-carboxymethoxyuridine methyltransferase OS=Escherichia coli (strain K12) GN=cmoM PE=1 SV=2	33460.7	Cytosol	1	1.05539	1.00871	0.367198	0.125567	0.0890392	0.058602	0.0532567	0.0445311	0.0448421	1	1.04968	1.02075	0.422985	0.134449	0.0939099	0.0510533	0.0569212	0.046861	0.0524556	1	1.02394	0.990716	0.434945	0.143294	0.0960284	0.0530417	0.0520188	0.0438031	0.0431903	1	1.02731	0.910592	0.43354	0.104432	0.0762918	0.0390088	0.0412312	0.0383287	0.036913	1	1.02747	0.937996	0.433628	0.123629
CNU	P64467	OriC-binding nucleoid-associated protein OS=Escherichia coli (strain K12) GN=cnu PE=1 SV=1	9327.96	Cytosol	1	1.06687	1.01809	0.673441	0.431175	0.33703	0.26205	0.245573	0.305593	0.416784	1	1.06513	0.995361	0.686209	0.342415	0.276549	0.193726	0.200175	0.19081	0.196627	1	0.971041	1.02205	0.714849	0.389703	0.30687	0.287069	0.282083	0.262238	0.315784	1	1.3303	0.897233	0.651488	0.431975	0.508801	0.340152	0.33901	0.362803	0.374747	1	0.945183	0.90106	0.550456	0.401306
COAA	P0A6I3	Pantothenate kinase OS=Escherichia coli (strain K12) GN=coaA PE=1 SV=1	40461.9	Cytosol	1	1.05492	1.0121	0.36817	0.102076	0.0723223	0.0405397	0.0406325	0.0286228	0.0342478	1	1.09836	1.05492	0.311413	0.104198	0.088381	0.0420231	0.054629	0.041712	0.0510046	1	1.105	1.07124	0.298059	0.101574	0.0825308	0.0397106	0.0429869	0.0368284	0.0349193	1	1.03509	1.02549	0.433261	0.121067	0.0833049	0.054914	0.0642416	0.0373511	0.0417997	1	1.06196	1.02371	0.426842	0.11132
COABC	P0ABQ0	Coenzyme A biosynthesis bifunctional protein CoaBC OS=Escherichia coli (strain K12) GN=coaBC PE=1 SV=2	47992.9	Cytosol	1	1.0665	1.03433	0.688846	0.0719291	0.0557554	0.0287169	0.0258559	0.0193097	0.0197784	1	1.05237	1.06277	0.608554	0.103174	0.0678538	0.0370892	0.0381269	0.0289155	0.0259858	1	1.06733	1.08255	0.641613	0.108051	0.0738205	0.0365823	0.0380032	0.031666	0.0335034	1	0.994033	1.04319	0.686649	0.132181	0.101839	0.0568686	0.0614956	0.0568928	0.055646	1	1.06799	0.996899	0.702169	0.132259
COAD	P0A6I6	Phosphopantetheine adenylyltransferase OS=Escherichia coli (strain K12) GN=coaD PE=1 SV=1	19200.1	Cytosol	1	1.07691	1.0367	0.732051	0.52768	0.477112	0.354199	0.42462	0.355781	0.0545199	1	1.05774	1.04492	0.770458	0.586107	0.548048	0.447053	0.477422	0.359636	0.0468493	1	1.06334	1.02137	0.691653	0.412233	0.357646	0.301699	0.334774	0.295487	0.0414669	1	1.02771	1.02992	0.651522	0.399812	0.23604	0.241637	0.252865	0.236892	0.0489334	1	1.05556	1.05216	0.484515	0.163904
COAE	P0A6I9	Dephospho-CoA kinase OS=Escherichia coli (strain K12) GN=coaE PE=1 SV=1	23982.8	Cytosol	1	1.0489	0.97402	0.433751	0.151216	0.0991311	0.0466637	0.0504591	0.0392931	0.0455875	1	1.06065	0.973923	0.416884	0.145794	0.0948396	0.0502423	0.044887	0.0382022	0.0377824	1	1.04335	0.963414	0.43573	0.146692	0.0947298	0.0496885	0.0479193	0.0401654	0.0404111	1	1.03579	0.995775	0.460481	0.145025	0.086435	0.0413057	0.0444992	0.0324816	0.0331756	1	1.06706	0.993233	0.435384	0.142537
COBB	P75960	NAD-dependent protein deacylase OS=Escherichia coli (strain K12) GN=cobB PE=1 SV=3	34422.2	Cytosol	1	1.08342	1.04782	0.652054	0.129868	0.0915191	0.04417	0.0535179	0.0344037	0.0352739	1	1.12736	1.05216	0.696362	0.148931	0.0912569	0.0544714	0.0524009	0.0399106	0.0444588	1	1.10953	1.06212	0.695995	0.136716	0.094254	0.0647199	0.0591821	0.0449419	0.0388942	1	1.02843	1.0437	0.492889	0.128398	0.0800432	0.0425534	0.0437237	0.0319037	0.0338443	1	1.0758	1.0513	0.53275	0.132249
CODA	P25524	Cytosine deaminase OS=Escherichia coli (strain K12) GN=codA PE=1 SV=3	50711.4	Cytosol	1	1.08665	1.05064	0.907092	0.774986	0.767497	0.626622	0.658905	0.140432	0.0465809	1	1.08591	1.05911	0.962235	0.893567	0.874539	0.7406	0.733055	0.131776	0.0507459	1	1.10351	1.06857	0.998912	0.854373	0.848434	0.73051	0.720175	0.128018	0.0430093	1	1.0071	1.02641	0.788266	0.636995	0.656492	0.524536	0.451665	0.0803507	0.0521061	1	1.04115	1.03416	0.801785	0.605652
COHE	P75974	Prophage repressor CohE OS=Escherichia coli (strain K12) GN=cohE PE=4 SV=1	28571.9	Cytosol	1	1.05013	1.02583	0.752136	0.233532	0.105667	0.0579156	0.0542079	0.0447171	0.0402412	1	1.09146	1.04041	0.882122	0.297679	0.127766	0.0743668	0.0696071	0.0746332	0.0699844	1	1.07885	1.05039	0.819062	0.262207	0.123062	0.0660693	0.0711292	0.0665019	0.0666079	1	1.04031	1.02301	0.720304	0.290954	0.131049	0.0786368	0.0784278	0.0724499	0.0698779	1	1.08543	1.06702	0.7844	0.310815
COMR	P75952	HTH-type transcriptional repressor ComR OS=Escherichia coli (strain K12) GN=comR PE=1 SV=2	26781.9	Cytosol	1	1.04607	1.01036	0.500526	0.154025	0.106502	0.0528105	0.0508089	0.0351304	0.0355876	1	1.06341	1.00924	0.526679	0.172638	0.124028	0.0637777	0.0585834	0.0433314	0.0463168	1	1.03466	1.00218	0.521245	0.178572	0.122823	0.0597488	0.0576699	0.0510907	0.0411451	1	1.0018	0.977976	0.514973	0.145905	0.0795632	0.0431825	0.0448864	0.0390091	0.0362257	1	1.0417	1.01635	0.531005	0.150717
COPA	Q59385	Copper-exporting P-type ATPase A OS=Escherichia coli (strain K12) GN=copA PE=1 SV=4	94576.5	Inner_membrane	1	1.05062	1.06332	0.724517	0.381813	0.237364	0.145428	0.111814	0.104498	0.0840157	1	1.0686	1.05034	0.820901	0.450927	0.290372	0.173625	0.147062	0.119506	0.102551	1	1.06428	1.05248	0.893463	0.440502	0.254916	0.150992	0.125233	0.112662	0.0898025	1	1.04762	1.15101	0.860984	0.497354	0.196268	0.0770121	0.0669257	0.0635787	0.050746	1	1.06385	1.08558	0.918865	0.550943
CORA	P0ABI4	Magnesium transport protein CorA OS=Escherichia coli (strain K12) GN=corA PE=1 SV=1	38456.9	Inner_membrane	1	1.05833	1.03383	0.791169	0.297077	0.190526	0.0975321	0.060981	0.0577997	0.0495038	1	1.02437	1.02098	0.767466	0.329711	0.216492	0.119478	0.0817257	0.0688992	0.063558	1	1.06947	1.0625	0.838459	0.321682	0.212641	0.100989	0.0633713	0.0500231	0.049799	1	1.10215	1.0644	0.843474	0.46158	0.21381	0.0787992	0.0577932	0.0367536	0.0430801	1	1.09503	1.0168	0.828095	0.480804
CORC	P0AE78	Magnesium and cobalt efflux protein CorC OS=Escherichia coli (strain K12) GN=corC PE=1 SV=1	36084.5	Cytosol	1	1.08477	1.04517	0.98371	0.622709	0.127103	0.0482713	0.0413332	0.0370359	0.0341834	1	1.02748	1.02686	0.936609	0.576886	0.122388	0.0378347	0.0399748	0.0364087	0.0359321	1	1.07941	1.06092	0.983166	0.566603	0.135959	0.0295725	0.0373322	0.0308151	0.0303414	1	1.04253	1.0507	0.836916	0.500037	0.20396	0.0568669	0.0547194	0.0485228	0.0514476	1	1.11227	0.997913	0.848364	0.483651
CPDA	P0AEW4	3',5'-cyclic adenosine monophosphate phosphodiesterase CpdA OS=Escherichia coli (strain K12) GN=cpdA PE=1 SV=1	32578.7	Cytosol	1	1.23306	1.01902	0.928842	0.671544	0.668807	0.443885	0.451171	0.235408	0.0612876	1	1.24536	1.03875	0.882701	0.621295	0.604093	0.42158	0.398191	0.192916	0.0682136	1	1.20884	1.05642	0.822971	0.51834	0.46728	0.321687	0.303893	0.174316	0.0425064	1	1.04835	1.0431	0.711364	0.377011	0.337399	0.207592	0.207085	0.120319	0.0538318	1	1.08029	1.02675	0.75368	0.486887
CPDB	P08331	2',3'-cyclic-nucleotide 2'-phosphodiesterase/3'-nucleotidase OS=Escherichia coli (strain K12) GN=cpdB PE=1 SV=2	82360.0	Periplasm	1	1.06975	1.04658	0.991758	0.406579	0.170988	0.0668196	0.0545605	0.0409877	0.0381216	1	1.07836	1.05299	1.02456	0.434631	0.184155	0.063636	0.0486259	0.0427882	0.0399449	1	1.08348	1.06823	1.0868	0.438953	0.190382	0.0689969	0.0464432	0.0340616	0.0343953	1	1.04574	1.03858	0.895565	0.319238	0.163289	0.0662071	0.0526637	0.0464731	0.0451689	1	1.091	1.06716	0.923001	0.339847
CPOB	P45955	Cell division coordinator CpoB OS=Escherichia coli (strain K12) GN=cpoB PE=1 SV=2	32109.9	Periplasm	1	1.05709	1.07762	0.935888	0.70337	0.47949	0.22921	0.194992	0.341569	0.354817	1	1.04976	1.0464	1.08668	0.784259	0.51364	0.282538	0.319743	0.380388	0.316858	1	0.930616	0.979765	0.964949	0.732642	0.497336	0.278503	0.294416	0.369322	0.363626	1	1.45951	0.947372	0.805127	0.738319	1.49705	0.986876	1.20724	1.50161	1.518	1	0.91855	0.861188	0.682681	0.648638
CPXA	P0AE82	Sensor histidine kinase CpxA OS=Escherichia coli (strain K12) GN=cpxA PE=1 SV=1	55258.6	Inner_membrane	1	1.03054	1.06084	0.561187	0.212188	0.146599	0.0657286	0.0629718	0.0561167	0.0472435	1	1.06975	1.0551	0.63162	0.215707	0.139828	0.0720892	0.0760518	0.0561327	0.0480648	1	1.05688	1.05828	0.647078	0.224841	0.142018	0.0748029	0.0699919	0.0538216	0.0441993	1	1.0523	1.03087	0.520716	0.17244	0.107556	0.070421	0.0639359	0.0325177	0.0360633	1	1.07501	1.06605	0.571235	0.182985
CPXR	P0AE88	Transcriptional regulatory protein CpxR OS=Escherichia coli (strain K12) GN=cpxR PE=1 SV=1	28587.4	Cytosol	1	0.975912	0.894051	0.626992	0.19304	0.113198	0.0650521	0.0581394	0.0496124	0.0520188	1	0.908618	0.973334	0.690219	0.267261	0.153797	0.0664949	0.0745916	0.0376647	0.0430815	1	0.830105	0.787123	0.626891	0.224681	0.144236	0.0520188	0.0432126	0.0379582	0.0314148	1	1.06589	1.3311	0.820513	0.417688	0.20401	0.0979088	0.0789851	0.121821	0.070702	1	1.31339	1.03254	0.898049	0.390714
CRA	P0ACP1	Catabolite repressor/activator OS=Escherichia coli (strain K12) GN=cra PE=1 SV=1	40896.7	Cytosol	1	1.08624	0.994971	0.582023	0.168194	0.0747022	0.036708	0.0395651	0.0291734	0.0350396	1	1.06046	1.00266	0.613959	0.173801	0.0810472	0.040277	0.0364609	0.0302391	0.0299396	1	1.06866	1.00228	0.662859	0.212831	0.119983	0.0730893	0.0615403	0.0452366	0.041887	1	1.02553	0.917707	0.418587	0.138892	0.0818777	0.035266	0.0362942	0.025608	0.0259141	1	1.03684	0.995817	0.496	0.193172
CREA	P0AE91	Protein CreA OS=Escherichia coli (strain K12) GN=creA PE=3 SV=1	20648.5	Periplasm	1	1.09623	1.06419	1.01551	0.90797	0.932234	0.775808	0.89296	0.719131	0.407684	1	1.07364	1.06678	0.971932	0.895486	0.919114	0.766981	0.823196	0.638131	0.365768	1	1.0764	1.07469	0.98384	0.877896	0.86451	0.802643	0.835095	0.655916	0.368177	1	1.18389	1.04995	0.905293	0.694276	0.690974	0.648452	0.643986	0.52654	0.31732	1	1.10258	1.0389	0.871822	0.725343
CRL	P24251	Sigma factor-binding protein Crl OS=Escherichia coli (strain K12) GN=crl PE=1 SV=5	18566.0	Cytosol	1	0.989633	1.00594	0.399606	0.136846	0.0833624	0.0415127	0.0417589	0.0297653	0.0310569	1	1.04053	0.998848	0.436974	0.13497	0.0887054	0.043791	0.0433146	0.0295682	0.0307332	1	1.02495	0.965138	0.399594	0.121131	0.0774582	0.0394597	0.04376	0.0346222	0.0278067	1	1.00074	1.03719	0.521996	0.0876719	0.0590978	0.029938	0.0319255	0.0301318	0.0289761	1	1.07354	0.999607	0.541519	0.0972561
CRP	P0ACJ8	cAMP-activated global transcriptional regulator CRP OS=Escherichia coli (strain K12) GN=crp PE=1 SV=1	27233.9	Cytosol	1	1.06632	0.999274	0.434667	0.0861438	0.0643782	0.0330089	0.0312411	0.0259564	0.0221352	1	1.03932	1.01747	0.347954	0.0654314	0.0477388	0.0275765	0.027848	0.0230714	0.0201463	1	1.05015	1.01555	0.32454	0.0678708	0.0464143	0.0311099	0.0292407	0.0245244	0.0229053	1	0.94776	1.0259	0.465653	0.133576	0.0901549	0.044385	0.0482185	0.039355	0.0388064	1	1.08374	0.996655	0.429585	0.119389
CRR	P69783	PTS system glucose-specific EIIA component OS=Escherichia coli (strain K12) GN=crr PE=1 SV=2	22135.5	Cytosol	1	1.07017	1.10899	1.11855	1.08338	1.05468	0.534361	0.546282	0.580604	0.610674	1	1.06568	1.04702	1.10562	1.01677	0.923322	0.510934	0.57109	0.608407	0.621324	1	1.09769	1.04477	1.14014	1.03814	1.06339	0.584409	0.677218	0.690005	0.723472	1	1.02885	1.03282	0.905112	0.842706	0.761633	0.522808	0.470993	0.532244	0.520785	1	1.0549	1.07262	0.952904	0.85747
CSDA	Q46925	Cysteine desulfurase CsdA OS=Escherichia coli (strain K12) GN=csdA PE=1 SV=1	45955.9	Cytosol	1	1.08763	1.03137	0.858693	0.708249	0.703894	0.452312	0.481833	0.276337	0.0917275	1	1.06426	1.01463	0.654829	0.435498	0.398085	0.265863	0.274657	0.161516	0.0609405	1	1.08197	1.06028	0.783292	0.603278	0.5451	0.379848	0.398775	0.251072	0.0797511	1	1.05805	1.05264	0.869166	0.632854	0.621968	0.536777	0.48463	0.286884	0.0766211	1	1.04249	1.03565	0.833941	0.574768
CSDE	P0AGF2	Sulfur acceptor protein CsdE OS=Escherichia coli (strain K12) GN=csdE PE=1 SV=1	17591.5	Cytosol	1	1.04753	1.0125	0.562811	0.24782	0.142211	0.0737653	0.062475	0.0528397	0.0459503	1	1.04561	1.02985	0.570003	0.247464	0.140156	0.0674996	0.0700181	0.0481368	0.0506383	1	1.03371	1.02993	0.590314	0.266265	0.156576	0.0721657	0.0711596	0.0592496	0.0598346	1	1.10448	0.979849	0.572288	0.319589	0.202884	0.0688088	0.0677026	0.0672873	0.0628986	1	1.02924	1.00568	0.585803	0.351658
CSID	P76621	Protein CsiD OS=Escherichia coli (strain K12) GN=csiD PE=1 SV=2	40373.0	Cytosol	1	1.0826	1.04311	0.639282	0.251688	0.146653	0.0620567	0.065334	0.0535153	0.0533291	1	1.12419	1.03582	0.609712	0.198109	0.147949	0.0708014	0.0760045	0.0744061	0.0695325	1	1.0863	1.03677	0.574288	0.160184	0.122221	0.0668085	0.0654867	0.0579269	0.0543825	1	0.9852	1.00991	0.512813	0.170343	0.117596	0.0527958	0.0370786	0.0230249	0.0242754	1	1.11299	0.99805	0.49444	0.139938
CSPA	P0A9X9	Cold shock protein CspA OS=Escherichia coli (strain K12) GN=cspA PE=1 SV=2	9002.77	Cytosol	1	1.21653	1.07881	1.05807	0.986825	1.05036	0.838972	0.929307	0.80903	0.784765	1	1.05897	1.03576	1.04154	1.02246	1.04323	0.84927	0.940217	0.82386	0.769702	1	1.1489	1.08909	1.0923	1.06429	1.03263	0.889567	0.958613	0.826288	0.800574	1	1.22033	1.08035	0.930743	0.831036	0.943132	1.14884	1.21945	1.28638	1.15957	1	1.15248	1.07418	0.998645	0.840555
CSPB	P36995	Cold shock-like protein CspB OS=Escherichia coli (strain K12) GN=cspB PE=1 SV=1	9086.83	Cytosol	1	1.04556	1.00808	0.639085	0.373721	0.32919	0.250156	0.261522	0.257372	0.277874	1	1.03217	0.976518	0.635757	0.455583	0.399972	0.317661	0.31925	0.31977	0.331427	1	1.04563	0.985463	0.739882	0.509439	0.417989	0.350321	0.388943	0.370055	0.376145	1	1.28202	0.995304	0.790772	0.586648	0.677039	0.607609	0.710528	0.747757	0.781167	1	1.01305	0.950536	0.725024	0.536881
CSPC	P0A9Y6	Cold shock-like protein CspC OS=Escherichia coli (strain K12) GN=cspC PE=1 SV=2	9001.9	Cytosol	1	1.21011	1.21347	1.13517	1.35098	1.36428	0.751971	1.14622	1.19844	1.15592	1	0.914217	1.03694	1.00591	1.15089	1.05836	0.623004	0.941422	0.967584	0.902646	1	1.15635	1.14207	1.14243	1.32054	1.27407	0.907705	1.18424	1.01356	1.12002	1	1.15846	1.04653	0.893427	0.719213	0.690935	0.72798	0.869181	0.895403	0.838066	1	1.0292	1.06779	0.844445	0.719673
CSPD	P0A968	Cold shock-like protein CspD OS=Escherichia coli (strain K12) GN=cspD PE=1 SV=1	9166.73	Cytosol	1	1.02787	0.923527	0.563966	0.304314	0.291209	0.256759	0.268176	0.253445	0.24198	1	1.03407	1.03231	0.715974	0.496229	0.466644	0.410602	0.440422	0.398285	0.380305	1	1.05845	1.04371	0.701441	0.48658	0.49665	0.405874	0.467666	0.459754	0.414789	1	1.13067	1.00703	0.607179	0.36356	0.418174	0.443254	0.448146	0.472196	0.448329	1	1.03733	0.94998	0.572248	0.326017
CSPE	P0A972	Cold shock-like protein CspE OS=Escherichia coli (strain K12) GN=cspE PE=1 SV=2	9062.95	Cytosol	1	1.36533	1.11403	1.16818	1.12255	1.19034	0.878903	0.971129	0.886356	0.924422	1	1.30988	1.05615	1.0963	1.04094	1.05769	0.833879	0.868656	0.818238	0.838977	1	1.55447	1.08884	1.28524	1.11942	1.13015	0.888939	0.996936	0.908623	0.961402	1	1.23645	1.04899	0.980408	0.802299	0.855875	0.809682	0.972773	1.03949	1.04927	1	1.07042	1.01347	0.929638	0.802655
CSPG	P0A978	Cold shock-like protein CspG OS=Escherichia coli (strain K12) GN=cspG PE=1 SV=1	8921.67	Cytosol	1	1.09804	1.04594	0.835515	0.680931	0.684513	0.574854	0.599708	0.53083	0.491733	1	1.07868	1.04701	0.911784	0.814922	0.780869	0.633305	0.640306	0.659844	0.613859	1	1.0989	1.12425	0.943228	0.796576	0.725851	0.565001	0.633861	0.602087	0.588588	1	1.1192	1.0399	0.767795	0.569893	0.639323	0.660582	0.741266	0.762117	0.653118	1	1.08557	1.0541	0.775442	0.639418
CSRA	P69913	Carbon storage regulator OS=Escherichia coli (strain K12) GN=csrA PE=1 SV=1	7539.14	Cytosol	1	1.08839	1.05312	0.756931	0.582936	0.753818	0.692549	0.710171	0.454649	0.294066	1	1.07815	1.03502	0.754847	0.575362	0.710251	0.690157	0.687011	0.460862	0.306631	1	1.07353	1.09782	0.761733	0.564311	0.672808	0.724306	0.719926	0.473499	0.314291	1	1.16321	1.01153	0.849904	0.628845	0.599552	0.48883	0.437122	0.279851	0.260496	1	1.0181	1.00838	0.784138	0.618261
CSRD	P13518	RNase E specificity factor CsrD OS=Escherichia coli (strain K12) GN=csrD PE=1 SV=2	77703.1	Inner_membrane	1	1.05509	1.00803	0.455569	0.143648	0.100103	0.058107	0.0619271	0.0422383	0.0429863	1	1.05014	1.00961	0.459121	0.141467	0.0960195	0.0527175	0.0578772	0.0405564	0.0444539	1	1.06457	1.02493	0.468966	0.149332	0.101472	0.0499322	0.0472328	0.0363814	0.0409001	1	1.03319	0.998241	0.439566	0.131159	0.0877177	0.0477213	0.0439159	0.0414037	0.0351339	1	1.03454	1.03614	0.459066	0.134893
CSTA	P15078	Carbon starvation protein A OS=Escherichia coli (strain K12) GN=cstA PE=1 SV=3	80324.2	Inner_membrane	1	1.05836	1.04377	0.570847	0.262336	0.227659	0.15359	0.147497	0.079945	0.0602445	1	1.04124	1.00415	0.499234	0.197123	0.149198	0.0868121	0.0935767	0.0571017	0.0514741	1	1.02579	0.985855	0.605907	0.332287	0.272436	0.193649	0.210586	0.0929542	0.0700341	1	1.05384	1.02558	0.596187	0.344556	0.298787	0.302607	0.289689	0.093094	0.0592413	1	1.06555	1.01835	0.633197	0.373309
CUEO	P36649	Blue copper oxidase CueO OS=Escherichia coli (strain K12) GN=cueO PE=1 SV=2	62190.4	Periplasm	1	1.0658	1.0191	0.690339	0.539348	0.508808	0.371024	0.305422	0.0712518	0.0490731	1	1.09454	1.01491	0.73681	0.575229	0.557657	0.385156	0.320853	0.072009	0.0434782	1	1.08099	1.00564	0.701037	0.47747	0.467327	0.268295	0.245437	0.0683772	0.0494749	1	1.02118	1.0179	0.744144	0.555054	0.511917	0.403946	0.299505	0.0802048	0.0477257	1	1.23153	1.02385	0.927304	0.521535
CURA	P76113	NADPH-dependent curcumin reductase OS=Escherichia coli (strain K12) GN=curA PE=1 SV=3	41537.7	Cytosol	1	1.07288	1.05235	0.867757	0.121111	0.0887778	0.036883	0.0366322	0.0244588	0.0230018	1	1.08558	1.01395	0.800246	0.125889	0.082369	0.0409617	0.0357179	0.0282308	0.0253027	1	1.08817	1.07387	0.957	0.12437	0.0971677	0.0429103	0.0401933	0.0295803	0.0301598	1	1.01299	1.03089	0.742722	0.0831837	0.0505507	0.0290109	0.0285965	0.0229547	0.0200687	1	1.115	1.0936	0.916482	0.12857
CUTC	P67826	Copper homeostasis protein CutC OS=Escherichia coli (strain K12) GN=cutC PE=3 SV=1	28690.7	Cytosol	1	1.08002	1.02545	0.901264	0.674528	0.305617	0.0593761	0.0522721	0.038635	0.0409247	1	1.09476	1.07247	0.943458	0.787868	0.36363	0.0411639	0.0459157	0.0368131	0.0352296	1	1.08663	1.07119	0.94011	0.769308	0.374314	0.0447868	0.0423318	0.0380721	0.0298258	1	0.954798	1.0266	0.801131	0.592614	0.374402	0.0696531	0.0553291	0.0430106	0.0444127	1	1.079	1.00593	0.801012	0.582576
CYAY	P27838	Protein CyaY OS=Escherichia coli (strain K12) GN=cyaY PE=1 SV=1	13025.3	Cytosol	1	1.1291	1.1073	0.836392	0.454891	0.299853	0.219711	0.209793	0.191545	0.175006	1	1.12677	1.0809	0.799936	0.367751	0.227984	0.147888	0.183857	0.158765	0.169636	1	1.06422	1.06559	0.671932	0.292016	0.188778	0.116097	0.132746	0.13625	0.134488	1	1.04799	1.03035	0.516248	0.20578	0.154712	0.0688189	0.0686902	0.0569991	0.0580953	1	1.05818	1.07868	0.739948	0.483385
CYCA	P0AAE0	D-serine/D-alanine/glycine transporter OS=Escherichia coli (strain K12) GN=cycA PE=1 SV=1	56550.7	Inner_membrane	1	1.05787	1.03339	0.498899	0.184871	0.130723	0.0803145	0.0740954	0.0538352	0.0476336	1	1.06359	1.02105	0.511309	0.184728	0.144619	0.0940313	0.0806256	0.0616441	0.0465948	1	1.03917	1.00677	0.496576	0.189434	0.140918	0.086685	0.0826505	0.0612103	0.0484981	1	1.02385	1.0385	0.602629	0.331115	0.249681	0.140926	0.101053	0.0697345	0.0704164	1	1.06297	1.01501	0.594894	0.314466
CYDA	P0ABJ9	Cytochrome bd-I ubiquinol oxidase subunit 1 OS=Escherichia coli (strain K12) GN=cydA PE=1 SV=1	63150.6	Inner_membrane	1	1.05003	1.01143	0.934427	0.901666	0.981702	0.733399	0.826988	0.557603	0.187471	1	1.09898	1.03352	0.900139	0.932055	1.00181	0.782172	0.79609	0.531159	0.220874	1	1.02501	0.975983	0.860658	0.88207	0.852535	0.715379	0.756205	0.521132	0.199458	1	1.02153	1.02779	0.828108	0.729864	0.612437	0.542169	0.526456	0.321928	0.0986839	1	1.0461	1.02874	0.867285	0.760556
CYDB	P0ABK2	Cytochrome bd-I ubiquinol oxidase subunit 2 OS=Escherichia coli (strain K12) GN=cydB PE=1 SV=1	43971.0	Inner_membrane	1	1.06532	1.05107	0.860933	0.719335	0.672436	0.50727	0.570049	0.395506	0.191353	1	0.988497	1.02199	0.7187	0.640369	0.554175	0.460104	0.410893	0.30238	0.123446	1	1.01354	1.02587	0.746976	0.595239	0.510674	0.419518	0.42498	0.331597	0.111967	1	1.07395	1.11294	0.884107	0.678866	0.470096	0.422804	0.389762	0.251789	0.105266	1	1.05682	1.03894	0.796683	0.591369
CYDC	P23886	ATP-binding/permease protein CydC OS=Escherichia coli (strain K12) GN=cydC PE=3 SV=2	65286.4	Inner_membrane	1	1.07262	1.03733	0.792797	0.382744	0.156686	0.0460019	0.0465298	0.0343799	0.0376394	1	1.06918	1.02586	0.702622	0.32937	0.140301	0.0566254	0.060042	0.0483975	0.0429455	1	1.05095	1.01801	0.74062	0.331705	0.133305	0.0640634	0.0619974	0.0468099	0.0459444	1	1.04249	1.00355	0.693586	0.381031	0.154567	0.0656783	0.067235	0.047616	0.0475055	1	1.06684	1.03585	0.712154	0.364349
CYDD	P29018	ATP-binding/permease protein CydD OS=Escherichia coli (strain K12) GN=cydD PE=1 SV=3	67134.8	Inner_membrane	1	1.05314	0.951586	0.696187	0.328811	0.107833	0.0538584	0.0583633	0.0441321	0.0421392	1	1.07074	0.976462	0.69171	0.328897	0.105344	0.051789	0.0539444	0.0401888	0.0390644	1	1.05289	0.9417	0.690278	0.293894	0.101632	0.0546624	0.0517468	0.0432362	0.0406843	1	1.05073	0.983547	0.742334	0.458713	0.14337	0.0398174	0.04357	0.0372156	0.0326765	1	1.08413	0.989133	0.775709	0.451556
CYOA	P0ABJ1	Cytochrome bo(3) ubiquinol oxidase subunit 2 OS=Escherichia coli (strain K12) GN=cyoA PE=1 SV=1	39528.9	Inner_membrane	1	1.08307	1.04783	0.831729	0.705876	0.689014	0.447224	0.407011	0.220741	0.131374	1	1.06499	1.02709	0.761109	0.59675	0.556343	0.379862	0.338627	0.211487	0.125223	1	1.03481	1.01469	0.739307	0.666417	0.554093	0.401405	0.341775	0.198219	0.129365	1	1.04226	1.02576	0.854336	0.571757	0.38418	0.285721	0.230214	0.136344	0.0933859	1	1.14519	1.03049	0.883269	0.568342
CYOB	P0ABI8	Cytochrome bo(3) ubiquinol oxidase subunit 1 OS=Escherichia coli (strain K12) GN=cyoB PE=1 SV=1	79129.7	Inner_membrane	1	1.07466	1.07227	0.685415	0.477491	0.43472	0.325995	0.33657	0.208607	0.140923	1	1.03491	1.02582	0.588875	0.381964	0.364027	0.267068	0.239825	0.139505	0.101793	1	1.05641	1.00756	0.594712	0.369947	0.325808	0.265343	0.229107	0.149354	0.0891155	1	1.05213	1.05263	0.849693	0.699835	0.556301	0.398156	0.315704	0.183132	0.0965237	1	1.08143	1.05893	0.868335	0.690566
CYSB	P0A9F3	HTH-type transcriptional regulator CysB OS=Escherichia coli (strain K12) GN=cysB PE=3 SV=1	39622.3	Cytosol	1	1.06862	1.01224	0.869677	0.250903	0.0939369	0.0397867	0.0346537	0.0260703	0.0341289	1	1.08945	1.06028	0.916458	0.244379	0.093124	0.0373699	0.0320595	0.0249108	0.0243526	1	1.10298	1.06412	0.923375	0.216503	0.0841149	0.0392125	0.0336481	0.0294773	0.0289168	1	1.10343	0.9298	0.379083	0.141322	0.0893437	0.0424075	0.0404479	0.0354172	0.0343815	1	1.06713	0.901509	0.358801	0.119264
CYSE	P0A9D4	Serine acetyltransferase OS=Escherichia coli (strain K12) GN=cysE PE=1 SV=1	32219.0	Cytosol	1	1.0828	1.04119	0.891261	0.770401	0.674801	0.208824	0.063384	0.0484151	0.0505732	1	0.977875	0.988531	0.765888	0.62374	0.51059	0.168269	0.0593858	0.0506796	0.0461778	1	1.07811	1.06234	0.861981	0.640587	0.558998	0.180182	0.066153	0.0551643	0.0550959	1	1.04937	1.05392	0.803259	0.563738	0.584861	0.242852	0.0665303	0.0525026	0.0593698	1	1.07085	1.11331	0.769032	0.529401
CYSG	P0AEA8	Siroheme synthase OS=Escherichia coli (strain K12) GN=cysG PE=1 SV=1	53985.8	Cytosol	1	1.07626	1.00911	0.890392	0.649695	0.312135	0.0670966	0.0599662	0.0526113	0.0490874	1	1.06884	1.04345	0.917793	0.655106	0.348912	0.0667546	0.0613958	0.0449967	0.0409357	1	1.09311	1.07904	0.93735	0.650757	0.361323	0.0591314	0.0403507	0.0323045	0.0309944	1	1.0883	1.04561	0.73264	0.384584	0.289122	0.0648685	0.0579811	0.0480277	0.0412463	1	1.09149	1.05343	0.73966	0.40591
CYSI	P17846	Sulfite reductase [NADPH] hemoprotein beta-component OS=Escherichia coli (strain K12) GN=cysI PE=1 SV=4	72320.8	Cytosol	1	1.05594	0.965852	0.466481	0.1742	0.111149	0.0564502	0.0557496	0.0477887	0.0481998	1	1.0673	0.99957	0.511637	0.215395	0.146078	0.065966	0.0637237	0.0447585	0.0421082	1	1.04451	0.958262	0.43246	0.136771	0.0951409	0.0513889	0.0600352	0.0455231	0.0474674	1	1.03575	0.997753	0.496787	0.184522	0.12479	0.0543281	0.0576919	0.0435419	0.0406319	1	1.01902	0.945922	0.450678	0.157496
CYSJ	P38038	Sulfite reductase [NADPH] flavoprotein alpha-component OS=Escherichia coli (strain K12) GN=cysJ PE=1 SV=4	72301.2	Cytosol	1	1.04415	0.979305	0.488525	0.204349	0.159676	0.0795232	0.0662866	0.0523076	0.0509058	1	1.04667	0.974161	0.434708	0.145354	0.108435	0.0503487	0.0483528	0.0410037	0.0328333	1	1.02852	0.991717	0.460652	0.153292	0.107284	0.0592587	0.0526744	0.0379922	0.0406743	1	1.02604	0.962066	0.578188	0.154981	0.0847804	0.0395036	0.039324	0.0253226	0.0278811	1	1.05497	0.956983	0.571565	0.151307
CYSK	P0ABK5	Cysteine synthase A OS=Escherichia coli (strain K12) GN=cysK PE=1 SV=2	39796.1	Cytosol	1	1.03425	1.03835	1.01208	0.930325	0.761496	0.164256	0.0426659	0.0255794	0.0239174	1	1.03845	1.03818	1.016	0.944551	0.745157	0.147659	0.0392479	0.0304234	0.0260348	1	1.05291	1.06765	1.06494	0.927543	0.731892	0.131031	0.0355799	0.0233221	0.0197277	1	0.984648	0.995485	0.834556	0.655333	0.585734	0.199979	0.0362622	0.025317	0.023856	1	1.08739	1.06807	0.918312	0.725106
CYSM	P16703	Cysteine synthase B OS=Escherichia coli (strain K12) GN=cysM PE=1 SV=1	35278.3	Cytosol	1	1.08079	1.00803	0.744994	0.472564	0.482808	0.264648	0.0956653	0.0386717	0.0389107	1	1.05283	1.01776	0.772974	0.521434	0.467442	0.281002	0.0855444	0.0355041	0.0317341	1	1.07918	1.07835	0.795465	0.607288	0.554038	0.327447	0.120366	0.0518822	0.0449711	1	1.09609	0.95977	0.767345	0.548033	0.500816	0.338617	0.128092	0.0465457	0.0489595	1	1.06848	1.0681	0.782777	0.616945
CYSP	P16700	Thiosulfate-binding protein OS=Escherichia coli (strain K12) GN=cysP PE=1 SV=1	44007.9	Periplasm	1	1.08809	1.05767	0.966224	0.837249	0.709493	0.0709693	0.057168	0.0504879	0.0538849	1	1.06787	1.04474	0.906146	0.765133	0.685677	0.0723841	0.0560987	0.0506969	0.0570901	1	1.06115	1.04716	0.934286	0.767177	0.631828	0.0782311	0.0609384	0.0575516	0.0601211	1	1.06383	0.972855	0.742049	0.554044	0.427841	0.0780167	0.0718955	0.0511962	0.0601178	1	1.07916	1.04742	0.764801	0.578885
CYSQ	P22255	3'(2'),5'-bisphosphate nucleotidase CysQ OS=Escherichia coli (strain K12) GN=cysQ PE=1 SV=2	29850.6	Cytosol	1	1.08646	1.01684	0.859111	0.505549	0.167793	0.071341	0.0620061	0.0524695	0.0616489	1	1.11354	1.06985	0.983532	0.641187	0.205497	0.0629116	0.056013	0.0457152	0.0543863	1	1.14023	1.06526	0.995669	0.576981	0.190549	0.0605128	0.0633665	0.066797	0.0719014	1	1.06633	0.974564	0.793066	0.62466	0.427176	0.0778326	0.0668436	0.0592813	0.0525747	1	1.02294	1.05011	0.753649	0.590625
CYSS	P21888	Cysteine--tRNA ligase OS=Escherichia coli (strain K12) GN=cysS PE=1 SV=2	57724.5	Cytosol	1	1.11051	1.03864	1.06972	0.180755	0.0463172	0.030381	0.0279717	0.0213654	0.0202998	1	1.10516	1.06572	1.07547	0.184089	0.0587764	0.0308097	0.0314123	0.0245677	0.0236874	1	1.112	1.08477	1.11875	0.170843	0.0679914	0.0331131	0.0340545	0.0277334	0.027619	1	1.14944	1.06902	0.87018	0.18925	0.0971842	0.0457971	0.0475477	0.0360031	0.0332375	1	1.11639	1.06187	0.893993	0.166679
CYSZ	P0A6J3	Sulfate transporter CysZ OS=Escherichia coli (strain K12) GN=cysZ PE=1 SV=1	31289.7	Inner_membrane	1	1.05134	1.00737	0.677159	0.425969	0.350276	0.23385	0.215264	0.135321	0.0833194	1	1.06323	1.02901	0.646257	0.40866	0.370554	0.24855	0.235139	0.129427	0.0709752	1	1.03735	1.00584	0.651656	0.437521	0.361744	0.266925	0.229666	0.158837	0.0767622	1	1.04774	1.04291	0.648477	0.390055	0.361933	0.285885	0.245197	0.110736	0.0811704	1	1.06729	1.07454	0.643196	0.390605
CYTR	P0ACN7	HTH-type transcriptional repressor CytR OS=Escherichia coli (strain K12) GN=cytR PE=1 SV=1	41689.0	Cytosol	1	1.18243	1.01615	0.724781	0.465443	0.350892	0.0727654	0.0638428	0.0382671	0.0365876	1	1.04415	0.994126	0.612974	0.34673	0.266901	0.0631982	0.0574611	0.0384224	0.0345466	1	1.0591	0.991975	0.770316	0.620711	0.471976	0.0605502	0.0756621	0.07109	0.0801365	1	1.1053	1.0553	0.758023	0.487899	0.396665	0.0944496	0.0862459	0.0612666	0.0714587	1	1.0518	0.999428	0.708931	0.509633
DACA	P0AEB2	D-alanyl-D-alanine carboxypeptidase DacA OS=Escherichia coli (strain K12) GN=dacA PE=1 SV=1	50488.0	Periplasm	1	1.02808	1.00823	0.516627	0.156313	0.104399	0.0641245	0.107223	0.12801	0.140775	1	1.02248	1.00872	0.426702	0.121954	0.0896737	0.0684251	0.128333	0.1376	0.155958	1	1.04721	1.01733	0.460519	0.111815	0.0854926	0.0702009	0.13005	0.167847	0.170723	1	1.00869	1.0573	0.454873	0.268947	0.136495	0.06903	0.0737795	0.0728104	0.0709676	1	1.04964	1.06231	0.614161	0.381051
DACB	P24228	D-alanyl-D-alanine carboxypeptidase DacB OS=Escherichia coli (strain K12) GN=dacB PE=1 SV=2	56175.6	Periplasm	1	1.05571	1.01785	0.544892	0.163568	0.0984599	0.0490867	0.0563492	0.0450688	0.0473524	1	1.0358	1.02427	0.542418	0.175771	0.114094	0.0560649	0.0535606	0.0477692	0.0495176	1	1.05873	1.00749	0.562858	0.161107	0.0994832	0.0510423	0.0560524	0.0403287	0.0389665	1	1.05334	1.04804	0.586452	0.206696	0.129115	0.0540274	0.0562784	0.0422106	0.0428014	1	1.09152	1.02783	0.615822	0.201942
DACC	P08506	D-alanyl-D-alanine carboxypeptidase DacC OS=Escherichia coli (strain K12) GN=dacC PE=1 SV=2	49596.6	Periplasm	1	1.05585	1.02055	0.913056	0.175183	0.0962764	0.0511917	0.0575198	0.0493537	0.0438369	1	1.07773	1.06828	0.937385	0.185983	0.108299	0.0639576	0.0705096	0.0615226	0.0534595	1	1.04501	0.92022	0.91581	0.154491	0.0964473	0.0564127	0.057565	0.0507636	0.0446384	1	1.03264	1.08753	0.735352	0.164738	0.102336	0.063564	0.0664967	0.0513609	0.0441156	1	1.05957	1.06277	0.812728	0.189458
DADA	P0A6J5	D-amino acid dehydrogenase OS=Escherichia coli (strain K12) GN=dadA PE=1 SV=1	50898.3	Cytosol	1	1.0496	0.91386	0.459448	0.224118	0.142773	0.0525676	0.0621701	0.0535158	0.0504833	1	1.04417	0.932038	0.436853	0.18012	0.112163	0.0517999	0.0499201	0.0392732	0.039957	1	1.01711	0.90857	0.496298	0.237753	0.1359	0.0631625	0.0641261	0.0602081	0.0571494	1	1.01076	0.868427	0.424863	0.177908	0.12245	0.0496179	0.048131	0.0299774	0.0277195	1	1.10966	0.888021	0.467478	0.197666
DADX	P29012	Alanine racemase, catabolic OS=Escherichia coli (strain K12) GN=dadX PE=2 SV=2	41110.5	Cytosol	1	1.04311	1.01017	0.772956	0.56571	0.434907	0.145168	0.111113	0.0566059	0.041164	1	1.08883	1.05312	0.727176	0.509171	0.38757	0.121577	0.0814828	0.0400584	0.0332633	1	1.08109	1.04302	0.903976	0.703832	0.558707	0.171908	0.117689	0.057385	0.0532265	1	1.07659	1.01656	0.814899	0.573889	0.497443	0.183182	0.144994	0.09558	0.0973532	1	1.06007	1.0298	0.764631	0.517748
DAM	P0AEE8	DNA adenine methylase OS=Escherichia coli (strain K12) GN=dam PE=1 SV=1	36489.3	Cytosol	1	1.03016	0.949558	0.403633	0.143208	0.0937386	0.0501033	0.0442955	0.0295365	0.0338482	1	1.04288	0.954425	0.379224	0.119047	0.0851049	0.0413344	0.0390261	0.0331846	0.0291413	1	1.06125	0.933778	0.329725	0.102365	0.0769601	0.037366	0.0376927	0.026677	0.0229937	1	1.01325	0.932429	0.430376	0.128076	0.0906899	0.0496969	0.0476815	0.041139	0.0396267	1	1.02524	0.953686	0.438113	0.15254
DAMX	P11557	Cell division protein DamX OS=Escherichia coli (strain K12) GN=damX PE=1 SV=2	52550.9	Inner_membrane	1	1.04449	1.03265	0.977344	0.917428	0.844238	0.670154	0.691311	0.665234	0.647174	1	1.06252	1.03023	0.992844	0.932222	0.864638	0.675061	0.693902	0.684211	0.65763	1	1.04085	1.01747	0.996026	0.980245	0.866938	0.697649	0.720074	0.674567	0.657399	1	1.12598	1.01553	0.923488	0.817111	0.760106	0.711974	0.74484	0.678422	0.648713	1	1.05701	1.04722	0.920496	0.799816
DAPA	P0A6L2	4-hydroxy-tetrahydrodipicolinate synthase OS=Escherichia coli (strain K12) GN=dapA PE=1 SV=1	34514.3	Cytosol	1	1.07943	1.01196	1.03449	0.957016	0.900749	0.166088	0.071619	0.0664788	0.0657201	1	1.06326	1.02708	1.05729	1.04165	0.946587	0.133711	0.0632382	0.0435426	0.0420668	1	1.0902	1.05676	1.06926	1.0075	0.901601	0.156213	0.0710772	0.0561504	0.054978	1	1.00516	1.02795	0.853416	0.700061	0.564368	0.11961	0.084204	0.067831	0.0708167	1	1.07445	1.00119	0.854936	0.666385
DAPB	P04036	4-hydroxy-tetrahydrodipicolinate reductase OS=Escherichia coli (strain K12) GN=dapB PE=1 SV=1	31602.6	Cytosol	1	1.0828	1.03932	0.820174	0.565449	0.588544	0.476441	0.530656	0.265747	0.049871	1	1.13227	1.04968	0.877673	0.607313	0.625363	0.514166	0.550104	0.246915	0.0420085	1	1.09535	1.07127	0.871704	0.606879	0.594899	0.484486	0.524759	0.233027	0.0420809	1	1.0449	0.999644	0.763417	0.586975	0.670061	0.565874	0.614907	0.323831	0.0316753	1	1.06619	1.0633	0.79233	0.605479
DAPD	P0A9D8	2,3,4,5-tetrahydropyridine-2,6-dicarboxylate N-succinyltransferase OS=Escherichia coli (strain K12) GN=dapD PE=1 SV=1	33023.6	Cytosol	1	1.13263	1.05997	1.08776	1.0014	1.0245	0.110406	0.06295	0.0527123	0.0498322	1	1.09214	1.0401	1.05832	1.00298	1.01461	0.125017	0.0782414	0.0704751	0.0667244	1	1.08165	1.04473	1.15159	1.11573	1.12786	0.12448	0.0684712	0.0509	0.0457893	1	1.07099	1.06956	0.922971	0.778529	0.801214	0.41501	0.063105	0.0528795	0.0549803	1	1.10368	1.06652	0.94211	0.781869
DAPE	P0AED7	Succinyl-diaminopimelate desuccinylase OS=Escherichia coli (strain K12) GN=dapE PE=1 SV=1	43361.3	Cytosol	1	1.04723	1.01564	0.732605	0.497691	0.350235	0.080626	0.0682519	0.0590449	0.0616248	1	1.05189	1.02502	0.830061	0.669979	0.477136	0.0774827	0.0842696	0.064134	0.0644643	1	1.06949	1.00584	0.756698	0.524505	0.39688	0.0965525	0.107021	0.0942547	0.0990178	1	1.07411	1.0391	0.800314	0.557579	0.411253	0.0809406	0.0752241	0.0636012	0.0572292	1	1.11157	1.03103	0.815862	0.533576
DAPF	P0A6K1	Diaminopimelate epimerase OS=Escherichia coli (strain K12) GN=dapF PE=1 SV=1	32135.5	Cytosol	1	1.10531	1.01364	0.465098	0.117248	0.068514	0.0333799	0.0333459	0.023147	0.0270462	1	1.1202	1.0503	0.48914	0.139587	0.0776026	0.0460071	0.046096	0.0375599	0.0358268	1	1.12599	1.07153	0.486936	0.149724	0.0920698	0.0565825	0.055255	0.0450811	0.0394774	1	1.09937	1.06993	0.69132	0.18745	0.0996849	0.0436861	0.0410945	0.0350736	0.030932	1	1.06985	1.03143	0.611691	0.160169
DAUA	P0AFR2	C4-dicarboxylic acid transporter DauA OS=Escherichia coli (strain K12) GN=dauA PE=1 SV=2	62482.4	Inner_membrane	1	1.05663	1.01766	0.571717	0.245144	0.15674	0.0618306	0.0688447	0.0586477	0.0549406	1	1.08013	1.03196	0.54036	0.206409	0.134687	0.0686841	0.0710367	0.0499852	0.0549197	1	1.04699	1.0179	0.585681	0.266271	0.168816	0.0785224	0.0762556	0.0618243	0.059363	1	1.0828	1.01919	0.686941	0.333791	0.156018	0.0620024	0.0582638	0.0503958	0.0454056	1	1.0999	1.03935	0.648484	0.295898
DBPA	P21693	ATP-dependent RNA helicase DbpA OS=Escherichia coli (strain K12) GN=dbpA PE=1 SV=2	54482.4	Cytosol	1	0.997402	0.898478	0.391456	0.168134	0.122344	0.0661386	0.0662052	0.0620657	0.0615007	1	1.03507	0.92435	0.384299	0.142246	0.0957466	0.0553355	0.0525227	0.0511771	0.0462394	1	1.02704	0.948111	0.443316	0.167967	0.116428	0.0436018	0.0467113	0.0391499	0.0407574	1	1.03672	0.922966	0.464853	0.166085	0.124039	0.073215	0.0797085	0.0641566	0.0599376	1	1.04143	0.945978	0.440472	0.136501
DCD	P28248	dCTP deaminase OS=Escherichia coli (strain K12) GN=dcd PE=1 SV=1	22495.8	Cytosol	1	1.07291	1.04577	0.736082	0.508076	0.498499	0.383247	0.412159	0.385902	0.351766	1	1.07362	1.03727	0.793118	0.620153	0.606264	0.456671	0.520549	0.478625	0.478229	1	1.05494	1.01929	0.825406	0.663481	0.676053	0.561711	0.624489	0.539154	0.531705	1	1.07219	1.0767	0.734156	0.518531	0.54484	0.465894	0.498725	0.489299	0.455979	1	1.01945	1.03718	0.709322	0.511497
DCM	P0AED9	DNA-cytosine methyltransferase OS=Escherichia coli (strain K12) GN=dcm PE=1 SV=1	59731.7	Cytosol	1	1.05021	0.954058	0.423168	0.13422	0.0863877	0.0424061	0.046025	0.0360153	0.0302587	1	1.03457	0.895678	0.391357	0.168702	0.131199	0.0650158	0.0626252	0.0523696	0.0527738	1	1.016	0.838251	0.354123	0.145787	0.104083	0.0557154	0.0475452	0.0372784	0.0385986	1	1.02316	0.749224	0.400905	0.180043	0.144285	0.0776285	0.0722515	0.0658676	0.0621405	1	1.02001	0.775747	0.406923	0.167758
DCP	P24171	Dipeptidyl carboxypeptidase OS=Escherichia coli (strain K12) GN=dcp PE=1 SV=4	82851.8	Cytosol	1	1.07192	1.04069	0.965736	0.738276	0.255722	0.0536639	0.0544693	0.0377645	0.0354427	1	1.06747	1.03328	0.954484	0.720965	0.275607	0.0501127	0.0472267	0.0371043	0.0365175	1	1.08236	1.09044	0.998876	0.745589	0.298352	0.0438077	0.0380655	0.0323447	0.0322038	1	1.03394	1.02272	0.839493	0.454636	0.148927	0.0453691	0.0467335	0.0330596	0.0372187	1	1.08638	1.04728	0.86397	0.447645
DCRB	P0AEE1	Protein DcrB OS=Escherichia coli (strain K12) GN=dcrB PE=3 SV=1	22582.1	Inner_membrane	1	1.03366	1.03811	0.986357	0.922234	0.860176	0.600232	0.577811	0.519531	0.480428	1	1.06881	1.06515	1.03487	0.922802	0.834707	0.592263	0.573531	0.524804	0.550091	1	1.03424	1.06015	1.06418	1.01211	0.895017	0.670804	0.630074	0.506231	0.579739	1	1.11223	1.03541	0.838491	0.669468	0.68295	0.656152	0.613509	0.613524	0.57828	1	1.09091	1.09398	0.875655	0.663764
DCTA	P0A830	Aerobic C4-dicarboxylate transport protein OS=Escherichia coli (strain K12) GN=dctA PE=1 SV=1	50447.3	Inner_membrane	1	1.11141	1.06808	0.805492	0.601769	0.579207	0.253518	0.179105	0.112399	0.0986844	1	1.0947	1.03449	0.670548	0.475019	0.451115	0.208471	0.142507	0.0946228	0.0855712	1	1.05571	1.01533	0.709291	0.516041	0.481037	0.238259	0.147458	0.101183	0.0767348	1	1.00821	1.05115	0.73273	0.558667	0.457299	0.307551	0.115389	0.0827478	0.0549064	1	1.06942	1.0477	0.766287	0.458787
DCUA	P0ABN5	Anaerobic C4-dicarboxylate transporter DcuA OS=Escherichia coli (strain K12) GN=dcuA PE=1 SV=1	49672.6	Inner_membrane	1	1.07161	1.03915	0.812715	0.669903	0.688546	0.459869	0.339372	0.205157	0.134139	1	1.08649	1.01932	0.743946	0.600575	0.629765	0.439448	0.338047	0.191135	0.137584	1	1.11024	1.03167	0.734126	0.600816	0.565413	0.463149	0.323749	0.184772	0.137334	1	1.11798	1.07258	0.748659	0.511149	0.417116	0.292098	0.221745	0.126607	0.10291	1	1.11265	1.05392	0.788959	0.495898
DCUC	P0ABP3	Anaerobic C4-dicarboxylate transporter DcuC OS=Escherichia coli (strain K12) GN=dcuC PE=3 SV=1	51816.4	Inner_membrane	1	1.05511	1.02539	0.694287	0.407819	0.38472	0.249095	0.253743	0.164727	0.0664472	1	1.04294	1.03296	0.559932	0.241507	0.218403	0.13204	0.141581	0.0966262	0.0564676	1	1.01252	0.997117	0.639589	0.402972	0.342714	0.22503	0.240089	0.155449	0.0681167	1	1.04976	1.0433	0.505855	0.203647	0.15338	0.0838233	0.0944551	0.0728585	0.045753	1	1.04511	1.01465	0.536559	0.258245
DCYD	P76316	D-cysteine desulfhydrase OS=Escherichia coli (strain K12) GN=dcyD PE=1 SV=4	37593.9	Cytosol	1	1.06426	1.02578	0.945863	0.907	0.92803	0.706374	0.599214	0.0849685	0.0574148	1	1.03096	1.02607	0.957176	0.913597	0.901265	0.733918	0.564062	0.0836756	0.0615272	1	1.03487	1.03769	1.01709	0.922354	0.925002	0.738387	0.603443	0.0830281	0.0629082	1	1.03907	1.05693	0.815967	0.590007	0.688637	0.593764	0.461558	0.0698233	0.0586806	1	1.07956	1.05404	0.870385	0.592293
DDLA	P0A6J8	D-alanine--D-alanine ligase A OS=Escherichia coli (strain K12) GN=ddlA PE=3 SV=1	43644.3	Cytosol	1	1.03932	0.987252	0.319397	0.0842391	0.0695111	0.0339905	0.0269122	0.0162065	0.0157536	1	1.11235	1.06051	0.329192	0.107426	0.0888045	0.0508674	0.0395286	0.0254092	0.0197433	1	1.05275	1.02895	0.269069	0.0785898	0.0634002	0.0342032	0.0296908	0.0189605	0.0139275	1	1.02008	1.03095	0.415035	0.090655	0.0600071	0.0304809	0.0306275	0.0271562	0.030216	1	1.06727	1.05688	0.377318	0.0779299
DDLB	P07862	D-alanine--D-alanine ligase B OS=Escherichia coli (strain K12) GN=ddlB PE=1 SV=3	36141.1	Cytosol	1	1.06227	1.05143	0.870497	0.309677	0.0871576	0.0429223	0.0367543	0.022457	0.0216918	1	1.0155	1.01844	0.82373	0.286362	0.087143	0.0468927	0.0348522	0.0266666	0.0260655	1	1.05142	1.07775	0.839072	0.283916	0.0906766	0.0410715	0.0424456	0.034435	0.0399974	1	1.04082	1.05026	0.852713	0.406594	0.0852797	0.0310538	0.0320534	0.025571	0.0255524	1	1.07273	1.05888	0.888138	0.408742
DEAD	P0A9P6	ATP-dependent RNA helicase DeaD OS=Escherichia coli (strain K12) GN=deaD PE=1 SV=2	75372.1	Cytosol	1	1.06804	0.977915	0.208113	0.0675944	0.0492201	0.0220232	0.0232985	0.0169884	0.0143551	1	1.02707	0.868011	0.14324	0.0524298	0.0351347	0.0165639	0.0177736	0.0135483	0.0120466	1	1.28016	0.655531	0.130599	0.0750842	0.03487	0.0167363	0.0174614	0.0144245	0.0116775	1	1.05594	0.768139	0.373696	0.132997	0.0828177	0.0389302	0.0395434	0.0346471	0.031832	1	1.0643	0.747884	0.354855	0.136626
DEDA	P0ABP6	Protein DedA OS=Escherichia coli (strain K12) GN=dedA PE=1 SV=1	26384.6	Inner_membrane	1	1.04868	1.0482	0.815122	0.635952	0.577632	0.415594	0.455748	0.304631	0.150107	1	1.05878	1.03154	0.7887	0.649801	0.63502	0.484657	0.506894	0.343994	0.184761	1	1.06387	1.01926	0.844512	0.699974	0.66537	0.513674	0.546025	0.406728	0.189214	1	1.10445	1.02054	0.82977	0.747162	0.754964	0.724859	0.67164	0.246191	0.10676	1	1.09064	1.02487	0.852767	0.740034
DEDD	P09549	Cell division protein DedD OS=Escherichia coli (strain K12) GN=dedD PE=3 SV=2	27507.5	Inner_membrane	1	1.0688	1.05291	0.824938	0.670018	0.574553	0.458296	0.350851	0.431184	0.389851	1	1.10547	1.05191	0.889682	0.691446	0.584421	0.47135	0.426195	0.474797	0.448948	1	0.975077	1.07896	0.881359	0.719379	0.605222	0.531427	0.458373	0.488875	0.45605	1	1.45691	0.862887	0.659058	0.490023	0.647033	0.744763	0.695243	0.628797	0.514023	1	0.905766	0.901123	0.581028	0.439973
DEF	P0A6K3	Peptide deformylase OS=Escherichia coli (strain K12) GN=def PE=1 SV=2	21951.1	Cytosol	1	1.08708	1.06753	0.78359	0.413299	0.340475	0.21463	0.139534	0.0363522	0.0327235	1	1.02662	0.996753	0.717674	0.362057	0.273139	0.178606	0.118135	0.0453875	0.0378342	1	1.08087	1.06893	0.741233	0.377855	0.303798	0.192224	0.119946	0.0445187	0.0411836	1	1.06261	1.0797	0.733719	0.370902	0.285961	0.202851	0.136371	0.0605419	0.0586701	1	1.093	1.02196	0.729861	0.330896
DEGP	P0C0V0	Periplasmic serine endoprotease DegP OS=Escherichia coli (strain K12) GN=degP PE=1 SV=1	55854.1	Periplasm	1	1.03872	1.03442	0.796359	0.722069	0.733216	0.368908	0.179315	0.137162	0.143246	1	1.05172	1.07968	0.822417	0.783074	0.752191	0.383791	0.202388	0.144414	0.158412	1	1.02627	1.05996	0.807158	0.821135	0.809944	0.420958	0.195167	0.141166	0.155176	1	1.08734	1.02715	0.733502	0.679807	0.709973	0.488534	0.268805	0.184068	0.189659	1	1.08621	1.06331	0.752173	0.692619
DEGQ	P39099	Periplasmic pH-dependent serine endoprotease DegQ OS=Escherichia coli (strain K12) GN=degQ PE=1 SV=1	53363.6	Periplasm	1	0.974604	0.975017	0.679621	0.529124	0.410109	0.120633	0.0866699	0.0670768	0.0670906	1	1.01415	1.04655	0.748028	0.602735	0.490934	0.13921	0.110196	0.0830837	0.0767449	1	0.988965	1.02109	0.730388	0.590824	0.453251	0.12359	0.0916038	0.0738994	0.0634968	1	1.00605	1.03961	0.680866	0.570174	0.473338	0.1446	0.102031	0.0797742	0.0759284	1	1.11537	1.05413	0.744317	0.642169
DEGS	P0AEE3	Serine endoprotease DegS OS=Escherichia coli (strain K12) GN=degS PE=1 SV=1	39391.2	Periplasm	1	1.06046	1.01987	0.656104	0.446411	0.34153	0.0968314	0.081736	0.0728733	0.0706263	1	1.0299	0.99676	0.659602	0.465342	0.369139	0.131048	0.0968817	0.0847297	0.0745647	1	1.06648	1.06862	0.744551	0.556505	0.437105	0.135413	0.102659	0.093914	0.0825493	1	1.05625	1.04761	0.694461	0.480048	0.343085	0.0882614	0.087695	0.0720094	0.07243	1	1.0219	1.0602	0.73974	0.517267
DEOA	P07650	Thymidine phosphorylase OS=Escherichia coli (strain K12) GN=deoA PE=1 SV=3	52332.7	Cytosol	1	1.05732	1.07327	1.00654	0.427004	0.093593	0.0402189	0.0412545	0.0365021	0.0359899	1	1.0308	1.04337	0.996751	0.414688	0.0872372	0.0368585	0.0391809	0.0387437	0.0398385	1	1.06702	1.05884	1.0329	0.450039	0.137979	0.0586438	0.0551507	0.0521127	0.0532963	1	1.10305	1.0642	0.785236	0.141487	0.0902709	0.0328171	0.0297436	0.0267265	0.0231783	1	1.06987	1.06352	0.808681	0.132696
DEOB	P0A6K6	Phosphopentomutase OS=Escherichia coli (strain K12) GN=deoB PE=1 SV=1	49725.7	Cytosol	1	1.05165	1.03598	1.08019	0.961572	0.572049	0.184506	0.176921	0.160267	0.0881905	1	1.04834	1.03589	1.10341	1.01946	0.632715	0.191449	0.16041	0.144219	0.0699635	1	1.10868	1.0021	1.19071	1.01023	0.697309	0.204121	0.183216	0.159469	0.0733935	1	0.992433	1.06285	0.933747	0.597223	0.320435	0.113383	0.105203	0.0958879	0.05125	1	1.06981	1.04631	1.01038	0.61114
DEOC	P0A6L0	Deoxyribose-phosphate aldolase OS=Escherichia coli (strain K12) GN=deoC PE=1 SV=1	32298.5	Cytosol	1	1.08009	1.07104	1.08538	0.8036	0.307355	0.0548301	0.0479838	0.0318046	0.028842	1	1.08746	1.06353	1.13426	0.825658	0.318043	0.0486761	0.0384031	0.028391	0.023585	1	1.06425	1.05459	1.13006	0.814209	0.313345	0.0457355	0.032025	0.022497	0.0183212	1	0.96853	0.985717	0.874655	0.550052	0.172994	0.042583	0.0380115	0.0275673	0.0236828	1	1.04688	1.07546	0.930327	0.589178
DEOD	P0ABP8	Purine nucleoside phosphorylase DeoD-type OS=Escherichia coli (strain K12) GN=deoD PE=1 SV=2	29369.4	Cytosol	1	1.06579	1.01917	1.02668	1.03544	1.1534	0.804945	0.0368211	0.031135	0.0254534	1	1.11278	1.03218	1.11065	1.13826	1.20538	0.875488	0.0383511	0.030757	0.026701	1	1.13253	1.05938	1.0541	1.04064	1.07597	0.776587	0.0362299	0.0304535	0.0257756	1	1.01354	1.02713	0.930908	0.798074	0.848612	0.694284	0.0466255	0.0380106	0.0363088	1	1.07147	1.03977	0.982092	0.851653
DEOR	P0ACK5	Deoxyribose operon repressor OS=Escherichia coli (strain K12) GN=deoR PE=1 SV=1	32881.5	Cytosol	1	1.0567	1.01824	0.600511	0.143999	0.0836977	0.0481388	0.0445996	0.0336091	0.0341186	1	1.05354	1.04923	0.614882	0.125633	0.0810376	0.0386429	0.0385364	0.0286212	0.0282223	1	1.02906	1.02789	0.629981	0.10307	0.0684292	0.0306204	0.0305615	0.0222195	0.023065	1	1.06193	1.00918	0.443745	0.127142	0.0860242	0.0506308	0.0480103	0.0372161	0.0340457	1	1.04003	1.02378	0.452839	0.136042
DER	P0A6P5	GTPase Der OS=Escherichia coli (strain K12) GN=der PE=1 SV=1	61245.9	Cytosol	1	1.01962	0.923457	0.283282	0.0978062	0.0763064	0.0358307	0.0338715	0.0264963	0.0246515	1	1.03476	0.937912	0.23495	0.0889295	0.0675322	0.0366118	0.0338355	0.0273081	0.0273215	1	1.05232	0.963219	0.229121	0.0872441	0.0674314	0.036747	0.036296	0.0311998	0.0300668	1	1.09924	0.989885	0.4778	0.167106	0.104306	0.0580626	0.0591476	0.0511697	0.0438186	1	1.09175	0.995357	0.442609	0.154584
DGKA	P0ABN1	Diacylglycerol kinase OS=Escherichia coli (strain K12) GN=dgkA PE=1 SV=2	14037.6	Inner_membrane	1	1.1489	1.08154	0.751206	0.493656	0.500592	0.366991	0.407854	0.351872	0.296195	1	1.1185	1.05014	0.679006	0.410123	0.39202	0.326323	0.343945	0.279247	0.258819	1	1.14887	1.08385	0.672531	0.344588	0.319152	0.255112	0.292134	0.239574	0.198994	1	0.980467	0.981823	0.545894	0.263532	0.258776	0.302133	0.30581	0.254788	0.232687	1	1.03165	1.01606	0.529224	0.24806
DGOR	P31460	Galactonate operon transcriptional repressor OS=Escherichia coli (strain K12) GN=dgoR PE=4 SV=4	27724.4	Cytosol	1	1.07395	1.02634	0.587647	0.199561	0.113089	0.0550542	0.0475965	0.037672	0.0415903	1	1.05504	1.02417	0.59432	0.200386	0.107177	0.054532	0.0532187	0.0397398	0.0349509	1	1.08503	1.04592	0.666998	0.216383	0.102493	0.0506907	0.0493102	0.0346853	0.0330067	1	1.0228	0.991234	0.480111	0.140198	0.0881886	0.0448073	0.0438817	0.0356331	0.0325162	1	1.05309	1.00817	0.529783	0.165285
DGT	P15723	Deoxyguanosinetriphosphate triphosphohydrolase OS=Escherichia coli (strain K12) GN=dgt PE=1 SV=4	64958.4	Cytosol	1	1.04241	0.975947	0.677427	0.475399	0.422472	0.281541	0.206728	0.0411146	0.038688	1	1.03562	0.987546	0.604654	0.375598	0.354907	0.236154	0.167143	0.0452662	0.0398177	1	1.05322	1.02872	0.519218	0.185361	0.15777	0.0959871	0.0788693	0.0372544	0.0398885	1	1.05592	1.05575	0.681925	0.396158	0.377386	0.27524	0.213664	0.0723226	0.0600696	1	1.11613	1.03946	0.608279	0.320653
DHAK	P76015	PEP-dependent dihydroxyacetone kinase, dihydroxyacetone-binding subunit DhaK OS=Escherichia coli (strain K12) GN=dhaK PE=1 SV=2	41798.6	Cytosol	1	1.17736	1.05228	0.926397	0.315901	0.085178	0.0456261	0.0538699	0.0440185	0.0437244	1	1.18912	1.08282	0.990076	0.329437	0.0905054	0.0532362	0.0681889	0.0584729	0.064005	1	1.18953	1.09127	1.00293	0.292436	0.0913613	0.0610996	0.0719122	0.061201	0.0704608	1	0.986201	1.02474	0.798533	0.423573	0.118411	0.0537079	0.0523979	0.0425575	0.0434458	1	1.07812	1.01596	0.836401	0.438283
DHAL	P76014	PEP-dependent dihydroxyacetone kinase, ADP-binding subunit DhaL OS=Escherichia coli (strain K12) GN=dhaL PE=1 SV=3	24564.7	Cytosol	1	1.00523	0.87408	0.273104	0.0978852	0.0671446	0.0416859	0.0425136	0.0376451	0.0369236	1	0.982113	0.845627	0.287967	0.129223	0.0899019	0.0471605	0.0489279	0.0422556	0.0425757	1	1.07649	0.859058	0.206977	0.0843774	0.0633859	0.0353415	0.0397472	0.0343503	0.0350185	1	1.10327	0.904073	0.556045	0.369383	0.250553	0.0952912	0.0445771	0.034347	0.0277874	1	1.06479	1.0361	0.500046	0.386023
DHAM	P37349	Protein-lysine deacetylase OS=Escherichia coli (strain K12) GN=dhaM PE=1 SV=3	55768.2	Cytosol	1	1.03293	1.01091	0.710096	0.142792	0.104602	0.0555052	0.054537	0.0483281	0.0466933	1	1.06043	1.01508	0.743726	0.160244	0.103777	0.0581584	0.0592003	0.0552058	0.051263	1	1.06107	1.02151	0.732406	0.172335	0.116924	0.0660635	0.0642199	0.0505889	0.0520338	1	1.084	1.07095	0.595013	0.17607	0.130558	0.0528394	0.0477139	0.0432609	0.0349385	1	1.15046	1.06153	0.658888	0.163113
DIAA	P66817	DnaA initiator-associating protein DiaA OS=Escherichia coli (strain K12) GN=diaA PE=1 SV=1	22294.4	Cytosol	1	1.06792	1.00382	0.667595	0.449631	0.441484	0.329986	0.397031	0.271702	0.0537659	1	1.06782	1.03103	0.631935	0.376659	0.35797	0.26902	0.300874	0.199376	0.0508829	1	1.052	1.02426	0.595339	0.334443	0.296795	0.212059	0.223473	0.158258	0.0409291	1	1.03178	0.981369	0.550348	0.292208	0.274581	0.215801	0.215144	0.150539	0.0521977	1	1.06684	0.945588	0.526283	0.257997
DICA	P06966	HTH-type transcriptional regulator DicA OS=Escherichia coli (strain K12) GN=dicA PE=4 SV=1	18911.7	Cytosol	1	1.0264	0.92592	0.372129	0.134155	0.108018	0.0822342	0.112388	0.124474	0.125367	1	1.05048	0.930819	0.37502	0.147099	0.104066	0.0713348	0.104734	0.114335	0.128366	1	1.03986	0.985137	0.386308	0.135078	0.0950797	0.0609051	0.0918554	0.0932891	0.1038	1	1.0622	0.849764	0.43535	0.164609	0.0988407	0.0468723	0.0670748	0.0846605	0.0923307	1	0.998928	0.847746	0.404785	0.180681
DINI	P0ABR1	DNA damage-inducible protein I OS=Escherichia coli (strain K12) GN=dinI PE=1 SV=1	9631.01	Cytosol	1	1.0377	1.0069	0.596267	0.234658	0.155875	0.0861609	0.107497	0.128297	0.126538	1	1.04902	1.01356	0.611015	0.228871	0.162594	0.101619	0.119607	0.126292	0.133594	1	1.03583	1.04221	0.567018	0.182624	0.133373	0.0726934	0.0832343	0.0826381	0.0916049	1	1.09816	1.0361	0.544067	0.206804	0.149543	0.079433	0.0965624	0.102903	0.100206	1	1.04549	1.03298	0.530243	0.1985
DINJ	Q47150	Antitoxin DinJ OS=Escherichia coli (strain K12) GN=dinJ PE=1 SV=1	11004.2	Cytosol	1	1.04718	1.00599	0.652956	0.423662	0.356438	0.308782	0.309995	0.365385	0.403172	1	1.06935	1.01988	0.75198	0.417977	0.360666	0.31114	0.383292	0.363827	0.36026	1	1.00582	1.0099	0.746131	0.41151	0.35628	0.361311	0.342449	0.363029	0.360405	1	1.09849	1.05037	0.750387	0.509767	0.392312	0.282699	0.226873	0.208575	0.178384	1	1.06871	1.05737	0.610655	0.37776
DJLA	P31680	Co-chaperone protein DjlA OS=Escherichia coli (strain K12) GN=djlA PE=1 SV=1	34569.4	Inner_membrane	1	1.05669	1.03425	0.607277	0.304573	0.200169	0.0836759	0.0724899	0.057992	0.0470797	1	1.07928	1.03541	0.660986	0.35493	0.232842	0.102285	0.093969	0.0818984	0.0667858	1	1.07477	1.0099	0.639004	0.35962	0.237589	0.0942284	0.0880784	0.0796082	0.0838692	1	1.06354	1.0075	0.629078	0.346535	0.266244	0.129942	0.104464	0.0904908	0.0856559	1	1.03558	0.980373	0.616419	0.35812
DKGA	Q46857	2,5-diketo-D-gluconic acid reductase A OS=Escherichia coli (strain K12) GN=dkgA PE=1 SV=3	35959.7	Cytosol	1	1.07558	1.06426	1.00617	0.276826	0.0910913	0.0567011	0.0624736	0.0548698	0.054603	1	1.04774	1.06382	0.957132	0.264126	0.0863965	0.0542029	0.0556083	0.0521973	0.0469991	1	1.02944	1.04664	0.995158	0.257083	0.0758816	0.0396344	0.0391577	0.0354312	0.030841	1	1.00309	1.03822	0.842225	0.184158	0.083261	0.0459142	0.0472016	0.0403574	0.0341675	1	1.05283	1.0669	0.87309	0.178963
DKGB	P30863	2,5-diketo-D-gluconic acid reductase B OS=Escherichia coli (strain K12) GN=dkgB PE=1 SV=2	33829.6	Cytosol	1	1.07494	1.0495	0.413057	0.103391	0.0817227	0.0410342	0.0409354	0.0283852	0.0291306	1	1.06192	1.02161	0.507571	0.1624	0.111441	0.0552748	0.0519478	0.0442335	0.0386547	1	1.04611	1.067	0.373612	0.0869743	0.060443	0.0343366	0.0322734	0.0314092	0.0297372	1	0.945562	1.01529	0.435674	0.123989	0.0856846	0.0539245	0.0574699	0.0548533	0.0500126	1	1.04912	1.15398	0.509541	0.211986
DKSA	P0ABS1	RNA polymerase-binding transcription factor DksA OS=Escherichia coli (strain K12) GN=dksA PE=1 SV=1	20036.5	Cytosol	1	1.04208	1.01363	0.931227	0.820576	0.741078	0.573081	0.642244	0.616677	0.62352	1	1.1083	1.05672	1.02832	0.900094	0.825298	0.638195	0.708573	0.666895	0.674313	1	1.0647	1.04317	1.0125	0.922968	0.816069	0.644329	0.770265	0.729216	0.685871	1	1.05084	1.03321	0.880274	0.717172	0.640514	0.584205	0.601802	0.640841	0.557443	1	1.10515	1.0352	0.925004	0.75835
DLD	P06149	D-lactate dehydrogenase OS=Escherichia coli (strain K12) GN=dld PE=1 SV=3	73392.8	Cytosol	1	1.05672	1.025	0.936563	0.579809	0.30701	0.0831693	0.0483292	0.03706	0.0295354	1	1.04932	1.05166	0.922815	0.58593	0.32883	0.0965749	0.0600606	0.0466177	0.0399534	1	1.0746	1.0454	0.955166	0.563917	0.315839	0.100339	0.0561898	0.0461067	0.0428946	1	1.04055	1.0689	0.861111	0.552847	0.247198	0.0615597	0.0357941	0.0269761	0.0265957	1	1.07134	1.07509	0.889953	0.524459
DLST	P42628	Probable serine transporter OS=Escherichia coli (strain K12) GN=dlsT PE=1 SV=3	52463.6	Inner_membrane	1	1.0328	1.0116	0.611551	0.272308	0.189611	0.113572	0.102479	0.0629295	0.0605755	1	1.05167	1.01602	0.577131	0.26661	0.183089	0.114995	0.0937454	0.0704537	0.0562498	1	1.05696	1.02724	0.550678	0.210327	0.162545	0.0893555	0.0755961	0.0549248	0.0483089	1	1.03018	1.02321	0.511566	0.177012	0.115143	0.0620151	0.0533011	0.0375734	0.0397049	1	1.04801	1.03848	0.457886	0.12947
DMLA	P76251	D-malate dehydrogenase [decarboxylating] OS=Escherichia coli (strain K12) GN=dmlA PE=1 SV=1	43324.2	Cytosol	1	1.04112	1.03383	0.549647	0.24395	0.183899	0.0748941	0.0689052	0.0532539	0.0588544	1	1.07661	1.03154	0.564726	0.235041	0.166692	0.0678876	0.0640511	0.0517116	0.0488939	1	1.04992	1.0136	0.483081	0.144835	0.0962903	0.049712	0.0502382	0.0387177	0.0384224	1	1.02663	1.03787	0.516842	0.211661	0.138999	0.0760613	0.0562905	0.0460117	0.0444383	1	1.04151	1.02229	0.522899	0.186102
DMSA	P18775	Dimethyl sulfoxide reductase DmsA OS=Escherichia coli (strain K12) GN=dmsA PE=1 SV=2	101280.0	Periplasm	1	1.02723	0.93871	0.713973	0.637757	0.634276	0.41793	0.100994	0.0573653	0.0504378	1	1.10235	0.975992	0.753535	0.704349	0.688179	0.472031	0.113285	0.0730902	0.0623134	1	1.04176	0.924462	0.736194	0.694208	0.652875	0.462804	0.103354	0.0632621	0.0585851	1	1.02085	0.911559	0.612989	0.394485	0.337983	0.199768	0.0839732	0.0534168	0.0436045	1	1.04926	0.932353	0.674766	0.448721
DMSB	P18776	Anaerobic dimethyl sulfoxide reductase chain B OS=Escherichia coli (strain K12) GN=dmsB PE=1 SV=4	26974.3	Periplasm	1	1.04888	1.05314	0.734872	0.522993	0.464671	0.310711	0.127821	0.106298	0.0894617	1	1.0682	1.05091	0.866572	0.687469	0.618199	0.453587	0.155414	0.109855	0.0953222	1	1.0728	1.03069	0.83973	0.650995	0.591313	0.422742	0.141519	0.0958236	0.0907203	1	1.05572	1.01153	0.599282	0.311056	0.236735	0.173743	0.110748	0.0862508	0.100462	1	1.05843	1.01213	0.673814	0.418054
DNAA	P03004	Chromosomal replication initiator protein DnaA OS=Escherichia coli (strain K12) GN=dnaA PE=1 SV=2	57960.1	Cytosol	1	1.00572	0.874645	0.217391	0.0685132	0.0551132	0.0352729	0.030082	0.0247494	0.0217221	1	0.987391	0.882042	0.185152	0.0737227	0.0560585	0.030784	0.0313099	0.0237935	0.0212427	1	1.00341	0.850102	0.189206	0.0790275	0.0650009	0.0348612	0.0366522	0.0288496	0.0282782	1	1.0183	0.795843	0.424356	0.181727	0.109929	0.0562298	0.0542289	0.0429744	0.0421205	1	0.970943	0.787608	0.369621	0.154359
DNAB	P0ACB0	Replicative DNA helicase OS=Escherichia coli (strain K12) GN=dnaB PE=1 SV=1	56482.6	Cytosol	1	1.06683	0.941586	0.235656	0.0702252	0.0504352	0.0245823	0.0252024	0.0227831	0.0201501	1	1.05735	0.893394	0.246236	0.101472	0.0673101	0.034721	0.0337723	0.0284006	0.0273376	1	1.0598	0.893397	0.187985	0.0725622	0.0526424	0.0246915	0.0238434	0.0209389	0.0182961	1	1.04517	0.857952	0.409871	0.16074	0.136632	0.0553045	0.0537431	0.0416228	0.0372788	1	1.10479	0.831399	0.376267	0.163482
DNAC	P0AEF0	DNA replication protein DnaC OS=Escherichia coli (strain K12) GN=dnaC PE=1 SV=1	31754.8	Cytosol	1	1.02749	0.908223	0.398969	0.14379	0.0915687	0.0570945	0.0547964	0.0395894	0.0408416	1	1.02741	0.941511	0.411951	0.138044	0.0902128	0.0450861	0.0431569	0.0356591	0.0326783	1	1.05958	0.912488	0.362715	0.128947	0.0941239	0.0438417	0.0448753	0.0338049	0.0350907	1	1.02069	0.988406	0.442412	0.127908	0.093113	0.0564387	0.0586013	0.0476495	0.0469827	1	1.04947	1.01881	0.461722	0.141604
DNAE	P10443	DNA polymerase III subunit alpha OS=Escherichia coli (strain K12) GN=dnaE PE=1 SV=1	143798.0	Cytosol	1	1.0511	1.00009	0.444551	0.165456	0.110829	0.0610338	0.0624238	0.0490811	0.054358	1	1.03997	0.979337	0.434568	0.14133	0.0948962	0.0480487	0.0508334	0.0387349	0.0381331	1	1.10831	0.933119	0.322005	0.130029	0.0945064	0.0433359	0.0407526	0.0331666	0.0370682	1	1.06185	0.960346	0.40961	0.148323	0.0947408	0.0509842	0.0525411	0.0484323	0.0396928	1	1.10093	0.942194	0.42617	0.156184
DNAG	P0ABS5	DNA primase OS=Escherichia coli (strain K12) GN=dnaG PE=1 SV=1	70964.1	Cytosol	1	1.04138	0.99034	0.427814	0.143725	0.100555	0.0518936	0.0522234	0.0440279	0.0420142	1	1.04439	1.00895	0.348022	0.114838	0.0803008	0.040909	0.041082	0.0312189	0.0308936	1	1.04845	0.994269	0.36024	0.133346	0.0871452	0.0409686	0.0438818	0.0342504	0.0302387	1	1.05098	1.03538	0.47731	0.14125	0.0891709	0.0425678	0.0402738	0.032661	0.0375355	1	1.08566	1.04502	0.461481	0.160873
DNAJ	P08622	Chaperone protein DnaJ OS=Escherichia coli (strain K12) GN=dnaJ PE=1 SV=3	47602.9	Cytosol	1	1.0382	0.948812	0.311661	0.140028	0.0877498	0.0524285	0.0526271	0.0421145	0.0399324	1	1.06675	1.04458	0.312522	0.16289	0.0969654	0.0594141	0.0652188	0.0464618	0.0444915	1	1.05315	1.00309	0.295837	0.14929	0.0958009	0.058458	0.0567177	0.0484483	0.0475614	1	1.0612	0.953049	0.545581	0.280048	0.172955	0.0946474	0.105293	0.0850306	0.0656564	1	1.08056	0.884622	0.569461	0.299554
DNAK	P0A6Y8	Chaperone protein DnaK OS=Escherichia coli (strain K12) GN=dnaK PE=1 SV=2	80587.6	Cytosol	1	1.00462	0.971194	1.10112	0.60385	0.222634	0.125756	0.182796	0.23811	0.318902	1	1.13279	1.06625	1.19223	0.610948	0.223162	0.123355	0.191451	0.229138	0.313033	1	1.09225	1.06414	1.16661	0.58786	0.222097	0.116033	0.17406	0.214636	0.315781	1	1.00064	1.1297	0.990669	0.685007	0.259836	0.120588	0.17227	0.246612	0.327212	1	1.12217	1.06819	1.05673	0.706635
DNAN	P0A988	DNA polymerase III subunit beta OS=Escherichia coli (strain K12) GN=dnaN PE=1 SV=1	43538.8	Cytosol	1	1.07692	1.02706	0.847844	0.455036	0.218151	0.0653778	0.0778794	0.0709416	0.0691709	1	1.06022	1.00043	0.866028	0.469577	0.220964	0.0469019	0.0545798	0.050199	0.0481487	1	1.1197	1.05488	0.911593	0.472046	0.238009	0.0535251	0.059558	0.0495496	0.050569	1	1.04303	1.05732	0.747068	0.368038	0.172039	0.0418724	0.0407018	0.0360443	0.0327626	1	1.0749	1.06584	0.809708	0.413284
DNAQ	P03007	DNA polymerase III subunit epsilon OS=Escherichia coli (strain K12) GN=dnaQ PE=1 SV=1	30002.8	Cytosol	1	1.02235	1.01662	0.509035	0.145591	0.0819325	0.0434562	0.0439354	0.034737	0.0356144	1	1.08482	1.07408	0.524168	0.151089	0.0911606	0.0440147	0.0459965	0.0362726	0.0361508	1	1.03957	0.986095	0.494668	0.141427	0.0929771	0.0498378	0.0549443	0.0438406	0.0416457	1	1.04452	1.14967	0.617104	0.166573	0.103943	0.0433477	0.045258	0.0337405	0.0366936	1	1.14213	1.04134	0.638212	0.163671
DNAT	P0A8J2	Primosomal protein 1 OS=Escherichia coli (strain K12) GN=dnaT PE=1 SV=2	20818.0	Cytosol	1	0.975648	0.955306	0.393153	0.118177	0.0825011	0.0439788	0.0447775	0.0344195	0.0332089	1	0.983109	0.966396	0.39908	0.120904	0.080401	0.0410328	0.042689	0.0323723	0.0311687	1	0.968245	0.969773	0.370808	0.100569	0.0651345	0.0358969	0.0359276	0.0281353	0.0260236	1	1.43666	0.983696	0.414238	0.0917306	0.0751853	0.0386629	0.0342574	0.024943	0.0238391	1	0.91306	0.90775	0.317292	0.0743364
DNAX	P06710	DNA polymerase III subunit tau OS=Escherichia coli (strain K12) GN=dnaX PE=1 SV=1	77852.1	Cytosol	1	1.06582	0.967447	0.414408	0.139722	0.105724	0.0695271	0.0707826	0.0561973	0.0532726	1	1.05339	0.978879	0.410557	0.157214	0.111512	0.0663649	0.0714214	0.0651017	0.0586497	1	1.05593	0.952374	0.362253	0.119471	0.0916649	0.0502004	0.0525683	0.0485352	0.0502205	1	1.07322	0.971903	0.534733	0.212445	0.160724	0.0651585	0.0712271	0.0536409	0.0467248	1	1.07718	1.00494	0.525506	0.215657
DPPA	P23847	Periplasmic dipeptide transport protein OS=Escherichia coli (strain K12) GN=dppA PE=1 SV=1	71024.8	Periplasm	1	1.09067	1.05648	1.09274	1.07742	1.18998	0.873643	0.0860859	0.0486278	0.0475697	1	1.07949	1.07432	1.10496	1.07	1.08782	0.879499	0.0816529	0.0483417	0.047155	1	1.04934	1.06166	1.09363	1.15222	1.11738	0.962549	0.0870755	0.0449753	0.042858	1	1.05854	1.05903	0.963445	0.851532	0.885628	0.727972	0.0584054	0.0428756	0.0386734	1	1.08362	1.04302	0.999233	0.89985
DPPD	P0AAG0	Dipeptide transport ATP-binding protein DppD OS=Escherichia coli (strain K12) GN=dppD PE=3 SV=1	39142.7	Cytosol	1	1.05929	1.01784	0.650938	0.386741	0.264234	0.0766129	0.0664806	0.053561	0.0479026	1	1.07008	1.04018	0.592759	0.304523	0.213383	0.0848611	0.0743596	0.0615399	0.0522329	1	1.08335	1.06308	0.617217	0.329686	0.237705	0.062146	0.0710608	0.0615267	0.0551959	1	1.03684	1.01012	0.652304	0.375057	0.274237	0.0898078	0.0837604	0.0739793	0.0550768	1	1.07651	1.03813	0.709103	0.421178
DPPF	P37313	Dipeptide transport ATP-binding protein DppF OS=Escherichia coli (strain K12) GN=dppF PE=3 SV=1	42461.9	Cytosol	1	1.07048	1.02131	0.552442	0.232167	0.181128	0.0685733	0.0609134	0.0476732	0.0502627	1	0.985642	0.959144	0.619192	0.3418	0.24506	0.0520911	0.0483904	0.0384518	0.0415602	1	1.08437	1.03169	0.657083	0.378226	0.258331	0.0556389	0.0629622	0.0487066	0.0475583	1	1.03096	1.01757	0.567968	0.279433	0.183924	0.0478885	0.045416	0.0285619	0.0355251	1	1.06521	1.04358	0.554015	0.264641
DPS	P0ABT2	DNA protection during starvation protein OS=Escherichia coli (strain K12) GN=dps PE=1 SV=2	21433.7	Cytosol	1	1.13842	1.04946	0.919969	0.892668	0.936583	0.653135	0.482551	0.213318	0.055863	1	1.05766	1.03412	0.920154	0.914271	0.927776	0.693083	0.505026	0.202574	0.0498606	1	1.02675	1.0327	0.906339	0.95267	0.9363	0.685105	0.479288	0.213701	0.0473793	1	0.998582	0.959116	0.849088	0.592004	0.605475	0.422394	0.347323	0.272081	0.164294	1	1.1203	1.05715	0.946922	0.644375
DSBA	P0AEG4	Thiol:disulfide interchange protein DsbA OS=Escherichia coli (strain K12) GN=dsbA PE=1 SV=1	27557.8	Periplasm	1	1.07245	1.06334	1.12875	1.13494	1.17236	0.733355	0.282019	0.215467	0.220632	1	1.07729	1.01398	1.19422	1.19148	1.23939	0.805362	0.271834	0.196718	0.22046	1	1.03656	1.07274	1.08783	1.08947	1.03386	0.734842	0.259863	0.199143	0.209329	1	1.08873	0.927136	0.875829	0.794581	0.857546	0.739564	0.251391	0.190199	0.203461	1	0.964485	1.03057	0.835584	0.792012
DSBB	P0A6M2	Disulfide bond formation protein B OS=Escherichia coli (strain K12) GN=dsbB PE=1 SV=1	21845.7	Inner_membrane	1	1.05191	1.01928	0.630924	0.367317	0.287943	0.172288	0.117682	0.0758862	0.0621465	1	1.05694	1.02592	0.609891	0.334965	0.295885	0.158794	0.110061	0.0714296	0.0503113	1	1.05445	1.01028	0.586961	0.268064	0.223147	0.13621	0.100739	0.0637711	0.0509459	1	1.0089	0.970028	0.618514	0.410056	0.44423	0.353667	0.155419	0.100116	0.0623077	1	1.04578	1.05869	0.637537	0.416472
DSBC	P0AEG6	Thiol:disulfide interchange protein DsbC OS=Escherichia coli (strain K12) GN=dsbC PE=1 SV=1	30874.6	Periplasm	1	1.06012	1.06921	1.00676	0.874936	0.921051	0.721532	0.368394	0.14126	0.140145	1	1.06207	1.06588	1.07354	0.978586	0.979918	0.820443	0.389348	0.155843	0.142418	1	1.05868	1.10246	1.07522	0.99195	0.949625	0.820723	0.403461	0.148008	0.129213	1	1.2506	0.968901	0.877469	0.852539	1.01826	1.05106	0.751829	0.322469	0.27843	1	0.947061	0.952485	0.770696	0.771088
DSBD	P36655	Thiol:disulfide interchange protein DsbD OS=Escherichia coli (strain K12) GN=dsbD PE=1 SV=4	65878.1	Inner_membrane	1	1.04259	1.03416	0.522244	0.215911	0.158401	0.0603237	0.0582507	0.0447538	0.0446032	1	1.06321	1.03211	0.536125	0.234509	0.194019	0.0641771	0.0554334	0.0385861	0.0377098	1	1.04659	1.01281	0.51868	0.222558	0.165032	0.0621219	0.0491401	0.0377548	0.0377149	1	1.0466	1.03244	0.736891	0.50297	0.482762	0.113523	0.0819844	0.0909531	0.0603373	1	1.0919	1.0418	0.702178	0.49055
DSBG	P77202	Thiol:disulfide interchange protein DsbG OS=Escherichia coli (strain K12) GN=dsbG PE=1 SV=2	33091.2	Periplasm	1	1.10943	1.06402	0.943209	0.774857	0.730047	0.352948	0.22758	0.118808	0.104192	1	1.04483	1.03469	0.855302	0.699448	0.649724	0.301582	0.205343	0.111746	0.0955143	1	1.08794	1.07114	0.981781	0.893016	0.860121	0.402531	0.260768	0.130126	0.120832	1	1.21328	0.998574	0.856104	0.751432	0.791263	0.434147	0.338305	0.14148	0.128154	1	1.03668	1.00661	0.798504	0.665361
DSDA	P00926	D-serine dehydratase OS=Escherichia coli (strain K12) GN=dsdA PE=1 SV=3	52738.5	Cytosol	1	1.07124	1.06398	0.844897	0.190296	0.0816524	0.0400747	0.0414261	0.0310018	0.028563	1	1.07243	1.0766	0.878482	0.210143	0.0914481	0.0444456	0.0367314	0.0334375	0.0290084	1	1.07766	1.06406	0.844615	0.184943	0.0861532	0.0378339	0.0315009	0.0306793	0.0247162	1	1.0544	1.06041	0.740269	0.199425	0.115227	0.0627659	0.0545981	0.0486027	0.0439577	1	1.08694	1.07289	0.766081	0.215179
DTD	P0A6M4	D-aminoacyl-tRNA deacylase OS=Escherichia coli (strain K12) GN=dtd PE=1 SV=1	16970.7	Cytosol	1	1.09698	1.04901	0.779864	0.284581	0.0795806	0.0372395	0.0345418	0.0257316	0.026106	1	1.0798	1.03562	0.75078	0.277449	0.101904	0.0690544	0.0534489	0.042224	0.0364406	1	1.05893	1.01824	0.710157	0.265645	0.125384	0.0937028	0.0579698	0.0439578	0.0488956	1	1.04952	1.05087	0.58772	0.210209	0.0942179	0.0455591	0.0497107	0.0404474	0.0406131	1	1.06467	1.01515	0.551319	0.194237
DTPA	P77304	Dipeptide and tripeptide permease A OS=Escherichia coli (strain K12) GN=dtpA PE=1 SV=1	58709.7	Inner_membrane	1	1.01326	1.00949	0.849925	0.807261	0.809527	0.418727	0.314882	0.199791	0.118335	1	1.0847	1.0421	0.729304	0.658839	0.659303	0.401703	0.294651	0.16941	0.118062	1	1.03387	0.982847	0.719616	0.602507	0.576452	0.351011	0.252824	0.144746	0.0937552	1	1.02029	1.06229	0.745403	0.627143	0.495301	0.278827	0.111744	0.0789065	0.0485611	1	1.05881	1.00093	0.813738	0.654208
DUSA	P32695	tRNA-dihydrouridine(20/20a) synthase OS=Escherichia coli (strain K12) GN=dusA PE=1 SV=4	42279.7	Cytosol	1	1.06541	1.04953	0.884958	0.41072	0.130358	0.0644554	0.0584178	0.044481	0.0400556	1	1.04961	1.04972	0.873344	0.398383	0.138969	0.0648868	0.0675275	0.0537154	0.0433372	1	1.07556	1.05702	0.918774	0.365281	0.108129	0.0598059	0.0497801	0.0398378	0.0352857	1	1.15173	1.05517	0.908555	0.351588	0.1115	0.0418587	0.0356169	0.0320259	0.0293425	1	1.14176	1.06812	0.934343	0.337373
DUSC	P33371	tRNA-dihydrouridine(16) synthase OS=Escherichia coli (strain K12) GN=dusC PE=1 SV=1	38727.7	Cytosol	1	1.074	1.02725	0.561662	0.195657	0.136746	0.0732221	0.0593033	0.0350592	0.0312763	1	1.08304	1.02664	0.565623	0.201073	0.143206	0.0804316	0.0572614	0.0308241	0.0291573	1	1.0658	1.01588	0.553724	0.203382	0.138441	0.0795098	0.0657745	0.0411925	0.0427059	1	1.07831	1.03643	0.537763	0.157363	0.117124	0.0637193	0.0485493	0.0373205	0.0358165	1	1.07393	1.02328	0.520297	0.187753
DUT	P06968	Deoxyuridine 5'-triphosphate nucleotidohydrolase OS=Escherichia coli (strain K12) GN=dut PE=1 SV=1	17348.1	Cytosol	1	1.1155	1.1017	1.01637	0.950422	0.95263	0.442716	0.135048	0.0898397	0.0900476	1	1.04584	1.02892	0.956472	0.856953	0.8732	0.427317	0.121409	0.0841244	0.0812652	1	1.09336	1.11477	1.07506	1.04869	1.01005	0.47283	0.119214	0.0899359	0.088974	1	1.38043	1.01084	0.799249	0.675895	0.791852	0.503833	0.109572	0.0887108	0.0897424	1	1.05889	1.02649	0.656966	0.537452
DXR	P45568	1-deoxy-D-xylulose 5-phosphate reductoisomerase OS=Escherichia coli (strain K12) GN=dxr PE=1 SV=2	47253.5	Cytosol	1	1.04069	1.01811	0.932006	0.748609	0.136458	0.0583669	0.0540735	0.0440872	0.0424933	1	1.05872	1.05457	0.929098	0.746768	0.157705	0.0669897	0.0770449	0.0663608	0.0601909	1	1.09567	1.05986	0.954793	0.703138	0.178809	0.0634023	0.0614303	0.0483602	0.0499309	1	1.04473	1.09209	0.852103	0.669489	0.195252	0.0744831	0.0791458	0.0612423	0.0622773	1	1.07714	1.03168	0.848603	0.596919
DXS	P77488	1-deoxy-D-xylulose-5-phosphate synthase OS=Escherichia coli (strain K12) GN=dxs PE=1 SV=3	76165.8	Cytosol	1	1.06259	1.03692	0.419038	0.145475	0.0914727	0.0544653	0.0529434	0.0482046	0.04303	1	1.06789	1.0405	0.42442	0.176747	0.116066	0.0607247	0.0603329	0.0522198	0.0514432	1	1.10377	0.991808	0.404786	0.166051	0.0986622	0.047548	0.0452373	0.0378263	0.0367754	1	1.0512	1.04535	0.570921	0.195129	0.104542	0.0293128	0.0295333	0.0216331	0.0229098	1	1.0807	1.05689	0.570186	0.186376
EBGR	P06846	HTH-type transcriptional regulator EbgR OS=Escherichia coli (strain K12) GN=ebgR PE=4 SV=2	40254.7	Cytosol	1	1.04594	0.981126	0.479788	0.198864	0.128488	0.0454943	0.0454815	0.0270229	0.0284151	1	1.08358	0.99517	0.601119	0.334497	0.246256	0.0512414	0.0428353	0.0332741	0.0294539	1	1.08691	1.04977	0.869132	0.600691	0.467965	0.105572	0.0823068	0.0685905	0.0708659	1	1.00453	1.06707	0.606724	0.335834	0.22783	0.0608074	0.0486271	0.037421	0.0351033	1	1.03049	0.993886	0.629766	0.352688
ECO	P23827	Ecotin OS=Escherichia coli (strain K12) GN=eco PE=1 SV=1	21961.1	Periplasm	1	1.03349	1.04156	1.05874	0.883976	0.732749	0.354515	0.370948	0.372967	0.37986	1	1.01557	1.00885	1.03061	0.882867	0.706536	0.322967	0.325407	0.322474	0.325449	1	1.05746	1.08399	1.12425	0.917347	0.718529	0.3147	0.324127	0.317852	0.32008	1	1.33044	1.01415	0.882177	0.683155	0.705894	0.361403	0.382968	0.381172	0.411169	1	0.990788	0.952493	0.717924	0.573784
EDA	P0A955	KHG/KDPG aldolase OS=Escherichia coli (strain K12) GN=eda PE=1 SV=1	25420.1	Cytosol	1	1.10391	1.05068	1.04873	1.04787	1.11476	0.918058	0.945619	0.508414	0.0567458	1	1.11424	1.02917	1.14319	1.10229	1.18292	0.94731	0.99085	0.504288	0.0539732	1	1.06604	1.05068	1.067	1.11192	1.08572	0.948221	0.944706	0.531464	0.0437365	1	1.00203	1.0178	0.870826	0.719727	0.641313	0.652872	0.636874	0.361494	0.0630475	1	1.04191	1.03035	0.879348	0.737518
EDD	P0ADF6	Phosphogluconate dehydratase OS=Escherichia coli (strain K12) GN=edd PE=2 SV=1	69637.2	Cytosol	1	1.04716	1.02916	0.633693	0.231967	0.14158	0.0692124	0.0530504	0.0423273	0.0435877	1	1.03837	1.04787	0.628203	0.213167	0.131865	0.0575457	0.051441	0.0525504	0.0507581	1	1.03254	1.03054	0.592439	0.211482	0.137551	0.0704115	0.0594058	0.0534275	0.056481	1	1.05013	1.05373	0.661765	0.266872	0.155749	0.066627	0.0600422	0.051544	0.0531372	1	1.03961	1.04119	0.673941	0.234583
EFEB	P31545	Deferrochelatase/peroxidase EfeB OS=Escherichia coli (strain K12) GN=efeB PE=1 SV=2	51994.6	Periplasm	1	1.06376	1.03189	0.499033	0.164254	0.114618	0.0571242	0.056438	0.0458051	0.0466047	1	1.0714	1.02638	0.502869	0.162005	0.109205	0.0561344	0.0550653	0.0448454	0.0443394	1	1.06319	1.01501	0.487873	0.159887	0.108253	0.0557783	0.0565287	0.043795	0.0419145	1	1.04114	1.02107	0.436916	0.156506	0.091088	0.0629476	0.0674953	0.0641078	0.0686089	1	1.07633	0.980257	0.445409	0.164812
EFEO	P0AB24	Iron uptake system component EfeO OS=Escherichia coli (strain K12) GN=efeO PE=1 SV=1	48101.0	Periplasm	1	1.0593	1.05563	0.986522	0.915384	0.627865	0.145724	0.135235	0.163364	0.228664	1	1.0659	1.0709	1.05768	0.976537	0.685284	0.120793	0.110604	0.154109	0.213278	1	1.05582	1.07826	1.06256	1.00953	0.731579	0.122855	0.125887	0.150966	0.222973	1	1.02252	1.00665	0.924494	0.805449	0.768779	0.216324	0.137719	0.159437	0.210887	1	1.06889	1.0637	0.949521	0.850182
EFP	P0A6N4	Elongation factor P OS=Escherichia coli (strain K12) GN=efp PE=1 SV=2	23614.6	Cytosol	1	1.07326	0.999753	0.296891	0.0646263	0.0517088	0.0292086	0.0338513	0.0353702	0.0362782	1	1.07886	0.956405	0.26619	0.060583	0.0428133	0.0264612	0.0305023	0.0269974	0.0311861	1	1.05048	0.865767	0.241367	0.0687329	0.0423063	0.0245285	0.0262245	0.0242439	0.0251724	1	1.02984	1.0169	0.506013	0.106522	0.0605831	0.0280398	0.0310706	0.0308693	0.0306755	1	1.05871	1.02309	0.483906	0.109633
ELAB	P0AEH5	Protein ElaB OS=Escherichia coli (strain K12) GN=elaB PE=1 SV=1	12903.0	Inner_membrane	1	1.21639	1.17272	1.01275	1.25778	1.38419	1.21823	1.46038	1.49856	1.33154	1	1.17596	1.12105	1.2795	1.17051	1.19098	1.21405	1.53346	1.49788	1.36364	1	0.953424	1.1303	1.02882	1.05811	1.02326	1.20828	1.2532	1.34702	1.14796	1	1.22584	0.907132	0.839959	0.652229	0.233027	0.646763	0.775042	0.648316	0.662043	1	1.09349	1.07636	0.803113	0.703781
ELBB	P0ABU5	Glyoxalase ElbB OS=Escherichia coli (strain K12) GN=elbB PE=1 SV=1	25314.4	Cytosol	1	1.07188	0.977738	1.03198	1.00233	1.09676	0.79864	0.342047	0.0457338	0.0397807	1	1.06879	1.0285	0.995465	0.968194	1.03912	0.816906	0.331884	0.0849154	0.0745213	1	1.07216	1.01747	1.0901	1.09593	1.12089	0.909444	0.35577	0.095498	0.0830346	1	0.982105	1.00303	0.790407	0.634347	0.682171	0.577088	0.375907	0.0581383	0.0444462	1	1.11368	1.02796	0.83458	0.618592
ELYC	P0AB01	Envelope biogenesis factor ElyC OS=Escherichia coli (strain K12) GN=elyC PE=4 SV=1	30940.0	Inner_membrane	1	1.05974	1.04456	0.638867	0.159351	0.120922	0.0697913	0.0826891	0.0819235	0.0689981	1	1.05578	1.03017	0.613984	0.162625	0.118117	0.0700285	0.081313	0.0841773	0.0703366	1	1.07134	1.04633	0.751416	0.242531	0.165375	0.10038	0.108623	0.121971	0.136039	1	1.07646	1.04854	0.592733	0.165402	0.126965	0.0806706	0.0827783	0.085574	0.0777852	1	1.07236	1.05838	0.649502	0.161131
EMRA	P27303	Multidrug export protein EmrA OS=Escherichia coli (strain K12) GN=emrA PE=1 SV=2	47292.9	Inner_membrane	1	1.04013	1.00672	0.53231	0.246623	0.189927	0.117661	0.12138	0.12145	0.120115	1	1.08809	1.05624	0.526704	0.255071	0.216988	0.148975	0.152056	0.146422	0.140616	1	1.05878	1.02113	0.534287	0.250427	0.188531	0.149695	0.156909	0.147211	0.149731	1	1.07349	0.931278	0.571912	0.28821	0.223259	0.151986	0.156575	0.150283	0.145988	1	0.98032	0.937286	0.561433	0.295336
EMTA	P0C960	Endo-type membrane-bound lytic murein transglycosylase A OS=Escherichia coli (strain K12) GN=emtA PE=1 SV=1	25019.4	Outer_membrane	1	1.0634	1.02196	0.494084	0.169177	0.11776	0.0647526	0.0693074	0.0527113	0.0519605	1	1.04635	0.949068	0.490747	0.235895	0.203082	0.127986	0.131067	0.119335	0.111917	1	1.0493	0.942553	0.50322	0.235668	0.181545	0.117534	0.123507	0.118335	0.0996688	1	1.03119	0.96951	0.530653	0.260149	0.229181	0.216929	0.173695	0.125351	0.0948402	1	1.08634	0.918041	0.545858	0.268435
ENDA	P25736	Endonuclease-1 OS=Escherichia coli (strain K12) GN=endA PE=1 SV=1	30585.5	Periplasm	1	1.06343	1.02798	0.556425	0.252327	0.223922	0.0749631	0.0677174	0.0468472	0.0529369	1	1.07641	1.03472	0.572101	0.27843	0.249775	0.080544	0.0654826	0.0458463	0.0502226	1	1.04554	1.00253	0.570409	0.276567	0.234823	0.0812944	0.0610443	0.0477844	0.048135	1	1.03984	1.03267	0.493399	0.16766	0.123395	0.0635293	0.0634276	0.0458324	0.051315	1	1.04534	1.04257	0.493338	0.185062
ENGB	P0A6P7	Probable GTP-binding protein EngB OS=Escherichia coli (strain K12) GN=engB PE=1 SV=1	26983.6	Cytosol	1	1.05763	1.0546	0.471933	0.119377	0.0837559	0.0438507	0.038953	0.0305385	0.026614	1	1.07214	1.0396	0.478983	0.12353	0.0915407	0.0457047	0.0417233	0.0346912	0.0335758	1	1.05265	1.08667	0.451081	0.12965	0.0891408	0.0451902	0.0417086	0.0330371	0.0290342	1	1.0365	0.973082	0.439321	0.149342	0.107042	0.0458332	0.0513379	0.0344395	0.0351062	1	1.03606	1.00209	0.413929	0.149746
ENO	P0A6P9	Enolase OS=Escherichia coli (strain K12) GN=eno PE=1 SV=2	54162.5	Cytosol	1	1.22363	0.782153	0.934647	0.420272	0.182396	0.0382173	0.0351202	0.0350677	0.043712	1	1.11597	1.03039	1.00594	0.435143	0.201877	0.041542	0.0395683	0.0358189	0.0448087	1	1.22839	0.773355	1.00258	0.473564	0.207593	0.0349652	0.0314324	0.0309856	0.0379271	1	1.01066	1.07412	0.941141	0.646008	0.341895	0.0962893	0.0614791	0.0581101	0.0650247	1	1.07815	1.07494	0.99754	0.648226
ENTB	P0ADI4	Enterobactin synthase component B OS=Escherichia coli (strain K12) GN=entB PE=1 SV=1	35912.6	Cytosol	1	1.00653	0.824004	0.281186	0.0832219	0.0602941	0.0308828	0.0293614	0.0256485	0.0250428	1	1.02913	0.79595	0.274474	0.0935659	0.0559622	0.0291644	0.0285219	0.0232454	0.0206618	1	0.994286	0.784436	0.255488	0.0814119	0.0566781	0.029642	0.0282519	0.0213403	0.0229258	1	0.971201	0.748026	0.33601	0.103755	0.0743994	0.0356373	0.0354248	0.0310181	0.0245489	1	1.00616	0.781885	0.33988	0.120082
ENTE	P10378	Enterobactin synthase component E OS=Escherichia coli (strain K12) GN=entE PE=1 SV=3	63254.9	Cytosol	1	1.02361	1.01506	0.472696	0.108132	0.079021	0.0385361	0.0404927	0.0304596	0.0265241	1	1.08618	1.03683	0.48903	0.156135	0.120723	0.0669624	0.0649384	0.0452481	0.0413243	1	1.04992	1.0136	0.483081	0.144835	0.0962903	0.049712	0.0502382	0.0387177	0.0384224	1	1.0692	1.07506	0.509718	0.144828	0.10111	0.0459337	0.0515249	0.0471077	0.047935	1	1.06621	1.04609	0.504361	0.12851
ENTF	P11454	Enterobactin synthase component F OS=Escherichia coli (strain K12) GN=entF PE=1 SV=3	148372.0	Cytosol	1	1.05633	1.00904	0.413416	0.126553	0.0892398	0.0426637	0.0434827	0.0311258	0.031532	1	1.0649	1.01769	0.479243	0.146951	0.0991032	0.0471497	0.0504524	0.036179	0.0372537	1	1.06291	0.995494	0.449459	0.148979	0.100569	0.0560207	0.0521621	0.0451218	0.0393642	1	1.04455	1.00096	0.432472	0.143604	0.0894815	0.0432304	0.0424702	0.0331134	0.0359403	1	1.07975	0.978849	0.46423	0.147045
ENVC	P37690	Murein hydrolase activator EnvC OS=Escherichia coli (strain K12) GN=envC PE=1 SV=2	51894.2	Periplasm	1	1.06118	1.01929	0.608685	0.174776	0.129016	0.0840266	0.081785	0.0839131	0.0844581	1	1.06955	1.00012	0.598991	0.174039	0.123002	0.0868844	0.0960828	0.0890324	0.0869279	1	1.05239	0.997362	0.610002	0.179608	0.136353	0.0867875	0.110147	0.0987107	0.100959	1	1.05413	1.05116	0.720425	0.189725	0.113032	0.0731591	0.0706571	0.0695692	0.0638463	1	1.08157	1.07597	0.789822	0.191179
EPD	P0A9B6	D-erythrose-4-phosphate dehydrogenase OS=Escherichia coli (strain K12) GN=epd PE=1 SV=2	39795.9	Cytosol	1	1.05663	0.940413	0.335455	0.117808	0.0798492	0.0408019	0.0361618	0.0307548	0.0258811	1	0.985177	0.910669	0.297715	0.10622	0.0703334	0.0338488	0.0354838	0.0232653	0.0229305	1	1.05097	0.925471	0.295345	0.098187	0.0649617	0.0291599	0.032847	0.0238496	0.0247193	1	1.07674	0.882243	0.379603	0.112115	0.0737919	0.0344012	0.0322011	0.0256176	0.0270843	1	1.0157	0.861224	0.356866	0.120623
EPMA	P0A8N7	Elongation factor P--(R)-beta-lysine ligase OS=Escherichia coli (strain K12) GN=epmA PE=1 SV=1	39300.0	Cytosol	1	1.08447	1.05395	0.816119	0.177855	0.0484883	0.0222615	0.0228095	0.0178741	0.0160646	1	1.09029	1.07838	0.798136	0.161224	0.043678	0.0239922	0.0208195	0.0197735	0.0174701	1	1.07987	1.05753	0.802973	0.157158	0.0509864	0.0241517	0.0277235	0.0198035	0.0171718	1	1.0029	1.00098	0.393	0.0883988	0.0564294	0.0216913	0.0250645	0.021091	0.017821	1	1.08939	1.02265	0.435869	0.113123
EPMB	P39280	L-lysine 2,3-aminomutase OS=Escherichia coli (strain K12) GN=epmB PE=1 SV=1	41932.5	Cytosol	1	1.06859	1.01781	0.500179	0.158938	0.0853486	0.0394901	0.0367968	0.0296736	0.0309867	1	1.05935	1.01309	0.48249	0.140709	0.0772803	0.0389251	0.0334918	0.0267204	0.0252999	1	1.05635	1.01838	0.443648	0.133281	0.075345	0.0326373	0.0317149	0.0248216	0.0236402	1	1.05797	0.97155	0.504324	0.127096	0.089681	0.0494726	0.0465872	0.0359343	0.0330449	1	1.04879	0.998032	0.46259	0.114823
EPTB	P37661	Kdo(2)-lipid A phosphoethanolamine 7''-transferase OS=Escherichia coli (strain K12) GN=eptB PE=1 SV=3	69891.8	Inner_membrane	1	1.05992	1.02219	0.568285	0.200296	0.1446	0.088909	0.0914871	0.0815111	0.0743706	1	1.06762	1.02306	0.583036	0.186726	0.145218	0.0860133	0.0911813	0.0818091	0.0673181	1	1.06258	1.00921	0.612911	0.234023	0.177479	0.0726754	0.0807051	0.0731689	0.0651335	1	1.03323	1.03165	0.556666	0.168929	0.102729	0.0550262	0.0504016	0.0360594	0.0370648	1	1.03888	1.04748	0.541301	0.138421
EPTC	P0CB39	Phosphoethanolamine transferase EptC OS=Escherichia coli (strain K12) GN=eptC PE=1 SV=1	73499.8	Inner_membrane	1	1.06725	1.04736	0.74345	0.418537	0.247791	0.107136	0.114065	0.0991127	0.0875045	1	1.08456	1.03638	0.68504	0.378986	0.22856	0.100247	0.104157	0.0973185	0.0922431	1	1.06073	1.01092	0.72256	0.40198	0.271664	0.175653	0.203081	0.174611	0.166377	1	1.02895	1.04461	0.73489	0.372038	0.171612	0.0838662	0.0886727	0.0747172	0.064154	1	1.07349	1.04749	0.766262	0.393023
ERA	P06616	GTPase Era OS=Escherichia coli (strain K12) GN=era PE=1 SV=2	38658.2	Cytosol	1	1.00876	0.844541	0.30157	0.12641	0.099636	0.0615905	0.060008	0.0502475	0.0538404	1	0.965113	0.797928	0.244859	0.105313	0.0836644	0.048904	0.0465395	0.0443287	0.0437205	1	1.02891	0.837247	0.243195	0.105516	0.0844875	0.049464	0.04968	0.0379337	0.0368922	1	1.10153	0.780617	0.369047	0.138494	0.0956457	0.0398311	0.0472802	0.0310312	0.0314126	1	1.08532	0.76527	0.326082	0.110163
ERPA	P0ACC3	Iron-sulfur cluster insertion protein ErpA OS=Escherichia coli (strain K12) GN=erpA PE=1 SV=1	13409.7	Cytosol	1	1.06107	1.07	0.883318	0.660137	0.6334	0.521529	0.615648	0.587607	0.591695	1	1.06995	1.06014	0.910267	0.709082	0.642154	0.556822	0.596608	0.618212	0.594999	1	1.03417	1.04677	0.922663	0.687298	0.643794	0.526822	0.583199	0.573617	0.578405	1	1.10495	1.03183	0.855323	0.644197	0.650673	0.401716	0.503147	0.507676	0.479956	1	1.05162	1.04455	0.87663	0.708369
ETTA	P0A9W3	Energy-dependent translational throttle protein EttA OS=Escherichia coli (strain K12) GN=ettA PE=1 SV=2	70539.0	Cytosol	1	1.10185	0.85653	0.1796	0.0685917	0.0515412	0.0271783	0.0292574	0.027829	0.0318147	1	1.1081	0.843269	0.160051	0.0675658	0.0509104	0.0295393	0.0311297	0.0287487	0.0314221	1	1.07396	0.843482	0.142585	0.0643909	0.0476764	0.0261321	0.0275335	0.0232675	0.0189863	1	1.09077	0.872266	0.340048	0.122046	0.0758677	0.0279997	0.0249667	0.0188466	0.0192169	1	1.07382	0.866593	0.329308	0.129445
EUTB	P0AEJ6	Ethanolamine ammonia-lyase heavy chain OS=Escherichia coli (strain K12) GN=eutB PE=1 SV=1	54009.8	Cytosol	1	1.04052	1.00386	0.645823	0.379948	0.349346	0.229435	0.218972	0.0910785	0.0330628	1	1.07875	1.03426	0.673289	0.448497	0.405467	0.272469	0.246373	0.0936723	0.0341249	1	1.0446	0.980486	0.749679	0.587491	0.502057	0.336783	0.303174	0.117077	0.0526003	1	1.06069	1.12517	0.698594	0.499159	0.450629	0.285352	0.295342	0.153058	0.0744467	1	1.05703	1.12493	0.696699	0.485927
EUTC	P19636	Ethanolamine ammonia-lyase light chain OS=Escherichia coli (strain K12) GN=eutC PE=1 SV=2	35425.9	Cytosol	1	1.02798	0.962862	0.575002	0.268273	0.220031	0.143453	0.0940753	0.0551812	0.0558603	1	1.0424	1.01607	0.567606	0.261942	0.187407	0.11592	0.0901112	0.0601012	0.0546435	1	1.02477	0.98416	0.611766	0.295562	0.227661	0.13357	0.103335	0.0674744	0.0621879	1	1.03242	1.02081	0.493386	0.184303	0.143266	0.0758277	0.0642072	0.0357201	0.0364754	1	1.1167	1.04144	0.548531	0.256582
EUTL	P76541	Ethanolamine utilization protein EutL OS=Escherichia coli (strain K12) GN=eutL PE=1 SV=1	23804.2	Cytosol	1	1.06522	1.04984	0.700733	0.463094	0.429087	0.289999	0.1193	0.0563279	0.0478262	1	1.06077	1.01907	0.600202	0.312221	0.262795	0.156103	0.0814315	0.0340776	0.0331705	1	1.06268	1.04784	0.608838	0.324598	0.294501	0.188367	0.0712383	0.0333099	0.0360329	1	1.07048	1.0295	0.512179	0.1954	0.176701	0.0941703	0.051778	0.037923	0.0364114	1	1.05232	1.02999	0.532361	0.251195
EUTM	P0ABF4	Ethanolamine utilization protein EutM OS=Escherichia coli (strain K12) GN=eutM PE=1 SV=1	11119.1	Cytosol	1	1.05091	1.02473	0.506999	0.196783	0.153076	0.0936422	0.100509	0.0951636	0.0741451	1	1.04946	1.02254	0.534398	0.215705	0.16438	0.112904	0.113753	0.0995155	0.087391	1	1.04287	1.01503	0.528984	0.20982	0.164367	0.117555	0.116564	0.0956493	0.0897007	1	1.01077	0.999606	0.514633	0.249515	0.145816	0.0900952	0.0998834	0.0905128	0.0855939	1	1.03388	1.02619	0.518234	0.235288
EVGA	P0ACZ4	DNA-binding transcriptional activator EvgA OS=Escherichia coli (strain K12) GN=evgA PE=1 SV=1	26742.6	Cytosol	1	1.01385	0.934711	0.369987	0.119039	0.0960505	0.0451759	0.0452956	0.0355878	0.0365432	1	1.00393	0.947019	0.372878	0.105245	0.076845	0.0391667	0.039771	0.0317265	0.0313967	1	1.00004	0.970613	0.389338	0.118289	0.0924332	0.0392713	0.0467615	0.0359971	0.036937	1	1.09634	0.997074	0.462925	0.137076	0.0902987	0.0445942	0.0458591	0.0372965	0.0350327	1	1.08383	0.999607	0.422776	0.132265
EXBB	P0ABU7	Biopolymer transport protein ExbB OS=Escherichia coli (strain K12) GN=exbB PE=1 SV=1	28161.2	Inner_membrane	1	1.06032	1.03672	0.801249	0.590346	0.490465	0.232536	0.210064	0.151147	0.106334	1	1.0994	1.03214	0.766553	0.543076	0.484482	0.227942	0.22216	0.14471	0.116594	1	1.06215	1.01624	0.832919	0.679672	0.551814	0.26906	0.245161	0.169057	0.132605	1	1.10004	0.996571	0.801965	0.445132	0.506005	0.260083	0.17128	0.111428	0.0783499	1	1.11858	1.03729	0.837202	0.541825
EXBD	P0ABV2	Biopolymer transport protein ExbD OS=Escherichia coli (strain K12) GN=exbD PE=1 SV=1	17808.5	Inner_membrane	1	1.08001	0.998934	0.645463	0.413255	0.387112	0.223878	0.21704	0.169643	0.128137	1	1.07143	0.984417	0.651174	0.472832	0.434231	0.263166	0.263025	0.191788	0.139421	1	1.03754	0.968036	0.706203	0.552925	0.480188	0.307743	0.287248	0.218942	0.172947	1	1.40483	1.03535	0.728067	0.484763	0.463744	0.269615	0.224197	0.176913	0.125011	1	1.0963	0.969046	0.694357	0.485846
EXUR	P0ACL2	Exu regulon transcriptional regulator OS=Escherichia coli (strain K12) GN=exuR PE=4 SV=1	33139.3	Cytosol	1	1.00753	0.96426	0.332335	0.123381	0.0905207	0.042966	0.0449207	0.0313509	0.0312036	1	1.04139	0.977456	0.266305	0.0965724	0.0559745	0.027252	0.0255969	0.0219979	0.0195346	1	0.926428	0.954633	0.273664	0.107987	0.0689474	0.0316143	0.0341532	0.0280793	0.0245566	1	0.97784	0.927052	0.394655	0.114714	0.0696176	0.0321653	0.0332386	0.0278451	0.0257811	1	1.04184	0.934924	0.416937	0.145537
FABA	P0A6Q3	3-hydroxydecanoyl-[acyl-carrier-protein] dehydratase OS=Escherichia coli (strain K12) GN=fabA PE=1 SV=2	21591.5	Cytosol	1	1.19175	1.07811	1.13439	1.08794	1.07147	0.315654	0.050934	0.0418183	0.0413156	1	1.15648	1.03647	1.13895	1.06444	1.0186	0.322393	0.0377679	0.0313378	0.0283975	1	1.17914	1.07165	1.11528	1.0459	0.955404	0.318279	0.0447784	0.0345411	0.0346385	1	1.07604	1.06707	0.974007	0.889095	0.83329	0.295064	0.0452561	0.0386582	0.0401104	1	1.13107	1.08376	1.05717	0.912914
FABB	P0A953	3-oxoacyl-[acyl-carrier-protein] synthase 1 OS=Escherichia coli (strain K12) GN=fabB PE=1 SV=1	46594.8	Cytosol	1	1.06492	1.02087	0.407258	0.120906	0.0827043	0.0230497	0.0201354	0.0169078	0.0161682	1	1.10203	1.02098	0.381514	0.124298	0.0834222	0.0246141	0.0215919	0.0186815	0.017027	1	1.11424	1.02314	0.366228	0.135609	0.0987187	0.0304477	0.0254889	0.0180917	0.0154041	1	1.01917	0.942234	0.361294	0.133379	0.0719037	0.0213342	0.0191355	0.017489	0.0163152	1	1.0636	0.957646	0.374251	0.151137
FABD	P0AAI9	Malonyl CoA-acyl carrier protein transacylase OS=Escherichia coli (strain K12) GN=fabD PE=1 SV=2	35889.8	Cytosol	1	1.06405	1.09125	1.10627	0.792181	0.0959705	0.0353599	0.0258112	0.0217801	0.0201725	1	1.0888	1.03299	1.12608	0.741349	0.0817335	0.0314433	0.0228107	0.0210975	0.0191409	1	1.08042	1.05309	1.16918	0.731428	0.0875093	0.0373433	0.0313052	0.030407	0.0244036	1	1.00153	0.868026	0.815324	0.436368	0.0587964	0.0217779	0.0167425	0.0142207	0.0133226	1	1.07384	1.04153	0.863266	0.468462
FABF	P0AAI5	3-oxoacyl-[acyl-carrier-protein] synthase 2 OS=Escherichia coli (strain K12) GN=fabF PE=1 SV=2	47142.4	Cytosol	1	1.08529	1.09376	1.10457	0.95718	0.659752	0.150449	0.0640769	0.046414	0.045728	1	1.04517	1.05555	1.08665	0.882361	0.572696	0.117418	0.0662501	0.0579796	0.0547434	1	1.06458	1.06745	1.0918	0.867277	0.526265	0.096605	0.0595684	0.0491836	0.049876	1	1.02243	1.06949	0.940742	0.769357	0.472368	0.102009	0.0465258	0.0313658	0.0325809	1	1.08802	1.06276	1.01098	0.795639
FABG	P0AEK2	3-oxoacyl-[acyl-carrier-protein] reductase FabG OS=Escherichia coli (strain K12) GN=fabG PE=1 SV=1	27835.8	Cytosol	1	1.04697	1.0106	0.350408	0.0962634	0.0633617	0.0305566	0.0293227	0.0250286	0.0252876	1	1.0697	0.950812	0.303196	0.0927024	0.0558844	0.0276299	0.025737	0.0206052	0.020566	1	0.975713	0.958867	0.249034	0.102358	0.052732	0.0222518	0.023984	0.0186648	0.016779	1	1.01285	1.03494	0.471691	0.131803	0.085662	0.0390246	0.0375544	0.0291743	0.0255498	1	1.06308	1.01729	0.445071	0.118222
FABH	P0A6R0	3-oxoacyl-[acyl-carrier-protein] synthase 3 OS=Escherichia coli (strain K12) GN=fabH PE=1 SV=1	36070.7	Cytosol	1	1.06455	1.04737	1.05342	0.0926632	0.0619771	0.0317975	0.0304696	0.0247442	0.0199996	1	1.03888	1.01526	1.04352	0.0960024	0.0668932	0.0339351	0.0324605	0.0259654	0.0266412	1	1.05652	1.04809	1.04591	0.0827935	0.0625627	0.031099	0.0302028	0.0225515	0.0214574	1	1.04672	1.07983	0.899802	0.122699	0.0809381	0.0306148	0.0284222	0.0241117	0.0234018	1	1.10066	1.0744	0.932336	0.127289
FABI	P0AEK4	Enoyl-[acyl-carrier-protein] reductase [NADH] FabI OS=Escherichia coli (strain K12) GN=fabI PE=1 SV=2	30824.1	Cytosol	1	1.0908	1.04711	0.334131	0.182036	0.0756904	0.032907	0.0330311	0.0229488	0.0208542	1	1.04515	1.03319	0.219399	0.103607	0.0612883	0.0325533	0.0289993	0.0206443	0.0209278	1	1.07658	1.06484	0.205513	0.0980831	0.0614027	0.0313207	0.0300661	0.0222748	0.0196212	1	1.0839	1.035	0.36868	0.123839	0.0894797	0.0389153	0.0425103	0.0361182	0.0365673	1	1.07102	1.08347	0.363279	0.134528
FABZ	P0A6Q6	3-hydroxyacyl-[acyl-carrier-protein] dehydratase FabZ OS=Escherichia coli (strain K12) GN=fabZ PE=1 SV=1	18969.3	Cytosol	1	1.0493	0.88073	0.655196	0.615918	0.648296	0.438326	0.437812	0.454705	0.468199	1	1.07047	1.00593	0.792766	0.842028	0.918693	0.634869	0.605365	0.603336	0.641899	1	1.07578	0.993869	0.8944	0.845192	0.973646	0.675988	0.639991	0.695683	0.750219	1	1.06152	1.1028	0.947026	0.752134	0.667831	0.267512	0.342043	0.364549	0.360437	1	1.08853	1.06398	0.952475	0.725301
FADD	P69451	Long-chain-fatty-acid--CoA ligase OS=Escherichia coli (strain K12) GN=fadD PE=1 SV=1	69853.8	Cytosol	1	1.03571	0.996516	0.335185	0.10123	0.0712244	0.0348651	0.0329621	0.0271782	0.0306972	1	1.01627	1.01479	0.324211	0.111128	0.0719307	0.0378952	0.0352074	0.0303044	0.0276513	1	1.0484	1.00768	0.331946	0.151478	0.0681379	0.0328731	0.0343117	0.0266428	0.0218636	1	1.02649	0.983248	0.426538	0.133439	0.0877957	0.039061	0.0406582	0.0281247	0.0271579	1	1.06837	1.00314	0.425691	0.141973
FADE	Q47146	Acyl-coenzyme A dehydrogenase OS=Escherichia coli (strain K12) GN=fadE PE=2 SV=2	99019.6	Inner_membrane	1	1.0515	1.02974	0.531662	0.190731	0.132939	0.0695947	0.0662819	0.0452862	0.0424186	1	1.05731	1.01814	0.50438	0.172615	0.112635	0.0551217	0.0562281	0.0381414	0.0375167	1	1.05268	1.01108	0.546823	0.19136	0.121754	0.0620188	0.0638069	0.042019	0.042458	1	1.04769	1.04184	0.496602	0.176912	0.131446	0.0719302	0.0729881	0.0501122	0.0548158	1	1.03492	1.01774	0.520254	0.174091
FADL	P10384	Long-chain fatty acid transport protein OS=Escherichia coli (strain K12) GN=fadL PE=1 SV=5	51719.8	Outer_membrane	1	1.11381	1.0277	0.683003	0.567767	0.587486	0.437633	0.559293	0.490663	0.420554	1	1.04127	1.0115	0.645896	0.692218	0.713532	0.517798	0.618817	0.516182	0.500016	1	1.0689	0.961177	0.666106	0.685053	0.648906	0.552492	0.640241	0.524481	0.516633	1	1.15824	1.20279	0.841136	0.580872	0.495914	0.348008	0.38345	0.330899	0.278903	1	1.07334	1.07091	0.845266	0.652436
FADR	P0A8V6	Fatty acid metabolism regulator protein OS=Escherichia coli (strain K12) GN=fadR PE=1 SV=2	28613.1	Cytosol	1	0.962203	0.925245	0.46336	0.145158	0.105909	0.0605973	0.059351	0.0418814	0.0370471	1	0.97928	0.916384	0.400766	0.138557	0.105847	0.052194	0.0493614	0.0349698	0.0309398	1	1.02786	0.963235	0.487205	0.202001	0.151407	0.0997026	0.0843301	0.0486558	0.0410378	1	1.00487	0.987159	0.423277	0.145879	0.117663	0.0569829	0.0576395	0.0533353	0.0444407	1	1.07298	0.937135	0.494959	0.20978
FBAA	P0AB71	Fructose-bisphosphate aldolase class 2 OS=Escherichia coli (strain K12) GN=fbaA PE=1 SV=2	45079.8	Cytosol	1	1.07213	1.07146	0.783515	0.0558628	0.0415947	0.0269703	0.0273966	0.0248519	0.0256502	1	1.12137	1.09366	0.805807	0.0639011	0.041754	0.0268959	0.0269719	0.0244067	0.0239492	1	1.08661	1.06585	0.76269	0.0553348	0.0406312	0.0268762	0.0265531	0.02137	0.0204806	1	1.04387	1.00843	0.675156	0.0940538	0.0583677	0.0321102	0.0393346	0.0267025	0.030091	1	1.1104	1.04076	0.675543	0.0976572
FBAB	P0A991	Fructose-bisphosphate aldolase class 1 OS=Escherichia coli (strain K12) GN=fbaB PE=1 SV=2	41750.7	Cytosol	1	1.07689	1.06035	1.07447	1.06425	1.12685	0.925351	1.02525	0.499224	0.0360687	1	1.12025	1.05443	1.07758	0.984752	0.98738	0.809747	0.856731	0.4291	0.045119	1	1.10323	1.10311	1.11413	1.07002	1.0321	0.841203	0.921532	0.436472	0.0508157	1	0.976817	1.04105	0.886656	0.70564	0.78913	0.762193	0.789022	0.400859	0.0451836	1	1.1052	1.02166	0.977322	0.736497
FBP	P0A993	Fructose-1,6-bisphosphatase class 1 OS=Escherichia coli (strain K12) GN=fbp PE=1 SV=1	42194.4	Cytosol	1	0.937989	0.781133	0.167708	0.0679716	0.0440599	0.0175204	0.0158479	0.0161065	0.0137576	1	1.01438	0.835441	0.146137	0.0584323	0.0398284	0.0206438	0.0191167	0.0157381	0.0158269	1	0.99564	0.810073	0.151078	0.0708784	0.0338437	0.0182797	0.0182661	0.0142974	0.0139701	1	0.990496	1.03933	0.344827	0.12927	0.0881276	0.0407503	0.0423329	0.0361522	0.0342325	1	1.13175	0.980915	0.333713	0.0946696
FDHD	P32177	Sulfur carrier protein FdhD OS=Escherichia coli (strain K12) GN=fdhD PE=1 SV=1	33231.3	Cytosol	1	1.09341	1.01961	0.79083	0.464704	0.395928	0.195807	0.0794146	0.0712435	0.0863191	1	1.05094	1.04378	0.807752	0.599457	0.541262	0.236462	0.0678602	0.0508382	0.051539	1	1.0575	1.00318	0.743356	0.520428	0.461185	0.2146	0.0736489	0.0570242	0.0681064	1	0.997865	1.00938	0.73395	0.508302	0.462276	0.270886	0.130517	0.0915933	0.0925443	1	1.04967	1.01904	0.743077	0.565112
FDHE	P13024	Protein FdhE OS=Escherichia coli (strain K12) GN=fdhE PE=1 SV=2	38847.1	Cytosol	1	1.03892	0.996938	0.839829	0.227347	0.134624	0.061612	0.052029	0.0302006	0.0240621	1	1.05613	1.05379	0.83852	0.229794	0.139138	0.0721657	0.044114	0.0201558	0.0171158	1	1.07099	1.05018	0.821364	0.220363	0.14093	0.0682363	0.0506187	0.0305607	0.0221301	1	0.993124	1.07948	0.808839	0.246714	0.163918	0.0923512	0.0677074	0.0479021	0.0347756	1	1.09617	1.05247	0.865951	0.227875
FDNG	P24183	Formate dehydrogenase, nitrate-inducible, major subunit OS=Escherichia coli (strain K12) GN=fdnG PE=1 SV=3	125780.0	Periplasm	1	1.09474	1.00518	0.958111	0.893234	0.775298	0.59849	0.58877	0.321507	0.0735217	1	1.07345	1.03649	0.92846	0.863147	0.717069	0.557575	0.506121	0.255437	0.0606874	1	1.09554	1.00507	0.958729	0.826947	0.730738	0.552117	0.521371	0.274657	0.0573323	1	1.10836	1.03288	0.842256	0.563685	0.450962	0.312301	0.25293	0.133656	0.0617064	1	1.0647	1.05331	0.724615	0.468171
FDNH	P0AAJ3	Formate dehydrogenase, nitrate-inducible, iron-sulfur subunit OS=Escherichia coli (strain K12) GN=fdnH PE=1 SV=1	37770.2	Inner_membrane	1	1.059	1.06241	0.925942	0.83035	0.81461	0.633626	0.658668	0.431339	0.172694	1	1.08228	1.05838	0.943411	0.844463	0.857788	0.674334	0.641616	0.382517	0.185233	1	1.0562	1.03977	0.932299	0.839229	0.790465	0.693301	0.622137	0.355349	0.157572	1	1.0394	1.0281	0.52828	0.267658	0.234261	0.198126	0.171342	0.125398	0.080624	1	1.07593	1.03929	0.509489	0.216007
FDOG	P32176	Formate dehydrogenase-O major subunit OS=Escherichia coli (strain K12) GN=fdoG PE=1 SV=5	127027.0	Periplasm	1	1.06946	0.991501	0.920201	0.861375	0.879793	0.697403	0.800161	0.647668	0.417715	1	1.07704	1.01885	0.949354	0.949268	0.970368	0.758337	0.864942	0.649036	0.449811	1	1.04275	1.00753	0.967564	0.932714	0.893313	0.764755	0.830428	0.699115	0.428739	1	1.04376	1.05715	0.870447	0.75911	0.710614	0.577835	0.584312	0.549048	0.387812	1	1.09417	1.05651	0.958327	0.83858
FDOH	P0AAJ5	Formate dehydrogenase-O iron-sulfur subunit OS=Escherichia coli (strain K12) GN=fdoH PE=1 SV=1	37887.0	Cytosol	1	1.06375	1.04017	0.932991	0.904054	0.934101	0.760774	0.869025	0.721788	0.47486	1	1.03239	1.0068	0.875076	0.800621	0.831121	0.68958	0.757387	0.590297	0.382559	1	1.05471	1.02818	0.974972	0.929187	0.916819	0.790557	0.864505	0.731054	0.448903	1	0.994848	1.0519	0.874688	0.766779	0.794031	0.75134	0.790713	0.698671	0.511739	1	1.07484	1.02978	0.907309	0.746491
FDOI	P0AEL0	Formate dehydrogenase, cytochrome b556(fdo) subunit OS=Escherichia coli (strain K12) GN=fdoI PE=1 SV=1	26995.8	Inner_membrane	1	1.06789	1.01423	0.78273	0.522368	0.492252	0.412147	0.49258	0.478888	0.413922	1	1.06154	1.00291	0.75949	0.53254	0.589753	0.463982	0.621253	0.48505	0.432976	1	1.04614	0.953395	0.823317	0.595422	0.571814	0.564514	0.681562	0.560986	0.504557	1	1.0028	1.01926	0.726005	0.522185	0.529626	0.493954	0.515677	0.492839	0.462856	1	1.01957	1.01016	0.739845	0.485981
FDX	P0A9R4	2Fe-2S ferredoxin OS=Escherichia coli (strain K12) GN=fdx PE=1 SV=2	13409.5	Cytosol	1	1.0914	1.06558	0.918318	0.747183	0.764962	0.601081	0.684549	0.605429	0.619387	1	1.06764	1.0628	0.87627	0.757691	0.758597	0.649242	0.685059	0.63706	0.621073	1	1.05501	1.08684	0.904872	0.821957	0.7512	0.656297	0.67157	0.676004	0.58315	1	1.19646	1.04094	0.920611	0.698322	0.769558	0.84488	0.868721	0.922083	0.804581	1	1.04016	1.03628	0.854386	0.740565
FECA	P13036	Fe(3+) dicitrate transport protein FecA OS=Escherichia coli (strain K12) GN=fecA PE=1 SV=2	90768.9	Outer_membrane	1	1.00355	0.944547	0.59212	0.538577	0.542837	0.306365	0.390303	0.371413	0.380781	1	1.04719	0.984794	0.551615	0.64251	0.595165	0.33659	0.429091	0.410199	0.416983	1	0.941115	0.857207	0.492242	0.590524	0.502718	0.3114	0.39306	0.399149	0.400787	1	0.992236	1.06636	0.778788	0.486937	0.358213	0.290789	0.332065	0.29225	0.30501	1	1.03017	1.04715	0.785124	0.510935
FECB	P15028	Fe(3+) dicitrate-binding periplasmic protein OS=Escherichia coli (strain K12) GN=fecB PE=2 SV=3	36104.7	Periplasm	1	1.09201	1.04884	0.928964	0.761545	0.470171	0.0593446	0.0667244	0.0542044	0.0465479	1	1.08424	1.02038	0.971597	0.815665	0.56037	0.0710508	0.0806925	0.0622469	0.0612987	1	1.20594	1.11045	1.03158	0.890675	0.610649	0.103149	0.119579	0.105572	0.0851356	1	1.04266	1.01912	0.732971	0.498848	0.29178	0.0458292	0.0583265	0.0431123	0.0430776	1	1.02956	1.01291	0.757158	0.520366
FECE	P15031	Fe(3+) dicitrate transport ATP-binding protein FecE OS=Escherichia coli (strain K12) GN=fecE PE=2 SV=1	29317.3	Cytosol	1	1.07239	0.995469	0.487102	0.179676	0.124502	0.0726289	0.0741708	0.0593251	0.0659814	1	1.05812	1.00655	0.482166	0.181897	0.124864	0.0764301	0.0844987	0.0702605	0.0744213	1	1.05097	0.996228	0.453628	0.168869	0.122253	0.0673992	0.0645514	0.0644949	0.0569105	1	1.05542	0.929932	0.479693	0.190866	0.110987	0.0462222	0.0463851	0.0390247	0.0402594	1	1.04902	1.01451	0.464196	0.158528
FEOB	P33650	Fe(2+) transporter FeoB OS=Escherichia coli (strain K12) GN=feoB PE=1 SV=1	90144.7	Inner_membrane	1	1.08408	1.04233	0.824774	0.339429	0.229722	0.109776	0.100108	0.0910595	0.0618249	1	1.10531	1.04822	0.757366	0.275883	0.193773	0.0818252	0.0786124	0.0594703	0.0490853	1	1.07889	1.03504	0.794755	0.297705	0.208455	0.0853152	0.0714955	0.0607904	0.0498413	1	1.10567	1.06192	0.81133	0.298685	0.171679	0.0761681	0.0768085	0.0617178	0.0550195	1	1.08139	1.0597	0.829992	0.316434
FEPB	P0AEL6	Ferrienterobactin-binding periplasmic protein OS=Escherichia coli (strain K12) GN=fepB PE=1 SV=1	37241.1	Periplasm	1	1.0379	1.04962	0.708012	0.320426	0.197836	0.128837	0.0634271	0.0443026	0.0412981	1	1.04106	1.01259	0.655261	0.249761	0.13537	0.0675604	0.0661248	0.0531792	0.0442932	1	1.06144	1.02042	0.579083	0.17066	0.0991164	0.0548035	0.0511508	0.0388999	0.0363674	1	1.10647	0.987953	0.69938	0.258313	0.130451	0.0726433	0.0712856	0.0475296	0.0604071	1	1.02975	1.00079	0.672317	0.257751
FETA	P77279	Probable iron export ATP-binding protein FetA OS=Escherichia coli (strain K12) GN=fetA PE=1 SV=1	28001.0	Inner_membrane	1	1.05824	1.01279	0.461	0.151605	0.0974794	0.0526173	0.0515357	0.0421998	0.0425353	1	1.08567	0.97549	0.438277	0.149343	0.0983666	0.0560157	0.0522494	0.0434701	0.0429709	1	1.14927	0.921574	0.383685	0.116711	0.0929666	0.0414544	0.045053	0.0342783	0.0427918	1	1.0451	0.944028	0.401722	0.150603	0.100498	0.0556141	0.0544418	0.0351386	0.0376244	1	1.16892	1.01184	0.457917	0.144569
FFH	P0AGD7	Signal recognition particle protein OS=Escherichia coli (strain K12) GN=ffh PE=1 SV=1	59666.3	Cytosol	1	0.965487	0.89306	0.316044	0.117349	0.0915932	0.0508171	0.0537617	0.0508948	0.0486771	1	1.00148	0.932564	0.30443	0.105574	0.0874606	0.0527436	0.0558462	0.048874	0.0437363	1	1.02132	0.913689	0.312283	0.122533	0.0906876	0.0530796	0.0503789	0.0440657	0.044878	1	1.10583	0.99336	0.495942	0.19084	0.118174	0.057123	0.0480585	0.0476461	0.0418263	1	1.12527	0.963782	0.445388	0.165981
FHUA	P06971	Ferrichrome-iron receptor OS=Escherichia coli (strain K12) GN=fhuA PE=1 SV=2	91525.9	Outer_membrane	1	1.00395	1.01138	0.683516	0.689667	0.670376	0.378243	0.510507	0.456898	0.393152	1	1.04818	0.991777	0.578317	0.734963	0.674886	0.396312	0.488414	0.457442	0.401925	1	0.937799	0.893071	0.543299	0.718853	0.625579	0.420878	0.491912	0.448551	0.419407	1	0.992243	1.0418	0.808603	0.483016	0.359383	0.227502	0.271408	0.227177	0.21507	1	1.10178	1.084	0.898346	0.580143
FHUD	P07822	Iron(3+)-hydroxamate-binding protein FhuD OS=Escherichia coli (strain K12) GN=fhuD PE=1 SV=3	34867.3	Periplasm	1	1.06104	1.023	0.602092	0.292827	0.243403	0.151571	0.0667179	0.0471474	0.0469962	1	1.054	1.03513	0.564206	0.234843	0.188987	0.11573	0.0654511	0.0477481	0.0473479	1	1.04939	1.03325	0.635234	0.316819	0.276437	0.169013	0.0659444	0.0494728	0.0475545	1	1.02233	1.09007	0.635061	0.290296	0.213034	0.116963	0.0663701	0.0455116	0.030399	1	1.03589	1.00469	0.536267	0.235832
FIS	P0A6R3	DNA-binding protein Fis OS=Escherichia coli (strain K12) GN=fis PE=1 SV=1	12836.9	Cytosol	1	1.09406	1.05969	0.7678	0.443187	0.354169	0.245704	0.241315	0.249347	0.25657	1	1.04965	1.01117	0.782113	0.435399	0.342367	0.23026	0.221875	0.226622	0.230041	1	1.06546	1.08829	0.812457	0.454431	0.349871	0.257548	0.276164	0.255072	0.265638	1	1.28238	0.888059	0.691412	0.440967	0.339791	0.220991	0.239923	0.269636	0.293605	1	0.91905	0.901758	0.632456	0.396656
FIU	P75780	Catecholate siderophore receptor Fiu OS=Escherichia coli (strain K12) GN=fiu PE=1 SV=1	88268.4	Outer_membrane	1	1.06305	1.03691	0.497165	0.198292	0.16169	0.110646	0.10804	0.0892952	0.0892277	1	1.08241	1.05364	0.502443	0.230424	0.19512	0.131509	0.132558	0.106797	0.103633	1	1.04796	1.01083	0.499382	0.21789	0.168517	0.117895	0.130837	0.106712	0.100821	1	1.01641	1.04046	0.572627	0.276914	0.223499	0.16948	0.171276	0.148227	0.144036	1	1.06642	1.02774	0.62326	0.332551
FKLB	P0A9L3	FKBP-type 22 kDa peptidyl-prolyl cis-trans isomerase OS=Escherichia coli (strain K12) GN=fklB PE=1 SV=2	23577.5	Cytosol	1	1.05064	1.0301	0.58787	0.073563	0.0626507	0.0432296	0.0491958	0.0419366	0.0408597	1	1.07863	1.04112	0.604503	0.0682492	0.0571112	0.0365928	0.0455067	0.0361378	0.0384167	1	1.03262	1.057	0.548256	0.0730249	0.0554144	0.0374136	0.0440252	0.0376657	0.035328	1	1.00119	1.00276	0.630339	0.108045	0.0733307	0.038392	0.0447964	0.0427542	0.0378312	1	1.0344	1.02124	0.61545	0.116948
FKPA	P45523	FKBP-type peptidyl-prolyl cis-trans isomerase FkpA OS=Escherichia coli (strain K12) GN=fkpA PE=1 SV=1	37343.2	Periplasm	1	1.10733	1.08698	1.10056	1.11397	1.22909	1.00162	1.14196	1.09179	1.09467	1	1.09258	1.07137	1.17219	1.18856	1.24342	1.02603	1.15265	1.13182	1.09752	1	1.06776	1.08575	1.16912	1.20111	1.21912	1.05132	1.18052	1.13531	1.13507	1	1.17525	0.974471	0.907997	0.823709	0.923953	0.883823	0.971059	0.950272	0.899852	1	0.989579	0.996329	0.862666	0.823286
FLDA	P61949	Flavodoxin 1 OS=Escherichia coli (strain K12) GN=fldA PE=1 SV=2	21958.1	Cytosol	1	1.04963	1.04676	1.01301	0.975361	0.92925	0.510565	0.186191	0.0862052	0.0778227	1	1.00607	0.980512	1.04663	0.966667	1.0729	0.555265	0.206674	0.105485	0.0785723	1	1.04255	1.05949	1.09954	1.07446	0.993729	0.55746	0.189598	0.107606	0.0859337	1	1.09619	1.00759	0.834135	0.673904	0.700679	0.445358	0.12075	0.063317	0.0563317	1	1.1439	1.03176	0.892502	0.649083
FLDB	P0ABY4	Flavodoxin 2 OS=Escherichia coli (strain K12) GN=fldB PE=1 SV=1	21634.8	Cytosol	1	1.06978	1.04678	0.640044	0.347426	0.30757	0.179005	0.11725	0.0434913	0.0330427	1	1.02017	1.03024	0.886633	0.788908	0.783325	0.474935	0.245914	0.0558201	0.0452187	1	1.00519	0.980506	0.752662	0.51948	0.500669	0.328625	0.167571	0.051684	0.0354211	1	1.09054	1.04919	0.53647	0.237425	0.200906	0.137468	0.0984815	0.0438375	0.038469	1	1.01548	1.04149	0.529366	0.275003
FLGD	P75936	Basal-body rod modification protein FlgD OS=Escherichia coli (strain K12) GN=flgD PE=3 SV=1	24477.5	Extracellular	1	1.06177	1.0369	0.566975	0.279593	0.23344	0.155289	0.185162	0.17554	0.167219	1	1.06383	1.01448	0.614805	0.338405	0.309809	0.231533	0.264454	0.233134	0.232979	1	1.0388	1.00812	0.617701	0.36877	0.31451	0.256439	0.279523	0.272938	0.248534	1	1.0203	1.0286	0.542344	0.256792	0.220632	0.160555	0.156349	0.174395	0.153862	1	1.03273	1.02859	0.506613	0.243163
FLIY	P0AEM9	L-cystine-binding protein FliY OS=Escherichia coli (strain K12) GN=fliY PE=1 SV=1	34979.4	Periplasm	1	1.07933	1.09337	1.02345	0.994866	0.916624	0.433877	0.488837	0.525905	0.564787	1	1.06617	1.06554	1.0794	1.01944	1.0026	0.457273	0.476177	0.535947	0.575625	1	1.05476	1.05941	1.09865	1.13218	1.044	0.444023	0.519504	0.570646	0.614839	1	1.06608	0.934187	0.860188	0.777424	0.748099	0.51556	0.555386	0.606285	0.609168	1	1.01506	1.01594	0.791987	0.720526
FLK	P15286	Flagellar regulator flk OS=Escherichia coli (strain K12) GN=flk PE=3 SV=2	39395.3	Inner_membrane	1	1.10043	1.00687	0.58197	0.322558	0.240409	0.141489	0.163303	0.150941	0.149729	1	1.04057	0.981584	0.542855	0.24338	0.169434	0.0984319	0.101609	0.0895759	0.101777	1	1.02584	1.00843	0.548349	0.248759	0.181197	0.107435	0.104983	0.0974873	0.0968024	1	1.07631	0.951395	0.579299	0.262268	0.242989	0.183251	0.174856	0.178959	0.191634	1	1.03959	1.02289	0.543681	0.260574
FLU	P39180	Antigen 43 OS=Escherichia coli (strain K12) GN=flu PE=1 SV=3	112776.0	Outer_membrane	1	1.10469	1.00802	0.702956	0.715344	0.732927	0.534291	0.605667	0.570625	0.552041	1	1.12272	0.99338	0.700557	0.733343	0.699947	0.568458	0.617653	0.583687	0.548161	1	1.12996	1.00518	0.70944	0.877359	0.87655	0.664553	0.769773	0.698792	0.658189	1	1.14853	1.02007	0.709259	0.539812	0.527019	0.43909	0.482054	0.409618	0.422917	1	1.05651	1.00274	0.565342	0.27172
FMT	P23882	Methionyl-tRNA formyltransferase OS=Escherichia coli (strain K12) GN=fmt PE=1 SV=4	37984.5	Cytosol	1	1.06175	1.06785	0.790921	0.111527	0.0807561	0.0467295	0.0449689	0.0325034	0.0295562	1	1.06103	1.05944	0.82855	0.121772	0.0920137	0.0526577	0.0492447	0.0346593	0.0300486	1	1.094	1.07553	0.841062	0.0831616	0.0703359	0.0362441	0.0355824	0.0248593	0.02096	1	0.96403	0.98071	0.480284	0.121391	0.0649786	0.0309944	0.0279022	0.0270101	0.024798	1	1.06682	1.03036	0.478851	0.125784
FNR	P0A9E5	Fumarate and nitrate reduction regulatory protein OS=Escherichia coli (strain K12) GN=fnr PE=1 SV=1	31442.7	Cytosol	1	0.987629	0.943564	0.596404	0.122223	0.0781427	0.0390655	0.0357721	0.0328176	0.0292579	1	1.02108	0.97764	0.566577	0.116145	0.0803516	0.034166	0.0361472	0.0300605	0.0250001	1	1.05356	0.973114	0.569088	0.116857	0.098198	0.057138	0.0408907	0.0301035	0.0286139	1	1.02927	1.03895	0.537043	0.123161	0.0808725	0.0359274	0.0344225	0.0298468	0.0277247	1	1.10468	0.966094	0.51455	0.111778
FOCA	P0AC23	Probable formate transporter 1 OS=Escherichia coli (strain K12) GN=focA PE=1 SV=1	33546.7	Inner_membrane	1	1.04539	1.0425	0.737736	0.582759	0.572189	0.392968	0.415487	0.170941	0.0964223	1	1.02883	1.0353	0.644077	0.477677	0.429765	0.305506	0.281135	0.135374	0.0969972	1	1.0444	0.996695	0.709713	0.576485	0.528854	0.381978	0.400231	0.160205	0.111629	1	1.07323	1.02143	0.62269	0.405028	0.329206	0.251763	0.229984	0.0946319	0.0607579	1	1.06401	1.00315	0.589721	0.313199
FOLA	P0ABQ4	Dihydrofolate reductase OS=Escherichia coli (strain K12) GN=folA PE=1 SV=1	19476.9	Cytosol	1	1.06612	1.05764	0.3775	0.141063	0.104362	0.0656151	0.0787183	0.0633237	0.0661781	1	1.08503	1.01781	0.333396	0.112992	0.0906298	0.0617263	0.0658029	0.0685276	0.0624414	1	1.07854	1.05536	0.308067	0.114915	0.088751	0.0530006	0.0611062	0.0579902	0.0578633	1	0.987882	1.01777	0.452262	0.136268	0.0901211	0.047863	0.0571131	0.0470987	0.0456723	1	1.25013	1.06441	0.676247	0.191756
FOLB	P0AC16	Dihydroneopterin aldolase OS=Escherichia coli (strain K12) GN=folB PE=1 SV=1	15043.0	Cytosol	1	1.0897	0.982515	0.891565	0.844742	0.866274	0.706982	0.800047	0.75344	0.699499	1	1.01618	0.960986	0.767395	0.656801	0.645028	0.531842	0.612976	0.548913	0.547133	1	1.07042	1.01726	1.098	0.994952	1.10643	0.869056	0.93977	0.99248	0.916976	1	1.06397	1.02092	0.825619	0.683466	0.582908	0.45872	0.516799	0.583194	0.546506	1	1.08808	1.05531	0.813047	0.631575
FOLC	P08192	Dihydrofolate synthase/folylpolyglutamate synthase OS=Escherichia coli (strain K12) GN=folC PE=1 SV=2	49215.1	Cytosol	1	1.06435	1.02731	0.571145	0.10862	0.0737256	0.0401166	0.0341367	0.0273034	0.0214686	1	1.07047	1.04118	0.554025	0.0923904	0.0624004	0.0329476	0.0265102	0.0233086	0.0234231	1	1.06187	1.04602	0.541127	0.115547	0.0904666	0.04394	0.0433478	0.0462297	0.0391093	1	1.02221	1.0601	0.600699	0.132439	0.0833404	0.0391147	0.0364336	0.0256785	0.0256393	1	1.06975	1.04435	0.620869	0.153004
FOLD	P24186	Bifunctional protein FolD OS=Escherichia coli (strain K12) GN=folD PE=1 SV=4	34059.4	Cytosol	1	1.10189	1.05625	1.02748	0.935726	0.891194	0.405799	0.0893989	0.0751096	0.0641449	1	1.11445	1.06981	1.04458	0.945442	0.914197	0.411286	0.0846217	0.0740051	0.0660691	1	1.13926	1.10404	1.08459	0.960487	0.889514	0.414452	0.0577531	0.0444051	0.0443699	1	1.08354	1.04334	0.834203	0.635684	0.551671	0.177194	0.0450011	0.0354834	0.0369303	1	1.13123	1.03881	0.877949	0.643651
FOLE	P0A6T5	GTP cyclohydrolase 1 OS=Escherichia coli (strain K12) GN=folE PE=1 SV=2	27449.8	Cytosol	1	1.07396	1.03797	1.02437	0.946435	0.943724	0.797783	0.942413	0.825514	0.709147	1	1.06404	1.0479	0.99895	0.973848	0.979406	0.83948	0.914858	0.751811	0.730266	1	1.10668	1.04913	1.02606	0.94409	0.941976	0.807353	0.889866	0.845967	0.756644	1	1.01997	1.08285	0.897718	0.715758	0.751009	0.66768	0.693146	0.649356	0.572345	1	1.08079	1.08609	0.944301	0.779075
FOLM	P0AFS3	Dihydromonapterin reductase OS=Escherichia coli (strain K12) GN=folM PE=1 SV=1	29023.4	Cytosol	1	1.06183	1.04382	0.660178	0.429933	0.402281	0.294888	0.187495	0.0551784	0.0672641	1	1.06697	1.03734	0.784581	0.637141	0.623256	0.464554	0.264904	0.0533047	0.0561168	1	1.07935	1.0443	0.85391	0.747606	0.717378	0.580959	0.296159	0.0506613	0.0561023	1	1.09191	1.03769	0.761894	0.552683	0.700062	0.604852	0.296611	0.0562924	0.0614717	1	1.06953	1.0056	0.685379	0.402466
FOLP	P0AC13	Dihydropteroate synthase OS=Escherichia coli (strain K12) GN=folP PE=1 SV=1	33745.9	Cytosol	1	1.05334	1.01541	0.823522	0.266542	0.0815865	0.0445079	0.0430872	0.0339294	0.0293792	1	1.04927	1.01632	0.803544	0.250397	0.0645631	0.0330485	0.0351722	0.0261313	0.0249055	1	1.13196	1.01559	0.832502	0.227444	0.0778551	0.0427107	0.0468751	0.0406523	0.033813	1	0.986953	1.02149	0.868135	0.328891	0.105073	0.0438637	0.048502	0.0378728	0.038187	1	1.0937	1.0235	0.864255	0.325067
FOLX	P0AC19	Dihydroneopterin triphosphate 2'-epimerase OS=Escherichia coli (strain K12) GN=folX PE=1 SV=2	15448.4	Cytosol	1	1.06687	1.11458	1.10372	0.974717	0.910408	0.692755	0.788202	0.446428	0.0749024	1	1.02112	1.05975	0.98712	0.930372	0.851908	0.632158	0.701122	0.387101	0.0488546	1	1.00552	0.949752	0.96593	0.937591	0.851164	0.672816	0.715156	0.426234	0.0421198	1	1.0563	1.04397	0.853433	0.71868	0.590653	0.58678	0.600813	0.427181	0.0647268	1	1.08328	1.0581	0.906352	0.740622
FPR	P28861	Ferredoxin--NADP reductase OS=Escherichia coli (strain K12) GN=fpr PE=1 SV=4	30597.3	Cytosol	1	1.08235	1.02554	0.812684	0.593571	0.184288	0.0462279	0.0567832	0.0429815	0.0452628	1	1.0641	1.02856	0.826494	0.623127	0.20714	0.0409834	0.0420883	0.0291815	0.0302037	1	1.08378	1.0774	0.810489	0.585966	0.228475	0.0416364	0.0410587	0.0314872	0.0343151	1	1.03206	0.985527	0.757713	0.539996	0.164668	0.059217	0.0621523	0.0621795	0.0527072	1	1.06207	1.0364	0.765141	0.444718
FRDA	P00363	Fumarate reductase flavoprotein subunit OS=Escherichia coli (strain K12) GN=frdA PE=1 SV=3	72687.3	Cytosol	1	1.06804	0.989444	0.90731	0.765997	0.530197	0.0495717	0.0424738	0.0344231	0.0334954	1	1.08668	1.02301	0.930735	0.812589	0.621282	0.0681544	0.0581723	0.0502754	0.0419172	1	1.08249	1.04479	0.95004	0.791118	0.600535	0.0644961	0.0590124	0.0498168	0.0443746	1	1.05546	1.05532	0.833793	0.655986	0.472222	0.0684963	0.055352	0.0514452	0.0493367	1	1.06998	1.02252	0.857007	0.675283
FRDB	P0AC47	Fumarate reductase iron-sulfur subunit OS=Escherichia coli (strain K12) GN=frdB PE=1 SV=2	30940.7	Cytosol	1	1.09518	1.00861	0.969178	0.789088	0.520854	0.0600848	0.0511541	0.0353096	0.0331492	1	1.11836	1.06672	1.0534	0.882421	0.637304	0.0567772	0.0509218	0.0382585	0.0328416	1	1.13887	1.00726	1.05305	0.820923	0.619737	0.0678246	0.0446393	0.0327408	0.0301845	1	1.03682	1.05929	0.874847	0.700528	0.518525	0.0608559	0.0512667	0.0418892	0.0454099	1	1.13591	1.03566	0.905198	0.731053
FRDC	P0A8Q0	Fumarate reductase subunit C OS=Escherichia coli (strain K12) GN=frdC PE=1 SV=1	17296.9	Inner_membrane	1	1.01553	1.01804	0.764322	0.687079	0.626083	0.480902	0.479036	0.411948	0.310035	1	1.08562	1.08311	1.0289	1.0187	1.03823	0.699051	0.760768	0.561416	0.525852	1	1.11098	1.08425	0.983788	0.815412	0.840442	0.633527	0.658054	0.542059	0.437715	1	1.13283	1.0763	0.795	0.681126	0.718635	0.603829	0.63966	0.502066	0.347136	1	1.08388	1.07889	0.80442	0.713618
FRDD	P0A8Q3	Fumarate reductase subunit D OS=Escherichia coli (strain K12) GN=frdD PE=1 SV=1	13842.6	Inner_membrane	1	1.05628	1.07094	0.78445	0.639924	0.587769	0.424685	0.45506	0.375982	0.315881	1	1.08473	1.06292	0.781099	0.610485	0.532278	0.392749	0.396409	0.338455	0.303559	1	1.03971	1.02474	0.817043	0.682299	0.596257	0.414113	0.46716	0.403793	0.343339	1	0.991487	0.997393	0.731814	0.45615	0.304774	0.232966	0.231203	0.20217	0.16629	1	1.04879	0.987514	0.760123	0.521952
FRE	P0AEN1	NAD(P)H-flavin reductase OS=Escherichia coli (strain K12) GN=fre PE=1 SV=2	28000.5	Cytosol	1	1.05308	0.936071	0.319318	0.119398	0.0964073	0.0430846	0.0410249	0.0303142	0.0294538	1	1.03017	0.857781	0.244854	0.105435	0.0839295	0.0498276	0.0527614	0.0473615	0.0421487	1	1.09619	0.823801	0.22798	0.0944387	0.075138	0.0313448	0.028751	0.0212271	0.0234846	1	1.04883	0.880736	0.384629	0.136626	0.0931707	0.0501754	0.0453886	0.0377278	0.0356567	1	1.09242	0.832292	0.375502	0.150799
FRLR	P45544	Probable fructoselysine utilization operon transcriptional repressor OS=Escherichia coli (strain K12) GN=frlR PE=2 SV=2	31525.8	Cytosol	1	1.04538	1.02073	0.438999	0.124614	0.0841133	0.044495	0.0441158	0.0377643	0.0390392	1	1.0616	1.01247	0.44291	0.131133	0.0923715	0.0440635	0.046407	0.0320656	0.0374765	1	1.04714	1.00157	0.437372	0.150172	0.1023	0.0597689	0.0509258	0.032824	0.0327989	1	0.994368	1.02358	0.413626	0.120968	0.0840538	0.0447245	0.0441666	0.0358079	0.0350682	1	1.07696	1.01476	0.44408	0.147704
FRMA	P25437	S-(hydroxymethyl)glutathione dehydrogenase OS=Escherichia coli (strain K12) GN=frmA PE=1 SV=3	44487.3	Cytosol	1	1.05137	1.04651	0.823679	0.145843	0.0697605	0.0465847	0.043051	0.036146	0.0340953	1	1.07913	1.07156	0.871175	0.137322	0.0753757	0.0436317	0.0442319	0.0377119	0.0339773	1	1.08977	1.07678	0.901988	0.140078	0.078733	0.0482435	0.0424615	0.0317114	0.0304819	1	1.08052	1.08525	0.898031	0.212353	0.101067	0.0364365	0.0314231	0.0229117	0.0264728	1	1.11381	1.10823	0.929832	0.205472
FRMB	P51025	S-formylglutathione hydrolase FrmB OS=Escherichia coli (strain K12) GN=frmB PE=1 SV=2	34325.4	Cytosol	1	1.0079	0.909698	0.333174	0.0984391	0.069347	0.0329642	0.0350625	0.0240741	0.0223752	1	1.01885	0.976573	0.354038	0.104866	0.0763118	0.0371923	0.036221	0.0311293	0.0254106	1	1.04337	0.919252	0.376009	0.130239	0.0955577	0.0418699	0.0466064	0.0322753	0.032514	1	0.8816	0.884972	0.372166	0.106783	0.0691728	0.0395493	0.0422561	0.0324398	0.0352635	1	0.910596	0.805627	0.361494	0.10008
FRMR	P0AAP3	Transcriptional repressor FrmR OS=Escherichia coli (strain K12) GN=frmR PE=1 SV=1	11342.0	Cytosol	1	1.06388	1.03106	0.524402	0.207005	0.156488	0.0864139	0.0731548	0.0614992	0.0667337	1	1.09987	1.00693	0.538862	0.262483	0.202953	0.162572	0.116761	0.0999444	0.0885735	1	0.992863	0.93528	0.446018	0.212775	0.158209	0.126754	0.0846354	0.0659937	0.0771176	1	1.07886	0.975946	0.591227	0.306511	0.229412	0.151792	0.126618	0.104053	0.102153	1	1.07067	0.980245	0.613734	0.346086
FRR	P0A805	Ribosome-recycling factor OS=Escherichia coli (strain K12) GN=frr PE=1 SV=1	24349.5	Cytosol	1	1.20828	1.08721	0.916753	0.607238	0.61487	0.5069	0.619802	0.651995	0.702124	1	1.14011	1.07942	0.984216	0.630392	0.59873	0.521233	0.614768	0.698819	0.700618	1	1.12152	1.07217	0.934938	0.659764	0.602754	0.528497	0.631294	0.661256	0.706781	1	1.00754	1.05377	0.922357	0.713624	0.663428	0.601197	0.675173	0.694023	0.696015	1	1.13557	1.05425	1.00592	0.729912
FRSA	P04335	Esterase FrsA OS=Escherichia coli (strain K12) GN=frsA PE=3 SV=2	50987.3	Cytosol	1	1.05516	0.81585	0.291911	0.114072	0.0856375	0.0478765	0.0546184	0.0446766	0.0456848	1	1.02556	0.802764	0.269893	0.118617	0.100463	0.057949	0.0654981	0.0599094	0.058739	1	1.08106	0.771522	0.262203	0.0903481	0.0695032	0.0341241	0.0364274	0.0351646	0.0366144	1	0.996626	0.723223	0.327236	0.105408	0.070457	0.0352701	0.0352165	0.0286896	0.0256887	1	0.983096	0.749066	0.375243	0.126448
FRUA	P20966	PTS system fructose-specific EIIB'BC component OS=Escherichia coli (strain K12) GN=fruA PE=1 SV=1	64927.8	Inner_membrane	1	1.02314	1.0334	0.905236	0.235786	0.0956037	0.0481736	0.0512034	0.0459046	0.0378734	1	1.07942	1.05532	0.867321	0.261792	0.128412	0.0688608	0.0707043	0.0589471	0.0517071	1	0.990666	0.999077	0.817057	0.225519	0.102398	0.0609118	0.06185	0.0531874	0.0466404	1	1.03977	0.996978	0.85126	0.328767	0.160086	0.0531077	0.0428281	0.0352206	0.0304752	1	1.05515	1.00992	0.851816	0.349076
FRUB	P69811	Multiphosphoryl transfer protein OS=Escherichia coli (strain K12) GN=fruB PE=1 SV=1	43519.3	Cytosol	1	1.03727	0.993311	0.810463	0.213699	0.094061	0.0424565	0.0410908	0.0361569	0.0307349	1	1.0781	1.04003	0.843526	0.275022	0.181557	0.116485	0.132778	0.120381	0.114594	1	1.05748	1.01022	0.858988	0.261044	0.155617	0.0848967	0.0939129	0.082659	0.0768427	1	1.01403	1.05054	0.780647	0.270895	0.127981	0.0482794	0.0470956	0.0464205	0.0422127	1	1.09205	1.05809	0.818865	0.279212
FRUK	P0AEW9	1-phosphofructokinase OS=Escherichia coli (strain K12) GN=fruK PE=3 SV=1	36712.4	Cytosol	1	1.11126	0.99054	0.845776	0.224111	0.0811597	0.0549393	0.0528507	0.0457911	0.0426052	1	1.05382	1.02406	0.839193	0.22857	0.10214	0.0668145	0.0688851	0.0559834	0.0472225	1	1.10178	1.02404	0.842453	0.211225	0.0936028	0.0560567	0.0584509	0.0511432	0.0450004	1	1.09536	1.06344	0.85728	0.328672	0.0877315	0.0347665	0.0341028	0.0280318	0.0327485	1	1.08218	1.07089	0.867063	0.3321
FSAA	P78055	Fructose-6-phosphate aldolase 1 OS=Escherichia coli (strain K12) GN=fsaA PE=1 SV=2	25617.0	Cytosol	1	1.0664	1.02964	0.690415	0.481657	0.434143	0.317121	0.356469	0.280434	0.0657608	1	1.03742	1.01921	0.650928	0.39551	0.359048	0.255768	0.274249	0.219745	0.062504	1	1.09244	1.03158	0.859903	0.667657	0.592229	0.446819	0.494131	0.396652	0.0699204	1	1.01659	1.00837	0.504769	0.198966	0.16383	0.105614	0.113336	0.110246	0.0518011	1	1.06164	1.047	0.519803	0.195957
FSAB	P32669	Fructose-6-phosphate aldolase 2 OS=Escherichia coli (strain K12) GN=fsaB PE=1 SV=1	25946.0	Cytosol	1	1.08226	1.03735	0.586735	0.306614	0.249637	0.156335	0.168597	0.128942	0.0533975	1	1.05706	1.01503	0.566323	0.286408	0.238499	0.143661	0.145531	0.0961763	0.0421303	1	1.06256	1.02681	0.6325	0.339128	0.299185	0.192843	0.23208	0.156446	0.0666683	1	1.04108	0.988384	0.542028	0.218052	0.156838	0.106223	0.114816	0.0907591	0.0522607	1	1.06785	1.03317	0.507469	0.182376
FTNA	P0A998	Bacterial non-heme ferritin OS=Escherichia coli (strain K12) GN=ftnA PE=1 SV=1	21530.9	Cytosol	1	1.10917	1.08273	0.973444	1.08526	1.04761	0.62559	0.443458	0.164543	0.068473	1	1.13524	1.00499	1.19722	1.16703	1.01516	0.625936	0.425056	0.139571	0.0516071	1	0.969868	1.05641	0.978845	1.0168	0.851849	0.624139	0.376353	0.131284	0.0491064	1	1.70576	1.38441	0.742068	0.846304	0.723465	0.699501	0.398275	0.221389	0.136005	1	1.22136	0.98911	0.726706	0.680118
FTNB	P0A9A2	Bacterial non-heme ferritin-like protein OS=Escherichia coli (strain K12) GN=ftnB PE=3 SV=1	20829.7	Cytosol	1	1.05031	0.99523	0.446068	0.143837	0.093143	0.046117	0.0447991	0.0355414	0.0365146	1	1.02176	0.926967	0.414123	0.146068	0.101308	0.0582223	0.0552484	0.0421648	0.0426798	1	0.992578	0.907013	0.377033	0.141326	0.0979459	0.0564748	0.0528669	0.0354094	0.0407393	1	1.08794	0.939524	0.417609	0.138741	0.103209	0.0851795	0.100909	0.0656667	0.0791945	1	1.0432	0.931877	0.426238	0.159968
FTSA	P0ABH0	Cell division protein FtsA OS=Escherichia coli (strain K12) GN=ftsA PE=1 SV=1	50627.1	Cytosol	1	1.00883	0.88374	0.349708	0.134909	0.0944299	0.0535092	0.0580618	0.0442475	0.043639	1	1.00052	0.85378	0.312773	0.125088	0.0974532	0.048101	0.0496755	0.0430093	0.0423996	1	1.00801	0.820646	0.286649	0.105661	0.0752961	0.0417799	0.0428564	0.038347	0.0323545	1	0.975298	0.831052	0.43238	0.172668	0.118463	0.0537498	0.0565852	0.0516887	0.0480022	1	0.993235	0.875712	0.486252	0.245017
FTSB	P0A6S5	Cell division protein FtsB OS=Escherichia coli (strain K12) GN=ftsB PE=1 SV=1	12760.8	Inner_membrane	1	1.0522	1.02773	0.518778	0.197138	0.14129	0.078285	0.0851312	0.080826	0.0775198	1	1.05588	1.02477	0.5175	0.191519	0.135244	0.0704795	0.0799717	0.0688846	0.06471	1	1.03547	1.03024	0.522011	0.197958	0.139759	0.0913841	0.0953132	0.0811363	0.0758843	1	1.14987	1.09588	0.561534	0.291403	0.252261	0.153088	0.143988	0.118106	0.105877	1	0.924541	0.945362	0.493139	0.335542
FTSE	P0A9R7	Cell division ATP-binding protein FtsE OS=Escherichia coli (strain K12) GN=ftsE PE=1 SV=1	26543.4	Cytosol	1	1.24948	0.977758	0.485038	0.114585	0.0831957	0.0540075	0.0487102	0.0397095	0.0728314	1	1.37435	1.04428	0.536851	0.128193	0.0911842	0.0575207	0.0506026	0.0445715	0.0722991	1	1.43518	1.01302	0.536576	0.135674	0.0943404	0.0561472	0.0476199	0.0422186	0.100859	1	1.09151	1.005	0.557807	0.22479	0.1499	0.0668971	0.0604973	0.0407517	0.0377178	1	1.07426	1.02015	0.544068	0.221732
FTSH	P0AAI3	ATP-dependent zinc metalloprotease FtsH OS=Escherichia coli (strain K12) GN=ftsH PE=1 SV=1	79256.5	Inner_membrane	1	1.04696	1.00972	0.829029	0.372841	0.138827	0.0746491	0.0761965	0.0638364	0.0598185	1	1.07338	1.01595	0.780684	0.378817	0.149069	0.077191	0.0749174	0.0687297	0.057136	1	1.01138	0.982111	0.788233	0.391496	0.143751	0.0782696	0.07576	0.0646431	0.0603666	1	1.0563	1.04577	0.815745	0.403154	0.185368	0.0702036	0.070935	0.0580268	0.0551095	1	1.08931	1.01931	0.817367	0.366251
FTSI	P0AD68	Peptidoglycan D,D-transpeptidase FtsI OS=Escherichia coli (strain K12) GN=ftsI PE=1 SV=1	71284.8	Inner_membrane	1	1.06507	0.966075	0.382452	0.175732	0.125128	0.0772715	0.0763541	0.063625	0.0596607	1	1.09256	0.935518	0.354238	0.167986	0.13491	0.0822399	0.0871103	0.0778271	0.0710871	1	1.05087	0.917631	0.329624	0.152942	0.109847	0.0708059	0.0745788	0.0661333	0.0668407	1	1.09711	0.935599	0.411171	0.185424	0.119743	0.0642059	0.0588091	0.043019	0.0376833	1	1.06037	0.944486	0.442877	0.190938
FTSK	P46889	DNA translocase FtsK OS=Escherichia coli (strain K12) GN=ftsK PE=1 SV=2	157112.0	Inner_membrane	1	1.10775	1.0188	0.530989	0.267466	0.21804	0.124718	0.125138	0.105278	0.0968842	1	1.07229	1.03435	0.536777	0.303491	0.256865	0.157708	0.161677	0.142123	0.137004	1	1.10049	1.03791	0.474843	0.25113	0.214659	0.146567	0.14561	0.120349	0.120914	1	1.07161	1.03212	0.635707	0.327199	0.246284	0.17675	0.171963	0.163031	0.137734	1	1.09633	1.02379	0.614585	0.321052
FTSL	P0AEN4	Cell division protein FtsL OS=Escherichia coli (strain K12) GN=ftsL PE=1 SV=1	14878.1	Inner_membrane	1	1.056	1.03074	0.677009	0.429958	0.385661	0.29832	0.322071	0.284436	0.295752	1	1.0788	1.02761	0.643016	0.342123	0.31515	0.292852	0.345131	0.320085	0.336573	1	1.07966	1.03907	0.636641	0.377961	0.322264	0.267638	0.293342	0.28879	0.263	1	1.03184	1.04497	0.715138	0.398969	0.256274	0.245715	0.253031	0.223074	0.189289	1	1.06732	0.990403	0.578844	0.306619
FTSN	P29131	Cell division protein FtsN OS=Escherichia coli (strain K12) GN=ftsN PE=1 SV=3	40239.5	Inner_membrane	1	1.09103	1.05333	0.89072	0.766675	0.839362	0.734716	0.768403	0.699932	0.681039	1	1.07148	1.04092	0.927467	0.774143	0.804744	0.720014	0.738814	0.728498	0.701684	1	1.01835	1.04331	0.848592	0.731993	0.729759	0.661552	0.696161	0.655415	0.614585	1	1.18819	0.956433	0.796566	0.593826	0.615686	0.559502	0.540628	0.537976	0.51557	1	0.992649	0.979138	0.768077	0.601019
FTSP	P26648	Cell division protein FtsP OS=Escherichia coli (strain K12) GN=ftsP PE=1 SV=2	53543.6	Periplasm	1	1.08016	1.04286	0.809264	0.168298	0.116655	0.0530309	0.0501849	0.0380347	0.0409605	1	1.07954	1.04536	0.792461	0.197916	0.133976	0.0610437	0.0503149	0.0427415	0.0383464	1	1.07261	1.04538	0.699013	0.170414	0.123816	0.0681966	0.0647735	0.0554891	0.0540767	1	1.0608	1.01889	0.693153	0.211298	0.130309	0.0867156	0.0952649	0.0804539	0.0827991	1	1.05831	1.04709	0.687178	0.20867
FTSQ	P06136	Cell division protein FtsQ OS=Escherichia coli (strain K12) GN=ftsQ PE=1 SV=1	33705.8	Inner_membrane	1	1.08177	1.03927	0.476511	0.152712	0.0902144	0.0550932	0.0584182	0.0549326	0.0553887	1	1.11153	1.05751	0.543267	0.154082	0.105648	0.0556836	0.0569146	0.0571564	0.055672	1	1.07364	1.06128	0.524605	0.188401	0.135116	0.0797924	0.0842142	0.0880393	0.0863606	1	1.0239	1.04256	0.501708	0.179436	0.10719	0.0556603	0.0618843	0.0467759	0.0460622	1	1.08753	1.02495	0.490626	0.159789
FTSX	P0AC30	Cell division protein FtsX OS=Escherichia coli (strain K12) GN=ftsX PE=1 SV=1	41898.7	Inner_membrane	1	1.06493	1.10316	0.957325	0.703085	0.467278	0.162459	0.147804	0.110931	0.084588	1	1.06317	1.01716	0.79609	0.744262	0.498907	0.192026	0.154835	0.108881	0.0890297	1	1.05994	1.04758	0.886395	0.740656	0.481738	0.178803	0.144914	0.116317	0.0897423	1	1.02345	0.996083	0.787679	0.537576	0.313781	0.110093	0.109218	0.0814732	0.0847737	1	1.07877	1.06269	0.839276	0.657754
FTSY	P10121	Signal recognition particle receptor FtsY OS=Escherichia coli (strain K12) GN=ftsY PE=1 SV=1	62042.3	Cytosol	1	1.03608	0.978293	1.05556	0.835627	0.206945	0.0338099	0.038991	0.0385579	0.0354058	1	1.02012	1.02664	1.03101	0.815351	0.24014	0.036392	0.0448915	0.0407014	0.0393428	1	1.07161	1.04731	1.11296	0.851394	0.268743	0.0367865	0.0410798	0.0343886	0.0335249	1	1.09221	1.06702	0.942154	0.774556	0.490325	0.0390249	0.0466315	0.0465424	0.0438555	1	1.07304	1.05179	0.939213	0.770842
FTSZ	P0A9A6	Cell division protein FtsZ OS=Escherichia coli (strain K12) GN=ftsZ PE=1 SV=1	44194.3	Cytosol	1	1.01295	0.922057	0.245389	0.0691396	0.0488406	0.0235234	0.0214631	0.0192277	0.0191139	1	1.03215	0.894248	0.245273	0.0836218	0.0623401	0.0356014	0.0367257	0.0245126	0.026888	1	1.01738	0.874777	0.200592	0.0853899	0.0608144	0.0306374	0.0317963	0.0271213	0.023113	1	1.08492	0.967916	0.368976	0.134559	0.102247	0.0348731	0.0334593	0.0276146	0.0258886	1	1.11318	0.930483	0.343129	0.12926
FUCI	P69922	L-fucose isomerase OS=Escherichia coli (strain K12) GN=fucI PE=1 SV=1	71348.2	Cytosol	1	1.0819	1.04309	0.89929	0.755115	0.74053	0.374993	0.0624719	0.0503809	0.041809	1	1.09025	1.06089	0.912024	0.805324	0.785268	0.407938	0.0636564	0.0435227	0.0407712	1	1.06019	1.0392	0.910833	0.769233	0.736856	0.387378	0.0518447	0.0411314	0.0442172	1	1.07226	1.07354	0.743227	0.506799	0.471341	0.253225	0.0629746	0.0488757	0.0507607	1	1.08486	1.03693	0.727585	0.52429
FUCO	P0A9S1	Lactaldehyde reductase OS=Escherichia coli (strain K12) GN=fucO PE=1 SV=2	44382.4	Cytosol	1	1.05114	1.01398	0.885654	0.738481	0.508286	0.0585537	0.0531077	0.0460689	0.0446564	1	1.03069	1.04326	0.906931	0.817317	0.577137	0.0518623	0.0435979	0.0332827	0.0363028	1	1.0727	1.08675	0.986439	0.827817	0.594158	0.0465337	0.043788	0.0295167	0.0310703	1	1.04327	1.1001	0.730787	0.402655	0.255889	0.0577832	0.0558222	0.0415533	0.0412078	1	1.07019	1.01465	0.761541	0.402439
FUCR	P0ACK8	L-fucose operon activator OS=Escherichia coli (strain K12) GN=fucR PE=4 SV=1	30781.6	Cytosol	1	1.03544	1.0027	0.499315	0.158454	0.10315	0.0493137	0.0460901	0.034703	0.032701	1	1.05266	1.01275	0.503912	0.164938	0.111476	0.0502985	0.0518708	0.0382456	0.0404218	1	1.03977	0.995081	0.496795	0.156978	0.0982584	0.0444434	0.0404705	0.032195	0.0302896	1	1.08257	1.03097	0.51079	0.166063	0.107224	0.0491811	0.0546378	0.0360554	0.0348956	1	1.08189	1.04089	0.51199	0.16177
FUCU	P0AEN8	L-fucose mutarotase OS=Escherichia coli (strain K12) GN=fucU PE=1 SV=1	16895.2	Cytosol	1	1.07377	1.02342	0.75726	0.59784	0.555801	0.415312	0.49851	0.47178	0.369527	1	1.06313	1.03066	0.699001	0.499157	0.470395	0.384472	0.444111	0.393947	0.348404	1	1.06811	1.04509	0.705936	0.545292	0.477064	0.440944	0.471635	0.448509	0.382603	1	1.02904	1.00657	0.720983	0.452982	0.340145	0.28118	0.337526	0.351555	0.284125	1	1.08159	1.05001	0.708321	0.493181
FUMA	P0AC33	Fumarate hydratase class I, aerobic OS=Escherichia coli (strain K12) GN=fumA PE=1 SV=2	69482.0	Cytosol	1	1.06143	0.997064	0.603719	0.132379	0.0826448	0.0333993	0.0339945	0.0306369	0.0280425	1	1.14672	1.05931	0.656803	0.148708	0.104442	0.0483659	0.0525954	0.0466646	0.0472553	1	1.09128	1.02756	0.594738	0.127706	0.0821018	0.0383801	0.0412673	0.037596	0.0358488	1	1.04045	1.02421	0.513428	0.198118	0.116848	0.0411486	0.0369753	0.0315456	0.0290037	1	1.07058	1.00036	0.488853	0.154447
FUMB	P14407	Fumarate hydratase class I, anaerobic OS=Escherichia coli (strain K12) GN=fumB PE=1 SV=2	69288.8	Cytosol	1	1.06625	0.993194	0.688091	0.282439	0.0817348	0.0413678	0.044968	0.0345972	0.0319417	1	1.05956	1.03206	0.73783	0.332268	0.0781122	0.0353434	0.0335819	0.0290982	0.0283098	1	1.11174	1.0102	0.842099	0.322276	0.0883581	0.0457918	0.0513057	0.0430721	0.046359	1	1.02678	1.01871	0.666657	0.25363	0.135323	0.0588799	0.0444441	0.0282029	0.0310181	1	1.02598	0.98502	0.682416	0.237217
FUMC	P05042	Fumarate hydratase class II OS=Escherichia coli (strain K12) GN=fumC PE=1 SV=1	56355.8	Cytosol	1	1.09553	1.03999	0.969905	0.198467	0.113131	0.0580399	0.0558943	0.0446672	0.0416691	1	1.08818	1.01623	1.00132	0.200445	0.120355	0.0515244	0.0535621	0.0427161	0.0363602	1	1.07751	1.02472	0.995532	0.262963	0.198927	0.111658	0.0781238	0.0460472	0.0489839	1	1.09079	1.02579	0.839987	0.34031	0.314139	0.231277	0.154923	0.0550334	0.0472751	1	1.13364	1.09366	0.892799	0.271873
FUR	P0A9A9	Ferric uptake regulation protein OS=Escherichia coli (strain K12) GN=fur PE=1 SV=1	19074.9	Cytosol	1	1.05253	1.06413	1.00283	0.923969	0.839161	0.538691	0.500245	0.470787	0.459667	1	1.13823	1.09463	1.0989	0.996079	0.929939	0.568513	0.503509	0.480649	0.486695	1	1.08549	1.07276	1.07214	0.978612	0.906639	0.536264	0.502213	0.453015	0.478032	1	0.960029	1.03855	0.898229	0.744055	0.630511	0.428749	0.410189	0.417137	0.408264	1	1.06955	1.06214	0.971127	0.811222
FUSA	P0A6M8	Elongation factor G OS=Escherichia coli (strain K12) GN=fusA PE=1 SV=2	87786.7	Cytosol	1	1.09793	1.06736	1.06349	0.570278	0.11077	0.0296992	0.0241819	0.0192374	0.0175959	1	1.09847	0.983263	1.12125	0.562395	0.115166	0.0247	0.0201361	0.0159021	0.0154779	1	0.966687	1.14309	1.12356	0.523117	0.118197	0.023875	0.0184509	0.0157253	0.0139674	1	1.10524	1.09719	1.01489	0.665614	0.233321	0.0364495	0.0346877	0.0271618	0.0248886	1	1.13127	1.11449	1.07638	0.680954
FXSA	P37147	UPF0716 protein FxsA OS=Escherichia coli (strain K12) GN=fxsA PE=1 SV=2	19284.6	Inner_membrane	1	1.10148	1.05567	0.704382	0.486075	0.462286	0.372589	0.393866	0.337704	0.342202	1	1.09159	1.05647	0.755944	0.497991	0.47978	0.402754	0.448295	0.399389	0.371142	1	1.10455	1.06505	0.774958	0.507184	0.439815	0.381554	0.457366	0.435892	0.396297	1	1.05299	1.03407	0.632103	0.466391	0.422443	0.393985	0.42308	0.398214	0.356596	1	1.05449	1.02983	0.535961	0.253214
GABD	P25526	Succinate-semialdehyde dehydrogenase [NADP(+)] GabD OS=Escherichia coli (strain K12) GN=gabD PE=1 SV=1	58675.5	Cytosol	1	1.11903	1.0159	0.879353	0.453034	0.0932826	0.0398104	0.035027	0.0334293	0.034519	1	1.07442	1.02306	0.829436	0.388573	0.0864133	0.033091	0.0327979	0.030945	0.0298708	1	1.21085	1.04884	0.806188	0.352063	0.107857	0.0541304	0.0433351	0.0397751	0.0437557	1	1.0476	1.0371	0.821129	0.463831	0.157097	0.0426015	0.0424127	0.0397226	0.0362703	1	1.04962	0.995835	0.816822	0.442706
GABT	P22256	4-aminobutyrate aminotransferase GabT OS=Escherichia coli (strain K12) GN=gabT PE=1 SV=1	51014.1	Cytosol	1	1.04029	1.02986	1.04101	1.0164	1.04575	0.736938	0.219787	0.049585	0.0472672	1	1.09153	1.05738	1.05078	1.01763	1.05304	0.721265	0.204376	0.0509346	0.048936	1	1.0465	1.00236	1.10739	1.06336	1.05706	0.771369	0.219436	0.0417374	0.0362418	1	1.03274	1.04325	0.85231	0.681885	0.714936	0.45573	0.111651	0.0489765	0.0346549	1	1.06362	1.05687	0.904881	0.708944
GADA	P69908	Glutamate decarboxylase alpha OS=Escherichia coli (strain K12) GN=gadA PE=1 SV=1	58721.3	Cytosol	1	1.07139	1.06895	0.951418	0.888764	1.01513	0.805061	0.36534	0.0223397	0.0267993	1	1.13037	1.06856	0.966451	0.840263	0.852654	0.719815	0.291555	0.0269761	0.0306631	1	1.09527	1.10407	0.984662	0.941881	0.880882	0.684108	0.275677	0.0245082	0.0289856	1	1.04979	1.05895	0.805747	0.603417	0.667291	0.628476	0.358967	0.0238692	0.0252743	1	1.12787	1.11444	0.859562	0.624095
GADB	P69910	Glutamate decarboxylase beta OS=Escherichia coli (strain K12) GN=gadB PE=1 SV=1	58933.4	Cytosol	1	1.065	1.09629	0.942641	0.861864	0.916778	0.775537	0.29013	0.0680554	0.0646732	1	1.08211	1.06772	0.975039	0.855606	0.858253	0.719087	0.262179	0.0880791	0.0877245	1	1.06564	1.06685	0.938295	0.879718	0.85659	0.745829	0.27215	0.09827	0.0928706	1	1.08931	1.0557	0.828486	0.661829	0.736126	0.667738	0.347893	0.0321952	0.0377153	1	1.07091	1.02554	0.836757	0.644868
GADC	P63235	Probable glutamate/gamma-aminobutyrate antiporter OS=Escherichia coli (strain K12) GN=gadC PE=1 SV=1	59794.9	Inner_membrane	1	1.06618	1.01757	0.860622	0.764924	0.784359	0.5431	0.426242	0.217725	0.149207	1	1.06187	1.03239	0.796747	0.759491	0.75763	0.509847	0.416569	0.239175	0.171561	1	1.00231	0.97084	0.765144	0.707774	0.682758	0.496378	0.375435	0.211936	0.144569	1	1.04118	1.04963	0.880399	0.713995	0.57005	0.478345	0.304284	0.113083	0.0705487	1	1.09599	1.05226	0.919477	0.782312
GALE	P09147	UDP-glucose 4-epimerase OS=Escherichia coli (strain K12) GN=galE PE=1 SV=1	40621.0	Cytosol	1	1.06725	1.06065	0.379014	0.0716261	0.0517862	0.0259537	0.0249997	0.0209017	0.0202171	1	1.04265	1.06538	0.377613	0.0904354	0.0581648	0.0293187	0.0288369	0.0237035	0.0228092	1	1.00758	1.01893	0.389377	0.125204	0.075204	0.0330749	0.0317471	0.0257074	0.0249838	1	1.01876	1.00116	0.464567	0.147002	0.0863631	0.0403971	0.0400893	0.036287	0.0347093	1	1.25909	1.01865	0.480369	0.143154
GALF	P0AAB6	UTP--glucose-1-phosphate uridylyltransferase OS=Escherichia coli (strain K12) GN=galF PE=1 SV=1	37562.5	Cytosol	1	1.08703	0.890103	0.198261	0.0752364	0.0537948	0.0307962	0.0268207	0.0212499	0.0148936	1	1.07635	0.826346	0.171386	0.0760221	0.0574503	0.0333726	0.0285279	0.0227613	0.0181683	1	1.0483	0.842489	0.236263	0.113468	0.0835526	0.0540726	0.0425393	0.024596	0.0184465	1	0.952371	0.879944	0.359466	0.10947	0.069648	0.0345797	0.0356679	0.0295102	0.0266504	1	1.07604	0.831393	0.313313	0.0858463
GALK	P0A6T3	Galactokinase OS=Escherichia coli (strain K12) GN=galK PE=1 SV=2	45595.6	Cytosol	1	1.04502	1.05687	0.535439	0.235082	0.148605	0.0680907	0.0606585	0.0498099	0.0467611	1	1.14046	1.0616	0.470225	0.165428	0.135442	0.078061	0.0674856	0.0587057	0.0579299	1	1.09085	1.05914	0.396054	0.131621	0.0891992	0.0479959	0.0424664	0.0339869	0.0312931	1	0.981882	1.01162	0.462749	0.109376	0.0760736	0.0365286	0.0385378	0.0308629	0.0301334	1	1.03989	1.03929	0.496053	0.15639
GALM	P0A9C3	Aldose 1-epimerase OS=Escherichia coli (strain K12) GN=galM PE=1 SV=1	41144.8	Cytosol	1	1.0563	1.04612	0.409296	0.0874319	0.0536717	0.0266626	0.0249287	0.0206404	0.0188485	1	1.07134	1.07501	0.407139	0.0770456	0.0512456	0.0261978	0.0230368	0.0167893	0.0204625	1	1.06008	1.06904	0.388254	0.0752713	0.047211	0.0205194	0.0219045	0.0180623	0.0150232	1	1.0618	0.984898	0.412509	0.117101	0.0720459	0.0378805	0.0329784	0.0314941	0.0276305	1	1.08145	1.04844	0.481158	0.127722
GALP	P0AEP1	Galactose-proton symporter OS=Escherichia coli (strain K12) GN=galP PE=1 SV=1	55015.8	Inner_membrane	1	1.07252	1.04056	0.643389	0.377341	0.293037	0.163885	0.158973	0.11329	0.0816632	1	1.10656	1.0422	0.566055	0.228884	0.199142	0.0947075	0.108462	0.0633198	0.0663324	1	1.10705	1.0468	0.776562	0.561536	0.494667	0.285605	0.289494	0.1805	0.128731	1	1.05702	1.05371	0.610257	0.340934	0.287892	0.159649	0.0987741	0.0618633	0.0542191	1	1.04648	1.05161	0.631168	0.352632
GALR	P03024	HTH-type transcriptional regulator GalR OS=Escherichia coli (strain K12) GN=galR PE=1 SV=1	38673.8	Cytosol	1	1.0393	1.00757	0.469962	0.148582	0.109523	0.0570529	0.0518172	0.0430883	0.0439369	1	1.07603	1.02136	0.503057	0.191325	0.134486	0.0702221	0.0733309	0.0533601	0.0668347	1	1.06763	1.01524	0.455181	0.154697	0.111406	0.0623329	0.0542653	0.0458283	0.0406693	1	1.04174	1.02866	0.444636	0.127836	0.0832133	0.0459278	0.0485844	0.0359401	0.0356096	1	1.04801	1.03848	0.457886	0.12947
GALT	P09148	Galactose-1-phosphate uridylyltransferase OS=Escherichia coli (strain K12) GN=galT PE=1 SV=2	42941.8	Cytosol	1	1.06097	1.04057	0.89418	0.685881	0.505622	0.0665408	0.0609893	0.0448449	0.0461449	1	1.03216	1.02237	0.862562	0.705236	0.480516	0.0651845	0.0682175	0.0575153	0.050785	1	1.0867	1.05808	0.950724	0.750701	0.55408	0.065148	0.0543995	0.0527728	0.0504518	1	0.99827	1.02938	0.78147	0.57559	0.380444	0.0594317	0.0526652	0.042528	0.0450205	1	1.07577	1.04812	0.871668	0.605545
GALU	P0AEP3	UTP--glucose-1-phosphate uridylyltransferase OS=Escherichia coli (strain K12) GN=galU PE=1 SV=2	38018.5	Cytosol	1	1.07342	1.06932	0.408977	0.0640209	0.0462032	0.0252793	0.0240828	0.0221676	0.0208533	1	1.08844	1.03869	0.386112	0.0632548	0.0445745	0.0255554	0.026585	0.0230664	0.0225468	1	1.06692	1.07365	0.364181	0.069281	0.0481747	0.0298339	0.0293872	0.026341	0.0266995	1	1.03577	0.982599	0.543568	0.11475	0.0764267	0.0414072	0.0365209	0.0312196	0.0297726	1	1.06324	1.00852	0.505842	0.118432
GAPA	P0A9B2	Glyceraldehyde-3-phosphate dehydrogenase A OS=Escherichia coli (strain K12) GN=gapA PE=1 SV=2	41868.7	Cytosol	1	1.25306	1.07656	1.18755	1.17645	1.03852	0.0338094	0.0331274	0.0266512	0.0253941	1	1.29195	1.05623	1.22192	1.17394	1.04192	0.0342547	0.0376666	0.0308447	0.0302142	1	1.31461	1.06476	1.24262	1.20639	1.04154	0.0280123	0.0332784	0.0262983	0.0253494	1	1.05622	1.07876	1.01064	0.90331	0.541892	0.0338337	0.036515	0.0338185	0.0305625	1	1.12001	1.05411	1.08332	0.928206
GARD	P39829	Galactarate dehydratase (L-threo-forming) OS=Escherichia coli (strain K12) GN=garD PE=1 SV=2	62036.0	Cytosol	1	1.06142	1.03089	0.489063	0.156444	0.101829	0.0514366	0.0495699	0.0375309	0.0380208	1	1.04437	0.994919	0.506841	0.181012	0.110747	0.0483771	0.0501266	0.0360087	0.036633	1	1.04992	1.0136	0.483081	0.144835	0.0962903	0.049712	0.0502382	0.0387177	0.0384224	1	1.03714	1.02776	0.46308	0.136403	0.0902701	0.0464305	0.0448572	0.0347699	0.0344502	1	1.04894	1.02568	0.471548	0.138483
GARL	P23522	5-keto-4-deoxy-D-glucarate aldolase OS=Escherichia coli (strain K12) GN=garL PE=1 SV=2	30174.2	Cytosol	1	1.05134	1.01997	0.506951	0.209539	0.144398	0.0886562	0.0654708	0.0426568	0.0442531	1	1.06506	1.02583	0.603169	0.349003	0.318969	0.183323	0.103396	0.0571853	0.0581296	1	1.06062	1.04698	0.596424	0.296055	0.227727	0.146174	0.0976589	0.0584064	0.0539783	1	1.06345	1.06772	0.549327	0.245047	0.210609	0.145587	0.11157	0.061297	0.0617117	1	1.06431	1.01996	0.635589	0.376405
GARR	P0ABQ2	2-hydroxy-3-oxopropionate reductase OS=Escherichia coli (strain K12) GN=garR PE=1 SV=1	35105.1	Cytosol	1	1.0391	1.02427	0.703207	0.483121	0.256387	0.0414523	0.0374487	0.0285761	0.0289655	1	1.03955	1.03255	0.802875	0.60919	0.345361	0.0522528	0.0453373	0.0330816	0.032114	1	1.09095	1.04539	0.966667	0.691917	0.398948	0.0369951	0.037218	0.0293526	0.0258514	1	1.02224	1.07881	0.762729	0.419792	0.244398	0.0603373	0.0534348	0.0539737	0.0500198	1	1.07967	1.04846	0.739184	0.379517
GATA	P69828	PTS system galactitol-specific EIIA component OS=Escherichia coli (strain K12) GN=gatA PE=1 SV=1	18615.0	Cytosol	1	1.11681	0.917121	0.210766	0.0624239	0.0441723	0.0231606	0.02442	0.0211117	0.0172887	1	1.09986	0.897	0.246708	0.0857967	0.0556554	0.0326154	0.0353445	0.0369488	0.0322972	1	1.14989	0.911532	0.373637	0.15899	0.102069	0.0640489	0.0804772	0.0787554	0.0739579	1	1.12392	0.846551	0.423444	0.161153	0.126942	0.0493121	0.0506884	0.0391806	0.0376086	1	1.02295	0.865241	0.379263	0.161799
GATB	P37188	PTS system galactitol-specific EIIB component OS=Escherichia coli (strain K12) GN=gatB PE=1 SV=2	11589.2	Cytosol	1	0.941616	0.945216	0.543018	0.145917	0.103794	0.076642	0.084196	0.0636732	0.0555395	1	0.998894	1.00735	0.519867	0.134609	0.0891691	0.0548099	0.0585463	0.044878	0.0356885	1	0.928942	0.92052	0.509782	0.127467	0.0805735	0.0425361	0.0425684	0.0314142	0.0286522	1	1.08274	1.06241	0.491319	0.157894	0.103025	0.0581891	0.0615809	0.0543014	0.0360021	1	1.01456	0.983496	0.529997	0.194416
GATD	P0A9S3	Galactitol 1-phosphate 5-dehydrogenase OS=Escherichia coli (strain K12) GN=gatD PE=1 SV=1	41489.0	Cytosol	1	1.09129	1.00467	0.882526	0.305069	0.0852478	0.0375162	0.0341308	0.0255345	0.0271461	1	1.06531	1.02169	0.873225	0.297355	0.0829561	0.0323427	0.0357246	0.0300594	0.0264142	1	1.06095	1.01855	0.893869	0.279872	0.0898816	0.0313021	0.0347965	0.0303973	0.0281591	1	1.04102	1.00176	0.813437	0.30275	0.142986	0.0529743	0.0601041	0.0561322	0.0490548	1	1.11548	1.03734	0.829699	0.28892
GATY	P0C8J6	D-tagatose-1,6-bisphosphate aldolase subunit GatY OS=Escherichia coli (strain K12) GN=gatY PE=1 SV=1	33770.6	Cytosol	1	1.04281	0.967011	0.592303	0.251462	0.103519	0.0677783	0.0721254	0.0723435	0.0765666	1	0.975239	0.967233	0.566514	0.194756	0.095561	0.0617993	0.070894	0.0645286	0.0633045	1	0.987323	0.893066	0.455147	0.129729	0.0718179	0.0544675	0.0589777	0.0551154	0.0593632	1	0.928422	0.939888	0.581417	0.186033	0.0955805	0.0454665	0.0456039	0.0465411	0.038796	1	1.03522	0.904291	0.616663	0.226937
GATZ	P0C8J8	D-tagatose-1,6-bisphosphate aldolase subunit GatZ OS=Escherichia coli (strain K12) GN=gatZ PE=1 SV=1	50743.2	Cytosol	1	1.03099	0.879568	0.377123	0.072184	0.0477506	0.0217374	0.0222978	0.0200561	0.0192487	1	1.01176	0.884922	0.314559	0.0656158	0.0420858	0.02215	0.0214073	0.0184578	0.0191048	1	0.944391	0.779369	0.271153	0.0455458	0.0345308	0.0182964	0.019029	0.0163781	0.0144756	1	1.0481	0.912275	0.461578	0.107373	0.0700782	0.0328885	0.0390338	0.024215	0.0182557	1	1.03601	0.897132	0.478516	0.132249
GCD	P15877	Quinoprotein glucose dehydrogenase OS=Escherichia coli (strain K12) GN=gcd PE=1 SV=3	94424.2	Inner_membrane	1	1.02615	0.925051	0.258177	0.14454	0.120901	0.080361	0.0759935	0.0599035	0.0498181	1	1.02923	0.928974	0.274194	0.152658	0.133118	0.0832863	0.084666	0.063653	0.0605306	1	1.01901	0.917551	0.249247	0.137256	0.106256	0.0681701	0.0702317	0.0599317	0.0537471	1	1.05871	0.93237	0.338054	0.151215	0.0956671	0.0596336	0.0567983	0.0487375	0.0380365	1	1.07791	0.9267	0.309908	0.149113
GCVA	P0A9F6	Glycine cleavage system transcriptional activator OS=Escherichia coli (strain K12) GN=gcvA PE=1 SV=1	37988.6	Cytosol	1	1.04502	0.970691	0.37346	0.126382	0.0863272	0.0447212	0.0492178	0.0375249	0.0345168	1	1.01533	1.0047	0.37683	0.124197	0.0828016	0.0442642	0.0460601	0.0378934	0.0338588	1	1.03336	1.01199	0.363609	0.14105	0.0931209	0.0409663	0.0456836	0.0400565	0.0387832	1	1.06936	0.998308	0.409272	0.109931	0.0785957	0.0380673	0.0404707	0.0347219	0.0262716	1	1.04791	0.958021	0.423549	0.170362
GCVH	P0A6T9	Glycine cleavage system H protein OS=Escherichia coli (strain K12) GN=gcvH PE=1 SV=2	15234.7	Cytosol	1	1.09395	1.10591	0.929864	0.834797	0.864301	0.781532	0.751627	0.731782	0.694383	1	1.11845	1.10675	0.939628	0.819051	0.822257	0.697718	0.750644	0.760735	0.65554	1	1.06444	1.10657	0.875326	0.726863	0.669815	0.6502	0.667122	0.631464	0.564733	1	1.0502	1.02526	0.685567	0.45336	0.50687	0.64496	0.622356	0.679318	0.591325	1	0.981348	1.00091	0.684712	0.51144
GCVP	P33195	Glycine dehydrogenase (decarboxylating) OS=Escherichia coli (strain K12) GN=gcvP PE=1 SV=3	112843.0	Cytosol	1	1.07644	1.01866	0.990202	0.590348	0.111922	0.0443754	0.0335565	0.0291665	0.0270765	1	1.07413	1.04563	1.0392	0.612575	0.103678	0.0402099	0.024959	0.0235897	0.022692	1	1.07811	1.04447	1.00956	0.505283	0.104657	0.0499688	0.0405825	0.0354604	0.0345685	1	1.05048	1.04917	0.901731	0.584746	0.143609	0.0663617	0.0516266	0.0393628	0.0436301	1	1.0689	1.03411	0.924344	0.516627
GCVT	P27248	Aminomethyltransferase OS=Escherichia coli (strain K12) GN=gcvT PE=1 SV=3	43214.4	Cytosol	1	1.05317	1.07777	0.518111	0.115139	0.0849349	0.0381105	0.0346403	0.0317578	0.0282113	1	1.0839	1.06652	0.45687	0.082198	0.0559416	0.0234371	0.0254426	0.0192369	0.0200813	1	1.07609	1.05732	0.413003	0.114366	0.0795439	0.0348337	0.0349923	0.0258985	0.0273828	1	1.07468	1.0777	0.515527	0.119712	0.0715218	0.0350509	0.0315929	0.0252314	0.0262964	1	1.1043	1.01436	0.519669	0.145054
GDHA	P00370	NADP-specific glutamate dehydrogenase OS=Escherichia coli (strain K12) GN=gdhA PE=1 SV=1	53820.0	Cytosol	1	1.08346	1.01734	0.824604	0.675342	0.382576	0.0677237	0.0640639	0.0467853	0.0483006	1	1.04216	1.00492	0.854759	0.716997	0.467537	0.0759627	0.0639023	0.0469878	0.0439017	1	1.04868	1.03036	0.894073	0.712031	0.522215	0.129995	0.12341	0.115398	0.10008	1	1.10193	1.00482	0.918149	0.697053	0.242647	0.0696342	0.0809211	0.0734101	0.0736938	1	1.09649	0.988895	0.890378	0.648427
GGT	P18956	Gamma-glutamyltranspeptidase OS=Escherichia coli (strain K12) GN=ggt PE=1 SV=1	70723.6	Periplasm	1	1.06391	1.03656	0.557437	0.282139	0.241929	0.0610287	0.061083	0.0465683	0.052222	1	1.06448	1.03994	0.59721	0.301452	0.261595	0.0735605	0.0656259	0.059784	0.068488	1	1.05189	1.01029	0.505247	0.177491	0.129506	0.0500332	0.0513129	0.0407053	0.0467275	1	1.04288	1.03365	0.49138	0.178827	0.139219	0.0622436	0.0718675	0.0560421	0.0590517	1	1.02756	0.996727	0.483173	0.184757
GHRA	P75913	Glyoxylate/hydroxypyruvate reductase A OS=Escherichia coli (strain K12) GN=ghrA PE=1 SV=2	37783.9	Cytosol	1	1.0773	1.02728	0.710901	0.177793	0.133235	0.0618807	0.0601012	0.0519794	0.050913	1	1.07212	1.03273	0.724455	0.131941	0.0945203	0.0532345	0.0572063	0.0516123	0.0460774	1	1.08958	1.03281	0.649584	0.129497	0.0906207	0.0488057	0.0522531	0.045087	0.0389045	1	1.0476	1.04406	0.624349	0.174545	0.121528	0.0772367	0.0801404	0.0764383	0.0699538	1	1.06214	1.02912	0.605476	0.152632
GHRB	P37666	Glyoxylate/hydroxypyruvate reductase B OS=Escherichia coli (strain K12) GN=ghrB PE=1 SV=3	38580.3	Cytosol	1	1.08346	1.00904	0.454597	0.0912317	0.0716737	0.0401304	0.0417127	0.0338325	0.0291444	1	1.06825	1.01099	0.461976	0.125951	0.102009	0.0548882	0.0576319	0.0514772	0.0476389	1	1.1055	1.06744	0.459105	0.124561	0.092868	0.0439932	0.0456171	0.0384544	0.037483	1	1.04154	1.0137	0.47145	0.141884	0.117757	0.0487236	0.0394378	0.0347418	0.0328632	1	1.0479	1.02224	0.483867	0.150168
GLCB	P37330	Malate synthase G OS=Escherichia coli (strain K12) GN=glcB PE=1 SV=3	88113.2	Cytosol	1	1.09163	1.03981	0.844537	0.150462	0.12188	0.0787154	0.0758242	0.0670618	0.065799	1	1.09387	1.06196	0.865619	0.137607	0.107439	0.0655395	0.0543577	0.0448431	0.0417138	1	1.05908	1.04646	0.856035	0.109723	0.0869775	0.0524895	0.0402096	0.03096	0.0310942	1	1.08019	1.06908	0.833991	0.183237	0.123969	0.0790863	0.0668159	0.0528119	0.0509943	1	1.13706	1.06243	0.894914	0.192273
GLCG	P0AEQ1	Protein GlcG OS=Escherichia coli (strain K12) GN=glcG PE=3 SV=1	15389.3	Cytosol	1	1.07635	1.06468	0.851781	0.729503	0.791612	0.658779	0.694262	0.613855	0.53076	1	1.04218	1.02518	0.840685	0.66355	0.665511	0.577619	0.572438	0.585029	0.471638	1	1.12761	1.08426	0.937395	0.729049	0.656388	0.619747	0.607504	0.561632	0.442227	1	1.14927	1.01082	0.634249	0.393174	0.497866	0.471085	0.494542	0.51756	0.455117	1	1.02633	0.99876	0.7121	0.570083
GLDA	P0A9S5	Glycerol dehydrogenase OS=Escherichia coli (strain K12) GN=gldA PE=1 SV=1	42066.0	Cytosol	1	1.07414	1.0159	0.925952	0.831628	0.792064	0.585797	0.656139	0.576239	0.336717	1	1.05244	1.04373	0.941533	0.890261	0.842559	0.623185	0.657965	0.551871	0.345142	1	0.984143	0.966843	0.910691	0.852047	0.802605	0.646496	0.705791	0.615095	0.356165	1	0.969644	1.2141	0.759633	0.615096	0.659465	0.486999	0.478989	0.409988	0.149667	1	1.0816	1.02221	0.84621	0.602148
GLF	P37747	UDP-galactopyranose mutase OS=Escherichia coli (strain K12) GN=glf PE=1 SV=1	51073.5	Cytosol	1	1.05779	1.01556	0.965388	0.346557	0.0715832	0.0259814	0.0215881	0.0185618	0.0176561	1	1.07953	1.05011	0.958481	0.302875	0.0550563	0.0231182	0.0217294	0.0180785	0.016693	1	1.08455	1.04021	0.976968	0.279668	0.0577174	0.0262694	0.0272529	0.0226575	0.0205034	1	1.07307	1.04955	0.819693	0.24653	0.115315	0.0498913	0.0583681	0.0526592	0.0541875	1	1.09986	1.07117	0.867163	0.245151
GLGA	P0A6U8	Glycogen synthase OS=Escherichia coli (strain K12) GN=glgA PE=1 SV=1	55710.1	Cytosol	1	1.05995	0.88271	0.331698	0.122443	0.0838539	0.0420342	0.0430503	0.0333485	0.0356288	1	1.07272	0.891802	0.331172	0.114379	0.0776586	0.0396979	0.0449133	0.0350132	0.0327298	1	1.09179	0.916604	0.317264	0.110583	0.0748379	0.0370496	0.0402799	0.0292601	0.0286171	1	1.03274	1.01649	0.443984	0.119813	0.0836635	0.0456928	0.0461296	0.0357562	0.0354275	1	1.07114	1.01877	0.471513	0.143087
GLGB	P07762	1,4-alpha-glucan branching enzyme GlgB OS=Escherichia coli (strain K12) GN=glgB PE=1 SV=1	90126.9	Cytosol	1	1.05966	1.03865	0.652111	0.383621	0.24239	0.0670137	0.0638069	0.0467515	0.043626	1	1.07968	1.04659	0.662081	0.388506	0.255676	0.0499392	0.0519698	0.0375298	0.0379269	1	1.06918	1.0507	0.613993	0.298644	0.193832	0.0456716	0.0479546	0.0367809	0.0398819	1	1.07576	1.05761	0.624768	0.341989	0.193733	0.046203	0.0534557	0.0404562	0.0388064	1	1.07267	1.04949	0.677593	0.384842
GLGC	P0A6V1	Glucose-1-phosphate adenylyltransferase OS=Escherichia coli (strain K12) GN=glgC PE=1 SV=2	53533.8	Cytosol	1	1.119	1.04459	0.948811	0.783201	0.708659	0.449329	0.0718788	0.055193	0.0464427	1	1.15533	1.03691	0.956102	0.843999	0.827499	0.541425	0.0545484	0.0366079	0.0398305	1	1.10454	1.04831	1.02898	0.957822	0.90274	0.656787	0.0426103	0.0305338	0.025741	1	1.04551	1.06909	0.724588	0.531786	0.524968	0.467837	0.0450081	0.0325808	0.0305267	1	1.04954	1.03524	0.812878	0.615981
GLGP	P0AC86	Glycogen phosphorylase OS=Escherichia coli (strain K12) GN=glgP PE=3 SV=1	101878.0	Cytosol	1	1.07881	0.948796	0.48348	0.270982	0.129775	0.0384818	0.0373688	0.0332104	0.0286395	1	1.07522	0.934654	0.359086	0.166901	0.103746	0.0355203	0.0355013	0.0323487	0.031931	1	1.09524	0.919018	0.408201	0.207739	0.128331	0.0313564	0.0325165	0.0275195	0.0249894	1	1.0652	0.869196	0.39444	0.132188	0.0816564	0.0417856	0.0463228	0.0348228	0.0345587	1	1.07502	0.859199	0.384752	0.142048
GLK	P0A6V8	Glucokinase OS=Escherichia coli (strain K12) GN=glk PE=1 SV=1	38709.7	Cytosol	1	1.07978	1.02508	0.441919	0.121112	0.076272	0.0429909	0.0420706	0.0379687	0.033659	1	1.11966	1.04846	0.462242	0.131878	0.0731875	0.0397139	0.0351294	0.031149	0.0265373	1	1.07779	1.04578	0.390437	0.0865119	0.0642884	0.0342476	0.036799	0.0286034	0.0276241	1	1.16297	1.08151	0.411402	0.137527	0.10222	0.041993	0.0519176	0.0448056	0.0466149	1	1.09484	1.09549	0.438768	0.168397
GLMM	P31120	Phosphoglucosamine mutase OS=Escherichia coli (strain K12) GN=glmM PE=1 SV=3	52840.2	Cytosol	1	1.05692	1.03125	1.07034	1.0412	0.918371	0.0977025	0.0299496	0.0253197	0.0232233	1	1.0804	1.04091	1.14335	1.11769	1.04229	0.0925908	0.0266904	0.0217688	0.0189955	1	1.09932	1.05835	1.14915	1.1294	1.01908	0.111298	0.0364526	0.0254339	0.0189745	1	1.07093	1.11356	0.998472	0.752198	0.554813	0.0654797	0.0602299	0.0453519	0.0411627	1	1.05742	1.07303	0.982475	0.762361
GLMS	P17169	Glutamine--fructose-6-phosphate aminotransferase [isomerizing] OS=Escherichia coli (strain K12) GN=glmS PE=1 SV=4	72351.5	Cytosol	1	1.06683	1.02676	1.02992	0.105668	0.0548799	0.0296574	0.0303582	0.0279154	0.0290404	1	1.09118	1.07687	1.12283	0.0743122	0.0439971	0.0204307	0.0202929	0.0180915	0.015944	1	1.33678	0.527632	1.20805	0.0415829	0.0267028	0.0149513	0.0154477	0.015717	0.0132937	1	1.0249	1.08006	0.849937	0.104267	0.0643471	0.0274923	0.0294487	0.0250354	0.0248899	1	1.03984	1.0924	0.880386	0.11295
GLMU	P0ACC7	Bifunctional protein GlmU OS=Escherichia coli (strain K12) GN=glmU PE=1 SV=1	55116.8	Cytosol	1	1.05913	1.00852	1.02373	0.619979	0.0952143	0.0581485	0.0618869	0.0571848	0.0601874	1	1.0935	1.07285	1.11727	0.634635	0.0917237	0.0574416	0.0629154	0.0553905	0.0532383	1	1.06601	1.0901	1.07153	0.560381	0.0666031	0.0342111	0.0376247	0.0288538	0.0320434	1	1.08393	1.06283	0.983945	0.710743	0.08966	0.0310804	0.0331513	0.0283179	0.0294978	1	1.08569	1.06504	1.0016	0.699984
GLNA	P0A9C5	Glutamine synthetase OS=Escherichia coli (strain K12) GN=glnA PE=1 SV=2	57598.7	Cytosol	1	1.06837	1.01653	0.939079	0.8936	0.921655	0.752273	0.199931	0.0423306	0.0326146	1	1.07681	1.06141	1.06927	1.04683	1.06197	0.898534	0.190336	0.0438372	0.0352779	1	1.14424	1.09366	1.14023	1.0735	1.07996	0.907183	0.208888	0.0522231	0.0403706	1	1.0417	1.08323	0.960175	0.866693	0.843194	0.864801	0.829945	0.0511343	0.0467097	1	1.08862	1.05229	1.01724	0.921469
GLNB	P0A9Z1	Nitrogen regulatory protein P-II 1 OS=Escherichia coli (strain K12) GN=glnB PE=1 SV=1	14766.3	Cytosol	1	1.05887	1.07425	0.935863	0.876479	0.852952	0.645103	0.779073	0.522316	0.337927	1	1.0695	1.03983	0.958996	1.00252	0.99453	0.765531	0.825275	0.541765	0.406576	1	1.06597	1.02589	1.02063	0.990718	0.994482	0.69698	0.794796	0.659704	0.384907	1	1.01751	1.06634	0.894334	0.749465	0.70259	0.625938	0.642621	0.568638	0.384264	1	1.11137	1.06751	0.95744	0.746992
GLND	P27249	Bifunctional uridylyltransferase/uridylyl-removing enzyme OS=Escherichia coli (strain K12) GN=glnD PE=1 SV=2	107881.0	Cytosol	1	1.06912	1.02316	0.480224	0.158521	0.110926	0.0591821	0.0605052	0.0491525	0.0513691	1	1.03416	1.00683	0.487856	0.158784	0.108693	0.0580615	0.0591287	0.0515553	0.0491525	1	1.01799	0.982131	0.390551	0.171838	0.151379	0.108468	0.110595	0.0811786	0.0710907	1	1.0617	1.03248	0.558303	0.179957	0.114263	0.071063	0.073556	0.069712	0.0607936	1	1.07211	1.02445	0.522497	0.166138
GLNG	P0AFB8	Nitrogen regulation protein NR(I) OS=Escherichia coli (strain K12) GN=glnG PE=1 SV=1	55544.6	Cytosol	1	1.05628	1.02801	0.480666	0.149773	0.0982931	0.0509817	0.0508023	0.0384641	0.0389661	1	1.0383	0.989119	0.488162	0.184466	0.117546	0.0702715	0.0641182	0.0537629	0.0511595	1	1.04089	0.969569	0.461156	0.175569	0.126095	0.0792833	0.0784914	0.0618287	0.0695547	1	1.03644	0.952839	0.430767	0.14838	0.111127	0.0618729	0.0659475	0.0477696	0.0598204	1	1.10983	0.988958	0.458385	0.142994
GLNH	P0AEQ3	Glutamine-binding periplasmic protein OS=Escherichia coli (strain K12) GN=glnH PE=1 SV=1	33818.9	Periplasm	1	1.06523	1.06237	1.04833	1.06756	1.08041	0.532813	0.333296	0.28311	0.285279	1	1.08549	1.06753	1.06895	1.03402	1.0166	0.495523	0.304194	0.269735	0.274381	1	1.09008	1.07668	1.15118	1.12247	1.11984	0.552951	0.320712	0.266206	0.272419	1	1.07015	1.03033	0.884662	0.86035	0.805774	0.359005	0.259779	0.247207	0.247238	1	0.992435	1.03263	0.858091	0.837231
GLNP	P0AEQ6	Glutamine transport system permease protein GlnP OS=Escherichia coli (strain K12) GN=glnP PE=1 SV=1	25265.2	Inner_membrane	1	1.09428	1.0325	0.742418	0.50866	0.376829	0.132874	0.0898072	0.0652368	0.0549004	1	1.09593	1.03637	0.652586	0.388729	0.321364	0.132205	0.0828272	0.0553423	0.0593332	1	1.07127	1.02305	0.681072	0.366113	0.304553	0.131551	0.0831856	0.0532244	0.055642	1	1.0464	1.01458	0.514763	0.245172	0.205406	0.0928947	0.0659561	0.0509811	0.0511227	1	1.06654	1.06196	0.620412	0.369235
GLNQ	P10346	Glutamine transport ATP-binding protein GlnQ OS=Escherichia coli (strain K12) GN=glnQ PE=1 SV=1	30208.6	Cytosol	1	1.05401	1.01804	0.897364	0.691564	0.36642	0.0519377	0.0463982	0.0329697	0.0293224	1	1.09767	1.0439	0.953649	0.762215	0.434091	0.0546631	0.0545206	0.0367068	0.0318299	1	1.0459	1.0193	1.06016	0.938871	0.629775	0.0796972	0.0651601	0.0390489	0.0287682	1	0.925516	0.974815	0.738617	0.519875	0.339721	0.0562055	0.0465762	0.0311675	0.0262032	1	1.02659	0.97018	0.785921	0.512799
GLNS	P00962	Glutamine--tRNA ligase OS=Escherichia coli (strain K12) GN=glnS PE=1 SV=3	71341.2	Cytosol	1	1.09413	1.03624	0.899557	0.286121	0.064149	0.0367877	0.035224	0.0294267	0.0274143	1	1.06845	1.05894	0.894505	0.310482	0.10517	0.0541544	0.0499819	0.0365633	0.0370922	1	1.07115	1.05456	0.869849	0.284736	0.0761248	0.0368463	0.0298292	0.0268681	0.0261625	1	1.06435	1.08933	0.788405	0.145442	0.0858435	0.0357951	0.0368213	0.0302982	0.0288965	1	1.06383	1.08572	0.805621	0.130776
GLOA	P0AC81	Lactoylglutathione lyase OS=Escherichia coli (strain K12) GN=gloA PE=1 SV=1	16800.8	Cytosol	1	1.04979	1.05505	0.959487	0.621184	0.273093	0.0518564	0.0482485	0.0411598	0.038149	1	1.02977	1.07695	0.955247	0.599415	0.283389	0.0545229	0.0483682	0.0342267	0.0326843	1	1.04653	1.08441	0.988028	0.619236	0.309806	0.0550672	0.0456809	0.034302	0.0313423	1	1.09814	1.02382	0.865002	0.341149	0.134179	0.0407001	0.0395761	0.0305207	0.0270481	1	1.07412	1.07397	0.830162	0.324073
GLOB	P0AC84	Hydroxyacylglutathione hydrolase GloB OS=Escherichia coli (strain K12) GN=gloB PE=1 SV=1	31966.8	Cytosol	1	1.07695	1.00916	0.815208	0.631487	0.471325	0.087567	0.0394459	0.0283408	0.0271836	1	1.02565	0.996781	0.678866	0.435776	0.346314	0.0720277	0.043776	0.0334195	0.0355507	1	1.06498	1.0348	0.793702	0.521383	0.419519	0.0773428	0.0407223	0.0306966	0.0324832	1	0.994408	1.03155	0.668947	0.448346	0.369729	0.134178	0.145292	0.114577	0.150408	1	1.05272	1.00363	0.677214	0.45228
GLOC	P75849	Hydroxyacylglutathione hydrolase GloC OS=Escherichia coli (strain K12) GN=gloC PE=1 SV=1	25601.2	Cytosol	1	1.05447	0.99348	0.680793	0.456708	0.448597	0.322723	0.325158	0.225431	0.158421	1	1.0237	0.994935	0.703528	0.512954	0.478089	0.3824	0.372037	0.266391	0.172371	1	1.0552	1.02432	0.619015	0.388623	0.304282	0.2561	0.244598	0.164237	0.107332	1	1.02836	1.07015	0.737212	0.482004	0.418938	0.331951	0.347948	0.251859	0.167286	1	1.0286	1.02992	0.701115	0.4665
GLPA	P0A9C0	Anaerobic glycerol-3-phosphate dehydrogenase subunit A OS=Escherichia coli (strain K12) GN=glpA PE=1 SV=1	62928.0	Cytosol	1	1.0638	0.960991	0.45732	0.106361	0.0843349	0.0321164	0.0320627	0.0271146	0.0260171	1	1.04072	0.96184	0.430269	0.117111	0.0969659	0.047321	0.0450263	0.0371379	0.0392109	1	1.04149	0.964103	0.442328	0.101774	0.0751717	0.0443882	0.042364	0.0372706	0.0368489	1	0.999879	0.914367	0.451204	0.167701	0.117634	0.0639487	0.0657548	0.0513311	0.0583283	1	1.03035	0.902106	0.456844	0.187652
GLPB	P13033	Anaerobic glycerol-3-phosphate dehydrogenase subunit B OS=Escherichia coli (strain K12) GN=glpB PE=1 SV=1	47961.1	Cytosol	1	1.07793	1.03956	0.642029	0.149619	0.123418	0.082849	0.0777953	0.0822879	0.0969958	1	1.10244	1.07179	0.651423	0.159531	0.131552	0.0781566	0.0841711	0.074801	0.0772473	1	1.10954	1.0918	0.680738	0.178654	0.148982	0.104042	0.100454	0.0993034	0.108792	1	1.08887	1.03677	0.526791	0.187084	0.127283	0.0376628	0.0407435	0.0333483	0.0271377	1	1.06771	1.05207	0.489216	0.137734
GLPC	P0A996	Anaerobic glycerol-3-phosphate dehydrogenase subunit C OS=Escherichia coli (strain K12) GN=glpC PE=1 SV=1	51293.3	Cytosol	1	1.0655	0.974705	0.75553	0.515965	0.452282	0.338716	0.316515	0.100729	0.0505459	1	1.06624	1.00084	0.786487	0.568927	0.527078	0.363179	0.328648	0.107412	0.0651703	1	1.0448	0.977832	0.763805	0.551043	0.483279	0.363441	0.327122	0.107375	0.0647485	1	1.11979	1.0235	0.620269	0.328573	0.309736	0.216871	0.190905	0.100491	0.0852135	1	1.06495	0.984289	0.637426	0.388737
GLPD	P13035	Aerobic glycerol-3-phosphate dehydrogenase OS=Escherichia coli (strain K12) GN=glpD PE=1 SV=3	62615.2	Cytosol	1	1.08622	1.02228	0.855075	0.340278	0.152078	0.0721097	0.0654794	0.0603939	0.052646	1	1.11545	1.06342	0.872258	0.358316	0.155531	0.0716847	0.073311	0.0634735	0.0577266	1	1.09092	1.02909	0.884261	0.333061	0.14172	0.0596615	0.0532879	0.0477284	0.042152	1	1.07835	1.04788	0.812428	0.421511	0.196731	0.0618924	0.0547919	0.0469931	0.0437065	1	1.11913	1.05342	0.829064	0.378331
GLPE	P0A6V5	Thiosulfate sulfurtransferase GlpE OS=Escherichia coli (strain K12) GN=glpE PE=1 SV=1	12876.2	Cytosol	1	1.06669	1.0358	0.603438	0.205373	0.154101	0.10529	0.130437	0.11215	0.113041	1	1.05761	1.02803	0.571024	0.205457	0.141145	0.107261	0.115925	0.115317	0.110167	1	1.06036	1.03139	0.603458	0.227204	0.175604	0.10993	0.138202	0.139475	0.125294	1	1.05306	1.04498	0.513278	0.208638	0.156127	0.0974432	0.112964	0.111176	0.10092	1	1.04966	1.02371	0.530636	0.221126
GLPF	P0AER0	Glycerol uptake facilitator protein OS=Escherichia coli (strain K12) GN=glpF PE=1 SV=1	31936.0	Inner_membrane	1	1.00502	0.994638	0.742378	0.575666	0.562619	0.457359	0.496024	0.385707	0.277443	1	1.05108	1.04765	0.716086	0.678235	0.692679	0.563335	0.526431	0.415008	0.345347	1	1.03302	0.979331	0.746399	0.621461	0.587911	0.49944	0.539764	0.398883	0.300247	1	1.04793	1.01618	0.692868	0.471709	0.367167	0.284205	0.296845	0.250892	0.178249	1	1.07534	1.05106	0.563622	0.239788
GLPK	P0A6F3	Glycerol kinase OS=Escherichia coli (strain K12) GN=glpK PE=1 SV=2	61521.9	Cytosol	1	1.08668	1.05264	1.08312	0.979457	0.826091	0.200405	0.0522134	0.0344737	0.0354178	1	1.07503	1.06655	1.07182	0.974133	0.805835	0.161633	0.0652573	0.0462039	0.0452887	1	1.08411	1.05091	1.09863	0.987686	0.816853	0.1694	0.0491893	0.0390506	0.0363621	1	1.06633	1.07147	0.921665	0.79583	0.776997	0.674225	0.612185	0.132621	0.080744	1	1.09837	1.04414	0.941548	0.78778
GLPQ	P09394	Glycerophosphodiester phosphodiesterase, periplasmic OS=Escherichia coli (strain K12) GN=glpQ PE=1 SV=2	48207.5	Periplasm	1	1.08296	1.05434	1.04814	0.720759	0.186356	0.124236	0.210284	0.251558	0.291831	1	1.10337	1.08144	1.12952	0.731796	0.203166	0.134348	0.205745	0.242928	0.284186	1	1.09766	1.08969	1.13937	0.713357	0.219267	0.133535	0.211875	0.246637	0.28517	1	1.04802	1.04938	0.95554	0.644688	0.210334	0.083204	0.113632	0.137298	0.163995	1	1.07878	1.06316	0.944818	0.641295
GLPR	P0ACL0	Glycerol-3-phosphate regulon repressor OS=Escherichia coli (strain K12) GN=glpR PE=1 SV=1	29920.7	Cytosol	1	1.10243	1.02082	0.36947	0.101546	0.0790393	0.0373868	0.0318013	0.0253204	0.0222617	1	1.05197	0.979088	0.276079	0.0800356	0.0584284	0.0294678	0.0260797	0.0237493	0.0227342	1	1.05345	0.982837	0.301969	0.0927475	0.0617845	0.0306415	0.0300638	0.0204542	0.0201259	1	1.02348	1.02748	0.442316	0.149707	0.0861838	0.0538719	0.0526982	0.0375229	0.0319572	1	1.04353	0.993148	0.430582	0.148287
GLPT	P08194	Glycerol-3-phosphate transporter OS=Escherichia coli (strain K12) GN=glpT PE=1 SV=1	54342.5	Inner_membrane	1	1.05295	1.04296	1.02119	0.889841	0.717124	0.25001	0.163756	0.128926	0.0989836	1	1.03675	1.00805	0.922228	0.841377	0.724493	0.258452	0.148513	0.116413	0.101618	1	1.04471	0.996992	0.950446	0.754941	0.625267	0.23485	0.13191	0.103485	0.0914179	1	1.04094	1.06926	0.816768	0.609836	0.492536	0.216377	0.0940219	0.0679925	0.057475	1	1.07886	1.05121	0.881091	0.699107
GLPX	P0A9C9	Fructose-1,6-bisphosphatase 1 class 2 OS=Escherichia coli (strain K12) GN=glpX PE=1 SV=1	39438.1	Cytosol	1	1.08759	0.76999	0.252716	0.109896	0.0807552	0.0441673	0.0386651	0.0302657	0.030553	1	1.06114	0.735402	0.241817	0.093089	0.0726423	0.0348075	0.0332032	0.0226953	0.0216655	1	1.07496	0.730329	0.215268	0.0953475	0.0645696	0.033551	0.0306517	0.0217348	0.0242546	1	1.03495	0.785089	0.352616	0.130459	0.0960332	0.0385397	0.038151	0.0334239	0.029914	1	1.05494	0.747004	0.364906	0.147921
GLRR	P0AFU4	Transcriptional regulatory protein GlrR OS=Escherichia coli (strain K12) GN=glrR PE=1 SV=1	53356.8	Cytosol	1	1.05628	1.02801	0.480666	0.149773	0.0982931	0.0509817	0.0508023	0.0384641	0.0389661	1	1.05345	1.0139	0.486773	0.158781	0.105229	0.0534184	0.0555077	0.0414839	0.0402922	1	1.04122	0.991705	0.622907	0.342913	0.286681	0.25869	0.118357	0.0969834	0.0921637	1	1.03728	1.03438	0.447245	0.121268	0.0843279	0.0481126	0.0485726	0.0376498	0.0373036	1	1.04801	1.03848	0.457886	0.12947
GLSA1	P77454	Glutaminase 1 OS=Escherichia coli (strain K12) GN=glsA1 PE=1 SV=1	35230.1	Cytosol	1	1.08518	1.04855	0.994433	0.789756	0.339963	0.032127	0.0363884	0.0334663	0.0322569	1	1.08658	1.0518	1.00585	0.825194	0.487463	0.0441905	0.0433701	0.0351964	0.0318832	1	1.04404	1.02223	1.00816	0.851748	0.485636	0.037385	0.0345761	0.0276669	0.031173	1	1.07431	0.875752	0.669737	0.460907	0.312549	0.0238761	0.0263863	0.0236223	0.0236525	1	1.06227	1.02073	0.676927	0.495375
GLSA2	P0A6W0	Glutaminase 2 OS=Escherichia coli (strain K12) GN=glsA2 PE=1 SV=1	35555.5	Cytosol	1	1.07882	1.04048	0.684356	0.412016	0.344458	0.227568	0.19724	0.075405	0.0559261	1	1.0378	0.998125	0.642798	0.417688	0.367026	0.270955	0.232975	0.0880021	0.059554	1	1.05451	1.01296	0.705169	0.481557	0.408806	0.292738	0.211673	0.0679882	0.0479394	1	1.03493	1.03789	0.697187	0.451436	0.423567	0.342115	0.288859	0.0899753	0.0591378	1	1.09085	1.04857	0.639002	0.331264
GLTA	P0ABH7	Citrate synthase OS=Escherichia coli (strain K12) GN=gltA PE=1 SV=1	53653.8	Cytosol	1	1.09142	1.06343	1.09302	1.03465	0.435937	0.0504648	0.0446239	0.0371232	0.034626	1	1.11384	1.07259	1.08852	0.996321	0.45655	0.0484448	0.0477147	0.0387381	0.0365326	1	1.11509	1.07867	1.13873	1.06435	0.503897	0.0554156	0.0618064	0.041994	0.0358905	1	1.06319	1.05868	0.935688	0.791291	0.465683	0.0555712	0.0577551	0.0441775	0.0475881	1	1.07798	1.05714	0.976836	0.810815
GLTB	P09831	Glutamate synthase [NADPH] large chain OS=Escherichia coli (strain K12) GN=gltB PE=1 SV=3	179918.0	Cytosol	1	1.07994	1.0391	0.971719	0.85487	0.50627	0.0750879	0.0703266	0.0637826	0.0556184	1	1.09027	1.05499	0.992144	0.881023	0.583424	0.083556	0.0842759	0.0712516	0.0622796	1	1.09534	1.05809	1.0027	0.856056	0.601108	0.0775573	0.0775962	0.0654609	0.0657648	1	1.25816	1.05449	0.921605	0.780428	0.450594	0.0830619	0.0749991	0.0641076	0.0569128	1	1.06755	1.07009	0.929111	0.763889
GLTD	P09832	Glutamate synthase [NADPH] small chain OS=Escherichia coli (strain K12) GN=gltD PE=1 SV=3	58567.5	Cytosol	1	1.05762	1.05089	0.79943	0.567111	0.342074	0.0541779	0.0504534	0.0399081	0.0395105	1	1.05002	1.01657	0.821418	0.588863	0.380436	0.0540963	0.0513441	0.0451451	0.0392844	1	1.05019	1.01758	0.855321	0.640098	0.422801	0.0611487	0.0586554	0.0459925	0.0425608	1	1.06962	1.06641	0.827756	0.568281	0.317089	0.0478502	0.0502132	0.0438917	0.042993	1	1.08694	1.05148	0.831337	0.563036
GLTI	P37902	Glutamate/aspartate import solute-binding protein OS=Escherichia coli (strain K12) GN=gltI PE=1 SV=2	40846.4	Periplasm	1	1.095	1.07795	1.00998	0.914029	0.887881	0.516062	0.53637	0.50844	0.50646	1	1.11148	1.06211	1.07736	0.972834	0.941725	0.557409	0.545807	0.515539	0.530467	1	1.07802	1.06707	1.07333	1.02067	0.932721	0.540236	0.559556	0.526394	0.53725	1	1.2013	0.990404	0.919871	0.782489	0.850211	0.632441	0.688766	0.630947	0.648964	1	1.07432	1.01788	0.856607	0.731583
GLTL	P0AAG3	Glutamate/aspartate import ATP-binding protein GltL OS=Escherichia coli (strain K12) GN=gltL PE=3 SV=1	31627.4	Cytosol	1	1.06421	1.00853	0.474435	0.152795	0.105655	0.0773291	0.0730094	0.0567565	0.048195	1	1.08207	1.03602	0.53307	0.183555	0.120352	0.0709799	0.0686576	0.0530652	0.0517337	1	1.02227	1.00254	0.483688	0.171333	0.107083	0.0903762	0.0587791	0.0623334	0.0528794	1	1.0446	0.942906	0.482871	0.166359	0.0957945	0.0422548	0.0455311	0.0332654	0.0330879	1	1.02921	0.96572	0.481334	0.190783
GLTP	P21345	Proton/glutamate-aspartate symporter OS=Escherichia coli (strain K12) GN=gltP PE=1 SV=2	51310.8	Inner_membrane	1	1.05419	1.03467	0.54077	0.235826	0.17657	0.110722	0.0908309	0.058124	0.0495318	1	1.05211	1.02388	0.508811	0.186125	0.130497	0.0719594	0.070941	0.0463859	0.0429414	1	1.04338	1.02323	0.548938	0.260122	0.211242	0.127198	0.105468	0.0626001	0.0459256	1	1.07768	1.03203	0.668921	0.388332	0.330468	0.216077	0.188823	0.0818497	0.0622418	1	1.08969	1.03818	0.512147	0.209089
GLTX	P04805	Glutamate--tRNA ligase OS=Escherichia coli (strain K12) GN=gltX PE=1 SV=1	59680.9	Cytosol	1	1.0787	1.0666	1.07292	0.675181	0.12268	0.0290773	0.0288121	0.0219434	0.0202976	1	1.08457	1.08596	1.10643	0.679476	0.144383	0.0325199	0.0287729	0.0225215	0.0195186	1	1.09555	1.06969	1.11338	0.648716	0.152455	0.0273773	0.0249375	0.0199541	0.0176264	1	1.06335	1.05202	0.922972	0.494487	0.145865	0.0492895	0.0462458	0.0387095	0.0319967	1	1.07776	1.0833	0.979378	0.529099
GLUQ	P27305	Glutamyl-Q tRNA(Asp) synthetase OS=Escherichia coli (strain K12) GN=gluQ PE=1 SV=6	36678.1	Cytosol	1	1.10002	1.01167	0.575155	0.179922	0.117311	0.0599962	0.0533085	0.0396662	0.0410791	1	1.07631	1.02484	0.508716	0.158581	0.108782	0.0585119	0.0557519	0.0460089	0.0454072	1	1.09153	1.03365	0.620364	0.190487	0.109686	0.0530319	0.0562509	0.0445581	0.043993	1	1.05017	1.01519	0.550538	0.216256	0.14051	0.0524181	0.0519594	0.0400372	0.0473056	1	1.07698	1.04693	0.580095	0.206451
GLYA	P0A825	Serine hydroxymethyltransferase OS=Escherichia coli (strain K12) GN=glyA PE=1 SV=1	52104.8	Cytosol	1	1.07076	1.05227	1.08407	1.0693	1.12805	0.491201	0.0457516	0.0296744	0.0252706	1	1.03958	1.02577	1.11038	1.08278	1.11668	0.475354	0.0513406	0.02918	0.0234557	1	1.10143	1.09128	1.15064	1.14367	1.13058	0.496172	0.0486949	0.0299306	0.0278491	1	0.992527	1.00835	0.925007	0.772395	0.702406	0.292618	0.0423326	0.0303921	0.0291295	1	1.08924	1.07047	1.01285	0.856217
GLYQ	P00960	Glycine--tRNA ligase alpha subunit OS=Escherichia coli (strain K12) GN=glyQ PE=1 SV=2	37558.1	Cytosol	1	1.03397	0.756595	0.233087	0.106287	0.0723625	0.0374465	0.0321977	0.0274416	0.0265735	1	0.986703	0.781061	0.250326	0.127053	0.0703557	0.0401111	0.0374507	0.0323477	0.0317524	1	0.975863	0.682251	0.175125	0.0949091	0.0554504	0.027482	0.0288193	0.021824	0.0190274	1	0.963058	0.712803	0.322784	0.0987168	0.0612664	0.0234833	0.0245327	0.0181942	0.0186421	1	1.02297	0.657888	0.295286	0.090494
GLYS	P00961	Glycine--tRNA ligase beta subunit OS=Escherichia coli (strain K12) GN=glyS PE=1 SV=4	86331.7	Cytosol	1	1.05366	0.985623	0.177962	0.0638364	0.0469914	0.0242799	0.026903	0.0243857	0.0217966	1	1.08509	0.987958	0.160459	0.067602	0.0465294	0.0252881	0.0267993	0.0231943	0.0219495	1	1.06746	0.988047	0.142815	0.0662862	0.0458164	0.0260846	0.0265369	0.0217906	0.0216662	1	1.0881	1.0178	0.339775	0.112228	0.0683218	0.0330107	0.0345248	0.028645	0.027735	1	1.09933	1.03042	0.316628	0.110369
GMHA	P63224	Phosphoheptose isomerase OS=Escherichia coli (strain K12) GN=gmhA PE=1 SV=1	23493.5	Cytosol	1	1.09985	1.04548	1.00221	0.896995	0.902361	0.698093	0.821818	0.429275	0.0955823	1	1.07404	1.03391	1.09724	1.09838	1.19832	0.842572	0.905926	0.420286	0.0518887	1	1.02035	0.948857	0.972509	0.953046	0.93369	0.769345	0.833078	0.490238	0.0936275	1	0.966205	1.06896	0.85579	0.681159	0.729503	0.608456	0.585196	0.203028	0.0504038	1	1.0785	1.03676	0.949418	0.707898
GMHB	P63228	D-glycero-beta-D-manno-heptose-1,7-bisphosphate 7-phosphatase OS=Escherichia coli (strain K12) GN=gmhB PE=1 SV=1	23972.4	Cytosol	1	1.05301	1.01725	0.478821	0.136495	0.0904572	0.0488822	0.0459473	0.0350403	0.0406578	1	1.03375	1.00376	0.443883	0.128913	0.0891676	0.0437777	0.0465751	0.0354485	0.0312736	1	1.04084	0.993557	0.448805	0.139932	0.0914727	0.041593	0.0470871	0.0366187	0.0343996	1	1.01608	1.03471	0.572638	0.106786	0.0655657	0.0354767	0.0307842	0.0229116	0.0219957	1	1.06258	1.02609	0.595534	0.114437
GMK	P60546	Guanylate kinase OS=Escherichia coli (strain K12) GN=gmk PE=1 SV=1	25640.5	Cytosol	1	1.09363	1.01263	0.772739	0.134134	0.0871136	0.0410458	0.0344796	0.0259014	0.0248504	1	1.12174	1.03524	0.817646	0.156005	0.109126	0.0400398	0.0331049	0.0246353	0.0287116	1	1.09886	1.06851	0.809074	0.133862	0.0992316	0.0359203	0.0350923	0.0264059	0.0298992	1	0.996693	1.00265	0.772721	0.120203	0.0684226	0.0229222	0.0218277	0.0177863	0.0163503	1	1.12709	1.04043	0.920834	0.187417
GND	P00350	6-phosphogluconate dehydrogenase, decarboxylating OS=Escherichia coli (strain K12) GN=gnd PE=1 SV=2	57979.9	Cytosol	1	1.06079	1.05444	1.096	1.0004	0.183515	0.0390535	0.0322172	0.024145	0.0210839	1	1.09806	1.04854	1.18248	1.07815	0.22172	0.0339572	0.0279193	0.0208506	0.019975	1	1.08746	1.05805	1.18678	1.06195	0.253215	0.0332675	0.0280378	0.0205034	0.0203603	1	1.0203	1.08972	0.947921	0.736643	0.111063	0.036691	0.035221	0.0281964	0.0267636	1	1.06878	1.06403	1.01062	0.753921
GNSA	P0AC92	Protein GnsA OS=Escherichia coli (strain K12) GN=gnsA PE=1 SV=1	8404.74	Cytosol	1	1.12864	1.11395	0.925252	0.795219	0.696531	0.504592	0.518997	0.536588	0.563171	1	1.12	1.05097	0.957119	0.760273	0.677032	0.521506	0.555787	0.565824	0.540384	1	1.02024	1.07726	1.00158	0.859415	0.786601	0.612581	0.655291	0.590594	0.681687	1	1.16123	1.02477	0.873363	0.740161	0.738909	0.648404	0.675772	0.648875	0.588779	1	0.991549	1.05193	0.790695	0.690587
GNSB	P77695	Protein GnsB OS=Escherichia coli (strain K12) GN=gnsB PE=3 SV=2	8835.19	Cytosol	1	1.11757	1.09326	0.979497	0.884107	0.832643	0.647448	0.584425	0.608382	0.620808	1	1.14251	1.09767	1.04356	0.85176	0.772655	0.603732	0.584335	0.626975	0.585509	1	1.03053	1.08366	0.916665	0.810826	0.713636	0.574424	0.503975	0.52111	0.524633	1	1.13982	0.951544	0.813431	0.649064	0.66188	0.521297	0.519829	0.494306	0.495137	1	0.994998	1.0265	0.767147	0.67967
GNTK	P46859	Thermoresistant gluconokinase OS=Escherichia coli (strain K12) GN=gntK PE=1 SV=4	22567.2	Cytosol	1	0.998047	0.83904	0.358323	0.257143	0.239955	0.211409	0.228946	0.283342	0.258788	1	1.01179	0.826057	0.28993	0.109726	0.0729044	0.038146	0.0360605	0.0314888	0.0256787	1	1.07335	0.860957	0.328975	0.137362	0.0893784	0.0540577	0.0576033	0.0427213	0.0448022	1	1.02637	0.908376	0.399683	0.142763	0.0922976	0.0562261	0.0515274	0.0400916	0.0378942	1	1.067	0.946978	0.417242	0.130015
GNTR	P0ACP5	HTH-type transcriptional regulator GntR OS=Escherichia coli (strain K12) GN=gntR PE=1 SV=1	39319.9	Cytosol	1	1.06353	1.0133	0.7575	0.423973	0.256756	0.0606555	0.0473418	0.0343545	0.0371521	1	1.03861	1.00575	0.751289	0.408434	0.252503	0.0586186	0.0519903	0.038948	0.0373486	1	1.07682	1.05121	0.77668	0.410081	0.264249	0.0740307	0.0660775	0.0497145	0.0504795	1	1.10961	1.01246	0.73874	0.410569	0.286386	0.0811145	0.0617022	0.0477202	0.0497449	1	1.08997	1.06709	0.761771	0.419455
GNTT	P39835	High-affinity gluconate transporter OS=Escherichia coli (strain K12) GN=gntT PE=1 SV=3	50002.7	Inner_membrane	1	1.05814	1.00516	0.697708	0.46747	0.496105	0.329219	0.351084	0.235828	0.134253	1	1.06693	1.06186	0.707796	0.573	0.581992	0.440244	0.445751	0.327787	0.187755	1	1.06292	1.02587	0.669701	0.471165	0.428381	0.287221	0.310789	0.248373	0.137231	1	1.0431	1.02749	0.755976	0.54304	0.437083	0.361982	0.371497	0.307347	0.172775	1	1.04956	1.02393	0.690565	0.499258
GOR	P06715	Glutathione reductase OS=Escherichia coli (strain K12) GN=gor PE=1 SV=1	54583.7	Cytosol	1	1.07333	1.04951	1.07099	1.07102	1.07027	0.506471	0.0498395	0.0278892	0.0263407	1	1.08705	1.07061	1.10418	1.10316	1.11763	0.555068	0.0599328	0.030767	0.0280081	1	1.11501	1.09273	1.14803	1.08538	1.12572	0.556291	0.0572105	0.0326006	0.0286267	1	1.07286	1.08034	0.954706	0.900347	0.930462	0.527876	0.0624723	0.0298902	0.0309529	1	1.09709	1.07709	0.995403	0.896791
GPH	P32662	Phosphoglycolate phosphatase OS=Escherichia coli (strain K12) GN=gph PE=1 SV=1	29949.8	Cytosol	1	1.04468	1.04109	0.767367	0.140086	0.0953008	0.0698542	0.0734839	0.0737551	0.0709072	1	1.02836	1.03365	0.74245	0.140993	0.107285	0.0643198	0.0713873	0.0612708	0.0693274	1	1.00898	1.02198	0.676124	0.162198	0.122378	0.0684544	0.0808592	0.0744961	0.067104	1	1.05102	1.03679	0.820031	0.206901	0.110967	0.0438588	0.0549115	0.0539827	0.0466869	1	1.1268	1.01792	0.777263	0.192504
GPMA	P62707	2,3-bisphosphoglycerate-dependent phosphoglycerate mutase OS=Escherichia coli (strain K12) GN=gpmA PE=1 SV=2	33580.3	Cytosol	1	1.11386	1.11308	1.13951	0.740959	0.108744	0.0378383	0.0401575	0.0287239	0.0304791	1	1.06306	1.07266	1.17359	0.64466	0.0762709	0.0307414	0.0323498	0.0263731	0.0244901	1	1.05837	1.07213	1.13706	0.67947	0.0922638	0.038089	0.0364342	0.0306795	0.0303588	1	0.946758	1.04494	0.960186	0.536387	0.110343	0.0385294	0.0368193	0.0311908	0.0315457	1	1.16557	1.03831	1.1064	0.562933
GPMB	P0A7A2	Probable phosphoglycerate mutase GpmB OS=Escherichia coli (strain K12) GN=gpmB PE=3 SV=1	25022.9	Inner_membrane	1	1.05029	0.966065	0.496394	0.127514	0.0870728	0.0675908	0.04585	0.0350975	0.0302531	1	1.04811	0.977063	0.493308	0.0991011	0.0695827	0.036688	0.033954	0.0284068	0.0249685	1	1.08482	0.996785	0.480956	0.110661	0.0729203	0.0544095	0.0376931	0.0275558	0.0260454	1	1.00354	0.981674	0.5821	0.131986	0.0829403	0.0314506	0.0339976	0.024408	0.0242738	1	1.05731	0.940897	0.577981	0.140941
GPMI	P37689	2,3-bisphosphoglycerate-independent phosphoglycerate mutase OS=Escherichia coli (strain K12) GN=gpmI PE=1 SV=1	63376.4	Cytosol	1	1.08918	1.04246	0.987396	0.307771	0.224873	0.073072	0.0391992	0.032608	0.0298808	1	1.11551	1.04592	1.04039	0.287512	0.217338	0.0694528	0.0344596	0.0283946	0.0263661	1	1.11419	1.0532	1.04078	0.27885	0.212611	0.0689676	0.0350266	0.0254116	0.0239422	1	1.12947	1.05646	0.924186	0.300004	0.228287	0.046416	0.0274025	0.0209775	0.0199822	1	1.09506	1.07593	0.941385	0.310166
GPPA	P25552	Guanosine-5'-triphosphate,3'-diphosphate pyrophosphatase OS=Escherichia coli (strain K12) GN=gppA PE=1 SV=3	58042.7	Cytosol	1	1.07478	1.01837	0.639406	0.137849	0.106961	0.0500484	0.0555266	0.0416307	0.0378838	1	1.06393	1.02245	0.623145	0.13858	0.0982035	0.04994	0.05034	0.0387204	0.0321345	1	1.10762	1.01412	0.6234	0.145045	0.11012	0.0556768	0.0518907	0.0398671	0.0363861	1	1.07054	1.05202	0.5982	0.166297	0.126896	0.052894	0.0603428	0.0392391	0.0412019	1	1.04353	1.02034	0.6086	0.206628
GPR	Q46851	L-glyceraldehyde 3-phosphate reductase OS=Escherichia coli (strain K12) GN=gpr PE=1 SV=1	42359.2	NA	1	1.04379	1.02988	0.781742	0.57276	0.550721	0.394019	0.260691	0.0422673	0.035768	1	1.06895	1.01617	0.699134	0.489465	0.445734	0.346728	0.208627	0.0452757	0.0412061	1	1.04301	1.04501	0.79182	0.578131	0.518162	0.384525	0.249413	0.0440408	0.0445106	1	1.04203	1.02193	0.713122	0.466374	0.443323	0.341331	0.251999	0.0648807	0.0770841	1	1.0837	1.06161	0.745893	0.476723
GPSA	P0A6S7	Glycerol-3-phosphate dehydrogenase [NAD(P)+] OS=Escherichia coli (strain K12) GN=gpsA PE=3 SV=1	38629.2	Cytosol	1	0.992886	0.969496	0.412029	0.110594	0.0498743	0.0210273	0.0218346	0.0150027	0.0162159	1	1.06166	1.01934	0.479124	0.144535	0.0860809	0.0250514	0.024553	0.0188233	0.0147909	1	1.06195	1.05981	0.396854	0.109716	0.0660365	0.0295559	0.0303215	0.0234074	0.0238878	1	1.06906	1.02109	0.469366	0.123675	0.0667449	0.0323454	0.0317384	0.024945	0.0247158	1	1.09892	1.08689	0.480019	0.143363
GPT	P0A9M5	Xanthine phosphoribosyltransferase OS=Escherichia coli (strain K12) GN=gpt PE=1 SV=1	18620.9	Cytosol	1	1.11781	1.0268	0.964236	0.919293	0.916208	0.254932	0.0995571	0.0706568	0.0707905	1	1.11218	1.04118	0.953088	0.894682	0.844886	0.229327	0.114767	0.078564	0.0864842	1	1.10914	1.05498	1.01613	0.983975	0.917868	0.233537	0.0835074	0.066071	0.0527971	1	1.04577	1.00734	0.898536	0.730289	0.677248	0.167826	0.0711153	0.0576114	0.0629876	1	1.07017	1.06606	0.933499	0.777765
GRCA	P68066	Autonomous glycyl radical cofactor OS=Escherichia coli (strain K12) GN=grcA PE=1 SV=1	15936.6	Cytosol	1	1.08138	1.05261	0.984312	0.836048	0.770515	0.527536	0.532772	0.526117	0.55621	1	1.08862	1.0543	1.04239	0.840682	0.752632	0.521816	0.509728	0.548034	0.561486	1	1.05941	1.09345	1.02957	0.869694	0.744313	0.515273	0.498813	0.513576	0.54616	1	1.23799	1.02759	0.870881	0.760252	0.771011	0.628888	0.595155	0.611908	0.648529	1	0.982403	0.97	0.806544	0.697511
GREA	P0A6W5	Transcription elongation factor GreA OS=Escherichia coli (strain K12) GN=greA PE=1 SV=1	19978.7	Cytosol	1	1.05501	1.05558	0.625653	0.188471	0.169089	0.189456	0.305246	0.36665	0.421451	1	1.07127	1.05868	0.692258	0.202216	0.169891	0.189255	0.31815	0.399978	0.438698	1	1.02517	1.09194	0.67292	0.196222	0.156613	0.179651	0.328305	0.420139	0.455198	1	0.997727	1.05911	0.850369	0.428845	0.227275	0.177798	0.248733	0.330103	0.377386	1	1.06231	1.05156	0.883728	0.419153
GREB	P30128	Transcription elongation factor GreB OS=Escherichia coli (strain K12) GN=greB PE=1 SV=2	21780.9	Cytosol	1	1.02829	0.91607	0.367615	0.129602	0.0876035	0.045582	0.041713	0.0351488	0.0340578	1	1.04325	0.893204	0.348673	0.120719	0.0802114	0.0428887	0.0436898	0.0352677	0.0345263	1	1.08835	0.906298	0.319843	0.127073	0.0841753	0.0429629	0.0469913	0.0348035	0.0288688	1	1.09598	0.969394	0.434827	0.167602	0.0962337	0.0495176	0.0483845	0.0375954	0.0348907	1	1.03782	0.859602	0.413627	0.151531
GROL	P0A6F5	60 kDa chaperonin OS=Escherichia coli (strain K12) GN=groL PE=1 SV=2	66630.3	Cytosol	1	1.13161	1.07941	1.1107	1.13256	1.19262	0.131564	0.0724206	0.054614	0.0542426	1	1.14198	1.05727	1.14156	1.09179	1.08479	0.114084	0.0655047	0.0512493	0.0515933	1	1.10479	1.06444	1.11981	1.19041	1.1077	0.0920867	0.0588298	0.043498	0.0474155	1	1.08096	1.06358	0.948832	0.763421	0.87937	0.156253	0.0999569	0.078449	0.0765729	1	1.08586	1.07249	0.987463	0.803873
GROS	P0A6F9	10 kDa chaperonin OS=Escherichia coli (strain K12) GN=groS PE=1 SV=1	12213.9	Cytosol	1	1.05946	1.09345	1.0551	1.02786	1.04988	0.88568	0.956373	0.903324	0.85872	1	1.08046	1.06754	1.1169	1.05278	1.01123	0.898244	0.91998	0.952496	0.896669	1	1.13781	1.07943	1.12862	1.0882	1.0447	0.858554	0.988	0.959048	0.959846	1	1.1178	1.06943	0.992444	0.881974	0.88014	0.788895	0.843011	0.824437	0.838217	1	1.11918	1.08805	1.03806	0.876952
GRPE	P09372	Protein GrpE OS=Escherichia coli (strain K12) GN=grpE PE=1 SV=1	24763.3	Cytosol	1	1.04461	1.01079	0.878073	0.358287	0.148763	0.0770974	0.080465	0.0734868	0.082633	1	1.01988	1.02595	0.892582	0.364739	0.144848	0.0717176	0.0805051	0.0679923	0.0721498	1	1.02863	1.01839	0.945395	0.384518	0.146072	0.0693368	0.0704499	0.0548005	0.0530238	1	1.02611	1.01718	0.867788	0.540586	0.213437	0.0817979	0.0845285	0.0869638	0.0907346	1	1.1791	1.05789	0.9497	0.540012
GRXA	P68688	Glutaredoxin 1 OS=Escherichia coli (strain K12) GN=grxA PE=1 SV=1	11167.8	Cytosol	1	1.08534	1.08336	0.860253	0.648165	0.571421	0.426145	0.395761	0.380896	0.367867	1	1.08977	1.06478	0.944165	0.710189	0.63082	0.472925	0.46681	0.460265	0.416126	1	0.99884	1.05011	0.859553	0.643025	0.549906	0.415454	0.414957	0.405696	0.376731	1	1.3767	1.03337	0.700919	0.484167	0.81606	0.790624	0.912482	0.993246	0.904812	1	1.04448	1.00743	0.599128	0.372029
GRXB	P0AC59	Glutaredoxin 2 OS=Escherichia coli (strain K12) GN=grxB PE=1 SV=1	28573.7	Cytosol	1	1.11356	1.08931	0.856698	0.188746	0.137142	0.0351889	0.0380044	0.0292671	0.0259948	1	1.0491	1.04816	0.922105	0.0826639	0.0597696	0.022474	0.0208048	0.0182054	0.0173437	1	1.04909	1.05222	0.884551	0.108456	0.0824765	0.034099	0.0346232	0.0332177	0.0325556	1	0.859728	1.01946	0.756348	0.153334	0.0988849	0.049478	0.0460225	0.0338007	0.0291092	1	1.04479	1.01133	0.802187	0.159396
GRXC	P0AC62	Glutaredoxin 3 OS=Escherichia coli (strain K12) GN=grxC PE=1 SV=2	10677.7	Cytosol	1	1.11939	1.13389	0.905122	0.776217	0.739417	0.598243	0.547746	0.522013	0.53943	1	1.09263	1.08733	1.061	0.809114	0.771243	0.665496	0.660235	0.640263	0.555053	1	0.971856	1.10452	0.94502	0.798532	0.706222	0.689953	0.695343	0.626357	0.601004	1	1.46519	0.91716	0.791113	0.714891	1.07902	1.03532	1.11919	1.14975	1.00872	1	0.893992	0.916412	0.624949	0.636576
GRXD	P0AC69	Glutaredoxin 4 OS=Escherichia coli (strain K12) GN=grxD PE=1 SV=1	14645.7	Cytosol	1	1.08603	1.04836	0.756773	0.253212	0.131952	0.0562173	0.0524062	0.0508037	0.0533033	1	1.05824	1.08537	0.80056	0.230142	0.11671	0.0615486	0.0604021	0.0530267	0.0490326	1	0.923306	1.02014	0.73631	0.218615	0.120123	0.0646772	0.0622758	0.0593317	0.0578351	1	1.59288	0.942221	0.718104	0.395846	0.338632	0.226592	0.270052	0.266566	0.249658	1	0.980282	0.877659	0.593236	0.338023
GSHA	P0A6W9	Glutamate--cysteine ligase OS=Escherichia coli (strain K12) GN=gshA PE=1 SV=1	64016.2	Cytosol	1	1.07845	1.05157	0.414684	0.104568	0.0868605	0.0423642	0.034134	0.0245509	0.0239871	1	1.09808	1.0548	0.389454	0.100798	0.0854565	0.0387094	0.0363264	0.0284481	0.0277929	1	1.08703	1.05739	0.367298	0.100625	0.0703355	0.0270437	0.03173	0.025274	0.0275051	1	1.03767	1.06864	0.509443	0.13744	0.0901568	0.0361403	0.036273	0.0305525	0.0281109	1	1.09523	1.07096	0.498992	0.13641
GSHB	P04425	Glutathione synthetase OS=Escherichia coli (strain K12) GN=gshB PE=1 SV=1	39891.3	Cytosol	1	1.06842	1.06978	0.992298	0.920461	0.777003	0.0972664	0.0528784	0.0448881	0.0496925	1	1.05554	1.04239	1.01439	0.925406	0.793762	0.0935109	0.0525804	0.0402439	0.038234	1	1.07098	1.04027	1.03402	0.881252	0.739138	0.0951023	0.0642336	0.0492489	0.0538419	1	0.967767	1.05932	0.82222	0.698223	0.557872	0.0975662	0.0467816	0.0342092	0.0306912	1	1.08195	1.02887	0.911451	0.725731
GSIB	P75797	Glutathione-binding protein GsiB OS=Escherichia coli (strain K12) GN=gsiB PE=1 SV=1	64970.8	Periplasm	1	1.06677	1.03001	0.643151	0.35947	0.335375	0.193795	0.0490682	0.0392908	0.027165	1	1.11085	1.04526	0.807747	0.607614	0.576485	0.354254	0.0495295	0.0392336	0.0310508	1	1.07219	1.06223	0.744515	0.511046	0.446054	0.269706	0.043931	0.0291266	0.0269441	1	1.05317	1.03287	0.70638	0.491859	0.460318	0.29798	0.0583775	0.0373275	0.0409584	1	1.11874	1.06793	0.769245	0.547411
GSK	P0AEW6	Inosine-guanosine kinase OS=Escherichia coli (strain K12) GN=gsk PE=1 SV=1	53629.7	Cytosol	1	1.0243	0.777204	0.239023	0.0826798	0.0679061	0.0328721	0.0368633	0.0293075	0.0334925	1	1.02389	0.799367	0.272023	0.10017	0.0782224	0.0398901	0.0412024	0.0352322	0.0340271	1	1.03199	0.815597	0.290339	0.122875	0.0874259	0.0475788	0.0450143	0.0396285	0.0362408	1	1.01891	0.892281	0.434355	0.158219	0.105367	0.0554398	0.0459827	0.0385987	0.0302674	1	1.04554	0.870294	0.418306	0.163063
GSS	P0AES0	Bifunctional glutathionylspermidine synthetase/amidase OS=Escherichia coli (strain K12) GN=gss PE=1 SV=1	78104.7	Cytosol	1	1.08736	1.0428	0.854608	0.710898	0.22578	0.0368793	0.0422635	0.0348484	0.0395318	1	1.09805	1.07518	0.873018	0.679305	0.341266	0.0791408	0.0710867	0.0568659	0.0516909	1	1.05813	1.04221	0.921178	0.777138	0.392349	0.0496832	0.0477743	0.0417898	0.0455457	1	1.12942	1.11475	0.887615	0.687189	0.541773	0.0694452	0.0787654	0.0662905	0.0725615	1	1.06878	1.06161	0.85586	0.633948
GSTA	P0A9D2	Glutathione S-transferase GstA OS=Escherichia coli (strain K12) GN=gstA PE=1 SV=1	26176.2	Cytosol	1	1.08939	1.0353	0.931626	0.775518	0.415463	0.0385771	0.0422408	0.0222226	0.0235234	1	1.0379	1.0458	0.927193	0.790261	0.469817	0.0525739	0.0425741	0.0233685	0.022939	1	1.02531	1.02197	0.94127	0.785338	0.486058	0.0493513	0.0404691	0.0281631	0.026175	1	1.01705	1.00496	0.83542	0.618938	0.325194	0.0505459	0.0435019	0.0266065	0.0301289	1	1.10759	1.07752	0.857341	0.604805
GSTB	P0ACA7	Glutathione S-transferase GstB OS=Escherichia coli (strain K12) GN=gstB PE=1 SV=1	25645.5	Cytosol	1	1.09575	1.06167	0.779291	0.482393	0.243209	0.0532683	0.0460128	0.0370274	0.0384302	1	1.07539	1.0511	0.797954	0.451516	0.249854	0.0406024	0.0483858	0.0322799	0.0335144	1	1.05808	1.05603	0.826891	0.518914	0.263745	0.0347366	0.0345482	0.0334393	0.02689	1	1.03678	1.00014	0.682349	0.340192	0.184162	0.0459769	0.047679	0.0390694	0.0394949	1	1.05198	1.03301	0.693579	0.351051
GUAA	P04079	GMP synthase [glutamine-hydrolyzing] OS=Escherichia coli (strain K12) GN=guaA PE=1 SV=1	64540.9	Cytosol	1	1.08707	1.00219	1.12704	0.477073	0.0670706	0.0331116	0.0319685	0.0253474	0.0236813	1	1.09441	1.06132	1.13458	0.437579	0.0535071	0.0259344	0.0240972	0.0187464	0.0176403	1	1.12944	1.0327	1.22487	0.369618	0.045973	0.0192605	0.0209279	0.0161058	0.0145462	1	1.06091	1.05505	0.985166	0.480438	0.0863497	0.0349864	0.0406967	0.024899	0.0242033	1	1.12434	1.04941	1.05221	0.481992
GUAB	P0ADG7	Inosine-5'-monophosphate dehydrogenase OS=Escherichia coli (strain K12) GN=guaB PE=1 SV=1	57775.0	Cytosol	1	1.05446	1.05898	1.05598	0.914777	0.633882	0.315399	0.315309	0.0390314	0.0322719	1	1.07857	1.06197	1.06743	0.912091	0.630369	0.318979	0.306996	0.046633	0.0444235	1	1.0483	1.07779	1.08896	0.94489	0.633359	0.29068	0.300247	0.0334569	0.0315125	1	1.06331	1.0472	0.932856	0.783946	0.699859	0.497137	0.488457	0.0509645	0.0513178	1	1.07562	1.06299	0.98655	0.805966
GUAC	P60560	GMP reductase OS=Escherichia coli (strain K12) GN=guaC PE=1 SV=1	42342.2	Cytosol	1	1.13465	1.06645	1.03794	0.890254	0.80569	0.19124	0.0616237	0.0605262	0.0547086	1	1.18776	1.08416	1.11308	0.962265	0.872377	0.219366	0.0719162	0.0706566	0.0679948	1	1.05021	1.08045	1.01476	0.953406	0.802009	0.20379	0.050387	0.0476273	0.0487849	1	1.07366	1.09117	0.935024	0.795597	0.691729	0.196004	0.0539814	0.0455857	0.0436787	1	1.09928	1.02036	0.933917	0.766941
GUDD	P0AES2	Glucarate dehydratase OS=Escherichia coli (strain K12) GN=gudD PE=1 SV=2	53691.8	Cytosol	1	1.07363	1.03416	0.689309	0.187989	0.137124	0.0654041	0.0700402	0.0516216	0.0500907	1	1.06811	1.03255	0.599791	0.151369	0.113494	0.0625742	0.0646838	0.0485489	0.0474966	1	1.0887	1.02868	0.66889	0.16723	0.117505	0.0649082	0.069551	0.0569825	0.0599063	1	1.05113	1.0515	0.571562	0.160577	0.101139	0.0513599	0.0519318	0.040112	0.0448224	1	1.05565	1.02816	0.55888	0.156726
GUTQ	P17115	Arabinose 5-phosphate isomerase GutQ OS=Escherichia coli (strain K12) GN=gutQ PE=1 SV=3	37159.8	Cytosol	1	1.04997	0.968479	0.59247	0.129074	0.088338	0.0392311	0.0365813	0.0245236	0.0203582	1	1.09733	1.04744	0.627507	0.182099	0.118147	0.0602966	0.052233	0.0429009	0.0388055	1	1.09844	1.05528	0.614917	0.192347	0.116418	0.0545418	0.0526046	0.045134	0.044232	1	1.13254	1.0479	0.639528	0.187864	0.10853	0.0552942	0.0552955	0.03801	0.0374754	1	1.10163	1.05635	0.638459	0.205888
GYRA	P0AES4	DNA gyrase subunit A OS=Escherichia coli (strain K12) GN=gyrA PE=1 SV=1	106986.0	Cytosol	1	1.07161	1.03535	0.934123	0.139032	0.0653794	0.0305745	0.0318147	0.0244343	0.0240265	1	1.05168	1.0581	0.918585	0.120078	0.0573771	0.0280972	0.0257248	0.0212338	0.0213993	1	1.12279	1.08464	0.9682	0.116683	0.060179	0.0283651	0.0260574	0.0220638	0.0233921	1	1.06196	1.09568	0.839107	0.152899	0.0822083	0.0285918	0.0261341	0.0220047	0.0207571	1	1.08974	1.06092	0.864445	0.142395
GYRB	P0AES6	DNA gyrase subunit B OS=Escherichia coli (strain K12) GN=gyrB PE=1 SV=2	102095.0	Cytosol	1	0.999859	0.849481	0.244028	0.0740248	0.0554398	0.0269773	0.0277079	0.0231222	0.0217278	1	1.01512	0.842854	0.237232	0.0850703	0.0602397	0.036812	0.0365693	0.0323052	0.0316248	1	1.01865	0.814639	0.184155	0.0576533	0.0416079	0.023529	0.0258234	0.0214401	0.0220844	1	1.02948	0.7638	0.297441	0.0933293	0.0610221	0.0326352	0.0289527	0.0242506	0.0220117	1	1.03022	0.720667	0.2664	0.0868289
HCHA	P31658	Protein deglycase 1 OS=Escherichia coli (strain K12) GN=hchA PE=1 SV=3	35409.6	Cytosol	1	1.10088	1.11635	1.02263	0.674317	0.433772	0.0877096	0.0493684	0.034166	0.0312018	1	1.06694	1.0633	1.04111	0.652486	0.41263	0.0742901	0.0369399	0.025484	0.0251763	1	1.07825	1.10001	1.03289	0.626852	0.389064	0.0570135	0.0327595	0.0230879	0.022769	1	0.915077	1.0047	0.804011	0.416057	0.221735	0.0417067	0.0296382	0.0240735	0.0246153	1	1.02992	1.04361	0.876534	0.464912
HDA	P69931	DnaA regulatory inactivator Hda OS=Escherichia coli (strain K12) GN=hda PE=1 SV=2	28620.3	Cytosol	1	1.08202	1.02228	0.429997	0.14577	0.0957987	0.0548606	0.0544025	0.0440996	0.0426102	1	1.07739	1.00529	0.433458	0.157534	0.108881	0.0615514	0.0712622	0.0528055	0.0546283	1	1.08357	0.994754	0.399334	0.132431	0.0918319	0.0513846	0.0568325	0.0456664	0.0462054	1	1.01893	1.00388	0.441353	0.13838	0.0930136	0.0490777	0.0462247	0.0378512	0.0339784	1	1.06065	1.05153	0.581445	0.149934
HDEA	P0AES9	Acid stress chaperone HdeA OS=Escherichia coli (strain K12) GN=hdeA PE=1 SV=1	15172.5	Periplasm	1	1.05628	1.02801	0.480666	0.149773	0.0982931	0.0509817	0.0508023	0.0384641	0.0389661	1	1.05011	1.03864	0.532969	0.2032	0.167174	0.14112	0.148891	0.120603	0.100039	1	1.03641	1.04013	0.836234	0.528882	0.51133	0.635194	0.714089	0.630232	0.527975	1	1.1656	1.03162	0.733334	0.525125	0.636723	0.659589	0.72438	0.684907	0.655959	1	1.05452	1.03054	0.520826	0.237734
HDEB	P0AET2	Acid stress chaperone HdeB OS=Escherichia coli (strain K12) GN=hdeB PE=1 SV=1	14211.5	Periplasm	1	1.06829	1.12283	0.821043	0.586348	0.563183	0.641175	0.456464	0.57064	0.578922	1	1.07326	1.05834	0.999013	0.659901	0.590668	0.830025	0.780154	0.693656	0.579141	1	0.999956	1.09639	0.988094	0.69241	0.565245	0.796945	0.70607	0.625754	0.568609	1	1.36619	1.0598	0.795391	0.658942	0.692243	1.65991	2.14774	2.51712	1.94663	1	1.07412	0.929728	0.743426	0.626284
HDED	P0AET5	Protein HdeD OS=Escherichia coli (strain K12) GN=hdeD PE=1 SV=1	22435.6	Inner_membrane	1	1.09066	1.02919	0.654882	0.250367	0.207643	0.0842322	0.111207	0.0973914	0.0870451	1	1.02275	0.978895	0.627956	0.302024	0.257715	0.143721	0.160099	0.130542	0.135545	1	1.05698	0.990521	0.658803	0.340134	0.302079	0.185148	0.204559	0.153242	0.153401	1	1.03771	1.06814	0.760245	0.534304	0.520747	0.449477	0.516011	0.462107	0.438285	1	1.07482	1.04574	0.7416	0.521513
HDFR	P0A8R9	HTH-type transcriptional regulator HdfR OS=Escherichia coli (strain K12) GN=hdfR PE=3 SV=1	34361.3	Cytosol	1	1.11294	1.01152	0.441032	0.152913	0.102977	0.0513178	0.0561018	0.0414559	0.0335545	1	1.05516	0.984168	0.431527	0.138505	0.0972605	0.0482545	0.0499104	0.0443457	0.0414095	1	1.12449	0.991016	0.403993	0.136634	0.0867929	0.0524069	0.0485707	0.0398849	0.0405312	1	1.02205	0.918654	0.419711	0.136389	0.0870341	0.0542243	0.0543902	0.04155	0.040692	1	1.05735	0.90829	0.441996	0.149412
HDHA	P0AET8	7-alpha-hydroxysteroid dehydrogenase OS=Escherichia coli (strain K12) GN=hdhA PE=1 SV=1	29510.5	Cytosol	1	1.06571	1.05874	0.925256	0.848917	0.754517	0.164735	0.0707682	0.0507506	0.0504735	1	1.07483	1.04007	0.953916	0.836421	0.740818	0.169688	0.0822765	0.0624127	0.053222	1	1.07797	1.05039	0.989248	0.894909	0.798112	0.181157	0.0739666	0.0568359	0.0526681	1	1.03289	1.04414	0.882117	0.695071	0.611577	0.11387	0.0550889	0.0348749	0.0288979	1	1.05466	1.05951	0.900617	0.718401
HELD	P15038	DNA helicase IV OS=Escherichia coli (strain K12) GN=helD PE=1 SV=2	86920.8	Cytosol	1	1.05845	0.977925	0.432073	0.143389	0.0969205	0.0498267	0.0477853	0.0351934	0.035609	1	1.04235	0.961782	0.483671	0.198372	0.154325	0.0820502	0.0767478	0.0628477	0.0599872	1	1.04081	0.985488	0.470592	0.144882	0.101088	0.0510716	0.0501443	0.0374072	0.0409759	1	1.04474	0.969111	0.457549	0.153963	0.115683	0.0472824	0.0494255	0.0395434	0.0404443	1	1.00401	0.97232	0.437343	0.12562
HEMA	P0A6X1	Glutamyl-tRNA reductase OS=Escherichia coli (strain K12) GN=hemA PE=1 SV=1	50574.1	Cytosol	1	1.05677	0.954135	0.414358	0.162807	0.117674	0.0665162	0.0727216	0.0609671	0.0634947	1	1.08176	0.953578	0.418307	0.146965	0.107804	0.0620221	0.0580131	0.0527651	0.0541686	1	1.01827	0.937603	0.425407	0.158293	0.106422	0.0633753	0.0634169	0.0509077	0.051307	1	1.01631	0.981783	0.539274	0.20613	0.126397	0.0538365	0.0468591	0.044124	0.0398415	1	1.06956	0.960523	0.503168	0.188397
HEMB	P0ACB2	Delta-aminolevulinic acid dehydratase OS=Escherichia coli (strain K12) GN=hemB PE=1 SV=2	39381.4	Cytosol	1	1.13352	1.04041	1.07161	0.923585	0.292961	0.0526709	0.0387662	0.0309219	0.0288776	1	1.11505	1.07004	1.11018	0.975297	0.352116	0.0520188	0.0403841	0.0339021	0.0310712	1	1.10754	1.07197	1.10227	0.931305	0.34968	0.0456479	0.0351908	0.028028	0.0263618	1	1.05408	1.06265	0.929875	0.793792	0.316225	0.0598105	0.0404539	0.028159	0.0256741	1	1.07746	1.06973	0.976495	0.831032
HEMC	P06983	Porphobilinogen deaminase OS=Escherichia coli (strain K12) GN=hemC PE=1 SV=2	35892.2	Cytosol	1	1.06712	1.02666	0.851509	0.650991	0.668056	0.498024	0.542625	0.488011	0.416123	1	1.09122	1.02797	0.881708	0.662649	0.64152	0.505122	0.573765	0.514139	0.413983	1	1.06431	1.04135	0.851818	0.690005	0.650039	0.486376	0.52073	0.496979	0.386618	1	1.00629	1.01497	0.770133	0.586603	0.538283	0.483407	0.474172	0.478326	0.363302	1	1.07191	1.03261	0.826614	0.611994
HEME	P29680	Uroporphyrinogen decarboxylase OS=Escherichia coli (strain K12) GN=hemE PE=3 SV=3	42888.4	Cytosol	1	1.07934	1.04695	0.901477	0.193924	0.0949483	0.0422136	0.041777	0.0368146	0.0392119	1	1.0651	1.04297	0.90102	0.183736	0.0949707	0.0424738	0.0420152	0.0351737	0.0357085	1	1.06345	1.04953	0.902664	0.159911	0.0857686	0.0448796	0.0394663	0.0328506	0.0348887	1	1.11996	1.02899	0.752675	0.168962	0.124478	0.0561449	0.0598096	0.0347661	0.0340784	1	1.09999	1.08167	0.808511	0.167508
HEMF	P36553	Oxygen-dependent coproporphyrinogen-III oxidase OS=Escherichia coli (strain K12) GN=hemF PE=1 SV=1	36820.5	Cytosol	1	1.05269	1.03075	0.519469	0.204901	0.125549	0.0712267	0.0746421	0.0529309	0.0550506	1	1.07224	1.0177	0.566619	0.230977	0.128237	0.0716839	0.0717973	0.0536834	0.0562524	1	1.05814	1.02676	0.543727	0.233648	0.132947	0.07143	0.0829144	0.0616055	0.0575478	1	1.08674	1.07347	0.471738	0.135289	0.0931433	0.0500617	0.0489592	0.0309228	0.0263115	1	1.05802	1.01744	0.467966	0.130861
HEMH	P23871	Ferrochelatase OS=Escherichia coli (strain K12) GN=hemH PE=1 SV=3	38610.2	Cytosol	1	1.04267	1.00926	0.469778	0.157114	0.0978188	0.048164	0.0482178	0.0388267	0.0389773	1	1.06129	1.00708	0.468174	0.140187	0.092772	0.0442902	0.0474261	0.0376489	0.0333921	1	1.06735	0.992486	0.451125	0.125865	0.087417	0.0403447	0.0454525	0.0330377	0.0319339	1	0.985328	0.903875	0.404428	0.129149	0.0868365	0.0431973	0.0424406	0.0324265	0.0318041	1	1.04092	0.983682	0.430129	0.129296
HEML	P23893	Glutamate-1-semialdehyde 2,1-aminomutase OS=Escherichia coli (strain K12) GN=hemL PE=1 SV=2	48427.4	Cytosol	1	1.01466	0.857026	0.417281	0.158499	0.0924382	0.0354467	0.0330629	0.0244287	0.0232928	1	1.04956	0.866203	0.415149	0.14684	0.0819264	0.031622	0.030468	0.0242059	0.0228052	1	1.01502	0.835463	0.364494	0.136669	0.0789559	0.031199	0.0243202	0.0192095	0.0174138	1	1.04278	0.862729	0.464103	0.142803	0.0819099	0.0325185	0.0296	0.0230565	0.0189273	1	1.00783	0.84193	0.443089	0.15287
HEMN	P32131	Oxygen-independent coproporphyrinogen III oxidase OS=Escherichia coli (strain K12) GN=hemN PE=1 SV=4	58021.3	Cytosol	1	1.35775	0.941302	0.740174	0.280588	0.139273	0.0569385	0.046008	0.0338546	0.0285612	1	1.03773	1.02408	0.651003	0.267312	0.130281	0.0619094	0.0495958	0.045063	0.0438225	1	1.00313	0.948274	0.679714	0.252056	0.113385	0.0553623	0.0488099	0.0353273	0.0379946	1	1.08035	1.07485	0.607546	0.211458	0.137675	0.0599047	0.0522225	0.035665	0.0386771	1	1.14872	1.07382	0.663161	0.188886
HEMX	P09127	Putative uroporphyrinogen-III C-methyltransferase OS=Escherichia coli (strain K12) GN=hemX PE=1 SV=1	47520.2	Inner_membrane	1	1.04815	1.00337	0.773538	0.496018	0.517696	0.309446	0.264313	0.310861	0.328831	1	1.02568	0.984911	0.775216	0.495981	0.507294	0.326253	0.273554	0.309765	0.328043	1	1.00994	0.953978	0.753301	0.502553	0.473721	0.319031	0.26371	0.308502	0.313485	1	1.02938	0.834666	0.635931	0.382326	0.356329	0.290804	0.218643	0.221394	0.212316	1	1.04091	0.941167	0.567043	0.33809
HEMY	P0ACB7	Protein HemY OS=Escherichia coli (strain K12) GN=hemY PE=1 SV=1	49169.6	Inner_membrane	1	1.04655	0.999627	0.747189	0.145336	0.0907551	0.0516811	0.0656965	0.0629949	0.0583357	1	1.09681	1.01067	0.764471	0.157861	0.10347	0.0835323	0.0686668	0.0672483	0.073017	1	1.01771	0.968517	0.686374	0.1253	0.0816533	0.0566556	0.0609344	0.0621911	0.0680473	1	0.974424	1.02626	0.719924	0.208396	0.10531	0.0563896	0.0597465	0.0586102	0.0617616	1	1.07519	1.01412	0.726557	0.176998
HEXR	P46118	HTH-type transcriptional regulator HexR OS=Escherichia coli (strain K12) GN=hexR PE=3 SV=2	35563.9	Cytosol	1	1.06176	1.02957	0.641213	0.185581	0.104131	0.0472446	0.0477583	0.0336822	0.0293464	1	1.04847	1.01312	0.605223	0.212061	0.149267	0.0514167	0.0470225	0.03587	0.0330684	1	1.06227	1.04473	0.588619	0.162075	0.101973	0.057497	0.0534091	0.0433115	0.0384793	1	1.08083	1.046	0.554298	0.195929	0.108178	0.0454024	0.0504256	0.0421882	0.0309183	1	1.08217	1.0453	0.56476	0.203171
HFLC	P0ABC3	Modulator of FtsH protease HflC OS=Escherichia coli (strain K12) GN=hflC PE=1 SV=1	42209.8	Inner_membrane	1	1.04298	0.997695	0.869109	0.614154	0.593637	0.50986	0.147533	0.132184	0.121181	1	1.09906	1.04361	0.760264	0.550031	0.530626	0.47376	0.157445	0.147047	0.134253	1	0.997675	0.953378	0.759784	0.57519	0.520231	0.490154	0.146753	0.119327	0.123056	1	1.18588	1.01516	0.797048	0.500177	0.402397	0.313343	0.115478	0.0938213	0.0928355	1	1.08522	1.03301	0.777893	0.471814
HFLD	P25746	High frequency lysogenization protein HflD OS=Escherichia coli (strain K12) GN=hflD PE=1 SV=1	24193.0	Cytosol	1	1.14364	1.04353	0.659545	0.217903	0.130202	0.0677894	0.0744966	0.0647885	0.0569761	1	1.09309	1.04064	0.570993	0.168565	0.100522	0.0530488	0.050796	0.0367608	0.0351557	1	1.11376	1.05087	0.613124	0.173616	0.100483	0.0550402	0.0568229	0.0390989	0.0364915	1	1.01671	1.04834	0.648366	0.206661	0.0770593	0.041593	0.0475921	0.0467818	0.0383384	1	1.06649	0.997262	0.654506	0.223092
HFLK	P0ABC7	Modulator of FtsH protease HflK OS=Escherichia coli (strain K12) GN=hflK PE=1 SV=1	50329.5	Inner_membrane	1	1.069	1.02575	0.860531	0.597654	0.583794	0.507825	0.17907	0.15327	0.139271	1	1.08813	1.01115	0.795249	0.55736	0.532806	0.467581	0.184935	0.172954	0.148716	1	1.02956	0.986379	0.758816	0.593736	0.507024	0.490951	0.178916	0.149096	0.137348	1	1.04524	0.971324	0.796263	0.53529	0.372723	0.298493	0.116142	0.0876557	0.0778854	1	1.06533	0.990805	0.81102	0.559258
HFLX	P25519	GTPase HflX OS=Escherichia coli (strain K12) GN=hflX PE=1 SV=3	51905.9	Cytosol	1	1.08672	1.05287	0.638472	0.107742	0.0775522	0.0419032	0.0404158	0.03165	0.0342924	1	1.08412	1.06279	0.707792	0.0641138	0.0507611	0.025288	0.0266765	0.0232964	0.0232148	1	1.09171	1.07833	0.692444	0.102527	0.0774897	0.0386553	0.0386189	0.0304533	0.030912	1	1.06566	1.07531	0.8401	0.147347	0.115772	0.0629318	0.0681719	0.0549126	0.0647214	1	1.07426	1.05535	0.864952	0.163884
HFQ	P0A6X3	RNA-binding protein Hfq OS=Escherichia coli (strain K12) GN=hfq PE=1 SV=2	12076.2	Cytosol	1	1.04424	1.02097	0.508617	0.176442	0.179753	0.158474	0.113903	0.10884	0.111213	1	1.03569	1.01328	0.512963	0.203896	0.200798	0.275011	0.310845	0.205798	0.178827	1	1.03796	0.995439	0.517182	0.18795	0.161562	0.2643	0.308879	0.194426	0.180965	1	1.20712	0.943753	0.521177	0.230508	0.455271	0.326966	0.384253	0.296316	0.475694	1	1.01832	1.00607	0.505976	0.208012
HINT	P0ACE7	Purine nucleoside phosphoramidase OS=Escherichia coli (strain K12) GN=hinT PE=1 SV=1	13920.4	Cytosol	1	1.01307	1.03937	0.826577	0.337245	0.239885	0.133622	0.135232	0.136999	0.141871	1	0.96146	1.02311	0.831277	0.338842	0.232652	0.139664	0.159401	0.152121	0.152042	1	0.967788	1.09204	0.818904	0.381722	0.271045	0.14555	0.150609	0.143154	0.141889	1	1.09862	0.93834	0.755314	0.351811	0.190669	0.113714	0.123698	0.126373	0.134738	1	1.09155	1.06309	0.793406	0.360226
HISA	P10371	1-(5-phosphoribosyl)-5-[(5-phosphoribosylamino)methylideneamino] imidazole-4-carboxamide isomerase OS=Escherichia coli (strain K12) GN=hisA PE=3 SV=2	28479.3	Cytosol	1	1.04012	1.01596	0.436253	0.14912	0.106434	0.0549703	0.0543679	0.0439308	0.0436429	1	1.06728	1.00263	0.434085	0.14682	0.0973644	0.0618229	0.0618047	0.0520018	0.0482613	1	1.02729	1.00276	0.433967	0.167748	0.128343	0.0699404	0.0633466	0.0517797	0.0518966	1	0.989196	0.983735	0.453859	0.118675	0.0826936	0.0388966	0.0391928	0.0320666	0.0280016	1	1.0413	0.996137	0.451591	0.129613
HISB	P06987	Histidine biosynthesis bifunctional protein HisB OS=Escherichia coli (strain K12) GN=hisB PE=1 SV=1	44948.5	Cytosol	1	1.08224	1.02941	0.890874	0.571822	0.157266	0.037614	0.0362779	0.0312147	0.0351259	1	1.09299	1.05888	0.864325	0.546323	0.192653	0.0494744	0.0469803	0.0371205	0.0346387	1	1.06841	1.04344	0.853647	0.506773	0.189404	0.0277227	0.0327211	0.0254398	0.0196076	1	1.14167	1.07503	0.870644	0.44206	0.273415	0.0670716	0.0714767	0.0510003	0.0539217	1	1.10376	1.04621	0.847221	0.435054
HISC	P06986	Histidinol-phosphate aminotransferase OS=Escherichia coli (strain K12) GN=hisC PE=1 SV=2	42598.4	Cytosol	1	1.05428	1.01448	0.60203	0.189164	0.11572	0.0523374	0.0517405	0.0384123	0.0375148	1	1.04711	1.01696	0.57402	0.192463	0.111733	0.0597754	0.05331	0.0418278	0.0387822	1	1.05453	1.00899	0.58256	0.199123	0.127883	0.065962	0.0547628	0.0414892	0.0404107	1	1.01611	0.998243	0.538121	0.19079	0.114394	0.0501927	0.0445304	0.034051	0.0371297	1	1.056	1.00713	0.527916	0.180644
HISD	P06988	Histidinol dehydrogenase OS=Escherichia coli (strain K12) GN=hisD PE=1 SV=5	50376.6	Cytosol	1	1.04622	1.07481	0.935486	0.85634	0.844536	0.632487	0.313821	0.0517697	0.0453122	1	1.10776	1.07033	1.01337	0.918842	0.910097	0.653939	0.286306	0.0478388	0.0433706	1	1.08281	1.0361	0.972697	0.847829	0.810327	0.592772	0.292939	0.0544852	0.0390502	1	1.00681	1.01108	0.832819	0.612963	0.641726	0.482685	0.203688	0.0605886	0.0540373	1	1.08591	1.04227	0.888635	0.666438
HISF	P60664	Imidazole glycerol phosphate synthase subunit HisF OS=Escherichia coli (strain K12) GN=hisF PE=1 SV=1	31700.8	Cytosol	1	1.04557	1.04117	0.662349	0.148856	0.119623	0.0797621	0.0761065	0.0594987	0.0536117	1	1.06914	1.04233	0.637244	0.141482	0.107123	0.0622074	0.0613012	0.0491394	0.0438257	1	1.07522	1.04349	0.660638	0.129221	0.0956762	0.0539173	0.0501739	0.0463912	0.0407852	1	0.976112	1.01975	0.552933	0.129842	0.083042	0.038096	0.0385632	0.0334942	0.0374186	1	1.04914	1.01495	0.544943	0.133833
HISG	P60757	ATP phosphoribosyltransferase OS=Escherichia coli (strain K12) GN=hisG PE=1 SV=1	36609.6	Cytosol	1	1.04821	0.977103	0.730575	0.49578	0.150534	0.0564043	0.0567976	0.0518846	0.0508117	1	1.03871	1.00329	0.746947	0.52866	0.163987	0.0559314	0.0598712	0.0516769	0.0504348	1	1.05006	1.01382	0.792543	0.551352	0.200215	0.0538147	0.0563679	0.049928	0.0456657	1	1.07419	0.976952	0.682675	0.392706	0.161366	0.0615201	0.0624182	0.0563831	0.0670197	1	1.06744	1.02914	0.69854	0.388139
HISH	P60595	Imidazole glycerol phosphate synthase subunit HisH OS=Escherichia coli (strain K12) GN=hisH PE=1 SV=1	23700.2	Cytosol	1	1.06697	1.00734	0.518437	0.124909	0.086624	0.0563993	0.0584521	0.0589787	0.0511998	1	1.06657	1.01046	0.504764	0.128639	0.0831845	0.0478144	0.0498268	0.0418453	0.0391562	1	1.06081	1.02948	0.499242	0.110228	0.0746054	0.0449806	0.0423023	0.0378286	0.0351975	1	1.01292	0.944374	0.485735	0.134536	0.0851445	0.0396591	0.0381655	0.0355451	0.0358741	1	1.08316	0.99215	0.496013	0.111654
HISI	P06989	Histidine biosynthesis bifunctional protein HisIE OS=Escherichia coli (strain K12) GN=hisI PE=3 SV=3	25433.4	Cytosol	1	1.05036	1.04115	0.783722	0.659551	0.647197	0.528535	0.528722	0.465262	0.373281	1	1.02438	1.02712	0.856498	0.778708	0.764417	0.636869	0.677706	0.575741	0.440069	1	1.05175	1.03155	0.896715	0.790315	0.771137	0.629177	0.707311	0.585502	0.480073	1	1.18294	1.31663	0.679157	0.438504	0.383207	0.377153	0.396549	0.362208	0.267683	1	1.19578	1.09042	0.711042	0.404784
HISJ	P0AEU0	Histidine-binding periplasmic protein OS=Escherichia coli (strain K12) GN=hisJ PE=1 SV=1	34079.6	Periplasm	1	1.24473	1.04999	0.85419	0.658724	0.563058	0.373315	0.431248	0.437133	0.452948	1	1.19649	1.03113	0.928198	0.734213	0.601549	0.41797	0.456797	0.487447	0.507228	1	1.07115	1.0975	1.07949	1.05638	0.853531	0.559502	0.65979	0.707564	0.725153	1	1.10261	0.946368	0.789324	0.604819	0.534716	0.528926	0.579279	0.574943	0.551613	1	0.957541	0.958268	0.736114	0.59627
HISS	P60906	Histidine--tRNA ligase OS=Escherichia coli (strain K12) GN=hisS PE=1 SV=2	50951.7	Cytosol	1	1.07092	1.0558	0.643559	0.105592	0.0793193	0.0419453	0.0358407	0.0340966	0.0325031	1	1.08417	1.0681	0.612181	0.103694	0.080061	0.0284821	0.0281206	0.0234324	0.020918	1	1.09442	1.04696	0.616846	0.106072	0.0816	0.034034	0.0349438	0.0303021	0.0274108	1	1.07877	1.05887	0.490321	0.127781	0.0881914	0.0414172	0.0429185	0.034134	0.0323066	1	1.07812	1.07701	0.470973	0.121983
HLDD	P67910	ADP-L-glycero-D-manno-heptose-6-epimerase OS=Escherichia coli (strain K12) GN=hldD PE=1 SV=1	39110.1	Cytosol	1	1.00347	0.98753	0.950784	0.119449	0.0663961	0.030353	0.0248517	0.019883	0.0174315	1	1.04415	1.0335	0.967876	0.131041	0.0766541	0.0316722	0.0280846	0.0243692	0.021748	1	0.998199	0.824962	0.975096	0.0771826	0.0418511	0.0192369	0.0154594	0.0119855	0.0111226	1	0.975081	1.02779	0.871145	0.160381	0.0897887	0.0460006	0.0437137	0.0402213	0.0388949	1	1.03039	1.00759	0.924082	0.169795
HLDE	P76658	Bifunctional protein HldE OS=Escherichia coli (strain K12) GN=hldE PE=1 SV=1	57205.0	Cytosol	1	1.03017	0.908709	0.294969	0.104964	0.0698293	0.0330681	0.03518	0.0283228	0.0256439	1	1.04853	0.898505	0.247806	0.078974	0.0504895	0.0254314	0.0267035	0.0215333	0.0218543	1	1.01155	0.923201	0.291123	0.123726	0.0709845	0.028436	0.0289144	0.027623	0.0236859	1	1.05915	0.969903	0.393601	0.11632	0.0731614	0.0409854	0.0416652	0.0396274	0.0343107	1	1.07844	0.913698	0.349628	0.10178
HMP	P24232	Flavohemoprotein OS=Escherichia coli (strain K12) GN=hmp PE=1 SV=1	48766.5	Cytosol	1	1.07119	1.02831	0.458241	0.147024	0.10412	0.0685723	0.0635203	0.0485241	0.0492855	1	1.04997	1.02995	0.453376	0.133568	0.0955302	0.0393873	0.0432778	0.0296859	0.0309843	1	1.05116	1.05065	0.406852	0.125302	0.0879202	0.0546021	0.0487071	0.0373651	0.0372201	1	1.00071	1.03287	0.532649	0.114146	0.0835784	0.0459412	0.0445256	0.0306247	0.0267894	1	1.09252	1.03272	0.54437	0.135198
HNS	P0ACF8	DNA-binding protein H-NS OS=Escherichia coli (strain K12) GN=hns PE=1 SV=2	18337.0	Cytosol	1	0.876868	0.676965	0.566182	0.426225	0.506524	0.849087	0.745675	0.877941	0.824391	1	0.807698	0.585318	0.647603	0.466599	0.542992	0.850131	0.966194	0.958391	0.840679	1	0.725435	0.659586	0.610546	0.460661	0.502201	0.890381	0.85239	0.891379	0.754561	1	1.21369	0.713259	0.622937	0.585787	0.689936	0.909173	1.08378	1.18345	1.17347	1	0.839179	0.734407	0.534826	0.5365
HOLB	P28631	DNA polymerase III subunit delta' OS=Escherichia coli (strain K12) GN=holB PE=1 SV=2	39145.6	Cytosol	1	1.04916	1.0175	0.515173	0.164411	0.11017	0.0569127	0.0570391	0.0453486	0.0466546	1	1.04848	1.00821	0.49911	0.148862	0.0976529	0.0493884	0.049809	0.0364391	0.0385831	1	1.05249	0.996192	0.480464	0.143537	0.098222	0.0530817	0.0543229	0.0416181	0.0389934	1	1.04799	1.03617	0.471719	0.131294	0.0965443	0.0523008	0.0557102	0.0459229	0.0432173	1	1.07221	1.01699	0.467246	0.142835
HOLC	P28905	DNA polymerase III subunit chi OS=Escherichia coli (strain K12) GN=holC PE=1 SV=1	18340.7	Cytosol	1	1.03653	1.01664	0.488372	0.157145	0.0900809	0.0512389	0.0486849	0.038828	0.0367459	1	1.04622	1.02172	0.512626	0.172973	0.0984352	0.0510382	0.0479855	0.0442191	0.0396123	1	1.04264	1.00212	0.495989	0.152713	0.0970322	0.0511874	0.046808	0.0389532	0.0374676	1	1.07366	1.04846	0.523083	0.186524	0.123804	0.0569396	0.0439883	0.0341824	0.0377343	1	1.06903	1.04581	0.550964	0.204684
HOLE	P0ABS8	DNA polymerase III subunit theta OS=Escherichia coli (strain K12) GN=holE PE=1 SV=1	10215.7	Cytosol	1	0.999778	0.893266	0.54305	0.38938	0.368623	0.398559	0.363027	0.446298	0.436382	1	0.999808	0.955387	0.589826	0.34774	0.313279	0.315952	0.365593	0.393237	0.362863	1	0.970351	0.953457	0.502967	0.240227	0.209388	0.184317	0.183959	0.218666	0.198688	1	1.04294	0.956862	0.633593	0.425596	0.339934	0.275582	0.33631	0.405273	0.333552	1	1.1063	0.889378	0.629397	0.480132
HPT	P0A9M2	Hypoxanthine phosphoribosyltransferase OS=Escherichia coli (strain K12) GN=hpt PE=1 SV=1	22508.1	Cytosol	1	1.07587	1.04906	0.94966	0.760389	0.673609	0.33001	0.169992	0.0739235	0.0607189	1	1.09347	1.01637	1.04415	0.830032	0.710992	0.263976	0.0949454	0.0444093	0.0377373	1	1.05729	1.03807	0.953396	0.745279	0.587511	0.209885	0.0819141	0.0557239	0.0496018	1	1.0142	0.988418	0.857289	0.677109	0.536006	0.248757	0.0538044	0.0242268	0.0236532	1	1.08803	1.07391	0.931117	0.738847
HRPA	P43329	ATP-dependent RNA helicase HrpA OS=Escherichia coli (strain K12) GN=hrpA PE=3 SV=3	167552.0	Cytosol	1	1.03982	0.967192	0.31293	0.124547	0.10473	0.0455271	0.0411896	0.0343789	0.0336306	1	1.05259	1.00919	0.295221	0.126416	0.0924573	0.0394609	0.0428794	0.0318381	0.0310289	1	1.08385	0.98739	0.238718	0.0999247	0.0803339	0.0389596	0.0413948	0.0363498	0.035604	1	1.06433	0.986569	0.420813	0.17899	0.11327	0.0512721	0.0474199	0.03813	0.0488945	1	1.09785	0.989423	0.433869	0.18687
HRPB	P37024	ATP-dependent RNA helicase HrpB OS=Escherichia coli (strain K12) GN=hrpB PE=3 SV=3	94991.0	Cytosol	1	1.0599	0.981674	0.409672	0.123549	0.0889399	0.0407336	0.0349538	0.0274881	0.0281571	1	1.06617	1.00169	0.417987	0.151423	0.100967	0.0516261	0.0455574	0.037541	0.0355963	1	1.05495	0.989587	0.416668	0.138547	0.0865824	0.0405564	0.0432938	0.0357159	0.0300163	1	1.03264	1.04574	0.46828	0.147521	0.103873	0.0519413	0.0557836	0.0443841	0.0465599	1	1.03305	1.03085	0.468674	0.164364
HSCA	P0A6Z1	Chaperone protein HscA OS=Escherichia coli (strain K12) GN=hscA PE=1 SV=1	69851.0	Cytosol	1	0.944754	0.900684	0.228791	0.0920846	0.0681404	0.0430026	0.0379607	0.0321286	0.0282965	1	1.01601	0.936144	0.218483	0.0905293	0.071379	0.0449926	0.0429134	0.0383149	0.032828	1	0.99658	0.875253	0.156271	0.0643322	0.0493167	0.0310165	0.0309128	0.0254602	0.022611	1	1.09842	1.02099	0.352647	0.10723	0.0643606	0.0295728	0.0300419	0.0236665	0.0224311	1	1.07723	0.969357	0.312376	0.101122
HSCB	P0A6L9	Co-chaperone protein HscB OS=Escherichia coli (strain K12) GN=hscB PE=1 SV=1	21958.5	Cytosol	1	1.05051	1.05867	0.867475	0.331292	0.138632	0.080288	0.0932161	0.0813719	0.0947604	1	1.0875	1.09028	0.978233	0.34274	0.152571	0.0799161	0.0929643	0.0887881	0.0963253	1	0.996795	1.02083	0.953099	0.32987	0.150172	0.0778685	0.0912896	0.0866352	0.0950399	1	1.01882	1.00344	0.827376	0.398888	0.114828	0.0651006	0.0657989	0.0752765	0.0793335	1	0.972908	1.07082	0.81898	0.436318
HSDM	P08957	Type I restriction enzyme EcoKI M protein OS=Escherichia coli (strain K12) GN=hsdM PE=1 SV=1	66257.4	Cytosol	1	1.06291	0.831759	0.201573	0.0832114	0.0535499	0.0289916	0.0279915	0.0229797	0.0219667	1	1.06857	0.843213	0.222277	0.0977714	0.0717636	0.0377426	0.0361623	0.0341106	0.0299726	1	1.08059	0.809801	0.186653	0.0732871	0.0513812	0.0250524	0.0248674	0.0195643	0.0161728	1	1.06323	0.734798	0.346016	0.127268	0.0826637	0.0330775	0.029953	0.0275295	0.0225451	1	1.07698	0.702611	0.314374	0.117953
HSDR	P08956	Type I restriction enzyme EcoKI R protein OS=Escherichia coli (strain K12) GN=hsdR PE=3 SV=3	151196.0	Cytosol	1	1.02491	0.951689	0.240546	0.0877524	0.0572798	0.0308142	0.0313218	0.0242786	0.0239342	1	1.08278	0.935984	0.22027	0.0880947	0.0551677	0.0286761	0.0265546	0.0239946	0.0220191	1	1.05235	0.94113	0.227019	0.0919199	0.0579826	0.0324723	0.03451	0.0251936	0.0273312	1	1.00643	0.951667	0.345188	0.124004	0.0777207	0.0412777	0.0296083	0.0262821	0.0258479	1	1.12022	0.959908	0.36021	0.116146
HSDS	P05719	Type-1 restriction enzyme EcoKI specificity protein OS=Escherichia coli (strain K12) GN=hsdS PE=1 SV=1	61044.2	Cytosol	1	1.06551	0.834308	0.296254	0.146381	0.125044	0.0806872	0.038428	0.0320719	0.0315175	1	1.09476	0.890493	0.349549	0.174032	0.144286	0.0979162	0.0438113	0.0321544	0.0300009	1	1.10586	0.87159	0.316854	0.160375	0.123078	0.0698478	0.0458345	0.0385067	0.0412888	1	1.07896	0.692792	0.333466	0.118033	0.0768276	0.0357089	0.0339102	0.024181	0.0232403	1	1.05591	0.673651	0.316269	0.108065
HSLJ	P52644	Heat shock protein HslJ OS=Escherichia coli (strain K12) GN=hslJ PE=1 SV=1	17847.4	Outer_membrane	1	1.05624	1.07842	1.017	0.982261	0.975635	0.729113	0.810178	0.766188	0.733808	1	1.0637	1.07276	1.03329	0.950657	0.942303	0.678778	0.76167	0.735395	0.737105	1	1.04833	1.03515	0.95183	0.85922	0.806189	0.610706	0.658831	0.623549	0.607225	1	1.0938	0.973338	0.802548	0.599989	0.722146	0.67194	0.767761	0.805166	0.799471	1	1.00053	1.01097	0.751541	0.527159
HSLO	P0A6Y5	33 kDa chaperonin OS=Escherichia coli (strain K12) GN=hslO PE=1 SV=1	34460.2	Cytosol	1	1.06046	1.02374	0.891312	0.307977	0.0747167	0.0295437	0.0369923	0.0312314	0.0297606	1	1.12767	1.06661	0.885261	0.341325	0.114407	0.0364193	0.0385408	0.0383039	0.0372419	1	1.11791	1.0637	0.882323	0.282605	0.0881262	0.0289521	0.0392295	0.0301083	0.0287989	1	1.17271	0.971564	0.766422	0.441473	0.107706	0.0294699	0.0279003	0.0269288	0.022056	1	1.04196	1.01427	0.706417	0.384341
HSLR	P0ACG8	Heat shock protein 15 OS=Escherichia coli (strain K12) GN=hslR PE=1 SV=1	18694.6	Cytosol	1	1.10119	1.00065	0.628183	0.053197	0.0340732	0.0202904	0.0254592	0.0175376	0.0199181	1	1.09462	1.01708	0.581889	0.0710198	0.0451201	0.0259828	0.0283191	0.0227844	0.0220793	1	1.12452	1.07021	0.600164	0.0764279	0.0516177	0.0271517	0.0299213	0.0227376	0.0223826	1	1.14371	1.06469	0.656164	0.13974	0.0786988	0.0363509	0.0389386	0.0295062	0.0601756	1	1.17824	1.02674	0.708692	0.229751
HSLU	P0A6H5	ATP-dependent protease ATPase subunit HslU OS=Escherichia coli (strain K12) GN=hslU PE=1 SV=1	56551.8	Cytosol	1	1.02776	1.0257	1.01822	0.573157	0.0848151	0.0428319	0.0419673	0.040411	0.0415077	1	1.05475	1.05832	1.07744	0.602314	0.0819885	0.0470604	0.0507191	0.0461584	0.0461131	1	1.07494	1.02678	1.08291	0.608854	0.0915422	0.0484649	0.0534345	0.0498378	0.0480221	1	1.06532	1.04033	0.84346	0.436084	0.0979755	0.0398601	0.042636	0.034941	0.0322288	1	1.07177	1.03071	0.885432	0.443592
HSLV	P0A7B8	ATP-dependent protease subunit HslV OS=Escherichia coli (strain K12) GN=hslV PE=1 SV=2	21429.6	Cytosol	1	1.06306	1.06623	0.943756	0.881564	0.868751	0.664513	0.686381	0.500786	0.302936	1	1.10816	1.05907	0.899656	0.736902	0.660168	0.546513	0.578578	0.438148	0.280556	1	1.07569	1.05198	0.906925	0.805217	0.80478	0.662702	0.727206	0.585465	0.382492	1	1.15541	1.03605	0.816833	0.629012	0.76415	0.630432	0.529687	0.325591	0.156328	1	1.01048	1.05503	0.796099	0.63639
HTPG	P0A6Z3	Chaperone protein HtpG OS=Escherichia coli (strain K12) GN=htpG PE=1 SV=1	81919.9	Cytosol	1	1.03792	0.989868	1.08181	0.847907	0.0692537	0.0327885	0.0295757	0.0262469	0.0240718	1	1.06487	1.03277	1.13692	0.88319	0.0594991	0.0296726	0.0266724	0.0215209	0.0220858	1	1.03237	1.02313	1.14339	0.868416	0.0852427	0.0397246	0.0370644	0.0322717	0.0299118	1	1.06982	1.12389	1.00098	0.815171	0.0962809	0.0393516	0.0356929	0.0287396	0.0297139	1	1.13299	1.07109	1.05268	0.828909
HTPX	P23894	Protease HtpX OS=Escherichia coli (strain K12) GN=htpX PE=1 SV=1	33792.9	Inner_membrane	1	1.0691	1.05563	0.869169	0.674463	0.542749	0.390403	0.428108	0.41116	0.351374	1	1.03424	1.04264	0.845945	0.661742	0.535907	0.424392	0.483959	0.410204	0.361446	1	1.0728	1.03452	0.770474	0.526612	0.428453	0.319537	0.36911	0.353774	0.297771	1	1.06583	1.04868	0.68689	0.399238	0.363721	0.393378	0.399624	0.39084	0.310382	1	1.03615	0.965972	0.863925	0.630983
HTRL	P25666	Protein HtrL OS=Escherichia coli (strain K12) GN=htrL PE=2 SV=2	39852.0	Cytosol	1	1.07847	1.02016	0.483633	0.171433	0.129051	0.0629911	0.0520972	0.0428252	0.0441098	1	1.07107	0.997791	0.422702	0.146535	0.101174	0.0554069	0.0591987	0.0463824	0.0392279	1	1.10094	1.00926	0.39744	0.145179	0.0987051	0.0627816	0.056665	0.0457411	0.042529	1	1.07841	0.994927	0.405967	0.130175	0.0817302	0.0427635	0.0393331	0.0389161	0.0317516	1	1.09285	0.979922	0.398739	0.133937
HUPA	P0ACF0	DNA-binding protein HU-alpha OS=Escherichia coli (strain K12) GN=hupA PE=1 SV=1	12050.0	Cytosol	1	1.11115	1.09923	1.04292	0.862084	0.785732	0.785519	0.682623	0.827465	0.896332	1	1.14096	1.06388	1.08223	0.787615	0.75536	0.827666	0.848077	0.776933	0.726554	1	1.04812	1.12721	1.10321	0.762233	0.70657	0.848261	0.886965	0.827164	0.844939	1	1.5719	0.88022	0.903036	0.786738	1.01577	0.775044	0.788748	0.831848	0.833663	1	0.944812	0.90073	0.720486	0.677377
HUPB	P0ACF4	DNA-binding protein HU-beta OS=Escherichia coli (strain K12) GN=hupB PE=1 SV=1	11282.5	Cytosol	1	1.23885	1.11128	0.972776	0.788119	0.703742	0.599925	0.538303	0.64364	0.67381	1	1.15703	1.07304	1.08434	0.814834	0.744581	0.709261	0.722235	0.639865	0.592508	1	1.14263	1.13145	1.01575	0.708685	0.592752	0.63708	0.651125	0.649844	0.58655	1	1.26412	0.874289	0.848652	0.732512	0.676099	0.452598	0.522483	0.547501	0.514509	1	1.05268	0.893658	0.774568	0.684068
HXPB	P77247	Hexitol phosphatase B OS=Escherichia coli (strain K12) GN=hxpB PE=1 SV=1	26319.1	Cytosol	1	1.07147	1.02859	0.959271	0.54386	0.198484	0.0535658	0.0436669	0.0364855	0.0344567	1	1.13392	1.02816	0.966777	0.511877	0.207827	0.0448983	0.0385276	0.0305789	0.0312978	1	1.03731	1.0303	0.956589	0.486618	0.209963	0.0508027	0.0485918	0.0364427	0.0294473	1	0.976913	1.01415	0.81225	0.515939	0.35422	0.0798952	0.0444516	0.0295221	0.0287915	1	1.03555	1.03392	0.855396	0.567278
HYAA	P69739	Hydrogenase-1 small chain OS=Escherichia coli (strain K12) GN=hyaA PE=1 SV=1	44890.7	Inner_membrane	1	1.06073	1.03087	0.559036	0.281916	0.230867	0.137428	0.153425	0.127497	0.104695	1	1.05053	1.03293	0.587552	0.320708	0.263925	0.179611	0.171558	0.122064	0.100866	1	1.07474	1.02632	0.593677	0.274847	0.228805	0.148586	0.178743	0.128848	0.0996318	1	1.05714	1.01971	0.744341	0.522864	0.490066	0.386257	0.343639	0.261966	0.2	1	1.05791	1.02997	0.712286	0.45957
HYAB	P0ACD8	Hydrogenase-1 large chain OS=Escherichia coli (strain K12) GN=hyaB PE=1 SV=1	71936.9	Cytosol	1	1.08495	1.02384	0.594775	0.28647	0.215909	0.148579	0.153571	0.115301	0.0985781	1	1.0664	1.02004	0.647973	0.366039	0.306279	0.196946	0.185436	0.144266	0.118529	1	1.06658	1.02008	0.685209	0.406799	0.326428	0.225189	0.22617	0.160104	0.133298	1	1.06357	1.04253	0.771406	0.516956	0.434929	0.321809	0.30648	0.248659	0.196526	1	1.07835	1.02496	0.802967	0.554243
HYBA	P0AAJ8	Hydrogenase-2 operon protein HybA OS=Escherichia coli (strain K12) GN=hybA PE=3 SV=1	42219.7	Periplasm	1	1.05401	1.00043	0.710545	0.404352	0.315181	0.188978	0.201879	0.178535	0.14951	1	1.07801	1.04305	0.726677	0.416594	0.340163	0.188266	0.19526	0.166306	0.135321	1	1.15712	0.987038	0.77747	0.439843	0.369346	0.206806	0.212085	0.17617	0.166982	1	1.05538	1.0178	0.528172	0.216647	0.185005	0.127019	0.126962	0.129408	0.115016	1	1.05788	1.01628	0.550359	0.238328
HYBC	P0ACE0	Hydrogenase-2 large chain OS=Escherichia coli (strain K12) GN=hybC PE=1 SV=2	69553.6	Periplasm	1	1.05061	0.984846	0.730127	0.50669	0.379018	0.248718	0.221989	0.0998125	0.0341874	1	1.09507	1.01059	0.713956	0.570641	0.481131	0.31466	0.281347	0.100151	0.0287357	1	1.05753	1.02972	0.774885	0.58026	0.461693	0.292784	0.260962	0.113713	0.0317052	1	1.05619	0.947619	0.67795	0.429576	0.35575	0.194865	0.158351	0.0598896	0.0446723	1	1.05949	1.013	0.692396	0.421506
HYBO	P69741	Hydrogenase-2 small chain OS=Escherichia coli (strain K12) GN=hybO PE=1 SV=1	44492.9	Periplasm	1	1.01932	0.991476	0.59837	0.495408	0.483555	0.349597	0.343599	0.169798	0.0873643	1	1.08082	1.00565	0.635857	0.530506	0.518631	0.402539	0.372872	0.186156	0.0784179	1	1.06448	0.986377	0.59794	0.467048	0.430471	0.346709	0.332473	0.150238	0.0657005	1	1.09812	1.03304	0.659323	0.409175	0.357116	0.230712	0.196092	0.0995833	0.0732751	1	1.06212	1.02181	0.614837	0.370506
HYPB	P0AAN3	Hydrogenase isoenzymes nickel incorporation protein HypB OS=Escherichia coli (strain K12) GN=hypB PE=1 SV=1	35266.3	Cytosol	1	1.04029	1.02327	0.551883	0.144485	0.102071	0.05466	0.0471607	0.0339679	0.031801	1	1.04629	1.05105	0.526622	0.147155	0.105565	0.0474701	0.0434841	0.0294283	0.0305571	1	1.03703	1.0161	0.512682	0.174217	0.13144	0.0796405	0.0615039	0.0382167	0.0346396	1	1.08608	1.01535	0.588168	0.168725	0.104636	0.051432	0.0552951	0.0490894	0.0415584	1	1.09281	1.07967	0.582417	0.173362
HYPD	P24192	Hydrogenase isoenzymes formation protein HypD OS=Escherichia coli (strain K12) GN=hypD PE=1 SV=1	44369.5	Cytosol	1	1.03631	0.986481	0.511718	0.202583	0.142304	0.0687147	0.0599354	0.0531599	0.0492505	1	1.06466	1.00041	0.535323	0.197307	0.146768	0.082801	0.0687589	0.0577459	0.0512253	1	1.02371	0.948213	0.489123	0.222855	0.18143	0.0931685	0.0741608	0.0618544	0.0565219	1	1.02722	1.02945	0.470113	0.146863	0.105457	0.0546816	0.0540182	0.0385832	0.0385278	1	1.04774	1.04518	0.470294	0.147447
HYPE	P24193	Hydrogenase isoenzymes formation protein HypE OS=Escherichia coli (strain K12) GN=hypE PE=1 SV=2	37761.1	Cytosol	1	1.06019	0.989328	0.651065	0.338631	0.182974	0.0540904	0.0534593	0.0397698	0.041238	1	1.03528	0.996289	0.626398	0.345163	0.191423	0.0699899	0.062856	0.0464842	0.0479886	1	1.06692	0.995494	0.656584	0.383276	0.201314	0.0696824	0.0630436	0.0489042	0.0561284	1	1.0785	1.06803	0.595759	0.319222	0.307164	0.107667	0.0800141	0.04513	0.041471	1	1.0641	1.07132	0.562107	0.26842
IAAA	P37595	Isoaspartyl peptidase OS=Escherichia coli (strain K12) GN=iaaA PE=1 SV=2	35720.2	Cytosol	1	1.03396	0.992288	0.514033	0.252167	0.187336	0.0854643	0.0448069	0.0365574	0.0364762	1	1.06604	0.972634	0.612111	0.352958	0.297978	0.121826	0.0670689	0.0524824	0.0530598	1	1.07469	0.996518	0.533054	0.288103	0.233852	0.0961789	0.0466094	0.039196	0.0419657	1	1.05301	1.01008	0.538961	0.243058	0.175813	0.0909185	0.0445521	0.0345031	0.0350493	1	1.04767	1.03894	0.547053	0.279078
IADA	P39377	Isoaspartyl dipeptidase OS=Escherichia coli (strain K12) GN=iadA PE=1 SV=1	44837.8	Cytosol	1	1.05268	1.0357	0.917451	0.841865	0.856142	0.63724	0.687998	0.60843	0.446412	1	1.08776	1.05188	0.940836	0.82357	0.84611	0.666678	0.690153	0.55968	0.436496	1	1.07997	1.04482	0.999027	0.934058	0.947862	0.796367	0.825927	0.703004	0.519898	1	1.03416	1.03169	0.811544	0.592738	0.660605	0.548047	0.587915	0.538336	0.420328	1	1.07242	1.00062	0.871138	0.617641
IBAG	P0A9W6	Acid stress protein IbaG OS=Escherichia coli (strain K12) GN=ibaG PE=1 SV=1	10362.4	Cytosol	1	1.12872	1.09635	0.831963	0.400055	0.303321	0.151103	0.202994	0.154503	0.18138	1	1.02715	1.017	0.741754	0.337565	0.194532	0.0972351	0.10809	0.0931365	0.0975705	1	1.00332	1.03608	0.777814	0.373007	0.203825	0.0970057	0.0937567	0.102272	0.101335	1	1.2192	0.987261	0.67987	0.377055	0.227389	0.0914765	0.0948263	0.0883799	0.0888988	1	1.04556	1.00903	0.673315	0.364421
IBPA	P0C054	Small heat shock protein IbpA OS=Escherichia coli (strain K12) GN=ibpA PE=1 SV=1	16909.9	Cytosol	1	1.05479	1.05776	0.532405	0.295512	0.216996	0.10368	0.0731883	0.051099	0.048023	1	1.14675	1.11422	0.605978	0.333146	0.254518	0.143035	0.106443	0.0648439	0.0602659	1	1.10782	1.08009	0.59672	0.342073	0.280488	0.163504	0.124084	0.0555341	0.0623725	1	1.05789	0.950967	0.591818	0.349922	0.223503	0.0933056	0.0618463	0.0393417	0.0366759	1	1.00986	1.0261	0.559825	0.361253
IBPB	P0C058	Small heat shock protein IbpB OS=Escherichia coli (strain K12) GN=ibpB PE=1 SV=1	17458.2	Cytosol	1	1.05358	1.04176	0.585099	0.284629	0.207762	0.113539	0.105908	0.0691154	0.0748797	1	1.09975	1.0761	0.658845	0.326039	0.243366	0.120454	0.109098	0.0895395	0.0762304	1	1.07393	1.0778	0.711044	0.41155	0.283263	0.125318	0.112401	0.0671843	0.0664377	1	1.07781	1.05377	0.478157	0.190975	0.137236	0.0839193	0.0702094	0.0513055	0.0495263	1	1.05157	1.05532	0.494157	0.205309
ICD	P08200	Isocitrate dehydrogenase [NADP] OS=Escherichia coli (strain K12) GN=icd PE=1 SV=1	53173.7	Cytosol	1	1.0683	1.06313	1.10611	0.644784	0.0796515	0.0421796	0.0413833	0.0332591	0.0340224	1	1.06786	1.0572	1.10555	0.617757	0.0699884	0.0388923	0.0382205	0.0326303	0.0292418	1	1.06779	1.06011	1.11815	0.583849	0.0732836	0.0412829	0.0411934	0.0329827	0.0330422	1	1.00329	1.08141	0.941168	0.531665	0.0821333	0.0386938	0.0399716	0.0290774	0.0269449	1	1.06478	1.06098	1.00089	0.532842
ICLR	P16528	Transcriptional repressor IclR OS=Escherichia coli (strain K12) GN=iclR PE=1 SV=1	32412.3	Cytosol	1	1.08007	1.02562	0.630162	0.306615	0.157553	0.0677813	0.0534463	0.0361959	0.0419161	1	1.0536	1.01701	0.627361	0.304461	0.164516	0.0492956	0.0467875	0.0330715	0.0342512	1	1.06805	1.04242	0.660738	0.31341	0.17014	0.0528857	0.0533692	0.0460157	0.0385703	1	1.03574	1.0383	0.648519	0.349015	0.155165	0.0452659	0.0462446	0.0333948	0.0331522	1	1.06197	1.01964	0.530734	0.227017
IDI	Q46822	Isopentenyl-diphosphate Delta-isomerase OS=Escherichia coli (strain K12) GN=idi PE=1 SV=1	22098.3	Cytosol	1	1.07637	1.03262	0.697075	0.44781	0.337265	0.0517721	0.0418481	0.0351089	0.0369527	1	1.05969	1.0167	0.564292	0.253589	0.185954	0.0600026	0.0611109	0.0447896	0.0433392	1	1.06735	1.01212	0.58351	0.260172	0.213769	0.0594562	0.0571633	0.0447135	0.047372	1	1.03977	0.98963	0.473361	0.161951	0.103257	0.0582046	0.0618323	0.0510262	0.0499304	1	1.06866	1.03129	0.500825	0.18141
IHFA	P0A6X7	Integration host factor subunit alpha OS=Escherichia coli (strain K12) GN=ihfA PE=1 SV=1	13638.6	Cytosol	1	1.22443	1.07373	0.655138	0.574547	0.596956	0.609997	0.727692	0.768286	0.756453	1	1.16082	1.01639	0.730748	0.502545	0.486658	0.533595	0.675904	0.731184	0.683936	1	0.912375	0.823102	0.5854	0.46738	0.430342	0.551714	0.47715	0.537891	0.491975	1	0.989627	0.699903	0.629696	0.517296	0.47072	0.726228	0.789196	0.78493	0.734378	1	0.851745	0.721134	0.577346	0.475412
IHFB	P0A6Y1	Integration host factor subunit beta OS=Escherichia coli (strain K12) GN=ihfB PE=1 SV=1	12477.8	Cytosol	1	1.09283	1.06547	0.553949	0.223346	0.155523	0.123461	0.219461	0.296523	0.322639	1	1.00783	1.01334	0.483837	0.184176	0.123883	0.104615	0.184518	0.248944	0.289424	1	1.0523	0.995258	0.423517	0.158081	0.121163	0.105521	0.178707	0.224845	0.293296	1	0.94918	0.860359	0.482768	0.218875	0.148597	0.108625	0.159888	0.19493	0.231	1	0.932864	0.863789	0.467327	0.219848
ILES	P00956	Isoleucine--tRNA ligase OS=Escherichia coli (strain K12) GN=ileS PE=1 SV=5	119008.0	Cytosol	1	1.08506	1.05695	1.14115	1.1268	0.52454	0.0449941	0.0408989	0.031433	0.0298344	1	1.12387	1.05243	1.17972	1.14061	0.640456	0.0385396	0.0367635	0.0284851	0.0291458	1	1.11859	1.03718	1.20835	1.11379	0.698814	0.0250562	0.0273256	0.0197915	0.0202506	1	1.06371	1.09644	0.974951	0.844514	0.166299	0.0483549	0.0493901	0.0420965	0.0375071	1	1.06451	1.08373	1.01393	0.844902
ILVA	P04968	L-threonine dehydratase biosynthetic IlvA OS=Escherichia coli (strain K12) GN=ilvA PE=1 SV=1	61371.3	Cytosol	1	1.06518	0.966098	0.652067	0.359856	0.17172	0.0803133	0.103037	0.0869348	0.0787867	1	1.07675	0.981905	0.627222	0.326287	0.167548	0.0829092	0.118556	0.0894166	0.0977743	1	1.11132	1.01705	0.70646	0.413925	0.211075	0.0974801	0.129551	0.105343	0.102009	1	1.08111	1.01719	0.693027	0.325137	0.198444	0.0641605	0.0606498	0.0477457	0.0422839	1	1.10628	1.00299	0.677438	0.293548
ILVC	P05793	Ketol-acid reductoisomerase (NADP(+)) OS=Escherichia coli (strain K12) GN=ilvC PE=1 SV=4	61938.8	Cytosol	1	1.02682	0.950604	0.285013	0.114268	0.0933292	0.0506236	0.0513025	0.0386138	0.0328215	1	1.04058	0.944922	0.277351	0.130349	0.098916	0.049655	0.0490357	0.0376586	0.0354144	1	1.05975	0.945221	0.257337	0.116107	0.0882782	0.046388	0.0457769	0.0364997	0.0325284	1	0.991706	0.894025	0.413243	0.126554	0.0756835	0.032953	0.0337257	0.0256065	0.0219858	1	1.04785	0.888446	0.428781	0.143566
ILVD	P05791	Dihydroxy-acid dehydratase OS=Escherichia coli (strain K12) GN=ilvD PE=1 SV=5	73507.3	Cytosol	1	1.06817	1.01636	0.94069	0.69669	0.388658	0.164482	0.104293	0.0394609	0.0303031	1	1.09082	1.03277	0.964987	0.713257	0.413753	0.182121	0.121706	0.0552203	0.048211	1	1.08304	1.0466	0.978637	0.7084	0.423059	0.191651	0.126116	0.0651483	0.0579182	1	1.0083	1.03139	0.846452	0.526944	0.318297	0.15401	0.0799909	0.0395855	0.0380151	1	1.05078	1.03738	0.882965	0.577814
ILVE	P0AB80	Branched-chain-amino-acid aminotransferase OS=Escherichia coli (strain K12) GN=ilvE PE=1 SV=2	36993.1	Cytosol	1	1.10762	1.06167	0.889833	0.815797	0.63803	0.162499	0.0877324	0.0732891	0.0719352	1	1.13591	1.05512	0.949514	0.893968	0.712863	0.147645	0.0639443	0.04383	0.0471391	1	1.07808	1.03219	0.929719	0.803481	0.635062	0.14061	0.0482042	0.0402456	0.0365494	1	1.109	1.06782	0.778002	0.612773	0.307466	0.123718	0.0812277	0.0583818	0.0636182	1	1.07642	1.01933	0.854122	0.622648
ILVN	P0ADF8	Acetolactate synthase isozyme 1 small subunit OS=Escherichia coli (strain K12) GN=ilvN PE=1 SV=1	12129.3	Cytosol	1	1.05566	1.01414	0.46813	0.174601	0.136203	0.0744096	0.0650036	0.0494118	0.0580625	1	1.04604	1.01637	0.463199	0.143338	0.0914593	0.0470075	0.0455465	0.0345418	0.0339899	1	1.0531	1.00785	0.468139	0.144998	0.0890113	0.0444937	0.0466191	0.0346535	0.0343892	1	1.17263	0.985875	0.448364	0.145385	0.0995397	0.0447142	0.0481487	0.0416206	0.0385638	1	1.03442	0.984598	0.412683	0.134627
INFA	P69222	Translation initiation factor IF-1 OS=Escherichia coli (strain K12) GN=infA PE=1 SV=2	9390.14	Cytosol	1	1.12817	1.01687	0.958327	0.630646	0.528368	0.256665	0.209545	0.128429	0.123466	1	1.03648	1.03072	0.899645	0.679753	0.52892	0.300854	0.204927	0.138864	0.119935	1	1.11866	1.08113	0.978614	0.663757	0.495757	0.27463	0.208415	0.125027	0.114003	1	1.21442	1.00659	0.938422	0.693689	0.516385	0.265549	0.199097	0.148239	0.12965	1	1.00332	1.05194	0.846143	0.658889
INFB	P0A705	Translation initiation factor IF-2 OS=Escherichia coli (strain K12) GN=infB PE=1 SV=1	112586.0	Cytosol	1	0.947735	0.951603	0.261268	0.131013	0.133915	0.112795	0.108073	0.105946	0.102103	1	0.985786	0.990793	0.245774	0.135907	0.130396	0.110498	0.120048	0.112946	0.10605	1	0.968952	0.962058	0.238036	0.156124	0.142414	0.121038	0.128256	0.121781	0.121602	1	1.13082	1.08459	0.455072	0.187786	0.183037	0.147449	0.151264	0.154925	0.138618	1	1.10769	1.05356	0.440608	0.198703
INFC	P0A707	Translation initiation factor IF-3 OS=Escherichia coli (strain K12) GN=infC PE=1 SV=1	25420.5	Cytosol	1	1.19052	1.01296	0.867827	0.275193	0.168067	0.108447	0.139217	0.155695	0.18826	1	1.22202	0.990891	0.912935	0.268034	0.160086	0.109206	0.135705	0.16439	0.191588	1	1.05858	1.04986	0.836223	0.261358	0.163181	0.109183	0.143392	0.162216	0.202133	1	0.980955	1.1075	0.94258	0.551927	0.178238	0.0684478	0.0936199	0.117848	0.133248	1	1.07	1.07422	0.990897	0.534068
INTS	P37326	Prophage integrase IntS OS=Escherichia coli (strain K12) GN=intS PE=1 SV=1	52626.2	Cytosol	1	1.02981	1.04107	0.459716	0.141906	0.0963698	0.0478194	0.0493031	0.0332696	0.0353318	1	1.06083	1.03634	0.41016	0.14933	0.107266	0.0575049	0.0497882	0.0447537	0.0384058	1	1.11438	1.06107	0.331065	0.115636	0.0803774	0.0449588	0.0475855	0.0406367	0.0379025	1	1.04483	0.973509	0.435994	0.14742	0.0954749	0.0465947	0.0475589	0.0383612	0.0364609	1	1.09111	1.00464	0.449852	0.150948
ISCA	P0AAC8	Iron-binding protein IscA OS=Escherichia coli (strain K12) GN=iscA PE=1 SV=1	13323.9	Cytosol	1	1.05427	1.08716	0.981552	0.821688	0.706195	0.44088	0.448385	0.410366	0.414453	1	1.05719	1.08691	0.996845	0.782693	0.64852	0.405202	0.385888	0.374491	0.382223	1	1.06538	1.09374	1.03697	0.883401	0.72517	0.470201	0.465817	0.421121	0.42366	1	1.16974	1.04335	0.828359	0.68199	0.614054	0.442607	0.413839	0.436284	0.412984	1	0.992997	0.996079	0.796041	0.644331
ISCR	P0AGK8	HTH-type transcriptional regulator IscR OS=Escherichia coli (strain K12) GN=iscR PE=1 SV=1	18871.9	Cytosol	1	1.02296	1.05253	0.810659	0.364676	0.242484	0.175754	0.210247	0.244321	0.297891	1	1.05627	1.13832	0.923035	0.384282	0.25413	0.185879	0.242209	0.25126	0.289325	1	1.00183	1.15094	0.881429	0.400115	0.268473	0.187395	0.225606	0.241937	0.284034	1	1.2371	0.837686	0.644903	0.359126	0.234705	0.201694	0.231213	0.313194	0.310922	1	0.943798	0.955484	0.605648	0.361774
ISCS	P0A6B7	Cysteine desulfurase IscS OS=Escherichia coli (strain K12) GN=iscS PE=1 SV=1	49586.1	Cytosol	1	1.06376	1.05756	0.996182	0.76804	0.459801	0.0543071	0.047295	0.0403213	0.0369001	1	1.05715	1.0571	1.00819	0.768965	0.461002	0.0712731	0.0683137	0.0639	0.0502933	1	1.06491	1.08026	1.03032	0.77644	0.479632	0.0772878	0.0819449	0.0716453	0.0607317	1	1.12097	1.07005	0.939761	0.631027	0.399269	0.0342059	0.0375229	0.0303101	0.0302463	1	1.06159	1.10339	0.925088	0.63182
ISCU	P0ACD4	Iron-sulfur cluster assembly scaffold protein IscU OS=Escherichia coli (strain K12) GN=iscU PE=1 SV=1	16760.9	Cytosol	1	1.1023	1.11708	1.01132	0.957983	1.01718	0.938347	0.962369	0.965776	0.9566	1	1.07237	1.09755	1.0616	0.925727	0.931766	0.858729	0.947942	0.978246	0.906298	1	1.05128	1.09352	1.04442	0.995746	0.980223	0.93195	1.01163	0.949907	0.945514	1	1.28343	1.04697	0.888022	0.907193	1.04309	1.11669	1.13838	1.22777	1.06685	1	1.00575	1.03321	0.809543	0.807573
ISPA	P22939	Farnesyl diphosphate synthase OS=Escherichia coli (strain K12) GN=ispA PE=1 SV=1	35346.7	Cytosol	1	0.987838	0.86825	0.187598	0.0610046	0.0447047	0.025027	0.0287745	0.0212568	0.0226056	1	1.03265	0.908428	0.204561	0.0873846	0.0631305	0.034577	0.0329783	0.0287579	0.028179	1	1.01068	0.896792	0.22375	0.112121	0.0802236	0.0381629	0.0388944	0.0341328	0.0262706	1	1.04426	0.979699	0.376854	0.162577	0.138934	0.0429945	0.0409813	0.0314293	0.0313313	1	1.11281	0.983003	0.356278	0.134127
ISPB	P0AD57	Octaprenyl diphosphate synthase OS=Escherichia coli (strain K12) GN=ispB PE=1 SV=1	37428.3	Cytosol	1	1.06087	1.0165	0.772856	0.511285	0.181913	0.0332361	0.0327264	0.0248493	0.0280215	1	1.04132	0.987043	0.802247	0.568592	0.206271	0.0403293	0.0435232	0.0339837	0.0355664	1	1.09206	1.04498	0.848797	0.541396	0.239146	0.0467383	0.0460387	0.0397717	0.0355415	1	1.04932	1.07376	0.764745	0.418755	0.163911	0.043908	0.0339103	0.0281437	0.0235237	1	1.07821	1.04683	0.857284	0.500081
ISPD	Q46893	2-C-methyl-D-erythritol 4-phosphate cytidylyltransferase OS=Escherichia coli (strain K12) GN=ispD PE=1 SV=3	27381.3	Cytosol	1	1.08268	1.03134	0.809396	0.663627	0.661667	0.363109	0.173543	0.0587318	0.0578878	1	1.05887	1.039	0.877827	0.714626	0.70856	0.387224	0.167412	0.04561	0.0499248	1	1.09927	1.0685	0.891325	0.69102	0.69376	0.47584	0.212354	0.062989	0.0665646	1	1.07194	1.0126	0.842287	0.627143	0.589339	0.48463	0.221714	0.0762533	0.0750863	1	1.08231	1.04945	0.770138	0.614803
ISPE	P62615	4-diphosphocytidyl-2-C-methyl-D-erythritol kinase OS=Escherichia coli (strain K12) GN=ispE PE=1 SV=1	33196.4	Cytosol	1	1.05961	1.01572	0.499277	0.176042	0.115069	0.0573023	0.0553379	0.0429709	0.0389179	1	1.04829	1.01704	0.481401	0.156754	0.0983677	0.0540886	0.0501003	0.0372662	0.0370601	1	1.07712	1.02985	0.463587	0.166277	0.111597	0.0502862	0.0573797	0.0377011	0.0346219	1	0.999434	1.02747	0.442499	0.133638	0.0698858	0.0351077	0.0350152	0.0268849	0.0252041	1	1.07592	1.0127	0.436231	0.123262
ISPF	P62617	2-C-methyl-D-erythritol 2,4-cyclodiphosphate synthase OS=Escherichia coli (strain K12) GN=ispF PE=1 SV=1	19063.3	Cytosol	1	1.08667	1.06553	1.0009	0.954704	0.996429	0.817423	0.920981	0.828005	0.728279	1	1.07364	1.05133	1.02578	0.993033	1.01571	0.831438	0.938389	0.816576	0.730202	1	1.10683	1.09349	1.11016	1.01469	0.984239	0.840853	0.973663	0.884766	0.764777	1	0.985609	1.03899	0.763342	0.574597	0.592721	0.538759	0.546244	0.543056	0.477851	1	1.06608	1.00327	0.779133	0.584974
ISPG	P62620	4-hydroxy-3-methylbut-2-en-1-yl diphosphate synthase (flavodoxin) OS=Escherichia coli (strain K12) GN=ispG PE=1 SV=1	45297.6	Cytosol	1	1.0657	1.02129	1.01899	0.755669	0.500812	0.0767609	0.0402404	0.0274709	0.0256397	1	1.08029	1.05346	1.08611	0.804752	0.578858	0.0780473	0.0393598	0.029902	0.025239	1	1.09534	1.07806	1.10537	0.851219	0.609665	0.0797839	0.0354085	0.0252889	0.0259398	1	1.05952	1.05293	0.890968	0.570925	0.421414	0.0580971	0.0450543	0.0359083	0.0336899	1	1.07363	1.04208	0.934589	0.598399
ISPH	P62623	4-hydroxy-3-methylbut-2-enyl diphosphate reductase OS=Escherichia coli (strain K12) GN=ispH PE=1 SV=1	38189.3	Cytosol	1	1.06065	0.990956	0.794545	0.163539	0.11583	0.0639133	0.065791	0.0560133	0.061863	1	1.03479	0.986259	0.766453	0.14077	0.0980328	0.0556842	0.0545799	0.0511911	0.0491969	1	1.09097	1.03865	0.838468	0.158945	0.126787	0.0634217	0.0898647	0.0616971	0.0822001	1	0.986487	1.06566	0.779245	0.16755	0.0842008	0.0386672	0.0353993	0.0267524	0.0216399	1	1.06512	1.01924	0.793292	0.165794
ISPU	P60472	Ditrans,polycis-undecaprenyl-diphosphate synthase ((2E,6E)-farnesyl-diphosphate specific) OS=Escherichia coli (strain K12) GN=ispU PE=1 SV=1	30602.9	Cytosol	1	1.06148	1.03951	0.527313	0.160446	0.105061	0.0583304	0.0579551	0.0427336	0.0445686	1	1.02676	0.998286	0.551765	0.197773	0.116362	0.0570086	0.0646239	0.052014	0.0571441	1	1.04992	1.0136	0.483081	0.144835	0.0962903	0.049712	0.0502382	0.0387177	0.0384224	1	1.08255	1.08131	0.681958	0.22341	0.133514	0.0720524	0.0690451	0.0602124	0.0553515	1	1.06815	1.03238	0.669781	0.219844
IVY	P0AD59	Inhibitor of vertebrate lysozyme OS=Escherichia coli (strain K12) GN=ivy PE=1 SV=1	19496.2	Periplasm	1	1.04273	1.04147	0.614264	0.305405	0.24052	0.24189	0.385992	0.359507	0.358751	1	1.05183	1.06216	0.622083	0.278976	0.225784	0.188991	0.27983	0.271137	0.260235	1	1.08214	1.06314	0.681446	0.340138	0.269455	0.277536	0.481581	0.439528	0.46448	1	1.11724	1.03429	0.579176	0.300818	0.272812	0.223474	0.400789	0.399777	0.405932	1	1.06878	1.03784	0.577736	0.323332
KATE	P21179	Catalase HPII OS=Escherichia coli (strain K12) GN=katE PE=1 SV=1	92703.5	Cytosol	1	1.08293	0.999055	1.05091	1.04981	1.1899	0.910957	1.05976	0.927955	0.690333	1	1.09284	1.06246	1.04669	1.04718	1.10816	0.887524	0.998947	0.844819	0.638024	1	1.08714	1.06428	1.15179	1.1222	1.17815	0.968877	1.11236	0.99755	0.6784	1	1.05828	1.06209	0.943896	0.814184	0.799189	0.760944	0.777445	0.747648	0.538753	1	1.08216	1.07981	1.00186	0.919394
KATG	P13029	Catalase-peroxidase OS=Escherichia coli (strain K12) GN=katG PE=1 SV=2	88051.9	Cytosol	1	1.08666	1.00382	0.915753	0.0594858	0.0451457	0.0230619	0.0227445	0.0178256	0.0170413	1	1.14566	1.02486	0.963958	0.0674495	0.0540236	0.0298023	0.027014	0.0229451	0.0223568	1	1.07666	1.0179	0.919928	0.0704195	0.0568051	0.0300814	0.0273535	0.0208837	0.0194644	1	1.07287	1.07206	0.825455	0.152413	0.0913369	0.0355787	0.0352153	0.0267839	0.027661	1	1.09431	1.05846	0.856035	0.174443
KBL	P0AB77	2-amino-3-ketobutyrate coenzyme A ligase OS=Escherichia coli (strain K12) GN=kbl PE=1 SV=1	47098.5	Cytosol	1	1.08272	1.05634	1.04975	0.755323	0.273283	0.0550017	0.0654522	0.0574064	0.0599689	1	1.06702	1.04867	1.06467	0.796874	0.318693	0.0507258	0.0551463	0.0526397	0.0520559	1	1.08141	1.04653	1.10883	0.798596	0.362348	0.0402631	0.0477654	0.0323768	0.0364946	1	1.09783	1.04045	0.911886	0.538819	0.213452	0.0467511	0.0342612	0.0267549	0.0278267	1	1.06337	1.07086	0.911276	0.528774
KDGK	P37647	2-dehydro-3-deoxygluconokinase OS=Escherichia coli (strain K12) GN=kdgK PE=1 SV=1	37434.4	Cytosol	1	1.04595	1.06542	0.921377	0.128917	0.0967732	0.0486238	0.0554944	0.0545613	0.053558	1	1.04684	1.04575	0.920678	0.11274	0.0746317	0.0471502	0.0565131	0.0529179	0.0568772	1	1.07135	1.1096	0.937184	0.142133	0.108614	0.051112	0.0517366	0.051098	0.0498749	1	1.00795	1.01051	0.82346	0.123098	0.0660355	0.0398978	0.0400736	0.0287481	0.0267112	1	1.09251	1.01528	0.863698	0.128645
KDGR	P76268	Transcriptional regulator KdgR OS=Escherichia coli (strain K12) GN=kdgR PE=1 SV=1	32817.4	Cytosol	1	1.0876	1.03448	0.959505	0.160503	0.09344	0.038437	0.038907	0.0329792	0.0273291	1	1.04473	1.03283	0.945802	0.109721	0.0732544	0.0358906	0.032674	0.0254008	0.0228494	1	1.10858	1.06911	0.969952	0.0977078	0.0696657	0.0351259	0.0281306	0.0225469	0.0196422	1	0.966107	1.01809	0.760362	0.135875	0.0830516	0.0314287	0.0325794	0.0293577	0.0283421	1	1.06969	1.07146	0.823532	0.140459
KDPD	P21865	Sensor protein KdpD OS=Escherichia coli (strain K12) GN=kdpD PE=1 SV=2	105186.0	Inner_membrane	1	1.05771	1.0238	0.474772	0.15294	0.0979759	0.050964	0.0493877	0.0400948	0.037881	1	1.06144	1.01862	0.4842	0.153897	0.102174	0.0513143	0.0491651	0.0391189	0.0366904	1	1.05815	1.01111	0.483638	0.147652	0.100228	0.0501087	0.0491703	0.0394415	0.0376056	1	1.03796	1.02856	0.451497	0.124196	0.0865627	0.0473751	0.047828	0.0370727	0.0367318	1	1.06154	1.02781	0.468605	0.145437
KDSA	P0A715	2-dehydro-3-deoxyphosphooctonate aldolase OS=Escherichia coli (strain K12) GN=kdsA PE=1 SV=1	36082.6	Cytosol	1	1.03925	1.06499	0.793412	0.087159	0.0636384	0.0357265	0.0328232	0.0272911	0.0242469	1	1.06253	1.07664	0.825823	0.100699	0.0752417	0.0423318	0.0392365	0.0339547	0.0306015	1	1.05445	1.07126	0.877648	0.0882274	0.0660536	0.0348011	0.0358474	0.0291804	0.0272265	1	0.994671	1.05494	0.737855	0.111672	0.0703516	0.0344217	0.032284	0.0275067	0.0313783	1	1.06776	1.04318	0.759476	0.110004
KDSB	P04951	3-deoxy-manno-octulosonate cytidylyltransferase OS=Escherichia coli (strain K12) GN=kdsB PE=1 SV=2	28856.9	Cytosol	1	1.09718	1.0504	0.926794	0.746226	0.606161	0.214081	0.0932226	0.0727648	0.0693118	1	1.14799	1.05147	0.983794	0.795496	0.658096	0.201162	0.0667706	0.0555841	0.0547902	1	1.13868	1.05486	1.03498	0.864674	0.687987	0.207809	0.0520826	0.0411014	0.0409961	1	1.10835	1.09069	0.962185	0.713913	0.647709	0.24349	0.0854561	0.0653662	0.0652558	1	1.19197	1.00901	1.02546	0.722821
KDSC	P0ABZ4	3-deoxy-D-manno-octulosonate 8-phosphate phosphatase KdsC OS=Escherichia coli (strain K12) GN=kdsC PE=1 SV=1	22504.2	Cytosol	1	1.04959	1.04157	0.808763	0.628078	0.633346	0.478594	0.556782	0.516155	0.483469	1	1.06649	1.0503	0.836293	0.689806	0.662238	0.508236	0.567292	0.550361	0.517597	1	1.05366	1.04338	0.874443	0.746943	0.717307	0.582856	0.649549	0.646363	0.604039	1	0.967005	0.977778	0.693615	0.486884	0.398007	0.430188	0.448201	0.465222	0.430499	1	1.00262	1.02717	0.67574	0.395981
KDSD	P45395	Arabinose 5-phosphate isomerase KdsD OS=Escherichia coli (strain K12) GN=kdsD PE=1 SV=1	38780.5	Cytosol	1	1.09173	1.04355	0.770453	0.229021	0.121321	0.0595088	0.0588772	0.0514521	0.0460834	1	1.07883	1.04373	0.706655	0.232226	0.142656	0.0653452	0.0635872	0.0498267	0.0559416	1	1.08238	1.04238	0.828606	0.205247	0.120332	0.0545346	0.0535594	0.041282	0.0406567	1	1.0129	1.02786	0.778304	0.239732	0.128984	0.0561643	0.0473564	0.0368867	0.0374053	1	1.03076	0.983715	0.728165	0.240632
KGTP	P0AEX3	Alpha-ketoglutarate permease OS=Escherichia coli (strain K12) GN=kgtP PE=1 SV=1	50399.7	Inner_membrane	1	1.06826	1.03129	0.761725	0.665006	0.688043	0.493611	0.419713	0.246963	0.141184	1	1.05691	1.03296	0.733753	0.669609	0.649232	0.494176	0.436124	0.259362	0.151488	1	1.07975	1.02881	0.736548	0.646221	0.598151	0.465015	0.402439	0.245255	0.139602	1	1.06147	1.08145	0.769765	0.567489	0.479279	0.413734	0.323125	0.129728	0.0687348	1	1.05307	1.05334	0.775366	0.589791
LACI	P03023	Lactose operon repressor OS=Escherichia coli (strain K12) GN=lacI PE=1 SV=3	41257.9	Cytosol	1	1.05586	1.0348	0.4996	0.165787	0.107584	0.0586459	0.0594526	0.0499641	0.0482647	1	1.07146	1.00976	0.494758	0.168721	0.111176	0.0594621	0.0616294	0.0533551	0.0536083	1	1.05896	1.03207	0.503234	0.167139	0.105944	0.0631197	0.0616046	0.0504405	0.052402	1	1.04654	1.04514	0.469976	0.134431	0.0895932	0.0497543	0.0432908	0.0382738	0.0366965	1	1.05218	0.989327	0.478837	0.140551
LAMB	P02943	Maltoporin OS=Escherichia coli (strain K12) GN=lamB PE=1 SV=1	54577.9	Outer_membrane	1	0.984015	0.951168	0.703283	0.60277	0.666649	0.586867	0.602414	0.562322	0.490481	1	0.996073	0.94491	0.718323	0.67583	0.711702	0.643416	0.653151	0.614965	0.552445	1	0.894173	0.871697	0.65606	0.632079	0.61015	0.587768	0.628318	0.588145	0.531276	1	0.993122	1.00171	0.692572	0.461558	0.403828	0.31011	0.309093	0.303417	0.275355	1	0.977667	0.993066	0.676746	0.461453
LAPB	P0AB58	Lipopolysaccharide assembly protein B OS=Escherichia coli (strain K12) GN=lapB PE=1 SV=1	49198.7	Inner_membrane	1	1.04104	0.854921	0.489797	0.122114	0.099236	0.0459279	0.0504515	0.039418	0.0362775	1	1.07026	1.03311	0.583392	0.150815	0.0989551	0.0523069	0.0582556	0.0461547	0.0449334	1	1.13376	1.0485	0.57945	0.143274	0.104439	0.0585099	0.064282	0.0499515	0.0441079	1	1.05625	0.998491	0.51571	0.129954	0.0969891	0.0496998	0.0558544	0.0428178	0.0365364	1	1.03793	1.012	0.478438	0.132024
LAST	P37005	Uncharacterized tRNA/rRNA methyltransferase LasT OS=Escherichia coli (strain K12) GN=lasT PE=3 SV=2	27133.4	Cytosol	1	1.05628	1.02801	0.480666	0.149773	0.0982931	0.0509817	0.0508023	0.0384641	0.0389661	1	1.06216	1.00472	0.448798	0.174788	0.111668	0.049936	0.0524567	0.0421792	0.0399269	1	1.0617	0.956581	0.371424	0.126695	0.0653919	0.0341779	0.0304996	0.0268454	0.0258145	1	1.02666	0.966381	0.455815	0.190747	0.134966	0.0711045	0.0681791	0.0697807	0.0655546	1	1.06554	0.974683	0.461135	0.205817
LDCA	P76008	Murein tetrapeptide carboxypeptidase OS=Escherichia coli (strain K12) GN=ldcA PE=1 SV=1	34748.0	Cytosol	1	1.08561	1.01087	0.788862	0.609243	0.520853	0.0489785	0.0452245	0.0339436	0.0298601	1	1.09276	1.04284	0.860515	0.717384	0.656257	0.0566192	0.0552631	0.0344141	0.0310158	1	1.11889	1.03826	0.824989	0.611214	0.537476	0.0598981	0.054955	0.039975	0.0434677	1	1.05045	1.02707	0.573799	0.288144	0.223391	0.0521992	0.0535953	0.032548	0.0340901	1	1.07793	1.03977	0.618196	0.351708
LDCC	P52095	Constitutive lysine decarboxylase OS=Escherichia coli (strain K12) GN=ldcC PE=1 SV=2	88270.7	Cytosol	1	1.05743	1.00129	0.553887	0.228018	0.175498	0.109097	0.112715	0.0690453	0.0451228	1	1.05673	1.00995	0.606441	0.264681	0.210013	0.143613	0.156951	0.101009	0.0574207	1	1.04992	1.0136	0.483081	0.144835	0.0962903	0.049712	0.0502382	0.0387177	0.0384224	1	1.04247	1.04862	0.581308	0.301087	0.238717	0.179367	0.177101	0.126259	0.0632488	1	1.06927	1.03575	0.575554	0.309142
LDHA	P52643	D-lactate dehydrogenase OS=Escherichia coli (strain K12) GN=ldhA PE=1 SV=1	41207.7	Cytosol	1	1.06805	1.03565	1.07231	0.865079	0.60955	0.0743116	0.0472804	0.0373167	0.0347332	1	1.08931	1.05641	1.03448	0.85109	0.640702	0.0805216	0.0479951	0.0416596	0.0415112	1	1.08984	1.07303	1.09205	0.861901	0.637217	0.0741723	0.0488081	0.033656	0.0358195	1	1.07299	1.06035	0.861112	0.646325	0.461376	0.06876	0.0454475	0.0345719	0.0333544	1	1.08664	1.07194	0.949534	0.714209
LEPA	P60785	Elongation factor 4 OS=Escherichia coli (strain K12) GN=lepA PE=1 SV=1	75577.6	Cytosol	1	1.05919	0.887172	0.276438	0.104155	0.0787983	0.0333759	0.0326928	0.0254168	0.0283551	1	0.995046	0.850177	0.182116	0.0596798	0.0420675	0.0216529	0.0206871	0.0166005	0.0165483	1	1.08074	0.918587	0.223005	0.087068	0.0622017	0.02623	0.0284531	0.0211278	0.0207569	1	1.05868	0.978606	0.415742	0.124632	0.0732575	0.0333075	0.0325741	0.0255537	0.0270452	1	1.08718	0.951771	0.392155	0.121715
LEPB	P00803	Signal peptidase I OS=Escherichia coli (strain K12) GN=lepB PE=1 SV=2	40462.6	Inner_membrane	1	1.05494	1.02548	0.965875	0.742046	0.235677	0.0972339	0.0965558	0.092756	0.0771044	1	1.06383	1.07791	1.08311	0.86204	0.288353	0.113666	0.11064	0.105128	0.0951116	1	1.08248	1.05397	1.07925	0.814619	0.294282	0.109266	0.10745	0.0906537	0.0831	1	1.16456	1.10031	0.947894	0.749548	0.256732	0.076084	0.0712906	0.0597936	0.0534918	1	1.1018	1.10779	0.942761	0.74335
LEUB	P30125	3-isopropylmalate dehydrogenase OS=Escherichia coli (strain K12) GN=leuB PE=1 SV=3	42813.3	Cytosol	1	1.06446	1.01143	0.715937	0.504484	0.475614	0.331353	0.12713	0.0677705	0.0677574	1	1.06814	1.03507	0.68274	0.43641	0.37759	0.266152	0.0930921	0.051347	0.050069	1	1.05994	1.05346	0.745209	0.511751	0.46654	0.358304	0.0926474	0.0326998	0.0401102	1	1.0603	1.03094	0.634249	0.366823	0.333443	0.25169	0.185403	0.0535561	0.0656288	1	1.03721	1.02714	0.594579	0.334255
LEUD	P30126	3-isopropylmalate dehydratase small subunit OS=Escherichia coli (strain K12) GN=leuD PE=1 SV=3	25108.1	Cytosol	1	1.04901	1.01329	0.49362	0.150363	0.100697	0.0571609	0.0573734	0.04185	0.0464699	1	1.06444	1.01158	0.518385	0.159042	0.109025	0.06224	0.0632024	0.0490249	0.0512369	1	1.04598	1.00197	0.491937	0.149748	0.102529	0.0519513	0.054238	0.0444725	0.0438541	1	1.05033	1.03386	0.456524	0.128947	0.0875806	0.0515318	0.0498118	0.0395091	0.0377868	1	1.06081	1.03612	0.482178	0.140907
LEUS	P07813	Leucine--tRNA ligase OS=Escherichia coli (strain K12) GN=leuS PE=1 SV=2	110173.0	Cytosol	1	1.0871	1.04238	1.04974	0.276092	0.0714691	0.0375125	0.0388527	0.0333505	0.0342528	1	1.07464	1.04941	1.07707	0.256114	0.0689205	0.0383708	0.0386847	0.0339434	0.0329747	1	1.07747	1.05561	1.12802	0.239568	0.0572535	0.0346193	0.0343695	0.0307926	0.0320253	1	1.07191	1.07876	0.91767	0.138154	0.0835721	0.0368945	0.0349919	0.031111	0.0292394	1	1.10249	1.06972	0.938129	0.135395
LEXA	P0A7C2	LexA repressor OS=Escherichia coli (strain K12) GN=lexA PE=1 SV=1	24864.7	Cytosol	1	1.08234	1.02133	0.718056	0.306161	0.146623	0.0659284	0.0572066	0.0477623	0.0481126	1	1.08156	1.02002	0.766026	0.362992	0.211392	0.108262	0.081022	0.061434	0.0620625	1	1.08572	1.04112	0.721425	0.328092	0.186484	0.104136	0.071586	0.0686282	0.0666398	1	1.00151	1.01987	0.628973	0.271292	0.164895	0.100199	0.101004	0.0965865	0.0940844	1	1.0628	1.03591	0.645481	0.269927
LHGO	P37339	L-2-hydroxyglutarate oxidase LhgO OS=Escherichia coli (strain K12) GN=lhgO PE=1 SV=3	49774.0	Cytosol	1	1.03838	1.01762	0.605698	0.200246	0.112256	0.0435192	0.0434329	0.0358064	0.0395571	1	1.04922	1.00868	0.592259	0.194287	0.111066	0.0499101	0.0442847	0.0390635	0.0359266	1	1.05162	1.02198	0.667505	0.233186	0.109168	0.0482269	0.0451879	0.0352008	0.0303541	1	1.05398	0.996053	0.61258	0.18472	0.101842	0.0453422	0.0480981	0.0376824	0.0363351	1	1.02959	1.00027	0.596925	0.17118
LIGA	P15042	DNA ligase OS=Escherichia coli (strain K12) GN=ligA PE=1 SV=2	81349.7	Cytosol	1	1.10002	1.01907	0.245824	0.114114	0.0861796	0.0474789	0.0480723	0.0399886	0.0410572	1	1.12607	1.03127	0.216262	0.103182	0.0789432	0.0434771	0.0413679	0.0317406	0.0309054	1	1.12777	1.03302	0.220677	0.111697	0.0689648	0.0320129	0.033048	0.0275627	0.028436	1	1.07663	1.08584	0.549115	0.167195	0.10063	0.036936	0.0394789	0.0325688	0.0321811	1	1.07902	1.066	0.521277	0.138467
LIPA	P60716	Lipoyl synthase OS=Escherichia coli (strain K12) GN=lipA PE=1 SV=1	40629.5	Cytosol	1	1.05267	0.93587	0.437743	0.185431	0.138607	0.0674003	0.0522177	0.0424323	0.0363283	1	1.0352	0.933425	0.4169	0.170604	0.126851	0.0561669	0.0484561	0.0417732	0.0352653	1	1.06898	0.950486	0.415784	0.181921	0.13748	0.0729564	0.0679959	0.0590284	0.0564639	1	0.930544	0.878394	0.451867	0.190095	0.146063	0.082648	0.0841312	0.085638	0.0796753	1	0.984134	0.835038	0.436556	0.160066
LIVJ	P0AD96	Leu/Ile/Val-binding protein OS=Escherichia coli (strain K12) GN=livJ PE=1 SV=1	46327.1	Periplasm	1	1.05472	1.0283	0.785294	0.652578	0.662939	0.489297	0.33723	0.302801	0.300632	1	1.06457	1.04441	0.81991	0.672632	0.684554	0.489703	0.321416	0.295761	0.288253	1	1.08787	1.05543	0.823659	0.683422	0.672224	0.493053	0.323374	0.285358	0.312503	1	1.04485	0.962094	0.698531	0.566622	0.554434	0.442395	0.326809	0.309621	0.306588	1	1.16083	1.05492	0.698867	0.538702
LIVK	P04816	Leucine-specific-binding protein OS=Escherichia coli (strain K12) GN=livK PE=1 SV=2	45655.3	Periplasm	1	1.06113	1.05383	0.65726	0.419986	0.365231	0.0937623	0.0863025	0.0762251	0.0712976	1	0.934583	0.93242	0.563327	0.312569	0.27812	0.0756038	0.0665752	0.0582979	0.062414	1	1.04187	0.955893	0.613587	0.442328	0.37125	0.0791409	0.0709135	0.0605933	0.0695046	1	1.0808	0.983574	0.704789	0.452809	0.416644	0.116849	0.111364	0.100134	0.111897	1	1.06779	1.07716	0.659412	0.366654
LLDD	P33232	L-lactate dehydrogenase OS=Escherichia coli (strain K12) GN=lldD PE=1 SV=1	46080.3	Cytosol	1	1.11251	1.08515	0.911317	0.739114	0.624391	0.271201	0.0760748	0.0634129	0.0637814	1	1.12217	1.04366	0.848993	0.637508	0.54622	0.237935	0.0635273	0.0550683	0.0573478	1	1.11867	1.01402	0.811087	0.581614	0.540562	0.232806	0.0361509	0.0269529	0.032254	1	1.02499	0.987835	0.690036	0.460143	0.474835	0.21389	0.0664519	0.051082	0.051299	1	1.04366	0.983684	0.614737	0.367974
LNT	P23930	Apolipoprotein N-acyltransferase OS=Escherichia coli (strain K12) GN=lnt PE=1 SV=1	60408.6	Inner_membrane	1	1.0557	0.99873	0.622172	0.360771	0.157919	0.0652207	0.0650419	0.0528246	0.043624	1	1.06315	1.00765	0.627685	0.406146	0.184164	0.0782694	0.0763421	0.0644383	0.0550338	1	1.06488	1.01077	0.629621	0.387609	0.176504	0.0684832	0.0698157	0.0563266	0.0472807	1	1.06763	1.04205	0.63026	0.38803	0.22042	0.0851284	0.0798113	0.0779586	0.0677836	1	1.0414	1.01594	0.642434	0.387421
LOIP	P25894	Metalloprotease LoiP OS=Escherichia coli (strain K12) GN=loiP PE=1 SV=2	29746.2	Outer_membrane	1	1.03841	1.03773	0.802543	0.595247	0.499983	0.358382	0.369732	0.31979	0.305285	1	1.04532	1.04221	0.867292	0.654631	0.53771	0.399469	0.396573	0.382658	0.351173	1	1.01694	1.02774	0.864809	0.679328	0.554322	0.427761	0.427574	0.361324	0.333737	1	1.17514	0.969967	0.733713	0.470051	0.548996	0.49692	0.495464	0.484349	0.417341	1	1.04005	0.971538	0.703362	0.445138
LOLA	P61316	Outer-membrane lipoprotein carrier protein OS=Escherichia coli (strain K12) GN=lolA PE=1 SV=1	25748.5	Periplasm	1	1.10869	1.08301	0.940086	0.821801	0.860697	0.680304	0.744612	0.734898	0.693039	1	1.07765	1.06327	0.938462	0.710258	0.693019	0.584515	0.66936	0.674121	0.641296	1	1.06835	1.06932	0.991306	0.839464	0.769205	0.705538	0.802869	0.775305	0.74243	1	1.238	1.04277	0.901554	0.69817	0.853101	0.830589	0.94724	0.925598	0.886046	1	1.01161	1.00757	0.780139	0.654344
LOLB	P61320	Outer-membrane lipoprotein LolB OS=Escherichia coli (strain K12) GN=lolB PE=1 SV=1	26343.0	Outer_membrane	1	1.08257	1.04908	0.860299	0.728662	0.655658	0.267309	0.196017	0.160012	0.155101	1	1.08242	1.0744	0.884042	0.763409	0.673452	0.295633	0.202319	0.165824	0.168178	1	1.09356	1.08121	0.880366	0.747959	0.62727	0.270661	0.192692	0.156852	0.149925	1	1.19775	1.04978	0.852753	0.637432	0.695723	0.345148	0.24679	0.198274	0.161896	1	1.10817	1.05838	0.86733	0.679528
LOLC	P0ADC3	Lipoprotein-releasing system transmembrane protein LolC OS=Escherichia coli (strain K12) GN=lolC PE=1 SV=1	45527.6	Inner_membrane	1	1.06268	1.01732	0.880891	0.726379	0.214598	0.0629407	0.0601941	0.0416436	0.0411839	1	1.05386	1.03237	0.802803	0.662071	0.247725	0.0591635	0.0561937	0.0388271	0.0384305	1	1.04766	1.06053	0.835196	0.678019	0.2546	0.0578583	0.0548754	0.0411082	0.0393018	1	1.05332	1.03224	0.777826	0.537353	0.233232	0.0654296	0.0661737	0.0546875	0.0476564	1	1.08252	1.02369	0.814412	0.574019
LOLD	P75957	Lipoprotein-releasing system ATP-binding protein LolD OS=Escherichia coli (strain K12) GN=lolD PE=1 SV=2	28057.1	Cytosol	1	1.00335	1.00648	0.686231	0.275528	0.124924	0.0797346	0.0757894	0.0608222	0.0536568	1	1.0683	1.05145	0.780409	0.276627	0.104072	0.0593812	0.0632497	0.0527583	0.04629	1	1.00544	1.03247	0.734076	0.274968	0.10969	0.054842	0.0549416	0.0413074	0.0476613	1	0.961045	0.978224	0.724231	0.317053	0.147916	0.0626255	0.101158	0.0523326	0.0506976	1	1.03893	0.986146	0.724525	0.33059
LOLE	P75958	Lipoprotein-releasing system transmembrane protein LolE OS=Escherichia coli (strain K12) GN=lolE PE=1 SV=3	48866.7	Inner_membrane	1	1.06686	1.02388	0.684998	0.412882	0.189525	0.0969793	0.0912501	0.081715	0.0814291	1	1.04231	1.03983	0.657568	0.460343	0.214944	0.0702951	0.0730504	0.0602026	0.0551221	1	1.07479	1.04844	0.78653	0.558071	0.283232	0.0967141	0.0938367	0.0806726	0.0814493	1	1.13263	1.06086	0.695709	0.411942	0.217158	0.0492929	0.0501223	0.0375247	0.027791	1	1.07641	1.02922	0.730072	0.511132
LON	P0A9M0	Lon protease OS=Escherichia coli (strain K12) GN=lon PE=1 SV=1	101704.0	Cytosol	1	1.07134	0.987288	0.248887	0.07887	0.063599	0.0312172	0.0296874	0.0232701	0.0194658	1	1.07548	1.00986	0.236393	0.0958331	0.0725795	0.0318256	0.0264689	0.0229395	0.0210126	1	1.07892	1.02797	0.225952	0.100552	0.0729378	0.031916	0.0304619	0.0232572	0.0213497	1	1.07632	1.0195	0.445485	0.127364	0.0746571	0.0259611	0.023031	0.018944	0.0184896	1	1.10655	1.03482	0.474133	0.155457
LPDA	P0A9P0	Dihydrolipoyl dehydrogenase OS=Escherichia coli (strain K12) GN=lpdA PE=1 SV=2	59879.1	Cytosol	1	1.13233	1.04088	0.843495	0.382583	0.319922	0.133088	0.173951	0.0545757	0.0320191	1	1.07315	1.05242	0.802466	0.385075	0.316961	0.134705	0.178529	0.0481372	0.0251501	1	1.24195	1.07137	0.855493	0.385698	0.32165	0.152675	0.198837	0.0610724	0.0293591	1	1.07875	1.08127	0.745886	0.487399	0.578588	0.555825	0.565149	0.271261	0.0353577	1	1.06974	1.09055	0.764582	0.501486
LPLA	P32099	Lipoate-protein ligase A OS=Escherichia coli (strain K12) GN=lplA PE=1 SV=3	41223.3	Cytosol	1	0.985713	0.916109	0.288234	0.0987151	0.0745798	0.0456639	0.0379078	0.0353672	0.0402538	1	1.14004	0.98146	0.375517	0.127601	0.0900814	0.0459877	0.0495287	0.0388434	0.0415002	1	1.00052	0.952831	0.301875	0.123634	0.0818905	0.0416526	0.0398806	0.0381793	0.0332424	1	1.02738	0.992575	0.443305	0.142297	0.0942207	0.0387549	0.0407625	0.0331338	0.0305083	1	1.12385	0.973622	0.394259	0.128736
LPOA	P45464	Penicillin-binding protein activator LpoA OS=Escherichia coli (strain K12) GN=lpoA PE=1 SV=1	78508.0	Outer_membrane	1	1.05636	1.04096	0.926728	0.551938	0.416987	0.22751	0.216076	0.16818	0.146682	1	1.05216	1.04127	0.967016	0.602302	0.470862	0.261417	0.231749	0.177081	0.155787	1	1.05994	1.08328	1.04732	0.631451	0.456228	0.269973	0.234207	0.179756	0.155995	1	1.01371	1.02025	0.862471	0.439053	0.342685	0.200574	0.160622	0.122163	0.0971451	1	1.06234	1.02695	0.888718	0.445288
LPOB	P0AB38	Penicillin-binding protein activator LpoB OS=Escherichia coli (strain K12) GN=lpoB PE=1 SV=1	24162.6	Outer_membrane	1	1.04393	1.04663	0.86845	0.553876	0.213397	0.114601	0.126607	0.118669	0.115973	1	1.10357	1.08234	0.974485	0.65703	0.264708	0.155289	0.15332	0.144684	0.127045	1	1.04946	1.05303	0.969459	0.646523	0.257857	0.134438	0.141199	0.12387	0.113936	1	1.09061	1.01126	0.69852	0.386495	0.221621	0.0962412	0.0918235	0.0859114	0.0754693	1	1.03188	0.999569	0.711143	0.384377
LPP	P69776	Major outer membrane prolipoprotein Lpp OS=Escherichia coli (strain K12) GN=lpp PE=1 SV=1	9979.46	Outer_membrane	1	1.12145	1.19423	0.980459	1.27521	1.58515	1.41793	1.26924	1.29653	1.30864	1	0.972493	1.05835	0.944459	1.12307	1.1582	0.993695	1.09773	1.0799	1.19413	1	0.993461	1.01039	0.832982	1.15208	1.08066	1.20147	1.18191	1.18125	1.3505	1	1.17868	1.17455	0.926016	0.921543	0.813387	1.91021	2.32969	2.32077	2.35653	1	1.16849	1.05445	0.972003	0.896417
LPTA	P0ADV1	Lipopolysaccharide export system protein LptA OS=Escherichia coli (strain K12) GN=lptA PE=1 SV=1	24468.5	Periplasm	1	1.07496	1.09153	1.03398	0.975114	0.993953	0.821406	1.03992	1.00851	0.97817	1	1.02634	1.05356	1.10751	1.08228	1.05804	0.87509	0.975739	0.953481	0.990067	1	1.06436	1.07342	1.04548	1.01227	0.965805	0.819836	0.963411	0.945711	0.992897	1	1.13402	1.03897	0.867104	0.768625	0.86786	0.884074	0.970613	0.975974	0.903828	1	1.01522	1.0381	0.848038	0.723858
LPTB	P0A9V1	Lipopolysaccharide export system ATP-binding protein LptB OS=Escherichia coli (strain K12) GN=lptB PE=1 SV=2	28445.3	Cytosol	1	1.04954	0.998877	0.708948	0.1978	0.0552823	0.0288882	0.0335482	0.0264513	0.0253455	1	1.04099	0.989692	0.708889	0.193659	0.0655055	0.0406422	0.0376156	0.0315196	0.0308338	1	1.04713	1.01733	0.713303	0.183275	0.0559197	0.0324983	0.0360016	0.029604	0.0286263	1	1.02632	1.02843	0.743649	0.288556	0.109888	0.0378997	0.0359432	0.0251832	0.0263438	1	1.0747	0.999098	0.746756	0.266531
LPTC	P0ADV9	Lipopolysaccharide export system protein LptC OS=Escherichia coli (strain K12) GN=lptC PE=1 SV=1	24439.1	Inner_membrane	1	1.08504	1.04598	0.693146	0.398124	0.202344	0.0692539	0.0694546	0.0645283	0.056817	1	1.05524	0.999991	0.697063	0.396192	0.211761	0.0736661	0.0731399	0.0700901	0.0636535	1	1.03158	1.02088	0.656521	0.389178	0.210223	0.0872935	0.072579	0.0737811	0.0746846	1	1.01694	0.991	0.725338	0.393968	0.161544	0.0593595	0.0575061	0.0442365	0.0460183	1	1.04481	1.00885	0.631935	0.299341
LPTD	P31554	LPS-assembly protein LptD OS=Escherichia coli (strain K12) GN=lptD PE=1 SV=2	96030.7	Outer_membrane	1	1.07178	1.04087	0.769185	0.740831	0.784453	0.572642	0.683958	0.580781	0.375629	1	1.11644	1.07878	0.71178	0.760447	0.761371	0.61267	0.668012	0.587395	0.384978	1	1.0742	1.00232	0.712635	0.745107	0.673979	0.570008	0.634257	0.581317	0.362934	1	1.05628	1.06684	0.859179	0.656561	0.568529	0.458086	0.476556	0.422792	0.244106	1	1.08414	1.03303	0.893806	0.681213
LPTE	P0ADC1	LPS-assembly lipoprotein LptE OS=Escherichia coli (strain K12) GN=lptE PE=1 SV=1	23462.6	Outer_membrane	1	1.13444	1.04451	0.778996	0.652672	0.646788	0.444182	0.514839	0.467075	0.365336	1	1.10651	1.08123	0.752693	0.659903	0.634786	0.507616	0.546011	0.490247	0.388915	1	1.03922	1.02145	0.729847	0.696383	0.619488	0.470972	0.548234	0.476937	0.397966	1	1.21719	1.06392	0.837989	0.581902	0.630089	0.464956	0.493932	0.433078	0.297795	1	1.06865	1.08032	0.788856	0.572941
LPTF	P0AF98	Lipopolysaccharide export system permease protein LptF OS=Escherichia coli (strain K12) GN=lptF PE=1 SV=1	43195.6	Inner_membrane	1	1.07034	0.987571	0.639173	0.271852	0.165601	0.104548	0.133245	0.0956655	0.0929415	1	1.07679	1.00713	0.695215	0.312882	0.198473	0.136928	0.16167	0.138668	0.125685	1	1.05816	0.996951	0.697114	0.278792	0.169055	0.12097	0.138301	0.118399	0.0910239	1	1.04597	1.01292	0.739452	0.337523	0.166863	0.0960109	0.0883554	0.0777992	0.058363	1	1.0857	1.02325	0.783421	0.338388
LPTG	P0ADC6	Lipopolysaccharide export system permease protein LptG OS=Escherichia coli (strain K12) GN=lptG PE=1 SV=1	43488.5	Inner_membrane	1	1.03626	1.00239	0.620347	0.289467	0.169038	0.0773449	0.0861074	0.0806299	0.0638024	1	1.0495	1.02351	0.781901	0.420483	0.220441	0.14074	0.13864	0.12626	0.101562	1	1.0647	1.03435	0.647856	0.289238	0.188893	0.0976971	0.102189	0.0794579	0.0786273	1	1.01921	1.03529	0.793372	0.345981	0.145149	0.0710631	0.0629708	0.0538925	0.0441385	1	1.028	1.04242	0.807189	0.397026
LPXA	P0A722	Acyl-[acyl-carrier-protein]--UDP-N-acetylglucosamine O-acyltransferase OS=Escherichia coli (strain K12) GN=lpxA PE=1 SV=1	30639.2	Cytosol	1	1.08829	1.03613	1.05634	1.02224	0.947269	0.0596456	0.039949	0.0249908	0.0254264	1	1.09338	1.0676	1.07802	0.986577	0.93341	0.0618055	0.0375366	0.0252916	0.0252504	1	1.12597	1.07188	1.09972	1.02408	0.945345	0.0565956	0.041424	0.0257328	0.0279834	1	1.0017	1.06404	0.887977	0.792228	0.700847	0.1131	0.0482109	0.0346107	0.0315057	1	1.08483	1.04802	0.927697	0.771383
LPXB	P10441	Lipid-A-disaccharide synthase OS=Escherichia coli (strain K12) GN=lpxB PE=1 SV=2	47566.8	Cytosol	1	1.08518	1.06342	0.606127	0.130695	0.108592	0.0506686	0.048392	0.036546	0.0443585	1	1.07791	1.03046	0.597044	0.157276	0.111163	0.0540344	0.0571132	0.0412009	0.0458078	1	1.03657	1.03353	0.575935	0.157758	0.115267	0.0675629	0.0649067	0.0524022	0.0580521	1	1.07697	1.04337	0.52382	0.136556	0.0934699	0.0448981	0.0428969	0.0317086	0.0315471	1	1.02941	1.03159	0.520669	0.157498
LPXC	P0A725	UDP-3-O-acyl-N-acetylglucosamine deacetylase OS=Escherichia coli (strain K12) GN=lpxC PE=1 SV=1	37713.8	Cytosol	1	1.06079	1.02851	0.539408	0.158023	0.106763	0.0515807	0.0486303	0.0381812	0.0362888	1	1.06528	1.02139	0.552942	0.175196	0.127757	0.0720058	0.0706236	0.0698802	0.056017	1	1.06177	1.01515	0.546204	0.155609	0.113808	0.0651713	0.0569819	0.0501106	0.0497226	1	1.03414	0.987711	0.503269	0.137953	0.0971233	0.0417018	0.0398415	0.0340414	0.0299737	1	1.05692	0.997517	0.523122	0.155066
LPXD	P21645	UDP-3-O-(3-hydroxymyristoyl)glucosamine N-acyltransferase OS=Escherichia coli (strain K12) GN=lpxD PE=1 SV=2	39622.8	Cytosol	1	1.03597	0.948583	0.371117	0.0962161	0.0712277	0.0405264	0.041028	0.0355654	0.033119	1	1.07043	0.959407	0.325518	0.0840511	0.0642497	0.0385919	0.0396394	0.0357348	0.0288415	1	1.0649	0.939019	0.296707	0.0874714	0.0586413	0.0354282	0.0381008	0.0337681	0.0314142	1	1.07547	0.911525	0.37467	0.112722	0.0666899	0.0271516	0.0268336	0.0198953	0.0196128	1	1.07735	0.911078	0.369186	0.125862
LPXH	P43341	UDP-2,3-diacylglucosamine hydrolase OS=Escherichia coli (strain K12) GN=lpxH PE=1 SV=2	29797.9	Cytosol	1	1.07011	0.978626	0.714753	0.43047	0.389538	0.271571	0.327589	0.231544	0.158426	1	1.07487	1.04471	0.74995	0.563256	0.525677	0.382394	0.418936	0.263891	0.204349	1	1.06274	1.04161	0.637688	0.305671	0.259689	0.202162	0.196753	0.137121	0.101623	1	1.07425	1.06692	0.723894	0.508361	0.486434	0.417803	0.388729	0.326475	0.227029	1	1.06372	1.05663	0.705237	0.423241
LPXL	P0ACV0	Lipid A biosynthesis lauroyltransferase OS=Escherichia coli (strain K12) GN=lpxL PE=1 SV=1	39793.4	Inner_membrane	1	1.05337	0.986789	0.87908	0.573069	0.333676	0.0558428	0.0536277	0.0447186	0.045912	1	1.0949	1.049	0.867308	0.650808	0.437415	0.0447431	0.0443405	0.0403176	0.045358	1	1.08395	1.05977	0.912851	0.586173	0.395643	0.0536622	0.0500499	0.0447061	0.040316	1	1.13521	1.04846	0.821458	0.482424	0.263909	0.0631911	0.0607631	0.0519966	0.0501219	1	1.11085	1.04534	0.806651	0.455969
LPXM	P24205	Lipid A biosynthesis myristoyltransferase OS=Escherichia coli (strain K12) GN=lpxM PE=1 SV=1	41625.3	Inner_membrane	1	1.03203	1.03594	0.935126	0.674204	0.243694	0.0426659	0.0399613	0.0333838	0.0276564	1	1.05633	1.0279	0.967771	0.708106	0.315029	0.043388	0.0459774	0.0366055	0.0356556	1	1.06404	1.06745	1.031	0.766116	0.341573	0.0492972	0.0478538	0.0331615	0.0321232	1	1.07345	1.06331	0.854019	0.604265	0.150886	0.0376012	0.0407659	0.0323109	0.0319578	1	1.06532	1.05219	0.882055	0.617189
LPXT	P76445	Lipid A 1-diphosphate synthase OS=Escherichia coli (strain K12) GN=lpxT PE=1 SV=2	29319.3	Inner_membrane	1	1.04541	1.01221	0.738356	0.552715	0.521669	0.352364	0.33487	0.192556	0.108152	1	1.06084	1.03785	0.665639	0.484135	0.470685	0.352501	0.29137	0.163353	0.100495	1	1.0388	1.0089	0.704897	0.50962	0.468406	0.341547	0.30367	0.166837	0.101167	1	1.01	1.01284	0.551149	0.291242	0.261653	0.212227	0.123397	0.0665217	0.0443748	1	0.991888	1.0231	0.600126	0.354572
LRHA	P36771	Probable HTH-type transcriptional regulator LrhA OS=Escherichia coli (strain K12) GN=lrhA PE=4 SV=2	36862.3	Cytosol	1	1.04498	0.98871	0.706634	0.533713	0.420105	0.0552928	0.0497531	0.0379475	0.0343258	1	1.02781	1.02067	0.701464	0.515883	0.395758	0.050896	0.0495169	0.0412065	0.0393876	1	1.03429	0.998181	0.751662	0.584301	0.424131	0.0623207	0.0503816	0.0378079	0.0396771	1	1.02483	1.05734	0.508408	0.200246	0.174051	0.0575132	0.0567928	0.0407761	0.042505	1	1.10681	1.0024	0.625329	0.313303
LRP	P0ACJ0	Leucine-responsive regulatory protein OS=Escherichia coli (strain K12) GN=lrp PE=1 SV=2	21280.7	Cytosol	1	1.08171	1.0649	0.857751	0.176492	0.109873	0.0547784	0.0516676	0.044998	0.0436855	1	1.08518	1.0605	0.818149	0.128816	0.0669208	0.029967	0.0284881	0.0215439	0.023785	1	1.05537	1.0297	0.838191	0.17129	0.107002	0.0418238	0.0373334	0.025779	0.0277544	1	1.03832	0.982291	0.731034	0.166431	0.10117	0.0398947	0.043133	0.0381812	0.0363884	1	1.0341	0.980203	0.717937	0.161633
LSRF	P76143	3-hydroxy-5-phosphonooxypentane-2,4-dione thiolase OS=Escherichia coli (strain K12) GN=lsrF PE=1 SV=1	35594.6	Cytosol	1	1.06168	1.07962	0.891218	0.767539	0.761577	0.597152	0.625473	0.208285	0.0463769	1	1.06127	1.03931	0.872892	0.707209	0.692288	0.556388	0.547815	0.184392	0.0469317	1	1.07191	1.04172	0.851144	0.660115	0.620211	0.543677	0.555233	0.173492	0.0357359	1	1.04705	1.04935	0.813392	0.609367	0.566364	0.492244	0.511828	0.171488	0.0356908	1	1.07451	1.07457	0.790275	0.556671
LTAE	P75823	Low specificity L-threonine aldolase OS=Escherichia coli (strain K12) GN=ltaE PE=1 SV=1	39678.8	Cytosol	1	1.05126	1.01745	0.85068	0.707516	0.50187	0.124382	0.101326	0.0912208	0.0853062	1	1.06595	1.04313	0.893125	0.698415	0.52892	0.108207	0.111653	0.0838102	0.0835241	1	1.08269	1.0363	0.938575	0.732423	0.555657	0.0851732	0.0831068	0.054634	0.0522237	1	1.00437	1.01977	0.800854	0.560307	0.312926	0.0609581	0.0448117	0.0405873	0.0405522	1	1.07548	1.02667	0.805894	0.522692
LUXS	P45578	S-ribosylhomocysteine lyase OS=Escherichia coli (strain K12) GN=luxS PE=1 SV=3	20949.7	Cytosol	1	1.09222	1.05178	0.971533	0.796206	0.600063	0.312868	0.327607	0.331815	0.354865	1	1.10924	1.01286	1.02996	0.837933	0.646457	0.330963	0.350352	0.352163	0.38386	1	1.10973	1.06438	1.06419	0.871395	0.659404	0.336174	0.336357	0.351815	0.369056	1	1.05224	0.970729	0.896889	0.674729	0.428832	0.290986	0.280924	0.309749	0.318379	1	1.01479	1.01255	0.861919	0.690659
LYSC	P08660	Lysine-sensitive aspartokinase 3 OS=Escherichia coli (strain K12) GN=lysC PE=1 SV=2	51307.4	Cytosol	1	1.06033	1.00838	0.540846	0.158626	0.126326	0.075854	0.0705331	0.053565	0.0548079	1	1.08063	1.0221	0.535373	0.157022	0.115144	0.0627977	0.0629564	0.0503627	0.0527312	1	1.07342	1.01051	0.582244	0.181018	0.137306	0.0830726	0.0797565	0.0680622	0.0659413	1	1.08125	1.03275	0.656442	0.181893	0.130023	0.0906886	0.0832807	0.0629238	0.0638961	1	1.06992	1.0784	0.620317	0.125573
LYSP	P25737	Lysine-specific permease OS=Escherichia coli (strain K12) GN=lysP PE=1 SV=5	56920.3	Inner_membrane	1	1.09081	1.02612	0.692342	0.478902	0.481137	0.27963	0.185583	0.10406	0.0779756	1	1.06948	1.02905	0.672152	0.476628	0.44893	0.300955	0.258176	0.146004	0.0893726	1	1.04194	1.00657	0.612475	0.374286	0.325105	0.220121	0.177027	0.113117	0.0753111	1	1.03457	1.03839	0.701771	0.502469	0.395441	0.27662	0.202078	0.126239	0.104221	1	1.13888	1.03418	0.616778	0.348627
LYSS	P0A8N3	Lysine--tRNA ligase OS=Escherichia coli (strain K12) GN=lysS PE=1 SV=2	63124.1	Cytosol	1	1.0679	1.01366	0.29357	0.0970801	0.068943	0.0311941	0.0318653	0.027211	0.0255854	1	1.00843	0.99325	0.24796	0.0915654	0.0610932	0.0280959	0.0288204	0.0255152	0.0261467	1	1.06775	1.06261	0.257613	0.124122	0.0840796	0.0241231	0.0248888	0.0224595	0.0198275	1	1.13496	1.06936	0.355948	0.10459	0.0625132	0.0251118	0.0270103	0.0240237	0.0218034	1	1.14243	1.09244	0.371034	0.12127
LYSU	P0A8N5	Lysine--tRNA ligase, heat inducible OS=Escherichia coli (strain K12) GN=lysU PE=1 SV=2	62430.4	Cytosol	1	1.05539	1.02727	0.237336	0.0795619	0.0580325	0.027041	0.0283826	0.0211555	0.0195174	1	1.02988	1.01864	0.221291	0.0856003	0.0614383	0.0285369	0.0292189	0.0230125	0.0198641	1	1.03099	0.998493	0.203213	0.0883455	0.0558775	0.0249651	0.025998	0.0178462	0.0169669	1	1.11845	1.07238	0.367738	0.124441	0.0763866	0.0282012	0.0272471	0.0217166	0.0186304	1	1.09569	1.12402	0.374656	0.148016
MAEA	P26616	NAD-dependent malic enzyme OS=Escherichia coli (strain K12) GN=maeA PE=1 SV=4	68999.3	Cytosol	1	1.08139	0.891085	0.305951	0.118452	0.0935878	0.0461365	0.0385838	0.033238	0.0314309	1	1.04694	0.888055	0.274095	0.110799	0.0833934	0.044373	0.0347373	0.0318302	0.0271057	1	1.07901	0.90633	0.275232	0.121924	0.088739	0.0389101	0.0383385	0.0322165	0.0303686	1	1.08019	0.886548	0.410602	0.135613	0.0886922	0.0452692	0.039822	0.0351275	0.0380889	1	1.08352	0.865761	0.39646	0.140356
MAEB	P76558	NADP-dependent malic enzyme OS=Escherichia coli (strain K12) GN=maeB PE=1 SV=1	92044.5	Cytosol	1	1.04142	1.00789	1.02773	0.974296	0.836597	0.0609409	0.0431689	0.0336573	0.0318092	1	1.03203	1.01292	1.02775	1.02979	0.908281	0.0594843	0.0479997	0.0415909	0.043787	1	0.979548	0.934408	0.944936	0.946135	0.793989	0.0696644	0.0547584	0.0457021	0.0466452	1	1.0545	1.03609	0.95057	0.81492	0.658802	0.0723572	0.0685921	0.0581509	0.0586366	1	1.09342	1.06782	0.98734	0.831173
MAK	P23917	Fructokinase OS=Escherichia coli (strain K12) GN=mak PE=1 SV=2	34883.9	Cytosol	1	1.04414	1.02202	0.793645	0.628749	0.47938	0.0503107	0.0452397	0.0343942	0.034952	1	1.06268	1.02897	0.735765	0.500664	0.387336	0.0685462	0.0768575	0.0520679	0.0584366	1	1.07745	1.05735	0.851917	0.63848	0.555491	0.0920629	0.098236	0.0601683	0.0628234	1	1.06614	1.03875	0.752206	0.54403	0.383667	0.0422345	0.0465048	0.0397853	0.0355084	1	1.07358	1.03664	0.727737	0.510914
MALE	P0AEX9	Maltose-binding periplasmic protein OS=Escherichia coli (strain K12) GN=malE PE=1 SV=1	52297.7	Periplasm	1	1.04555	1.02233	1.08069	1.03926	0.439282	0.0692993	0.0711605	0.07574	0.100996	1	1.09544	1.05684	1.16238	1.14874	0.548321	0.0686776	0.0693674	0.0715832	0.09557	1	1.05908	1.06848	1.19242	1.19614	0.590013	0.0670906	0.069397	0.070269	0.091015	1	1.04437	1.00091	0.894332	0.798582	0.446902	0.0791382	0.0675474	0.0672837	0.0714442	1	1.08583	1.06807	0.957228	0.845399
MALF	P02916	Maltose transport system permease protein MalF OS=Escherichia coli (strain K12) GN=malF PE=1 SV=1	62418.4	Inner_membrane	1	1.08998	0.992761	0.796057	0.558435	0.415327	0.167752	0.177306	0.119096	0.0943085	1	1.09565	1.04966	0.866399	0.658443	0.512482	0.255757	0.216504	0.168357	0.129471	1	1.02136	1.04266	0.837578	0.64865	0.471139	0.23166	0.217874	0.159035	0.122076	1	1.05943	1.04729	0.671784	0.390745	0.245642	0.116153	0.091203	0.0772119	0.0617583	1	1.06024	1.03779	0.666349	0.343994
MALK	P68187	Maltose/maltodextrin import ATP-binding protein MalK OS=Escherichia coli (strain K12) GN=malK PE=1 SV=1	44573.1	Cytosol	1	1.06035	0.98884	0.75695	0.571645	0.268588	0.0588635	0.059211	0.0439749	0.0486996	1	1.04365	0.993893	0.715026	0.530155	0.2783	0.0551915	0.0519516	0.0431635	0.0378866	1	1.03255	0.987448	0.705432	0.525393	0.284416	0.047423	0.051127	0.0401844	0.0374735	1	1.01238	0.963468	0.52517	0.237506	0.119018	0.0441488	0.0511144	0.0417562	0.0367022	1	1.07732	1.02469	0.544442	0.245913
MALM	P03841	Maltose operon periplasmic protein OS=Escherichia coli (strain K12) GN=malM PE=3 SV=1	36334.8	Periplasm	1	0.82429	0.823833	0.681238	0.501564	0.273471	0.126061	0.13668	0.153016	0.175755	1	0.887094	0.981469	0.762557	0.564122	0.318225	0.142372	0.190074	0.172331	0.198537	1	0.834129	0.874931	0.805878	0.603048	0.35126	0.144366	0.157227	0.182038	0.213045	1	1.26159	1.14209	0.769524	0.524149	0.447591	0.2294	0.261789	0.374536	0.324421	1	1.12201	1.02246	0.690361	0.43611
MALP	P00490	Maltodextrin phosphorylase OS=Escherichia coli (strain K12) GN=malP PE=1 SV=7	103240.0	Inner_membrane	1	1.07774	1.00917	0.964141	0.783985	0.382173	0.0316895	0.0325726	0.0282155	0.0264141	1	1.10706	1.04197	1.00991	0.816468	0.451046	0.0343585	0.0364819	0.032081	0.0295487	1	1.09093	1.04282	1.01533	0.772662	0.441162	0.0297786	0.0355353	0.0302026	0.029341	1	1.02384	1.02423	0.830477	0.550798	0.162038	0.0315576	0.0312837	0.0265107	0.0255576	1	1.04657	1.02881	0.854961	0.542209
MALQ	P15977	4-alpha-glucanotransferase OS=Escherichia coli (strain K12) GN=malQ PE=1 SV=2	87330.4	Cytosol	1	1.08761	0.988596	0.2841	0.094238	0.0663642	0.0370218	0.0346747	0.0260715	0.0257172	1	1.06246	1.0287	0.232395	0.0820248	0.0578966	0.0330343	0.0316434	0.0282163	0.0260655	1	1.07775	1.03894	0.254797	0.103733	0.0638664	0.030137	0.0324396	0.0251628	0.0256778	1	1.05439	1.02469	0.467904	0.172472	0.121579	0.0603596	0.0652877	0.0563916	0.0569968	1	1.0692	1.02836	0.461792	0.158759
MALT	P06993	HTH-type transcriptional regulator MalT OS=Escherichia coli (strain K12) GN=malT PE=1 SV=2	108838.0	Cytosol	1	1.04647	0.940237	0.410574	0.156864	0.119166	0.0622218	0.0630077	0.0515137	0.0577835	1	1.03953	0.990776	0.498539	0.207046	0.149584	0.0883391	0.0842263	0.0738488	0.0627779	1	1.04114	0.953492	0.44732	0.193501	0.159833	0.0947973	0.0752682	0.0676153	0.0643413	1	0.992233	0.921579	0.503509	0.191421	0.12872	0.0586252	0.0563739	0.0411039	0.0395525	1	0.926364	0.826127	0.390745	0.147996
MALX	P19642	PTS system maltose-specific EIICB component OS=Escherichia coli (strain K12) GN=malX PE=1 SV=3	60885.0	Inner_membrane	1	1.0694	1.03993	0.556312	0.201373	0.123109	0.0631387	0.0589945	0.0488752	0.0386001	1	1.0386	1.02705	0.525569	0.186402	0.115806	0.0628736	0.0595194	0.0477182	0.0435924	1	1.05762	1.03509	0.517693	0.165479	0.106698	0.0562694	0.057791	0.0454119	0.0386466	1	1.05074	1.01155	0.536569	0.201071	0.131511	0.0710286	0.082078	0.0678123	0.0586752	1	1.05181	1.04014	0.466909	0.145163
MALY	P23256	Protein MalY OS=Escherichia coli (strain K12) GN=malY PE=1 SV=1	47736.5	Cytosol	1	1.07643	1.04851	0.791899	0.392645	0.131996	0.0713252	0.0675501	0.0530891	0.0552853	1	0.996101	0.990102	0.788414	0.369127	0.118164	0.0592072	0.0630232	0.0568255	0.0515413	1	1.08264	1.05895	0.860694	0.32364	0.090564	0.0374253	0.0399776	0.0322783	0.0281401	1	1.11096	1.06707	0.662018	0.24117	0.106754	0.0442948	0.047171	0.0455885	0.0384966	1	1.10702	1.03796	0.743477	0.313139
MANA	P00946	Mannose-6-phosphate isomerase OS=Escherichia coli (strain K12) GN=manA PE=1 SV=1	47978.6	Cytosol	1	1.05073	1.01888	1.00812	0.220823	0.0714472	0.0366273	0.0400674	0.0311861	0.0254416	1	1.10711	1.08316	1.07023	0.208719	0.0730634	0.0385172	0.0364748	0.0280041	0.0267131	1	1.03057	1.02333	1.07206	0.165017	0.0614783	0.0268537	0.0284563	0.0266335	0.0239634	1	0.971974	1.05292	0.849353	0.203405	0.124824	0.0646933	0.0839241	0.0526558	0.0654757	1	1.09831	1.05705	0.957781	0.205037
MANX	P69797	PTS system mannose-specific EIIAB component OS=Escherichia coli (strain K12) GN=manX PE=1 SV=2	40754.6	Cytosol	1	1.01743	1.0101	0.692962	0.0862374	0.0602516	0.0303811	0.0343599	0.0260737	0.022932	1	1.02941	1.03255	0.656984	0.102298	0.066913	0.0352154	0.0358702	0.0317942	0.0290445	1	1.01477	0.998039	0.661006	0.0846597	0.0578869	0.031608	0.0372272	0.0343238	0.0313268	1	1.00942	1.03543	0.683969	0.191111	0.105823	0.0447006	0.0463537	0.0384293	0.0330089	1	1.09208	1.02914	0.707919	0.199703
MANY	P69801	PTS system mannose-specific EIIC component OS=Escherichia coli (strain K12) GN=manY PE=1 SV=1	28419.2	Inner_membrane	1	1.05504	1.0739	0.635942	0.293154	0.242209	0.121316	0.0946637	0.0507142	0.0457566	1	1.05935	1.04571	0.702788	0.388467	0.312374	0.177032	0.168796	0.110914	0.10121	1	1.03573	1.03348	0.564039	0.232591	0.176554	0.081671	0.0773795	0.0443519	0.0419455	1	1.06277	1.02028	0.534299	0.229642	0.172216	0.121371	0.0839592	0.051569	0.0477342	1	1.0544	1.01314	0.566959	0.244745
MANZ	P69805	PTS system mannose-specific EIID component OS=Escherichia coli (strain K12) GN=manZ PE=1 SV=2	33627.3	Inner_membrane	1	1.05565	1.03913	1.09476	1.2492	1.07965	0.640673	0.344008	0.166166	0.111122	1	1.09297	1.07998	1.03844	1.34583	1.17804	0.63914	0.377178	0.160978	0.110541	1	1.07219	1.02185	1.07202	1.30401	1.16919	0.654193	0.342215	0.140832	0.0956386	1	1.04963	1.04978	0.843599	0.774218	0.641784	0.520254	0.21081	0.0997753	0.0688079	1	1.05855	1.02216	0.894764	0.800676
MAP	P0AE18	Methionine aminopeptidase OS=Escherichia coli (strain K12) GN=map PE=1 SV=1	33836.0	Cytosol	1	1.08225	1.05469	0.4028	0.0886524	0.0610045	0.0308491	0.0327775	0.0230102	0.0218271	1	1.09416	1.06371	0.375581	0.0846767	0.0674121	0.034627	0.0341591	0.0237461	0.0218369	1	1.10621	0.984779	0.348269	0.0787978	0.0576643	0.0290498	0.0284868	0.020282	0.0172595	1	1.0628	1.08903	0.483272	0.143446	0.0924864	0.035122	0.0375162	0.0270593	0.0269628	1	1.07544	1.05106	0.443634	0.11982
MATP	P0A8N0	Macrodomain Ter protein OS=Escherichia coli (strain K12) GN=matP PE=1 SV=1	21349.0	Cytosol	1	1.09107	1.02611	0.545085	0.258244	0.183114	0.114442	0.12134	0.0946525	0.0817189	1	1.08554	1.01796	0.457172	0.164766	0.122969	0.0672173	0.0739738	0.0669996	0.0621892	1	1.08644	1.04782	0.418027	0.165778	0.116322	0.0619603	0.0591539	0.0489384	0.0499277	1	1.04984	1.05387	0.502587	0.173652	0.118264	0.0442851	0.0475924	0.0334924	0.0393608	1	1.04925	1.0409	0.508937	0.181132
MAZE	P0AE72	Antitoxin MazE OS=Escherichia coli (strain K12) GN=mazE PE=1 SV=1	10724.9	Cytosol	1	1.06178	1.02329	0.575525	0.271164	0.202374	0.139554	0.150742	0.119871	0.103187	1	1.05823	1.02214	0.522694	0.197108	0.145316	0.0933286	0.0850879	0.0622533	0.0656513	1	1.03844	1.00375	0.518388	0.188234	0.141576	0.0834875	0.0860484	0.0673331	0.0732337	1	1.24057	1.03999	0.601262	0.322936	0.422429	0.231414	0.222275	0.199129	0.16842	1	1.02595	0.976025	0.592757	0.444866
MAZF	P0AE70	Endoribonuclease toxin MazF OS=Escherichia coli (strain K12) GN=mazF PE=1 SV=1	14094.5	Cytosol	1	1.04121	1.03422	0.671131	0.387292	0.284275	0.0939279	0.0665066	0.0498594	0.0508764	1	1.04066	1.0347	0.687806	0.39194	0.301703	0.0918483	0.0745225	0.0556011	0.0593634	1	1.01553	1.03504	0.635698	0.354396	0.270549	0.0796153	0.0645893	0.0450136	0.0446357	1	1.18867	0.999775	0.605584	0.343889	0.368884	0.099859	0.0871085	0.0683797	0.0673825	1	1.01997	1.00965	0.511593	0.237388
MAZG	P0AEY3	Nucleoside triphosphate pyrophosphohydrolase OS=Escherichia coli (strain K12) GN=mazG PE=1 SV=1	33314.2	Cytosol	1	1.07887	1.02386	0.657278	0.256358	0.116218	0.0619222	0.0640342	0.0585254	0.0481031	1	1.04508	1.0266	0.690319	0.266333	0.114107	0.0468047	0.0597822	0.0474337	0.0406583	1	1.07742	1.02783	0.752076	0.272835	0.0910165	0.0406661	0.0394184	0.0343422	0.0353336	1	1.05109	1.02773	0.67361	0.373451	0.216622	0.0502842	0.0522419	0.0436347	0.0439938	1	1.03403	1.05106	0.610233	0.316923
MCRB	P15005	5-methylcytosine-specific restriction enzyme B OS=Escherichia coli (strain K12) GN=mcrB PE=1 SV=3	60569.7	Cytosol	1	1.03404	0.998661	0.44367	0.143229	0.100621	0.0533215	0.0500477	0.0383843	0.0433071	1	1.04442	1.01136	0.454004	0.148078	0.10871	0.0556781	0.0531393	0.037443	0.0388991	1	1.03014	0.986476	0.428774	0.138511	0.0983039	0.0488878	0.050836	0.0421569	0.0373024	1	1.02254	1.01849	0.438896	0.122844	0.0886707	0.0482469	0.0487689	0.0410575	0.0333606	1	1.03302	1.01242	0.453897	0.130668
MDAB	P0AEY5	Modulator of drug activity B OS=Escherichia coli (strain K12) GN=mdaB PE=1 SV=1	25085.2	Cytosol	1	1.06018	1.05792	0.932788	0.390088	0.207314	0.10369	0.117056	0.0508342	0.0328662	1	1.05751	1.04657	0.9492	0.393186	0.185102	0.0999958	0.0938984	0.0493593	0.0335144	1	1.03083	1.00439	0.915152	0.325017	0.166839	0.0995015	0.0823063	0.046495	0.0323439	1	1.01926	1.06448	0.90073	0.41849	0.211691	0.124808	0.108517	0.0671087	0.0603238	1	1.10172	1.06484	0.946197	0.408538
MDH	P61889	Malate dehydrogenase OS=Escherichia coli (strain K12) GN=mdh PE=1 SV=1	37300.7	Cytosol	1	1.05652	1.04187	0.979651	0.178586	0.0722056	0.025737	0.0259841	0.0211379	0.019198	1	1.0722	1.0552	1.00931	0.154478	0.0726687	0.0327942	0.0321112	0.0243461	0.0232611	1	1.06841	1.07397	1.03049	0.120452	0.0588397	0.0230536	0.0242612	0.0211686	0.0203233	1	0.966734	0.94799	0.78689	0.166543	0.0672781	0.0373973	0.032182	0.0268969	0.0241329	1	1.08839	1.03267	0.829654	0.176612
MDLA	P77265	Multidrug resistance-like ATP-binding protein MdlA OS=Escherichia coli (strain K12) GN=mdlA PE=3 SV=1	68437.8	Inner_membrane	1	1.05614	1.02357	0.498686	0.146377	0.0995403	0.0485779	0.0480631	0.0375236	0.0384971	1	1.0555	1.02848	0.503844	0.149451	0.097957	0.0508578	0.0473585	0.0377158	0.0353422	1	1.05062	1.00532	0.509235	0.150168	0.0944529	0.0487883	0.0477123	0.0349217	0.0372852	1	1.03056	1.02204	0.529559	0.172374	0.118528	0.0524475	0.0527765	0.0404618	0.0384252	1	1.0517	1.02938	0.524947	0.139616
MDLB	P0AAG5	Multidrug resistance-like ATP-binding protein MdlB OS=Escherichia coli (strain K12) GN=mdlB PE=1 SV=1	66842.4	Inner_membrane	1	1.05988	1.03184	0.547197	0.144019	0.102537	0.0544293	0.0502732	0.0364937	0.0375504	1	1.06228	1.01318	0.500008	0.149308	0.100235	0.053178	0.0513021	0.0402267	0.0409129	1	1.04499	1.01259	0.532907	0.148821	0.115416	0.0553456	0.0528213	0.0403497	0.0380859	1	1.06857	1.03427	0.492486	0.13928	0.0874433	0.0486446	0.0500256	0.0340144	0.0377473	1	1.0618	1.02609	0.47688	0.142461
MDOB	P39401	Phosphoglycerol transferase I OS=Escherichia coli (strain K12) GN=mdoB PE=3 SV=2	96324.2	Inner_membrane	1	1.04058	0.955403	0.333588	0.132417	0.0948809	0.0513296	0.0515938	0.0430073	0.0378722	1	1.05368	0.985812	0.305827	0.146193	0.0973866	0.059988	0.0646512	0.0518917	0.0512779	1	1.05509	1.00057	0.323839	0.160927	0.118191	0.0694055	0.0667283	0.0602532	0.0534177	1	1.03673	1.02228	0.38279	0.148658	0.0828155	0.0619785	0.0487409	0.0413672	0.0363633	1	1.04867	1.00599	0.368863	0.150004
MDOD	P40120	Glucans biosynthesis protein D OS=Escherichia coli (strain K12) GN=mdoD PE=1 SV=3	68444.5	Periplasm	1	1.07244	1.0281	0.959714	0.207424	0.0958886	0.0491065	0.0438286	0.0319036	0.0317919	1	1.05549	1.06919	0.924501	0.209283	0.103103	0.0457323	0.0361705	0.0275754	0.0245704	1	1.0622	1.03714	0.943562	0.1755	0.0855738	0.0431611	0.0422786	0.0349932	0.0297671	1	1.07233	1.0615	0.898672	0.222582	0.0956963	0.0391972	0.0393064	0.0318539	0.024631	1	1.08631	1.06196	0.929035	0.203989
MDOG	P33136	Glucans biosynthesis protein G OS=Escherichia coli (strain K12) GN=mdoG PE=1 SV=1	66355.2	Periplasm	1	1.06533	1.03542	1.06752	0.999691	0.365209	0.0479881	0.0445845	0.0357796	0.0397055	1	1.07872	1.03631	1.04889	1.01346	0.42974	0.0501096	0.0518932	0.0465031	0.0427973	1	1.06177	1.05014	1.07669	0.974528	0.436793	0.0419106	0.0422921	0.0346793	0.0332787	1	1.03606	1.06656	0.963215	0.807348	0.240454	0.0359708	0.0417351	0.036312	0.0351588	1	1.07563	1.05821	0.999906	0.803354
MDOH	P62517	Glucans biosynthesis glucosyltransferase H OS=Escherichia coli (strain K12) GN=mdoH PE=1 SV=1	104320.0	Inner_membrane	1	1.064	1.023	0.901554	0.674213	0.315685	0.0648146	0.0648559	0.0553937	0.0504365	1	1.08537	1.06296	0.879607	0.680333	0.351418	0.0605044	0.0564088	0.0448399	0.0367298	1	1.0887	1.04283	0.911253	0.705625	0.370902	0.0523818	0.0488589	0.0418266	0.0363882	1	1.06839	1.04619	0.888297	0.691864	0.361005	0.082074	0.0914393	0.075822	0.068954	1	1.10137	1.04066	0.927143	0.709508
MDTA	P76397	Multidrug resistance protein MdtA OS=Escherichia coli (strain K12) GN=mdtA PE=2 SV=2	49708.1	Periplasm	1	1.08463	1.04548	0.543625	0.205352	0.148747	0.0751707	0.088879	0.0835376	0.0982473	1	1.06629	1.0138	0.570771	0.23002	0.178259	0.108758	0.131547	0.134149	0.13193	1	1.06479	1.03583	0.545445	0.236543	0.167338	0.119531	0.142963	0.14528	0.146979	1	1.10196	1.03213	0.609742	0.269293	0.171169	0.115107	0.125141	0.109158	0.117176	1	1.04439	0.997494	0.556623	0.214517
MDTE	P37636	Multidrug resistance protein MdtE OS=Escherichia coli (strain K12) GN=mdtE PE=1 SV=1	45404.4	Outer_membrane	1	1.06504	1.03854	0.625481	0.356783	0.295967	0.19685	0.215605	0.19574	0.218198	1	1.03162	0.976524	0.673946	0.377996	0.310783	0.196652	0.210256	0.215917	0.220306	1	1.06004	1.01533	0.653196	0.367544	0.31399	0.204772	0.235663	0.223883	0.229661	1	1.04074	0.883699	0.555984	0.295655	0.239806	0.178609	0.193775	0.208309	0.207518	1	1.05657	0.971865	0.607887	0.31509
MDTF	P37637	Multidrug resistance protein MdtF OS=Escherichia coli (strain K12) GN=mdtF PE=1 SV=1	120096.0	Inner_membrane	1	1.05418	1.01364	0.559935	0.174702	0.133164	0.0755213	0.0709837	0.0572996	0.0546895	1	1.06488	1.03604	0.547891	0.182242	0.137008	0.0673592	0.0689826	0.0529	0.0530357	1	1.04992	1.0136	0.483081	0.144835	0.0962903	0.049712	0.0502382	0.0387177	0.0384224	1	1.03781	1.03897	0.562558	0.160337	0.105231	0.06069	0.0584193	0.0497482	0.0414974	1	1.04971	1.03581	0.495436	0.140305
MDTK	P37340	Multidrug resistance protein MdtK OS=Escherichia coli (strain K12) GN=mdtK PE=1 SV=2	51648.1	Inner_membrane	1	1.03693	1.00357	0.658606	0.404519	0.311548	0.180696	0.167657	0.105416	0.0669818	1	1.04256	0.995119	0.649321	0.425077	0.357193	0.212901	0.181213	0.106896	0.0701955	1	1.04168	0.98456	0.684129	0.398456	0.318218	0.194072	0.160079	0.104474	0.0701808	1	1.05716	1.00695	0.686069	0.487701	0.375495	0.193262	0.0990951	0.0579389	0.0366692	1	1.10343	1.02715	0.664258	0.441825
MELA	P06720	Alpha-galactosidase OS=Escherichia coli (strain K12) GN=melA PE=1 SV=1	55891.8	Cytosol	1	1.10098	1.00984	0.685948	0.457139	0.426895	0.309376	0.0954104	0.0512865	0.0434101	1	1.0899	1.04791	0.726653	0.540761	0.515659	0.394365	0.0919529	0.0373067	0.0383463	1	1.09518	1.04353	0.818199	0.662946	0.646162	0.527982	0.138471	0.065014	0.0937371	1	1.06372	1.03789	0.606736	0.318281	0.31315	0.229081	0.11229	0.0580953	0.0597227	1	1.06325	1.04474	0.58791	0.286923
MENA	P32166	1,4-dihydroxy-2-naphthoate octaprenyltransferase OS=Escherichia coli (strain K12) GN=menA PE=1 SV=1	35690.6	Inner_membrane	1	1.07804	1.04444	0.771285	0.564014	0.464883	0.249373	0.23479	0.153672	0.10067	1	1.05434	1.01705	0.678218	0.478081	0.399729	0.242599	0.206496	0.121425	0.0891375	1	1.10193	1.02004	0.72121	0.449206	0.392651	0.233969	0.197468	0.129079	0.0856338	1	1.07642	1.02625	0.651749	0.409948	0.313702	0.178019	0.130979	0.0790817	0.0514888	1	1.0685	1.04914	0.715485	0.477993
MENB	P0ABU0	1,4-dihydroxy-2-naphthoyl-CoA synthase OS=Escherichia coli (strain K12) GN=menB PE=1 SV=1	35735.3	Cytosol	1	1.08247	1.01002	0.568535	0.0772365	0.0529974	0.0278102	0.0279374	0.0233459	0.0218187	1	1.06676	1.02657	0.541853	0.0755155	0.0503448	0.0258641	0.027701	0.0228671	0.0225121	1	1.09181	1.04776	0.519341	0.0782506	0.0538619	0.0325774	0.0363372	0.0270859	0.0302535	1	0.953781	1.03251	0.647583	0.126133	0.0698929	0.0274936	0.0260948	0.0222054	0.0235058	1	1.04844	1.01812	0.65589	0.104458
MENC	P29208	o-succinylbenzoate synthase OS=Escherichia coli (strain K12) GN=menC PE=1 SV=2	38031.0	Cytosol	1	1.04604	1.01835	0.662006	0.326329	0.176151	0.0700351	0.0597808	0.0401856	0.0322121	1	1.06505	1.03847	0.658935	0.325552	0.185246	0.0741527	0.0510682	0.0415981	0.034637	1	0.962836	0.951759	0.550904	0.253866	0.146482	0.0578361	0.0388111	0.0274685	0.0303467	1	1.01351	1.01304	0.763437	0.467721	0.294931	0.0837105	0.0586383	0.0378352	0.0416898	1	1.06487	1.04107	0.85095	0.480076
MEND	P17109	2-succinyl-5-enolpyruvyl-6-hydroxy-3-cyclohexene-1-carboxylate synthase OS=Escherichia coli (strain K12) GN=menD PE=1 SV=4	64706.9	Cytosol	1	1.06374	1.03485	0.76622	0.567862	0.343768	0.0443384	0.0444829	0.030231	0.0356305	1	1.08441	1.00528	0.568992	0.397258	0.255546	0.0426426	0.0430955	0.0349367	0.0340536	1	1.11852	1.09706	0.888426	0.691201	0.44218	0.0362806	0.0369731	0.0262099	0.0300741	1	1.04363	1.04835	0.566574	0.301489	0.218067	0.0539751	0.0471865	0.0346943	0.0370098	1	1.09206	1.0339	0.754377	0.493208
MENF	P38051	Isochorismate synthase MenF OS=Escherichia coli (strain K12) GN=menF PE=1 SV=4	52284.5	Cytosol	1	1.06298	1.02354	0.486202	0.146487	0.0989429	0.051362	0.0513335	0.0371865	0.0376718	1	1.0505	1.01897	0.491138	0.15202	0.0972365	0.0511872	0.0480287	0.0364243	0.0358423	1	1.05229	1.01503	0.489099	0.141757	0.0995397	0.0499077	0.0481782	0.0393545	0.0368469	1	1.05135	1.04171	0.45463	0.127169	0.0910028	0.0549275	0.0517903	0.0418072	0.0360003	1	1.08435	1.04068	0.490567	0.146449
MENI	P77781	1,4-dihydroxy-2-naphthoyl-CoA hydrolase OS=Escherichia coli (strain K12) GN=menI PE=1 SV=1	16538.7	Cytosol	1	1.04683	1.02923	0.51482	0.187227	0.14499	0.0735509	0.0778686	0.0723471	0.0673828	1	1.05709	1.00242	0.51755	0.185945	0.136087	0.0733518	0.0749652	0.0696667	0.0655002	1	1.05327	1.02131	0.499584	0.160777	0.103991	0.0559802	0.0566306	0.0447189	0.0463063	1	1.04005	1.03594	0.457546	0.135204	0.102802	0.0493034	0.049882	0.0382859	0.0364824	1	1.06202	1.06162	0.521057	0.161077
METB	P00935	Cystathionine gamma-synthase OS=Escherichia coli (strain K12) GN=metB PE=1 SV=1	44788.7	Cytosol	1	1.06877	1.02462	0.599813	0.307442	0.228828	0.0671291	0.0505488	0.0339894	0.0348947	1	1.08195	1.02708	0.682378	0.417317	0.351431	0.0686046	0.0480368	0.0324537	0.0335257	1	1.05683	1.01339	0.532389	0.232576	0.168696	0.0559879	0.0513136	0.0376704	0.0373496	1	1.04136	1.01297	0.557842	0.275196	0.218915	0.0667666	0.0537613	0.0454322	0.043118	1	1.08345	1.03884	0.626057	0.343939
METC	P06721	Cystathionine beta-lyase MetC OS=Escherichia coli (strain K12) GN=metC PE=1 SV=1	47652.1	Cytosol	1	1.08966	1.0267	0.682749	0.205778	0.117356	0.0460517	0.0424435	0.0379695	0.0377234	1	1.08982	1.02456	0.681012	0.196438	0.117321	0.0455519	0.0473869	0.0332806	0.0335272	1	1.07603	1.0405	0.799559	0.296802	0.215662	0.120211	0.104815	0.0921543	0.104213	1	1.07538	1.06654	0.664407	0.208762	0.117998	0.0560719	0.0601109	0.0542536	0.0519994	1	1.07182	1.05283	0.682407	0.199611
METE	P25665	5-methyltetrahydropteroyltriglutamate--homocysteine methyltransferase OS=Escherichia coli (strain K12) GN=metE PE=1 SV=6	93269.8	Cytosol	1	1.06674	1.02032	0.415585	0.133489	0.0996835	0.0586649	0.0556005	0.04404	0.0435471	1	1.07681	1.03502	0.406386	0.155783	0.114826	0.0650484	0.0600593	0.0505961	0.0576101	1	1.06237	1.00747	0.38211	0.139702	0.0948144	0.0526567	0.0520998	0.0413884	0.042883	1	1.06597	1.05402	0.441305	0.122249	0.0931169	0.0491581	0.0545741	0.033961	0.0325067	1	1.09197	1.07161	0.460413	0.189432
METG	P00959	Methionine--tRNA ligase OS=Escherichia coli (strain K12) GN=metG PE=1 SV=2	85828.8	Cytosol	1	1.06227	1.00974	1.02742	0.706555	0.187271	0.0231799	0.0220037	0.0186163	0.0171252	1	1.04558	1.00951	0.961013	0.710532	0.23324	0.0246795	0.0244988	0.018456	0.0180855	1	1.04858	1.01202	0.993941	0.704992	0.270611	0.0233328	0.0243397	0.0189576	0.0177506	1	1.04644	1.07705	0.899084	0.509846	0.13705	0.0343925	0.0310988	0.0250822	0.0229782	1	1.06528	1.07041	0.93372	0.519375
METH	P13009	Methionine synthase OS=Escherichia coli (strain K12) GN=metH PE=1 SV=5	149944.0	Cytosol	1	1.0296	0.963987	0.33388	0.148599	0.109512	0.0729727	0.0670472	0.0587808	0.0595322	1	1.10738	0.986864	0.333064	0.143419	0.107434	0.0420231	0.0403589	0.0352998	0.0307148	1	1.0697	0.979699	0.436606	0.234862	0.188841	0.0600603	0.0503374	0.0374109	0.0402091	1	1.04523	1.00154	0.439676	0.183731	0.118655	0.0391142	0.0411434	0.0305428	0.0259488	1	1.07677	0.974369	0.482824	0.226095
METI	P31547	D-methionine transport system permease protein MetI OS=Escherichia coli (strain K12) GN=metI PE=1 SV=1	23928.3	Inner_membrane	1	1.12598	1.05135	0.689124	0.448999	0.413568	0.144628	0.0916589	0.0575846	0.0527175	1	1.03045	1.0076	0.632061	0.439433	0.38259	0.153389	0.0818003	0.0535115	0.0415363	1	1.10147	1.0348	0.745884	0.588378	0.496383	0.212457	0.108014	0.0675327	0.0504212	1	1.03107	1.01858	0.496699	0.17217	0.148595	0.0701061	0.0475245	0.0364858	0.0336708	1	1.07004	1.04243	0.654948	0.359943
METJ	P0A8U6	Met repressor OS=Escherichia coli (strain K12) GN=metJ PE=1 SV=2	14023.5	Cytosol	1	1.12828	1.12095	0.70209	0.479043	0.427014	0.384461	0.455646	0.469967	0.457998	1	1.1315	1.10272	0.823855	0.506339	0.414474	0.381709	0.451363	0.466826	0.447739	1	1.04864	1.03865	0.62707	0.453061	0.375219	0.344056	0.395415	0.389993	0.391412	1	1.02561	0.966295	0.695529	0.480264	0.311025	0.302508	0.316657	0.316971	0.320143	1	1.03671	1.09836	0.69498	0.53424
METK	P0A817	S-adenosylmethionine synthase OS=Escherichia coli (strain K12) GN=metK PE=1 SV=2	46736.5	Cytosol	1	1.07639	1.05855	1.03731	1.00022	1.05841	0.78086	0.657897	0.321896	0.141457	1	1.07041	1.04982	1.03756	1.00305	1.04621	0.786801	0.613716	0.265553	0.0952624	1	1.07114	1.06086	1.07523	1.0456	1.03391	0.803145	0.601847	0.206919	0.0597349	1	1.04123	1.05065	0.930515	0.788396	0.790659	0.675373	0.71906	0.711689	0.629369	1	1.08871	1.04624	0.979359	0.829515
METL	P00562	Bifunctional aspartokinase/homoserine dehydrogenase 2 OS=Escherichia coli (strain K12) GN=metL PE=1 SV=3	93929.1	Cytosol	1	1.0717	0.766647	0.215602	0.0940712	0.0777078	0.0508674	0.0433341	0.034545	0.0282316	1	1.064	0.777455	0.214899	0.097719	0.0716397	0.0539287	0.0480832	0.0329974	0.0188092	1	1.05533	0.741704	0.176878	0.0732365	0.0545174	0.0339989	0.0333316	0.0266983	0.0200999	1	1.02298	0.702256	0.339414	0.126661	0.085038	0.0307172	0.0306891	0.0276528	0.0254735	1	1.07932	0.690876	0.330593	0.125619
METN	P30750	Methionine import ATP-binding protein MetN OS=Escherichia coli (strain K12) GN=metN PE=1 SV=4	41487.3	Cytosol	1	1.01199	1.02172	0.664536	0.43511	0.141126	0.0458738	0.0374244	0.0321061	0.0286686	1	1.03676	0.983495	0.805395	0.546999	0.131925	0.0379969	0.0367327	0.0346345	0.0304433	1	1.01492	0.978364	0.719968	0.496432	0.150766	0.0410589	0.0415935	0.0285954	0.0319109	1	1.00441	0.925231	0.654264	0.423387	0.192758	0.0907589	0.086486	0.068992	0.0662982	1	1.02998	0.97864	0.70201	0.405408
METQ	P28635	D-methionine-binding lipoprotein MetQ OS=Escherichia coli (strain K12) GN=metQ PE=1 SV=2	35428.8	Inner_membrane	1	1.04432	1.06471	1.11099	1.14977	1.22123	0.756603	0.39192	0.272302	0.22201	1	1.06041	1.04918	1.12945	1.22354	1.32219	0.843848	0.415696	0.283409	0.24452	1	1.04512	1.01925	1.16568	1.22074	1.2675	0.84407	0.408064	0.291312	0.248358	1	1.07058	1.03697	0.868196	0.681402	0.910203	0.617272	0.311058	0.248217	0.225603	1	1.05339	1.06528	0.947125	0.776283
MFD	P30958	Transcription-repair-coupling factor OS=Escherichia coli (strain K12) GN=mfd PE=1 SV=2	140154.0	Cytosol	1	1.07747	1.00565	0.298305	0.143488	0.120955	0.0526945	0.0454645	0.0348543	0.0316255	1	1.08388	0.997847	0.301132	0.14482	0.118145	0.0471354	0.0455076	0.0340713	0.0324024	1	1.08564	1.02119	0.251222	0.12356	0.0866518	0.0412696	0.0385479	0.0355626	0.0282277	1	1.08189	1.00834	0.420726	0.182147	0.119386	0.068219	0.0520351	0.0440894	0.0434218	1	1.10598	0.9856	0.364165	0.133222
MGLB	P0AEE5	D-galactose-binding periplasmic protein OS=Escherichia coli (strain K12) GN=mglB PE=1 SV=1	43252.7	Periplasm	1	1.08399	1.06639	0.9544	0.713411	0.706278	0.60811	0.715708	0.712315	0.724891	1	1.10213	1.04391	1.0818	0.810598	0.781568	0.644186	0.755697	0.749985	0.748434	1	1.07029	1.07033	1.0623	0.802397	0.711892	0.606473	0.732756	0.739226	0.731461	1	1.16795	0.972653	0.870345	0.647737	0.635505	0.631571	0.711039	0.744725	0.72703	1	0.970384	0.992717	0.785487	0.621231
MGSA	P0A731	Methylglyoxal synthase OS=Escherichia coli (strain K12) GN=mgsA PE=1 SV=1	18110.6	Cytosol	1	1.05389	1.0746	0.715885	0.389198	0.325823	0.243028	0.260407	0.13186	0.0551399	1	1.10857	1.07852	0.756523	0.432281	0.343015	0.236745	0.238724	0.117458	0.0500827	1	1.01071	0.983927	0.639307	0.351679	0.243313	0.18953	0.16587	0.0994624	0.0537092	1	1.0893	1.07497	0.71017	0.391698	0.330622	0.256601	0.260615	0.0518677	0.0522035	1	1.01381	1.06245	0.666658	0.447737
MGTA	P0ABB8	Magnesium-transporting ATPase, P-type 1 OS=Escherichia coli (strain K12) GN=mgtA PE=1 SV=1	107994.0	Inner_membrane	1	1.04666	1.00626	0.94014	0.720467	0.330387	0.0726581	0.067497	0.0554263	0.0478866	1	1.07508	1.02506	0.926484	0.735481	0.40306	0.0923859	0.0848494	0.0713102	0.05787	1	1.06751	1.05517	0.992265	0.71045	0.38606	0.0809404	0.0849375	0.0537443	0.0504078	1	1.04848	1.04908	0.886162	0.681089	0.36256	0.0740649	0.0830163	0.0745305	0.0730672	1	1.07308	1.04192	0.90458	0.699174
MIAA	P16384	tRNA dimethylallyltransferase OS=Escherichia coli (strain K12) GN=miaA PE=1 SV=2	37448.8	Cytosol	1	1.07603	0.965017	0.446956	0.162663	0.129339	0.0829515	0.100138	0.0589877	0.0607158	1	1.08532	0.959623	0.471887	0.171077	0.120885	0.0497409	0.0486822	0.0392232	0.0369115	1	1.03866	0.933674	0.467966	0.169751	0.144637	0.0511923	0.0442644	0.0335	0.0327513	1	1.01973	0.90995	0.437539	0.137816	0.102095	0.0739477	0.0713512	0.0513765	0.0516809	1	1.02648	0.898741	0.433222	0.159193
MIAB	P0AEI1	tRNA-2-methylthio-N(6)-dimethylallyladenosine synthase OS=Escherichia coli (strain K12) GN=miaB PE=1 SV=1	58783.7	Cytosol	1	1.0289	0.752048	0.221738	0.0937395	0.0793591	0.0420446	0.0398266	0.0269857	0.0222572	1	1.04085	0.762784	0.222485	0.101842	0.0751504	0.044797	0.0436518	0.0287706	0.0254137	1	1.08476	0.76364	0.229656	0.112911	0.0796681	0.0495318	0.0456936	0.0307549	0.0243269	1	1.00428	0.74144	0.352056	0.143865	0.0969087	0.0515778	0.0516279	0.0404793	0.0359536	1	1.058	0.72937	0.358385	0.147729
MINC	P18196	Septum site-determining protein MinC OS=Escherichia coli (strain K12) GN=minC PE=1 SV=1	27680.9	Cytosol	1	1.07575	1.03185	0.719056	0.201834	0.104236	0.0591106	0.0601029	0.0671379	0.0727676	1	1.07345	1.03959	0.757889	0.209128	0.108265	0.0647419	0.0717642	0.0669285	0.0833014	1	1.03711	1.00174	0.798696	0.219176	0.107331	0.0587392	0.0767056	0.0859532	0.10381	1	1.05321	0.998504	0.71878	0.163954	0.0797723	0.0323844	0.0328625	0.0303963	0.0315868	1	1.06877	1.01566	0.711347	0.16124
MIND	P0AEZ3	Septum site-determining protein MinD OS=Escherichia coli (strain K12) GN=minD PE=1 SV=2	33605.4	Cytosol	1	1.03081	0.84206	0.255257	0.104262	0.0825126	0.0402227	0.0389699	0.0326449	0.0314527	1	1.05671	0.830742	0.237942	0.0947392	0.0712432	0.0403071	0.0397406	0.0341053	0.0314517	1	1.00436	0.811711	0.191242	0.0819788	0.0595649	0.0352356	0.0361124	0.0283665	0.0280336	1	0.985016	0.90441	0.38347	0.140282	0.0862954	0.0370497	0.0386058	0.0287543	0.0268691	1	1.08248	0.859185	0.364215	0.133719
MINE	P0A734	Cell division topological specificity factor OS=Escherichia coli (strain K12) GN=minE PE=1 SV=1	11889.7	Cytosol	1	0.938244	0.97082	0.859967	0.733811	0.408106	0.126701	0.0650505	0.0476782	0.0389995	1	1.02373	1.04908	0.949046	0.713146	0.411999	0.132029	0.083238	0.052767	0.0468233	1	0.950362	1.01404	0.910719	0.738324	0.462899	0.129832	0.0650449	0.0504105	0.0410883	1	1.08483	1.03647	0.842582	0.59841	0.289924	0.0943673	0.0684831	0.0495713	0.043599	1	1.05479	1.09312	0.841658	0.618004
MIOC	P03817	Protein MioC OS=Escherichia coli (strain K12) GN=mioC PE=1 SV=4	17459.1	Cytosol	1	1.12949	1.08397	0.932768	0.342314	0.270172	0.251405	0.381989	0.4302	0.423446	1	1.07867	1.09702	0.94897	0.323642	0.238456	0.238881	0.369603	0.392356	0.374762	1	1.1229	1.07759	0.913455	0.323665	0.260769	0.243582	0.378137	0.371056	0.43308	1	1.36641	1.05912	0.839883	0.421947	0.264071	0.201342	0.289324	0.383187	0.357249	1	1.0228	1.00122	0.734566	0.382831
MIPA	P0A908	MltA-interacting protein OS=Escherichia coli (strain K12) GN=mipA PE=1 SV=1	30334.3	Outer_membrane	1	1.04962	1.04276	0.729826	0.520301	0.489093	0.375406	0.381284	0.327786	0.302002	1	1.04832	1.0236	0.710504	0.561424	0.504456	0.399967	0.440013	0.353803	0.329142	1	1.01164	1.02458	0.769856	0.650199	0.576536	0.506057	0.53393	0.443507	0.390422	1	1.06652	1.0337	0.800505	0.550347	0.553319	0.425451	0.498228	0.432625	0.408284	1	1.07587	1.05251	0.826137	0.595681
MLAA	P76506	Probable phospholipid-binding lipoprotein MlaA OS=Escherichia coli (strain K12) GN=mlaA PE=1 SV=1	29226.6	Outer_membrane	1	1.07952	1.02621	0.609735	0.514637	0.513889	0.35929	0.391846	0.361026	0.350278	1	1.07829	1.02829	0.589675	0.493853	0.457613	0.344414	0.363525	0.322483	0.310961	1	1.07196	1.01547	0.585544	0.466783	0.42442	0.322395	0.355687	0.312149	0.28564	1	1.11355	1.08118	0.719334	0.348977	0.378391	0.309694	0.299388	0.262502	0.204187	1	1.07747	1.02044	0.691569	0.38587
MLAB	P64602	Probable phospholipid ABC transporter-binding protein MlaB OS=Escherichia coli (strain K12) GN=mlaB PE=1 SV=1	11876.4	Cytosol	1	1.06412	1.01802	0.783954	0.538275	0.392557	0.216365	0.193497	0.182818	0.17997	1	1.02444	0.994819	0.747558	0.479451	0.339403	0.18802	0.172832	0.138217	0.139018	1	0.986056	1.01583	0.81213	0.554262	0.392731	0.228185	0.197958	0.174182	0.182662	1	1.55618	1.05739	0.6366	0.489008	0.601572	0.322294	0.356712	0.345484	0.290534	1	1.07956	0.996367	0.662478	0.446169
MLAC	P0ADV7	Probable phospholipid-binding protein MlaC OS=Escherichia coli (strain K12) GN=mlaC PE=1 SV=1	27384.9	Periplasm	1	1.08218	1.08576	1.11923	1.09373	1.1299	0.711424	0.120104	0.0701576	0.0661202	1	1.05802	1.06058	1.14694	1.17672	1.17506	0.754646	0.13125	0.0728377	0.0620784	1	1.01764	1.08965	1.11317	1.12335	1.06935	0.721334	0.126931	0.0671369	0.0653046	1	1.24004	1.03951	0.886095	0.808062	0.796318	0.734003	0.133836	0.0597649	0.0585233	1	0.928834	0.959425	0.79827	0.743766
MLAD	P64604	Probable phospholipid ABC transporter-binding protein MlaD OS=Escherichia coli (strain K12) GN=mlaD PE=1 SV=1	21912.8	Periplasm	1	1.0372	1.05502	0.883291	0.782568	0.731773	0.58481	0.616351	0.375574	0.130501	1	1.07089	1.05317	0.868237	0.728548	0.677986	0.583602	0.569811	0.370445	0.146013	1	1.00719	1.03938	0.907092	0.80207	0.699109	0.622074	0.643631	0.392922	0.158091	1	1.14143	0.885109	0.67309	0.515792	0.494527	0.486078	0.504152	0.312142	0.0976338	1	1.05095	0.975961	0.647196	0.506026
MLAE	P64606	Probable phospholipid ABC transporter permease protein MlaE OS=Escherichia coli (strain K12) GN=mlaE PE=1 SV=1	29277.1	Inner_membrane	1	1.06168	1.00661	0.53623	0.235942	0.188198	0.10515	0.116074	0.0741208	0.0568707	1	1.06437	1.01725	0.522978	0.201481	0.161178	0.0854931	0.0858931	0.0571338	0.0418241	1	1.05729	1.01423	0.54949	0.226051	0.163103	0.10512	0.1043	0.070682	0.0522827	1	1.0221	1.02693	0.511635	0.207122	0.15144	0.0983883	0.106674	0.0663735	0.0472786	1	1.07039	1.03148	0.549195	0.25272
MLAF	P63386	Probable phospholipid import ATP-binding protein MlaF OS=Escherichia coli (strain K12) GN=mlaF PE=1 SV=1	31025.4	Cytosol	1	1.08643	1.03781	0.833784	0.409448	0.136794	0.0637535	0.0578198	0.0425577	0.0387899	1	1.07725	1.01011	0.80925	0.363848	0.114708	0.0507033	0.0425232	0.0344289	0.0325525	1	1.07382	1.02399	0.847384	0.406259	0.150511	0.0662881	0.0583456	0.044975	0.0458455	1	1.01001	1.12287	0.776835	0.502193	0.267856	0.0625326	0.0682857	0.0543179	0.0557379	1	1.09122	0.999065	0.846066	0.533696
MLC	P50456	Protein mlc OS=Escherichia coli (strain K12) GN=mlc PE=1 SV=2	47495.5	Cytosol	1	1.05463	1.02234	0.549906	0.226606	0.121823	0.0658781	0.0692387	0.054654	0.0508899	1	1.05322	0.999951	0.508481	0.187199	0.104042	0.0478863	0.0450387	0.036028	0.0352008	1	1.05209	1.01749	0.527505	0.201163	0.107038	0.0485159	0.0446422	0.0346199	0.0337612	1	1.06579	1.02354	0.577392	0.175708	0.0885134	0.0424662	0.0433922	0.0346357	0.0333414	1	1.06995	1.04885	0.644172	0.21453
MLIC	P28224	Membrane-bound lysozyme inhibitor of C-type lysozyme OS=Escherichia coli (strain K12) GN=mliC PE=1 SV=2	14334.7	Outer_membrane	1	1.03465	1.00564	0.61456	0.345815	0.278527	0.169917	0.193463	0.157335	0.143428	1	1.02846	0.994889	0.583787	0.32834	0.273231	0.193744	0.187162	0.134122	0.136862	1	1.07504	1.0052	0.658045	0.380023	0.307749	0.217194	0.225534	0.173881	0.156446	1	1.07443	1.01319	0.546491	0.261212	0.288241	0.27888	0.295871	0.259379	0.210497	1	1.02876	1.02083	0.573239	0.302597
MLTA	P0A935	Membrane-bound lytic murein transglycosylase A OS=Escherichia coli (strain K12) GN=mltA PE=1 SV=1	44108.8	Outer_membrane	1	1.04831	0.749547	0.43793	0.283945	0.24244	0.14615	0.157867	0.128394	0.113639	1	1.01632	0.732599	0.389765	0.278826	0.249166	0.17302	0.193316	0.161655	0.135485	1	1.0691	0.784875	0.470067	0.304987	0.241713	0.173174	0.182362	0.15146	0.139531	1	1.1466	0.751956	0.504648	0.300578	0.272153	0.190346	0.203203	0.176378	0.141683	1	1.09952	0.773449	0.5053	0.314936
MLTB	P41052	Membrane-bound lytic murein transglycosylase B OS=Escherichia coli (strain K12) GN=mltB PE=1 SV=1	43953.9	Outer_membrane	1	1.0782	1.04735	0.517485	0.240861	0.215175	0.140709	0.144249	0.124321	0.114118	1	1.04259	1.00287	0.489817	0.243095	0.180819	0.118982	0.128705	0.106304	0.0914878	1	1.06002	1.03316	0.528989	0.263846	0.193653	0.146278	0.144216	0.132425	0.122868	1	1.07066	1.01539	0.483735	0.181534	0.143879	0.0785457	0.0865443	0.0590869	0.0539871	1	1.06748	1.06031	0.472557	0.192493
MLTC	P0C066	Membrane-bound lytic murein transglycosylase C OS=Escherichia coli (strain K12) GN=mltC PE=1 SV=1	44727.8	Outer_membrane	1	1.13699	1.02191	0.470258	0.264725	0.212698	0.142794	0.147556	0.127293	0.109705	1	1.06226	1.01861	0.495969	0.251981	0.194543	0.128923	0.125569	0.100723	0.0988268	1	1.04681	0.99106	0.464287	0.267585	0.215182	0.155622	0.169173	0.151114	0.140837	1	1.09138	1.0565	0.614235	0.298621	0.25178	0.18857	0.148946	0.128231	0.121064	1	1.09887	1.04492	0.609131	0.282508
MLTG	P28306	Endolytic murein transglycosylase OS=Escherichia coli (strain K12) GN=mltG PE=1 SV=2	44869.1	Inner_membrane	1	1.04996	0.998673	0.739763	0.24971	0.150647	0.0916797	0.0906291	0.0846142	0.0798616	1	1.04432	1.01742	0.727872	0.254138	0.151973	0.0910359	0.0879449	0.0703088	0.0634964	1	1.03329	1.01952	0.723764	0.2294	0.139556	0.0778628	0.0775726	0.103252	0.0866796	1	1.1463	1.02207	0.718216	0.211658	0.116853	0.0545795	0.0574692	0.0506832	0.0520963	1	1.08489	1.06488	0.715215	0.188407
MMUM	Q47690	Homocysteine S-methyltransferase OS=Escherichia coli (strain K12) GN=mmuM PE=1 SV=2	35462.2	Cytosol	1	1.08232	1.00538	0.450409	0.167905	0.109506	0.0649799	0.0627195	0.0513627	0.0529405	1	1.06387	1.02138	0.50664	0.169749	0.114991	0.0644632	0.0636812	0.0507668	0.0497087	1	1.06882	1.03372	0.51281	0.150297	0.100464	0.0497124	0.0474732	0.0365868	0.0399372	1	1.04156	1.04094	0.440756	0.124472	0.0786191	0.0401988	0.0407679	0.033991	0.0320095	1	1.03086	1.00373	0.417994	0.130465
MNGR	P13669	Mannosyl-D-glycerate transport/metabolism system repressor MngR OS=Escherichia coli (strain K12) GN=mngR PE=1 SV=1	31463.9	Cytosol	1	1.04021	0.988136	0.407949	0.126256	0.0804683	0.0399746	0.0405569	0.0352083	0.0294536	1	1.03769	1.00422	0.428626	0.130829	0.0880711	0.045978	0.0442711	0.0342067	0.0373024	1	1.06022	1.01222	0.39383	0.117927	0.0805197	0.0432384	0.0434196	0.0345554	0.0310205	1	1.0337	1.0237	0.458001	0.142784	0.0999926	0.0536305	0.0507727	0.0380908	0.038384	1	1.05434	0.963828	0.443707	0.134595
MNMA	P25745	tRNA-specific 2-thiouridylase MnmA OS=Escherichia coli (strain K12) GN=mnmA PE=1 SV=4	46374.3	Cytosol	1	1.05461	0.985757	0.588816	0.129851	0.0738026	0.0441023	0.0446063	0.0412148	0.0397424	1	1.08338	1.01626	0.57544	0.103914	0.0500147	0.0279066	0.0274388	0.0223991	0.0234967	1	1.08051	0.998584	0.611418	0.186172	0.0727746	0.0310599	0.0292801	0.0271495	0.0249733	1	1.03259	1.05875	0.720619	0.202364	0.0846939	0.0337734	0.0291233	0.0269087	0.0186732	1	1.07686	1.03188	0.72156	0.19219
MNMC	P77182	tRNA 5-methylaminomethyl-2-thiouridine biosynthesis bifunctional protein MnmC OS=Escherichia coli (strain K12) GN=mnmC PE=1 SV=2	80054.6	Cytosol	1	1.04277	1.03651	0.435757	0.12284	0.0822399	0.0392294	0.0376123	0.0278635	0.0284378	1	1.07054	1.02918	0.485372	0.1599	0.10193	0.0514998	0.0501445	0.0432523	0.0374065	1	1.06072	1.02629	0.459445	0.124902	0.0867419	0.0470562	0.0429949	0.0313935	0.0342797	1	1.1457	1.00925	0.441123	0.12855	0.0877876	0.0434346	0.0487524	0.0326252	0.037486	1	1.07246	1.02719	0.426024	0.159262
MNME	P25522	tRNA modification GTPase MnmE OS=Escherichia coli (strain K12) GN=mnmE PE=1 SV=3	52465.9	Cytosol	1	1.1198	1.00108	0.375359	0.131344	0.106576	0.0415657	0.0436551	0.0357414	0.0359698	1	1.10362	0.997789	0.337453	0.114452	0.0855396	0.0468226	0.0426237	0.0333259	0.0348941	1	1.11356	1.00775	0.26939	0.0926182	0.0672466	0.0399899	0.0399459	0.0312291	0.0274257	1	1.09048	0.996623	0.390947	0.129778	0.0934209	0.0457997	0.0450824	0.0364708	0.0354038	1	1.08062	1.02137	0.383086	0.131901
MNMG	P0A6U3	tRNA uridine 5-carboxymethylaminomethyl modification enzyme MnmG OS=Escherichia coli (strain K12) GN=mnmG PE=1 SV=1	75205.8	Cytosol	1	1.04315	0.989896	0.334083	0.105244	0.0775263	0.0409706	0.0389425	0.0353233	0.0319008	1	1.04833	0.98975	0.324393	0.104122	0.066971	0.0359187	0.0346111	0.0320446	0.0298548	1	1.07767	1.03422	0.299197	0.10538	0.0736082	0.0435407	0.0372412	0.0329917	0.0306867	1	1.03285	0.942729	0.436358	0.146139	0.0906315	0.0411452	0.0429817	0.0344966	0.0370558	1	1.07039	0.931377	0.419162	0.132031
MNTR	P0A9F1	Transcriptional regulator MntR OS=Escherichia coli (strain K12) GN=mntR PE=1 SV=1	19233.4	Cytosol	1	1.02707	0.995603	0.704877	0.343278	0.131705	0.0698054	0.0690375	0.0606514	0.0525711	1	0.995429	0.988084	0.749182	0.366281	0.142269	0.0699336	0.0654887	0.0545379	0.0605955	1	0.972874	0.971322	0.741823	0.360154	0.14504	0.0628116	0.0657351	0.0555608	0.059864	1	0.950017	0.978748	0.677945	0.266026	0.131217	0.0682113	0.0735907	0.0790817	0.0679861	1	1.00739	1.03436	0.680226	0.283244
MOAB	P0AEZ9	Molybdenum cofactor biosynthesis protein B OS=Escherichia coli (strain K12) GN=moaB PE=1 SV=2	20142.5	Cytosol	1	1.08795	1.05379	0.988428	0.89544	0.897646	0.693255	0.741111	0.280119	0.0519352	1	1.07017	1.05912	0.957478	0.870692	0.830418	0.698413	0.708614	0.240342	0.0518482	1	1.05634	1.01797	0.948689	0.811106	0.792163	0.65849	0.679139	0.236458	0.0495085	1	1.04662	1.08655	0.791027	0.623169	0.554141	0.495952	0.499296	0.468373	0.191997	1	1.09976	1.07689	0.861736	0.673714
MOAC	P0A738	Cyclic pyranopterin monophosphate synthase OS=Escherichia coli (strain K12) GN=moaC PE=1 SV=2	19918.7	Cytosol	1	1.10966	1.04343	0.933124	0.792075	0.769192	0.617468	0.649792	0.619865	0.58709	1	1.16651	1.01399	0.908509	0.736093	0.699336	0.565406	0.606353	0.56349	0.542591	1	1.21779	1.07913	0.981617	0.847992	0.758945	0.644121	0.702564	0.670979	0.640194	1	1.04504	0.997413	0.832071	0.59838	0.535872	0.498166	0.548188	0.498023	0.492427	1	1.11001	1.03113	0.86348	0.659889
MOAE	P30749	Molybdopterin synthase catalytic subunit OS=Escherichia coli (strain K12) GN=moaE PE=1 SV=3	18345.5	Cytosol	1	1.06275	1.02111	0.700731	0.438505	0.310752	0.161623	0.135662	0.116057	0.112736	1	1.04724	1.04711	0.701357	0.420635	0.290058	0.145843	0.11377	0.100767	0.0996817	1	1.02401	1.06426	0.736475	0.416734	0.303098	0.152081	0.133433	0.103483	0.0955452	1	1.00432	0.992787	0.732143	0.464869	0.280382	0.173631	0.139091	0.121443	0.10962	1	1.04826	1.07497	0.764977	0.457247
MODA	P37329	Molybdate-binding periplasmic protein OS=Escherichia coli (strain K12) GN=modA PE=1 SV=1	32388.9	Periplasm	1	1.05345	1.04387	0.919681	0.826488	0.82267	0.521341	0.435529	0.428818	0.433627	1	1.08385	1.03845	0.983765	0.897465	0.881701	0.557445	0.445572	0.42521	0.446118	1	1.07205	1.06927	1.03191	0.977812	0.937706	0.61464	0.506597	0.490665	0.513695	1	1.13616	1.00839	0.844648	0.726575	0.738186	0.563556	0.491568	0.486374	0.489272	1	1.03646	0.968396	0.779019	0.628776
MODE	P0A9G8	Transcriptional regulator ModE OS=Escherichia coli (strain K12) GN=modE PE=1 SV=1	30955.6	Cytosol	1	1.07453	1.02388	0.87322	0.172079	0.059679	0.0326818	0.0367683	0.0302694	0.0245945	1	1.0833	1.06943	0.939448	0.211785	0.0767687	0.0483098	0.0411269	0.0367628	0.0293028	1	1.09439	1.06696	0.981654	0.163664	0.0597401	0.0410922	0.0351116	0.0313672	0.0293319	1	1.01622	1.02528	0.771187	0.133293	0.0544047	0.0259368	0.0238819	0.018303	0.0193055	1	1.07027	1.08423	0.815779	0.132404
MOEA	P12281	Molybdopterin molybdenumtransferase OS=Escherichia coli (strain K12) GN=moeA PE=1 SV=1	46673.3	Cytosol	1	1.07394	1.07205	0.803493	0.226912	0.184972	0.1042	0.0814915	0.0485167	0.0383949	1	1.07607	1.09002	0.755852	0.175584	0.116133	0.0573334	0.0565379	0.0405785	0.0409442	1	1.09445	1.07179	0.814997	0.232172	0.148873	0.0692261	0.061955	0.0440772	0.0417714	1	1.04525	1.02975	0.797492	0.19482	0.108167	0.0474258	0.0444905	0.0332589	0.0315767	1	1.11645	1.06556	0.812629	0.219754
MOEB	P12282	Molybdopterin-synthase adenylyltransferase OS=Escherichia coli (strain K12) GN=moeB PE=1 SV=1	28818.7	Cytosol	1	1.05143	1.00922	0.723903	0.273466	0.119331	0.0599384	0.0588547	0.0511782	0.0437866	1	1.05562	1.03773	0.703382	0.252087	0.109006	0.0530661	0.0474857	0.0360895	0.0373902	1	1.07516	1.03965	0.756833	0.293394	0.139188	0.0650229	0.0592677	0.0450847	0.0459171	1	1.05423	1.04694	0.683376	0.32924	0.134844	0.0493919	0.0440129	0.0338518	0.037519	1	1.05754	1.0125	0.737074	0.320952
MOG	P0AF03	Molybdopterin adenylyltransferase OS=Escherichia coli (strain K12) GN=mog PE=1 SV=1	22755.1	Cytosol	1	1.06752	1.07006	0.923799	0.833919	0.847641	0.664774	0.399816	0.0635536	0.05923	1	1.03126	1.03547	0.927171	0.855325	0.859441	0.706356	0.390319	0.0582886	0.0488139	1	1.08935	1.09294	0.988313	0.868109	0.826399	0.666032	0.388388	0.0529867	0.0561786	1	1.03959	0.998066	0.79877	0.665143	0.558351	0.585904	0.434011	0.0574412	0.0581928	1	1.03902	1.06518	0.821335	0.670313
MPAA	P0ACV6	Protein MpaA OS=Escherichia coli (strain K12) GN=mpaA PE=1 SV=2	27857.0	Cytosol	1	1.07627	1.02944	0.57314	0.310965	0.275767	0.183237	0.0978024	0.0412804	0.0493763	1	1.03836	1.02651	0.638409	0.413399	0.388106	0.255508	0.119387	0.0364355	0.0314105	1	1.05755	1.03782	0.625772	0.357527	0.307925	0.210041	0.101214	0.0385609	0.0370965	1	1.06267	1.00586	0.547569	0.240821	0.217276	0.158358	0.100902	0.0424246	0.0354504	1	1.06302	1.06002	0.546523	0.230817
MPL	P37773	UDP-N-acetylmuramate--L-alanyl-gamma-D-glutamyl-meso-2,6-diaminoheptandioate ligase OS=Escherichia coli (strain K12) GN=mpl PE=1 SV=3	54881.6	Cytosol	1	1.07087	1.01347	0.902509	0.473495	0.128468	0.0504688	0.0578304	0.038156	0.0285424	1	1.07403	1.01282	0.943152	0.463143	0.124278	0.0389976	0.0465841	0.035961	0.0352023	1	1.06778	1.02704	0.944368	0.445354	0.135344	0.0449969	0.0534468	0.042568	0.0404339	1	1.11188	1.03114	0.859398	0.432677	0.130557	0.0454949	0.0479204	0.0393594	0.0348715	1	1.03105	1.02799	0.822488	0.426537
MPPA	P77348	Periplasmic murein peptide-binding protein OS=Escherichia coli (strain K12) GN=mppA PE=1 SV=2	68914.3	Periplasm	1	1.05536	1.04254	1.0226	0.839287	0.139116	0.0449073	0.0477237	0.0423604	0.0424199	1	1.08913	1.07361	1.0861	0.91903	0.232949	0.0460863	0.0447914	0.039689	0.0377649	1	1.07341	1.08094	1.06992	0.856785	0.237466	0.045992	0.0440204	0.037942	0.0352786	1	1.07087	1.00157	0.863411	0.577012	0.141179	0.0477465	0.0540587	0.042376	0.0375201	1	1.09198	1.05144	0.912293	0.623208
MPRA	P0ACR9	Transcriptional repressor MprA OS=Escherichia coli (strain K12) GN=mprA PE=2 SV=1	22611.7	Cytosol	1	0.992655	1.00949	0.420482	0.125504	0.0810973	0.0445036	0.0427258	0.0355646	0.0367202	1	1.03727	1.0155	0.376304	0.0996604	0.0653609	0.0364907	0.0383363	0.0338329	0.033047	1	1.02537	1.01008	0.359843	0.0969993	0.0619945	0.0360416	0.0347888	0.0314217	0.0303114	1	1.00868	1.00234	0.469831	0.13887	0.0762987	0.0263567	0.0290014	0.0260872	0.0234471	1	1.08857	1.04384	0.485641	0.146761
MQSA	Q46864	Antitoxin MqsA OS=Escherichia coli (strain K12) GN=mqsA PE=1 SV=1	17900.8	Cytosol	1	1.05301	0.996941	0.53572	0.207784	0.138156	0.0701112	0.0771533	0.0572061	0.0595163	1	1.05185	1.01093	0.538203	0.187518	0.135528	0.0651433	0.0646409	0.0543144	0.0530468	1	1.06165	0.997992	0.526959	0.199058	0.134754	0.0752441	0.0627669	0.0566629	0.0545662	1	1.09939	1.01652	0.613402	0.256731	0.157332	0.103197	0.103834	0.10079	0.0992869	1	1.05385	1.05256	0.533348	0.224452
MRAY	P0A6W3	Phospho-N-acetylmuramoyl-pentapeptide-transferase OS=Escherichia coli (strain K12) GN=mraY PE=1 SV=1	42712.6	Inner_membrane	1	1.0539	1.02665	0.628377	0.342746	0.31954	0.198746	0.18037	0.125984	0.0848128	1	1.06831	1.0078	0.639208	0.406238	0.374015	0.236612	0.232641	0.135189	0.0965366	1	1.03098	1.00072	0.680353	0.467715	0.416423	0.299416	0.273181	0.181704	0.105333	1	1.04826	1.02257	0.730804	0.540157	0.483704	0.369101	0.295594	0.143423	0.0826231	1	1.04788	1.03377	0.730195	0.49248
MRAZ	P22186	Transcriptional regulator MraZ OS=Escherichia coli (strain K12) GN=mraZ PE=1 SV=1	18691.8	Cytosol	1	1.06233	1.00878	0.517723	0.251062	0.21605	0.220937	0.348476	0.295111	0.2094	1	1.06675	1.0227	0.514816	0.233561	0.166458	0.148661	0.219262	0.187206	0.136042	1	1.08884	1.03127	0.519781	0.252449	0.19379	0.256056	0.489311	0.423198	0.268161	1	1.03521	1.01709	0.528267	0.229161	0.150233	0.120775	0.142134	0.133586	0.0950706	1	1.0679	1.0015	0.60319	0.297836
MRCA	P02918	Penicillin-binding protein 1A OS=Escherichia coli (strain K12) GN=mrcA PE=1 SV=1	101139.0	Inner_membrane	1	1.06602	1.01786	0.271881	0.144997	0.110548	0.0685215	0.0702183	0.0633669	0.059794	1	1.14026	1.02078	0.373746	0.198704	0.135741	0.0926469	0.0900773	0.0856773	0.0729554	1	1.09134	1.00511	0.306482	0.204615	0.140929	0.0878426	0.0838651	0.0809628	0.0733426	1	1.10218	0.997119	0.347069	0.160889	0.109472	0.0628122	0.0667047	0.0601888	0.0597399	1	1.09962	1.03218	0.332341	0.150787
MRCB	P02919	Penicillin-binding protein 1B OS=Escherichia coli (strain K12) GN=mrcB PE=1 SV=2	103514.0	Inner_membrane	1	1.07734	1.02581	0.885151	0.836888	0.830607	0.390812	0.113541	0.0911281	0.0764516	1	1.11092	1.04072	0.899018	0.862171	0.859459	0.447505	0.145415	0.122438	0.108926	1	1.07994	1.02967	0.849984	0.806622	0.768782	0.411102	0.1218	0.100602	0.0876985	1	1.08324	1.02056	0.87174	0.690333	0.640303	0.3351	0.116315	0.0991662	0.0803245	1	1.08549	1.01008	0.850355	0.644821
MRDA	P0AD65	Peptidoglycan D,D-transpeptidase MrdA OS=Escherichia coli (strain K12) GN=mrdA PE=1 SV=1	78374.8	Inner_membrane	1	1.06816	0.944054	0.423034	0.150847	0.103482	0.0630357	0.069094	0.0600966	0.0541899	1	1.05369	0.935474	0.413039	0.16793	0.128966	0.0797465	0.0802611	0.0695124	0.0701988	1	1.03489	0.944962	0.40178	0.167714	0.126218	0.0811336	0.0838279	0.0693377	0.0655643	1	1.0724	0.952755	0.443161	0.176958	0.121771	0.0787194	0.0719907	0.0582255	0.0564286	1	1.09536	0.958659	0.506412	0.216273
MRDB	P0ABG7	Peptidoglycan glycosyltransferase MrdB OS=Escherichia coli (strain K12) GN=mrdB PE=1 SV=1	43084.0	Inner_membrane	1	1.04455	1.00462	0.522868	0.279565	0.237327	0.133973	0.132405	0.102842	0.0964705	1	1.12438	1.01791	0.527808	0.397204	0.357868	0.207137	0.198385	0.1457	0.11743	1	1.05932	0.949633	0.537245	0.436604	0.367718	0.217802	0.229536	0.145612	0.102404	1	1.16462	0.988325	0.555122	0.250425	0.223741	0.0875346	0.0833107	0.0568932	0.0571988	1	1.13481	0.999989	0.581326	0.390786
MREB	P0A9X4	Rod shape-determining protein MreB OS=Escherichia coli (strain K12) GN=mreB PE=1 SV=1	39391.7	Cytosol	1	0.927278	0.815329	0.329635	0.179787	0.139194	0.0866047	0.0817402	0.070459	0.0649619	1	0.875701	0.762546	0.247772	0.142316	0.127122	0.0873816	0.0945773	0.0795135	0.0707118	1	0.845054	0.709872	0.241088	0.149778	0.113445	0.0878864	0.0919069	0.0759213	0.0723618	1	0.848983	0.771011	0.411371	0.189917	0.151011	0.0996635	0.102936	0.0853512	0.0702947	1	0.837534	0.69894	0.382935	0.176228
[truncated: 1,051 more rows]
[truncated: 230 more columns]
