# Supplementary material for: Thermal proteome profiling in bacteria: probing protein state in vivo
Source: Mol Syst Biol. 2018 Jul 24;14(7):e8242. doi: 10.15252/msb.20188242 (PMC6056769; doi:10.15252/msb.20188242)
Supplement: Supplementary file 5 — Dataset EV4 [file MSB-14-e8242-s005.xlsx]

## Sheet: Info
Dataset EV4 Impact of growth phase on the E. coli meltome
Exp_details
Optical density at 578 nm (OD578) at which cells were harvested, and TMT labeling scheme and temperatures used in meltome experiments
Results
Column	Description
Protein_ID	Gene name
Uniprot_id	Uniprot ID
description	Protein name
mw	Molecular weight of the protein
location	Protein location based on STEPdb (http://www.stepdb.eu/)
norm_rel_fc_	Relative fold change of each label to the reference label (126)
meltPoint_	Apparent melting temperature
slope_	Slope of the melting curve
plateau_	Lower plateau of the melting curve
R_sq_	R2 of melting curve fit
protein_identified_in_	Yes if protein was identified in replicate
model_converged_	Yes if it was possible to fit melting curve to data
top3_	Sum of peak areas of the three most intense peptides for each protein
protein_fdr_	Protein FDR from Mascot search
max_score_	Maximum peptide Mascot score
total_score_	Sum of Mascot scores
ssm_	Sequence spectrum matches
upm_	Unique peptide matches
qssm_	Sequence spectrum matches used for quantification
qupm_	Unique peptide matches used for quantification
delta_conf_	bootstrap derived 95% confidence intervals calculated from peptide fold changes for individual proteins
signal_sum_	Sum of signals of report ions
p_adj_NPARC	p-value for non parametric approach to compare melting curves
log2_fc_top3	log2 fold change of top3 in stationary compared to exponential phase
p_adj_limma	p-value for limma analysis of top3 changes
GO_enrichment
stability	GO enrichment of the proteins with altered stability between exponential and the transition to stationary phase
abundance	GO enrichment of the proteins with altered abundance between exponential and the transition to stationary phase
abund_stat_only	GO enrichment of the proteins that were only detected in the transition to stationary phase
Column	Description
GO.id	GO ID
GO.term	GO term
GO.tree	GO type (C: cellular component; F: molecular function; P: biological process)
p.value.BH	p-value of enrichment after Benjamin-Hochberg correction
fold.enrichment	Fold-enrichment of hit genes in the in the GO ID compared to background (calculated as: (number.of.hit.genes.in.GOid/(number.of.genes.in.GOid/number.of.background.genes))
number.of.hit.genes.in.GOid	Number of hit genes in the GO ID
fraction.of.hit.genes.in.GOid	Fraction of hit genes in the GO ID compared to total number of hit genes
number.of.hits.genes	Total number of hit genes (genes that were used for enrichment)
number.of.genes.in.GOid	Number of genes in the GO ID
number.of.background.genes	Number of genes in the background
hit.genes	Hit genes in the GO ID

## Sheet: Exp_details
Experiment	OD578	126	127L	127H	128L	128H	129L	129H	130L	130H	131L
Exponential_1	0.124	37	40.4	46.9	52.9	58.6	62.8	69	74.8	80.5	87
Exponential_2	0.126	37	40.4	46.9	52.9	58.6	62.8	69	74.8	80.5	87
Exponential_3	0.114	37	40.4	46.9	52.9	58.6	62.8	69	74.8	80.5	87
Stationary_1	2.22	37	40.4	46.9	52.9	58.6	62.8	69	74.8	80.5	87
Stationary_2	2.35	37	40.4	46.9	52.9	58.6	62.8	69	74.8	80.5	87
Stationary_3	2.32	37	40.4	46.9	52.9	58.6	62.8	69	74.8	80.5	87

## Sheet: Results
Protein_ID	Uniprot_ID	description	mw	location	norm_rel_fc_126_Exponential_1	norm_rel_fc_127L_Exponential_1	norm_rel_fc_127H_Exponential_1	norm_rel_fc_128L_Exponential_1	norm_rel_fc_128H_Exponential_1	norm_rel_fc_129L_Exponential_1	norm_rel_fc_129H_Exponential_1	norm_rel_fc_130L_Exponential_1	norm_rel_fc_130H_Exponential_1	norm_rel_fc_131L_Exponential_1	norm_rel_fc_126_Exponential_2	norm_rel_fc_127L_Exponential_2	norm_rel_fc_127H_Exponential_2	norm_rel_fc_128L_Exponential_2	norm_rel_fc_128H_Exponential_2	norm_rel_fc_129L_Exponential_2	norm_rel_fc_129H_Exponential_2	norm_rel_fc_130L_Exponential_2	norm_rel_fc_130H_Exponential_2	norm_rel_fc_131L_Exponential_2	norm_rel_fc_126_Exponential_3	norm_rel_fc_127L_Exponential_3	norm_rel_fc_127H_Exponential_3	norm_rel_fc_128L_Exponential_3	norm_rel_fc_128H_Exponential_3	norm_rel_fc_129L_Exponential_3	norm_rel_fc_129H_Exponential_3	norm_rel_fc_130L_Exponential_3	norm_rel_fc_130H_Exponential_3	norm_rel_fc_131L_Exponential_3	norm_rel_fc_126_Stationary_1	norm_rel_fc_127L_Stationary_1	norm_rel_fc_127H_Stationary_1	norm_rel_fc_128L_Stationary_1	norm_rel_fc_128H_Stationary_1	norm_rel_fc_129L_Stationary_1	norm_rel_fc_129H_Stationary_1	norm_rel_fc_130L_Stationary_1	norm_rel_fc_130H_Stationary_1	norm_rel_fc_131L_Stationary_1	norm_rel_fc_126_Stationary_2	norm_rel_fc_127L_Stationary_2	norm_rel_fc_127H_Stationary_2	norm_rel_fc_128L_Stationary_2	norm_rel_fc_128H_Stationary_2
AAER	P67662	HTH-type transcriptional activator AaeR OS=Escherichia coli (strain K12) GN=aaeR PE=4 SV=1	37873.3	Inner_membrane	0.999982	0.969752	0.990276	0.680438	0.199571	0.0915785	0.072643	0.047608	0.0449175	0.0407601	0.999982	0.992096	0.981296	0.7265	0.217209	0.0900747	0.065853	0.0429452	0.0437898	0.0419107	0.999982	0.973795	0.967127	0.715034	0.212972	0.0851164	0.0631893	0.0501504	0.054593	0.044506	0.999982	0.980164	1.0072	0.641241	0.211374	0.120092	0.0833352	0.0570655	0.0575101	0.0523916	0.999982	1.00851	1.02041	0.637362	0.227546
AAS	P31119	Bifunctional protein Aas OS=Escherichia coli (strain K12) GN=aas PE=1 SV=2	89584.9	Inner_membrane	0.999982	1.02358	1.03436	0.977473	0.593666	0.15827	0.0842156	0.0667987	0.0715558	0.0581167	0.999982	0.988228	1.0253	0.924534	0.537468	0.183334	0.108352	0.078527	0.0879446	0.0834772	0.999982	0.997705	1.03694	0.918018	0.508163	0.11864	0.054418	0.0470021	0.0529442	0.0485608	0.999982	1.08514	1.07695	0.983966	0.522504	0.128251	0.0659141	0.0500492	0.0497828	0.0489382	0.999982	1.04131	0.969439	0.908613	0.474168
ACCA	P0ABD5	Acetyl-coenzyme A carboxylase carboxyl transferase subunit alpha OS=Escherichia coli (strain K12) GN=accA PE=1 SV=2	39229.1	Cytosol	0.999982	0.949618	0.941991	0.851166	0.521724	0.0826939	0.0530711	0.0455315	0.0411798	0.0823596	0.999982	0.980117	0.990638	0.871532	0.578638	0.122435	0.0569645	0.0431169	0.0408647	0.068002	0.999982	0.99984	0.950197	0.891526	0.553138	0.0998026	0.0525864	0.0466587	0.0465007	0.0658322	0.999982	0.940319	0.907277	0.852469	0.533717	0.127716	0.0589956	0.0491501	0.0440772	0.0616233	0.999982	0.981611	0.999584	0.90931	0.59341
ACCB	P0ABD8	Biotin carboxyl carrier protein of acetyl-CoA carboxylase OS=Escherichia coli (strain K12) GN=accB PE=1 SV=1	18566.8	Cytosol	0.999982	0.834993	0.842794	0.878507	0.477787	0.112792	0.119035	0.117376	0.108628	0.177868	0.999982	1.05868	0.941228	0.937311	0.540941	0.116734	0.131747	0.12109	0.128709	0.162524	0.999982	1.00192	0.982242	0.93106	0.545876	0.135324	0.131167	0.136374	0.144477	0.17806	0.999982	0.912819	0.879059	0.860634	0.421837	0.114896	0.112543	0.107992	0.112488	0.150899	0.999982	0.961797	0.955635	0.979493	0.506659
ACCC	P24182	Biotin carboxylase OS=Escherichia coli (strain K12) GN=accC PE=1 SV=2	55474.6	Cytosol	0.999982	1.02521	1.01513	1.01403	0.41842	0.0666732	0.0486565	0.0378063	0.0379021	0.0376899	0.999982	1.00567	0.988365	0.97462	0.432626	0.116055	0.0758004	0.0528562	0.0478379	0.0502199	0.999982	0.992318	1.03505	0.983336	0.402187	0.10687	0.0760674	0.0638263	0.0646581	0.0643392	0.999982	1.00156	1.01516	1.0136	0.333164	0.0952019	0.0700674	0.0559145	0.0511709	0.0550364	0.999982	1.07793	1.01758	1.0208	0.350833
ACCD	P0A9Q5	Acetyl-coenzyme A carboxylase carboxyl transferase subunit beta OS=Escherichia coli (strain K12) GN=accD PE=1 SV=1	37996.3	Cytosol	0.999982	0.98193	1.01127	0.92319	0.609713	0.0946266	0.0611581	0.050491	0.0425876	0.042286	0.999982	0.962686	0.992806	0.921442	0.695995	0.0976953	0.0475052	0.0377108	0.031882	0.0304036	0.999982	1.00869	0.973128	0.957983	0.65878	0.121132	0.0627835	0.0503108	0.0433742	0.0401011	0.999982	0.961724	0.963588	0.913492	0.587009	0.111136	0.0562439	0.0447734	0.0388134	0.0378446	0.999982	1.01547	1.00483	0.967876	0.638332
ACEA	P0A9G6	Isocitrate lyase OS=Escherichia coli (strain K12) GN=aceA PE=1 SV=1	52589.1	Cytosol	0.999982	1.02458	1.00839	0.652958	0.169154	0.110782	0.0404258	0.0312013	0.028918	0.033528	0.999982	1.04881	1.06858	0.674265	0.158226	0.107695	0.0565084	0.0422969	0.0455401	0.0462998	0.999982	1.00159	1.02895	0.600759	0.117596	0.064138	0.0379876	0.0364039	0.0407339	0.0472575	0.999982	1.03514	1.02533	0.617288	0.116989	0.0760468	0.0478306	0.0428281	0.0384317	0.0436842	0.999982	1.08168	1.0162	0.553047	0.108086
ACEB	P08997	Malate synthase A OS=Escherichia coli (strain K12) GN=aceB PE=1 SV=1	66478.9	Cytosol	0.999982	1.02286	0.990316	0.719578	0.131367	0.0636618	0.0476983	0.0416318	0.0427608	0.0553751	0.999982	1.04187	1.0553	0.704042	0.136261	0.0983085	0.0458573	0.0350739	0.0266008	0.0262599	0.999982	0.988311	0.997157	0.682957	0.146239	0.0771174	0.0452272	0.0383515	0.041991	0.0414939	0.999982	1.05444	1.04783	0.611291	0.128943	0.0753188	0.0479266	0.036496	0.0348811	0.0423063	0.999982	0.970384	0.995337	0.601309	0.123793
ACEE	P0AFG8	Pyruvate dehydrogenase E1 component OS=Escherichia coli (strain K12) GN=aceE PE=1 SV=2	110948.0	Cytosol	0.999982	1.10852	1.06808	0.830194	0.164247	0.0486449	0.0310254	0.0234006	0.0235645	0.0218266	0.999982	1.16105	1.04842	0.859994	0.152671	0.0650455	0.031313	0.0232207	0.0223867	0.0225429	0.999982	1.08639	1.04939	0.782327	0.142122	0.0442034	0.0278499	0.0258086	0.0257211	0.0239793	0.999982	1.081	1.08045	0.830677	0.143616	0.0498765	0.033926	0.0267379	0.0256925	0.0242727	0.999982	1.05402	1.01823	0.77748	0.123697
ACEF	P06959	Dihydrolipoyllysine-residue acetyltransferase component of pyruvate dehydrogenase complex OS=Escherichia coli (strain K12) GN=aceF PE=1 SV=3	78257.5	Cytosol	0.999982	1.15017	1.05939	0.898324	0.173064	0.0585736	0.0433899	0.0366503	0.0343684	0.036215	0.999982	1.15097	1.0656	0.913429	0.155328	0.0859462	0.0382785	0.0331838	0.0327287	0.0352237	0.999982	1.19467	1.07872	0.867426	0.14111	0.0465567	0.0336163	0.0314219	0.0315015	0.0289864	0.999982	1.08567	1.10195	0.904621	0.157574	0.0586929	0.0357112	0.029534	0.0297887	0.0307272	0.999982	1.10565	1.01226	0.825207	0.138851
ACKA	P0A6A3	Acetate kinase OS=Escherichia coli (strain K12) GN=ackA PE=1 SV=1	48876.0	Cytosol	0.999982	1.0151	0.996372	0.944831	0.708279	0.431087	0.19985	0.0849658	0.0525687	0.0484368	0.999982	1.13279	0.972732	0.996197	0.701243	0.392797	0.211768	0.0754757	0.0415745	0.0364361	0.999982	0.968478	0.985125	0.949532	0.716106	0.41049	0.194943	0.0873671	0.0523877	0.0454098	0.999982	0.962936	0.993982	0.971256	0.641264	0.344364	0.143311	0.0629768	0.0449272	0.046494	0.999982	1.03931	0.982139	1.02208	0.652754
ACNA	P25516	Aconitate hydratase A OS=Escherichia coli (strain K12) GN=acnA PE=1 SV=3	107869.0	Cytosol	0.999982	1.02942	1.04116	0.967016	0.494183	0.194824	0.148837	0.106307	0.0624048	0.058036	0.999982	1.03441	1.03492	0.95895	0.480433	0.238904	0.18859	0.116738	0.076005	0.0563422	0.999982	1.0215	1.01432	0.908379	0.458557	0.194619	0.158545	0.111375	0.074575	0.0627495	0.999982	1.04042	1.01833	0.960846	0.41771	0.174757	0.129895	0.0908855	0.0553685	0.0472344	0.999982	1.0393	0.984418	0.932473	0.453158
ACNB	P36683	Aconitate hydratase B OS=Escherichia coli (strain K12) GN=acnB PE=1 SV=3	105238.0	Cytosol	0.999982	1.01439	1.05352	0.667705	0.125819	0.0812161	0.0440052	0.031468	0.0279493	0.029937	0.999982	1.00355	1.04244	0.691511	0.135632	0.121636	0.0473711	0.0331263	0.028	0.0323034	0.999982	0.987151	1.00988	0.628029	0.138597	0.0820103	0.0479212	0.037588	0.0391834	0.0430202	0.999982	1.05662	1.04752	0.687868	0.118349	0.0756457	0.0459947	0.0335681	0.0319622	0.0385166	0.999982	0.98246	0.983745	0.6101	0.119821
ACPP	P0A6A8	Acyl carrier protein OS=Escherichia coli (strain K12) GN=acpP PE=1 SV=2	9550.87	Cytosol	0.999982	1.03134	0.770313	0.753618	0.384465	0.225562	0.212528	0.238277	0.212807	0.310564	0.999982	0.959744	0.863827	0.731989	0.430646	0.216834	0.24558	0.214179	0.209428	0.284789	0.999982	1.03105	0.908056	0.837568	0.484285	0.262788	0.230107	0.230221	0.251999	0.295595	0.999982	1.08321	0.809638	0.784758	0.39408	0.272817	0.252476	0.221965	0.229333	0.314684	0.999982	1.05667	0.940019	0.904888	0.499579
ACPS	P24224	Holo-[acyl-carrier-protein] synthase OS=Escherichia coli (strain K12) GN=acpS PE=1 SV=3	15704.7	Cytosol	0.999982	0.963617	0.953792	0.749905	0.238254	0.0832629	0.0603528	0.0427443	0.0452437	0.0416962	0.999982	0.976542	0.995087	0.870691	0.363393	0.170268	0.114415	0.0996793	0.0891466	0.0883448	0.999982	1.01676	1.04364	0.904184	0.372876	0.181202	0.114048	0.120441	0.125279	0.118225	0.999982	0.933057	0.96636	0.747724	0.284637	0.156406	0.113983	0.110023	0.0922977	0.102931	0.999982	1.01952	1.04298	0.800266	0.311858
ACPT	P37623	4'-phosphopantetheinyl transferase AcpT OS=Escherichia coli (strain K12) GN=acpT PE=3 SV=1	22841.8	Cytosol	0.999982	0.998654	0.964923	0.68864	0.197248	0.0721051	0.0500546	0.0442884	0.0466399	0.0400224	0.999982	0.970575	1.04045	0.654555	0.172718	0.077508	0.0488588	0.0355999	0.0320871	0.0289874	0.999982	0.990782	0.98126	0.742164	0.222353	0.083986	0.0606626	0.0508513	0.0518118	0.0439227
ACRA	P0AE06	Multidrug efflux pump subunit AcrA OS=Escherichia coli (strain K12) GN=acrA PE=1 SV=1	47498.9	Inner_membrane	0.999982	1.00325	1.01607	0.960191	0.60501	0.407922	0.219993	0.11671	0.120805	0.191672	0.999982	0.992481	0.992921	0.927517	0.600875	0.370456	0.214398	0.100051	0.117041	0.161862	0.999982	1.00021	1.01613	0.937166	0.612465	0.381809	0.213485	0.120721	0.150116	0.188716	0.999982	0.988388	0.975219	0.902561	0.56692	0.37629	0.200696	0.110321	0.124933	0.187269	0.999982	0.987315	0.991049	0.911465	0.603727
ACRB	P31224	Multidrug efflux pump subunit AcrB OS=Escherichia coli (strain K12) GN=acrB PE=1 SV=1	123469.0	Inner_membrane	0.999982	1.03339	1.01729	0.980085	0.665814	0.411526	0.172098	0.0859902	0.0677242	0.0643077	0.999982	1.03099	1.01326	0.980495	0.653893	0.36929	0.180083	0.0817748	0.0727976	0.0592363	0.999982	1.02044	1.05713	0.927291	0.590174	0.333354	0.15228	0.0732907	0.0730408	0.0600023	0.999982	1.08441	1.09198	0.991369	0.626008	0.396491	0.171128	0.0862731	0.0678127	0.0607064	0.999982	1.00536	1.00817	0.930125	0.596054
ACRD	P24177	Probable aminoglycoside efflux pump OS=Escherichia coli (strain K12) GN=acrD PE=3 SV=3	121224.0	Inner_membrane	0.999982	1.02872	1.03914	0.817634	0.332117	0.147465	0.0662994	0.0486606	0.0501062	0.0387109	0.999982	1.01215	0.987532	0.772618	0.289519	0.114483	0.0693919	0.0533645	0.0516373	0.0484753	0.999982	0.992898	0.982611	0.742799	0.226765	0.0849509	0.0600578	0.0503444	0.053376	0.0434848	0.999982	1.00266	1.01508	0.673193	0.253573	0.164651	0.0889578	0.0618147	0.062682	0.054015	0.999982	0.98523	1.00253	0.66747	0.2549
ACRR	P0ACS9	HTH-type transcriptional regulator AcrR OS=Escherichia coli (strain K12) GN=acrR PE=1 SV=1	27499.6	Cytosol	0.999982	0.956253	0.921451	0.663587	0.150202	0.0836994	0.0480366	0.0389109	0.0353919	0.0290348	0.999982	0.992593	0.983671	0.703324	0.155054	0.0738239	0.0455792	0.0324149	0.0320283	0.0270742	0.999982	0.935588	0.942328	0.630032	0.150673	0.0591972	0.0435644	0.0339467	0.0393479	0.0304694	0.999982	0.930223	0.933105	0.605245	0.173137	0.0995233	0.0650775	0.0486005	0.0448158	0.0368341	0.999982	1.01283	0.983802	0.592463	0.166627
ACS	P27550	Acetyl-coenzyme A synthetase OS=Escherichia coli (strain K12) GN=acs PE=1 SV=2	80009.8	Cytosol	0.999982	1.06653	1.0294	0.869399	0.278157	0.125563	0.104209	0.0860128	0.0782956	0.0850665	0.999982	1.00302	1.01806	0.882759	0.246564	0.131965	0.0959681	0.0669214	0.0733453	0.0738315	0.999982	0.998819	1.0226	0.861311	0.246413	0.106755	0.0799749	0.0642583	0.0713762	0.0690024	0.999982	1.04951	1.03159	0.886875	0.184455	0.0860304	0.0557423	0.0415502	0.0408288	0.0414899	0.999982	1.08201	0.986262	0.852901	0.209103
ACTP	P32705	Cation/acetate symporter ActP OS=Escherichia coli (strain K12) GN=actP PE=1 SV=1	62939.0	Inner_membrane																															0.999982	1.02042	1.03344	0.738286	0.312114	0.198077	0.16803	0.114682	0.0911508	0.0679962	0.999982	0.99675	1.00868	0.65586	0.238715
ACUI	P26646	Probable acrylyl-CoA reductase AcuI OS=Escherichia coli (strain K12) GN=acuI PE=1 SV=1	37852.1	Cytosol	0.999982	1.00331	1.0162	0.842106	0.189182	0.0929747	0.0857959	0.07215	0.0586992	0.0712747	0.999982	1.00621	1.00984	0.75704	0.168108	0.0761365	0.0540039	0.0394946	0.0367154	0.029929	0.999982	0.988763	0.98583	0.784375	0.162694	0.074709	0.0534596	0.0452415	0.0471217	0.0472601	0.999982	0.984882	1.06688	0.867112	0.193682	0.11752	0.0753207	0.0653057	0.0632074	0.0575973	0.999982	1.11638	1.01988	0.918433	0.173259
ADD	P22333	Adenosine deaminase OS=Escherichia coli (strain K12) GN=add PE=3 SV=2	38436.1	Cytosol	0.999982	0.969722	0.979493	0.51202	0.176608	0.0801738	0.0563113	0.0408	0.046269	0.0451203	0.999982	1.04816	0.981163	0.57161	0.174537	0.112209	0.0518719	0.0389572	0.035276	0.0426289	0.999982	0.930146	0.89929	0.479971	0.110059	0.0407733	0.0281454	0.0228111	0.0298002	0.0192407	0.999982	0.967046	0.949776	0.49023	0.162835	0.091975	0.0621521	0.0510641	0.043088	0.0487332	0.999982	0.972576	0.991425	0.578268	0.208378
ADE	P31441	Adenine deaminase OS=Escherichia coli (strain K12) GN=ade PE=1 SV=2	67076.3	Cytosol	0.999982	0.948727	0.960437	0.840508	0.379224	0.124782	0.0537384	0.0417513	0.0469748	0.0236746	0.999982	1.03303	1.0224	0.931866	0.452551	0.176641	0.0900614	0.0545723	0.0476004	0.0483906	0.999982	0.974811	0.996015	0.864977	0.39176	0.1323	0.0608204	0.044168	0.0381349	0.0402372	0.999982	1.04691	1.034	0.93142	0.376951	0.147082	0.0600197	0.0345693	0.029835	0.0239804	0.999982	0.994723	1.00067	0.850755	0.396706
ADEP	P31466	Adenine permease AdeP OS=Escherichia coli (strain K12) GN=adeP PE=1 SV=2	48839.3	Inner_membrane	0.999982	1.06903	1.00497	0.947752	0.603914	0.4065	0.257701	0.0737855	0.0633133	0.0698908	0.999982	1.08044	1.03913	0.937257	0.529343	0.305348	0.244854	0.0571562	0.0613231	0.0518619	0.999982	1.02706	1.00325	0.890434	0.582772	0.359251	0.253351	0.0791079	0.0768383	0.0738647	0.999982	1.07779	1.06483	0.87218	0.530444	0.369917	0.254989	0.067524	0.0565922	0.0531874	0.999982	1.01405	1.03061	0.835901	0.551809
ADHE	P0A9Q7	Aldehyde-alcohol dehydrogenase OS=Escherichia coli (strain K12) GN=adhE PE=1 SV=2	111475.0	Cytosol	0.999982	1.06919	1.0492	0.952011	0.613686	0.41251	0.107138	0.0411027	0.0373658	0.03595	0.999982	1.04009	1.07222	0.934387	0.656401	0.377014	0.10776	0.0402491	0.0397004	0.0438671	0.999982	1.0511	1.06628	0.898474	0.619279	0.364885	0.0921449	0.0346819	0.0322228	0.0333323	0.999982	1.08157	1.1106	0.842873	0.684337	0.34518	0.161248	0.0452244	0.0409007	0.0438996	0.999982	0.993136	1.03323	0.799154	0.676481
ADHP	P39451	Alcohol dehydrogenase, propanol-preferring OS=Escherichia coli (strain K12) GN=adhP PE=1 SV=1	40911.9	Cytosol																															0.999982	1.02677	0.98581	0.695656	0.300269	0.178397	0.0936855	0.0670758	0.0643154	0.0619362	0.999982	1.0093	0.987156	0.760625	0.424281
ADK	P69441	Adenylate kinase OS=Escherichia coli (strain K12) GN=adk PE=1 SV=1	27753.2	Cytosol	0.999982	0.798755	0.777875	0.771867	0.184754	0.101667	0.0764312	0.0903402	0.0978673	0.154899	0.999982	0.833634	0.827822	0.772792	0.198528	0.114278	0.0820274	0.0912609	0.114411	0.153628	0.999982	0.997277	0.911515	0.947019	0.227656	0.112217	0.0883614	0.114718	0.149058	0.19015	0.999982	0.852297	0.834842	0.853386	0.176606	0.102236	0.084704	0.0948439	0.117187	0.16035	0.999982	0.978433	0.924335	1.01498	0.222321
AES	P23872	Acetyl esterase OS=Escherichia coli (strain K12) GN=aes PE=1 SV=3	38300.2	Cytosol																															0.999982	1.00473	1.00632	0.712615	0.288426	0.166361	0.0830914	0.0726203	0.0604054	0.0564849	0.999982	0.996602	1.00583	0.657469	0.243862
AGAD	P42911	N-acetylgalactosamine permease IID component OS=Escherichia coli (strain K12) GN=agaD PE=3 SV=1	32533.9	Inner_membrane	0.999982	1.02634	0.993081	0.796962	0.361412	0.208038	0.147346	0.133553	0.108162	0.136586	0.999982	0.957471	0.949211	0.814563	0.435126	0.286828	0.190247	0.164044	0.16016	0.216548	0.999982	0.990782	0.98126	0.742164	0.222353	0.083986	0.0606626	0.0508513	0.0518118	0.0439227
AGAR	P0ACK2	Putative aga operon transcriptional repressor OS=Escherichia coli (strain K12) GN=agaR PE=4 SV=1	31730.6	Cytosol	0.999982	1.01414	1.00611	0.896011	0.372016	0.149414	0.0841109	0.0664423	0.0546017	0.0529052	0.999982	0.981335	0.940181	0.891801	0.347878	0.136801	0.0694527	0.0450214	0.0428633	0.0358629	0.999982	0.992867	0.985202	0.876993	0.317089	0.116318	0.0638716	0.0511062	0.047289	0.0447576	0.999982	0.999834	0.961873	0.845711	0.280617	0.111348	0.0667279	0.0468317	0.0472964	0.0417872	0.999982	0.980249	0.950222	0.862848	0.310152
AGP	P19926	Glucose-1-phosphatase OS=Escherichia coli (strain K12) GN=agp PE=1 SV=1	52183.4	Periplasm	0.999982	0.740364	0.724354	0.684008	0.507083	0.109726	0.0536209	0.0358468	0.0451212	0.0547729	0.999982	0.863877	0.845093	0.731578	0.446786	0.154993	0.0914574	0.0653809	0.0727417	0.0838533	0.999982	0.975312	0.923248	0.883802	0.656865	0.165709	0.0594035	0.0503499	0.0533302	0.0589389	0.999982	0.776517	0.769792	0.742201	0.536499	0.108943	0.0404875	0.031169	0.0365976	0.0453462	0.999982	0.991533	0.993881	1.0476	0.800113
AHPC	P0AE08	Alkyl hydroperoxide reductase subunit C OS=Escherichia coli (strain K12) GN=ahpC PE=1 SV=2	24070.7	Cytosol	0.999982	1.08639	0.971698	0.994294	0.781815	0.272192	0.0711691	0.0598758	0.0671506	0.0766831	0.999982	1.02439	0.977555	0.984805	0.736447	0.300593	0.0653919	0.0576217	0.0590483	0.0774452	0.999982	1.24688	1.00426	1.03599	0.771124	0.319761	0.0625608	0.062358	0.0687695	0.0844057	0.999982	1.1083	1.05405	1.07326	0.798748	0.328244	0.0686875	0.0617798	0.0673017	0.0803894	0.999982	1.21378	0.973263	1.05718	0.738877
AHPF	P35340	Alkyl hydroperoxide reductase subunit F OS=Escherichia coli (strain K12) GN=ahpF PE=1 SV=2	64504.9	Cytosol	0.999982	1.01595	1.01539	0.9319	0.418287	0.0650195	0.043161	0.0293373	0.0341825	0.0369749	0.999982	1.0343	1.01561	0.9765	0.420525	0.0840214	0.0519185	0.0379823	0.0386443	0.0383965	0.999982	0.988633	0.981806	0.931208	0.376475	0.0768558	0.0403813	0.035973	0.038254	0.0352855	0.999982	0.957293	0.986205	0.95347	0.466247	0.109983	0.0511934	0.0437839	0.0459294	0.0499259	0.999982	0.975406	0.974096	0.955183	0.452742
AHR	P27250	Aldehyde reductase Ahr OS=Escherichia coli (strain K12) GN=ahr PE=1 SV=2	40142.9	Cytosol	0.999982	1.00582	1.00141	0.822738	0.419621	0.191223	0.112806	0.0644636	0.0447998	0.0524725	0.999982	1.01508	0.999619	0.862213	0.466037	0.203745	0.12425	0.0704834	0.0557615	0.0498493	0.999982	1.00809	1.02005	0.843669	0.425117	0.208371	0.102222	0.0641356	0.0560961	0.0449784	0.999982	1.02533	1.02339	0.790802	0.387874	0.216409	0.117176	0.0732836	0.0727075	0.0662924	0.999982	0.999367	0.999429	0.816256	0.518595
AIDB	P33224	Putative acyl-CoA dehydrogenase AidB OS=Escherichia coli (strain K12) GN=aidB PE=1 SV=3	64214.1	Cytosol	0.999982	1.01382	0.994241	0.765808	0.265461	0.0881998	0.0627745	0.0489859	0.0438933	0.0451989	0.999982	1.0194	0.942282	0.829345	0.42988	0.149065	0.0870353	0.061819	0.0758585	0.0720148	0.999982	1.02032	1.0007	0.767655	0.254219	0.0867314	0.0594655	0.0481113	0.0490201	0.041556
ALAA	P0A959	Glutamate-pyruvate aminotransferase AlaA OS=Escherichia coli (strain K12) GN=alaA PE=1 SV=1	50815.1	Cytosol	0.999982	1.0307	1.02418	0.648993	0.205121	0.0984648	0.0528147	0.0467216	0.0444372	0.0434078	0.999982	1.05413	1.03923	0.663455	0.222973	0.114174	0.0529796	0.0354709	0.0366292	0.030307	0.999982	1.02588	0.962106	0.595924	0.191845	0.0953869	0.0579485	0.0489753	0.0468425	0.0470491	0.999982	1.01208	0.965023	0.498298	0.162096	0.0894902	0.0681401	0.0506424	0.0482803	0.0429562	0.999982	0.994506	0.976078	0.450727	0.146004
ALAC	P77434	Glutamate-pyruvate aminotransferase AlaC OS=Escherichia coli (strain K12) GN=alaC PE=1 SV=1	50998.1	Cytosol	0.999982	1.03218	1.03839	0.862855	0.262904	0.0854619	0.0522824	0.0423437	0.0423227	0.0363799	0.999982	1.06152	1.01809	0.867208	0.259021	0.0981976	0.0747707	0.0562095	0.0553044	0.0492631	0.999982	1.00669	1.03601	0.811342	0.241415	0.0820478	0.0516269	0.0378737	0.0422695	0.0381974	0.999982	1.00908	1.04515	0.821552	0.316325	0.126877	0.109413	0.0885507	0.0957261	0.0536947	0.999982	1.01751	0.99469	0.843092	0.330046
ALAS	P00957	Alanine--tRNA ligase OS=Escherichia coli (strain K12) GN=alaS PE=1 SV=2	107085.0	Cytosol	0.999982	1.0559	1.08184	1.04949	0.208535	0.0641825	0.0410074	0.0351879	0.0322373	0.0341738	0.999982	1.03648	1.05623	1.0392	0.188091	0.0767718	0.0417433	0.02974	0.0267045	0.0266421	0.999982	1.01547	1.07075	0.982377	0.175654	0.0579582	0.0377688	0.0344036	0.0359055	0.039157	0.999982	1.07571	1.09122	1.06697	0.154632	0.0685401	0.0448917	0.0397223	0.0387668	0.0445653	0.999982	1.01924	1.00079	0.997754	0.148975
ALDA	P25553	Lactaldehyde dehydrogenase OS=Escherichia coli (strain K12) GN=aldA PE=1 SV=2	57452.4	Cytosol	0.999982	1.01408	0.98994	0.880116	0.301696	0.108754	0.050145	0.0397653	0.0344229	0.0369929	0.999982	1.05166	1.00162	0.912204	0.320416	0.14293	0.0612688	0.0460003	0.0495973	0.0454657	0.999982	0.997845	0.973895	0.84605	0.272031	0.106213	0.0461565	0.0402663	0.0438064	0.044508	0.999982	1.0023	1.00002	0.953507	0.28113	0.0893038	0.04481	0.0331077	0.0348172	0.0411002	0.999982	0.980976	0.988413	0.958098	0.304266
ALDB	P37685	Aldehyde dehydrogenase B OS=Escherichia coli (strain K12) GN=aldB PE=1 SV=2	62398.7	Cytosol	0.999982	0.993787	1.01925	0.856882	0.370104	0.116456	0.0855137	0.0613768	0.0600073	0.0556977	0.999982	1.01046	1.005	0.932866	0.421861	0.143802	0.0994004	0.0771099	0.0758192	0.0872023	0.999982	1.02798	0.99829	0.870389	0.375473	0.110309	0.0705152	0.0586514	0.0560739	0.0514965	0.999982	1.00513	0.994858	0.87989	0.301681	0.118818	0.0794608	0.0510968	0.0529768	0.0517438	0.999982	0.951653	0.975637	0.864101	0.318149
ALLE	P75713	(S)-ureidoglycine aminohydrolase OS=Escherichia coli (strain K12) GN=allE PE=1 SV=1	31174.8	Cytosol																															0.999982	1.00485	0.989491	0.709501	0.303326	0.188204	0.139698	0.121301	0.0912133	0.0487259	0.999982	1.01697	1.001	0.739011	0.360345
ALLR	P0ACN4	HTH-type transcriptional repressor AllR OS=Escherichia coli (strain K12) GN=allR PE=1 SV=1	31255.7	Cytosol	0.999982	0.937215	0.971343	0.797329	0.250445	0.110218	0.0646928	0.07031	0.0609626	0.0503733	0.999982	0.973766	0.969434	0.788269	0.254738	0.140664	0.110062	0.0848255	0.0835991	0.0921505	0.999982	0.97889	0.970061	0.770283	0.226737	0.0925743	0.0803821	0.0809928	0.079242	0.102593	0.999982	1.00818	0.991161	0.79002	0.233741	0.114105	0.0726299	0.0667597	0.0628674	0.0725751	0.999982	1.05475	1.04457	0.801865	0.251686
ALR	P0A6B4	Alanine racemase, biosynthetic OS=Escherichia coli (strain K12) GN=alr PE=1 SV=1	42163.2	Cytosol	0.999982	1.05422	0.99458	0.586243	0.201866	0.112369	0.0766335	0.0410236	0.0404792	0.0354918	0.999982	1.04573	0.99283	0.619546	0.188378	0.184584	0.0779916	0.0421474	0.0381332	0.0364418	0.999982	1.00283	0.980991	0.581948	0.177454	0.0831075	0.0505874	0.0448046	0.0367531	0.034588	0.999982	0.93985	0.928639	0.493398	0.174543	0.0911059	0.0651787	0.0422332	0.0373058	0.0363317	0.999982	1.07629	0.957021	0.548143	0.153841
ALSB	P39265	D-allose-binding periplasmic protein OS=Escherichia coli (strain K12) GN=alsB PE=1 SV=1	39591.9	Periplasm	0.999982	1.0334	1.01396	0.641313	0.175606	0.0763534	0.0649708	0.0588656	0.0737098	0.0706822	0.999982	1.00069	0.98992	0.729047	0.256883	0.12718	0.0905436	0.0620135	0.077136	0.0886204	0.999982	0.995019	0.976588	0.684719	0.233321	0.101291	0.077288	0.083674	0.11263	0.106549	0.999982	0.927661	0.940769	0.562484	0.263547	0.168303	0.132135	0.141211	0.179648	0.210946	0.999982	0.952837	0.972937	0.63881	0.255232
ALX	P42601	Putative membrane-bound redox modulator Alx OS=Escherichia coli (strain K12) GN=alx PE=1 SV=2	37718.7	Inner_membrane	0.999982	1.01217	0.985055	0.782788	0.288426	0.148632	0.138773	0.0867489	0.0538259	0.0478673	0.999982	1.00588	1.00892	0.777555	0.304618	0.149391	0.149433	0.0989165	0.0594713	0.0407605	0.999982	1.00531	0.990187	0.768209	0.265863	0.130073	0.105794	0.0779503	0.0615524	0.0446092
AMIA	P36548	N-acetylmuramoyl-L-alanine amidase AmiA OS=Escherichia coli (strain K12) GN=amiA PE=1 SV=1	38038.6	Periplasm	0.999982	1.0447	0.992699	0.705342	0.195364	0.083944	0.0969727	0.0959114	0.0929214	0.0943917	0.999982	1.00931	0.974457	0.669194	0.124276	0.0814734	0.0883007	0.078474	0.0848015	0.112042	0.999982	0.989942	0.973349	0.628991	0.111101	0.0567228	0.0658062	0.0740974	0.090553	0.09773	0.999982	0.966929	0.930108	0.620778	0.163616	0.0917238	0.0987313	0.0837348	0.0901618	0.106382	0.999982	1.07123	0.919767	0.568081	0.159701
AMIB	P26365	N-acetylmuramoyl-L-alanine amidase AmiB OS=Escherichia coli (strain K12) GN=amiB PE=1 SV=2	51679.5	Periplasm	0.999982	0.902384	0.911777	0.723124	0.170161	0.0699482	0.0679998	0.0512424	0.0540011	0.0587942	0.999982	0.959827	0.909425	0.761256	0.169841	0.0729994	0.0589295	0.044802	0.0488986	0.0491497	0.999982	0.976176	0.965347	0.805352	0.164515	0.0673752	0.0489884	0.0414245	0.0597149	0.0637369	0.999982	0.91794	0.894588	0.637264	0.186671	0.0997157	0.0667917	0.0548147	0.0584945	0.0668733	0.999982	1.07734	0.974264	0.758024	0.233347
AMIC	P63883	N-acetylmuramoyl-L-alanine amidase AmiC OS=Escherichia coli (strain K12) GN=amiC PE=1 SV=1	52481.0	Periplasm	0.999982	1.10777	0.986591	0.707872	0.128206	0.0642893	0.0312176	0.0283182	0.0248519	0.0303864	0.999982	0.888188	0.921599	0.633833	0.166975	0.072874	0.0493571	0.0348	0.0329754	0.0296515	0.999982	0.966992	0.884075	0.595613	0.127019	0.0668611	0.0388237	0.0398779	0.0406162	0.0462198	0.999982	0.934882	0.889201	0.580412	0.122418	0.070219	0.0454661	0.0341764	0.0377037	0.0396155	0.999982	0.953936	0.916291	0.647162	0.187181
AMID	P75820	N-acetylmuramoyl-L-alanine amidase AmiD OS=Escherichia coli (strain K12) GN=amiD PE=1 SV=1	33860.1	Outer_membrane	0.999982	0.979553	0.98142	0.842876	0.387369	0.228758	0.200156	0.162143	0.145274	0.167991	0.999982	0.978771	0.959617	0.793935	0.356171	0.238692	0.20451	0.148022	0.132366	0.144691	0.999982	1.03056	0.98753	0.813726	0.35256	0.171307	0.175598	0.14303	0.135794	0.136874	0.999982	0.976214	0.992117	0.721446	0.295433	0.182595	0.14438	0.106811	0.0979065	0.102608	0.999982	0.988074	1.00431	0.684938	0.271557
AMN	P0AE12	AMP nucleosidase OS=Escherichia coli (strain K12) GN=amn PE=1 SV=1	56996.4	Cytosol	0.999982	1.02112	0.989579	0.871458	0.546071	0.300218	0.0957886	0.0917895	0.0791594	0.11424	0.999982	0.995453	1.01233	0.852633	0.52007	0.326153	0.109968	0.0982647	0.102719	0.125408	0.999982	1.0087	0.979376	0.874382	0.537808	0.272741	0.0770187	0.0661795	0.0583118	0.0604968	0.999982	1.00824	0.995936	0.84713	0.558507	0.299636	0.097029	0.0740477	0.0773505	0.0867369	0.999982	1.02329	0.994306	0.881311	0.586814
AMPC	P00811	Beta-lactamase OS=Escherichia coli (strain K12) GN=ampC PE=1 SV=1	46685.0	Periplasm	0.999982	0.932644	0.966001	0.816583	0.356077	0.143856	0.0956323	0.0721772	0.0630056	0.0516821	0.999982	0.968771	0.921669	0.772098	0.348673	0.263229	0.100483	0.0772123	0.0664626	0.0663005	0.999982	0.986757	0.99097	0.828265	0.350672	0.144222	0.119791	0.102667	0.104607	0.0861463	0.999982	0.98016	0.993003	0.744117	0.282101	0.147251	0.110084	0.0769341	0.0682924	0.0645789	0.999982	0.970425	1.00827	0.778347	0.312323
AMPD	P13016	1,6-anhydro-N-acetylmuramyl-L-alanine amidase AmpD OS=Escherichia coli (strain K12) GN=ampD PE=2 SV=1	21724.9	Cytosol	0.999982	0.997834	0.957644	0.707664	0.214506	0.0842333	0.0660559	0.0633486	0.0581226	0.0476352	0.999982	0.97807	0.956651	0.651987	0.207513	0.125885	0.0775118	0.0512508	0.0525886	0.0551969	0.999982	0.987309	0.961129	0.72125	0.232081	0.0922291	0.0673153	0.0622425	0.0605489	0.0538914
AMPE	P0AE14	Protein AmpE OS=Escherichia coli (strain K12) GN=ampE PE=1 SV=1	34048.6	Inner_membrane	0.999982	0.995253	1.00953	0.79789	0.312559	0.15438	0.0839484	0.0613393	0.0489754	0.0577419	0.999982	1.01102	0.975738	0.824531	0.398501	0.21747	0.0987245	0.0620948	0.0649796	0.0567767	0.999982	1.02223	1.00137	0.816501	0.350615	0.170935	0.0782018	0.0575513	0.0600792	0.0466967	0.999982	1.02687	1.01241	0.741171	0.306214	0.176448	0.093829	0.0633089	0.0516418	0.0537109	0.999982	1.00691	1.01039	0.803405	0.43112
AMPG	P0AE16	Protein AmpG OS=Escherichia coli (strain K12) GN=ampG PE=1 SV=1	55787.2	Inner_membrane	0.999982	1.01637	0.993471	0.884995	0.434642	0.191339	0.076492	0.0536669	0.0500966	0.0607581	0.999982	1.02191	1.00603	0.815302	0.35441	0.168911	0.0789197	0.0521046	0.0447738	0.039795	0.999982	1.01388	1.01106	0.866438	0.404968	0.185476	0.0773117	0.0564019	0.0537756	0.0469222
AMPH	P0AD70	D-alanyl-D-alanine-carboxypeptidase/endopeptidase AmpH OS=Escherichia coli (strain K12) GN=ampH PE=1 SV=1	45889.2	Cytosol	0.999982	0.876435	0.609307	0.475377	0.134529	0.0615866	0.0496651	0.0454153	0.0415512	0.0352913	0.999982	0.89038	0.626006	0.485264	0.138067	0.0899968	0.0572431	0.0453474	0.0432747	0.0388083	0.999982	0.980086	0.731683	0.541714	0.147042	0.0549716	0.0397146	0.0384081	0.035158	0.0334745	0.999982	0.877619	0.582335	0.419296	0.120037	0.0745972	0.0602707	0.0533079	0.0541756	0.0457541	0.999982	0.996892	0.972295	0.637416	0.224231
AMYA	P26612	Cytoplasmic alpha-amylase OS=Escherichia coli (strain K12) GN=amyA PE=1 SV=3	61585.8	Cytosol																															0.999982	0.959282	0.962727	0.729937	0.322105	0.174029	0.113981	0.0642475	0.0525824	0.0490583	0.999982	1.05694	1.00762	0.754292	0.31039
ANMK	P77570	Anhydro-N-acetylmuramic acid kinase OS=Escherichia coli (strain K12) GN=anmK PE=1 SV=1	41303.6	Cytosol	0.999982	1.03429	0.993026	0.779686	0.257416	0.109114	0.083611	0.0708205	0.0574342	0.0651093	0.999982	1.01686	1.01207	0.777703	0.250654	0.10658	0.0854861	0.0587734	0.0576831	0.0538281	0.999982	0.975643	0.973154	0.744373	0.247648	0.107072	0.0857692	0.0756241	0.0817495	0.0788479	0.999982	1.0127	1.01898	0.679342	0.229164	0.135601	0.0905597	0.0791143	0.0705722	0.0728005	0.999982	1.00773	1.00481	0.658503	0.239366
ANSA	P0A962	L-asparaginase 1 OS=Escherichia coli (strain K12) GN=ansA PE=1 SV=1	39452.4	Cytosol	0.999982	0.896119	0.895923	0.797036	0.345306	0.125886	0.115239	0.11839	0.0963365	0.127748	0.999982	0.971828	0.946849	0.821075	0.309839	0.113484	0.066298	0.0489177	0.0466275	0.0526083	0.999982	1.04585	1.02409	0.865815	0.338073	0.119228	0.117569	0.100152	0.10116	0.105813	0.999982	0.957842	0.951895	0.785929	0.321699	0.140576	0.119054	0.0933301	0.0787163	0.0929221	0.999982	0.995961	0.979809	0.780819	0.327651
ANSB	P00805	L-asparaginase 2 OS=Escherichia coli (strain K12) GN=ansB PE=1 SV=2	42441.7	Periplasm	0.999982	0.959843	0.959538	0.777279	0.357267	0.131957	0.0866911	0.111088	0.105261	0.146104	0.999982	0.966356	0.993791	0.865709	0.430128	0.181356	0.127927	0.139787	0.181043	0.212566	0.999982	0.972686	1.01607	0.862287	0.448414	0.161697	0.103651	0.137184	0.187051	0.206308	0.999982	0.988083	0.961552	0.858834	0.400381	0.156375	0.110429	0.118918	0.157398	0.192263	0.999982	1.00706	0.953859	0.880509	0.442932
ANSP	P77610	L-asparagine permease OS=Escherichia coli (strain K12) GN=ansP PE=3 SV=2	58321.4	Inner_membrane	0.999982	1.03748	1.03816	0.803406	0.344691	0.190671	0.172673	0.166432	0.100159	0.0804625	0.999982	1.05252	1.02471	0.858629	0.498422	0.370835	0.330809	0.273511	0.199781	0.136073	0.999982	1.02166	0.980895	0.804325	0.347577	0.191891	0.183028	0.159787	0.133079	0.0762531	0.999982	1.04766	1.03322	0.687662	0.30954	0.192545	0.162776	0.118412	0.101558	0.0818132	0.999982	1.00422	0.98212	0.691244	0.353839
APAG	P62672	Protein ApaG OS=Escherichia coli (strain K12) GN=apaG PE=3 SV=1	13915.0	Cytosol																															0.999982	1.00134	1.01146	0.66547	0.233216	0.13283	0.0899944	0.0616494	0.0600648	0.0554491	0.999982	1.01145	1.01938	0.642328	0.236611
APAH	P05637	Bis(5'-nucleosyl)-tetraphosphatase [symmetrical] OS=Escherichia coli (strain K12) GN=apaH PE=1 SV=2	34597.9	Cytosol	0.999982	1.03943	0.963896	0.824537	0.427864	0.256328	0.139477	0.0748084	0.0519471	0.0502956	0.999982	1.06201	1.01568	0.893708	0.475646	0.282498	0.166874	0.086857	0.0571349	0.0692381	0.999982	1.01111	0.96764	0.792766	0.3923	0.202696	0.130981	0.0668416	0.0641749	0.0556939	0.999982	0.967172	0.966979	0.797984	0.42408	0.249806	0.14183	0.0763446	0.0684507	0.0691223	0.999982	0.960086	1.00258	0.695181	0.339434
APBE	P0AB85	FAD:protein FMN transferase OS=Escherichia coli (strain K12) GN=apbE PE=1 SV=1	43394.1	Inner_membrane	0.999982	1.03448	1.0096	0.83294	0.471678	0.366548	0.384115	0.370685	0.267285	0.134323	0.999982	1.00063	1.02465	0.915719	0.570125	0.399513	0.521835	0.444738	0.341484	0.173825	0.999982	0.975477	1.0321	0.862121	0.578176	0.382306	0.422818	0.43806	0.361617	0.158858	0.999982	0.972673	0.946559	0.832566	0.501194	0.351842	0.40992	0.334621	0.250959	0.119933	0.999982	1.03236	1.0251	0.80706	0.504625
APHA	P0AE22	Class B acid phosphatase OS=Escherichia coli (strain K12) GN=aphA PE=1 SV=1	28894.2	Periplasm	0.999982	0.925895	0.920871	0.747066	0.456146	0.342171	0.301293	0.261092	0.213889	0.268601	0.999982	1.0049	0.956486	0.779905	0.374549	0.286759	0.216012	0.146089	0.145432	0.15993	0.999982	0.973283	0.961251	0.774981	0.428292	0.296063	0.245086	0.223306	0.237902	0.236162	0.999982	0.968816	0.940922	0.824914	0.592045	0.459554	0.357372	0.311801	0.309492	0.332691	0.999982	0.98815	0.918302	0.90331	0.659107
APT	P69503	Adenine phosphoribosyltransferase OS=Escherichia coli (strain K12) GN=apt PE=1 SV=1	22596.6	Cytosol	0.999982	0.92817	0.885685	0.90708	0.621295	0.373841	0.0887833	0.0624456	0.0393709	0.0455515	0.999982	0.863427	0.873789	0.873233	0.684898	0.359698	0.097826	0.0543479	0.0383271	0.045998	0.999982	0.982363	0.976418	0.975855	0.729992	0.420961	0.0910119	0.0619251	0.0505766	0.0510414	0.999982	0.959535	0.954751	0.943869	0.664367	0.342008	0.0796503	0.0610658	0.0529271	0.0585288	0.999982	1.00157	1.0496	0.984064	0.738423
ARAC	P0A9E0	Arabinose operon regulatory protein OS=Escherichia coli (strain K12) GN=araC PE=1 SV=1	35252.1	Cytosol																															0.999982	0.981824	0.972576	0.553319	0.17937	0.0988847	0.0658964	0.053301	0.0465561	0.0415326	0.999982	0.98993	0.986974	0.540718	0.191853
ARAF	P02924	L-arabinose-binding periplasmic protein OS=Escherichia coli (strain K12) GN=araF PE=1 SV=2	42908.5	Periplasm																															0.999982	1.01495	0.997442	0.715051	0.259967	0.169085	0.144602	0.170617	0.223287	0.298899	0.999982	0.999663	0.946662	0.72978	0.273183
ARAG	P0AAF3	Arabinose import ATP-binding protein AraG OS=Escherichia coli (strain K12) GN=araG PE=1 SV=1	60196.1	Cytosol																															0.999982	1.10562	0.989684	0.826054	0.314531	0.103237	0.0664616	0.0498791	0.0440098	0.0433489	0.999982	0.976311	0.958497	0.791534	0.282609
ARCA	P0A9Q1	Aerobic respiration control protein ArcA OS=Escherichia coli (strain K12) GN=arcA PE=1 SV=1	29909.8	Cytosol	0.999982	1.0466	0.972672	0.573237	0.102788	0.0544481	0.0436098	0.0381199	0.0267484	0.029431	0.999982	0.999613	0.988009	0.587612	0.115884	0.0657216	0.0431703	0.0337722	0.0266006	0.0235951	0.999982	1.06365	0.991463	0.554742	0.125763	0.064497	0.043937	0.0388531	0.0352911	0.0328102	0.999982	1.01547	0.994284	0.517145	0.13858	0.0894115	0.0654542	0.0612969	0.0491697	0.0643148	0.999982	0.973979	0.948745	0.443038	0.106793
ARCB	P0AEC3	Aerobic respiration control sensor protein ArcB OS=Escherichia coli (strain K12) GN=arcB PE=1 SV=1	99499.8	Inner_membrane	0.999982	1.00927	0.991257	0.543534	0.181967	0.0934928	0.0530822	0.0420392	0.038425	0.0452699	0.999982	0.942891	0.907687	0.483953	0.137129	0.0898952	0.0521427	0.0367073	0.0298132	0.031348	0.999982	0.97746	0.949431	0.542373	0.209883	0.10365	0.0614793	0.0535744	0.0566205	0.0474007	0.999982	1.0359	0.994389	0.485955	0.189746	0.108812	0.0683575	0.054826	0.0474616	0.0438384	0.999982	0.973153	0.946358	0.45387	0.186511
ARFB	P40711	Peptidyl-tRNA hydrolase ArfB OS=Escherichia coli (strain K12) GN=arfB PE=1 SV=2	18134.3	Cytosol	0.999982	0.996501	0.989292	0.681621	0.187562	0.0765263	0.0555572	0.0491185	0.0375133	0.0366766	0.999982	1.01372	0.994585	0.721061	0.219221	0.0924647	0.0630974	0.0463858	0.0449324	0.0378434	0.999982	1.00498	0.966777	0.665022	0.177347	0.0711607	0.051695	0.0459638	0.0420925	0.0349945	0.999982	1.00556	1.00805	0.612928	0.206437	0.118437	0.0745447	0.0575188	0.0538454	0.0461529	0.999982	1.00941	1.00636	0.642341	0.229673
ARGD	P18335	Acetylornithine/succinyldiaminopimelate aminotransferase OS=Escherichia coli (strain K12) GN=argD PE=1 SV=4	47747.9	Cytosol	0.999982	1.00762	0.992388	0.861154	0.311937	0.0868543	0.0586709	0.0405944	0.041025	0.0387113	0.999982	1.00385	1.0009	0.84386	0.303172	0.103035	0.0564621	0.0422373	0.0405966	0.034239	0.999982	1.02748	1.00723	0.907675	0.304071	0.0765754	0.0482386	0.0378404	0.0407972	0.0480567	0.999982	1.02901	1.03355	0.876781	0.336269	0.104944	0.0616141	0.048127	0.0465825	0.0451149	0.999982	0.988884	0.968569	0.785743	0.274305
ARGE	P23908	Acetylornithine deacetylase OS=Escherichia coli (strain K12) GN=argE PE=1 SV=2	45984.9	Cytosol	0.999982	0.995127	0.9839	0.751202	0.230879	0.0926935	0.0644818	0.0503182	0.0450871	0.0464282	0.999982	0.962518	0.974802	0.749037	0.273458	0.114111	0.0815681	0.0557419	0.0527706	0.0513627	0.999982	0.96424	0.955173	0.774075	0.276016	0.111677	0.0760452	0.0529459	0.0537162	0.0427804	0.999982	0.97404	0.947098	0.754503	0.309984	0.192259	0.105079	0.0691526	0.0596066	0.0537775	0.999982	0.963313	0.991944	0.705228	0.311839
ARGG	P0A6E4	Argininosuccinate synthase OS=Escherichia coli (strain K12) GN=argG PE=1 SV=2	54392.0	Cytosol	0.999982	1.03075	0.992157	0.537337	0.154644	0.09136	0.064839	0.0610319	0.0501774	0.0634653	0.999982	0.972621	0.939373	0.581964	0.13167	0.069825	0.0533626	0.0407324	0.0395512	0.0388145	0.999982	0.988946	0.934129	0.58658	0.155985	0.0753117	0.0575478	0.0503262	0.0535605	0.0620123	0.999982	0.988017	0.97761	0.528032	0.188067	0.112351	0.0841998	0.0593748	0.0566575	0.0621801	0.999982	1.00067	0.95831	0.452954	0.143575
ARGH	P11447	Argininosuccinate lyase OS=Escherichia coli (strain K12) GN=argH PE=1 SV=3	55498.2	Cytosol	0.999982	1.03108	1.01004	0.900614	0.493007	0.117842	0.0880801	0.0760658	0.0720905	0.0679259	0.999982	1.06074	1.00242	0.881469	0.525456	0.129487	0.0894375	0.0667029	0.0630054	0.0671413	0.999982	1.01216	0.971298	0.848032	0.426323	0.10975	0.0690331	0.0618619	0.0666082	0.0640468	0.999982	1.03997	1.02352	0.905327	0.488261	0.141759	0.0956395	0.0818953	0.0815441	0.0834363	0.999982	1.08246	0.989371	0.832335	0.437067
ARGP	P0A8S1	HTH-type transcriptional regulator ArgP OS=Escherichia coli (strain K12) GN=argP PE=1 SV=1	36256.4	Cytosol	0.999982	1.00336	0.976932	0.770919	0.238739	0.134765	0.12781	0.113619	0.100961	0.146108	0.999982	0.989622	1.00621	0.752907	0.213142	0.0938527	0.0729845	0.0455478	0.0433197	0.0350905	0.999982	1.00915	0.989891	0.736116	0.203498	0.089758	0.0626797	0.0554889	0.0718344	0.052949	0.999982	0.950978	0.966826	0.667627	0.168954	0.0988101	0.0681611	0.0517002	0.047107	0.043901	0.999982	1.00147	0.996159	0.653957	0.243761
ARGS	P11875	Arginine--tRNA ligase OS=Escherichia coli (strain K12) GN=argS PE=1 SV=1	72432.3	Cytosol	0.999982	0.991155	1.02575	0.9707	0.156845	0.065245	0.0444969	0.0372736	0.0340691	0.0325474	0.999982	0.98158	1.01381	0.951684	0.131828	0.0962512	0.0401772	0.0316632	0.0300137	0.0282943	0.999982	0.995775	0.971596	0.96549	0.140959	0.0707671	0.0505185	0.0472667	0.0481605	0.0464897	0.999982	1.02389	1.00957	0.995107	0.114842	0.0633687	0.0434315	0.036698	0.033746	0.0392713	0.999982	0.976751	1.0121	0.944982	0.12539
ARGT	P09551	Lysine/arginine/ornithine-binding periplasmic protein OS=Escherichia coli (strain K12) GN=argT PE=1 SV=3	33817.4	Periplasm	0.999982	0.916733	0.932645	0.797195	0.357926	0.240717	0.206393	0.214326	0.235064	0.291685	0.999982	1.04225	0.988638	0.783242	0.353529	0.246276	0.181584	0.171965	0.197761	0.239275	0.999982	1.0275	1.02326	0.824929	0.372172	0.208797	0.23948	0.271126	0.316505	0.353328	0.999982	0.967175	0.946929	0.806849	0.371351	0.216514	0.246202	0.28783	0.338012	0.397288	0.999982	0.991108	0.944588	0.803007	0.383228
AROA	P0A6D3	3-phosphoshikimate 1-carboxyvinyltransferase OS=Escherichia coli (strain K12) GN=aroA PE=1 SV=1	50304.4	Cytosol	0.999982	1.01623	0.963832	0.935547	0.300935	0.0839305	0.0653285	0.0454585	0.0476489	0.0290991	0.999982	1.04508	1.0171	0.951791	0.304439	0.124774	0.0677753	0.0489901	0.0468002	0.0372135	0.999982	1.02034	0.995061	0.917033	0.283436	0.0825696	0.0539566	0.0435436	0.0451643	0.0335289	0.999982	1.03835	1.00595	0.959893	0.310949	0.115427	0.0811165	0.0706766	0.0680305	0.0653754	0.999982	1.03701	1.02363	0.872667	0.298734
AROB	P07639	3-dehydroquinate synthase OS=Escherichia coli (strain K12) GN=aroB PE=1 SV=1	42120.5	Cytosol	0.999982	1.01852	0.981149	0.907412	0.403588	0.182119	0.110995	0.10313	0.0864573	0.0485974	0.999982	0.971749	1.02295	0.824056	0.336422	0.138215	0.0605557	0.0416118	0.0406176	0.0348249	0.999982	1.00617	1.00904	0.871072	0.317946	0.119568	0.0496801	0.04212	0.0472658	0.0468438	0.999982	1.01425	1.05973	0.835862	0.319457	0.142722	0.0886367	0.0642548	0.0591621	0.0438844	0.999982	1.0105	1.02142	0.876152	0.32787
AROC	P12008	Chorismate synthase OS=Escherichia coli (strain K12) GN=aroC PE=1 SV=4	43007.7	Cytosol	0.999982	1.00259	0.986576	0.949812	0.578123	0.214437	0.045539	0.0400352	0.035967	0.0358396	0.999982	1.0134	1.02964	0.972952	0.578256	0.20663	0.0401569	0.0320023	0.0270015	0.0231246	0.999982	0.997848	1.0128	0.923524	0.534734	0.20194	0.046593	0.0438957	0.0413728	0.0361407	0.999982	0.955782	0.948286	0.925124	0.528843	0.211777	0.0614037	0.0474778	0.0414294	0.0489272	0.999982	1.02948	0.977691	0.969097	0.549154
AROD	P05194	3-dehydroquinate dehydratase OS=Escherichia coli (strain K12) GN=aroD PE=1 SV=2	31115.8	Cytosol	0.999982	1.00405	0.974912	0.807884	0.221657	0.0858596	0.0566741	0.0419842	0.0376764	0.0443311	0.999982	0.975885	0.951796	0.794078	0.23222	0.103826	0.0580091	0.0421266	0.031247	0.032835	0.999982	0.946185	0.937524	0.778843	0.193917	0.0700382	0.0481585	0.041562	0.0413821	0.0286679	0.999982	1.00215	0.970848	0.718676	0.195874	0.0847541	0.0589547	0.0441116	0.049821	0.048934	0.999982	0.990631	0.975771	0.739447	0.207292
AROE	P15770	Shikimate dehydrogenase (NADP(+)) OS=Escherichia coli (strain K12) GN=aroE PE=1 SV=1	31399.5	Cytosol	0.999982	0.998589	1.042	0.800661	0.222959	0.0942677	0.0668051	0.0579599	0.049015	0.0544511	0.999982	0.990866	1.0137	0.831244	0.20747	0.0981508	0.059627	0.0451837	0.0420793	0.0386813	0.999982	0.97277	0.998236	0.796653	0.19767	0.0747211	0.0565461	0.0505082	0.0530179	0.0439831	0.999982	0.994977	1.01817	0.762642	0.183875	0.0940503	0.0592815	0.0473323	0.0481962	0.0516969	0.999982	0.994843	1.01765	0.682723	0.260876
AROF	P00888	Phospho-2-dehydro-3-deoxyheptonate aldolase, Tyr-sensitive OS=Escherichia coli (strain K12) GN=aroF PE=1 SV=1	42043.6	Cytosol	0.999982	0.936765	0.91435	0.661802	0.264173	0.140702	0.127312	0.0969099	0.112339	0.113286	0.999982	1.00092	0.963449	0.698014	0.261229	0.122869	0.132118	0.108932	0.103153	0.105613	0.999982	0.992476	0.965141	0.691352	0.226735	0.095685	0.076073	0.0604274	0.0650877	0.0648737
AROG	P0AB91	Phospho-2-dehydro-3-deoxyheptonate aldolase, Phe-sensitive OS=Escherichia coli (strain K12) GN=aroG PE=1 SV=1	43884.6	Cytosol	0.999982	1.00107	0.950771	0.860273	0.19336	0.0588059	0.0490614	0.041695	0.0509177	0.045732	0.999982	0.980553	0.992996	0.846682	0.183163	0.0988067	0.0429226	0.0371254	0.0470964	0.0518079	0.999982	0.988535	0.97368	0.849236	0.169184	0.0555829	0.0400837	0.039989	0.0418311	0.0421987	0.999982	0.955134	0.942556	0.808582	0.13784	0.0626452	0.0418758	0.0339171	0.0403527	0.0373647	0.999982	0.979235	0.984706	0.827227	0.181152
AROH	P00887	Phospho-2-dehydro-3-deoxyheptonate aldolase, Trp-sensitive OS=Escherichia coli (strain K12) GN=aroH PE=1 SV=4	41859.8	Cytosol	0.999982	1.07348	1.01062	0.584314	0.199335	0.107528	0.0949086	0.0722451	0.0651471	0.0550942	0.999982	1.01396	1.01216	0.681135	0.203392	0.136714	0.0882148	0.0753066	0.0763745	0.0707424	0.999982	0.987036	0.956815	0.631797	0.205769	0.125219	0.0953917	0.0802124	0.0758593	0.0756732	0.999982	1.02273	1.00136	0.656514	0.219592	0.13461	0.0935822	0.0634782	0.0648167	0.0598564	0.999982	1.03742	0.993781	0.580055	0.184493
AROK	P0A6D7	Shikimate kinase 1 OS=Escherichia coli (strain K12) GN=aroK PE=1 SV=2	21817.7	Cytosol	0.999982	0.666728	0.724462	0.322719	0.075973	0.0376542	0.0462114	0.0470102	0.0646792	0.0943968	0.999982	0.784175	0.791681	0.379843	0.0938431	0.0590431	0.0516959	0.0477422	0.0709073	0.0974059	0.999982	0.873321	0.880027	0.411655	0.0938377	0.0460402	0.0462184	0.0617475	0.0879797	0.127178	0.999982	0.765243	0.765467	0.319533	0.108472	0.069214	0.0591539	0.0606154	0.0827291	0.116709	0.999982	0.936604	0.938297	0.364568	0.0977564
AROM	P0AE28	Protein AroM OS=Escherichia coli (strain K12) GN=aroM PE=4 SV=1	26791.6	Cytosol	0.999982	0.98558	0.94763	0.714889	0.22365	0.106263	0.0769331	0.0609463	0.0501912	0.0437138	0.999982	1.00098	0.980343	0.719161	0.241923	0.0982248	0.0728255	0.0524265	0.0436345	0.0475249	0.999982	0.983445	0.965758	0.725427	0.224288	0.0926233	0.0669837	0.0515389	0.0571176	0.0526367
AROP	P15993	Aromatic amino acid transport protein AroP OS=Escherichia coli (strain K12) GN=aroP PE=1 SV=3	53322.8	Inner_membrane																															0.999982	0.996497	0.980784	0.730957	0.327922	0.213381	0.138963	0.105984	0.0850614	0.103309	0.999982	0.995889	0.999563	0.712483	0.318152
ARSC	P0AB96	Arsenate reductase OS=Escherichia coli (strain K12) GN=arsC PE=3 SV=1	17790.7	Cytosol																															0.999982	0.860481	0.848529	0.688263	0.357358	0.258164	0.279761	0.219561	0.235043	0.208692	0.999982	1.01052	0.988109	0.797854	0.42309
ARTI	P30859	Putative ABC transporter arginine-binding protein 2 OS=Escherichia coli (strain K12) GN=artI PE=1 SV=3	32068.4	Periplasm	0.999982	0.862434	0.911466	0.857961	0.679793	0.547161	0.644253	0.579383	0.496414	0.628122	0.999982	0.981784	0.991971	0.986487	0.807866	0.5417	0.774477	0.618147	0.617997	0.671635	0.999982	0.999383	1.03197	0.968524	0.799943	0.593078	0.712596	0.726927	0.716959	0.754394	0.999982	0.927503	0.926086	0.918499	0.714592	0.5902	0.734349	0.656275	0.641344	0.738625	0.999982	0.983378	0.995024	1.00231	0.790032
ARTJ	P30860	ABC transporter arginine-binding protein 1 OS=Escherichia coli (strain K12) GN=artJ PE=1 SV=2	31968.3	Periplasm	0.999982	0.928409	0.908709	0.819711	0.532853	0.372858	0.297992	0.269051	0.249766	0.343985	0.999982	0.992675	0.994846	0.851629	0.482202	0.332013	0.253267	0.229726	0.2467	0.280778	0.999982	1.03471	1.0032	0.853759	0.48845	0.308403	0.232472	0.218773	0.26284	0.265493	0.999982	0.968542	0.974704	0.811572	0.507398	0.372722	0.261184	0.268649	0.270324	0.312599	0.999982	0.986836	0.984369	0.808999	0.47308
ARTP	P0AAF6	Arginine transport ATP-binding protein ArtP OS=Escherichia coli (strain K12) GN=artP PE=1 SV=1	29066.4	Cytosol	0.999982	1.00008	0.967609	0.760069	0.227377	0.0905123	0.0629679	0.0466648	0.0418135	0.0430572	0.999982	0.982654	0.954243	0.742001	0.219925	0.0842937	0.0614534	0.0419541	0.0432679	0.0365672	0.999982	0.987447	0.976641	0.7557	0.226342	0.0831558	0.0621416	0.0500975	0.0555268	0.0411446
ASCG	P24242	HTH-type transcriptional regulator AscG OS=Escherichia coli (strain K12) GN=ascG PE=1 SV=4	40570.7	Cytosol																															0.999982	0.983281	1.00335	0.753225	0.341093	0.220066	0.167252	0.0716393	0.0620008	0.0540807	0.999982	0.994883	0.997992	0.673987	0.264937
ASD	P0A9Q9	Aspartate-semialdehyde dehydrogenase OS=Escherichia coli (strain K12) GN=asd PE=1 SV=1	43199.7	Cytosol	0.999982	0.935824	1.01693	0.908194	0.634527	0.123549	0.0442875	0.0302704	0.0263849	0.0271321	0.999982	0.988899	1.05401	0.917321	0.656673	0.148243	0.0556164	0.0332076	0.0303379	0.0299703	0.999982	0.977667	1.00675	0.888711	0.571497	0.156012	0.0611487	0.0454773	0.0482055	0.0499098	0.999982	0.955068	1.00437	0.896828	0.565736	0.168572	0.0547448	0.0427566	0.0389107	0.0340228	0.999982	1.01063	1.01372	0.962565	0.657911
ASMA	P28249	Protein AsmA OS=Escherichia coli (strain K12) GN=asmA PE=3 SV=2	74018.7	Inner_membrane	0.999982	1.01465	1.01957	0.825035	0.398081	0.230398	0.0856292	0.0580728	0.0642674	0.0594576	0.999982	0.992341	0.997172	0.856651	0.471332	0.328871	0.0955858	0.0622613	0.0755828	0.057476	0.999982	1.00109	1.00426	0.821652	0.399848	0.210634	0.0812069	0.0510171	0.0657431	0.0605837	0.999982	1.06366	1.03266	0.910695	0.611917	0.397872	0.115064	0.0770618	0.0715515	0.0679325	0.999982	1.03135	1.0136	0.856225	0.452745
ASNA	P00963	Aspartate--ammonia ligase OS=Escherichia coli (strain K12) GN=asnA PE=1 SV=1	40179.3	Cytosol	0.999982	0.992295	1.02269	0.375307	0.0984717	0.0528519	0.0450826	0.0411606	0.0392404	0.0445517	0.999982	0.99205	1.03959	0.380481	0.0683789	0.0528296	0.0322018	0.0243258	0.0275802	0.0192719	0.999982	0.991578	1.03469	0.397065	0.109635	0.0567961	0.0310974	0.0276919	0.0290713	0.0273667	0.999982	0.985529	0.886328	0.321583	0.120505	0.0762956	0.0574799	0.0508312	0.0530184	0.0592547	0.999982	1.05902	0.846375	0.242526	0.0793091
ASNB	P22106	Asparagine synthetase B [glutamine-hydrolyzing] OS=Escherichia coli (strain K12) GN=asnB PE=1 SV=3	70637.6	Cytosol	0.999982	1.03121	1.03112	0.460822	0.12414	0.0631051	0.0548526	0.0470647	0.0506715	0.047807	0.999982	1.05341	1.05176	0.587148	0.177447	0.130618	0.0930534	0.0799709	0.087556	0.0950344	0.999982	0.983538	1.02096	0.488683	0.13016	0.0695513	0.0524861	0.046231	0.0503263	0.0559707	0.999982	1.02888	1.00714	0.432649	0.144314	0.0865731	0.0632269	0.0505	0.045373	0.0429348	0.999982	1.04456	0.968947	0.432465	0.116313
ASNC	P0ACI6	Regulatory protein AsnC OS=Escherichia coli (strain K12) GN=asnC PE=1 SV=1	19282.6	Cytosol	0.999982	0.987196	1.00433	0.802794	0.293513	0.0865868	0.0548235	0.0470594	0.0350903	0.0413022	0.999982	0.944858	0.944115	0.756182	0.282942	0.101609	0.0571957	0.0428595	0.0372325	0.0420095	0.999982	1.0012	0.951524	0.84252	0.317972	0.0861366	0.0462031	0.0382749	0.0400312	0.0364546	0.999982	1.07681	1.02526	0.736007	0.22908	0.0954848	0.0536136	0.0461679	0.0383802	0.0346666	0.999982	0.98926	1.0199	0.797353	0.306522
ASNS	P0A8M0	Asparagine--tRNA ligase OS=Escherichia coli (strain K12) GN=asnS PE=1 SV=2	57119.6	Cytosol	0.999982	1.03861	1.03893	1.00935	0.728854	0.329554	0.0587504	0.0493836	0.0469772	0.0497805	0.999982	1.02123	1.05932	1.03533	0.759668	0.332371	0.0428548	0.0361099	0.0301533	0.0316081	0.999982	1.0024	1.02692	0.967714	0.660764	0.312848	0.0507252	0.0402315	0.0365583	0.0377966	0.999982	1.0657	1.04934	1.04167	0.699612	0.35145	0.0689019	0.0514752	0.0488168	0.0676868	0.999982	1.02168	0.996562	0.979182	0.660219
ASPA	P0AC38	Aspartate ammonia-lyase OS=Escherichia coli (strain K12) GN=aspA PE=1 SV=1	59137.2	Cytosol	0.999982	1.01938	1.01745	0.863401	0.107839	0.0559376	0.0387432	0.0352391	0.0311613	0.036557	0.999982	1.01356	0.992734	0.851399	0.121904	0.0814102	0.0423027	0.0290143	0.0286391	0.0368681	0.999982	1.01225	0.986925	0.816184	0.112058	0.0535714	0.0311049	0.0276338	0.0270109	0.0282515	0.999982	1.0395	1.06256	0.935979	0.10722	0.0598176	0.0340198	0.0277721	0.0241109	0.0251394	0.999982	1.01299	1.03127	0.907081	0.113698
ASPC	P00509	Aspartate aminotransferase OS=Escherichia coli (strain K12) GN=aspC PE=1 SV=1	47956.1	Cytosol	0.999982	1.00914	0.970266	0.990554	0.691385	0.279723	0.0636577	0.0467208	0.0452272	0.0370905	0.999982	1.02098	1.00184	0.981325	0.681623	0.240861	0.0495159	0.033072	0.0291626	0.0318378	0.999982	0.970179	0.944367	0.930686	0.61783	0.240574	0.0567734	0.0424882	0.0462387	0.0430946	0.999982	0.947587	0.953906	0.956159	0.653912	0.15908	0.0501201	0.0378856	0.0344584	0.0325966	0.999982	1.00993	0.983054	1.00714	0.680832
ASPS	P21889	Aspartate--tRNA ligase OS=Escherichia coli (strain K12) GN=aspS PE=1 SV=1	73490.0	Cytosol	0.999982	1.04629	1.03911	1.00371	0.74744	0.359301	0.0557757	0.0405535	0.0439045	0.0305762	0.999982	1.00564	1.0521	1.00961	0.837725	0.407382	0.0553554	0.0462487	0.0446732	0.0350218	0.999982	1.01664	1.00215	0.986273	0.749007	0.411232	0.0426215	0.0439285	0.0421041	0.0441426	0.999982	1.05777	1.03718	1.05659	0.757181	0.407996	0.0532273	0.0428922	0.0413389	0.041893	0.999982	0.990782	1.00739	1.00957	0.797575
ASTC	P77581	Succinylornithine transaminase OS=Escherichia coli (strain K12) GN=astC PE=1 SV=1	46959.3	Cytosol	0.999982	1.02945	1.00831	0.804058	0.23747	0.0921863	0.062317	0.04577	0.0522777	0.0552043	0.999982	1.04854	1.00447	0.851057	0.245699	0.10801	0.0601252	0.040579	0.0382949	0.0474157	0.999982	0.999567	0.978561	0.77492	0.24957	0.0968953	0.0651554	0.0507119	0.0525151	0.113086	0.999982	1.02224	1.02235	0.762667	0.224979	0.123259	0.0737956	0.0532069	0.0459691	0.0478645	0.999982	1.03693	0.994922	0.799639	0.186155
ASTD	P76217	N-succinylglutamate 5-semialdehyde dehydrogenase OS=Escherichia coli (strain K12) GN=astD PE=1 SV=1	55569.9	Cytosol	0.999982	1.02605	0.990179	0.774238	0.241846	0.0865341	0.0730221	0.0602579	0.057669	0.0441534	0.999982	0.984223	0.991577	0.791352	0.251204	0.103551	0.0728907	0.0521235	0.054753	0.0578314	0.999982	0.990782	0.98126	0.742164	0.222353	0.083986	0.0606626	0.0508513	0.0518118	0.0439227	0.999982	1.00448	1.01163	0.663156	0.226949	0.128855	0.0858211	0.0625714	0.0595284	0.0544191	0.999982	0.93742	0.962195	0.711	0.253159
ATOC	Q06065	Acetoacetate metabolism regulatory protein AtoC OS=Escherichia coli (strain K12) GN=atoC PE=3 SV=2	57011.6	Cytosol																															0.999982	1.03692	1.02182	0.742594	0.225212	0.115103	0.078999	0.0617944	0.061573	0.0543555	0.999982	1.0009	0.979558	0.777097	0.237805
ATPA	P0ABB0	ATP synthase subunit alpha OS=Escherichia coli (strain K12) GN=atpA PE=1 SV=1	60915.7	Cytosol	0.999982	1.06082	1.01764	0.991986	0.802858	0.62449	0.13933	0.0603464	0.0512062	0.0490345	0.999982	1.03321	1.05095	1.0063	0.826462	0.561909	0.136824	0.0569581	0.0484426	0.0440639	0.999982	1.00556	1.02204	0.949198	0.775097	0.534664	0.114982	0.0471027	0.0459633	0.0433329	0.999982	1.08107	1.0583	1.02462	0.806043	0.557577	0.139813	0.05441	0.0475694	0.0494376	0.999982	1.03005	1.02582	1.02181	0.836114
ATPB	P0AB98	ATP synthase subunit a OS=Escherichia coli (strain K12) GN=atpB PE=1 SV=1	32575.0	Inner_membrane	0.999982	0.983986	1.04143	1.05427	0.756988	0.566893	0.4779	0.378718	0.204975	0.156578	0.999982	1.04166	1.01367	0.959566	0.639	0.368391	0.414787	0.260213	0.166612	0.115428	0.999982	1.11056	1.05551	1.0329	0.664145	0.467188	0.377601	0.339548	0.20093	0.126375	0.999982	0.978842	0.963661	0.926869	0.590603	0.438145	0.31194	0.210747	0.134461	0.111341	0.999982	0.975523	1.02963	0.919128	0.636981
ATPC	P0A6E6	ATP synthase epsilon chain OS=Escherichia coli (strain K12) GN=atpC PE=1 SV=2	16892.1	Cytosol	0.999982	0.925962	0.920454	0.798277	0.590618	0.460171	0.159107	0.0795218	0.066767	0.0705524	0.999982	0.96795	0.961569	0.872215	0.679675	0.47687	0.184898	0.0883093	0.077459	0.0868642	0.999982	0.999917	0.958083	0.874583	0.626128	0.477386	0.16567	0.0987313	0.0968689	0.089549	0.999982	0.92738	0.936102	0.827804	0.603986	0.501022	0.168787	0.0882915	0.0772822	0.082411	0.999982	1.02337	1.00127	0.951273	0.861437
ATPD	P0ABB4	ATP synthase subunit beta OS=Escherichia coli (strain K12) GN=atpD PE=1 SV=2	54934.1	Cytosol	0.999982	1.03213	1.00321	0.973974	0.794273	0.647892	0.112187	0.0481574	0.0396156	0.020434	0.999982	1.04843	1.01443	0.992843	0.80404	0.550794	0.12398	0.0568664	0.0468643	0.0419183	0.999982	1.01803	1.03554	0.94313	0.773464	0.538967	0.109212	0.0468552	0.0474968	0.0391024	0.999982	1.07534	1.0265	1.02902	0.790383	0.57475	0.123199	0.0493075	0.0406319	0.0375574	0.999982	1.03631	1.02121	1.00835	0.794094
ATPE	P68699	ATP synthase subunit c OS=Escherichia coli (strain K12) GN=atpE PE=1 SV=1	8479.56	Inner_membrane	0.999982	0.897733	0.905575	0.756838	0.334305	0.163789	0.13832	0.136949	0.147204	0.127372	0.999982	0.950292	0.977998	0.798711	0.446689	0.233052	0.198422	0.157462	0.15433	0.173875	0.999982	1.01907	0.925532	0.839608	0.392749	0.210531	0.160296	0.133165	0.131923	0.160779	0.999982	0.809029	0.76985	0.694901	0.406251	0.270699	0.21031	0.17115	0.179399	0.217831	0.999982	0.966853	1.06401	0.99236	0.67115
ATPF	P0ABA0	ATP synthase subunit b OS=Escherichia coli (strain K12) GN=atpF PE=1 SV=1	20747.8	Inner_membrane	0.999982	0.86856	0.81088	0.863589	0.831524	0.280315	0.127386	0.138001	0.148703	0.21321	0.999982	0.89643	0.787714	0.759401	0.738247	0.301531	0.139928	0.13815	0.14281	0.178884	0.999982	0.771095	0.701194	0.837037	0.764067	0.330506	0.114898	0.127657	0.161133	0.17488	0.999982	0.864658	0.775312	0.973262	0.919072	0.425142	0.0952146	0.092596	0.0956655	0.111034	0.999982	0.86363	0.935573	0.976141	0.995327
ATPG	P0ABA6	ATP synthase gamma chain OS=Escherichia coli (strain K12) GN=atpG PE=1 SV=1	36942.1	Cytosol	0.999982	1.07275	0.954498	1.01878	0.755425	0.525161	0.115588	0.056228	0.0397174	0.0495398	0.999982	1.03728	0.944253	0.940452	0.755023	0.450288	0.115171	0.0377152	0.0308168	0.0296832	0.999982	0.999864	0.90907	0.973485	0.739089	0.456868	0.116972	0.0517599	0.0507153	0.0534303	0.999982	0.960225	0.902532	0.987091	0.767958	0.44229	0.104639	0.0405784	0.0332684	0.0400603	0.999982	0.940568	0.951339	0.994944	0.78918
ATPH	P0ABA4	ATP synthase subunit delta OS=Escherichia coli (strain K12) GN=atpH PE=1 SV=1	21267.3	Cytosol	0.999982	1.32887	0.909757	0.96936	0.721215	0.420984	0.0616375	0.0595933	0.0496377	0.0592463	0.999982	1.04973	0.897892	0.895762	0.723636	0.506938	0.0674461	0.0523686	0.0507621	0.0544786	0.999982	0.928057	0.842678	0.88463	0.660385	0.379747	0.0690657	0.0564425	0.0583828	0.0536347	0.999982	0.996844	0.903	0.936999	0.672229	0.427293	0.0750254	0.0578327	0.0496311	0.0540063	0.999982	1.04931	0.957063	0.9274	0.68039
AVTA	P09053	Valine--pyruvate aminotransferase OS=Escherichia coli (strain K12) GN=avtA PE=1 SV=3	51434.2	Cytosol	0.999982	1.03755	1.03201	0.988376	0.340225	0.0769824	0.0405196	0.0264509	0.0256454	0.0253894	0.999982	1.03719	1.05655	0.951872	0.311814	0.155047	0.0394237	0.045187	0.026971	0.0354712	0.999982	1.00415	1.03743	0.916698	0.302175	0.0842839	0.0490253	0.0355178	0.0380381	0.0335143	0.999982	1.06387	1.05933	0.918601	0.262859	0.0993669	0.0586584	0.0401654	0.0414904	0.0402259	0.999982	0.998783	1.02986	0.983163	0.298145
AZOR	P41407	FMN-dependent NADH-azoreductase OS=Escherichia coli (strain K12) GN=azoR PE=1 SV=3	24165.1	Cytosol	0.999982	0.921896	0.984048	0.900384	0.535336	0.119116	0.0685571	0.0538186	0.0460881	0.0533907	0.999982	0.988265	0.964809	0.940209	0.493534	0.157109	0.0654241	0.0452802	0.0337214	0.0358416	0.999982	0.955224	0.996179	0.905639	0.508989	0.12452	0.0562799	0.0457366	0.0443651	0.0398023	0.999982	0.96993	0.997142	0.892077	0.463642	0.143596	0.0612985	0.0480996	0.0422002	0.0467149	0.999982	1.02155	0.980075	0.878559	0.470781
BAER	P69228	Transcriptional regulatory protein BaeR OS=Escherichia coli (strain K12) GN=baeR PE=1 SV=1	30158.3	Cytosol	0.999982	1.00122	0.953328	0.737814	0.222947	0.107091	0.0727454	0.0615322	0.0521429	0.0495882	0.999982	0.994019	1.03943	0.843177	0.275151	0.11877	0.0762492	0.0545168	0.0504853	0.0437534	0.999982	1.00343	1.03292	0.791229	0.249937	0.102225	0.0715862	0.0706306	0.0873679	0.0842427	0.999982	0.941135	0.933381	0.679786	0.225569	0.114901	0.0795665	0.0602296	0.0563871	0.0600126	0.999982	0.976925	1.03906	0.699485	0.249581
BAMA	P0A940	Outer membrane protein assembly factor BamA OS=Escherichia coli (strain K12) GN=bamA PE=1 SV=1	100923.0	Outer_membrane	0.999982	1.02995	1.06344	0.975277	0.736641	0.515527	0.406872	0.338521	0.279984	0.340676	0.999982	1.00928	1.02234	0.979526	0.705244	0.448392	0.432882	0.316597	0.295305	0.307585	0.999982	1.00599	1.05514	0.950278	0.705279	0.462716	0.374171	0.339141	0.329444	0.321986	0.999982	1.0819	1.09924	0.986979	0.707322	0.459075	0.374472	0.298579	0.236177	0.259065	0.999982	1.00333	0.987721	0.927777	0.65136
BAMB	P77774	Outer membrane protein assembly factor BamB OS=Escherichia coli (strain K12) GN=bamB PE=1 SV=1	44897.5	Outer_membrane	0.999982	1.14361	1.08099	1.03624	0.761061	0.509326	0.401858	0.338328	0.278147	0.339061	0.999982	1.08254	1.07572	1.01739	0.686056	0.465169	0.378005	0.296173	0.250218	0.291707	0.999982	1.02992	1.03476	0.985468	0.714234	0.504444	0.38847	0.356842	0.330145	0.352344	0.999982	1.0695	1.08264	1.00202	0.654372	0.436674	0.371281	0.29179	0.249001	0.305838	0.999982	1.03996	1.07917	0.923998	0.667101
BAMC	P0A903	Outer membrane protein assembly factor BamC OS=Escherichia coli (strain K12) GN=bamC PE=1 SV=1	40314.1	Outer_membrane	0.999982	1.01446	1.06271	1.02883	0.819646	0.557322	0.57169	0.605746	0.576139	0.813857	0.999982	1.01582	1.0462	0.981183	0.755897	0.429626	0.601328	0.552993	0.593603	0.67669	0.999982	1.07215	0.994149	1.01183	0.758488	0.45145	0.478683	0.548375	0.589203	0.651205	0.999982	1.02673	1.04745	0.959425	0.739613	0.491619	0.528353	0.544379	0.56304	0.669378	0.999982	0.97935	1.01524	0.905236	0.742078
BAMD	P0AC02	Outer membrane protein assembly factor BamD OS=Escherichia coli (strain K12) GN=bamD PE=1 SV=1	30160.5	Outer_membrane	0.999982	0.860237	0.807507	0.699958	0.49315	0.303503	0.153909	0.160586	0.17421	0.23828	0.999982	0.821098	0.707745	0.541368	0.499372	0.284575	0.184617	0.141004	0.140822	0.19217	0.999982	0.778079	0.604858	0.710826	0.48789	0.314152	0.165571	0.147729	0.160704	0.215221	0.999982	0.645758	0.554229	0.552844	0.389269	0.271214	0.134114	0.105536	0.102968	0.151027	0.999982	0.780506	0.829316	0.837989	0.64146
BARA	P0AEC5	Signal transduction histidine-protein kinase BarA OS=Escherichia coli (strain K12) GN=barA PE=1 SV=1	110979.0	Inner_membrane	0.999982	1.01903	0.971267	0.575576	0.176268	0.0688703	0.0650874	0.05451	0.0489694	0.0558376	0.999982	0.97387	0.938585	0.591868	0.154737	0.0962223	0.0591599	0.0477716	0.0418757	0.0452293	0.999982	0.993029	0.948694	0.619443	0.202322	0.0958815	0.0860176	0.0819823	0.0736042	0.0937587	0.999982	0.999945	0.974493	0.577069	0.201954	0.124588	0.0910326	0.0710172	0.066503	0.0698446	0.999982	0.971363	0.967193	0.59958	0.183361
BCP	P0AE52	Putative peroxiredoxin bcp OS=Escherichia coli (strain K12) GN=bcp PE=1 SV=1	20772.9	Cytosol	0.999982	0.963205	0.969702	0.630856	0.141086	0.0915239	0.103712	0.124393	0.150193	0.240881	0.999982	0.916328	0.90797	0.635983	0.18308	0.13245	0.104382	0.108593	0.129053	0.175022	0.999982	0.969653	0.962283	0.64378	0.184251	0.106754	0.110341	0.147656	0.179401	0.23529	0.999982	1.01196	1.07022	0.620989	0.198984	0.121714	0.116165	0.125211	0.173323	0.218331	0.999982	0.951518	0.931552	0.572863	0.170262
BCSA	P37653	Cellulose synthase catalytic subunit [UDP-forming] OS=Escherichia coli (strain K12) GN=bcsA PE=1 SV=3	107910.0	Inner_membrane																					0.999982	0.990782	0.98126	0.742164	0.222353	0.083986	0.0606626	0.0508513	0.0518118	0.0439227	0.999982	1.00448	1.01163	0.663156	0.226949	0.128855	0.0858211	0.0625714	0.0595284	0.0544191	0.999982	0.99675	1.00868	0.65586	0.238715
BCSC	P37650	Cellulose synthase operon protein C OS=Escherichia coli (strain K12) GN=bcsC PE=1 SV=3	137614.0	Periplasm	0.999982	1.04808	0.990147	0.814899	0.298908	0.151511	0.116987	0.112397	0.107784	0.137005	0.999982	1.03318	0.995034	0.777993	0.286968	0.146492	0.112848	0.0886783	0.0853739	0.114283	0.999982	1.04424	1.00211	0.819959	0.292865	0.104042	0.0637099	0.0582767	0.0575955	0.0397301
BEPA	P66948	Beta-barrel assembly-enhancing protease OS=Escherichia coli (strain K12) GN=bepA PE=1 SV=1	57082.6	Outer_membrane	0.999982	0.99368	0.942421	0.854117	0.466701	0.190481	0.0806095	0.0731379	0.0570089	0.0539066	0.999982	0.96404	0.918079	0.827276	0.380422	0.204902	0.0810747	0.0618005	0.0522714	0.0528729	0.999982	0.998014	0.965544	0.838027	0.384444	0.161692	0.0634922	0.0511625	0.0537542	0.0508437	0.999982	0.940698	0.921841	0.784387	0.450557	0.219179	0.10948	0.0941981	0.0802157	0.0928286	0.999982	1.01161	0.962488	0.873442	0.462176
BETA	P17444	Oxygen-dependent choline dehydrogenase OS=Escherichia coli (strain K12) GN=betA PE=1 SV=1	65788.8	Cytosol	0.999982	1.0226	0.989409	0.670518	0.205853	0.0918288	0.0699493	0.0656519	0.0634093	0.0739905	0.999982	0.994386	1.01468	0.629721	0.178586	0.144593	0.0554737	0.0410868	0.0386839	0.0480867	0.999982	0.976704	0.974034	0.63403	0.18092	0.0720878	0.0559735	0.046152	0.0530506	0.0427817
BETB	P17445	NAD/NADP-dependent betaine aldehyde dehydrogenase OS=Escherichia coli (strain K12) GN=betB PE=1 SV=3	57975.3	Cytosol	0.999982	1.03353	0.987511	0.899786	0.318503	0.0909763	0.0618431	0.0460167	0.0460716	0.0374072	0.999982	1.022	1.01199	0.903671	0.309769	0.11124	0.0497216	0.0416477	0.0434665	0.0373176	0.999982	1.00966	1.01363	0.906873	0.259895	0.0666271	0.0525619	0.0432183	0.0503418	0.0392383	0.999982	1.00592	1.00161	0.812171	0.226817	0.0959831	0.0580534	0.0417631	0.0418449	0.0342088	0.999982	0.957661	0.976892	0.835046	0.172018
BFR	P0ABD3	Bacterioferritin OS=Escherichia coli (strain K12) GN=bfr PE=1 SV=1	20545.8	Cytosol	0.999982	0.988141	0.930785	0.860492	0.525222	0.325588	0.12538	0.078652	0.0781866	0.0645683	0.999982	0.949575	0.928864	0.79086	0.386871	0.221012	0.129924	0.0783691	0.0813693	0.0591974	0.999982	0.930398	0.903591	0.864123	0.552253	0.368277	0.125504	0.093651	0.0955178	0.0783354	0.999982	0.95321	0.898024	0.832867	0.57932	0.409966	0.179279	0.11448	0.099174	0.103661	0.999982	0.943448	0.972001	0.73382	0.49276
BGLA	Q46829	6-phospho-beta-glucosidase BglA OS=Escherichia coli (strain K12) GN=bglA PE=1 SV=2	62999.1	Cytosol	0.999982	1.02099	1.03232	0.984502	0.557307	0.112351	0.0694706	0.0608352	0.0424394	0.0333999	0.999982	1.03593	1.04619	1.0277	0.548023	0.143488	0.0937025	0.0756841	0.0706794	0.0913449	0.999982	1.01136	1.05876	0.981979	0.47396	0.0514526	0.0395947	0.0317851	0.0308053	0.0272945	0.999982	1.06024	1.06667	1.03313	0.451566	0.0987517	0.0598357	0.046172	0.0450465	0.0505209	0.999982	1.01297	1.00976	0.976391	0.449108
BGLX	P33363	Periplasmic beta-glucosidase OS=Escherichia coli (strain K12) GN=bglX PE=3 SV=2	95610.1	Periplasm	0.999982	1.01765	1.02725	0.957682	0.536983	0.150786	0.113513	0.101869	0.098859	0.0935885	0.999982	1.0253	1.00108	0.964978	0.502874	0.180051	0.111469	0.101351	0.101002	0.0917356	0.999982	1.00272	0.992479	0.909754	0.469328	0.170427	0.112644	0.100713	0.109629	0.105352	0.999982	1.01539	1.00677	0.903894	0.387805	0.127053	0.0888418	0.0736341	0.0737295	0.0742018	0.999982	1.01589	0.978841	0.89361	0.392864
BIOA	P12995	Adenosylmethionine-8-amino-7-oxononanoate aminotransferase OS=Escherichia coli (strain K12) GN=bioA PE=1 SV=2	50395.5	Cytosol	0.999982	1.00273	0.970088	0.768928	0.242479	0.104953	0.0718648	0.0511858	0.045221	0.0431125	0.999982	1.02177	0.982896	0.766018	0.249996	0.108029	0.0913111	0.0546738	0.0554891	0.0469108	0.999982	1.0202	0.994399	0.791522	0.281491	0.129047	0.0918635	0.0686977	0.076526	0.0631386
BIOH	P13001	Pimeloyl-[acyl-carrier protein] methyl ester esterase OS=Escherichia coli (strain K12) GN=bioH PE=1 SV=1	30949.6	Cytosol	0.999982	0.963969	0.948181	0.796232	0.306865	0.122399	0.0704531	0.0460767	0.0359631	0.0443471	0.999982	0.974635	0.969646	0.823071	0.389935	0.199944	0.106765	0.08144	0.0616835	0.080423	0.999982	0.996605	0.98255	0.797455	0.296078	0.115479	0.0698536	0.0537523	0.0510299	0.0595421	0.999982	0.995322	0.99462	0.690007	0.2538	0.13372	0.0849787	0.0582962	0.0556831	0.0538926	0.999982	0.993391	1.00712	0.678939	0.260496
BIRA	P06709	Bifunctional ligase/repressor BirA OS=Escherichia coli (strain K12) GN=birA PE=1 SV=1	39471.8	Inner_membrane	0.999982	0.984147	0.958093	0.554203	0.15077	0.0916084	0.0426095	0.0380991	0.0282776	0.0332312	0.999982	0.969052	0.987895	0.513383	0.162213	0.376229	0.0508503	0.0458038	0.0435628	0.0524067	0.999982	0.96663	0.901122	0.474699	0.123401	0.0570872	0.041135	0.0356084	0.0284334	0.0333591	0.999982	0.970484	0.93847	0.489797	0.167172	0.0942593	0.0609427	0.0422066	0.0395303	0.0391163	0.999982	0.999123	1.02742	0.527063	0.196361
BISC	P20099	Biotin sulfoxide reductase OS=Escherichia coli (strain K12) GN=bisC PE=1 SV=3	91408.1	Cytosol	0.999982	1.06336	1.01163	0.756692	0.298365	0.146452	0.126527	0.107191	0.0668171	0.0481642	0.999982	0.997376	0.986513	0.74697	0.233538	0.0963983	0.0772093	0.0483515	0.0537327	0.0409	0.999982	0.988144	0.965725	0.746047	0.264425	0.125821	0.10435	0.0990465	0.0569761	0.0363139	0.999982	1.0159	1.02436	0.671677	0.23076	0.127453	0.0820062	0.0545623	0.0501777	0.0506367	0.999982	0.987503	0.96991	0.655094	0.242164
BLC	P0A901	Outer membrane lipoprotein Blc OS=Escherichia coli (strain K12) GN=blc PE=1 SV=1	21557.3	Outer_membrane	0.999982	0.978507	0.953746	0.772533	0.319677	0.150962	0.127871	0.110756	0.0988573	0.110029	0.999982	0.91513	0.895835	0.733823	0.419801	0.233065	0.229597	0.154428	0.140521	0.141031	0.999982	0.938648	0.935925	0.827216	0.451877	0.272836	0.212557	0.190873	0.201011	0.182764	0.999982	0.986648	0.991201	0.767861	0.374516	0.216043	0.174264	0.137454	0.122048	0.149911	0.999982	1.00042	0.995776	0.744363	0.364909
BLUR	P75989	HTH-type transcriptional repressor BluR OS=Escherichia coli (strain K12) GN=bluR PE=1 SV=1	30136.9	Cytosol																															0.999982	0.926309	0.938325	0.690362	0.307492	0.181842	0.0935299	0.0578329	0.0489768	0.045104	0.999982	0.99173	1.0115	0.661493	0.252706
BOLA	P0ABE2	DNA-binding transcriptional regulator BolA OS=Escherichia coli (strain K12) GN=bolA PE=1 SV=1	12730.6	Cytosol	0.999982	1.01767	1.04333	0.780376	0.26637	0.124131	0.0926025	0.0759758	0.0633961	0.0773818	0.999982	1.01077	0.989263	0.753234	0.228112	0.091913	0.0685449	0.0481717	0.0464761	0.0419864	0.999982	1.04794	0.997253	0.729204	0.234901	0.0959332	0.0710953	0.0623362	0.0645222	0.0527923
BORD	P77330	Prophage lipoprotein Bor homolog OS=Escherichia coli (strain K12) GN=borD PE=3 SV=1	12674.1	Outer_membrane	0.999982	0.829347	0.845053	0.697334	0.319077	0.192828	0.178988	0.190595	0.202745	0.534481	0.999982	0.961037	0.979181	0.758483	0.463977	0.289816	0.312722	0.253466	0.295362	0.692771	0.999982	0.986673	0.913363	0.85398	0.433835	0.250887	0.257017	0.250309	0.316782	0.786658	0.999982	0.897273	0.896817	0.691577	0.378718	0.220602	0.244125	0.192488	0.203028	0.373711	0.999982	0.92321	1.00465	0.793192	0.49801
BRNQ	P0AD99	Branched-chain amino acid transport system 2 carrier protein OS=Escherichia coli (strain K12) GN=brnQ PE=1 SV=1	47609.8	Inner_membrane	0.999982	1.00458	1.01166	0.794665	0.289011	0.13637	0.108896	0.0595082	0.0503106	0.0497993	0.999982	0.98557	1.00081	0.796001	0.312261	0.143507	0.135173	0.072444	0.0638907	0.0455457	0.999982	0.995949	1.00236	0.782621	0.312076	0.165248	0.148143	0.0748322	0.0719381	0.0656562
BSMA	P39297	Lipoprotein BsmA OS=Escherichia coli (strain K12) GN=bsmA PE=2 SV=2	13233.2	Outer_membrane																															0.999982	0.984543	0.972188	0.720731	0.273297	0.163825	0.114918	0.0882358	0.0814037	0.0815811	0.999982	0.982619	1.01298	0.707666	0.271643
BTSR	P0AFT5	Transcriptional regulatory protein BtsR OS=Escherichia coli (strain K12) GN=btsR PE=1 SV=1	30074.3	Cytosol																															0.999982	0.988	1.02048	0.580042	0.189255	0.102255	0.0668053	0.0546672	0.0517	0.0496094	0.999982	0.98968	0.975293	0.573234	0.167226
BTSS	P0AD14	Sensor histidine kinase BtsS OS=Escherichia coli (strain K12) GN=btsS PE=1 SV=1	67264.2	Inner_membrane																															0.999982	1.00448	1.01163	0.663156	0.226949	0.128855	0.0858211	0.0625714	0.0595284	0.0544191	0.999982	0.97909	0.982638	0.604814	0.213293
BTUB	P06129	Vitamin B12 transporter BtuB OS=Escherichia coli (strain K12) GN=btuB PE=1 SV=2	73234.8	Outer_membrane	0.999982	1.11004	1.04628	0.963962	0.650731	0.506101	0.46189	0.376679	0.343423	0.430013	0.999982	1.03669	1.00337	0.978207	0.620799	0.410737	0.463045	0.352092	0.34856	0.385036	0.999982	0.959439	1.00176	0.862797	0.508766	0.314038	0.2942	0.288662	0.281715	0.294069	0.999982	1.08174	1.06109	0.866268	0.526949	0.374942	0.368897	0.320494	0.28427	0.347198	0.999982	1.03581	1.0398	0.876573	0.594251
BTUE	P06610	Thioredoxin/glutathione peroxidase BtuE OS=Escherichia coli (strain K12) GN=btuE PE=1 SV=1	23377.4	Cytosol	0.999982	0.956498	0.933888	0.641933	0.195403	0.0770163	0.0664803	0.043282	0.0462337	0.0379231	0.999982	1.02122	0.982802	0.730257	0.251324	0.118914	0.0766246	0.0548519	0.0520442	0.0414277	0.999982	0.982204	0.982381	0.724493	0.211243	0.0808523	0.0526913	0.0435128	0.0506735	0.0374235	0.999982	0.992859	0.934243	0.536671	0.173394	0.0964143	0.0709583	0.0563718	0.0471647	0.0483479	0.999982	0.98824	0.999095	0.612956	0.226424
BTUR	P0A9H5	Cob(I)yrinic acid a,c-diamide adenosyltransferase OS=Escherichia coli (strain K12) GN=btuR PE=3 SV=1	24390.8	Cytosol	0.999982	1.00759	0.986785	0.901051	0.536997	0.286189	0.0731432	0.0575919	0.0490259	0.0674415	0.999982	0.996414	0.965619	0.85191	0.451483	0.203898	0.0751009	0.0562066	0.0517399	0.0529576	0.999982	1.02399	0.958406	0.824951	0.374809	0.189091	0.0639795	0.0499942	0.0514749	0.0447284	0.999982	0.994187	0.979802	0.766909	0.344276	0.180588	0.0736586	0.0565868	0.0607939	0.0546991	0.999982	0.974545	0.982161	0.85219	0.443788
CADC	P23890	Transcriptional activator CadC OS=Escherichia coli (strain K12) GN=cadC PE=1 SV=1	63447.6	Inner_membrane	0.999982	0.977039	0.965436	0.716408	0.226508	0.0924118	0.069837	0.0501382	0.0501806	0.0493101	0.999982	1.01274	0.990646	0.735382	0.216217	0.131582	0.0692673	0.050728	0.0502652	0.0591613	0.999982	0.982869	0.974877	0.709199	0.216618	0.0841586	0.0599489	0.0517414	0.0544555	0.0438112	0.999982	0.998885	1.01775	0.657204	0.229662	0.12994	0.0880944	0.0731096	0.0656558	0.0635204	0.999982	0.993347	1.00237	0.636945	0.229288
CAN	P61517	Carbonic anhydrase 2 OS=Escherichia coli (strain K12) GN=can PE=1 SV=1	27657.5	Cytosol	0.999982	1.03007	1.09481	0.969544	0.739244	0.454126	0.421983	0.182607	0.0535482	0.0442542	0.999982	1.04598	1.06681	1.02394	0.68202	0.371951	0.429983	0.176901	0.0584899	0.0502081	0.999982	0.995382	1.07872	0.933631	0.687649	0.389458	0.389635	0.192069	0.0656608	0.0534516	0.999982	1.10457	1.12318	1.02503	0.743923	0.428365	0.362069	0.126768	0.0511135	0.0453883	0.999982	0.992532	1.01361	0.870504	0.618549
CARA	P0A6F1	Carbamoyl-phosphate synthase small chain OS=Escherichia coli (strain K12) GN=carA PE=1 SV=1	46216.5	Cytosol	0.999982	1.02358	0.944943	0.783325	0.324699	0.177758	0.0883799	0.0438023	0.0501761	0.0415272	0.999982	1.03422	0.960156	0.825929	0.418421	0.181565	0.113367	0.0629296	0.0752499	0.0663105	0.999982	1.0353	0.938968	0.859101	0.410761	0.160184	0.0855898	0.0588124	0.0676481	0.0630096	0.999982	1.03836	1.03358	0.910034	0.463485	0.192959	0.113524	0.0758521	0.0759129	0.0738432	0.999982	1.02862	1.03858	0.833079	0.445105
CARB	P00968	Carbamoyl-phosphate synthase large chain OS=Escherichia coli (strain K12) GN=carB PE=1 SV=2	131399.0	Cytosol	0.999982	1.04291	1.04953	0.913029	0.539241	0.0933694	0.0599602	0.048462	0.0401988	0.0384543	0.999982	1.02027	1.03584	0.900983	0.488474	0.108671	0.0535674	0.0423624	0.0420279	0.0424237	0.999982	1.01778	1.00221	0.867267	0.468525	0.0868672	0.0549114	0.0497416	0.0528667	0.0478541	0.999982	1.06472	1.06373	0.924904	0.476037	0.0870733	0.0523187	0.0450488	0.0428059	0.0440022	0.999982	0.99884	0.993722	0.875388	0.465386
CBPA	P36659	Curved DNA-binding protein OS=Escherichia coli (strain K12) GN=cbpA PE=1 SV=2	39246.1	Cytosol	0.999982	0.978454	0.975646	0.764549	0.224231	0.076526	0.0648067	0.0501539	0.0531781	0.0392961	0.999982	0.935542	0.902913	0.728336	0.192642	0.0733122	0.0510136	0.0362852	0.0306609	0.0293271	0.999982	0.944969	0.925693	0.725917	0.178796	0.0566671	0.0418978	0.0365992	0.0412974	0.0361988	0.999982	0.977949	0.948573	0.70516	0.190054	0.0960613	0.0589108	0.0476117	0.0458536	0.0427218	0.999982	0.94419	0.949736	0.696275	0.207302
CCA	P06961	Multifunctional CCA protein OS=Escherichia coli (strain K12) GN=cca PE=1 SV=1	50160.6	Cytosol	0.999982	1.03136	1.01404	0.795471	0.239179	0.107831	0.0836908	0.0791029	0.0503737	0.0304432	0.999982	0.998483	0.987582	0.800693	0.258644	0.135385	0.0826472	0.0647317	0.0476019	0.0464811	0.999982	0.996043	0.988541	0.773888	0.244635	0.0987855	0.0694059	0.0647088	0.0565996	0.049003	0.999982	1.01857	1.01301	0.768645	0.270371	0.144539	0.100585	0.068242	0.0581303	0.0525342	0.999982	0.972083	1.00338	0.764419	0.289925
CCME	P69490	Cytochrome c-type biogenesis protein CcmE OS=Escherichia coli (strain K12) GN=ccmE PE=1 SV=1	19577.5	Inner_membrane	0.999982	0.994	0.977299	0.891501	0.447379	0.271427	0.199768	0.194527	0.175231	0.252083	0.999982	0.965956	0.997055	0.800579	0.38899	0.197461	0.170183	0.139988	0.145461	0.166745	0.999982	0.972945	0.988564	0.807885	0.400484	0.205145	0.175632	0.158212	0.173338	0.196262	0.999982	0.946664	0.927899	0.7124	0.345706	0.215042	0.155558	0.132057	0.129534	0.137685	0.999982	1.00102	1.00222	0.72739	0.337717
CCMF	P33927	Cytochrome c-type biogenesis protein CcmF OS=Escherichia coli (strain K12) GN=ccmF PE=1 SV=1	74550.1	Inner_membrane																															0.999982	1.00002	1.00703	0.711018	0.274373	0.155519	0.0929775	0.0776801	0.0775495	0.0736208	0.999982	1.00129	1.00732	0.667774	0.256528
CCMH	P0ABM9	Cytochrome c-type biogenesis protein CcmH OS=Escherichia coli (strain K12) GN=ccmH PE=1 SV=1	42157.3	Inner_membrane																															0.999982	1.02156	0.951889	0.751692	0.323374	0.178103	0.121624	0.0781914	0.0847341	0.120409	0.999982	0.991276	0.992426	0.73029	0.278927
CDD	P0ABF6	Cytidine deaminase OS=Escherichia coli (strain K12) GN=cdd PE=1 SV=1	34096.6	Cytosol	0.999982	0.949623	0.953507	0.831491	0.453295	0.243324	0.100977	0.0726207	0.0610927	0.0407304	0.999982	0.939468	0.954404	0.840829	0.5585	0.290168	0.118581	0.0647305	0.0467035	0.0347305	0.999982	0.971099	0.951067	0.880381	0.629079	0.364228	0.113112	0.0746974	0.0563707	0.0413516	0.999982	0.909233	0.93045	0.909595	0.662776	0.3889	0.0974675	0.061239	0.0490836	0.0364848	0.999982	1.00102	0.939634	0.925648	0.569381
CDH	P06282	CDP-diacylglycerol pyrophosphatase OS=Escherichia coli (strain K12) GN=cdh PE=3 SV=1	30723.2	Periplasm	0.999982	0.947488	0.940515	0.880711	0.556557	0.346498	0.133114	0.104358	0.0796105	0.0956214	0.999982	0.976714	0.996672	0.892077	0.625954	0.373425	0.120285	0.0805482	0.0758399	0.0871635	0.999982	0.955771	1.0005	0.917664	0.594369	0.372867	0.122824	0.0954481	0.102462	0.114051	0.999982	0.976811	0.966345	0.80981	0.473041	0.284671	0.108828	0.089343	0.0895924	0.0965811	0.999982	0.998979	0.954937	0.836854	0.476947
CEDA	P0AE60	Cell division activator CedA OS=Escherichia coli (strain K12) GN=cedA PE=1 SV=2	10287.5	Cytosol	0.999982	0.880715	0.862031	0.702355	0.257522	0.133178	0.0861674	0.0768071	0.0646466	0.0827025	0.999982	0.918938	0.924173	0.743848	0.285964	0.141398	0.0987259	0.0850662	0.0734737	0.0813973	0.999982	0.957786	0.91383	0.776631	0.270849	0.139397	0.081241	0.0757453	0.0737612	0.0822022	0.999982	0.978623	0.973027	0.712004	0.255224	0.142461	0.0990165	0.0801905	0.0802044	0.0780368	0.999982	1.00077	0.994764	0.693517	0.254339
CFA	P0A9H7	Cyclopropane-fatty-acyl-phospholipid synthase OS=Escherichia coli (strain K12) GN=cfa PE=1 SV=2	48690.9	Cytosol	0.999982	0.998286	0.98189	0.67368	0.206046	0.0870939	0.0655929	0.0586472	0.0564682	0.0548462	0.999982	1.03121	1.01841	0.649798	0.17568	0.0794258	0.0558047	0.0375919	0.0374834	0.0376302	0.999982	1.04723	0.978103	0.650171	0.183328	0.0743499	0.0553897	0.0405462	0.0417212	0.0465611	0.999982	0.971549	0.964628	0.598505	0.226276	0.140947	0.106743	0.0924611	0.0727919	0.0810639	0.999982	0.963563	0.966661	0.490445	0.170856
CHAA	P31801	Sodium-potassium/proton antiporter ChaA OS=Escherichia coli (strain K12) GN=chaA PE=1 SV=1	41033.4	Inner_membrane	0.999982	1.00346	0.962267	0.783871	0.351934	0.178641	0.162832	0.135307	0.120316	0.141202	0.999982	1.00682	0.978521	0.79161	0.376005	0.21107	0.198554	0.163276	0.161123	0.154991	0.999982	1.01517	0.988243	0.795962	0.384603	0.201147	0.188831	0.17582	0.171974	0.16704	0.999982	1.03065	1.03984	0.784127	0.446116	0.281976	0.271453	0.255461	0.247992	0.23548	0.999982	0.966919	0.993966	0.76735	0.365099
CHAB	P0AE63	Putative cation transport regulator ChaB OS=Escherichia coli (strain K12) GN=chaB PE=3 SV=1	11689.3	Cytosol	0.999982	0.949961	0.967631	0.757399	0.416986	0.282272	0.286689	0.249822	0.245252	0.29232	0.999982	0.958483	0.972924	0.76699	0.432844	0.281152	0.305263	0.266892	0.267979	0.322083	0.999982	0.972904	0.98697	0.770919	0.376369	0.2047	0.185631	0.183518	0.187506	0.201696	0.999982	0.979114	0.999667	0.740058	0.406038	0.298691	0.311161	0.285033	0.290232	0.339179	0.999982	1.00406	1.00531	0.708009	0.383077
CHBB	P69795	PTS system N,N'-diacetylchitobiose-specific EIIB component OS=Escherichia coli (strain K12) GN=chbB PE=1 SV=1	13767.8	Cytosol	0.999982	0.767314	0.733145	0.59344	0.18833	0.120486	0.0880288	0.0767476	0.0661588	0.0929605	0.999982	1.00973	0.971518	0.75171	0.239738	0.108992	0.0771862	0.0518665	0.0554528	0.049792	0.999982	1.01296	0.926097	0.766618	0.239484	0.125292	0.0860609	0.0866977	0.0856228	0.0850077	0.999982	0.891069	0.8322	0.67154	0.202908	0.13847	0.112514	0.0917113	0.0785289	0.0990553	0.999982	0.994013	1.01684	0.685963	0.243977
CHIA	P13656	Probable bifunctional chitinase/lysozyme OS=Escherichia coli (strain K12) GN=chiA PE=1 SV=2	110113.0	Periplasm	0.999982	0.993232	0.996985	0.724606	0.21429	0.0884449	0.056401	0.0560859	0.0439866	0.0461546	0.999982	1.00601	0.986801	0.708179	0.215181	0.0976069	0.0736023	0.0531338	0.0557669	0.0477862	0.999982	0.998129	0.984184	0.684341	0.20976	0.0890306	0.067579	0.0563438	0.0582305	0.0636675
CHRR	P0AGE6	Chromate reductase OS=Escherichia coli (strain K12) GN=chrR PE=1 SV=1	22252.9	Cytosol																															0.999982	0.909927	0.873865	0.711794	0.389517	0.292852	0.282958	0.25068	0.209404	0.148478	0.999982	0.994369	1.00374	0.734209	0.357152
CIRA	P17315	Colicin I receptor OS=Escherichia coli (strain K12) GN=cirA PE=1 SV=2	81870.0	Outer_membrane	0.999982	1.06007	1.00115	0.9338	0.574491	0.434239	0.379086	0.326773	0.298645	0.426285	0.999982	1.02495	1.02599	0.909776	0.518039	0.340794	0.359465	0.273873	0.293203	0.34582	0.999982	1.04534	1.063	0.930621	0.581195	0.398333	0.345671	0.351418	0.329543	0.392003	0.999982	1.07528	1.06774	0.832513	0.488992	0.339974	0.312246	0.270027	0.256187	0.337391	0.999982	1.02933	0.995535	0.793863	0.444754
CLCA	P37019	H(+)/Cl(-) exchange transporter ClcA OS=Escherichia coli (strain K12) GN=clcA PE=1 SV=2	53466.3	Inner_membrane																															0.999982	0.982513	0.993215	0.707362	0.300273	0.177676	0.153839	0.12354	0.0735983	0.060994	0.999982	0.9843	1.00142	0.729844	0.350654
CLPA	P0ABH9	ATP-dependent Clp protease ATP-binding subunit ClpA OS=Escherichia coli (strain K12) GN=clpA PE=1 SV=1	94409.2	Cytosol	0.999982	1.09545	0.989983	0.703268	0.136049	0.0684694	0.0473744	0.0384982	0.0373454	0.0365276	0.999982	1.05733	0.961634	0.684067	0.125434	0.0994718	0.0401036	0.0317559	0.0277103	0.031511	0.999982	1.07049	0.972513	0.688973	0.138028	0.0703568	0.0480579	0.0436071	0.0443079	0.043262	0.999982	1.08581	0.906436	0.647659	0.104816	0.0604183	0.0459773	0.0378563	0.0329362	0.0382485	0.999982	1.0138	0.882172	0.638152	0.122244
CLPB	P63284	Chaperone protein ClpB OS=Escherichia coli (strain K12) GN=clpB PE=1 SV=1	105780.0	Cytosol	0.999982	1.00239	1.01965	0.991362	0.380546	0.0874513	0.0614447	0.0468184	0.0527844	0.0462745	0.999982	1.04811	1.04073	1.01654	0.369855	0.10597	0.0490001	0.0384129	0.0337324	0.0330903	0.999982	1.00147	1.01339	1.0091	0.331609	0.0641128	0.0457529	0.0328704	0.0338494	0.0367852	0.999982	1.05379	1.06537	1.0987	0.347968	0.0678475	0.0438643	0.0318793	0.0321154	0.0315796	0.999982	0.998166	0.997741	1.02259	0.349733
CLPP	P0A6G7	ATP-dependent Clp protease proteolytic subunit OS=Escherichia coli (strain K12) GN=clpP PE=1 SV=1	24889.8	Cytosol	0.999982	1.02517	1.00228	0.934174	0.619219	0.383134	0.0798261	0.060994	0.0430344	0.038198	0.999982	0.981476	0.961327	0.894002	0.591092	0.336636	0.0692652	0.0546354	0.0368324	0.0367612	0.999982	0.975703	0.986177	0.907085	0.561708	0.316541	0.0635116	0.0479005	0.0474397	0.0452427	0.999982	1.03131	1.03032	0.90777	0.561815	0.360183	0.097988	0.0739554	0.0650698	0.0614516	0.999982	0.979766	1.00073	0.75992	0.428634
CLPS	P0A8Q6	ATP-dependent Clp protease adapter protein ClpS OS=Escherichia coli (strain K12) GN=clpS PE=1 SV=1	14347.6	Cytosol	0.999982	1.05017	1.02956	0.782707	0.213695	0.0939896	0.0668146	0.0676496	0.0672673	0.0610139	0.999982	1.00189	0.991405	0.752233	0.222214	0.0993371	0.0738629	0.0475228	0.0495695	0.0484291	0.999982	0.995782	0.987127	0.744981	0.219381	0.0836864	0.0622996	0.0531274	0.0506738	0.0403526	0.999982	1.01439	1.01653	0.681496	0.225405	0.123991	0.0882679	0.0647121	0.0621606	0.054742	0.999982	1.05925	1.01002	0.673411	0.224585
CLPX	P0A6H1	ATP-dependent Clp protease ATP-binding subunit ClpX OS=Escherichia coli (strain K12) GN=clpX PE=1 SV=2	54288.7	Cytosol	0.999982	0.997595	1.01749	0.527528	0.135403	0.0591233	0.0357907	0.0264786	0.0297079	0.0276883	0.999982	0.984172	1.00499	0.470393	0.108169	0.107665	0.0340242	0.0252151	0.0222021	0.023347	0.999982	0.984414	0.995177	0.458218	0.104631	0.0502492	0.0332254	0.02761	0.0286959	0.0396476	0.999982	0.943915	0.990792	0.387422	0.0965752	0.0475587	0.0291685	0.0243523	0.0243555	0.0305394	0.999982	0.968393	1.02357	0.357045	0.102202
CLSA	P0A6H8	Cardiolipin synthase A OS=Escherichia coli (strain K12) GN=clsA PE=1 SV=1	58738.3	Inner_membrane	0.999982	1.00143	1.02436	0.794725	0.372651	0.130614	0.211941	0.178044	0.202906	0.0492316	0.999982	1.04071	0.988747	0.818076	0.241978	0.132625	0.100863	0.0890214	0.0837166	0.085904	0.999982	1.045	1.02298	0.900307	0.27061	0.0865262	0.106156	0.0927426	0.126752	0.0847306	0.999982	1.04989	1.03517	0.794183	0.320281	0.150897	0.169176	0.133423	0.150771	0.0920364	0.999982	0.943422	1.0219	0.81491	0.446105
CMK	P0A6I0	Cytidylate kinase OS=Escherichia coli (strain K12) GN=cmk PE=1 SV=1	26392.2	Cytosol	0.999982	1.0379	1.0015	0.926072	0.367923	0.0876366	0.0445882	0.0316711	0.032224	0.0297601	0.999982	0.949346	0.946715	0.871454	0.306212	0.190276	0.0663011	0.0629528	0.0410964	0.0410547	0.999982	0.91972	0.935136	0.872526	0.336252	0.0929867	0.0527618	0.0430424	0.0461582	0.043374	0.999982	0.905106	0.915523	0.789685	0.248504	0.10728	0.0720461	0.0463584	0.0482579	0.0519295	0.999982	0.997928	0.948699	0.84403	0.27337
CMOA	P76290	Carboxy-S-adenosyl-L-methionine synthase OS=Escherichia coli (strain K12) GN=cmoA PE=1 SV=1	30049.4	Cytosol	0.999982	0.980769	1.02666	0.886459	0.345511	0.0948116	0.0579624	0.0430636	0.0328616	0.0311732	0.999982	0.99018	1.00995	0.921427	0.333698	0.112747	0.0488224	0.0338015	0.0340027	0.033731	0.999982	1.00346	1.03391	0.885497	0.328989	0.0852063	0.0402657	0.0301172	0.0283933	0.0253054	0.999982	0.978996	0.990157	0.853711	0.316166	0.104315	0.0568665	0.0368994	0.0316834	0.0324959	0.999982	0.982916	0.972627	0.760226	0.267845
CMOB	P76291	tRNA U34 carboxymethyltransferase OS=Escherichia coli (strain K12) GN=cmoB PE=1 SV=1	40591.6	Cytosol	0.999982	1.04768	1.02951	0.822367	0.222198	0.0930493	0.0816369	0.0704737	0.0635187	0.0560644	0.999982	0.990786	1.00212	0.878418	0.21153	0.139496	0.0548679	0.0382467	0.0360511	0.0408028	0.999982	0.963844	0.9688	0.865305	0.142098	0.0674634	0.0686425	0.0391757	0.0453106	0.0458245	0.999982	0.977615	1.0096	0.863566	0.195612	0.110208	0.0694579	0.0494039	0.0501547	0.0455996	0.999982	0.983654	1.0237	0.811386	0.19603
CMOM	P36566	tRNA 5-carboxymethoxyuridine methyltransferase OS=Escherichia coli (strain K12) GN=cmoM PE=1 SV=2	33460.7	Cytosol	0.999982	0.817657	0.777695	0.669587	0.143005	0.0842648	0.0485015	0.039963	0.0342005	0.0506817	0.999982	1.02795	0.99314	0.79886	0.158663	0.148247	0.0501645	0.0411355	0.0382369	0.0460533	0.999982	0.960389	0.970583	0.722209	0.155193	0.0717101	0.0524898	0.0371124	0.039468	0.031834	0.999982	1.00274	1.01481	0.684363	0.186688	0.111608	0.0764837	0.0528168	0.0535856	0.0454474	0.999982	1.01991	0.997806	0.669898	0.199675
CNU	P64467	OriC-binding nucleoid-associated protein OS=Escherichia coli (strain K12) GN=cnu PE=1 SV=1	9327.96	Cytosol	0.999982	0.701659	0.702585	0.684808	0.525134	0.384092	0.307475	0.334295	0.343786	0.479903	0.999982	0.832936	0.825868	0.754311	0.775293	0.429529	0.517781	0.431129	0.566238	0.657942	0.999982	0.960469	0.955918	0.898453	0.63502	0.421366	0.372563	0.396025	0.516375	0.619757	0.999982	0.800631	0.794915	0.751033	0.504709	0.358437	0.366512	0.345258	0.392512	0.461578	0.999982	1.04566	0.981558	0.903917	0.509386
COAA	P0A6I3	Pantothenate kinase OS=Escherichia coli (strain K12) GN=coaA PE=1 SV=1	40461.9	Cytosol	0.999982	1.04445	1.02072	0.527593	0.117101	0.0510825	0.043534	0.03147	0.0266544	0.0256455	0.999982	0.986818	1.00168	0.60793	0.172326	0.349007	0.0554223	0.0594055	0.0434201	0.0455745	0.999982	0.986353	0.989652	0.543298	0.136191	0.0562337	0.0626931	0.0405122	0.0403212	0.0569339	0.999982	0.996412	0.987503	0.458508	0.131448	0.081521	0.0548199	0.0387131	0.0361079	0.0380056	0.999982	0.979227	1.0576	0.597048	0.223655
COABC	P0ABQ0	Coenzyme A biosynthesis bifunctional protein CoaBC OS=Escherichia coli (strain K12) GN=coaBC PE=1 SV=2	47992.9	Cytosol	0.999982	1.03622	0.99386	0.841355	0.127633	0.06747	0.0344099	0.0343656	0.0261123	0.0230814	0.999982	1.02136	1.02723	0.878328	0.143095	0.0955917	0.0436787	0.0372917	0.0292236	0.0299759	0.999982	1.0097	1.02649	0.859635	0.139135	0.0632879	0.0421977	0.0432575	0.041901	0.043328	0.999982	0.9671	0.977636	0.799878	0.143813	0.0855438	0.0537508	0.0436594	0.0377422	0.040409	0.999982	1.03551	1.01096	0.832846	0.127
COAD	P0A6I6	Phosphopantetheine adenylyltransferase OS=Escherichia coli (strain K12) GN=coaD PE=1 SV=1	19200.1	Cytosol	0.999982	1.05266	1.00623	0.862162	0.389353	0.23829	0.109644	0.0813621	0.0670161	0.075385	0.999982	1.00508	0.990954	0.780248	0.309531	0.162918	0.0964748	0.0667873	0.0643384	0.054341	0.999982	0.981915	0.994759	0.768534	0.270565	0.126204	0.0722852	0.0641536	0.057449	0.0489359	0.999982	1.04474	1.07343	0.84868	0.474168	0.31912	0.150147	0.0927552	0.0938442	0.0651195	0.999982	0.99997	1.02752	0.738103	0.517067
COAE	P0A6I9	Dephospho-CoA kinase OS=Escherichia coli (strain K12) GN=coaE PE=1 SV=1	23982.8	Cytosol																															0.999982	0.911613	0.912745	0.561966	0.196812	0.116843	0.0824606	0.0608292	0.0510663	0.0460669	0.999982	0.98784	0.99911	0.606325	0.225817
COBB	P75960	NAD-dependent protein deacylase OS=Escherichia coli (strain K12) GN=cobB PE=1 SV=3	34422.2	Cytosol	0.999982	0.966751	0.985438	0.784239	0.187733	0.0768576	0.0687469	0.0511006	0.0505957	0.0409089	0.999982	1.01276	0.995136	0.759766	0.236848	0.0973364	0.0701021	0.047149	0.0454894	0.041095	0.999982	0.975852	0.979767	0.775315	0.202006	0.0816773	0.0553206	0.0498552	0.0561208	0.0486294
COBS	P36561	Adenosylcobinamide-GDP ribazoletransferase OS=Escherichia coli (strain K12) GN=cobS PE=2 SV=3	27513.1	Inner_membrane	0.999982	0.98703	0.968713	0.835063	0.344971	0.20621	0.16605	0.149832	0.146699	0.171788	0.999982	1.03068	1.01303	0.864392	0.356756	0.210298	0.198424	0.160572	0.158439	0.151225	0.999982	1.01688	0.990376	0.817687	0.34372	0.179128	0.172481	0.153938	0.167056	0.168696	0.999982	1.01375	1.01976	0.757904	0.325405	0.199931	0.161602	0.141228	0.133103	0.121922	0.999982	1.00055	1.01307	0.674643	0.251184
CODA	P25524	Cytosine deaminase OS=Escherichia coli (strain K12) GN=codA PE=1 SV=3	50711.4	Cytosol	0.999982	0.983078	0.968182	0.873411	0.569188	0.403903	0.386576	0.269507	0.0890239	0.0812594	0.999982	1.02488	1.02807	0.916261	0.630906	0.402895	0.459561	0.300994	0.0861531	0.0882607	0.999982	1.02395	0.988132	0.895847	0.550773	0.302379	0.350011	0.265698	0.118404	0.100315	0.999982	0.967366	0.999448	0.919675	0.584735	0.360483	0.418562	0.275443	0.0951694	0.0711214	0.999982	0.953585	0.990514	0.849005	0.550749
CODB	P0AA82	Cytosine permease OS=Escherichia coli (strain K12) GN=codB PE=1 SV=1	45568.6	Inner_membrane	0.999982	1.0085	0.981058	0.761604	0.252084	0.116219	0.0878908	0.0482626	0.0490271	0.0507096	0.999982	1.02208	1.00384	0.7598	0.253694	0.137589	0.0761153	0.053764	0.052851	0.0446187	0.999982	0.974957	0.971304	0.763296	0.26465	0.119231	0.0847899	0.0611477	0.0626437	0.0567833	0.999982	0.996095	1.00098	0.736571	0.3524	0.22958	0.113415	0.0762491	0.0655727	0.0625179	0.999982	0.991262	1.01324	0.675542	0.256269
COHE	P75974	Prophage repressor CohE OS=Escherichia coli (strain K12) GN=cohE PE=4 SV=1	28571.9	Cytosol	0.999982	1.02997	0.98201	0.834199	0.248864	0.159765	0.115987	0.1044	0.0779369	0.127051	0.999982	1.02283	0.984549	0.818092	0.185654	0.104987	0.0749107	0.054	0.0486426	0.0601531	0.999982	1.04925	1.00906	0.858642	0.250598	0.139077	0.0935226	0.102224	0.085381	0.100707	0.999982	1.02423	0.971875	0.749348	0.21398	0.124728	0.0907558	0.0694008	0.0658867	0.0668779	0.999982	1.02206	1.00088	0.747012	0.21234
COMR	P75952	HTH-type transcriptional repressor ComR OS=Escherichia coli (strain K12) GN=comR PE=1 SV=2	26781.9	Cytosol																															0.999982	0.969193	0.955511	0.717148	0.257655	0.171401	0.08193	0.0594875	0.0475426	0.0486566	0.999982	0.987376	0.998402	0.682373	0.251382
COPA	Q59385	Copper-exporting P-type ATPase A OS=Escherichia coli (strain K12) GN=copA PE=1 SV=4	94576.5	Inner_membrane	0.999982	1.28541	1.17425	0.811018	0.246161	0.135259	0.0841387	0.0731882	0.0720269	0.0754243	0.999982	0.987478	0.963474	0.729837	0.215047	0.137998	0.102038	0.0734563	0.0763761	0.0747834	0.999982	0.930073	0.874386	0.686029	0.181705	0.0834115	0.0570241	0.0513674	0.0482632	0.05086	0.999982	1.11399	0.966285	0.642088	0.178329	0.1039	0.0753614	0.0520686	0.0557223	0.0558758	0.999982	0.921769	0.865131	0.527215	0.138943
CORA	P0ABI4	Magnesium transport protein CorA OS=Escherichia coli (strain K12) GN=corA PE=1 SV=1	38456.9	Inner_membrane	0.999982	1.02542	0.969471	0.890827	0.438878	0.232303	0.128099	0.121104	0.101594	0.0692894	0.999982	1.02266	1.01168	0.909825	0.485383	0.262135	0.090781	0.0757237	0.0583309	0.0552045	0.999982	0.991125	1.0034	0.845956	0.36195	0.162542	0.0660515	0.054198	0.0655669	0.0631897	0.999982	1.0287	1.05056	0.875402	0.406955	0.220591	0.101412	0.0822698	0.0732909	0.0685302	0.999982	1.00967	1.02116	0.878089	0.401497
CORC	P0AE78	Magnesium and cobalt efflux protein CorC OS=Escherichia coli (strain K12) GN=corC PE=1 SV=1	36084.5	Cytosol	0.999982	1.03395	0.963563	0.820713	0.232262	0.084252	0.0643167	0.0545727	0.0548744	0.0583087	0.999982	1.04911	0.966665	0.832681	0.209051	0.0858622	0.0406955	0.0386409	0.028214	0.0319882	0.999982	0.999045	0.968604	0.810795	0.247963	0.0909753	0.0686127	0.060987	0.0684922	0.0724597	0.999982	0.96074	0.928248	0.802427	0.222273	0.0964074	0.0633838	0.0548593	0.0506398	0.0578302	0.999982	1.03476	0.951806	0.829085	0.231278
CPDA	P0AEW4	3',5'-cyclic adenosine monophosphate phosphodiesterase CpdA OS=Escherichia coli (strain K12) GN=cpdA PE=1 SV=1	32578.7	Cytosol	0.999982	1.0007	0.997735	0.822877	0.39377	0.217976	0.135859	0.106847	0.085299	0.0725818	0.999982	1.12129	0.955011	0.890164	0.487324	0.298266	0.261693	0.197183	0.149799	0.119265	0.999982	0.993296	0.976521	0.783994	0.337726	0.155164	0.124215	0.107521	0.0895074	0.0756056	0.999982	1.38427	0.930912	0.972176	0.503847	0.325772	0.236708	0.181942	0.126288	0.16819	0.999982	1.44505	0.991986	1.04245	0.518936
CPDB	P08331	2',3'-cyclic-nucleotide 2'-phosphodiesterase/3'-nucleotidase OS=Escherichia coli (strain K12) GN=cpdB PE=1 SV=2	82360.0	Periplasm	0.999982	1.01373	0.992774	0.919819	0.375058	0.135496	0.0988452	0.090074	0.0809956	0.122057	0.999982	0.980653	0.971568	0.873759	0.325332	0.139228	0.08708	0.0696651	0.0580791	0.0791806	0.999982	0.955921	0.962472	0.870914	0.330355	0.132257	0.0804641	0.0826391	0.09258	0.0991699	0.999982	1.00084	0.955334	0.915241	0.301835	0.136666	0.0942441	0.093658	0.0858942	0.104266	0.999982	0.963217	0.924049	0.909825	0.269827
CPOB	P45955	Cell division coordinator CpoB OS=Escherichia coli (strain K12) GN=cpoB PE=1 SV=2	32109.9	Periplasm	0.999982	0.729947	0.728648	0.634079	0.385043	0.235895	0.186091	0.339669	0.435559	0.688933	0.999982	0.939602	0.873742	0.799999	0.5768	0.289088	0.301826	0.419938	0.555825	0.780954	0.999982	0.976163	0.939445	0.887845	0.665558	0.390171	0.31261	0.541412	0.870902	1.07623	0.999982	0.850446	0.808295	0.759177	0.442932	0.358392	0.295473	0.381454	0.497842	0.614563	0.999982	0.959188	0.953105	0.97418	0.626671
CPXA	P0AE82	Sensor histidine kinase CpxA OS=Escherichia coli (strain K12) GN=cpxA PE=1 SV=1	55258.6	Inner_membrane	0.999982	1.04318	1.0503	0.774641	0.235278	0.103666	0.0854106	0.0644623	0.075477	0.0828159	0.999982	0.954187	0.906649	0.714713	0.186495	0.314515	0.0707957	0.0420626	0.0512703	0.0675875	0.999982	0.973852	1.05674	0.765429	0.228365	0.101046	0.0869137	0.0725113	0.0786214	0.0800028	0.999982	0.99332	1.0075	0.69951	0.223445	0.126788	0.0912849	0.080033	0.077007	0.075788	0.999982	0.993529	1.00103	0.694215	0.300624
CPXP	P0AE85	Periplasmic protein CpxP OS=Escherichia coli (strain K12) GN=cpxP PE=1 SV=1	20099.2	Periplasm	0.999982	0.925472	0.909906	0.704005	0.246242	0.15817	0.156878	0.166613	0.128875	0.182522	0.999982	0.993117	0.971188	0.731086	0.263287	0.127674	0.16612	0.133053	0.133577	0.161629	0.999982	0.986315	0.938148	0.740593	0.27053	0.14247	0.159989	0.160827	0.179383	0.20163	0.999982	0.889423	0.840387	0.625426	0.396478	0.419137	0.529877	0.495271	0.457738	0.541137	0.999982	0.961724	0.920414	0.75912	0.503844
CPXR	P0AE88	Transcriptional regulatory protein CpxR OS=Escherichia coli (strain K12) GN=cpxR PE=1 SV=1	28587.4	Cytosol	0.999982	0.990454	0.999092	0.787706	0.24387	0.108464	0.0731251	0.0737653	0.0654999	0.0893342	0.999982	1.05883	1.06266	0.854467	0.24722	0.118257	0.0955941	0.0782619	0.0835147	0.106474	0.999982	0.987918	1.03426	0.791094	0.273969	0.11091	0.0924757	0.0795818	0.0844103	0.0727897	0.999982	1.00598	1.02121	0.687213	0.248128	0.130909	0.0954344	0.0687723	0.0792938	0.0703906	0.999982	1.02217	1.02508	0.791415	0.274498
CRA	P0ACP1	Catabolite repressor/activator OS=Escherichia coli (strain K12) GN=cra PE=1 SV=1	40896.7	Cytosol	0.999982	0.960862	0.958756	0.759258	0.214886	0.0712329	0.0601451	0.0405507	0.0448857	0.0379489	0.999982	0.979373	0.959429	0.706041	0.191867	0.412592	0.0521299	0.0437108	0.045077	0.105933	0.999982	0.989685	0.917303	0.795379	0.250497	0.107717	0.0762689	0.0698155	0.0758838	0.0811462	0.999982	0.91213	0.926069	0.706172	0.20003	0.0961621	0.0629754	0.0480651	0.0453547	0.0472438	0.999982	1.01109	1.01864	0.750856	0.234452
CREA	P0AE91	Protein CreA OS=Escherichia coli (strain K12) GN=creA PE=3 SV=1	20648.5	Periplasm	0.999982	1.0155	1.0035	0.918267	0.678481	0.546504	0.555249	0.527902	0.417895	0.371858	0.999982	0.967269	0.998323	0.918216	0.691294	0.45341	0.521541	0.430993	0.406781	0.309992	0.999982	0.995534	1.00425	0.898953	0.654444	0.46536	0.489614	0.526185	0.479096	0.362968	0.999982	1.07931	1.02067	1.00267	0.716212	0.53739	0.507693	0.442225	0.362109	0.287433	0.999982	1.04545	1.04667	1.01183	0.756392
CRL	P24251	Sigma factor-binding protein Crl OS=Escherichia coli (strain K12) GN=crl PE=1 SV=5	18566.0	Cytosol	0.999982	1.06721	0.980555	0.529355	0.149621	0.0656055	0.0500175	0.0402727	0.0385341	0.0286776	0.999982	1.01361	0.979692	0.595799	0.159306	0.0744319	0.0587626	0.0482752	0.0473153	0.034007	0.999982	0.995322	1.03807	0.516712	0.149784	0.0704853	0.0592408	0.0516875	0.0522394	0.0490536	0.999982	0.965249	0.995541	0.42847	0.131142	0.075328	0.052268	0.0417744	0.0409922	0.0306057	0.999982	1.02237	0.970321	0.383189	0.131489
CRP	P0ACJ8	cAMP-activated global transcriptional regulator CRP OS=Escherichia coli (strain K12) GN=crp PE=1 SV=1	27233.9	Cytosol	0.999982	1.11266	1.06167	0.819236	0.138447	0.0679248	0.0484586	0.0428098	0.0396657	0.0369242	0.999982	0.998535	1.01301	0.788551	0.13321	0.105646	0.0569813	0.0411489	0.0420181	0.0393639	0.999982	0.951049	0.941564	0.744104	0.115408	0.0538977	0.033575	0.0280956	0.0281519	0.0255246	0.999982	1.08689	1.04531	0.788902	0.133756	0.0846275	0.0655967	0.0539877	0.0506845	0.0531168	0.999982	1.00828	1.01938	0.717681	0.159118
CRR	P69783	PTS system glucose-specific EIIA component OS=Escherichia coli (strain K12) GN=crr PE=1 SV=2	22135.5	Cytosol	0.999982	1.02708	1.02081	0.993891	0.791473	0.523981	0.424558	0.342092	0.293589	0.392363	0.999982	0.991019	0.982955	0.954682	0.730184	0.415782	0.40509	0.285525	0.269299	0.308506	0.999982	0.941395	0.993987	0.936229	0.738094	0.447071	0.355318	0.301009	0.304201	0.32545	0.999982	0.989222	1.01833	0.94714	0.713085	0.46005	0.384901	0.291832	0.272505	0.301028	0.999982	1.0189	0.98331	1.01997	0.626305
CSDA	Q46925	Cysteine desulfurase CsdA OS=Escherichia coli (strain K12) GN=csdA PE=1 SV=1	45955.9	Cytosol	0.999982	0.976437	1.02414	0.901805	0.556743	0.379827	0.359718	0.302679	0.181355	0.0963475	0.999982	0.991755	0.987373	0.863713	0.472335	0.31527	0.304011	0.227408	0.142839	0.085654	0.999982	1.01023	1.00745	0.910813	0.598018	0.378399	0.377585	0.314075	0.195338	0.0976681	0.999982	1.02955	1.03245	0.8944	0.597125	0.398434	0.37399	0.322369	0.213559	0.110613	0.999982	1.0064	1.00843	0.80439	0.472027
CSDE	P0AGF2	Sulfur acceptor protein CsdE OS=Escherichia coli (strain K12) GN=csdE PE=1 SV=1	17591.5	Cytosol	0.999982	0.86796	0.872953	0.683413	0.23123	0.0877461	0.0658812	0.0506425	0.0522412	0.0637208	0.999982	1.00352	0.988055	0.760519	0.239753	0.0996477	0.0712751	0.0513476	0.0486911	0.0404068	0.999982	0.960367	0.952415	0.78852	0.272851	0.112675	0.0873135	0.0773564	0.0987243	0.0736422	0.999982	0.952439	0.933577	0.698044	0.261585	0.154977	0.105934	0.0972019	0.0850888	0.0990772	0.999982	1.01467	1.01995	0.712304	0.266232
CSID	P76621	Protein CsiD OS=Escherichia coli (strain K12) GN=csiD PE=1 SV=2	40373.0	Cytosol																															0.999982	0.988866	0.990256	0.638784	0.218527	0.125057	0.0842584	0.0624136	0.0618463	0.0596216	0.999982	0.981888	0.985016	0.61694	0.216756
CSIE	P54901	Stationary phase-inducible protein CsiE OS=Escherichia coli (strain K12) GN=csiE PE=4 SV=3	51298.9	Cytosol																															0.999982	0.953058	0.969012	0.608489	0.233799	0.140372	0.0913797	0.0649201	0.0581144	0.055435	0.999982	1.00794	1.02054	0.627612	0.228105
CSPA	P0A9X9	Cold shock protein CspA OS=Escherichia coli (strain K12) GN=cspA PE=1 SV=2	9002.77	Cytosol	0.999982	1.10499	0.93925	0.941835	0.647425	0.545235	0.530471	0.517639	0.431523	0.659571	0.999982	1.05574	0.967879	0.943396	0.650509	0.422993	0.481939	0.419442	0.435625	0.532123	0.999982	1.18313	0.982395	0.974761	0.695702	0.485256	0.482234	0.516674	0.524387	0.642341	0.999982	1.08206	1.01311	0.880791	0.530819	0.388468	0.439571	0.39536	0.363399	0.427335	0.999982	0.933398	0.989193	0.894028	0.613685
CSPB	P36995	Cold shock-like protein CspB OS=Escherichia coli (strain K12) GN=cspB PE=1 SV=1	9086.83	Cytosol	0.999982	0.947221	0.997536	0.674095	0.246723	0.134033	0.115971	0.117203	0.12836	0.204037	0.999982	0.96761	1.03219	0.733533	0.286203	0.12864	0.139097	0.128107	0.150139	0.212788	0.999982	0.960549	1.04088	0.763166	0.283847	0.151318	0.144828	0.151583	0.182372	0.216138	0.999982	0.962653	1.22027	0.644458	0.256264	0.14752	0.129237	0.121541	0.116147	0.134434	0.999982	0.999028	1.23767	0.651416	0.255432
CSPC	P0A9Y6	Cold shock-like protein CspC OS=Escherichia coli (strain K12) GN=cspC PE=1 SV=2	9001.9	Cytosol	0.999982	1.08085	0.989919	0.899115	0.605895	0.393552	0.344068	0.3146	0.246505	0.397335	0.999982	1.11036	0.943859	0.996817	0.836055	0.537806	0.533779	0.473789	0.431704	0.573479	0.999982	1.14436	1.00254	0.99536	0.787231	0.502392	0.433971	0.432207	0.464249	0.528935	0.999982	1.19537	0.967722	0.983649	0.685776	0.466089	0.472223	0.355396	0.379594	0.434666	0.999982	1.09885	0.995729	0.975901	0.762437
CSPD	P0A968	Cold shock-like protein CspD OS=Escherichia coli (strain K12) GN=cspD PE=1 SV=1	9166.73	Cytosol																															0.999982	1.00516	1.01027	0.6672	0.229358	0.129544	0.0850046	0.0651549	0.0589621	0.0539014	0.999982	1.04434	1.06264	0.801881	0.410714
CSPE	P0A972	Cold shock-like protein CspE OS=Escherichia coli (strain K12) GN=cspE PE=1 SV=2	9062.95	Cytosol	0.999982	1.04053	0.987499	0.933088	0.798335	0.571486	0.54215	0.449538	0.37966	0.545115	0.999982	1.01711	0.978159	0.939539	0.80288	0.503742	0.549272	0.411607	0.4326	0.550165	0.999982	1.14955	1.00389	0.997806	0.8179	0.525743	0.4869	0.450683	0.522841	0.610076	0.999982	1.0298	0.919669	0.908521	0.679026	0.484249	0.523333	0.367471	0.408702	0.462778	0.999982	1.06449	0.980609	1.03401	0.766863
CSPG	P0A978	Cold shock-like protein CspG OS=Escherichia coli (strain K12) GN=cspG PE=1 SV=1	8921.67	Cytosol	0.999982	0.937259	1.07145	0.761244	0.288727	0.157679	0.141261	0.132166	0.12239	0.166513	0.999982	1.00994	1.02556	0.765755	0.283257	0.120734	0.106216	0.0849559	0.0936504	0.0893109	0.999982	0.953412	1.10014	0.758037	0.323517	0.165862	0.144113	0.142145	0.181933	0.213197	0.999982	1.02554	1.72037	0.701297	0.263138	0.145769	0.104776	0.0877652	0.0875108	0.0890149	0.999982	1.0159	1.85505	0.682775	0.288338
CSRA	P69913	Carbon storage regulator OS=Escherichia coli (strain K12) GN=csrA PE=1 SV=1	7539.14	Cytosol	0.999982	0.942768	0.953366	0.749023	0.392513	0.303669	0.388257	0.389009	0.260124	0.239455	0.999982	1.0092	0.998393	0.781344	0.401587	0.332059	0.359454	0.331151	0.242848	0.158266	0.999982	1.03754	1.07525	0.818749	0.503815	0.368848	0.512241	0.566006	0.400763	0.250802	0.999982	0.95387	0.959616	0.779909	0.456519	0.30836	0.410315	0.39368	0.281508	0.208049	0.999982	0.997927	0.954721	0.832826	0.442608
CSRD	P13518	RNase E specificity factor CsrD OS=Escherichia coli (strain K12) GN=csrD PE=1 SV=2	77703.1	Inner_membrane																															0.999982	1.02656	1.02931	0.617098	0.219787	0.123338	0.0895948	0.0660551	0.0657738	0.0718995	0.999982	0.99184	0.973294	0.653631	0.256505
CSTA	P15078	Carbon starvation protein A OS=Escherichia coli (strain K12) GN=cstA PE=1 SV=3	80324.2	Inner_membrane																															0.999982	1.04933	1.04098	0.788939	0.418033	0.26475	0.262378	0.160385	0.101357	0.0895743	0.999982	0.999507	0.985581	0.849509	0.508168
CUEO	P36649	Blue copper oxidase CueO OS=Escherichia coli (strain K12) GN=cueO PE=1 SV=2	62190.4	Periplasm	0.999982	1.02857	0.999407	0.847479	0.369549	0.224426	0.205227	0.15233	0.0880363	0.101406	0.999982	1.1213	1.00346	0.944705	0.586033	0.545584	0.370968	0.274635	0.173723	0.210978	0.999982	1.00035	0.991173	0.902976	0.462047	0.269225	0.247543	0.190388	0.15582	0.169403	0.999982	1.0402	1.02	0.88267	0.525614	0.362008	0.342969	0.262965	0.146529	0.161828	0.999982	1.00548	1.03342	0.845694	0.532012
CUER	P0A9G4	HTH-type transcriptional regulator CueR OS=Escherichia coli (strain K12) GN=cueR PE=1 SV=1	16599.5	Cytosol																															0.999982	0.955021	0.968737	0.639415	0.225673	0.130683	0.0949484	0.0782932	0.0843028	0.0984025	0.999982	0.995543	0.993324	0.66642	0.265031
CURA	P76113	NADPH-dependent curcumin reductase OS=Escherichia coli (strain K12) GN=curA PE=1 SV=3	41537.7	Cytosol	0.999982	1.04424	1.01547	0.776629	0.233411	0.0926402	0.0723274	0.0562961	0.0463472	0.0453326	0.999982	0.963818	0.980951	0.736441	0.22208	0.107354	0.0733207	0.0575635	0.046009	0.0529006	0.999982	0.983167	0.979881	0.729683	0.216306	0.105947	0.0747305	0.0674208	0.0635096	0.0619343	0.999982	1.01986	1.03912	0.654315	0.198238	0.120691	0.0764635	0.0614024	0.0601196	0.0585353	0.999982	1.01081	0.986075	0.667758	0.171642
CUSA	P38054	Cation efflux system protein CusA OS=Escherichia coli (strain K12) GN=cusA PE=1 SV=2	124602.0	Inner_membrane	0.999982	1.00537	0.980605	0.74937	0.228074	0.0898066	0.0656847	0.0512568	0.0459282	0.0472943	0.999982	1.01264	1.00322	0.797226	0.286002	0.143985	0.0941126	0.0724857	0.0736235	0.0663021	0.999982	0.994476	1.0565	0.754265	0.254621	0.111985	0.0804201	0.0620339	0.0678407	0.0624548
CUSR	P0ACZ8	Transcriptional regulatory protein CusR OS=Escherichia coli (strain K12) GN=cusR PE=1 SV=1	28128.4	Cytosol	0.999982	1.03789	0.973267	0.657751	0.206039	0.087751	0.0662868	0.0575751	0.0458726	0.0489532	0.999982	1.00193	0.939786	0.563356	0.155225	0.0825946	0.0529497	0.0446697	0.0407257	0.0410412	0.999982	1.01061	0.932581	0.64395	0.195141	0.0760972	0.0598164	0.0524905	0.0583794	0.0498697	0.999982	1.03242	0.999614	0.603378	0.230299	0.117011	0.0818512	0.0629161	0.062043	0.0626252	0.999982	1.06469	0.921553	0.515323	0.183648
CUTC	P67826	Copper homeostasis protein CutC OS=Escherichia coli (strain K12) GN=cutC PE=3 SV=1	28690.7	Cytosol	0.999982	1.044	1.01046	0.860514	0.545341	0.196257	0.136142	0.0890178	0.0746152	0.0817254	0.999982	1.01774	0.992791	0.908752	0.5229	0.177884	0.0948498	0.063365	0.0611973	0.0583038	0.999982	1.00668	0.991412	0.843027	0.471315	0.182715	0.0792554	0.069009	0.066828	0.0497774	0.999982	0.960862	0.953095	0.830846	0.463174	0.171472	0.0999303	0.0589685	0.0508827	0.0476923	0.999982	0.992625	1.01436	0.817206	0.425983
CYAA	P00936	Adenylate cyclase OS=Escherichia coli (strain K12) GN=cyaA PE=1 SV=5	105025.0	Cytosol	0.999982	1.07777	1.04055	0.561876	0.165404	0.116899	0.0585746	0.0507991	0.0432707	0.0436337	0.999982	1.01686	1.00215	0.584324	0.201861	0.136893	0.0721995	0.0606016	0.049624	0.0467776	0.999982	0.990364	1.03214	0.604111	0.21208	0.0968263	0.0734654	0.0598307	0.0595597	0.0461593
CYAY	P27838	Protein CyaY OS=Escherichia coli (strain K12) GN=cyaY PE=1 SV=1	13025.3	Cytosol																															0.999982	0.918607	0.925684	0.64414	0.199816	0.117342	0.0916241	0.0866682	0.0909617	0.109208	0.999982	0.985122	1.00365	0.668631	0.247652
CYCA	P0AAE0	D-serine/D-alanine/glycine transporter OS=Escherichia coli (strain K12) GN=cycA PE=1 SV=1	56550.7	Inner_membrane	0.999982	1.03878	1.02434	0.884716	0.494489	0.260004	0.210453	0.147165	0.0878077	0.0723779	0.999982	1.05724	0.996571	0.842173	0.402142	0.198647	0.172936	0.115163	0.0725645	0.0603259	0.999982	1.0361	1.027	0.845572	0.456412	0.238531	0.156322	0.1417	0.0985781	0.0685163	0.999982	1.01182	1.03059	0.761719	0.401596	0.254628	0.169555	0.110604	0.0821233	0.0651609	0.999982	1.01451	1.01519	0.684475	0.287193
CYDA	P0ABJ9	Cytochrome bd-I ubiquinol oxidase subunit 1 OS=Escherichia coli (strain K12) GN=cydA PE=1 SV=1	63150.6	Inner_membrane	0.999982	0.969343	1.06746	0.974867	0.81003	0.621196	0.672762	0.644886	0.369078	0.0968624	0.999982	0.989226	1.03144	1.00113	0.796578	0.52577	0.69881	0.605601	0.374674	0.0855051	0.999982	1.00236	1.04763	0.934878	0.748126	0.51115	0.557766	0.572201	0.373116	0.0957067	0.999982	1.04006	1.08774	1.00687	0.784686	0.565813	0.642651	0.596922	0.346473	0.0919423	0.999982	1.01558	1.0232	0.936738	0.775325
CYDB	P0ABK2	Cytochrome bd-I ubiquinol oxidase subunit 2 OS=Escherichia coli (strain K12) GN=cydB PE=1 SV=1	43971.0	Inner_membrane	0.999982	0.977601	0.9764	0.865589	0.59407	0.444716	0.456379	0.43023	0.260573	0.101544	0.999982	1.00831	1.05084	0.880884	0.439833	0.2892	0.318895	0.268805	0.181776	0.0729234	0.999982	1.01035	1.07461	0.922529	0.648269	0.414917	0.448241	0.517747	0.34712	0.0798739	0.999982	1.04494	1.09804	0.938588	0.666209	0.421089	0.446652	0.443226	0.27358	0.0727991	0.999982	1.03016	1.03918	0.935412	0.542793
CYDC	P23886	ATP-binding/permease protein CydC OS=Escherichia coli (strain K12) GN=cydC PE=3 SV=2	65286.4	Inner_membrane	0.999982	1.04709	0.991605	0.895258	0.364017	0.106142	0.0673248	0.0553417	0.0549438	0.0554564	0.999982	1.07124	1.04946	0.917085	0.540723	0.171544	0.0858206	0.0627439	0.0549761	0.0606643	0.999982	1.00519	0.998468	0.8776	0.400448	0.137764	0.064011	0.0520393	0.0492041	0.0536194	0.999982	1.03048	1.0148	0.86327	0.38048	0.13011	0.0676416	0.0561361	0.0436833	0.0597937	0.999982	0.988511	0.995907	0.865436	0.389799
CYDD	P29018	ATP-binding/permease protein CydD OS=Escherichia coli (strain K12) GN=cydD PE=1 SV=3	67134.8	Inner_membrane	0.999982	1.02886	1.03621	0.931366	0.477531	0.134094	0.0669018	0.0570793	0.0508781	0.0532849	0.999982	1.06002	1.02717	0.975425	0.439565	0.121039	0.0575571	0.0446245	0.0397992	0.0411926	0.999982	0.988737	1.00346	0.858087	0.379329	0.122519	0.0517015	0.0396861	0.0413736	0.0435437	0.999982	1.03328	1.02186	0.911191	0.388029	0.11095	0.0450807	0.0381136	0.0362489	0.0340957	0.999982	1.04701	0.988683	0.899495	0.375904
CYNR	P27111	HTH-type transcriptional regulator CynR OS=Escherichia coli (strain K12) GN=cynR PE=1 SV=5	34944.7	Cytosol	0.999982	0.990869	0.960698	0.68646	0.20895	0.0841039	0.0709016	0.0567142	0.0466146	0.0420812	0.999982	1.02433	1.001	0.68238	0.197624	0.0836173	0.0601433	0.0435309	0.0407508	0.0369373	0.999982	0.963511	0.962561	0.686766	0.206863	0.0821713	0.0609182	0.0493971	0.0573232	0.0380927
CYOA	P0ABJ1	Cytochrome bo(3) ubiquinol oxidase subunit 2 OS=Escherichia coli (strain K12) GN=cyoA PE=1 SV=1	39528.9	Inner_membrane	0.999982	1.0181	1.03869	0.975595	0.663034	0.346358	0.299531	0.238169	0.0940374	0.0737105	0.999982	1.038	1.04843	0.969312	0.60194	0.311294	0.322259	0.24374	0.0917039	0.0623275	0.999982	1.03266	1.01266	0.924072	0.565528	0.321857	0.280878	0.259777	0.0971655	0.0661688	0.999982	1.07262	1.04052	0.978076	0.682621	0.475396	0.520839	0.396402	0.117251	0.103929	0.999982	1.02144	1.00526	0.980543	0.642994
CYOB	P0ABI8	Cytochrome bo(3) ubiquinol oxidase subunit 1 OS=Escherichia coli (strain K12) GN=cyoB PE=1 SV=1	79129.7	Inner_membrane	0.999982	1.11852	1.10979	1.03191	0.800879	0.557757	0.443709	0.372898	0.14505	0.10457	0.999982	1.02683	1.01452	0.967275	0.669203	0.381715	0.383909	0.274767	0.132301	0.0692946	0.999982	1.00183	1.03154	0.958187	0.73676	0.479858	0.395547	0.341505	0.158771	0.0915232	0.999982	1.13378	1.09146	1.02639	0.710579	0.499432	0.53762	0.40695	0.155851	0.106274	0.999982	1.03755	1.00783	0.964252	0.771036
CYOC	P0ABJ3	Cytochrome bo(3) ubiquinol oxidase subunit 3 OS=Escherichia coli (strain K12) GN=cyoC PE=1 SV=1	23695.2	Inner_membrane	0.999982	0.98667	1.01505	0.84686	0.493097	0.343304	0.442205	0.433653	0.287246	0.135151	0.999982	1.09233	1.04661	0.853493	0.503965	0.295384	0.41522	0.396691	0.314676	0.116753	0.999982	1.03556	1.01953	0.838816	0.454718	0.267879	0.319876	0.361035	0.290315	0.0821529	0.999982	1.04496	1.04982	0.774338	0.371013	0.266506	0.284266	0.305462	0.18925	0.0712096	0.999982	1.05549	1.00918	0.789384	0.392106
CYSB	P0A9F3	HTH-type transcriptional regulator CysB OS=Escherichia coli (strain K12) GN=cysB PE=3 SV=1	39622.3	Cytosol	0.999982	0.972595	0.931551	0.518523	0.151659	0.0768871	0.0521234	0.0430827	0.0322524	0.0317733	0.999982	1.01097	0.961719	0.491894	0.106975	0.0627684	0.0345511	0.0254427	0.0247656	0.0220383	0.999982	1.00644	0.958028	0.507711	0.127938	0.0627843	0.0371775	0.0287269	0.0290295	0.0276615	0.999982	0.994368	0.971203	0.452605	0.154719	0.0882387	0.0632563	0.0482351	0.049528	0.0423923	0.999982	0.975731	0.975675	0.513408	0.191883
CYSE	P0A9D4	Serine acetyltransferase OS=Escherichia coli (strain K12) GN=cysE PE=1 SV=1	32219.0	Cytosol	0.999982	0.953774	0.968619	0.871796	0.591087	0.396902	0.259144	0.0984344	0.0825654	0.121242	0.999982	1.00943	0.958163	0.864229	0.554102	0.314324	0.263123	0.0855347	0.0739059	0.0985577	0.999982	0.97322	0.959454	0.808914	0.404917	0.231706	0.16459	0.04845	0.047347	0.0416918	0.999982	1.14442	0.948822	0.833234	0.417686	0.271357	0.176572	0.0735201	0.0742747	0.0550918	0.999982	1.00107	0.973328	0.868586	0.581026
CYSG	P0AEA8	Siroheme synthase OS=Escherichia coli (strain K12) GN=cysG PE=1 SV=1	53985.8	Cytosol	0.999982	0.955775	0.965607	0.932087	0.512187	0.20217	0.0825118	0.0583609	0.0553855	0.0539231	0.999982	1.02945	0.998127	0.908418	0.537092	0.224511	0.0951572	0.0619732	0.0622821	0.0618124	0.999982	1.40743	0.94688	0.948975	0.465499	0.190633	0.0786826	0.0623475	0.0674885	0.0779795	0.999982	0.983259	0.975952	0.887966	0.472996	0.240591	0.101611	0.0758917	0.0742888	0.0780358	0.999982	1.01325	0.98217	0.843506	0.470978
CYSH	P17854	Phosphoadenosine phosphosulfate reductase OS=Escherichia coli (strain K12) GN=cysH PE=1 SV=3	31452.9	Cytosol																															0.999982	0.986788	0.989954	0.603543	0.201778	0.112985	0.0756593	0.053582	0.0499593	0.0454782	0.999982	0.990671	0.981177	0.617867	0.231592
CYSI	P17846	Sulfite reductase [NADPH] hemoprotein beta-component OS=Escherichia coli (strain K12) GN=cysI PE=1 SV=4	72320.8	Cytosol	0.999982	0.981497	0.965538	0.678197	0.218741	0.0957098	0.0672934	0.0532169	0.0509041	0.0570827	0.999982	1.01129	0.986207	0.714186	0.207537	0.103043	0.0718598	0.0510409	0.0552231	0.0497891	0.999982	0.989444	1.00336	0.703844	0.218318	0.0875264	0.0562667	0.0476774	0.0490329	0.0384977	0.999982	1.03322	1.01301	0.581982	0.183267	0.108401	0.0689285	0.0604388	0.0537697	0.0581985	0.999982	0.992602	0.97269	0.582604	0.213026
CYSJ	P38038	Sulfite reductase [NADPH] flavoprotein alpha-component OS=Escherichia coli (strain K12) GN=cysJ PE=1 SV=4	72301.2	Cytosol	0.999982	1.03187	0.963911	0.64374	0.175844	0.0769472	0.059357	0.039351	0.0446383	0.0384311	0.999982	0.997597	0.996508	0.667448	0.197215	0.120359	0.0688925	0.0446043	0.0481552	0.0385324	0.999982	0.986754	0.868593	0.57056	0.150017	0.0661633	0.0400512	0.040189	0.0385475	0.03613	0.999982	1.01002	0.94753	0.505365	0.21489	0.141586	0.0934057	0.0784306	0.0814585	0.0927799	0.999982	1.01222	0.936338	0.335812	0.10007
CYSK	P0ABK5	Cysteine synthase A OS=Escherichia coli (strain K12) GN=cysK PE=1 SV=2	39796.1	Cytosol	0.999982	0.994109	0.913843	0.908332	0.647964	0.481251	0.276809	0.109801	0.0558171	0.0474305	0.999982	0.923329	0.930935	0.829123	0.556828	0.324599	0.261148	0.0899561	0.05568	0.0497116	0.999982	0.880492	0.87797	0.816721	0.627242	0.38401	0.268013	0.118142	0.0911709	0.0706311	0.999982	0.877627	0.908509	0.85814	0.676501	0.424272	0.313854	0.0922476	0.0546901	0.042586	0.999982	0.997082	0.949215	0.938997	0.686856
CYSM	P16703	Cysteine synthase B OS=Escherichia coli (strain K12) GN=cysM PE=1 SV=1	35278.3	Cytosol	0.999982	0.993685	0.975133	0.777015	0.313591	0.145898	0.131814	0.0824544	0.0696293	0.0502087	0.999982	0.960925	0.933705	0.814322	0.486521	0.31206	0.260572	0.124756	0.0748544	0.07472	0.999982	0.993181	1.01801	0.854098	0.45981	0.272972	0.195884	0.108762	0.0844641	0.0544233	0.999982	0.922564	0.942838	0.772658	0.487388	0.334739	0.236279	0.0999868	0.0660402	0.0559978	0.999982	0.956045	0.97773	0.855798	0.398106
CYSN	P23845	Sulfate adenylyltransferase subunit 1 OS=Escherichia coli (strain K12) GN=cysN PE=1 SV=1	55848.4	Cytosol																															0.999982	1.05385	0.966204	0.578059	0.226584	0.13507	0.113538	0.108683	0.118631	0.142894	0.999982	0.981765	0.892395	0.377088	0.127891
CYSP	P16700	Thiosulfate-binding protein OS=Escherichia coli (strain K12) GN=cysP PE=1 SV=1	44007.9	Periplasm	0.999982	0.938184	0.809689	0.706993	0.349698	0.165872	0.0912905	0.0785827	0.0826314	0.108151	0.999982	0.940288	0.860936	0.716931	0.301267	0.140616	0.0834732	0.0641297	0.0705291	0.0613607	0.999982	0.970599	0.864814	0.745981	0.37162	0.176617	0.0962861	0.0936568	0.0994136	0.0973233	0.999982	0.855947	0.809291	0.725927	0.501655	0.260514	0.109686	0.100116	0.115804	0.128579	0.999982	0.984835	0.929768	0.910332	0.666438
CYSQ	P22255	3'(2'),5'-bisphosphate nucleotidase CysQ OS=Escherichia coli (strain K12) GN=cysQ PE=1 SV=2	29850.6	Cytosol	0.999982	0.9998	0.889802	0.832001	0.398451	0.128703	0.081483	0.0722566	0.062031	0.10842	0.999982	1.03404	0.894928	0.837801	0.385908	0.135279	0.10489	0.0776278	0.0741555	0.108966	0.999982	0.968202	0.953254	0.845071	0.385697	0.132658	0.0945142	0.076481	0.0827089	0.0753105	0.999982	0.945887	0.947951	0.771443	0.3308	0.157037	0.113764	0.100991	0.088554	0.0978373	0.999982	0.97912	0.984268	0.85537	0.342625
CYSS	P21888	Cysteine--tRNA ligase OS=Escherichia coli (strain K12) GN=cysS PE=1 SV=2	57724.5	Cytosol	0.999982	0.929888	1.01746	0.755895	0.129423	0.0626724	0.0411881	0.0321818	0.0278323	0.0276362	0.999982	0.94267	0.965162	0.683227	0.102977	0.142474	0.0296611	0.03213	0.0192406	0.0198315	0.999982	0.982505	0.894896	0.729474	0.110624	0.0514243	0.0365814	0.0296167	0.0267795	0.0288111	0.999982	0.926097	0.88919	0.640051	0.105342	0.0577513	0.0404934	0.0315095	0.0312686	0.0292211	0.999982	0.934102	1.02196	0.672779	0.137524
CYTR	P0ACN7	HTH-type transcriptional repressor CytR OS=Escherichia coli (strain K12) GN=cytR PE=1 SV=1	41689.0	Cytosol	0.999982	1.06409	0.938804	0.791796	0.327317	0.152833	0.0747093	0.0555184	0.0569944	0.053535	0.999982	1.02294	0.984295	0.844017	0.426192	0.202254	0.0888132	0.0666422	0.0657822	0.0534652	0.999982	1.0027	0.970936	0.811508	0.341519	0.151075	0.0737336	0.0727373	0.0639894	0.0544135	0.999982	1.02451	0.987196	0.828438	0.445037	0.237198	0.0848906	0.0725119	0.0616003	0.0602181	0.999982	1.01308	1.00184	0.743608	0.346603
DACA	P0AEB2	D-alanyl-D-alanine carboxypeptidase DacA OS=Escherichia coli (strain K12) GN=dacA PE=1 SV=1	50488.0	Periplasm	0.999982	1.02361	1.03047	0.504146	0.19169	0.0885665	0.0573736	0.0480266	0.0493855	0.0609104	0.999982	0.990114	0.994658	0.48371	0.144214	0.0695803	0.0493489	0.0442419	0.0494412	0.0565959	0.999982	1.03554	1.04009	0.534996	0.174636	0.0738793	0.0494837	0.0487007	0.0546888	0.0678826	0.999982	1.01807	1.01606	0.498509	0.152793	0.0763258	0.0555671	0.0437845	0.043159	0.0554549	0.999982	1.01939	1.00098	0.460704	0.159465
DACB	P24228	D-alanyl-D-alanine carboxypeptidase DacB OS=Escherichia coli (strain K12) GN=dacB PE=1 SV=2	56175.6	Periplasm	0.999982	1.02119	1.01878	0.829803	0.275782	0.0952601	0.0505436	0.0425524	0.029948	0.0433167	0.999982	1.04365	0.998832	0.871279	0.359902	0.170284	0.091037	0.0631881	0.061694	0.0620598	0.999982	1.01157	0.957813	0.85722	0.339807	0.101964	0.0752007	0.0514675	0.0513263	0.0691613	0.999982	0.999279	0.989517	0.870103	0.34383	0.129036	0.0825773	0.0569181	0.052788	0.0508238	0.999982	1.00559	0.991322	0.769497	0.268576
DACC	P08506	D-alanyl-D-alanine carboxypeptidase DacC OS=Escherichia coli (strain K12) GN=dacC PE=1 SV=2	49596.6	Periplasm	0.999982	0.980924	1.00559	0.838279	0.244672	0.0872185	0.0619055	0.0627358	0.0514583	0.0639366	0.999982	1.07539	1.01201	0.871755	0.211602	0.181348	0.0514428	0.0423245	0.0441997	0.0529234	0.999982	0.980796	0.980698	0.802624	0.214179	0.0748728	0.063098	0.0568521	0.0588888	0.0692112	0.999982	1.04693	1.0532	0.85434	0.197682	0.0914976	0.0610406	0.0505759	0.0462305	0.0530046	0.999982	0.983075	0.968085	0.789894	0.182255
DADA	P0A6J5	D-amino acid dehydrogenase OS=Escherichia coli (strain K12) GN=dadA PE=1 SV=1	50898.3	Cytosol	0.999982	1.03844	1.04381	0.833023	0.399129	0.117791	0.0674953	0.0663905	0.0616204	0.0645871	0.999982	1.02673	0.98015	0.815688	0.395498	0.134265	0.0918892	0.072647	0.0730212	0.0800723	0.999982	1.053	0.999735	0.796079	0.378702	0.109951	0.0695137	0.0680109	0.0742226	0.0842831	0.999982	0.944858	0.955295	0.822765	0.484899	0.151475	0.0661071	0.0601926	0.0575333	0.0676151	0.999982	1.00972	1.00183	0.830624	0.495831
DADX	P29012	Alanine racemase, catabolic OS=Escherichia coli (strain K12) GN=dadX PE=2 SV=2	41110.5	Cytosol	0.999982	0.99265	0.974084	0.809266	0.423312	0.222393	0.135064	0.100635	0.0744158	0.0805966	0.999982	1.01265	0.969391	0.810107	0.337685	0.159106	0.12525	0.0621514	0.0468412	0.0468744	0.999982	1.03682	0.978552	0.863787	0.406074	0.213389	0.121456	0.0800769	0.0560227	0.0596518	0.999982	0.839704	0.797377	0.774419	0.44407	0.239896	0.0846238	0.0667994	0.0606727	0.0660163	0.999982	0.978388	0.960334	0.866097	0.534249
DAM	P0AEE8	DNA adenine methylase OS=Escherichia coli (strain K12) GN=dam PE=1 SV=1	36489.3	Cytosol	0.999982	0.979212	0.986742	0.661786	0.198336	0.093228	0.0694371	0.0533024	0.0540513	0.0549111	0.999982	0.993444	0.955562	0.675737	0.202568	0.0888275	0.0683502	0.0486288	0.0511284	0.0387968	0.999982	1.00736	1.01582	0.651387	0.184672	0.0806944	0.0655839	0.0504396	0.0537759	0.0395935
DAMX	P11557	Cell division protein DamX OS=Escherichia coli (strain K12) GN=damX PE=1 SV=2	52550.9	Inner_membrane	0.999982	0.890515	0.952494	0.868545	0.617459	0.471341	0.480981	0.505734	0.48391	0.667782	0.999982	0.970878	0.971107	0.902386	0.633391	0.452878	0.528823	0.499425	0.521111	0.604529	0.999982	0.99377	1.01119	0.919132	0.715696	0.433071	0.475865	0.529162	0.616547	0.638034	0.999982	0.946844	0.922032	0.856751	0.713483	0.464164	0.495427	0.431421	0.448014	0.459917	0.999982	1.01608	0.976836	0.991063	0.653467
DAPA	P0A6L2	4-hydroxy-tetrahydrodipicolinate synthase OS=Escherichia coli (strain K12) GN=dapA PE=1 SV=1	34514.3	Cytosol	0.999982	1.03067	1.0746	0.908743	0.588603	0.390296	0.176922	0.0944494	0.0892518	0.0802162	0.999982	1.0216	1.08527	0.943501	0.621739	0.380436	0.180443	0.099428	0.0886638	0.0967287	0.999982	1.0464	1.05983	0.916255	0.583213	0.371654	0.155531	0.104611	0.0986662	0.104111	0.999982	1.00909	0.981384	0.916464	0.612127	0.393826	0.148099	0.0875644	0.0882432	0.0807529	0.999982	1.04951	1.08394	0.932545	0.679804
DAPB	P04036	4-hydroxy-tetrahydrodipicolinate reductase OS=Escherichia coli (strain K12) GN=dapB PE=1 SV=1	31602.6	Cytosol	0.999982	1.00318	0.959758	0.950048	0.617061	0.517976	0.507327	0.521393	0.177434	0.0614581	0.999982	1.00663	1.01496	0.891427	0.6221	0.449722	0.495857	0.454407	0.171546	0.0508714	0.999982	0.982464	1.00135	0.932289	0.595702	0.395537	0.413863	0.42758	0.182027	0.0590248	0.999982	0.989742	0.994532	0.904473	0.569392	0.38462	0.422146	0.396722	0.17901	0.0520136	0.999982	0.984072	1.01797	0.880326	0.596812
DAPD	P0A9D8	2,3,4,5-tetrahydropyridine-2,6-dicarboxylate N-succinyltransferase OS=Escherichia coli (strain K12) GN=dapD PE=1 SV=1	33023.6	Cytosol	0.999982	1.02628	1.04644	0.980779	0.696614	0.45866	0.107014	0.0716045	0.0565963	0.0678923	0.999982	1.01372	1.03183	0.987892	0.718832	0.43937	0.10686	0.0702383	0.0653432	0.0740208	0.999982	1.02969	1.05068	0.966486	0.709485	0.442051	0.0942635	0.067493	0.0614366	0.0600004	0.999982	1.03241	1.05755	0.970201	0.691528	0.439005	0.105814	0.0745583	0.0709744	0.0706908	0.999982	1.03077	1.02695	0.96855	0.715921
DAPE	P0AED7	Succinyl-diaminopimelate desuccinylase OS=Escherichia coli (strain K12) GN=dapE PE=1 SV=1	43361.3	Cytosol	0.999982	0.999939	0.996234	0.813627	0.382785	0.231856	0.143331	0.083634	0.0674418	0.0606292	0.999982	1.02475	0.962427	0.786654	0.380374	0.315264	0.130185	0.06318	0.0651308	0.0637969	0.999982	0.985612	0.979006	0.795389	0.411174	0.21862	0.130935	0.0863909	0.0824213	0.0889188	0.999982	0.988186	1.01009	0.753214	0.366242	0.218136	0.135211	0.0723357	0.0713717	0.0710769	0.999982	1.05055	0.996528	0.765177	0.39303
DAPF	P0A6K1	Diaminopimelate epimerase OS=Escherichia coli (strain K12) GN=dapF PE=1 SV=1	32135.5	Cytosol	0.999982	1.04756	1.03809	0.757307	0.241916	0.0808071	0.0552238	0.0426597	0.0332826	0.0382627	0.999982	1.02846	0.973446	0.751877	0.250765	0.150201	0.070723	0.0481897	0.0556937	0.0627639	0.999982	0.998086	1.03718	0.771933	0.246391	0.091652	0.0747329	0.0606192	0.066558	0.0586582	0.999982	1.04035	1.07998	0.770282	0.257486	0.0908327	0.0567805	0.0506822	0.0440503	0.041671	0.999982	1.03892	1.04081	0.74463	0.260487
DAUA	P0AFR2	C4-dicarboxylic acid transporter DauA OS=Escherichia coli (strain K12) GN=dauA PE=1 SV=2	62482.4	Inner_membrane	0.999982	1.11162	1.04642	0.94254	0.41245	0.196287	0.0719432	0.0633388	0.0367335	0.0401261	0.999982	1.0752	1.03795	0.902547	0.310858	0.147403	0.0527346	0.04356	0.0389504	0.0376771	0.999982	1.00958	0.998708	0.808934	0.292751	0.108997	0.0678584	0.0603021	0.062672	0.0552759	0.999982	1.05181	1.07637	0.811937	0.293667	0.136446	0.0828725	0.0596515	0.0567244	0.0535409	0.999982	1.03918	1.01699	0.794349	0.32738
DBPA	P21693	ATP-dependent RNA helicase DbpA OS=Escherichia coli (strain K12) GN=dbpA PE=1 SV=2	54482.4	Cytosol	0.999982	1.03747	0.935496	0.557104	0.151055	0.0740828	0.0544541	0.0418157	0.0391776	0.0502781	0.999982	1.00702	0.976661	0.562029	0.154377	0.104373	0.0507444	0.0423876	0.0387119	0.0375076	0.999982	0.96802	0.921178	0.520991	0.156743	0.0710087	0.05517	0.0496572	0.0514214	0.0462035	0.999982	0.944633	0.923765	0.503193	0.20002	0.10524	0.0898148	0.0725156	0.0848363	0.0509819	0.999982	0.967539	0.949811	0.497809	0.179062
DCD	P28248	dCTP deaminase OS=Escherichia coli (strain K12) GN=dcd PE=1 SV=1	22495.8	Cytosol	0.999982	1.09913	0.999551	0.867144	0.444208	0.315963	0.278767	0.242662	0.238908	0.285365	0.999982	1.04152	1.01177	0.832605	0.376168	0.199448	0.236758	0.203854	0.213547	0.220403	0.999982	0.987695	1.02083	0.801533	0.35218	0.184178	0.183227	0.196144	0.211806	0.203578	0.999982	0.990908	1.02373	0.789405	0.41105	0.263892	0.255954	0.253067	0.224138	0.228221	0.999982	1.00903	0.99084	0.79752	0.44105
DCM	P0AED9	DNA-cytosine methyltransferase OS=Escherichia coli (strain K12) GN=dcm PE=1 SV=1	59731.7	Cytosol	0.999982	1.00833	0.952732	0.47246	0.120539	0.0633383	0.0420645	0.0330745	0.0335992	0.036461	0.999982	0.910163	0.875086	0.678777	0.400296	0.271167	0.233196	0.199722	0.196766	0.227168	0.999982	1.00128	0.949359	0.62334	0.284398	0.16971	0.142001	0.139287	0.16039	0.185567	0.999982	1.02884	0.97741	0.469919	0.20132	0.119948	0.10531	0.0985502	0.100583	0.122418	0.999982	0.994111	0.985242	0.583581	0.311857
DCP	P24171	Dipeptidyl carboxypeptidase OS=Escherichia coli (strain K12) GN=dcp PE=1 SV=4	82851.8	Cytosol	0.999982	1.04966	1.0256	0.912953	0.357494	0.0896046	0.0579975	0.0494401	0.0423896	0.0432609	0.999982	0.997722	1.01151	0.886668	0.376186	0.14323	0.0717934	0.0514774	0.0487444	0.045931	0.999982	1.00871	0.962843	0.864935	0.327202	0.111671	0.0626991	0.0623958	0.0599952	0.0643293	0.999982	1.04433	1.01689	0.880361	0.316636	0.137821	0.0705827	0.0551842	0.0531253	0.0605642	0.999982	0.948734	0.98331	0.823854	0.314788
DCRB	P0AEE1	Protein DcrB OS=Escherichia coli (strain K12) GN=dcrB PE=3 SV=1	22582.1	Inner_membrane	0.999982	0.906384	0.932885	0.866874	0.555588	0.344326	0.222662	0.20487	0.210834	0.327134	0.999982	0.977285	0.988082	0.894465	0.661214	0.357503	0.277871	0.232426	0.274901	0.348111	0.999982	0.978881	0.966392	0.928066	0.654474	0.375169	0.246464	0.245913	0.293227	0.356855	0.999982	0.918151	0.923342	0.86053	0.617037	0.371397	0.266374	0.211757	0.241107	0.303869	0.999982	0.97064	1.02933	0.938235	0.672887
DCTA	P0A830	Aerobic C4-dicarboxylate transport protein OS=Escherichia coli (strain K12) GN=dctA PE=1 SV=1	50447.3	Inner_membrane																															0.999982	1.04143	1.00479	0.977277	0.686508	0.426999	0.105729	0.0758046	0.0745265	0.0802518	0.999982	1.09312	1.02322	0.989553	0.716294
DCUA	P0ABN5	Anaerobic C4-dicarboxylate transporter DcuA OS=Escherichia coli (strain K12) GN=dcuA PE=1 SV=1	49672.6	Inner_membrane	0.999982	0.907716	0.901639	0.821122	0.493855	0.383332	0.338191	0.170623	0.139817	0.196751	0.999982	0.973691	0.947591	0.823989	0.442804	0.343645	0.279193	0.151717	0.118274	0.116391	0.999982	1.01492	1.00592	0.861104	0.488819	0.305009	0.269907	0.125195	0.0987312	0.0926549	0.999982	1.02167	1.08097	0.927646	0.630044	0.429158	0.429108	0.111813	0.0808685	0.0715275	0.999982	1.01109	1.0011	0.850884	0.574788
DCUC	P0ABP3	Anaerobic C4-dicarboxylate transporter DcuC OS=Escherichia coli (strain K12) GN=dcuC PE=3 SV=1	51816.4	Inner_membrane																															0.999982	1.04047	1.03063	0.759015	0.329399	0.201555	0.151767	0.137608	0.0888526	0.0593698	0.999982	0.998575	1.00344	0.671231	0.255407
DCUR	P0AD01	Transcriptional regulatory protein DcuR OS=Escherichia coli (strain K12) GN=dcuR PE=1 SV=1	30620.0	Cytosol	0.999982	0.998571	0.975235	0.747279	0.235965	0.0893897	0.0712888	0.0536512	0.0564127	0.0453423	0.999982	1.01266	0.986752	0.744936	0.228701	0.0947393	0.0654538	0.0459993	0.0482968	0.040093	0.999982	0.99418	0.973549	0.742785	0.22411	0.0813875	0.0613136	0.0510589	0.053839	0.0456401
DCYD	P76316	D-cysteine desulfhydrase OS=Escherichia coli (strain K12) GN=dcyD PE=1 SV=4	37593.9	Cytosol	0.999982	0.948905	0.936036	0.789273	0.462782	0.345995	0.338533	0.30602	0.110409	0.0661693	0.999982	0.99009	0.974532	0.84977	0.602785	0.350741	0.445931	0.317477	0.103633	0.05692	0.999982	0.954355	0.927192	0.864423	0.527666	0.337652	0.370694	0.322219	0.121828	0.0864526	0.999982	0.96848	0.945686	0.830202	0.517593	0.371854	0.385862	0.309413	0.107009	0.0638028	0.999982	0.974771	0.996297	0.80188	0.508331
DDLA	P0A6J8	D-alanine--D-alanine ligase A OS=Escherichia coli (strain K12) GN=ddlA PE=3 SV=1	43644.3	Cytosol	0.999982	0.968875	1.00075	0.488588	0.044744	0.0185724	0.0137866	0.0112757	0.0129538	0.0107962	0.999982	0.975091	0.99451	0.522903	0.0701924	0.0380126	0.0335874	0.017535	0.0177566	0.0120362	0.999982	0.950912	1.00946	0.511265	0.0849291	0.0440694	0.0370947	0.0304544	0.0278748	0.0184953	0.999982	0.957281	0.98674	0.459046	0.0591142	0.034974	0.0266892	0.0208164	0.0229756	0.0210377	0.999982	1.01778	0.967047	0.459829	0.0858302
DDLB	P07862	D-alanine--D-alanine ligase B OS=Escherichia coli (strain K12) GN=ddlB PE=1 SV=3	36141.1	Cytosol	0.999982	1.00687	0.995216	0.920463	0.533947	0.113233	0.0468776	0.0319633	0.0304038	0.0293569	0.999982	0.930755	0.993452	0.886255	0.56645	0.161392	0.0587155	0.030856	0.0295857	0.029879	0.999982	0.9569	0.941354	0.937563	0.52287	0.12747	0.0429633	0.0322444	0.0268393	0.0225999	0.999982	0.980427	0.992174	0.92051	0.468618	0.135192	0.0574392	0.0468503	0.0325306	0.0344477	0.999982	0.982004	0.991538	0.999977	0.501203
DEAD	P0A9P6	ATP-dependent RNA helicase DeaD OS=Escherichia coli (strain K12) GN=deaD PE=1 SV=2	75372.1	Cytosol	0.999982	1.05618	1.04017	0.444367	0.0868688	0.0408391	0.0309167	0.0257831	0.0263957	0.0232323	0.999982	1.03207	1.04016	0.458855	0.0863676	0.0896047	0.0334666	0.0293995	0.0283888	0.0273375	0.999982	1.01118	1.03797	0.439516	0.104133	0.0513605	0.0339494	0.0286138	0.0308796	0.0301492	0.999982	1.06903	1.095	0.392182	0.118333	0.0588818	0.0368298	0.0315697	0.0298819	0.0277525	0.999982	1.00645	1.00248	0.36561	0.117992
DECR	P0ACJ5	DNA-binding transcriptional activator DecR OS=Escherichia coli (strain K12) GN=decR PE=1 SV=1	19888.7	Cytosol	0.999982	0.958591	0.96583	0.791868	0.351938	0.180825	0.113365	0.099805	0.0785585	0.0861757	0.999982	1.02702	0.976107	0.808217	0.333194	0.166809	0.124324	0.0864493	0.074714	0.085201	0.999982	0.975395	0.968441	0.764925	0.261316	0.120815	0.0755555	0.0674134	0.0724463	0.0566675	0.999982	1.00441	1.01339	0.672739	0.239071	0.13835	0.081886	0.0606431	0.0580969	0.0509662	0.999982	0.99675	1.00868	0.65586	0.238715
DEDA	P0ABP6	Protein DedA OS=Escherichia coli (strain K12) GN=dedA PE=1 SV=1	26384.6	Inner_membrane	0.999982	0.98415	1.03419	0.889005	0.56876	0.413535	0.484853	0.438493	0.201352	0.0963192	0.999982	0.984881	0.986658	0.876347	0.565011	0.329786	0.489526	0.430448	0.222249	0.084226	0.999982	1.02166	1.0249	0.902165	0.542505	0.359276	0.47619	0.501604	0.266809	0.0806847	0.999982	0.986404	0.992246	0.838999	0.476165	0.343855	0.381904	0.328507	0.131473	0.062472	0.999982	1.03995	1.00728	0.884908	0.510706
DEDD	P09549	Cell division protein DedD OS=Escherichia coli (strain K12) GN=dedD PE=3 SV=2	27507.5	Inner_membrane	0.999982	0.670516	0.65452	0.495677	0.219626	0.134229	0.175606	0.18451	0.195469	0.215063	0.999982	0.855169	0.769355	0.568239	0.283111	0.175651	0.394187	0.33125	0.401705	0.435193	0.999982	0.914041	0.816736	0.633335	0.327936	0.239315	0.368367	0.464859	0.58803	0.584343	0.999982	0.756892	0.688379	0.533881	0.305577	0.286965	0.409327	0.369082	0.347892	0.376506	0.999982	0.932106	0.866275	0.777241	0.401569
DEF	P0A6K3	Peptide deformylase OS=Escherichia coli (strain K12) GN=def PE=1 SV=2	21951.1	Cytosol	0.999982	1.01969	1.00416	0.780212	0.320562	0.176585	0.156506	0.111706	0.0853901	0.060178	0.999982	1.01043	1.04265	0.798738	0.280201	0.156541	0.145888	0.0957737	0.0620615	0.0563469	0.999982	1.02309	1.01582	0.759266	0.272047	0.120098	0.11399	0.0767874	0.0661888	0.0430811	0.999982	0.988482	0.973876	0.672018	0.218474	0.1306	0.115394	0.0791845	0.0576718	0.0462685	0.999982	1.05686	1.00547	0.721986	0.277624
DEGP	P0C0V0	Periplasmic serine endoprotease DegP OS=Escherichia coli (strain K12) GN=degP PE=1 SV=1	55854.1	Periplasm	0.999982	1.01993	1.00022	0.631179	0.374202	0.257575	0.157474	0.125871	0.122313	0.178589	0.999982	0.991016	0.997475	0.671401	0.431243	0.280865	0.164184	0.118763	0.124685	0.172449	0.999982	1.01653	1.03489	0.623163	0.411796	0.251657	0.158232	0.128176	0.148117	0.188525	0.999982	0.989609	0.991802	0.591728	0.431509	0.275688	0.1564	0.113852	0.130227	0.180789	0.999982	1.04027	1.01852	0.600583	0.482102
DEGQ	P39099	Periplasmic pH-dependent serine endoprotease DegQ OS=Escherichia coli (strain K12) GN=degQ PE=1 SV=1	53363.6	Periplasm	0.999982	1.03138	1.02628	0.657888	0.439822	0.233484	0.140628	0.112188	0.111391	0.123783	0.999982	1.0288	0.948932	0.615487	0.407006	0.229931	0.104846	0.0691576	0.0883127	0.100134	0.999982	1.00504	0.974393	0.655523	0.358601	0.188817	0.106281	0.0843546	0.101704	0.102626	0.999982	0.992777	0.957939	0.606206	0.395798	0.232015	0.117493	0.0928487	0.0903714	0.10481	0.999982	1.00181	0.991864	0.557822	0.404846
DEGS	P0AEE3	Serine endoprotease DegS OS=Escherichia coli (strain K12) GN=degS PE=1 SV=1	39391.2	Periplasm	0.999982	0.982387	0.980288	0.843585	0.424158	0.209042	0.070549	0.0569564	0.0561202	0.0580812	0.999982	1.01095	1.01064	0.891836	0.507427	0.242426	0.0780705	0.0585633	0.0643763	0.0773673	0.999982	0.981982	1.01092	0.860694	0.490253	0.251251	0.0641273	0.0560119	0.0510203	0.0504652	0.999982	1.02061	1.03091	0.807763	0.34061	0.184118	0.0769322	0.0554131	0.0475306	0.0468143	0.999982	1.05227	1.00485	0.815448	0.350019
DEOA	P07650	Thymidine phosphorylase OS=Escherichia coli (strain K12) GN=deoA PE=1 SV=3	52332.7	Cytosol	0.999982	1.01012	1.00215	0.928434	0.287807	0.0989376	0.0537931	0.0450814	0.038962	0.0398216	0.999982	0.972855	0.973218	0.837661	0.252304	0.126298	0.0825823	0.048738	0.0541481	0.0543958	0.999982	1.0108	0.973983	0.829636	0.21175	0.0701527	0.0444096	0.0352448	0.0376758	0.0319623	0.999982	1.03526	1.03667	0.994324	0.267165	0.0998618	0.068551	0.0505883	0.0471962	0.0475366	0.999982	0.961799	1.00683	0.95829	0.225925
DEOB	P0A6K6	Phosphopentomutase OS=Escherichia coli (strain K12) GN=deoB PE=1 SV=1	49725.7	Cytosol	0.999982	0.989851	1.01365	0.701625	0.316539	0.134094	0.0894926	0.0803022	0.0847698	0.0718473	0.999982	0.971735	0.996363	0.74828	0.337557	0.143682	0.102611	0.0872966	0.0860514	0.0836209	0.999982	0.987037	1.01819	0.715799	0.332263	0.149965	0.0850376	0.0909185	0.0933835	0.0822072	0.999982	0.959546	0.975275	0.651294	0.294079	0.146057	0.0763983	0.0649338	0.0700628	0.0677837	0.999982	1.00374	0.996339	0.627857	0.307737
DEOC	P0A6L0	Deoxyribose-phosphate aldolase OS=Escherichia coli (strain K12) GN=deoC PE=1 SV=1	32298.5	Cytosol	0.999982	0.878385	0.847649	0.837186	0.63985	0.23446	0.108143	0.0764369	0.0582774	0.0529093	0.999982	0.831915	0.840669	0.814387	0.638993	0.261913	0.122716	0.0801058	0.0580743	0.0563863	0.999982	0.877695	0.85816	0.860691	0.634162	0.263239	0.105106	0.0896245	0.0752487	0.0703668	0.999982	0.88939	0.893592	0.927106	0.696859	0.28548	0.106501	0.0823315	0.0676133	0.0688636	0.999982	0.961666	0.981506	1.03979	0.761198
DEOD	P0ABP8	Purine nucleoside phosphorylase DeoD-type OS=Escherichia coli (strain K12) GN=deoD PE=1 SV=2	29369.4	Cytosol	0.999982	1.04121	1.0313	0.942372	0.745239	0.584677	0.512438	0.0597124	0.0586847	0.04556	0.999982	1.00912	1.03079	0.978467	0.770502	0.493245	0.52471	0.0453707	0.0420271	0.0311986	0.999982	1.04811	1.05124	0.960193	0.744463	0.523359	0.467081	0.0453036	0.045456	0.0395747	0.999982	0.975553	0.993234	0.932113	0.695859	0.493247	0.470331	0.0580678	0.0547141	0.0545691	0.999982	1.0163	0.976041	0.968574	0.709069
DEOR	P0ACK5	Deoxyribose operon repressor OS=Escherichia coli (strain K12) GN=deoR PE=1 SV=1	32881.5	Cytosol																															0.999982	1.06909	1.10935	0.772803	0.24564	0.134934	0.0873229	0.065677	0.0541534	0.0514111	0.999982	0.99179	1.0008	0.669324	0.245388
DER	P0A6P5	GTPase Der OS=Escherichia coli (strain K12) GN=der PE=1 SV=1	61245.9	Cytosol	0.999982	1.04012	1.02952	0.748224	0.120925	0.066694	0.0476392	0.0415486	0.0342709	0.0386771	0.999982	1.03678	1.03646	0.733893	0.112049	0.0813647	0.0371624	0.0299938	0.0306626	0.0283035	0.999982	0.986575	0.978209	0.726712	0.132746	0.0755743	0.0489963	0.0449862	0.0469646	0.0472982	0.999982	1.0047	1.00778	0.746638	0.137463	0.0798066	0.0488503	0.040777	0.037472	0.0418899	0.999982	0.944443	0.971505	0.669472	0.115641
DGKA	P0ABN1	Diacylglycerol kinase OS=Escherichia coli (strain K12) GN=dgkA PE=1 SV=2	14037.6	Inner_membrane	0.999982	1.00537	0.980605	0.74937	0.228074	0.0898066	0.0656847	0.0512568	0.0459282	0.0472943	0.999982	1.02248	0.995918	0.810227	0.289438	0.144361	0.124394	0.0961726	0.0861327	0.0821399	0.999982	0.979179	0.971584	0.832449	0.386666	0.220969	0.208718	0.221475	0.195263	0.217776	0.999982	1.01545	1.03045	0.772837	0.398741	0.2615	0.267223	0.221891	0.224857	0.238498	0.999982	0.99117	1.01359	0.759765	0.380875
DGOR	P31460	Galactonate operon transcriptional repressor OS=Escherichia coli (strain K12) GN=dgoR PE=4 SV=4	27724.4	Cytosol	0.999982	0.971699	0.923752	0.695033	0.196407	0.0944061	0.051993	0.051821	0.0448154	0.0293783	0.999982	0.925094	0.894534	0.633901	0.192858	0.093833	0.0558657	0.0392045	0.0351939	0.0314597	0.999982	0.975255	0.937072	0.712682	0.21655	0.0922068	0.0615197	0.0494929	0.0516735	0.0405876	0.999982	0.90377	0.904986	0.596449	0.173883	0.102151	0.0582404	0.039451	0.0389036	0.031757	0.999982	0.977933	0.966531	0.648234	0.234142
DGT	P15723	Deoxyguanosinetriphosphate triphosphohydrolase OS=Escherichia coli (strain K12) GN=dgt PE=1 SV=4	64958.4	Cytosol																															0.999982	1.01346	1.02038	0.708802	0.279715	0.162403	0.118965	0.0755138	0.068734	0.0763435	0.999982	1.0149	1.01335	0.751646	0.395071
DHAK	P76015	PEP-dependent dihydroxyacetone kinase, dihydroxyacetone-binding subunit DhaK OS=Escherichia coli (strain K12) GN=dhaK PE=1 SV=2	41798.6	Cytosol	0.999982	1.00141	0.979198	0.794542	0.379244	0.0831952	0.0546997	0.0479166	0.0373603	0.0449847	0.999982	0.997163	0.954191	0.810976	0.365198	0.0922377	0.0518648	0.0381739	0.0376863	0.036435	0.999982	0.886886	0.899511	0.70793	0.299658	0.0826864	0.0469756	0.0349209	0.0365751	0.0276641	0.999982	1.01095	0.940045	0.906879	0.440984	0.107519	0.0710142	0.057736	0.0533083	0.0578023	0.999982	0.965753	0.98327	0.877205	0.438887
DHAL	P76014	PEP-dependent dihydroxyacetone kinase, ADP-binding subunit DhaL OS=Escherichia coli (strain K12) GN=dhaL PE=1 SV=3	24564.7	Cytosol	0.999982	0.822386	0.799582	0.559555	0.208034	0.134795	0.068004	0.0617392	0.0504173	0.0575345	0.999982	0.7638	0.737417	0.472082	0.19884	0.167123	0.0542076	0.0454741	0.0426585	0.0482383	0.999982	0.925172	0.868801	0.598024	0.233454	0.123917	0.0710154	0.0566656	0.0554974	0.0557102	0.999982	0.739037	0.69654	0.360593	0.132676	0.079803	0.0427045	0.0328496	0.03114	0.0338045	0.999982	0.933431	0.915022	0.489505	0.200499
DHAM	P37349	Protein-lysine deacetylase OS=Escherichia coli (strain K12) GN=dhaM PE=1 SV=3	55768.2	Cytosol	0.999982	0.969039	0.993396	0.6338	0.179374	0.0717395	0.0656116	0.0467239	0.0454554	0.0321813	0.999982	0.99363	1.0085	0.626626	0.165834	0.0906674	0.0590454	0.0439498	0.0418754	0.0288475	0.999982	0.981478	0.973588	0.632146	0.208711	0.0879003	0.0609497	0.0617023	0.0568877	0.0549199	0.999982	0.944486	0.996434	0.50366	0.187649	0.103527	0.0650421	0.048788	0.0576966	0.0554049	0.999982	0.973223	0.998907	0.534701	0.183346
DIAA	P66817	DnaA initiator-associating protein DiaA OS=Escherichia coli (strain K12) GN=diaA PE=1 SV=1	22294.4	Cytosol	0.999982	1.04448	0.977192	0.83476	0.406833	0.211623	0.175182	0.158514	0.114697	0.0542509	0.999982	0.992408	0.919225	0.792395	0.37436	0.206436	0.186272	0.139833	0.112069	0.0465632	0.999982	0.968419	0.949168	0.770268	0.332707	0.170801	0.141784	0.133903	0.114525	0.046015	0.999982	1.00621	1.01412	0.683518	0.315749	0.172829	0.137152	0.111788	0.0835604	0.040739	0.999982	1.01769	1.01834	0.878585	0.460288
DICA	P06966	HTH-type transcriptional regulator DicA OS=Escherichia coli (strain K12) GN=dicA PE=4 SV=1	18911.7	Cytosol	0.999982	0.971805	0.930267	0.741306	0.218462	0.0916108	0.0740466	0.0632726	0.0646335	0.0587695	0.999982	0.949004	0.893565	0.706935	0.194166	0.0986969	0.0586576	0.0384197	0.0500539	0.0493038	0.999982	1.00916	0.987982	0.772693	0.227786	0.0948145	0.0627922	0.0638092	0.0644026	0.0735429	0.999982	0.98334	0.981613	0.656985	0.217938	0.123521	0.0873576	0.0597261	0.0575559	0.0531681	0.999982	1.02217	1.0086	0.709891	0.251558
DING	P27296	Probable ATP-dependent helicase DinG OS=Escherichia coli (strain K12) GN=dinG PE=1 SV=3	90953.3	Cytosol	0.999982	0.995807	0.971577	0.653473	0.203492	0.0806216	0.0497687	0.0476553	0.0427968	0.0455816	0.999982	1.02163	1.01015	0.720543	0.20617	0.102476	0.0796588	0.0581707	0.0577235	0.0591182	0.999982	0.993456	0.952992	0.626701	0.191455	0.0909956	0.0661151	0.0523792	0.0589056	0.0494728
DINI	P0ABR1	DNA damage-inducible protein I OS=Escherichia coli (strain K12) GN=dinI PE=1 SV=1	9631.01	Cytosol	0.999982	0.958221	0.959573	0.677403	0.211126	0.0935225	0.0666559	0.0672367	0.0680046	0.0847089	0.999982	0.996957	0.98501	0.72247	0.227172	0.0946287	0.0818071	0.0628698	0.0651142	0.0637043	0.999982	0.986767	0.985139	0.719118	0.21224	0.0838831	0.0585939	0.0566465	0.0638225	0.0547279	0.999982	1.00448	1.01163	0.663156	0.226949	0.128855	0.0858211	0.0625714	0.0595284	0.0544191	0.999982	0.992366	0.982138	0.62436	0.227666
DINJ	Q47150	Antitoxin DinJ OS=Escherichia coli (strain K12) GN=dinJ PE=1 SV=1	11004.2	Cytosol	0.999982	0.870859	0.833119	0.771754	0.37477	0.240686	0.181724	0.197335	0.21125	0.304662	0.999982	0.915929	0.911768	0.745056	0.33902	0.196431	0.19767	0.148204	0.206461	0.233902	0.999982	0.916823	0.870984	0.850866	0.424887	0.247923	0.209159	0.243847	0.29668	0.393272	0.999982	0.898664	0.88681	0.747098	0.384497	0.241005	0.210605	0.222102	0.261706	0.328862	0.999982	0.973503	0.951382	0.797911	0.436591
DJLA	P31680	Co-chaperone protein DjlA OS=Escherichia coli (strain K12) GN=djlA PE=1 SV=1	34569.4	Inner_membrane	0.999982	0.947223	0.956467	0.760881	0.236206	0.10059	0.0753317	0.0566871	0.0533401	0.0557958	0.999982	1.0015	0.994834	0.80661	0.243607	0.107643	0.0844896	0.0547636	0.0609364	0.0405521	0.999982	0.950391	0.951933	0.731166	0.192269	0.0701027	0.0535323	0.0406613	0.0467595	0.0387886	0.999982	1.02014	1.0514	0.777718	0.223119	0.103751	0.0707826	0.060575	0.0590229	0.0571407	0.999982	0.951588	0.960267	0.747514	0.248733
DKGA	Q46857	2,5-diketo-D-gluconic acid reductase A OS=Escherichia coli (strain K12) GN=dkgA PE=1 SV=3	35959.7	Cytosol	0.999982	0.899661	0.908715	0.836675	0.244538	0.0845331	0.0687655	0.0573571	0.0583708	0.0625404	0.999982	0.869888	0.827295	0.794479	0.185141	0.062462	0.0363021	0.0261399	0.0259393	0.0279055	0.999982	0.850809	0.79322	0.846572	0.177863	0.0498244	0.0334203	0.0300282	0.0293271	0.0273249	0.999982	0.916395	0.868647	0.859663	0.193277	0.072825	0.0481962	0.0365221	0.0332428	0.0355588	0.999982	0.898206	0.874774	0.829004	0.184117
DKGB	P30863	2,5-diketo-D-gluconic acid reductase B OS=Escherichia coli (strain K12) GN=dkgB PE=1 SV=2	33829.6	Cytosol	0.999982	0.909377	0.885608	0.594013	0.174077	0.071281	0.0528497	0.0453432	0.0390226	0.0333773	0.999982	0.959925	0.942882	0.691709	0.245888	0.124425	0.117469	0.0897269	0.0913405	0.110555	0.999982	0.827517	0.789065	0.488832	0.126791	0.0585688	0.0432087	0.0342142	0.0351797	0.0392208
DKSA	P0ABS1	RNA polymerase-binding transcription factor DksA OS=Escherichia coli (strain K12) GN=dksA PE=1 SV=1	20036.5	Cytosol	0.999982	1.02026	0.966988	0.95323	0.568782	0.328317	0.277257	0.291747	0.271869	0.401365	0.999982	0.949623	0.970479	0.886084	0.614286	0.327648	0.287487	0.278297	0.318249	0.367424	0.999982	1.03842	0.979709	0.96803	0.560186	0.270756	0.209779	0.252068	0.296288	0.349526	0.999982	0.992625	0.965926	0.95526	0.607907	0.333681	0.255029	0.272243	0.298912	0.385054	0.999982	0.981327	0.982795	0.950484	0.599578
DLD	P06149	D-lactate dehydrogenase OS=Escherichia coli (strain K12) GN=dld PE=1 SV=3	73392.8	Cytosol	0.999982	1.0227	1.08852	0.899573	0.470236	0.148609	0.0650057	0.0540601	0.0448191	0.0531257	0.999982	1.05927	1.03144	0.932286	0.5544	0.240902	0.038118	0.0343306	0.0263322	0.026671	0.999982	1.0215	0.996039	0.867658	0.4136	0.14516	0.0461675	0.0346967	0.0347225	0.0348194	0.999982	1.07373	1.03973	0.927324	0.467775	0.164859	0.0534963	0.0388658	0.032271	0.0400882	0.999982	1.00805	0.979707	0.892766	0.454682
DMSA	P18775	Dimethyl sulfoxide reductase DmsA OS=Escherichia coli (strain K12) GN=dmsA PE=1 SV=2	101280.0	Periplasm																															0.999982	1.04923	1.01454	0.649164	0.330575	0.211591	0.143674	0.0699242	0.0588631	0.0486683	0.999982	1.02653	0.987979	0.654638	0.261449
DMSB	P18776	Anaerobic dimethyl sulfoxide reductase chain B OS=Escherichia coli (strain K12) GN=dmsB PE=1 SV=4	26974.3	Periplasm																															0.999982	1.04125	1.01803	0.692123	0.290942	0.176645	0.122789	0.0880503	0.100802	0.114477	0.999982	0.987547	0.970458	0.692609	0.292003
DMSD	P69853	Tat proofreading chaperone DmsD OS=Escherichia coli (strain K12) GN=dmsD PE=1 SV=2	24360.4	Cytosol	0.999982	0.960152	0.96194	0.529388	0.175119	0.0910703	0.0809753	0.0779106	0.043535	0.0390071	0.999982	0.981544	0.99606	0.522225	0.156964	0.10453	0.105987	0.0891738	0.0386521	0.0400946	0.999982	1.01076	0.99184	0.546213	0.185859	0.129848	0.14806	0.143868	0.0513519	0.0371672	0.999982	0.975973	0.978668	0.493351	0.183165	0.119039	0.103659	0.0967435	0.0425565	0.049376	0.999982	1.05095	1.0189	0.47593	0.153174
DNAA	P03004	Chromosomal replication initiator protein DnaA OS=Escherichia coli (strain K12) GN=dnaA PE=1 SV=2	57960.1	Cytosol	0.999982	1.00927	1.05872	0.556099	0.108262	0.057081	0.041276	0.0363348	0.0309437	0.0321596	0.999982	0.988607	0.997772	0.525048	0.110533	0.0640143	0.0386823	0.0245328	0.0267584	0.0235975	0.999982	0.974962	0.964637	0.50585	0.122882	0.0591132	0.0368452	0.0311883	0.0310444	0.0241649	0.999982	1.03159	0.990846	0.461435	0.101122	0.0599535	0.04605	0.0337477	0.0330844	0.0246641	0.999982	0.963409	1.01814	0.499237	0.169517
DNAB	P0ACB0	Replicative DNA helicase OS=Escherichia coli (strain K12) GN=dnaB PE=1 SV=1	56482.6	Cytosol	0.999982	1.01962	0.999563	0.66648	0.233814	0.124142	0.104405	0.0791	0.0984839	0.0538195	0.999982	0.962426	0.934178	0.633402	0.188713	0.123288	0.0933486	0.0611523	0.0603212	0.0575877	0.999982	0.93584	0.896866	0.53751	0.123501	0.0600155	0.046062	0.0459676	0.0487395	0.0523534	0.999982	0.926509	0.891897	0.524345	0.143759	0.0857962	0.0599692	0.0487169	0.0481942	0.0459261	0.999982	0.982477	0.957038	0.640362	0.216674
DNAC	P0AEF0	DNA replication protein DnaC OS=Escherichia coli (strain K12) GN=dnaC PE=1 SV=1	31754.8	Cytosol	0.999982	1.06072	1.02684	0.627718	0.175932	0.0676536	0.0488822	0.0337642	0.0332797	0.0375061	0.999982	1.00779	0.958894	0.66496	0.202537	0.142237	0.0726025	0.0569404	0.05534	0.0491877	0.999982	1.01479	0.968269	0.677383	0.205344	0.0894629	0.0619741	0.0478602	0.0567359	0.0472287	0.999982	0.975605	0.968383	0.570553	0.201077	0.114593	0.0865821	0.0649537	0.0618621	0.0532028	0.999982	1.00804	0.95638	0.509281	0.188295
DNAE	P10443	DNA polymerase III subunit alpha OS=Escherichia coli (strain K12) GN=dnaE PE=1 SV=1	143798.0	Cytosol	0.999982	0.990524	1.01552	0.546416	0.167433	0.0676016	0.0611552	0.0528761	0.0578875	0.0588452	0.999982	0.986174	0.990784	0.534334	0.147272	0.0938119	0.0644974	0.0488477	0.0518366	0.0467261	0.999982	1.00152	1.00757	0.526475	0.156246	0.0707477	0.0511004	0.0468976	0.055153	0.0472879	0.999982	1.05559	1.05687	0.505285	0.187881	0.107816	0.0820135	0.0745174	0.0833126	0.0852285	0.999982	1.00058	0.988337	0.362651	0.119362
DNAG	P0ABS5	DNA primase OS=Escherichia coli (strain K12) GN=dnaG PE=1 SV=1	70964.1	Cytosol	0.999982	1.17154	1.02652	0.648232	0.161441	0.0657761	0.0411858	0.0371423	0.0389046	0.0430928	0.999982	1.02188	1.00639	0.649971	0.172151	0.0853506	0.0458127	0.0399931	0.0420353	0.0496621	0.999982	1.00751	1.01082	0.596837	0.154242	0.0598407	0.0410322	0.0354913	0.0400725	0.0382752	0.999982	1.04618	1.05157	0.560807	0.162637	0.0888547	0.0619405	0.0444055	0.0489606	0.04107	0.999982	0.941591	1.00018	0.463813	0.128123
DNAJ	P08622	Chaperone protein DnaJ OS=Escherichia coli (strain K12) GN=dnaJ PE=1 SV=3	47602.9	Cytosol	0.999982	1.03067	1.0349	0.550982	0.170932	0.0991449	0.0892794	0.0703922	0.0617695	0.0661508	0.999982	1.02328	1.02529	0.554274	0.117905	0.0823557	0.0767752	0.0552471	0.0462964	0.0549014	0.999982	0.99445	1.00614	0.524006	0.13377	0.070613	0.0456884	0.0397282	0.0396811	0.0631399	0.999982	1.01903	1.00165	0.487532	0.1176	0.0735724	0.0517168	0.0449286	0.043443	0.0806297	0.999982	0.997418	0.95861	0.479309	0.145631
DNAK	P0A6Y8	Chaperone protein DnaK OS=Escherichia coli (strain K12) GN=dnaK PE=1 SV=2	80587.6	Cytosol	0.999982	1.05899	1.07142	0.987121	0.471191	0.0727816	0.0651612	0.065006	0.0959897	0.163038	0.999982	1.03353	0.955719	0.960509	0.428715	0.115636	0.0663276	0.0610023	0.0922021	0.146331	0.999982	1.02593	0.955651	0.947371	0.422571	0.0862321	0.0562877	0.0615169	0.0921904	0.152286	0.999982	0.995112	0.939318	0.959222	0.363573	0.0827075	0.0593855	0.0598287	0.083929	0.143719	0.999982	1.03402	0.981185	1.03422	0.354267
DNAN	P0A988	DNA polymerase III subunit beta OS=Escherichia coli (strain K12) GN=dnaN PE=1 SV=1	43538.8	Cytosol	0.999982	1.0522	1.03183	0.821753	0.305997	0.079666	0.0466942	0.0313896	0.0296141	0.0250809	0.999982	0.995262	1.04626	0.79079	0.306831	0.104753	0.0603001	0.0438395	0.0412622	0.0432483	0.999982	1.01936	1.04105	0.793494	0.282194	0.0922569	0.0445195	0.0344805	0.0352154	0.0411737	0.999982	1.00805	1.02207	0.787225	0.285458	0.110717	0.0644973	0.0537634	0.0590871	0.0722715	0.999982	1.00618	1.02777	0.775827	0.316932
DNAQ	P03007	DNA polymerase III subunit epsilon OS=Escherichia coli (strain K12) GN=dnaQ PE=1 SV=1	30002.8	Cytosol	0.999982	1.06485	0.973415	0.689919	0.217987	0.0817992	0.0630247	0.0511652	0.0449449	0.0426895	0.999982	0.958269	0.95332	0.694961	0.222282	0.0984165	0.0839496	0.0592643	0.0580714	0.0501386	0.999982	1.0033	0.94755	0.703056	0.173491	0.0808548	0.0670017	0.0510372	0.0482066	0.0467989	0.999982	0.952042	0.961565	0.630834	0.204421	0.11053	0.076603	0.0546822	0.0497408	0.0533291	0.999982	0.969065	0.934193	0.647954	0.200696
DNAT	P0A8J2	Primosomal protein 1 OS=Escherichia coli (strain K12) GN=dnaT PE=1 SV=2	20818.0	Cytosol																															0.999982	0.942061	0.94589	0.59826	0.202797	0.113558	0.0828918	0.0621722	0.0632364	0.0490135	0.999982	1.01104	0.990318	0.579523	0.213331
DNAX	P06710	DNA polymerase III subunit tau OS=Escherichia coli (strain K12) GN=dnaX PE=1 SV=1	77852.1	Cytosol	0.999982	1.03525	0.94378	0.689549	0.183731	0.0910346	0.0673941	0.0564925	0.0561243	0.0509052	0.999982	1.01731	0.981989	0.672612	0.173907	0.118654	0.0694268	0.0523627	0.0526163	0.0679118	0.999982	0.951857	0.928971	0.671117	0.140042	0.0640028	0.0563034	0.0465713	0.0487912	0.05142	0.999982	0.95605	0.928703	0.618095	0.166584	0.101879	0.0836085	0.0704537	0.0695133	0.0768541	0.999982	1.00297	0.979927	0.663159	0.152296
DPPA	P23847	Periplasmic dipeptide transport protein OS=Escherichia coli (strain K12) GN=dppA PE=1 SV=1	71024.8	Periplasm	0.999982	1.03206	1.00873	0.883287	0.683868	0.499448	0.551	0.217691	0.180323	0.218564	0.999982	1.04893	1.03158	0.966729	0.702089	0.450028	0.560428	0.214265	0.197781	0.221566	0.999982	1.0407	0.983935	0.887445	0.62659	0.432182	0.479523	0.212725	0.203293	0.213998	0.999982	0.988379	0.96501	0.887354	0.65842	0.440993	0.474259	0.141223	0.143384	0.166007	0.999982	0.973846	0.935905	0.883982	0.670598
DPPC	P0AEG1	Dipeptide transport system permease protein DppC OS=Escherichia coli (strain K12) GN=dppC PE=1 SV=1	33547.2	Inner_membrane	0.999982	1.02368	0.973734	0.78036	0.322423	0.156057	0.0974501	0.069734	0.05479	0.0539064	0.999982	1.00521	0.984944	0.782702	0.290712	0.148153	0.101862	0.0639206	0.0598356	0.0499238	0.999982	0.990782	0.98126	0.742164	0.222353	0.083986	0.0606626	0.0508513	0.0518118	0.0439227	0.999982	0.996361	1.00768	0.683933	0.275813	0.168267	0.102113	0.0639011	0.0619778	0.0514821	0.999982	0.99675	1.00868	0.65586	0.238715
DPPD	P0AAG0	Dipeptide transport ATP-binding protein DppD OS=Escherichia coli (strain K12) GN=dppD PE=3 SV=1	39142.7	Cytosol	0.999982	1.00134	0.968346	0.75131	0.253981	0.113208	0.0627491	0.047734	0.0437618	0.0420331	0.999982	1.00473	0.999457	0.766836	0.292928	0.13946	0.0780724	0.0524036	0.0521355	0.050521	0.999982	0.986889	0.970823	0.783346	0.285699	0.116921	0.0651862	0.059857	0.062434	0.0507519	0.999982	1.01701	1.00434	0.78919	0.405893	0.239915	0.103133	0.0797389	0.0758792	0.0663974	0.999982	0.998437	1.01814	0.711841	0.300091
DPPF	P37313	Dipeptide transport ATP-binding protein DppF OS=Escherichia coli (strain K12) GN=dppF PE=3 SV=1	42461.9	Cytosol																															0.999982	0.984078	0.934315	0.704893	0.264096	0.17037	0.0736356	0.0488354	0.0504222	0.0499704	0.999982	0.98548	0.994412	0.677031	0.266363
DPS	P0ABT2	DNA protection during starvation protein OS=Escherichia coli (strain K12) GN=dps PE=1 SV=2	21433.7	Cytosol	0.999982	1.04411	1.06619	0.881722	0.625571	0.236541	0.218126	0.138772	0.0492389	0.0280064	0.999982	0.951493	0.961469	0.858266	0.479223	0.210663	0.179853	0.108286	0.0563787	0.0436335	0.999982	0.957791	1.01463	0.834739	0.525231	0.204169	0.161203	0.128397	0.0602244	0.0396021	0.999982	1.0468	1.05283	0.967564	0.65092	0.230295	0.182547	0.117716	0.0477998	0.0447861	0.999982	1.007	1.00433	0.845006	0.545359
DSBA	P0AEG4	Thiol:disulfide interchange protein DsbA OS=Escherichia coli (strain K12) GN=dsbA PE=1 SV=1	27557.8	Periplasm	0.999982	0.883961	0.93295	0.880721	0.671921	0.417375	0.297679	0.230169	0.209261	0.266152	0.999982	0.951736	0.949573	0.940338	0.789889	0.443019	0.317104	0.247579	0.253132	0.276023	0.999982	1.00365	1.01142	0.92278	0.741032	0.440548	0.289829	0.284596	0.316833	0.318722	0.999982	0.905331	0.900088	0.901813	0.682605	0.430209	0.277644	0.235649	0.2629	0.319678	0.999982	0.988781	0.97588	1.00016	0.779377
DSBB	P0A6M2	Disulfide bond formation protein B OS=Escherichia coli (strain K12) GN=dsbB PE=1 SV=1	21845.7	Inner_membrane	0.999982	0.997195	0.96525	0.820583	0.411368	0.252429	0.223423	0.108635	0.0660541	0.0646009	0.999982	1.03979	0.984952	0.789989	0.329091	0.165111	0.15612	0.0831408	0.0695808	0.0645834	0.999982	1.00367	0.984919	0.778829	0.30265	0.147233	0.129936	0.0853024	0.0668859	0.0546255	0.999982	0.966083	0.97304	0.730309	0.350715	0.22786	0.14771	0.0839581	0.0654995	0.0583751	0.999982	0.988074	0.996441	0.712865	0.285237
DSBC	P0AEG6	Thiol:disulfide interchange protein DsbC OS=Escherichia coli (strain K12) GN=dsbC PE=1 SV=1	30874.6	Periplasm	0.999982	0.86616	0.875254	0.848643	0.661007	0.577705	0.476148	0.325874	0.235127	0.282856	0.999982	0.969509	0.960098	0.92573	0.751847	0.538698	0.535195	0.331122	0.283748	0.29377	0.999982	0.947718	0.986314	0.924219	0.802745	0.616626	0.55067	0.418601	0.386187	0.344798	0.999982	0.84271	0.880279	0.826964	0.68981	0.566338	0.454945	0.283851	0.272885	0.294354	0.999982	0.969806	0.973916	1.02773	0.877103
DSBD	P36655	Thiol:disulfide interchange protein DsbD OS=Escherichia coli (strain K12) GN=dsbD PE=1 SV=4	65878.1	Inner_membrane	0.999982	1.01073	1.02232	0.856757	0.496407	0.328709	0.111231	0.0749218	0.0706143	0.0794416	0.999982	0.982015	0.981401	0.910678	0.502676	0.300932	0.115229	0.056102	0.0566789	0.0526443	0.999982	1.04587	1.02036	0.900464	0.536855	0.336375	0.117017	0.0806234	0.0729246	0.0685804	0.999982	1.05986	1.07083	0.899941	0.561015	0.375975	0.116596	0.0743796	0.065285	0.0655259	0.999982	1.0871	1.02364	0.902028	0.552134
DSBG	P77202	Thiol:disulfide interchange protein DsbG OS=Escherichia coli (strain K12) GN=dsbG PE=1 SV=2	33091.2	Periplasm	0.999982	0.947605	0.923435	0.774846	0.449286	0.261102	0.119724	0.0955767	0.082318	0.0850622	0.999982	0.982425	0.961734	0.856925	0.51952	0.289795	0.14845	0.125766	0.115773	0.10902	0.999982	1.02624	0.97305	0.87913	0.571422	0.347231	0.168095	0.175755	0.176469	0.157612	0.999982	0.981149	0.983333	0.851826	0.523937	0.343151	0.195791	0.165466	0.15233	0.161389	0.999982	1.00264	1.03061	0.931681	0.600621
DSDA	P00926	D-serine dehydratase OS=Escherichia coli (strain K12) GN=dsdA PE=1 SV=3	52738.5	Cytosol	0.999982	1.0248	1.02006	0.829823	0.185362	0.067169	0.0604698	0.0465283	0.0436892	0.0387954	0.999982	1.03966	1.01247	0.822929	0.188737	0.0788315	0.0600577	0.0418112	0.0448892	0.0392927	0.999982	1.0044	0.995797	0.800937	0.202406	0.0801082	0.0574115	0.0516747	0.0469351	0.0419695	0.999982	1.03128	1.05758	0.890011	0.175779	0.0857115	0.0513171	0.0438744	0.0411047	0.0431106	0.999982	1.00311	1.02149	0.841939	0.180572
DSDX	P08555	D-serine transporter DsdX OS=Escherichia coli (strain K12) GN=dsdX PE=1 SV=2	50911.3	Inner_membrane																															0.999982	1.01103	0.991381	0.69379	0.242646	0.144514	0.0926481	0.0768144	0.0656296	0.0492282	0.999982	0.988577	1.00815	0.70902	0.317006
DTD	P0A6M4	D-aminoacyl-tRNA deacylase OS=Escherichia coli (strain K12) GN=dtd PE=1 SV=1	16970.7	Cytosol	0.999982	1.01053	1.00019	0.8044	0.436034	0.208753	0.0909866	0.0630686	0.0641398	0.0472839	0.999982	0.987456	0.941304	0.805829	0.400649	0.279162	0.0952614	0.0713095	0.0581513	0.0712475	0.999982	1.01624	0.985142	0.851188	0.400399	0.184442	0.0709267	0.0651729	0.0577803	0.046337	0.999982	1.02269	0.980806	0.796443	0.38042	0.192104	0.078129	0.0592656	0.0545519	0.046385	0.999982	0.979065	1.00706	0.727202	0.327169
DTPA	P77304	Dipeptide and tripeptide permease A OS=Escherichia coli (strain K12) GN=dtpA PE=1 SV=1	58709.7	Inner_membrane	0.999982	1.05685	1.07523	0.961142	0.727944	0.503549	0.392424	0.140987	0.0911024	0.0693019	0.999982	1.03809	1.00824	0.967321	0.666118	0.391393	0.388072	0.123155	0.0859322	0.0611421	0.999982	1.02349	1.03827	0.982302	0.719704	0.503496	0.394143	0.163646	0.101409	0.0768243	0.999982	1.0657	1.08473	0.853487	0.542233	0.368365	0.233587	0.0969127	0.0646825	0.0576517	0.999982	0.985394	0.975784	0.888504	0.635733
DTPB	P36837	Dipeptide and tripeptide permease B OS=Escherichia coli (strain K12) GN=dtpB PE=1 SV=2	57491.0	Inner_membrane																															0.999982	1.00186	1.0224	0.726846	0.357106	0.225155	0.206082	0.0878435	0.0728244	0.0685994	0.999982	1.06004	1.07281	0.802153	0.442898
DUSA	P32695	tRNA-dihydrouridine(20/20a) synthase OS=Escherichia coli (strain K12) GN=dusA PE=1 SV=4	42279.7	Cytosol	0.999982	1.06223	0.999994	0.824436	0.263964	0.134326	0.121105	0.11611	0.103795	0.120376	0.999982	1.01097	0.999362	0.790855	0.239078	0.203636	0.0840175	0.058276	0.0617618	0.0643232	0.999982	1.01416	1.02638	0.833293	0.290607	0.146035	0.125259	0.118672	0.11678	0.110049	0.999982	0.963288	0.959253	0.754061	0.222509	0.127594	0.0910398	0.0648664	0.0603502	0.0616321	0.999982	1.11171	1.01521	0.800081	0.239214
DUSB	P0ABT5	tRNA-dihydrouridine synthase B OS=Escherichia coli (strain K12) GN=dusB PE=3 SV=1	39164.6	Cytosol	0.999982	0.995954	1.05632	0.702089	0.239019	0.1055	0.0868412	0.0611276	0.0570429	0.0515884	0.999982	1.03888	1.10014	0.690983	0.218934	0.12479	0.0909355	0.0556741	0.0374477	0.0382791	0.999982	0.960734	1.02662	0.638105	0.219929	0.0972534	0.0902018	0.0618993	0.0584248	0.0476257	0.999982	1.00337	1.04351	0.677666	0.259323	0.150372	0.115048	0.0735905	0.0727411	0.0580132	0.999982	0.988522	1.02646	0.645643	0.244747
DUSC	P33371	tRNA-dihydrouridine(16) synthase OS=Escherichia coli (strain K12) GN=dusC PE=1 SV=1	38727.7	Cytosol	0.999982	0.979554	1.01009	0.680529	0.293856	0.146262	0.121505	0.0734772	0.0634726	0.0545667	0.999982	0.983298	1.02863	0.734289	0.271378	0.215863	0.124755	0.0956771	0.0627838	0.0625358	0.999982	0.982401	0.976068	0.682456	0.228899	0.115459	0.0955789	0.0696782	0.0529358	0.0541488	0.999982	0.963395	0.968046	0.649584	0.271407	0.157648	0.120579	0.0741362	0.0610824	0.0571562	0.999982	0.997682	0.996368	0.666423	0.254843
DUT	P06968	Deoxyuridine 5'-triphosphate nucleotidohydrolase OS=Escherichia coli (strain K12) GN=dut PE=1 SV=1	17348.1	Cytosol	0.999982	0.770968	0.772773	0.727907	0.510828	0.402626	0.260007	0.0945099	0.0749933	0.102593	0.999982	0.983209	0.997204	0.867583	0.682475	0.44914	0.399066	0.125356	0.100741	0.119595	0.999982	1.01977	1.05792	0.92751	0.737614	0.518055	0.359865	0.141897	0.121733	0.111449	0.999982	0.911569	0.903496	0.807336	0.566669	0.428558	0.332316	0.11179	0.0989554	0.0934741	0.999982	1.03747	0.997724	0.978611	0.626137
DXR	P45568	1-deoxy-D-xylulose 5-phosphate reductoisomerase OS=Escherichia coli (strain K12) GN=dxr PE=1 SV=2	47253.5	Cytosol	0.999982	0.983373	1.00611	0.927459	0.601604	0.181075	0.0617188	0.0496716	0.0410694	0.0326539	0.999982	0.976031	1.01672	0.91153	0.639925	0.260515	0.0890533	0.0693054	0.0758419	0.0689508	0.999982	0.988694	0.978762	0.915476	0.59527	0.222888	0.0882432	0.0791963	0.0974056	0.0885796	0.999982	0.97311	0.983643	0.894821	0.579505	0.206068	0.0630802	0.0510879	0.0469014	0.0504821	0.999982	0.953152	0.999511	0.86456	0.52386
DXS	P77488	1-deoxy-D-xylulose-5-phosphate synthase OS=Escherichia coli (strain K12) GN=dxs PE=1 SV=3	76165.8	Cytosol	0.999982	1.00683	1.04892	0.717533	0.147931	0.0568776	0.0414158	0.0289548	0.0290171	0.0213472	0.999982	1.04145	1.03698	0.726197	0.14531	0.0899769	0.0327086	0.0311948	0.021663	0.0256439	0.999982	1.02852	1.00542	0.700203	0.13833	0.050616	0.0355784	0.0318664	0.0326651	0.0245311	0.999982	1.06246	1.04145	0.737148	0.119285	0.0567064	0.0397976	0.0321277	0.0291339	0.0280136	0.999982	1.01685	1.01735	0.712231	0.136848
EBGA	P06864	Evolved beta-galactosidase subunit alpha OS=Escherichia coli (strain K12) GN=ebgA PE=1 SV=4	125879.0	Cytosol																															0.999982	1.01355	1.01598	0.671923	0.225102	0.126615	0.0865897	0.0609049	0.0604307	0.0529697	0.999982	0.989761	0.990336	0.662198	0.211298
EBGR	P06846	HTH-type transcriptional regulator EbgR OS=Escherichia coli (strain K12) GN=ebgR PE=4 SV=2	40254.7	Cytosol	0.999982	1.04218	1.02335	0.847253	0.542472	0.31796	0.120063	0.102048	0.0695911	0.0863199	0.999982	0.997237	0.965371	0.844819	0.41435	0.24105	0.0914921	0.066216	0.0541719	0.0585207	0.999982	1.00465	0.991593	0.820101	0.450151	0.243341	0.118898	0.0901844	0.0846495	0.0838037	0.999982	1.00723	1.00445	0.738885	0.398806	0.219747	0.130375	0.103942	0.0898385	0.0974362	0.999982	0.991581	0.999249	0.681822	0.321461
ECO	P23827	Ecotin OS=Escherichia coli (strain K12) GN=eco PE=1 SV=1	21961.1	Periplasm	0.999982	0.928168	0.86669	0.81032	0.479128	0.287514	0.234293	0.220419	0.215551	0.288274	0.999982	0.941074	0.95587	0.866615	0.619805	0.331956	0.314582	0.283765	0.310554	0.368787	0.999982	1.13299	0.960826	0.993046	0.629387	0.365864	0.299217	0.338435	0.373962	0.402008	0.999982	0.85265	0.84888	0.813578	0.53942	0.3244	0.299319	0.326193	0.347163	0.390665	0.999982	1.03988	0.956672	1.00472	0.600092
EDA	P0A955	KHG/KDPG aldolase OS=Escherichia coli (strain K12) GN=eda PE=1 SV=1	25420.1	Cytosol	0.999982	0.896851	0.86387	0.875162	0.690401	0.445274	0.322424	0.28924	0.127196	0.0563538	0.999982	0.876467	0.847373	0.845781	0.687031	0.400147	0.325458	0.263151	0.126189	0.0639856	0.999982	0.891858	0.884772	0.920895	0.731251	0.448226	0.33111	0.323466	0.163798	0.0713482	0.999982	0.923975	0.927703	0.933184	0.718292	0.416818	0.318094	0.268938	0.134775	0.0702345	0.999982	0.958663	0.936892	0.984121	0.783664
EDD	P0ADF6	Phosphogluconate dehydratase OS=Escherichia coli (strain K12) GN=edd PE=2 SV=1	69637.2	Cytosol	0.999982	1.01859	1.02392	0.775073	0.238477	0.0997324	0.0581707	0.0372181	0.036658	0.0339088	0.999982	1.01761	1.03557	0.834056	0.255569	0.15483	0.0671989	0.0574087	0.0409767	0.0364343	0.999982	1.02453	0.993738	0.755536	0.263195	0.122938	0.071494	0.0535843	0.0547342	0.0626224	0.999982	1.01952	0.999552	0.729973	0.259527	0.14344	0.0915855	0.0626882	0.0625219	0.0592954	0.999982	1.03117	1.00245	0.698946	0.258114
EFEB	P31545	Deferrochelatase/peroxidase EfeB OS=Escherichia coli (strain K12) GN=efeB PE=1 SV=2	51994.6	Periplasm	0.999982	0.981887	0.932565	0.68946	0.232707	0.104611	0.0856894	0.0659163	0.0779409	0.0572546	0.999982	0.969292	0.894596	0.659921	0.216297	0.113142	0.0917316	0.0675863	0.07798	0.0759167	0.999982	0.974014	0.924046	0.649345	0.177393	0.0769471	0.0607711	0.0518802	0.0622756	0.0457493	0.999982	1.00543	1.00193	0.661142	0.224383	0.125827	0.0824665	0.0622621	0.0590442	0.052292	0.999982	1.23208	0.927719	0.650401	0.222783
EFEO	P0AB24	Iron uptake system component EfeO OS=Escherichia coli (strain K12) GN=efeO PE=1 SV=1	48101.0	Periplasm	0.999982	0.925005	0.933753	0.886509	0.438967	0.0993419	0.0801222	0.0900316	0.120888	0.207005	0.999982	0.891749	0.843361	0.874944	0.391717	0.162053	0.0786478	0.0828685	0.119686	0.20067	0.999982	0.893207	0.886045	0.920243	0.423173	0.122145	0.0752769	0.101175	0.156238	0.218966	0.999982	0.869815	0.881264	0.898626	0.362114	0.120132	0.0815893	0.0868609	0.132771	0.201955	0.999982	0.980175	0.994257	1.02154	0.350647
EFP	P0A6N4	Elongation factor P OS=Escherichia coli (strain K12) GN=efp PE=1 SV=2	23614.6	Cytosol	0.999982	1.05351	1.00382	0.401737	0.0751422	0.0422104	0.0312989	0.0326593	0.037072	0.0517472	0.999982	0.981954	0.95049	0.399945	0.0795351	0.138201	0.0330293	0.0303675	0.0381535	0.0457495	0.999982	1.04812	1.01023	0.41457	0.0793624	0.0407734	0.0284936	0.0291882	0.0391777	0.0425093	0.999982	1.04729	1.00184	0.321827	0.0836265	0.0470016	0.0357828	0.0367867	0.0374903	0.0479301	0.999982	0.981058	0.954741	0.283341	0.0708303
ELAA	P0AEH3	Protein ElaA OS=Escherichia coli (strain K12) GN=elaA PE=3 SV=1	18725.6	Cytosol	0.999982	0.907742	0.891501	0.661134	0.21739	0.0878858	0.0664543	0.0530237	0.0476648	0.0491518	0.999982	0.97855	0.929722	0.690164	0.213981	0.120824	0.0758178	0.0506927	0.0506195	0.0573564	0.999982	0.990782	0.98126	0.742164	0.222353	0.083986	0.0606626	0.0508513	0.0518118	0.0439227	0.999982	0.90683	0.911607	0.526103	0.180957	0.10093	0.0746782	0.0537704	0.056717	0.0519278	0.999982	0.975935	0.970646	0.600878	0.241247
ELAB	P0AEH5	Protein ElaB OS=Escherichia coli (strain K12) GN=elaB PE=1 SV=1	12903.0	Inner_membrane	0.999982	0.676182	0.6549	0.706149	0.630274	0.518703	0.262571	0.19591	0.141425	0.163251	0.999982	0.827806	0.813596	0.783414	0.623144	0.408265	0.268086	0.194086	0.178306	0.173081	0.999982	0.861423	0.845079	0.891961	0.810376	0.560096	0.332949	0.274307	0.255816	0.220313	0.999982	0.840996	0.775819	0.840266	0.644587	0.5098	0.358566	0.300543	0.218507	0.259871	0.999982	0.929875	0.962258	1.06561	0.961018
ELBB	P0ABU5	Glyoxalase ElbB OS=Escherichia coli (strain K12) GN=elbB PE=1 SV=1	25314.4	Cytosol	0.999982	0.968209	0.933541	0.847774	0.388388	0.220723	0.193522	0.155832	0.0897137	0.0842429	0.999982	0.935264	0.903521	0.823078	0.493831	0.299526	0.30818	0.185041	0.090405	0.0724045	0.999982	0.961258	0.929945	0.856568	0.496403	0.305736	0.27035	0.210772	0.10026	0.0892301	0.999982	0.89901	0.902992	0.81768	0.501553	0.326431	0.311103	0.213644	0.092177	0.0826642	0.999982	1.00995	1.01596	0.820947	0.551114
ELYC	P0AB01	Envelope biogenesis factor ElyC OS=Escherichia coli (strain K12) GN=elyC PE=4 SV=1	30940.0	Inner_membrane	0.999982	1.01274	0.980437	0.772589	0.268969	0.155224	0.104505	0.0837014	0.0840898	0.0690201	0.999982	1.02109	0.984851	0.78332	0.278552	0.13921	0.112862	0.0966375	0.0907451	0.0900572	0.999982	0.987032	0.977375	0.791552	0.298232	0.132367	0.102973	0.073335	0.0912595	0.0708828	0.999982	0.993935	0.991897	0.73849	0.298588	0.171516	0.141536	0.132154	0.116473	0.0978443	0.999982	0.970801	0.980347	0.663943	0.250186
EMRA	P27303	Multidrug export protein EmrA OS=Escherichia coli (strain K12) GN=emrA PE=1 SV=2	47292.9	Inner_membrane	0.999982	1.0122	0.913841	0.773946	0.181198	0.103201	0.0716663	0.0536478	0.061456	0.0697972	0.999982	1.02121	0.933405	0.75529	0.170392	0.105734	0.0704996	0.0542917	0.055237	0.0670535	0.999982	1.01525	0.927278	0.72753	0.147975	0.0653183	0.0521568	0.0475519	0.0533345	0.0564319	0.999982	1.03072	0.969805	0.766008	0.195306	0.11257	0.0656105	0.0511454	0.0490839	0.0627437	0.999982	0.97122	0.947316	0.762225	0.194266
EMRD	P31442	Multidrug resistance protein D OS=Escherichia coli (strain K12) GN=emrD PE=1 SV=2	43273.8	Inner_membrane	0.999982	1.00586	0.978729	0.767385	0.280238	0.138172	0.110955	0.0553379	0.0468398	0.0427505	0.999982	1.0053	0.987464	0.757503	0.245939	0.115902	0.0858669	0.0494922	0.0482494	0.040434	0.999982	1.02814	1.03236	0.845417	0.431768	0.2227	0.216551	0.0787686	0.0828668	0.0623096	0.999982	1.00602	1.01	0.672743	0.240836	0.136857	0.0984277	0.062441	0.0581002	0.0531134	0.999982	0.998634	1.01546	0.665547	0.254489
EMTA	P0C960	Endo-type membrane-bound lytic murein transglycosylase A OS=Escherichia coli (strain K12) GN=emtA PE=1 SV=1	25019.4	Outer_membrane	0.999982	0.886665	0.605661	0.658504	0.398222	0.291314	0.278236	0.258837	0.223602	0.32117	0.999982	0.949997	0.703285	0.68299	0.355714	0.226345	0.260287	0.207764	0.1755	0.224963	0.999982	0.941383	0.66836	0.719378	0.344245	0.210776	0.211836	0.199817	0.204628	0.233097	0.999982	0.828314	0.483206	0.502848	0.29737	0.207774	0.221424	0.191518	0.191166	0.262851	0.999982	0.986855	0.979293	0.655623	0.242267
ENDA	P25736	Endonuclease-1 OS=Escherichia coli (strain K12) GN=endA PE=1 SV=1	30585.5	Periplasm	0.999982	1.00258	0.988173	0.762625	0.263192	0.11664	0.0844324	0.0737559	0.0596943	0.068177	0.999982	1.00436	0.993033	0.753517	0.23241	0.0979654	0.0741644	0.0501116	0.0524229	0.0434106	0.999982	1.00975	0.991472	0.765968	0.276019	0.13179	0.0994096	0.097315	0.0946122	0.0861779	0.999982	1.00286	1.01654	0.690134	0.244877	0.143301	0.0980614	0.0739833	0.0715311	0.0662288	0.999982	1.01509	1.01707	0.688812	0.266388
ENGB	P0A6P7	Probable GTP-binding protein EngB OS=Escherichia coli (strain K12) GN=engB PE=1 SV=1	26983.6	Cytosol	0.999982	0.859065	0.855187	0.708798	0.164127	0.0852549	0.0428828	0.0339434	0.0328733	0.0313462	0.999982	0.816715	0.784581	0.688268	0.156127	0.0966294	0.0472726	0.0402692	0.0365012	0.037966	0.999982	0.847333	0.834538	0.736812	0.173297	0.0640551	0.0610576	0.0457273	0.0473904	0.0401071	0.999982	0.793044	0.804274	0.673478	0.136962	0.0701084	0.0561998	0.0425932	0.0402067	0.0418456	0.999982	0.968202	0.978777	0.868995	0.168707
ENO	P0A6P9	Enolase OS=Escherichia coli (strain K12) GN=eno PE=1 SV=2	54162.5	Cytosol	0.999982	1.03455	1.00059	0.940356	0.423857	0.131806	0.0631968	0.0529288	0.0510409	0.0723654	0.999982	1.14994	0.987381	0.957038	0.397279	0.1303	0.0544078	0.0369881	0.042731	0.0551293	0.999982	1.16194	0.952443	0.945239	0.376185	0.119432	0.0501259	0.0425509	0.0499562	0.0610202	0.999982	0.9719	0.925075	0.89632	0.326548	0.10971	0.051625	0.0403359	0.0413609	0.0553164	0.999982	1.06175	0.976588	0.987968	0.337268
ENTA	P15047	2,3-dihydro-2,3-dihydroxybenzoate dehydrogenase OS=Escherichia coli (strain K12) GN=entA PE=1 SV=1	28180.6	Cytosol	0.999982	0.943917	0.953525	0.74748	0.291031	0.0816132	0.0505269	0.0356752	0.0406318	0.0356236	0.999982	0.989571	0.993376	0.760327	0.259163	0.0973514	0.0729505	0.0544074	0.0503442	0.037547	0.999982	0.963218	0.933064	0.757528	0.25373	0.0910223	0.0488573	0.0382768	0.0396097	0.0372538
ENTB	P0ADI4	Enterobactin synthase component B OS=Escherichia coli (strain K12) GN=entB PE=1 SV=1	35912.6	Cytosol	0.999982	0.917058	0.905196	0.487828	0.146406	0.0755293	0.0485214	0.0441276	0.0398253	0.0483886	0.999982	0.942954	0.902659	0.498692	0.152446	0.112319	0.0463651	0.0391684	0.0396601	0.0481182	0.999982	0.860176	0.856206	0.460464	0.140224	0.0760234	0.0427311	0.0351337	0.0426047	0.0460073	0.999982	0.915159	0.897426	0.428331	0.133836	0.0784144	0.0513763	0.0352782	0.0392238	0.0414939	0.999982	0.957979	0.918385	0.432996	0.137967
ENTC	P0AEJ2	Isochorismate synthase EntC OS=Escherichia coli (strain K12) GN=entC PE=1 SV=1	45653.8	Cytosol	0.999982	1.05876	0.966093	0.694343	0.254832	0.106875	0.0827809	0.0764138	0.0876065	0.0780109	0.999982	0.994502	0.908535	0.637002	0.175167	0.116446	0.0526211	0.0401301	0.0367972	0.0355121	0.999982	1.02067	0.955598	0.681825	0.241009	0.110477	0.0748743	0.070715	0.0792632	0.0639584
ENTE	P10378	Enterobactin synthase component E OS=Escherichia coli (strain K12) GN=entE PE=1 SV=3	63254.9	Cytosol																															0.999982	0.976476	1.01339	0.594711	0.203707	0.117549	0.0749363	0.0538287	0.0579052	0.0534342	0.999982	1.00569	1.01962	0.600746	0.211032
ENTF	P11454	Enterobactin synthase component F OS=Escherichia coli (strain K12) GN=entF PE=1 SV=3	148372.0	Cytosol	0.999982	1.00645	0.990217	0.741668	0.254757	0.106423	0.0799763	0.059906	0.0678455	0.0419607	0.999982	1.01097	0.983044	0.656137	0.175794	0.0859956	0.0649027	0.0413323	0.044706	0.0441419	0.999982	1.00316	0.981261	0.693311	0.221147	0.0865633	0.0606111	0.0520248	0.0586825	0.0389419	0.999982	1.00958	1.00598	0.650052	0.23165	0.131737	0.0922327	0.0683288	0.0621326	0.05825	0.999982	0.996857	0.991101	0.599047	0.238048
ENTS	P24077	Enterobactin exporter EntS OS=Escherichia coli (strain K12) GN=entS PE=1 SV=2	44799.7	Inner_membrane	0.999982	1.00485	0.987645	0.751701	0.247827	0.0983609	0.075895	0.0539299	0.0471713	0.0538928	0.999982	1.01935	0.993674	0.763067	0.237996	0.105365	0.0713986	0.0499257	0.0478222	0.0439951	0.999982	1.00123	0.990618	0.749083	0.232761	0.0868217	0.0650267	0.0566027	0.0539115	0.0415488
ENVC	P37690	Murein hydrolase activator EnvC OS=Escherichia coli (strain K12) GN=envC PE=1 SV=2	51894.2	Periplasm	0.999982	0.922867	0.894537	0.694224	0.135124	0.065911	0.0477212	0.0388437	0.0458245	0.0592073	0.999982	0.988087	0.921172	0.7172	0.160616	0.0922873	0.0690618	0.0592386	0.0599313	0.0707438	0.999982	1.01154	0.931797	0.737431	0.162397	0.0816301	0.0630001	0.067653	0.080479	0.0808741	0.999982	0.982168	0.93265	0.696197	0.196843	0.11304	0.0832697	0.0875573	0.0760703	0.0942702	0.999982	1.01109	0.998494	0.76773	0.238618
ENVZ	P0AEJ4	Osmolarity sensor protein EnvZ OS=Escherichia coli (strain K12) GN=envZ PE=1 SV=1	53109.2	Inner_membrane	0.999982	1.0434	1.01162	0.701028	0.166475	0.08845	0.0568628	0.0492116	0.0479954	0.0440248	0.999982	0.989634	0.961289	0.739843	0.185758	0.0839779	0.0533453	0.0375701	0.0348736	0.0357961	0.999982	0.956585	0.980119	0.682769	0.157939	0.0736906	0.0534474	0.0441738	0.0461394	0.0491158	0.999982	1.09246	1.02103	0.690579	0.172093	0.100776	0.0688152	0.0552595	0.0556107	0.0491764	0.999982	0.986811	0.980479	0.744056	0.180205
EPD	P0A9B6	D-erythrose-4-phosphate dehydrogenase OS=Escherichia coli (strain K12) GN=epd PE=1 SV=2	39795.9	Cytosol	0.999982	0.961595	0.944203	0.85849	0.377369	0.16199	0.110067	0.126895	0.0957601	0.153246	0.999982	0.992086	0.982031	0.815834	0.28575	0.112643	0.0652148	0.0444772	0.046551	0.046455	0.999982	0.989085	0.952584	0.863039	0.328102	0.14228	0.104888	0.0968137	0.101871	0.118413	0.999982	0.942978	0.9472	0.805219	0.27134	0.162294	0.120169	0.111806	0.108148	0.126682	0.999982	1.06534	1.12581	0.788824	0.310652
EPMA	P0A8N7	Elongation factor P--(R)-beta-lysine ligase OS=Escherichia coli (strain K12) GN=epmA PE=1 SV=1	39300.0	Cytosol	0.999982	1.01762	0.992628	0.754708	0.171375	0.0682189	0.0585616	0.0458979	0.0524715	0.0426045	0.999982	0.989382	0.971083	0.745761	0.164565	0.110587	0.0768455	0.044696	0.0463602	0.0408491	0.999982	0.929705	0.872851	0.740352	0.130883	0.0528607	0.0439137	0.038979	0.040735	0.0285751	0.999982	0.940172	0.927848	0.721378	0.202362	0.0999006	0.0825724	0.0739051	0.0661358	0.0632191	0.999982	0.974075	0.970604	0.68335	0.211533
EPMB	P39280	L-lysine 2,3-aminomutase OS=Escherichia coli (strain K12) GN=epmB PE=1 SV=1	41932.5	Cytosol	0.999982	0.909494	0.937428	0.769526	0.239562	0.0790731	0.0705607	0.0481125	0.0600434	0.034154	0.999982	0.964163	0.990463	0.785819	0.28642	0.107275	0.0715312	0.0472819	0.0500681	0.042317	0.999982	0.951292	0.91355	0.778121	0.222236	0.0623043	0.0487804	0.0380027	0.0458826	0.0329979	0.999982	0.979962	0.958611	0.751522	0.257935	0.109586	0.0721084	0.0537362	0.0548427	0.0498238	0.999982	0.970957	1.0122	0.732453	0.251237
EPTB	P37661	Kdo(2)-lipid A phosphoethanolamine 7''-transferase OS=Escherichia coli (strain K12) GN=eptB PE=1 SV=3	69891.8	Inner_membrane	0.999982	0.960649	0.955338	0.799535	0.296352	0.115407	0.101487	0.0736221	0.0848543	0.0788107	0.999982	0.95635	0.943844	0.759892	0.283355	0.104795	0.0715113	0.0533419	0.0605579	0.0461475	0.999982	0.989834	0.979718	0.746878	0.252537	0.0940842	0.068139	0.05926	0.0658307	0.0560304	0.999982	1.03305	1.02334	0.732516	0.26024	0.127952	0.0785939	0.072749	0.0701359	0.0805778	0.999982	0.985753	0.972002	0.683588	0.215222
EPTC	P0CB39	Phosphoethanolamine transferase EptC OS=Escherichia coli (strain K12) GN=eptC PE=1 SV=1	73499.8	Inner_membrane	0.999982	1.00293	1.06924	0.940994	0.447565	0.157909	0.090188	0.0738528	0.0710087	0.0781041	0.999982	1.03397	1.04977	0.940649	0.449433	0.178446	0.144903	0.118998	0.127347	0.101551	0.999982	1.09717	1.03652	0.904401	0.392621	0.150212	0.0905148	0.0894378	0.0957619	0.0852472	0.999982	1.05303	1.10341	0.910776	0.387124	0.171356	0.0916664	0.0786154	0.0746971	0.0692526	0.999982	1.02338	1.02032	0.851514	0.382477
ERA	P06616	GTPase Era OS=Escherichia coli (strain K12) GN=era PE=1 SV=2	38658.2	Cytosol	0.999982	1.00352	1.02054	0.582375	0.160355	0.0923177	0.0630166	0.0571287	0.0572516	0.0612594	0.999982	1.01664	1.02868	0.627534	0.165742	0.0959832	0.0793561	0.0687117	0.0667093	0.0458363	0.999982	0.968561	1.03052	0.627001	0.202983	0.11285	0.0850777	0.0816191	0.0805339	0.0895207	0.999982	0.976949	1.0099	0.466298	0.13407	0.0761441	0.059651	0.0508514	0.0458008	0.046512	0.999982	1.03778	0.988245	0.559683	0.235
ERPA	P0ACC3	Iron-sulfur cluster insertion protein ErpA OS=Escherichia coli (strain K12) GN=erpA PE=1 SV=1	13409.7	Cytosol	0.999982	0.89261	0.957117	0.734666	0.274969	0.144628	0.161971	0.147649	0.166969	0.229778	0.999982	0.969986	0.99958	0.759969	0.267615	0.166104	0.168319	0.158372	0.179368	0.232092	0.999982	0.999471	1.03702	0.777071	0.288294	0.157795	0.131684	0.163443	0.174111	0.21004	0.999982	0.988513	0.990103	0.733254	0.283652	0.157112	0.141051	0.14352	0.166292	0.207202	0.999982	0.971922	1.01378	0.745273	0.265564
ETTA	P0A9W3	Energy-dependent translational throttle protein EttA OS=Escherichia coli (strain K12) GN=ettA PE=1 SV=2	70539.0	Cytosol	0.999982	1.04009	1.01149	0.431477	0.106513	0.0540901	0.0409125	0.0360021	0.0319835	0.0412831	0.999982	0.986522	1.02063	0.409205	0.0802925	0.0581695	0.0258514	0.0207333	0.0216295	0.0232821	0.999982	0.985597	1.00064	0.402355	0.0916831	0.0486335	0.0297871	0.0259626	0.0285537	0.0273113	0.999982	1.09883	1.05039	0.361046	0.108447	0.0640996	0.0407385	0.0347319	0.0336083	0.0410503	0.999982	0.955577	0.972693	0.294881	0.105522
EUTB	P0AEJ6	Ethanolamine ammonia-lyase heavy chain OS=Escherichia coli (strain K12) GN=eutB PE=1 SV=1	54009.8	Cytosol	0.999982	1.04936	0.990018	0.859278	0.41461	0.298783	0.265503	0.232075	0.112831	0.0748588	0.999982	0.949707	0.955363	0.781171	0.345994	0.222504	0.223385	0.162337	0.0868606	0.0474367	0.999982	0.958711	0.893227	0.772597	0.351378	0.214808	0.187495	0.179281	0.0917382	0.0620243	0.999982	0.998991	0.969873	0.694876	0.312774	0.218953	0.169231	0.146865	0.0846583	0.0657159	0.999982	0.958868	0.995645	0.666657	0.311874
EUTC	P19636	Ethanolamine ammonia-lyase light chain OS=Escherichia coli (strain K12) GN=eutC PE=1 SV=2	35425.9	Cytosol	0.999982	0.998169	0.980033	0.752647	0.289464	0.155092	0.116431	0.0684446	0.0544047	0.0512391	0.999982	1.00835	1.00281	0.772456	0.281163	0.151433	0.107252	0.073253	0.0559948	0.0533421	0.999982	1.01321	1.01374	0.764082	0.335626	0.181676	0.128458	0.0836727	0.056681	0.0540655	0.999982	1.00567	0.97732	0.60948	0.245536	0.149568	0.102057	0.0637905	0.0539764	0.0589411	0.999982	0.944926	0.952235	0.556302	0.263778
EUTM	P0ABF4	Ethanolamine utilization protein EutM OS=Escherichia coli (strain K12) GN=eutM PE=1 SV=1	11119.1	Cytosol																															0.999982	1.10178	0.979843	0.765477	0.341394	0.223128	0.150297	0.1259	0.107155	0.109032	0.999982	1.03678	0.996732	0.71656	0.347733
EVGA	P0ACZ4	DNA-binding transcriptional activator EvgA OS=Escherichia coli (strain K12) GN=evgA PE=1 SV=1	26742.6	Cytosol	0.999982	0.873901	0.850238	0.454201	0.0900193	0.0398095	0.0297593	0.0224792	0.0226176	0.0205096	0.999982	0.902562	0.842714	0.445939	0.109734	0.0830618	0.0401817	0.0332013	0.0259913	0.0255266	0.999982	0.941744	0.910518	0.562106	0.147166	0.0638361	0.0458424	0.0390258	0.047635	0.0363663	0.999982	0.932331	0.896976	0.432523	0.147058	0.0809627	0.0514752	0.0464006	0.0380155	0.0368388	0.999982	0.974416	0.946766	0.402693	0.11841
EXBB	P0ABU7	Biopolymer transport protein ExbB OS=Escherichia coli (strain K12) GN=exbB PE=1 SV=1	28161.2	Inner_membrane	0.999982	0.957924	1.04513	0.944991	0.647759	0.354296	0.153338	0.134456	0.100859	0.109208	0.999982	1.16837	1.02499	0.923724	0.568946	0.35435	0.16118	0.112754	0.0971706	0.0958729	0.999982	1.08607	1.02715	0.883132	0.51392	0.293174	0.12834	0.111513	0.0977895	0.093764	0.999982	1.00767	1.04402	0.90913	0.615908	0.358801	0.152383	0.120091	0.0978788	0.0936238	0.999982	0.968742	1.04119	0.908023	0.614208
EXBD	P0ABV2	Biopolymer transport protein ExbD OS=Escherichia coli (strain K12) GN=exbD PE=1 SV=1	17808.5	Inner_membrane	0.999982	0.774904	0.815738	0.752211	0.553758	0.354849	0.224491	0.215296	0.148264	0.152988	0.999982	0.949038	0.948849	0.842219	0.537973	0.308444	0.257507	0.180665	0.161713	0.150267	0.999982	0.998811	1.01181	0.907783	0.609209	0.389574	0.255689	0.244603	0.221944	0.193231	0.999982	0.928708	0.945737	0.761628	0.376335	0.271283	0.187964	0.161198	0.121178	0.109116	0.999982	1.00602	0.990626	0.901338	0.531704
EXUR	P0ACL2	Exu regulon transcriptional regulator OS=Escherichia coli (strain K12) GN=exuR PE=4 SV=1	33139.3	Cytosol	0.999982	1.04015	0.995017	0.555943	0.1609	0.0757758	0.0589636	0.0452509	0.0461126	0.0480694	0.999982	0.986759	0.9332	0.527371	0.139651	0.0879576	0.0621244	0.0447186	0.0506406	0.0542693	0.999982	0.971367	0.88421	0.496015	0.13138	0.0678986	0.047051	0.0443468	0.0450466	0.0411798	0.999982	0.971425	0.96432	0.539151	0.191156	0.103018	0.0693621	0.0602662	0.0518459	0.0888272	0.999982	0.956564	0.910795	0.475472	0.181713
FABA	P0A6Q3	3-hydroxydecanoyl-[acyl-carrier-protein] dehydratase OS=Escherichia coli (strain K12) GN=fabA PE=1 SV=2	21591.5	Cytosol	0.999982	1.23762	1.07844	1.07495	0.831309	0.552131	0.209318	0.0970883	0.0745078	0.0664791	0.999982	1.1577	1.06581	1.04621	0.769701	0.444882	0.202655	0.0911164	0.0781761	0.0678288	0.999982	1.24667	1.049	1.04495	0.771998	0.489107	0.173055	0.0870705	0.0692723	0.064165	0.999982	1.19807	1.04419	1.05662	0.759761	0.502442	0.18089	0.0802354	0.0624292	0.0572453	0.999982	1.12403	0.999994	1.01701	0.77125
FABB	P0A953	3-oxoacyl-[acyl-carrier-protein] synthase 1 OS=Escherichia coli (strain K12) GN=fabB PE=1 SV=1	46594.8	Cytosol	0.999982	1.07037	1.05901	0.993603	0.208759	0.0776154	0.0312874	0.0221252	0.0205693	0.017214	0.999982	1.15296	1.07635	1.01496	0.213913	0.0994774	0.0380584	0.0268257	0.0235543	0.021616	0.999982	1.05683	1.0548	0.941515	0.176128	0.0733483	0.0302779	0.0207015	0.0229657	0.0232997	0.999982	1.12506	1.0816	1.0265	0.1872	0.0945948	0.0417432	0.0326337	0.0278203	0.0308343	0.999982	1.09938	0.99484	0.967512	0.167836
FABD	P0AAI9	Malonyl CoA-acyl carrier protein transacylase OS=Escherichia coli (strain K12) GN=fabD PE=1 SV=2	35889.8	Cytosol	0.999982	0.797143	0.771532	0.767396	0.510833	0.141214	0.0498509	0.0316126	0.0253865	0.0278484	0.999982	0.865063	0.710049	0.756557	0.577783	0.15625	0.0370563	0.0252871	0.0215276	0.0203747	0.999982	0.852079	0.821908	0.814499	0.584483	0.163967	0.0468023	0.0307315	0.0251784	0.0196435	0.999982	0.725503	0.729255	0.723635	0.521606	0.169021	0.0548553	0.0387486	0.0353689	0.0341737	0.999982	0.92489	0.935369	1.00576	0.795436
FABF	P0AAI5	3-oxoacyl-[acyl-carrier-protein] synthase 2 OS=Escherichia coli (strain K12) GN=fabF PE=1 SV=2	47142.4	Cytosol	0.999982	1.10614	1.0423	1.01297	0.786609	0.488314	0.227302	0.0805572	0.0497075	0.0503894	0.999982	1.0444	1.07225	0.981388	0.759191	0.442457	0.222869	0.0838372	0.0557264	0.0538993	0.999982	1.01883	1.0595	0.950735	0.722218	0.403182	0.186571	0.058827	0.0474045	0.0434106	0.999982	1.06927	1.04242	0.982624	0.699451	0.423225	0.202239	0.0537936	0.0359288	0.0370373	0.999982	1.03382	1.05468	0.947594	0.723501
FABG	P0AEK2	3-oxoacyl-[acyl-carrier-protein] reductase FabG OS=Escherichia coli (strain K12) GN=fabG PE=1 SV=1	27835.8	Cytosol	0.999982	1.02564	0.977569	0.841036	0.140137	0.0840002	0.0570972	0.0537345	0.0502975	0.0566133	0.999982	0.990277	0.972803	0.821447	0.187918	0.107984	0.0885133	0.066659	0.0746328	0.0694815	0.999982	0.983496	1.00589	0.827142	0.14537	0.0758136	0.0492894	0.0419067	0.041722	0.0394726	0.999982	0.922224	0.892751	0.791847	0.198404	0.133366	0.106179	0.0935954	0.0886817	0.108996	0.999982	1.01234	1.00479	0.883627	0.187883
FABH	P0A6R0	3-oxoacyl-[acyl-carrier-protein] synthase 3 OS=Escherichia coli (strain K12) GN=fabH PE=1 SV=1	36070.7	Cytosol	0.999982	1.03104	1.07442	0.939906	0.274139	0.0793651	0.0467384	0.0335033	0.0332303	0.0258728	0.999982	1.05878	1.02162	0.917118	0.19068	0.0680033	0.0331035	0.0270004	0.0281785	0.0264743	0.999982	0.950334	0.975006	0.858227	0.162828	0.042867	0.0347796	0.0304402	0.0291147	0.027818	0.999982	0.984712	0.995718	0.893483	0.163986	0.0708343	0.0486079	0.0396799	0.0357907	0.0391962	0.999982	1.03081	0.988243	0.894241	0.161392
FABI	P0AEK4	Enoyl-[acyl-carrier-protein] reductase [NADH] FabI OS=Escherichia coli (strain K12) GN=fabI PE=1 SV=2	30824.1	Cytosol	0.999982	0.993039	1.03228	0.982592	0.430671	0.0632144	0.0393136	0.0339093	0.0270552	0.0285519	0.999982	1.06302	1.03223	0.974774	0.437388	0.0996004	0.0571304	0.0412821	0.0397126	0.0446028	0.999982	1.07979	1.0057	0.972338	0.4306	0.113253	0.0608209	0.0508931	0.054308	0.0602207	0.999982	1.00604	1.02531	0.958682	0.349521	0.103518	0.0764075	0.0474354	0.0446669	0.047737	0.999982	0.955099	0.997776	0.928275	0.332336
FABR	P0ACU5	HTH-type transcriptional repressor FabR OS=Escherichia coli (strain K12) GN=fabR PE=1 SV=2	28140.8	Cytosol	0.999982	0.89827	0.945464	0.633581	0.186101	0.0873853	0.0627992	0.0388991	0.0437384	0.0481294	0.999982	0.936092	0.971968	0.664736	0.217652	0.11148	0.0750064	0.0445669	0.0430673	0.043	0.999982	0.969274	0.958707	0.712942	0.225147	0.0985131	0.0613484	0.0544989	0.0464095	0.0444313
FABZ	P0A6Q6	3-hydroxyacyl-[acyl-carrier-protein] dehydratase FabZ OS=Escherichia coli (strain K12) GN=fabZ PE=1 SV=1	18969.3	Cytosol	0.999982	1.20851	1.01572	0.840602	0.41918	0.228929	0.159013	0.139345	0.117114	0.124889	0.999982	1.10255	1.02974	0.803588	0.371824	0.187968	0.121459	0.0945495	0.0906116	0.0781517	0.999982	1.03742	1.06512	0.765709	0.357084	0.159936	0.113233	0.11371	0.115765	0.0910279	0.999982	1.01584	1.04138	0.751865	0.383953	0.160448	0.161902	0.18667	0.259403	0.211075	0.999982	1.0675	1.02817	0.753631	0.411762
FADA	P21151	3-ketoacyl-CoA thiolase FadA OS=Escherichia coli (strain K12) GN=fadA PE=1 SV=3	43769.6	Cytosol																															0.999982	1.04112	0.933553	0.672805	0.296553	0.17536	0.0696475	0.055894	0.0535191	0.0397434	0.999982	0.998273	0.931294	0.670148	0.287502
FADB	P21177	Fatty acid oxidation complex subunit alpha OS=Escherichia coli (strain K12) GN=fadB PE=1 SV=2	92203.4	Cytosol	0.999982	0.985704	0.955569	0.727753	0.249489	0.111545	0.0580217	0.0528121	0.0463947	0.0390248	0.999982	0.985709	0.902121	0.70036	0.300228	0.161397	0.0620931	0.0499742	0.0453493	0.0390959	0.999982	0.997877	0.938449	0.696051	0.25957	0.118191	0.0560674	0.0455804	0.0464069	0.0370541	0.999982	1.03575	0.9518	0.797869	0.567613	0.374715	0.0706312	0.0521738	0.0561081	0.0523846	0.999982	0.94989	0.835105	0.691537	0.462505
FADD	P69451	Long-chain-fatty-acid--CoA ligase OS=Escherichia coli (strain K12) GN=fadD PE=1 SV=1	69853.8	Cytosol	0.999982	0.987245	0.936619	0.777482	0.154861	0.0661532	0.0574701	0.0455506	0.0484712	0.0481944	0.999982	0.976102	0.977318	0.83279	0.165335	0.109889	0.0629106	0.0302836	0.0271551	0.0221009	0.999982	0.987146	0.99729	0.782861	0.152751	0.072957	0.0516341	0.0403543	0.0422413	0.0390211	0.999982	1.02456	1.03473	0.739176	0.156869	0.0928689	0.0664355	0.0543099	0.0495635	0.0559862	0.999982	1.01103	0.98287	0.688458	0.189844
FADE	Q47146	Acyl-coenzyme A dehydrogenase OS=Escherichia coli (strain K12) GN=fadE PE=2 SV=2	99019.6	Inner_membrane	0.999982	1.03923	0.962944	0.701658	0.242277	0.0952637	0.0692922	0.0484345	0.0467182	0.0405945	0.999982	1.05837	0.939146	0.683402	0.272301	0.14764	0.0884636	0.0689814	0.0514112	0.0500084	0.999982	1.06007	0.930554	0.660796	0.228501	0.0961387	0.0707522	0.0573972	0.049362	0.0492385	0.999982	1.07542	0.911749	0.732115	0.3668	0.189559	0.0897327	0.0680062	0.0560038	0.0606734	0.999982	1.00407	0.835678	0.635582	0.337771
FADH	P42593	2,4-dienoyl-CoA reductase OS=Escherichia coli (strain K12) GN=fadH PE=1 SV=3	78015.0	Cytosol																															0.999982	1.01846	1.01556	0.626586	0.186361	0.105864	0.103359	0.0938359	0.0926475	0.0843121	0.999982	1.00815	0.997421	0.641847	0.228091
FADI	P76503	3-ketoacyl-CoA thiolase FadI OS=Escherichia coli (strain K12) GN=fadI PE=1 SV=1	49594.3	Cytosol																															0.999982	0.98908	0.982267	0.644172	0.188959	0.108292	0.0830956	0.0518194	0.0595338	0.0626423	0.999982	1.00988	1.01083	0.669665	0.230967
FADJ	P77399	Fatty acid oxidation complex subunit alpha OS=Escherichia coli (strain K12) GN=fadJ PE=1 SV=1	86703.5	Cytosol																															0.999982	1.02206	1.01589	0.690252	0.223277	0.11925	0.0894157	0.0592035	0.064242	0.0442999	0.999982	0.986954	0.988523	0.697484	0.228672
FADL	P10384	Long-chain fatty acid transport protein OS=Escherichia coli (strain K12) GN=fadL PE=1 SV=5	51719.8	Outer_membrane	0.999982	1.05546	1.1131	0.962	0.630698	0.445358	0.428091	0.366459	0.325523	0.455745	0.999982	1.04913	1.03769	0.927437	0.605487	0.37627	0.450878	0.329341	0.323219	0.360928	0.999982	1.01931	1.05147	0.903601	0.58321	0.392609	0.351549	0.364552	0.351482	0.374009	0.999982	1.06593	1.10812	0.889335	0.609665	0.434349	0.434213	0.375124	0.356535	0.408079	0.999982	0.979019	0.998643	0.839385	0.619703
FADR	P0A8V6	Fatty acid metabolism regulator protein OS=Escherichia coli (strain K12) GN=fadR PE=1 SV=2	28613.1	Cytosol	0.999982	1.0538	0.985273	0.776757	0.23579	0.102237	0.0586516	0.0459162	0.0585739	0.0760008	0.999982	0.930057	0.927852	0.809435	0.223955	0.0967092	0.0522439	0.0433903	0.0402784	0.0347079	0.999982	0.977448	0.95491	0.777657	0.241361	0.103692	0.0633074	0.0585267	0.0610973	0.0591659	0.999982	0.905491	0.87745	0.663847	0.21101	0.106781	0.0581817	0.0437237	0.0500361	0.059496	0.999982	1.03166	0.98806	0.742609	0.279163
FBAA	P0AB71	Fructose-bisphosphate aldolase class 2 OS=Escherichia coli (strain K12) GN=fbaA PE=1 SV=2	45079.8	Cytosol	0.999982	1.02493	1.00665	0.949191	0.0965651	0.0443469	0.0321682	0.0279211	0.0266475	0.0286288	0.999982	0.959415	1.00011	0.940309	0.0800803	0.0457405	0.0270817	0.0216897	0.0208238	0.02278	0.999982	0.951036	0.989	0.923785	0.0863424	0.0429031	0.0301126	0.0282857	0.0294638	0.0310013	0.999982	1.01719	0.952783	0.936201	0.105789	0.060536	0.0469095	0.0391713	0.0342103	0.0401249	0.999982	1.004	1.04877	0.958728	0.105258
FBAB	P0A991	Fructose-bisphosphate aldolase class 1 OS=Escherichia coli (strain K12) GN=fbaB PE=1 SV=2	41750.7	Cytosol	0.999982	0.979265	0.987266	0.90143	0.628123	0.424417	0.482417	0.450923	0.253886	0.107633	0.999982	1.00794	0.999974	0.937485	0.64253	0.388077	0.522357	0.434452	0.234379	0.0737217	0.999982	0.976875	0.998319	0.898317	0.654579	0.426039	0.478706	0.497297	0.301465	0.0829453	0.999982	0.888243	0.926089	0.837809	0.595398	0.400988	0.45835	0.425532	0.239178	0.0690691	0.999982	0.99364	0.966994	0.905669	0.599884
FBP	P0A993	Fructose-1,6-bisphosphatase class 1 OS=Escherichia coli (strain K12) GN=fbp PE=1 SV=1	42194.4	Cytosol	0.999982	1.00715	1.0048	0.890062	0.547858	0.283844	0.0710258	0.0526593	0.0544702	0.0339107	0.999982	0.991512	1.01708	0.89122	0.60349	0.298093	0.06102	0.0414651	0.0365058	0.0338379	0.999982	1.00402	0.967142	0.881776	0.538267	0.287323	0.0768114	0.0461902	0.0483913	0.0322247	0.999982	1.02926	1.02403	0.905395	0.556126	0.160899	0.0458583	0.0325335	0.0327573	0.0317968	0.999982	0.968281	1.03706	0.86929	0.572309
FDHD	P32177	Sulfur carrier protein FdhD OS=Escherichia coli (strain K12) GN=fdhD PE=1 SV=1	33231.3	Cytosol	0.999982	1.01468	0.997244	0.847686	0.417579	0.248276	0.16208	0.0622169	0.0586342	0.0430589	0.999982	0.968904	0.945313	0.826721	0.343535	0.197126	0.139111	0.0843339	0.0926414	0.101428	0.999982	0.976281	0.983738	0.762157	0.323621	0.156995	0.118775	0.0591468	0.0649931	0.061776	0.999982	1.01912	1.0131	0.858705	0.357921	0.206287	0.141567	0.0891861	0.100964	0.11442	0.999982	1.02717	0.978905	0.804672	0.407196
FDHE	P13024	Protein FdhE OS=Escherichia coli (strain K12) GN=fdhE PE=1 SV=2	38847.1	Cytosol	0.999982	1.03361	0.962738	0.805233	0.295239	0.109921	0.0932602	0.0713657	0.0634791	0.0527874	0.999982	0.996825	1.00881	0.813637	0.282586	0.110357	0.087692	0.062154	0.0525614	0.0490832	0.999982	0.942724	0.954091	0.814951	0.278781	0.114097	0.0770011	0.0681479	0.0567592	0.0477473	0.999982	0.876172	0.877793	0.695802	0.249721	0.105435	0.0664963	0.0489136	0.0447622	0.0477742	0.999982	0.967218	0.91982	0.731913	0.286475
FDNG	P24183	Formate dehydrogenase, nitrate-inducible, major subunit OS=Escherichia coli (strain K12) GN=fdnG PE=1 SV=3	125780.0	Periplasm	0.999982	1.01102	0.985374	0.749593	0.242101	0.114565	0.0745283	0.0675102	0.0566383	0.0514519	0.999982	1.00878	0.97916	0.754053	0.260227	0.137905	0.096533	0.0686061	0.0620906	0.0476862	0.999982	0.976765	0.990575	0.746378	0.244924	0.108043	0.0729208	0.0653761	0.062942	0.0548366	0.999982	0.987113	1.00403	0.684497	0.263209	0.161445	0.12262	0.108172	0.0771296	0.0599155	0.999982	0.96819	0.991457	0.671206	0.269454
FDNH	P0AAJ3	Formate dehydrogenase, nitrate-inducible, iron-sulfur subunit OS=Escherichia coli (strain K12) GN=fdnH PE=1 SV=1	37770.2	Inner_membrane																															0.999982	0.99653	1.00895	0.697407	0.284661	0.166702	0.131429	0.104986	0.0982637	0.0757745	0.999982	0.998476	1.01015	0.664001	0.267921
FDOG	P32176	Formate dehydrogenase-O major subunit OS=Escherichia coli (strain K12) GN=fdoG PE=1 SV=5	127027.0	Periplasm	0.999982	1.01179	1.04117	0.912618	0.634182	0.501763	0.482219	0.466244	0.363526	0.306548	0.999982	1.00153	1.01568	0.928874	0.643547	0.43528	0.507919	0.444404	0.386751	0.289391	0.999982	1.00525	1.03073	0.899771	0.64728	0.437416	0.454854	0.491699	0.471862	0.331779	0.999982	1.04491	1.04837	0.985196	0.720091	0.508879	0.583875	0.552596	0.482043	0.327439	0.999982	0.994381	1.00367	0.950269	0.740926
FDOH	P0AAJ5	Formate dehydrogenase-O iron-sulfur subunit OS=Escherichia coli (strain K12) GN=fdoH PE=1 SV=1	37887.0	Cytosol	0.999982	1.01197	1.03503	0.936633	0.727823	0.527506	0.602341	0.567155	0.486795	0.435649	0.999982	1.09149	0.997714	1.03396	0.716986	0.587417	0.627002	0.606797	0.477431	0.407471	0.999982	1.00944	1.02128	0.929456	0.736154	0.519707	0.615201	0.668872	0.63887	0.432498	0.999982	1.01755	1.03878	0.948297	0.752256	0.525885	0.631947	0.578014	0.525136	0.34777	0.999982	1.07011	0.999966	0.987184	0.742061
FDOI	P0AEL0	Formate dehydrogenase, cytochrome b556(fdo) subunit OS=Escherichia coli (strain K12) GN=fdoI PE=1 SV=1	26995.8	Inner_membrane	0.999982	1.02226	1.00572	0.831887	0.435518	0.292512	0.304121	0.280379	0.250499	0.32899	0.999982	1.03589	0.998204	0.836991	0.435023	0.328067	0.306636	0.262424	0.2677	0.289661	0.999982	1.00951	0.987531	0.895719	0.50052	0.291792	0.311129	0.345616	0.351661	0.398428	0.999982	1.01166	1.01503	0.811906	0.445777	0.32877	0.402056	0.400341	0.359136	0.410571	0.999982	0.989969	0.97252	0.863534	0.490409
FDX	P0A9R4	2Fe-2S ferredoxin OS=Escherichia coli (strain K12) GN=fdx PE=1 SV=2	13409.5	Cytosol	0.999982	0.852797	0.854069	0.834078	0.523818	0.380422	0.398762	0.426151	0.373874	0.56754	0.999982	0.943687	0.942639	0.868216	0.539185	0.376219	0.461956	0.412182	0.423881	0.539674	0.999982	0.990053	0.964369	0.90825	0.612327	0.409557	0.454085	0.521468	0.560706	0.665171	0.999982	0.926591	0.931984	0.850813	0.606373	0.479921	0.572166	0.540443	0.498288	0.614563	0.999982	1.00811	0.987889	0.969577	0.654164
FECA	P13036	Fe(3+) dicitrate transport protein FecA OS=Escherichia coli (strain K12) GN=fecA PE=1 SV=2	90768.9	Outer_membrane	0.999982	1.10989	1.06642	1.03988	0.762736	0.598152	0.472638	0.386343	0.338783	0.507297	0.999982	1.07965	1.03356	0.946873	0.68693	0.548358	0.515391	0.371263	0.385396	0.473395	0.999982	1.05906	1.05441	0.942492	0.712675	0.503219	0.42682	0.412838	0.387379	0.464819	0.999982	1.11112	1.10914	0.916409	0.661209	0.457641	0.444309	0.372077	0.34175	0.40933	0.999982	0.978035	0.955578	0.840795	0.697754
FECB	P15028	Fe(3+) dicitrate-binding periplasmic protein OS=Escherichia coli (strain K12) GN=fecB PE=2 SV=3	36104.7	Periplasm	0.999982	0.868073	0.915958	0.812774	0.551042	0.163091	0.0929926	0.0641186	0.0617539	0.0560159	0.999982	0.847212	0.831251	0.766411	0.476151	0.169212	0.0903721	0.0596338	0.0577944	0.054247	0.999982	0.957275	0.936944	0.906199	0.583251	0.210823	0.0927428	0.0878818	0.0790886	0.0718783	0.999982	0.919711	0.890537	0.890036	0.437473	0.162134	0.0895502	0.0674889	0.0673155	0.0804728	0.999982	0.994065	0.95651	0.968357	0.489045
FECE	P15031	Fe(3+) dicitrate transport ATP-binding protein FecE OS=Escherichia coli (strain K12) GN=fecE PE=2 SV=1	29317.3	Cytosol	0.999982	0.928364	0.91194	0.638218	0.188073	0.0885951	0.0685571	0.0594786	0.0595987	0.0661761	0.999982	0.902645	0.892664	0.609869	0.169594	0.0848519	0.0615362	0.0552085	0.0514396	0.0482285	0.999982	0.958746	0.927982	0.603029	0.167798	0.0683858	0.0538628	0.049302	0.0594168	0.0498993	0.999982	0.962642	0.977144	0.618746	0.209016	0.11721	0.075719	0.0539959	0.053732	0.0502647	0.999982	0.980891	1.00239	0.575364	0.191816
FEOA	P0AEL3	Fe(2+) transport protein A OS=Escherichia coli (strain K12) GN=feoA PE=1 SV=1	9339.18	Cytosol	0.999982	0.887299	0.889269	0.635933	0.206162	0.0901947	0.0816461	0.0621328	0.0658583	0.0512238	0.999982	1.01077	0.989263	0.753234	0.228112	0.091913	0.0685449	0.0481717	0.0464761	0.0419864	0.999982	0.996009	0.967798	0.700145	0.211498	0.0901224	0.0632653	0.0575748	0.0609199	0.0598465
FEOB	P33650	Fe(2+) transporter FeoB OS=Escherichia coli (strain K12) GN=feoB PE=1 SV=1	90144.7	Inner_membrane	0.999982	1.08034	1.04111	0.86923	0.193631	0.0943285	0.0614892	0.0497808	0.0472766	0.0397636	0.999982	1.06858	1.01132	0.869897	0.1979	0.150876	0.0758751	0.0564432	0.0497247	0.0482339	0.999982	1.0337	1.01688	0.818223	0.182115	0.0847349	0.0637846	0.0555941	0.0622309	0.0526021	0.999982	1.02867	0.990751	0.784993	0.218925	0.113054	0.107165	0.07904	0.0860945	0.0637096	0.999982	1.00227	0.963248	0.697897	0.186553
FEOC	P64638	Probable [Fe-S]-dependent transcriptional repressor FeoC OS=Escherichia coli (strain K12) GN=feoC PE=1 SV=1	9569.9	Cytosol	0.999982	0.896666	0.875686	0.696854	0.24329	0.129508	0.115099	0.0935405	0.113651	0.143582	0.999982	0.981873	0.935546	0.73076	0.268787	0.144753	0.130398	0.116921	0.137716	0.196696	0.999982	0.967694	0.932216	0.768724	0.294031	0.149737	0.150987	0.145769	0.185582	0.21428	0.999982	0.975374	0.962467	0.67023	0.244307	0.157031	0.130367	0.107727	0.105225	0.116461	0.999982	0.995555	1.01173	0.720953	0.269135
FEPA	P05825	Ferrienterobactin receptor OS=Escherichia coli (strain K12) GN=fepA PE=1 SV=2	89732.9	Outer_membrane	0.999982	1.05064	1.00014	0.921914	0.522869	0.351248	0.317722	0.259537	0.220706	0.287922	0.999982	1.00353	1.01962	0.903596	0.521476	0.328293	0.323407	0.250252	0.24374	0.305662	0.999982	0.988338	1.08728	0.872519	0.515015	0.312419	0.247651	0.233661	0.249937	0.303712	0.999982	1.0638	1.09118	0.848458	0.450833	0.278673	0.244583	0.226814	0.213761	0.266943	0.999982	0.976597	0.978513	0.768495	0.414476
FEPB	P0AEL6	Ferrienterobactin-binding periplasmic protein OS=Escherichia coli (strain K12) GN=fepB PE=1 SV=1	37241.1	Periplasm	0.999982	0.978563	0.963859	0.746461	0.229318	0.087327	0.0683782	0.0495203	0.0558904	0.046338	0.999982	0.957452	0.925033	0.707116	0.20652	0.11019	0.0792265	0.0577405	0.0581994	0.061483	0.999982	0.984938	0.975527	0.732314	0.208458	0.0822157	0.057913	0.0502462	0.0525662	0.0446601	0.999982	0.991291	1.02343	0.736345	0.233229	0.134257	0.0869441	0.0734311	0.0602752	0.0609911	0.999982	1.03923	1.02123	0.754984	0.201598
FEPC	P23878	Ferric enterobactin transport ATP-binding protein FepC OS=Escherichia coli (strain K12) GN=fepC PE=2 SV=2	31769.9	Cytosol	0.999982	0.98846	0.977672	0.722345	0.204363	0.0810721	0.0581753	0.0559539	0.0407005	0.043093	0.999982	0.998647	0.971259	0.729322	0.22148	0.126386	0.0739056	0.0496864	0.0510517	0.0443876	0.999982	0.993637	0.971224	0.72704	0.210319	0.0913869	0.0634375	0.0595093	0.062905	0.0589233
FETA	P77279	Probable iron export ATP-binding protein FetA OS=Escherichia coli (strain K12) GN=fetA PE=1 SV=1	28001.0	Inner_membrane																															0.999982	1.00448	1.01163	0.663156	0.226949	0.128855	0.0858211	0.0625714	0.0595284	0.0544191	0.999982	1.04779	1.01023	0.652415	0.237746
FETB	P77307	Probable iron export permease protein FetB OS=Escherichia coli (strain K12) GN=fetB PE=1 SV=2	31984.1	Inner_membrane	0.999982	1.15179	0.98244	0.852572	0.398394	0.184105	0.116181	0.0807568	0.0688401	0.0723501	0.999982	1.01394	1.00315	0.781198	0.349821	0.168359	0.116242	0.0781567	0.0654256	0.0573536	0.999982	1.1297	0.998171	0.839306	0.413418	0.186455	0.122271	0.108244	0.078299	0.076653	0.999982	1.0923	1.00482	0.767772	0.350044	0.186533	0.117487	0.0899096	0.0780991	0.0705006	0.999982	1.02424	1.01825	0.732574	0.361791
FFH	P0AGD7	Signal recognition particle protein OS=Escherichia coli (strain K12) GN=ffh PE=1 SV=1	59666.3	Cytosol	0.999982	1.05198	1.05715	0.849285	0.111366	0.0625556	0.047098	0.0410479	0.0377932	0.0400924	0.999982	1.08451	0.984325	0.891327	0.112645	0.111451	0.044306	0.0341128	0.0337046	0.0407934	0.999982	0.964807	0.981457	0.79025	0.0740344	0.0394069	0.0320271	0.0275933	0.0269597	0.0297463	0.999982	1.02518	1.00924	0.812057	0.0991989	0.0634682	0.0434197	0.0395956	0.0358737	0.0380099	0.999982	1.08992	0.946745	0.850079	0.0968929
FHUA	P06971	Ferrichrome-iron receptor OS=Escherichia coli (strain K12) GN=fhuA PE=1 SV=2	91525.9	Outer_membrane	0.999982	1.08026	1.0524	0.973078	0.700154	0.582299	0.4947	0.415843	0.347691	0.458287	0.999982	1.07774	1.07138	0.984024	0.696648	0.536002	0.50797	0.384027	0.373909	0.416338	0.999982	1.03546	1.1112	0.946394	0.705401	0.483016	0.457772	0.42373	0.401558	0.428472	0.999982	1.13632	1.15793	0.940422	0.694122	0.494377	0.48664	0.412496	0.377762	0.456318	0.999982	0.992554	0.977257	0.832483	0.611746
FHUC	P07821	Iron(3+)-hydroxamate import ATP-binding protein FhuC OS=Escherichia coli (strain K12) GN=fhuC PE=1 SV=3	30586.3	Cytosol	0.999982	1.03314	0.943938	0.941102	0.624505	0.328344	0.142664	0.042586	0.0460079	0.0314596	0.999982	0.999637	0.89608	0.884504	0.574543	0.319593	0.136572	0.0577004	0.0522536	0.0472324	0.999982	0.96854	0.884941	0.92507	0.618009	0.347749	0.125366	0.0407609	0.0470189	0.0313563
FHUD	P07822	Iron(3+)-hydroxamate-binding protein FhuD OS=Escherichia coli (strain K12) GN=fhuD PE=1 SV=3	34867.3	Periplasm	0.999982	1.01441	1.00059	0.859859	0.464198	0.192445	0.128228	0.0719043	0.0734569	0.0736779	0.999982	0.993964	0.978933	0.851052	0.393817	0.164536	0.127429	0.0775762	0.0621449	0.0598074	0.999982	0.989421	0.975697	0.79766	0.312213	0.140864	0.0872393	0.0699044	0.06568	0.0500835
FIC	P20605	Probable adenosine monophosphate-protein transferase fic OS=Escherichia coli (strain K12) GN=fic PE=1 SV=1	24434.5	Cytosol	0.999982	1.00537	0.980605	0.74937	0.228074	0.0898066	0.0656847	0.0512568	0.0459282	0.0472943	0.999982	1.02245	0.996395	0.783723	0.243646	0.0959149	0.0718372	0.0541146	0.0523181	0.0450082	0.999982	0.993105	0.974538	0.758233	0.228126	0.0939928	0.0660602	0.0565286	0.0579245	0.0517434
FIS	P0A6R3	DNA-binding protein Fis OS=Escherichia coli (strain K12) GN=fis PE=1 SV=1	12836.9	Cytosol	0.999982	0.797968	0.805212	0.714439	0.394451	0.22118	0.191478	0.193047	0.202396	0.305371	0.999982	0.945166	0.938575	0.821093	0.503461	0.293885	0.255671	0.216785	0.264559	0.311041	0.999982	0.98623	0.963659	0.883493	0.517966	0.299957	0.245452	0.267812	0.315156	0.369622	0.999982	0.906005	0.881238	0.72511	0.375342	0.248664	0.213756	0.173616	0.190156	0.214996	0.999982	0.971913	0.96176	0.773003	0.408501
FIU	P75780	Catecholate siderophore receptor Fiu OS=Escherichia coli (strain K12) GN=fiu PE=1 SV=1	88268.4	Outer_membrane	0.999982	1.03103	1.03838	0.866163	0.502275	0.354076	0.324509	0.276254	0.256007	0.328681	0.999982	1.06254	1.0737	0.954259	0.600844	0.372442	0.349095	0.281296	0.26125	0.295555	0.999982	1.01413	1.07017	0.852275	0.579074	0.355212	0.344943	0.318053	0.308909	0.308002	0.999982	1.0195	1.06888	0.784473	0.461668	0.314257	0.325555	0.265185	0.233805	0.262282	0.999982	0.97987	0.957388	0.730143	0.40397
FKLB	P0A9L3	FKBP-type 22 kDa peptidyl-prolyl cis-trans isomerase OS=Escherichia coli (strain K12) GN=fklB PE=1 SV=2	23577.5	Cytosol	0.999982	0.917555	0.902609	0.400098	0.10495	0.0582576	0.0473044	0.0462441	0.0492315	0.075819	0.999982	0.931925	0.914599	0.436398	0.119064	0.088964	0.0533594	0.0530855	0.0559622	0.0695009	0.999982	0.95219	0.946511	0.425914	0.128474	0.0777104	0.0593162	0.0627678	0.0740094	0.0835359	0.999982	0.859362	0.883942	0.307616	0.0995089	0.063014	0.054741	0.0539155	0.0571116	0.0675536	0.999982	0.961483	0.983007	0.322844	0.100871
FKPA	P45523	FKBP-type peptidyl-prolyl cis-trans isomerase FkpA OS=Escherichia coli (strain K12) GN=fkpA PE=1 SV=1	37343.2	Periplasm	0.999982	0.890177	0.893124	0.85543	0.681357	0.547005	0.563539	0.545419	0.483701	0.607526	0.999982	0.957571	0.996967	0.940086	0.868728	0.571759	0.741254	0.644013	0.678492	0.71493	0.999982	0.996185	0.996755	0.941109	0.841719	0.601035	0.656394	0.717389	0.744517	0.770872	0.999982	0.936407	0.927058	0.928178	0.791979	0.615924	0.729514	0.686932	0.680678	0.706057	0.999982	1.02711	0.997847	1.06667	0.940763
FKPB	P0AEM0	FKBP-type 16 kDa peptidyl-prolyl cis-trans isomerase OS=Escherichia coli (strain K12) GN=fkpB PE=1 SV=2	16987.6	Cytosol	0.999982	0.990275	0.983804	0.668248	0.192104	0.0814589	0.0568166	0.0453731	0.0420869	0.0563059	0.999982	1.0174	1.02404	0.650929	0.180585	0.0811454	0.0570586	0.0502563	0.0535977	0.0632036	0.999982	1.00526	1.0087	0.66256	0.204213	0.0852931	0.0641182	0.0625124	0.0681364	0.069419	0.999982	1.00708	1.02466	0.625222	0.216858	0.127195	0.0906881	0.0689234	0.0663958	0.0764895	0.999982	1.00696	0.990109	0.540844	0.18566
FLDA	P61949	Flavodoxin 1 OS=Escherichia coli (strain K12) GN=fldA PE=1 SV=2	21958.1	Cytosol	0.999982	0.905109	0.918076	0.543943	0.45066	0.357711	0.308037	0.207312	0.131237	0.138072	0.999982	0.961331	0.93628	0.578911	0.495936	0.326736	0.315262	0.2141	0.140056	0.12932	0.999982	0.922673	0.917792	0.589899	0.455982	0.330625	0.263161	0.183382	0.129489	0.114332	0.999982	0.91588	0.933921	0.58817	0.452704	0.312162	0.261907	0.164127	0.117707	0.115981	0.999982	0.972849	0.982579	0.592163	0.558952
FLGH	P0A6S0	Flagellar L-ring protein OS=Escherichia coli (strain K12) GN=flgH PE=3 SV=1	25803.2	Outer_membrane																															0.999982	1.02898	1.00527	0.691297	0.260439	0.147749	0.097106	0.077186	0.0693139	0.068259	0.999982	1.03384	1.01062	0.739381	0.317736
FLIY	P0AEM9	L-cystine-binding protein FliY OS=Escherichia coli (strain K12) GN=fliY PE=1 SV=1	34979.4	Periplasm	0.999982	0.826448	0.761481	0.792212	0.582508	0.306222	0.214976	0.219396	0.239533	0.372012	0.999982	0.910368	0.855734	0.842259	0.693427	0.29325	0.229808	0.235236	0.307151	0.401407	0.999982	0.975044	0.931919	0.873878	0.736704	0.380993	0.228829	0.292256	0.378112	0.465918	0.999982	0.854388	0.840907	0.854871	0.658452	0.330137	0.200712	0.212297	0.292081	0.364379	0.999982	0.981746	0.878874	0.940636	0.735923
FLU	P39180	Antigen 43 OS=Escherichia coli (strain K12) GN=flu PE=1 SV=3	112776.0	Outer_membrane	0.999982	1.00458	1.00751	0.944425	0.986848	0.713368	0.713169	0.652707	0.584587	0.797369	0.999982	1.03337	0.988181	1.00388	0.964135	0.65443	0.721567	0.560731	0.53147	0.633343	0.999982	0.99743	0.983303	0.974911	1.2137	0.844507	0.822472	0.868483	0.889871	1.01238	0.999982	1.01146	1.00073	0.830725	1.35731	1.00452	1.01187	0.974285	0.90672	1.0399	0.999982	1.028	1.01078	0.891116	1.23722
FMT	P23882	Methionyl-tRNA formyltransferase OS=Escherichia coli (strain K12) GN=fmt PE=1 SV=4	37984.5	Cytosol	0.999982	0.995552	0.993283	0.881181	0.129567	0.045225	0.0328732	0.0279272	0.023691	0.0240285	0.999982	0.928905	0.917971	0.86825	0.203362	0.103717	0.0445733	0.0330169	0.0384833	0.0363082	0.999982	1.10379	0.938548	0.93401	0.200147	0.0943256	0.0444037	0.0398288	0.0379129	0.0345401	0.999982	1.08342	0.928891	0.91056	0.163753	0.0845668	0.0527301	0.0406628	0.0374514	0.0294628	0.999982	0.976064	0.989607	0.846212	0.178231
FNR	P0A9E5	Fumarate and nitrate reduction regulatory protein OS=Escherichia coli (strain K12) GN=fnr PE=1 SV=1	31442.7	Cytosol	0.999982	1.01911	1.01042	0.765441	0.144254	0.0728188	0.0459603	0.0428256	0.0371936	0.0456291	0.999982	1.04243	1.035	0.778188	0.124245	0.0565632	0.0299383	0.023158	0.0259864	0.0250177	0.999982	0.983737	1.01615	0.707655	0.133012	0.0621594	0.0457219	0.0352539	0.0380067	0.0446503	0.999982	0.945259	0.975401	0.719768	0.154924	0.0736101	0.0561376	0.0506367	0.0473259	0.0553733	0.999982	0.980643	0.941452	0.685574	0.127636
FOCA	P0AC23	Probable formate transporter 1 OS=Escherichia coli (strain K12) GN=focA PE=1 SV=1	33546.7	Inner_membrane	0.999982	0.964267	0.967979	0.829861	0.448913	0.308043	0.341457	0.28213	0.0959906	0.0528422	0.999982	1.02766	0.988598	0.846868	0.499276	0.568697	0.381741	0.297856	0.108486	0.0655884	0.999982	0.986635	1.01883	0.807659	0.432569	0.242526	0.304841	0.275961	0.109497	0.0872723	0.999982	1.0098	1.00365	0.800722	0.503683	0.362251	0.375777	0.359822	0.0900268	0.0575299	0.999982	0.995366	1.02236	0.735823	0.471621
FOLA	P0ABQ4	Dihydrofolate reductase OS=Escherichia coli (strain K12) GN=folA PE=1 SV=1	19476.9	Cytosol	0.999982	0.941209	0.920595	0.631892	0.167621	0.0665137	0.0663471	0.0609663	0.0588366	0.0555117	0.999982	0.923653	0.84542	0.556681	0.146877	0.0901895	0.054377	0.0497096	0.0512977	0.0583327	0.999982	0.907962	0.884203	0.589354	0.173512	0.0919095	0.078852	0.0724292	0.0833997	0.0887959	0.999982	0.971404	0.973617	0.633158	0.229351	0.147338	0.115988	0.113077	0.101849	0.113713	0.999982	0.925906	0.938325	0.67043	0.268057
FOLB	P0AC16	Dihydroneopterin aldolase OS=Escherichia coli (strain K12) GN=folB PE=1 SV=1	15043.0	Cytosol	0.999982	1.1824	1.01102	0.948748	0.665484	0.450048	0.34013	0.267106	0.255369	0.304198	0.999982	1.05146	1.00183	0.916487	0.566732	0.350766	0.288235	0.23841	0.234455	0.250559	0.999982	0.96577	0.97213	0.882817	0.64043	0.39349	0.30787	0.305886	0.308519	0.299235	0.999982	1.03316	0.983369	0.912792	0.629075	0.428129	0.338813	0.326147	0.298732	0.318879	0.999982	1.03722	0.994208	0.952435	0.626765
FOLC	P08192	Dihydrofolate synthase/folylpolyglutamate synthase OS=Escherichia coli (strain K12) GN=folC PE=1 SV=2	49215.1	Cytosol	0.999982	1.02333	1.04248	0.588684	0.130367	0.0715721	0.047018	0.0434187	0.0367077	0.0384453	0.999982	1.02796	1.01552	0.638033	0.128045	0.105643	0.039154	0.0326255	0.0303408	0.0319208	0.999982	1.00448	1.01592	0.614812	0.164051	0.0836658	0.0614804	0.0541167	0.0511852	0.0477156	0.999982	0.925205	0.93136	0.50123	0.127984	0.079899	0.0620171	0.0453533	0.0360023	0.0355569	0.999982	1.02477	1.00841	0.555333	0.168131
FOLD	P24186	Bifunctional protein FolD OS=Escherichia coli (strain K12) GN=folD PE=1 SV=4	34059.4	Cytosol	0.999982	1.01925	1.04792	0.941792	0.638538	0.484859	0.425988	0.161052	0.0538968	0.0513365	0.999982	1.02954	1.009	0.966248	0.673091	0.496667	0.465962	0.147712	0.068409	0.0643733	0.999982	1.03338	1.08834	0.908329	0.599471	0.369405	0.347671	0.133938	0.0539661	0.0457275	0.999982	0.985112	1.03065	0.910944	0.623616	0.43278	0.450289	0.141006	0.0464012	0.0426014	0.999982	1.02196	1.00668	0.915484	0.678464
FOLE	P0A6T5	GTP cyclohydrolase 1 OS=Escherichia coli (strain K12) GN=folE PE=1 SV=2	27449.8	Cytosol	0.999982	0.99424	1.05543	0.934952	0.714711	0.473512	0.515095	0.475076	0.416627	0.48494	0.999982	0.971476	1.02916	0.932676	0.631112	0.363464	0.48339	0.420939	0.414733	0.406562	0.999982	0.987351	1.02838	0.90596	0.588838	0.341524	0.373916	0.383521	0.424994	0.384575	0.999982	0.967464	1.01741	0.916038	0.640312	0.407778	0.439034	0.401896	0.384469	0.356458	0.999982	0.963824	0.995828	0.862935	0.577723
FOLM	P0AFS3	Dihydromonapterin reductase OS=Escherichia coli (strain K12) GN=folM PE=1 SV=1	29023.4	Cytosol	0.999982	0.903635	0.898163	0.767918	0.39666	0.33029	0.425552	0.297912	0.0472725	0.0473096	0.999982	0.930113	0.87709	0.705973	0.496402	0.312766	0.462778	0.262411	0.0508782	0.0551947	0.999982	0.919321	0.92737	0.826286	0.473409	0.301477	0.403174	0.279799	0.0492132	0.0479088	0.999982	0.888612	0.876297	0.689144	0.370428	0.256576	0.296383	0.197919	0.0562447	0.0540713	0.999982	0.999423	1.01597	0.736148	0.392507
FOLP	P0AC13	Dihydropteroate synthase OS=Escherichia coli (strain K12) GN=folP PE=1 SV=1	33745.9	Cytosol	0.999982	1.07624	1.01881	0.944154	0.486981	0.0958245	0.0652579	0.0475674	0.048268	0.040699	0.999982	0.992509	0.977236	0.859741	0.387136	0.211974	0.0712017	0.0560959	0.0531426	0.0497999	0.999982	0.988933	0.900487	0.834308	0.372041	0.115571	0.0905046	0.138547	0.086719	0.147378	0.999982	0.923447	0.893697	0.80432	0.356204	0.0927379	0.0663075	0.0488917	0.0521226	0.0460837	0.999982	0.993487	0.960712	0.834523	0.359282
FOLX	P0AC19	Dihydroneopterin triphosphate 2'-epimerase OS=Escherichia coli (strain K12) GN=folX PE=1 SV=2	15448.4	Cytosol	0.999982	1.01798	0.989394	0.898721	0.699663	0.499423	0.395419	0.322895	0.197178	0.10009	0.999982	1.01263	1.04288	0.989032	0.747359	0.507342	0.435486	0.32218	0.230206	0.0807471	0.999982	0.996061	1.01767	0.933691	0.657546	0.437569	0.33116	0.315698	0.232944	0.10244	0.999982	1.07189	1.07562	0.982619	0.65896	0.444375	0.392134	0.293748	0.209682	0.0874092	0.999982	0.988041	1.01554	0.861264	0.667765
FPR	P28861	Ferredoxin--NADP reductase OS=Escherichia coli (strain K12) GN=fpr PE=1 SV=4	30597.3	Cytosol	0.999982	1.02511	1.0119	0.732661	0.26518	0.11213	0.0659509	0.0511298	0.0548782	0.0605972	0.999982	1.01036	0.996041	0.709352	0.275894	0.126758	0.0674832	0.0470818	0.0426676	0.0433835	0.999982	1.01344	1.00989	0.723157	0.297989	0.142144	0.0696181	0.0628883	0.066117	0.0597641	0.999982	0.997036	0.98476	0.685288	0.284698	0.143654	0.103516	0.0766842	0.0745907	0.0868797	0.999982	1.03823	0.991468	0.693176	0.294416
FRDA	P00363	Fumarate reductase flavoprotein subunit OS=Escherichia coli (strain K12) GN=frdA PE=1 SV=3	72687.3	Cytosol	0.999982	1.10797	1.07831	0.947609	0.527	0.19078	0.0519619	0.0477583	0.0349121	0.0366582	0.999982	0.984016	1.04105	0.908779	0.494063	0.202914	0.0673306	0.0489673	0.0427825	0.0471447	0.999982	0.987075	1.03746	0.866612	0.502557	0.197482	0.0674113	0.0538117	0.0470642	0.0596914	0.999982	1.04993	1.06228	1.00164	0.643709	0.327663	0.0707378	0.0577018	0.0484571	0.0875756	0.999982	0.996086	1.01377	0.926478	0.617518
FRDB	P0AC47	Fumarate reductase iron-sulfur subunit OS=Escherichia coli (strain K12) GN=frdB PE=1 SV=2	30940.7	Cytosol	0.999982	0.950361	0.941477	0.762011	0.359475	0.158587	0.0811508	0.0601141	0.0506844	0.0612314	0.999982	1.02477	0.979363	0.81714	0.357673	0.150561	0.0637832	0.0479977	0.0426898	0.0541517	0.999982	0.980502	0.972559	0.773984	0.309945	0.13123	0.0709868	0.0565773	0.0575005	0.0509772	0.999982	1.03651	0.992378	0.853611	0.531001	0.261944	0.0778485	0.0578344	0.057696	0.0556309	0.999982	1.01573	1.00235	0.897067	0.515917
FRDC	P0A8Q0	Fumarate reductase subunit C OS=Escherichia coli (strain K12) GN=frdC PE=1 SV=1	17296.9	Inner_membrane																															0.999982	1.0022	0.988565	0.693443	0.272043	0.176995	0.140574	0.125419	0.123104	0.105596	0.999982	0.978144	0.994952	0.719975	0.412764
FRDD	P0A8Q3	Fumarate reductase subunit D OS=Escherichia coli (strain K12) GN=frdD PE=1 SV=1	13842.6	Inner_membrane	0.999982	1.02066	0.955328	0.780818	0.3334	0.171142	0.173041	0.171519	0.150759	0.181533	0.999982	1.08986	0.993944	0.767253	0.28938	0.129754	0.138608	0.117239	0.12019	0.102165	0.999982	1.11667	1.02423	0.781576	0.30975	0.166444	0.152045	0.147038	0.143256	0.146484	0.999982	0.988902	1.11483	0.803826	0.445246	0.317506	0.342665	0.32765	0.29469	0.323209	0.999982	1.04475	0.973507	0.759564	0.435252
FRE	P0AEN1	NAD(P)H-flavin reductase OS=Escherichia coli (strain K12) GN=fre PE=1 SV=2	28000.5	Cytosol	0.999982	1.08222	1.01285	0.586752	0.162296	0.0985629	0.0460812	0.0417665	0.0355663	0.0336112	0.999982	1.03554	1.01704	0.588409	0.16796	0.121484	0.0742285	0.064801	0.0552699	0.0431293	0.999982	0.996331	0.981709	0.571741	0.159813	0.0750847	0.0620645	0.0467322	0.0524921	0.0471904	0.999982	0.992181	0.977824	0.455961	0.141305	0.0894705	0.0512068	0.0370958	0.0330377	0.0424351	0.999982	0.989565	0.963839	0.562552	0.211983
FRLR	P45544	Probable fructoselysine utilization operon transcriptional repressor OS=Escherichia coli (strain K12) GN=frlR PE=2 SV=2	31525.8	Cytosol	0.999982	0.99943	1.02193	0.64618	0.189838	0.0993681	0.0615566	0.0515356	0.0515892	0.0506138	0.999982	0.968826	0.967338	0.60474	0.187682	0.108214	0.0653043	0.0432515	0.0491771	0.0392277	0.999982	0.963935	1.00606	0.612669	0.165222	0.0701166	0.0564279	0.0421558	0.0480039	0.0408237	0.999982	1.00226	0.987109	0.606877	0.211219	0.121318	0.0793792	0.0585916	0.0555628	0.0510795	0.999982	0.984846	0.976433	0.568252	0.195943
FRMA	P25437	S-(hydroxymethyl)glutathione dehydrogenase OS=Escherichia coli (strain K12) GN=frmA PE=1 SV=3	44487.3	Cytosol	0.999982	1.06168	1.04413	0.931719	0.328967	0.0865478	0.0628387	0.0511067	0.0462449	0.058268	0.999982	1.07308	1.05009	0.959589	0.30294	0.0789649	0.0408034	0.029388	0.0271217	0.0250002	0.999982	1.02699	1.0379	0.867517	0.294849	0.0682276	0.0426393	0.037112	0.034299	0.0331359	0.999982	1.05137	1.06215	0.909452	0.268401	0.0817029	0.0508382	0.0388831	0.0338589	0.0350153	0.999982	1.05171	1.00478	0.804823	0.251167
FRMB	P51025	S-formylglutathione hydrolase FrmB OS=Escherichia coli (strain K12) GN=frmB PE=1 SV=2	34325.4	Cytosol	0.999982	0.995306	0.98476	0.55749	0.201054	0.10686	0.0568928	0.0415554	0.0333419	0.0374678	0.999982	0.959906	0.940312	0.569036	0.135524	0.0687926	0.0446128	0.0324944	0.0280466	0.028731	0.999982	0.976326	0.981177	0.568943	0.13541	0.0521442	0.0402603	0.0313095	0.0283091	0.0253699	0.999982	0.995535	1.00762	0.649345	0.248493	0.149251	0.126084	0.0572437	0.0581431	0.0590253	0.999982	0.946739	0.911508	0.445524	0.128361
FRMR	P0AAP3	Transcriptional repressor FrmR OS=Escherichia coli (strain K12) GN=frmR PE=1 SV=1	11342.0	Cytosol	0.999982	0.953469	0.918976	0.730139	0.250955	0.145198	0.104138	0.096166	0.0809369	0.101765	0.999982	1.5273	0.887296	0.82075	0.26653	0.156928	0.168354	0.132712	0.140836	0.166194	0.999982	1.28386	0.908384	0.797889	0.265365	0.129022	0.132403	0.14191	0.153822	0.169141	0.999982	1.28082	0.913064	0.736231	0.288315	0.184296	0.177122	0.17985	0.197765	0.236907	0.999982	1.20531	0.988016	0.731656	0.288648
FRR	P0A805	Ribosome-recycling factor OS=Escherichia coli (strain K12) GN=frr PE=1 SV=1	24349.5	Cytosol	0.999982	0.985569	0.96495	0.729925	0.221282	0.114987	0.126497	0.169326	0.212755	0.368253	0.999982	0.93131	0.917871	0.702097	0.192831	0.191897	0.126256	0.162197	0.207025	0.320617	0.999982	0.89691	0.903819	0.703251	0.202187	0.110785	0.106381	0.160837	0.229	0.320741	0.999982	0.999578	0.951484	0.71809	0.203206	0.121157	0.108047	0.144797	0.184814	0.26706	0.999982	0.949858	0.977389	0.669306	0.234864
FRSA	P04335	Esterase FrsA OS=Escherichia coli (strain K12) GN=frsA PE=3 SV=2	50987.3	Cytosol	0.999982	0.95885	0.976334	0.464454	0.128698	0.0628799	0.046065	0.0395689	0.0355745	0.0416061	0.999982	1.04522	0.953177	0.513274	0.124803	0.073778	0.0456227	0.032243	0.0253802	0.0242823	0.999982	0.993925	0.921328	0.46814	0.119132	0.05946	0.0383132	0.0340794	0.0375508	0.035815	0.999982	1.00264	0.93103	0.374722	0.10425	0.0650227	0.0441312	0.0375835	0.0364835	0.0454952	0.999982	0.998296	1.00443	0.378175	0.134413
FRUA	P20966	PTS system fructose-specific EIIB'BC component OS=Escherichia coli (strain K12) GN=fruA PE=1 SV=1	64927.8	Inner_membrane	0.999982	0.987054	1.03962	0.944786	0.17639	0.0691871	0.0374946	0.0285247	0.0273451	0.032386	0.999982	1.01751	1.06194	0.925863	0.186741	0.0633785	0.0552897	0.0389534	0.0421723	0.0262305	0.999982	0.979963	1.03157	0.887757	0.192769	0.0793956	0.0594013	0.0333009	0.033424	0.0379104	0.999982	1.02557	1.06732	0.970744	0.158271	0.0823674	0.0426548	0.0349643	0.0292534	0.0297011	0.999982	1.00935	1.00057	0.979225	0.181203
FRUB	P69811	Multiphosphoryl transfer protein OS=Escherichia coli (strain K12) GN=fruB PE=1 SV=1	43519.3	Cytosol	0.999982	1.0588	1.02386	0.855711	0.142487	0.0504576	0.0373488	0.0271649	0.0212005	0.0259714	0.999982	1.03292	1.01475	0.88594	0.143356	0.0698469	0.0451095	0.0327032	0.0278937	0.0264362	0.999982	1.02506	1.01804	0.828803	0.145855	0.0526489	0.0354986	0.0287485	0.0297946	0.0269296	0.999982	0.993407	1.0149	0.843707	0.112134	0.0481134	0.0306402	0.0231676	0.0226458	0.0211789	0.999982	1.04794	0.996503	0.864223	0.13359
FRUK	P0AEW9	1-phosphofructokinase OS=Escherichia coli (strain K12) GN=fruK PE=3 SV=1	36712.4	Cytosol	0.999982	0.985878	1.06452	0.878696	0.196823	0.0447316	0.0339566	0.025784	0.0203384	0.0221669	0.999982	1.03158	1.05542	0.892755	0.229137	0.0800666	0.0448605	0.0292192	0.0287839	0.0302588	0.999982	1.01125	1.02143	0.86643	0.200669	0.0515418	0.0324368	0.0298639	0.0271794	0.0277712	0.999982	1.00255	1.02773	0.882744	0.195324	0.0768249	0.0441437	0.0336334	0.0339067	0.0297436	0.999982	1.04948	1.0233	0.846547	0.162527
FTNA	P0A998	Bacterial non-heme ferritin OS=Escherichia coli (strain K12) GN=ftnA PE=1 SV=1	21530.9	Cytosol	0.999982	0.643226	0.618729	0.614397	0.634919	0.508103	0.507144	0.275237	0.128961	0.100121	0.999982	0.733599	0.71929	0.671813	0.68378	0.424963	0.485813	0.259197	0.16315	0.090051	0.999982	0.858414	0.773562	0.872983	0.810598	0.636763	0.570509	0.39215	0.230166	0.14575	0.999982	0.690389	0.663842	0.728097	0.648993	0.530793	0.451828	0.257621	0.151072	0.0934	0.999982	1.01048	0.951728	0.910351	0.707945
FTSA	P0ABH0	Cell division protein FtsA OS=Escherichia coli (strain K12) GN=ftsA PE=1 SV=1	50627.1	Cytosol	0.999982	0.963807	0.957444	0.70408	0.227037	0.0886285	0.0736041	0.058646	0.0595283	0.0573818	0.999982	0.99254	0.995844	0.634012	0.198979	0.0804164	0.0421846	0.0351673	0.0350331	0.034877	0.999982	1.02576	0.948071	0.520036	0.128244	0.0575476	0.0366926	0.0371615	0.0352695	0.0333403	0.999982	1.11395	0.963889	0.528308	0.154019	0.0820834	0.0551066	0.0419047	0.0362271	0.037152	0.999982	1.01443	0.971751	0.561936	0.226204
FTSB	P0A6S5	Cell division protein FtsB OS=Escherichia coli (strain K12) GN=ftsB PE=1 SV=1	12760.8	Inner_membrane	0.999982	0.890864	0.848715	0.672838	0.230177	0.132549	0.133559	0.144716	0.128864	0.169094	0.999982	0.9047	0.871851	0.687182	0.265065	0.17525	0.226088	0.183095	0.174124	0.225629	0.999982	0.98965	0.967823	0.747256	0.251247	0.130925	0.1346	0.148024	0.133335	0.15873	0.999982	0.938118	0.933984	0.63891	0.265444	0.231835	0.222171	0.187192	0.162064	0.175855	0.999982	0.888787	0.909507	0.714094	0.271056
FTSE	P0A9R7	Cell division ATP-binding protein FtsE OS=Escherichia coli (strain K12) GN=ftsE PE=1 SV=1	26543.4	Cytosol	0.999982	0.91085	0.886268	0.463245	0.0959951	0.0419873	0.0365634	0.0321797	0.0280707	0.0268707	0.999982	0.917832	0.916212	0.503972	0.114387	0.0623669	0.0343375	0.030653	0.0340116	0.0306324	0.999982	0.977113	1.00577	0.577613	0.167005	0.0729938	0.0506721	0.0440158	0.0509406	0.0466954	0.999982	0.906218	0.894652	0.516396	0.171714	0.102707	0.0726254	0.054918	0.0481521	0.0533025	0.999982	1.02708	1.00022	0.558963	0.175652
FTSH	P0AAI3	ATP-dependent zinc metalloprotease FtsH OS=Escherichia coli (strain K12) GN=ftsH PE=1 SV=1	79256.5	Inner_membrane	0.999982	1.03962	1.04469	0.858938	0.318921	0.0753007	0.0506039	0.039381	0.0399039	0.0349814	0.999982	1.02271	0.990058	0.837919	0.322277	0.105822	0.0526831	0.0387466	0.0384081	0.0394832	0.999982	1.02221	1.00186	0.810072	0.305698	0.0925339	0.062002	0.054791	0.0586385	0.0659982	0.999982	1.07754	1.05913	0.915854	0.375135	0.108341	0.0580485	0.0464717	0.0487698	0.0496582	0.999982	0.959165	1.00198	0.864956	0.330443
FTSI	P0AD68	Peptidoglycan D,D-transpeptidase FtsI OS=Escherichia coli (strain K12) GN=ftsI PE=1 SV=1	71284.8	Inner_membrane	0.999982	1.07512	0.928792	0.552493	0.224845	0.106688	0.104205	0.0844637	0.0974589	0.0914429	0.999982	1.08523	0.871848	0.515141	0.148478	0.0828394	0.056528	0.04438	0.0428382	0.0474506	0.999982	1.03373	0.90295	0.54698	0.198806	0.0805605	0.0527913	0.0467684	0.0558334	0.0564208	0.999982	1.07687	0.943844	0.48572	0.158816	0.0871004	0.0586452	0.0514622	0.0474526	0.0512132	0.999982	1.08934	0.911036	0.494556	0.169153
FTSK	P46889	DNA translocase FtsK OS=Escherichia coli (strain K12) GN=ftsK PE=1 SV=2	157112.0	Inner_membrane	0.999982	1.05325	1.03193	0.74648	0.246662	0.141764	0.0760506	0.0735132	0.0679911	0.0732704	0.999982	1.02135	1.01781	0.718839	0.209524	0.275678	0.102372	0.0811579	0.076108	0.0806254	0.999982	1.02217	1.00562	0.733115	0.272828	0.1558	0.0855024	0.081015	0.0774717	0.0706019	0.999982	1.03366	0.985564	0.637115	0.148402	0.0881088	0.0661147	0.0570926	0.0575789	0.0569604	0.999982	1.03213	0.968893	0.665935	0.195706
FTSL	P0AEN4	Cell division protein FtsL OS=Escherichia coli (strain K12) GN=ftsL PE=1 SV=1	14878.1	Inner_membrane	0.999982	1.10165	1.07851	0.762553	0.447108	0.252281	0.168374	0.146897	0.141592	0.200423	0.999982	1.0573	1.0679	0.787136	0.447136	0.396026	0.178986	0.138061	0.162863	0.219809	0.999982	0.993861	1.00075	0.745906	0.38071	0.213491	0.130451	0.138244	0.147121	0.153155	0.999982	1.16989	1.14232	0.694218	0.419558	0.293843	0.180082	0.145373	0.142572	0.170083	0.999982	0.992414	0.984615	0.580286	0.386436
FTSN	P29131	Cell division protein FtsN OS=Escherichia coli (strain K12) GN=ftsN PE=1 SV=3	40239.5	Inner_membrane	0.999982	0.85556	0.835908	0.772125	0.53123	0.428658	0.372572	0.374963	0.343272	0.463612	0.999982	0.865178	0.83174	0.73068	0.574385	0.412425	0.442116	0.389419	0.406006	0.436379	0.999982	0.947172	0.922148	0.851408	0.633652	0.488595	0.451207	0.507476	0.524255	0.549291	0.999982	0.897095	0.867133	0.768089	0.533948	0.430645	0.398074	0.350105	0.342923	0.357107	0.999982	0.973382	0.970615	0.903528	0.674057
FTSP	P26648	Cell division protein FtsP OS=Escherichia coli (strain K12) GN=ftsP PE=1 SV=2	53543.6	Periplasm	0.999982	1.00131	1.07506	0.866363	0.236574	0.0912216	0.0712058	0.0613446	0.0493405	0.0515668	0.999982	1.06504	1.00361	0.866061	0.264375	0.132636	0.0775057	0.0561005	0.0597372	0.0559762	0.999982	1.01901	0.98213	0.871039	0.284071	0.149549	0.0847272	0.0773907	0.0753377	0.0659249	0.999982	1.00672	1.03054	0.779374	0.215914	0.105252	0.0768002	0.063223	0.0570978	0.0626641	0.999982	1.03145	0.98893	0.779746	0.222823
FTSQ	P06136	Cell division protein FtsQ OS=Escherichia coli (strain K12) GN=ftsQ PE=1 SV=1	33705.8	Inner_membrane	0.999982	1.00537	0.980605	0.74937	0.228074	0.0898066	0.0656847	0.0512568	0.0459282	0.0472943	0.999982	1.00277	0.978009	0.699544	0.212248	0.0940501	0.0686846	0.0561242	0.0550476	0.0527668	0.999982	0.97105	0.968197	0.736345	0.235911	0.0929918	0.0641706	0.0503193	0.056504	0.0451832
FTSW	P0ABG4	Probable peptidoglycan glycosyltransferase FtsW OS=Escherichia coli (strain K12) GN=ftsW PE=1 SV=1	49050.1	Inner_membrane	0.999982	1.00839	0.985501	0.760909	0.248537	0.127084	0.0962853	0.074059	0.0598238	0.0580959	0.999982	1.04599	1.02703	0.777676	0.361311	0.22558	0.172783	0.121621	0.0807509	0.0583872	0.999982	1.01785	0.988605	0.762588	0.313713	0.188592	0.145693	0.118738	0.0897753	0.0531502	0.999982	1.01319	1.01283	0.662465	0.278083	0.174725	0.145929	0.101618	0.0861617	0.0640622	0.999982	1.02661	0.988922	0.688435	0.338737
FTSX	P0AC30	Cell division protein FtsX OS=Escherichia coli (strain K12) GN=ftsX PE=1 SV=1	41898.7	Inner_membrane	0.999982	0.996924	0.984038	0.857739	0.523897	0.451993	0.144268	0.132922	0.105676	0.1151	0.999982	1.01492	0.974078	0.840181	0.493246	0.382541	0.146002	0.103819	0.108616	0.112125	0.999982	1.00466	0.989812	0.845187	0.466377	0.208787	0.191764	0.108827	0.106369	0.115892	0.999982	1.01166	1.00982	0.809706	0.444719	0.222258	0.150914	0.117182	0.115239	0.103186	0.999982	1.00851	0.991125	0.794826	0.38934
FTSY	P10121	Signal recognition particle receptor FtsY OS=Escherichia coli (strain K12) GN=ftsY PE=1 SV=1	62042.3	Cytosol	0.999982	0.972531	1.0399	0.949084	0.385888	0.0699219	0.0475214	0.0318463	0.0398137	0.0358689	0.999982	1.00273	1.02017	0.935657	0.373338	0.0856785	0.0432991	0.0325303	0.0348759	0.0295544	0.999982	0.978451	0.954221	0.924513	0.340899	0.0641864	0.0432209	0.0278959	0.0310384	0.0286653	0.999982	0.991199	1.00741	1.00139	0.429462	0.0999373	0.0486238	0.0372895	0.0388624	0.0432848	0.999982	0.976843	1.01403	0.917527	0.417874
FTSZ	P0A9A6	Cell division protein FtsZ OS=Escherichia coli (strain K12) GN=ftsZ PE=1 SV=1	44194.3	Cytosol	0.999982	1.02433	1.09094	0.887738	0.12233	0.0641306	0.0451995	0.0405605	0.0405578	0.035639	0.999982	1.0424	1.07418	0.900531	0.155424	0.104148	0.0614137	0.0393929	0.0473702	0.039292	0.999982	1.01384	1.06434	0.851542	0.130285	0.06935	0.0499325	0.0434028	0.0500805	0.0436696	0.999982	1.06882	1.07242	0.871504	0.14019	0.0909803	0.0673608	0.0619161	0.0597815	0.0638852	0.999982	0.967713	1.01107	0.8125	0.128564
FUCI	P69922	L-fucose isomerase OS=Escherichia coli (strain K12) GN=fucI PE=1 SV=1	71348.2	Cytosol	0.999982	1.01776	0.999707	0.827467	0.39614	0.210033	0.10771	0.0561844	0.0542605	0.0447118	0.999982	0.996196	0.992112	0.814683	0.393518	0.222465	0.101368	0.0553329	0.0453148	0.0516571	0.999982	0.983921	0.999037	0.796189	0.363672	0.167949	0.0873277	0.057556	0.0553881	0.0526948	0.999982	1.07808	1.05831	0.971353	0.661448	0.385407	0.143926	0.0673479	0.0602366	0.0614567	0.999982	0.989605	1.01221	0.900099	0.669535
FUCK	P11553	L-fuculokinase OS=Escherichia coli (strain K12) GN=fucK PE=1 SV=3	56408.1	Cytosol																															0.999982	1.25835	1.07058	0.745943	0.223732	0.10479	0.091936	0.0611006	0.0592336	0.0592488	0.999982	0.997714	1.01645	0.679038	0.251015
FUCO	P0A9S1	Lactaldehyde reductase OS=Escherichia coli (strain K12) GN=fucO PE=1 SV=2	44382.4	Cytosol																															0.999982	0.947849	0.949053	0.833007	0.508776	0.314235	0.161791	0.0684979	0.0548168	0.0571669	0.999982	1.02021	0.988975	0.829101	0.505046
FUCR	P0ACK8	L-fucose operon activator OS=Escherichia coli (strain K12) GN=fucR PE=4 SV=1	30781.6	Cytosol																															0.999982	0.986291	0.950191	0.688042	0.221795	0.125023	0.0688516	0.050847	0.0528915	0.0470809	0.999982	1.02869	1.00118	0.655946	0.250876
FUCU	P0AEN8	L-fucose mutarotase OS=Escherichia coli (strain K12) GN=fucU PE=1 SV=1	16895.2	Cytosol	0.999982	0.954913	0.931533	0.758233	0.389151	0.228845	0.204799	0.162187	0.130615	0.0973461	0.999982	0.954614	0.944146	0.756273	0.396029	0.233405	0.214233	0.1585	0.149663	0.0987597	0.999982	0.972747	0.979148	0.786303	0.385635	0.23042	0.177922	0.155611	0.145474	0.0774897	0.999982	0.933722	0.92475	0.768043	0.457014	0.334697	0.307294	0.280106	0.23911	0.138232	0.999982	1.00498	0.993246	0.737931	0.372036
FUMA	P0AC33	Fumarate hydratase class I, aerobic OS=Escherichia coli (strain K12) GN=fumA PE=1 SV=2	69482.0	Cytosol	0.999982	0.981373	0.937268	0.518356	0.108574	0.0567814	0.0485869	0.0436371	0.0414872	0.0406729	0.999982	0.996728	0.942284	0.538697	0.115196	0.121363	0.0615206	0.0428304	0.0402387	0.0483114	0.999982	0.957714	0.929672	0.488793	0.109301	0.0533078	0.0385055	0.0359702	0.0322489	0.0374416	0.999982	0.965042	0.977286	0.416618	0.0957869	0.0537078	0.040264	0.0313699	0.0310019	0.0327378	0.999982	0.985881	0.955801	0.383669	0.088513
FUMB	P14407	Fumarate hydratase class I, anaerobic OS=Escherichia coli (strain K12) GN=fumB PE=1 SV=2	69288.8	Cytosol	0.999982	0.952713	0.925683	0.730571	0.197885	0.058298	0.0559745	0.0450572	0.0481999	0.0446558	0.999982	0.952568	0.894119	0.699121	0.162304	0.0716942	0.042227	0.0339492	0.0356042	0.0396288	0.999982	0.935328	0.906561	0.686156	0.175574	0.0631262	0.0477666	0.0381998	0.0421659	0.0341976	0.999982	1.0023	0.980097	0.645987	0.174659	0.0952447	0.0589065	0.0472305	0.0445053	0.0482931	0.999982	1.00325	0.983594	0.646007	0.179325
FUMC	P05042	Fumarate hydratase class II OS=Escherichia coli (strain K12) GN=fumC PE=1 SV=1	56355.8	Cytosol	0.999982	0.924665	0.966533	0.858122	0.324347	0.234618	0.170766	0.106756	0.0599729	0.0669435	0.999982	1.00034	0.973438	0.872839	0.271768	0.160037	0.129949	0.0593468	0.0401169	0.0390344	0.999982	0.980833	0.94698	0.890491	0.298031	0.163532	0.135219	0.0761092	0.0466342	0.0408276	0.999982	0.950323	0.929711	0.930778	0.216591	0.128846	0.104997	0.0504659	0.0332993	0.0404749	0.999982	0.984305	0.990965	0.924927	0.189586
FUMD	P0ACX5	Fumarase D OS=Escherichia coli (strain K12) GN=fumD PE=1 SV=1	9334.25	Cytosol																															0.999982	0.960683	0.991824	0.624575	0.206254	0.120118	0.0781449	0.0637183	0.0567236	0.0585534	0.999982	0.990784	0.993746	0.605045	0.208852
FUR	P0A9A9	Ferric uptake regulation protein OS=Escherichia coli (strain K12) GN=fur PE=1 SV=1	19074.9	Cytosol	0.999982	1.1294	1.10551	0.949431	0.573724	0.29718	0.235646	0.192607	0.213318	0.263728	0.999982	1.0155	1.06853	0.968593	0.605872	0.305322	0.245478	0.192053	0.206399	0.244379	0.999982	1.0567	0.999847	0.957949	0.581462	0.322632	0.205935	0.209336	0.203593	0.243779	0.999982	1.22817	1.10637	1.06451	0.604756	0.375283	0.235183	0.22442	0.203813	0.257629	0.999982	1.04829	1.04007	0.94647	0.608336
FUSA	P0A6M8	Elongation factor G OS=Escherichia coli (strain K12) GN=fusA PE=1 SV=2	87786.7	Cytosol	0.999982	1.16355	1.03427	1.00996	0.439401	0.0852108	0.0477604	0.0351546	0.0338927	0.0264051	0.999982	1.16895	1.0698	1.02485	0.434359	0.112842	0.0459393	0.0372024	0.0315473	0.026913	0.999982	1.13726	1.07427	0.97509	0.405242	0.0942842	0.0449305	0.0359834	0.0350444	0.0310303	0.999982	1.11158	1.07287	1.01428	0.409289	0.110053	0.0541383	0.0409644	0.0374386	0.0339385	0.999982	1.19417	1.02868	1.01392	0.412028
FXSA	P37147	UPF0716 protein FxsA OS=Escherichia coli (strain K12) GN=fxsA PE=1 SV=2	19284.6	Inner_membrane	0.999982	1.00619	0.957949	0.799861	0.332678	0.188864	0.141498	0.150504	0.12275	0.13677	0.999982	0.966088	0.987017	0.767632	0.333289	0.162154	0.193663	0.147193	0.197164	0.156782	0.999982	1.03311	1.01552	0.806292	0.415157	0.274994	0.240566	0.285394	0.295676	0.320998	0.999982	1.02107	1.03877	0.799953	0.375281	0.256589	0.244762	0.278787	0.236428	0.279288	0.999982	1.01988	1.01622	0.78777	0.45773
GABD	P25526	Succinate-semialdehyde dehydrogenase [NADP(+)] GabD OS=Escherichia coli (strain K12) GN=gabD PE=1 SV=1	58675.5	Cytosol	0.999982	1.08762	1.0294	0.952358	0.54084	0.105493	0.0636747	0.0500593	0.0557553	0.0439584	0.999982	1.02469	0.967967	0.980132	0.511065	0.157441	0.0540739	0.0419095	0.0476297	0.0527745	0.999982	0.979508	0.960264	0.896528	0.483305	0.0997039	0.0486284	0.0408017	0.0420494	0.0433595	0.999982	0.963442	0.930843	0.819176	0.408556	0.0745369	0.0433817	0.0319534	0.0336025	0.0305854	0.999982	1.02076	0.992743	0.901426	0.540696
GABT	P22256	4-aminobutyrate aminotransferase GabT OS=Escherichia coli (strain K12) GN=gabT PE=1 SV=1	51014.1	Cytosol	0.999982	0.983113	0.977379	0.844432	0.448377	0.304152	0.285168	0.160544	0.068288	0.077373	0.999982	0.991986	0.990658	0.874651	0.529011	0.349694	0.373341	0.195352	0.0908614	0.0414884	0.999982	1.05158	0.986104	0.907885	0.554096	0.324169	0.340015	0.213284	0.104824	0.0806993	0.999982	0.961682	0.952311	0.873728	0.557932	0.384524	0.377274	0.164804	0.0937369	0.0617137	0.999982	0.996977	1.02237	0.909654	0.561519
GADA	P69908	Glutamate decarboxylase alpha OS=Escherichia coli (strain K12) GN=gadA PE=1 SV=1	58721.3	Cytosol	0.999982	0.99558	1.02697	0.946598	0.699725	0.538331	0.53692	0.2434	0.0381341	0.0488865	0.999982	1.09825	1.00456	0.939439	0.530091	0.370517	0.355286	0.182512	0.0423366	0.033676	0.999982	0.993999	0.981295	0.911472	0.650948	0.418938	0.462564	0.222109	0.0420699	0.0461423	0.999982	1.00969	1.03218	0.941192	0.639019	0.435234	0.49645	0.181732	0.0414854	0.049029	0.999982	1.03447	1.03997	0.975332	0.762255
GADB	P69910	Glutamate decarboxylase beta OS=Escherichia coli (strain K12) GN=gadB PE=1 SV=1	58933.4	Cytosol	0.999982	0.920466	0.983717	0.844798	0.611498	0.531472	0.499175	0.189046	0.0521182	0.0681678	0.999982	1.05374	1.02506	0.930297	0.707078	0.550885	0.604322	0.227328	0.0866874	0.114811	0.999982	1.04837	0.980903	0.935557	0.703354	0.484606	0.588821	0.249427	0.0818744	0.0839822	0.999982	0.984894	1.04682	0.929444	0.699373	0.479129	0.604736	0.1637	0.0510226	0.0522514	0.999982	0.974648	0.997504	0.908302	0.664259
GADC	P63235	Probable glutamate/gamma-aminobutyrate antiporter OS=Escherichia coli (strain K12) GN=gadC PE=1 SV=1	59794.9	Inner_membrane	0.999982	1.06223	1.00134	0.989652	0.735703	0.507481	0.527484	0.258177	0.0987707	0.0715843	0.999982	1.01329	1.00908	0.965548	0.672391	0.422962	0.54213	0.219438	0.103181	0.066671	0.999982	1.01609	1.04268	0.923504	0.65051	0.44153	0.434846	0.235131	0.129814	0.0832156	0.999982	1.03625	1.07583	0.958385	0.695416	0.452437	0.516867	0.234043	0.107321	0.0829962	0.999982	1.00368	1.0535	0.969707	0.740882
GALE	P09147	UDP-glucose 4-epimerase OS=Escherichia coli (strain K12) GN=galE PE=1 SV=1	40621.0	Cytosol	0.999982	0.979102	0.960083	0.750746	0.23918	0.0938436	0.0730579	0.0606001	0.057597	0.0528018	0.999982	0.977255	0.94749	0.785327	0.238379	0.127977	0.0683031	0.0565965	0.0536324	0.0410845	0.999982	1.01853	1.03947	0.928218	0.304836	0.124378	0.061297	0.0522542	0.0526416	0.0396903	0.999982	0.947565	0.998711	0.826262	0.226534	0.104215	0.0595309	0.0473122	0.045595	0.0417823	0.999982	1.00692	1.00801	0.871463	0.25849
GALF	P0AAB6	UTP--glucose-1-phosphate uridylyltransferase OS=Escherichia coli (strain K12) GN=galF PE=1 SV=1	37562.5	Cytosol	0.999982	0.959794	0.934851	0.49388	0.142529	0.0841513	0.0572933	0.0480277	0.0426525	0.0514604	0.999982	0.931624	0.856308	0.501044	0.129266	0.0910961	0.0433639	0.0295123	0.0266662	0.0270236	0.999982	0.915825	0.781708	0.462992	0.115551	0.0588884	0.0392353	0.0372226	0.0339099	0.0327384	0.999982	0.8783	0.823646	0.381259	0.116553	0.0662819	0.0451685	0.0342752	0.0356501	0.0393252	0.999982	0.976784	0.915844	0.44376	0.149602
GALK	P0A6T3	Galactokinase OS=Escherichia coli (strain K12) GN=galK PE=1 SV=2	45595.6	Cytosol	0.999982	0.96545	0.962631	0.742728	0.168154	0.0834341	0.0557073	0.0480986	0.0420738	0.0449751	0.999982	0.951801	0.961686	0.774801	0.177236	0.0958247	0.0587553	0.0430472	0.0462904	0.0447037	0.999982	0.968869	0.943786	0.743934	0.172699	0.0806588	0.0585288	0.0489323	0.0501557	0.0534519	0.999982	0.942287	0.944993	0.744307	0.125195	0.0739256	0.051999	0.0441028	0.0409856	0.0421694	0.999982	0.983151	0.965253	0.757497	0.137204
GALM	P0A9C3	Aldose 1-epimerase OS=Escherichia coli (strain K12) GN=galM PE=1 SV=1	41144.8	Cytosol	0.999982	0.99706	1.00222	0.563993	0.144735	0.0870719	0.0681126	0.0511502	0.0440536	0.0410354	0.999982	0.962503	0.978995	0.563868	0.153313	0.0877769	0.0487985	0.0359686	0.0368243	0.0341031	0.999982	0.980555	1.00823	0.643569	0.185008	0.0855229	0.0552249	0.0408985	0.0433053	0.0342503	0.999982	1.00038	1.01049	0.523682	0.168925	0.0931683	0.0541506	0.0461225	0.0395176	0.0412765	0.999982	0.966196	0.985228	0.576578	0.196676
GALP	P0AEP1	Galactose-proton symporter OS=Escherichia coli (strain K12) GN=galP PE=1 SV=1	55015.8	Inner_membrane	0.999982	1.11575	1.03088	0.937731	0.503297	0.373604	0.252389	0.238686	0.129	0.11551	0.999982	1.01429	1.01841	0.817599	0.377536	0.26041	0.183986	0.146458	0.110552	0.0875744	0.999982	0.995713	1.00986	0.859737	0.483904	0.305244	0.245419	0.227488	0.156652	0.0926156	0.999982	1.07631	1.0483	0.870761	0.469968	0.335235	0.216108	0.19173	0.14868	0.102614	0.999982	1.08578	0.97851	0.825247	0.395236
GALR	P03024	HTH-type transcriptional regulator GalR OS=Escherichia coli (strain K12) GN=galR PE=1 SV=1	38673.8	Cytosol	0.999982	0.979045	0.937374	0.698608	0.193519	0.0989454	0.0848446	0.0622671	0.0659289	0.0683301	0.999982	1.00329	0.979844	0.763406	0.234881	0.098583	0.0718428	0.0490744	0.0542921	0.0390747	0.999982	1.00147	0.992656	0.715503	0.204827	0.083628	0.0598392	0.0528056	0.0528836	0.0495222	0.999982	1.01798	1.01022	0.666606	0.229519	0.128915	0.0898952	0.072313	0.069653	0.0623479	0.999982	0.99967	0.993016	0.637211	0.225289
GALS	P25748	HTH-type transcriptional regulator GalS OS=Escherichia coli (strain K12) GN=galS PE=1 SV=2	39623.6	Cytosol																															0.999982	1.02378	1.01723	0.723699	0.269208	0.146486	0.0878996	0.0647007	0.0628194	0.0543611	0.999982	1.00942	1.01473	0.784901	0.354764
GALT	P09148	Galactose-1-phosphate uridylyltransferase OS=Escherichia coli (strain K12) GN=galT PE=1 SV=2	42941.8	Cytosol	0.999982	1.07914	1.06974	0.879311	0.400023	0.180075	0.0880249	0.0556553	0.0678969	0.0457902	0.999982	1.02607	0.99086	0.849282	0.370277	0.167399	0.0920021	0.0622235	0.0552434	0.050221	0.999982	1.02192	1.02507	0.884038	0.442213	0.202226	0.0938176	0.075909	0.0751609	0.0579115	0.999982	1.03089	0.98808	0.900178	0.524379	0.26099	0.102439	0.0824007	0.0695183	0.0631282	0.999982	0.9973	1.01351	0.933765	0.558636
GALU	P0AEP3	UTP--glucose-1-phosphate uridylyltransferase OS=Escherichia coli (strain K12) GN=galU PE=1 SV=2	38018.5	Cytosol	0.999982	0.867389	0.880409	0.478687	0.0982316	0.0603936	0.0442282	0.0353348	0.0392429	0.0349419	0.999982	0.914257	0.926054	0.542898	0.114527	0.0810205	0.0514895	0.0428736	0.0384971	0.0350484	0.999982	0.933938	0.938094	0.568437	0.143021	0.0765113	0.0489829	0.0462221	0.0494955	0.0420837	0.999982	0.925967	0.929768	0.507079	0.126025	0.0743165	0.0563662	0.0451138	0.0431691	0.0418781	0.999982	0.995069	1.00751	0.481312	0.10493
GAPA	P0A9B2	Glyceraldehyde-3-phosphate dehydrogenase A OS=Escherichia coli (strain K12) GN=gapA PE=1 SV=2	41868.7	Cytosol	0.999982	1.233	1.08387	1.09529	0.870987	0.565436	0.0491301	0.0429937	0.0332298	0.0355494	0.999982	1.10045	1.04111	1.04939	0.829292	0.506108	0.0493885	0.0381317	0.0335187	0.0422291	0.999982	1.11882	1.03065	1.01208	0.795918	0.503864	0.0474213	0.0381728	0.0379447	0.0405753	0.999982	1.10695	1.02855	1.0482	0.809703	0.538594	0.0684567	0.0422949	0.0340906	0.035061	0.999982	1.20619	1.00472	1.08781	0.822003
GARD	P39829	Galactarate dehydratase (L-threo-forming) OS=Escherichia coli (strain K12) GN=garD PE=1 SV=2	62036.0	Cytosol																															0.999982	0.983254	1.0069	0.724301	0.378264	0.231463	0.0605949	0.0409013	0.0345318	0.0328028	0.999982	1.00874	0.989486	0.705504	0.370404
GARK	P23524	Glycerate 2-kinase OS=Escherichia coli (strain K12) GN=garK PE=1 SV=2	43260.8	Cytosol																															0.999982	0.969215	1.01025	0.808188	0.169232	0.0886671	0.0643355	0.0442041	0.0437623	0.0383071	0.999982	0.987318	1.00743	0.67374	0.220608
GARL	P23522	5-keto-4-deoxy-D-glucarate aldolase OS=Escherichia coli (strain K12) GN=garL PE=1 SV=2	30174.2	Cytosol																															0.999982	1.02855	0.996489	0.901572	0.526741	0.320586	0.160061	0.0521223	0.0451609	0.0474702	0.999982	0.975683	0.967325	0.802193	0.439739
GARP	P0AA80	Probable galactarate transporter OS=Escherichia coli (strain K12) GN=garP PE=1 SV=1	54303.4	Inner_membrane																															0.999982	1.02889	1.04435	0.870401	0.523971	0.355594	0.152838	0.0972223	0.0825151	0.0775928	0.999982	0.98163	0.977446	0.758053	0.39734
GARR	P0ABQ2	2-hydroxy-3-oxopropionate reductase OS=Escherichia coli (strain K12) GN=garR PE=1 SV=1	35105.1	Cytosol	0.999982	0.931438	0.927508	0.739497	0.320043	0.137272	0.0687849	0.0465895	0.0468329	0.0405349	0.999982	0.956175	0.933387	0.778219	0.35778	0.161184	0.0585716	0.0347766	0.0379625	0.0314665	0.999982	0.971655	0.967971	0.80102	0.350561	0.157113	0.0643856	0.0488169	0.0513118	0.0405212	0.999982	0.853762	0.820473	0.762013	0.436996	0.231564	0.0427199	0.0299092	0.0239806	0.0241032	0.999982	0.952381	0.940495	0.779846	0.436018
GATA	P69828	PTS system galactitol-specific EIIA component OS=Escherichia coli (strain K12) GN=gatA PE=1 SV=1	18615.0	Cytosol	0.999982	0.857637	0.84335	0.547345	0.166271	0.0871445	0.0643968	0.0536068	0.0546228	0.0564377	0.999982	0.997512	0.964281	0.779621	0.251087	0.115313	0.0885799	0.0659513	0.0606925	0.0689947	0.999982	0.972106	0.969675	0.628732	0.197733	0.0835289	0.0616992	0.0549129	0.0522333	0.0501519	0.999982	0.866526	0.837041	0.358991	0.121402	0.0870147	0.0616329	0.0438011	0.0536295	0.0576234	0.999982	0.961618	0.923902	0.457436	0.175503
GATB	P37188	PTS system galactitol-specific EIIB component OS=Escherichia coli (strain K12) GN=gatB PE=1 SV=2	11589.2	Cytosol																															0.999982	0.86102	0.90442	0.504176	0.170945	0.0923031	0.0649202	0.0538458	0.0555164	0.0515472	0.999982	0.99006	0.991411	0.636366	0.249053
GATC	P69831	PTS system galactitol-specific EIIC component OS=Escherichia coli (strain K12) GN=gatC PE=1 SV=1	52113.8	Inner_membrane	0.999982	0.934928	0.903039	0.755119	0.357135	0.181371	0.14911	0.133314	0.0812087	0.106235	0.999982	1.0058	0.914193	0.778265	0.374826	0.211853	0.147759	0.118377	0.0896941	0.0922191	0.999982	0.990127	0.928766	0.795826	0.401186	0.22395	0.156679	0.122852	0.108204	0.0852601	0.999982	1.01787	1.02218	0.987311	0.738772	0.527218	0.446376	0.280534	0.155422	0.0827782	0.999982	1.0127	1.03284	0.896798	0.667751
GATD	P0A9S3	Galactitol 1-phosphate 5-dehydrogenase OS=Escherichia coli (strain K12) GN=gatD PE=1 SV=1	41489.0	Cytosol	0.999982	0.999596	0.987104	0.762244	0.257247	0.0849846	0.0586759	0.0453624	0.0406332	0.0353092	0.999982	1.02449	0.995953	0.74657	0.252989	0.106415	0.0663538	0.0466944	0.0455079	0.0437216	0.999982	1.04805	0.975589	0.745796	0.241496	0.0832572	0.0538777	0.0485262	0.0490868	0.0400673	0.999982	1.02106	1.07759	0.902947	0.278446	0.0908855	0.060398	0.0481438	0.0451885	0.0451422	0.999982	0.989222	0.999189	0.827982	0.261363
GATY	P0C8J6	D-tagatose-1,6-bisphosphate aldolase subunit GatY OS=Escherichia coli (strain K12) GN=gatY PE=1 SV=1	33770.6	Cytosol	0.999982	0.939407	0.959606	0.722584	0.236549	0.0507032	0.03623	0.0361856	0.0379443	0.0402521	0.999982	0.937223	0.940898	0.721151	0.251999	0.0732282	0.0416585	0.0350536	0.036261	0.0355561	0.999982	0.951737	0.937424	0.758602	0.270743	0.0894666	0.0508587	0.051828	0.0478306	0.0497995	0.999982	0.763437	0.763949	0.681344	0.286716	0.0739634	0.0429768	0.0378025	0.0360921	0.0385136	0.999982	0.967662	0.949987	0.873742	0.342558
GATZ	P0C8J8	D-tagatose-1,6-bisphosphate aldolase subunit GatZ OS=Escherichia coli (strain K12) GN=gatZ PE=1 SV=1	50743.2	Cytosol	0.999982	0.984706	0.979276	0.489226	0.169114	0.0861051	0.0623126	0.0572309	0.0608429	0.0658717	0.999982	1.04659	0.963556	0.459946	0.113977	0.10858	0.0416444	0.0360788	0.0346152	0.0366577	0.999982	0.976877	0.928109	0.407374	0.126233	0.057763	0.0387196	0.034521	0.0342806	0.0358974	0.999982	0.95196	1.00464	0.304949	0.0863578	0.0504383	0.0310073	0.0245842	0.0253181	0.024851	0.999982	0.903151	0.915473	0.30413	0.110042
GCD	P15877	Quinoprotein glucose dehydrogenase OS=Escherichia coli (strain K12) GN=gcd PE=1 SV=3	94424.2	Inner_membrane	0.999982	0.999969	0.959112	0.488077	0.140276	0.0745506	0.0510481	0.0446166	0.0366219	0.040822	0.999982	1.03167	1.03459	0.547821	0.170735	0.133836	0.0662019	0.0546615	0.0488719	0.0484863	0.999982	1.01303	0.971437	0.4874	0.145101	0.0635152	0.0479704	0.0364029	0.0396787	0.0303633	0.999982	1.02009	0.966331	0.460342	0.14328	0.0717532	0.0467993	0.034652	0.0318301	0.0262381	0.999982	0.993	0.918627	0.49186	0.177748
GCVA	P0A9F6	Glycine cleavage system transcriptional activator OS=Escherichia coli (strain K12) GN=gcvA PE=1 SV=1	37988.6	Cytosol	0.999982	1.05231	0.971725	0.710497	0.21452	0.0954276	0.0769481	0.0603894	0.0553891	0.0569796	0.999982	1.01067	0.979671	0.725034	0.202553	0.104751	0.0786521	0.0574046	0.0672189	0.0406685	0.999982	1.01252	0.980156	0.715276	0.21097	0.0901452	0.0749056	0.0709143	0.0578163	0.0484749	0.999982	0.959164	0.952724	0.6153	0.190319	0.112525	0.0768463	0.0684187	0.0549096	0.0430674	0.999982	1.00695	1.01528	0.669289	0.234619
GCVH	P0A6T9	Glycine cleavage system H protein OS=Escherichia coli (strain K12) GN=gcvH PE=1 SV=2	15234.7	Cytosol	0.999982	0.885501	0.854339	0.795777	0.436308	0.265071	0.240081	0.244113	0.2189	0.330233	0.999982	0.951784	0.949114	0.812313	0.44	0.2316	0.249313	0.211777	0.226053	0.320702	0.999982	0.938691	0.917284	0.824466	0.442428	0.236637	0.217835	0.238223	0.268059	0.339832	0.999982	0.910345	0.904738	0.839757	0.501805	0.317013	0.307439	0.289537	0.306571	0.379428	0.999982	0.953756	0.903583	0.942171	0.573175
GCVP	P33195	Glycine dehydrogenase (decarboxylating) OS=Escherichia coli (strain K12) GN=gcvP PE=1 SV=3	112843.0	Cytosol	0.999982	1.02571	1.07146	0.938662	0.59572	0.126902	0.0881502	0.0690803	0.0636551	0.0642872	0.999982	1.01134	1.0036	0.91339	0.539169	0.184104	0.096643	0.0652569	0.0676853	0.061815	0.999982	0.996096	1.00996	0.883564	0.549886	0.122665	0.0719282	0.0542664	0.0554797	0.0522303	0.999982	1.06995	1.07556	1.037	0.678721	0.136198	0.0924572	0.0650255	0.0645695	0.0701206	0.999982	0.986573	0.989712	0.940431	0.657127
GCVT	P27248	Aminomethyltransferase OS=Escherichia coli (strain K12) GN=gcvT PE=1 SV=3	43214.4	Cytosol	0.999982	1.01081	0.99143	0.689249	0.189133	0.0873354	0.0555686	0.0458007	0.0397887	0.0333809	0.999982	1.10867	1.02714	0.705757	0.169656	0.0867468	0.047599	0.0294406	0.0325035	0.0293605	0.999982	0.972359	0.967429	0.661962	0.18232	0.085052	0.049677	0.0415404	0.043588	0.0383764	0.999982	0.965544	0.988835	0.642702	0.170011	0.100435	0.0922507	0.0538456	0.0477258	0.0816034	0.999982	0.998338	0.982576	0.587858	0.108597
GDHA	P00370	NADP-specific glutamate dehydrogenase OS=Escherichia coli (strain K12) GN=gdhA PE=1 SV=1	53820.0	Cytosol	0.999982	0.806513	1.01306	0.772539	0.237046	0.102183	0.0477028	0.0420708	0.0418816	0.0458052	0.999982	1.02356	1.01084	0.915819	0.30854	0.17796	0.0783504	0.0620621	0.0559721	0.0556271	0.999982	0.988928	0.985176	0.872944	0.281763	0.117972	0.0658486	0.053662	0.0502175	0.0569022	0.999982	0.902785	1.00474	0.78386	0.254702	0.12669	0.095118	0.0748011	0.0774727	0.0870057	0.999982	1.0234	1.02356	0.837057	0.301475
GHRA	P75913	Glyoxylate/hydroxypyruvate reductase A OS=Escherichia coli (strain K12) GN=ghrA PE=1 SV=2	37783.9	Cytosol	0.999982	0.992811	0.972664	0.74252	0.237579	0.0945777	0.0777586	0.0629466	0.0519771	0.0426455	0.999982	0.928763	0.94391	0.702067	0.190506	0.109199	0.0568315	0.0387734	0.0381332	0.0398929	0.999982	0.974358	0.953766	0.728724	0.208994	0.0906345	0.0574282	0.0449968	0.0536767	0.0448952	0.999982	0.963407	0.989999	0.697245	0.228849	0.130702	0.0897034	0.0735765	0.0761239	0.0692508	0.999982	1.07212	1.00838	0.702318	0.250018
GHRB	P37666	Glyoxylate/hydroxypyruvate reductase B OS=Escherichia coli (strain K12) GN=ghrB PE=1 SV=3	38580.3	Cytosol	0.999982	1.15539	0.992983	0.800333	0.194086	0.0961064	0.080326	0.0729829	0.0641154	0.0846228	0.999982	1.63473	0.991704	0.909832	0.185246	0.19549	0.081946	0.0756659	0.0697405	0.0925755	0.999982	1.46235	0.990741	0.883806	0.153855	0.07246	0.0560803	0.0530815	0.0515151	0.0687081	0.999982	0.929005	0.939329	0.711983	0.182782	0.112522	0.0733799	0.0630266	0.068219	0.0643144	0.999982	1.00086	0.975293	0.732186	0.151132
GHXP	P0AF52	Guanine/hypoxanthine permease GhxP OS=Escherichia coli (strain K12) GN=ghxP PE=1 SV=1	48144.6	Inner_membrane	0.999982	0.948571	0.966281	0.803545	0.477261	0.327566	0.300754	0.149187	0.0859902	0.0768163	0.999982	1.00248	0.992761	0.863157	0.509003	0.280761	0.298439	0.124427	0.0756033	0.058906	0.999982	1.01232	0.998885	0.877351	0.558267	0.360277	0.328846	0.182295	0.086764	0.0620365	0.999982	1.04902	1.07587	0.885308	0.609695	0.414653	0.405593	0.179991	0.102673	0.0925507	0.999982	1.05079	1.03341	0.960099	0.796581
GLCB	P37330	Malate synthase G OS=Escherichia coli (strain K12) GN=glcB PE=1 SV=3	88113.2	Cytosol	0.999982	0.99656	0.984966	0.851393	0.221356	0.108368	0.0860099	0.0691026	0.0641529	0.0520781	0.999982	0.998179	1.01285	0.851386	0.192167	0.119881	0.0582267	0.0417911	0.0380917	0.0329764	0.999982	1.00536	0.993956	0.854305	0.177284	0.0736708	0.0495746	0.0414689	0.0430174	0.0419813	0.999982	1.00934	0.989414	0.858222	0.221965	0.147407	0.110763	0.0851667	0.0694488	0.0641624	0.999982	0.971444	1.0069	0.858628	0.168393
GLCG	P0AEQ1	Protein GlcG OS=Escherichia coli (strain K12) GN=glcG PE=3 SV=1	15389.3	Cytosol	0.999982	0.990322	0.972848	0.762671	0.26812	0.133894	0.152356	0.116822	0.103869	0.0932655	0.999982	0.990148	0.985341	0.773634	0.354432	0.19541	0.250905	0.217315	0.213687	0.147973	0.999982	1.02025	1.02968	0.802585	0.321187	0.177071	0.185148	0.204936	0.232693	0.127161	0.999982	1.00004	0.968562	0.719248	0.324375	0.219483	0.214052	0.170036	0.175155	0.11999	0.999982	0.982717	0.958568	0.831908	0.421735
GLDA	P0A9S5	Glycerol dehydrogenase OS=Escherichia coli (strain K12) GN=gldA PE=1 SV=1	42066.0	Cytosol																															0.999982	0.944464	0.888963	0.723596	0.424381	0.282763	0.259278	0.225975	0.183169	0.106335	0.999982	0.987747	0.961754	0.74302	0.375259
GLF	P37747	UDP-galactopyranose mutase OS=Escherichia coli (strain K12) GN=glf PE=1 SV=1	51073.5	Cytosol	0.999982	0.994411	1.06044	0.907484	0.414088	0.0896356	0.0685517	0.0504363	0.0509353	0.0403416	0.999982	1.01062	1.05672	0.88667	0.380911	0.0701515	0.0404556	0.0277254	0.0297945	0.016608	0.999982	1.00391	1.04221	0.861874	0.345095	0.0721361	0.0422861	0.0341606	0.0387634	0.0279808	0.999982	1.03387	1.03212	0.88442	0.30858	0.0723421	0.0467744	0.0337342	0.0362276	0.0298496	0.999982	1.01131	1.01428	0.884164	0.315789
GLGA	P0A6U8	Glycogen synthase OS=Escherichia coli (strain K12) GN=glgA PE=1 SV=1	55710.1	Cytosol	0.999982	1.03916	1.02015	0.742972	0.19938	0.0789801	0.0603181	0.0512618	0.0411432	0.0517327	0.999982	0.996554	0.994615	0.747378	0.21605	0.103863	0.0751941	0.0491998	0.0460865	0.0546672	0.999982	0.992253	0.994641	0.731396	0.205363	0.0791972	0.0558297	0.0504105	0.0476576	0.0467654	0.999982	1.00761	1.01665	0.689214	0.18259	0.104688	0.0685559	0.0538426	0.0445103	0.0468903	0.999982	0.983376	1.02295	0.732884	0.156537
GLGB	P07762	1,4-alpha-glucan branching enzyme GlgB OS=Escherichia coli (strain K12) GN=glgB PE=1 SV=1	90126.9	Cytosol	0.999982	1.02618	0.958176	0.771671	0.298608	0.131614	0.079541	0.0639055	0.0503503	0.0511921	0.999982	0.927452	0.876135	0.687691	0.245701	0.11705	0.0506145	0.0383929	0.0366924	0.0354726	0.999982	0.989554	0.976613	0.743794	0.24026	0.0947462	0.0602066	0.0485812	0.0531731	0.0419619	0.999982	1.05458	1.04245	0.773211	0.384461	0.209261	0.100859	0.0680793	0.0614468	0.0568436	0.999982	1.03054	0.98524	0.875571	0.550858
GLGC	P0A6V1	Glucose-1-phosphate adenylyltransferase OS=Escherichia coli (strain K12) GN=glgC PE=1 SV=2	53533.8	Cytosol	0.999982	0.979391	0.974136	0.822084	0.404568	0.274358	0.202669	0.0584531	0.0614591	0.044009	0.999982	1.04274	1.01945	0.865153	0.508581	0.306591	0.280822	0.0423281	0.0376276	0.0289933	0.999982	0.984504	0.959125	0.817692	0.397737	0.220587	0.180832	0.0548759	0.0535472	0.0466165	0.999982	1.00392	0.989377	0.872546	0.559166	0.411346	0.243869	0.069801	0.0633834	0.0513722	0.999982	0.96545	0.972815	0.821305	0.51919
GLGP	P0AC86	Glycogen phosphorylase OS=Escherichia coli (strain K12) GN=glgP PE=3 SV=1	101878.0	Cytosol	0.999982	0.975901	1.0032	0.560981	0.160028	0.0768937	0.04902	0.036801	0.031554	0.0376563	0.999982	1.05409	1.0136	0.595367	0.154984	0.108492	0.0435827	0.0324964	0.0331519	0.0382299	0.999982	1.01394	0.98028	0.612303	0.174364	0.0682753	0.0555718	0.0407501	0.0481754	0.0412058	0.999982	0.99794	0.993089	0.470169	0.151746	0.0860704	0.0540766	0.042117	0.0342501	0.0406826	0.999982	1.05445	0.939284	0.447202	0.159672
GLGX	P15067	Glycogen debranching enzyme OS=Escherichia coli (strain K12) GN=glgX PE=1 SV=3	77652.2	Cytosol																															0.999982	1.00773	1.00644	0.651513	0.240908	0.144259	0.0892176	0.069457	0.0691299	0.0564258	0.999982	1.0024	1.00397	0.648563	0.243361
GLK	P0A6V8	Glucokinase OS=Escherichia coli (strain K12) GN=glk PE=1 SV=1	38709.7	Cytosol	0.999982	0.965371	0.960426	0.66697	0.148332	0.0623893	0.0514484	0.0337171	0.0392581	0.0263725	0.999982	0.991531	0.983185	0.714749	0.161061	0.113071	0.0586673	0.0401749	0.045571	0.04209	0.999982	0.97533	0.944261	0.719183	0.168354	0.0749601	0.0475085	0.0370663	0.0377392	0.0335153	0.999982	0.989136	0.993037	0.684254	0.190464	0.125245	0.0802148	0.0534597	0.0540523	0.0577812	0.999982	0.96167	1.00998	0.613924	0.164396
GLMM	P31120	Phosphoglucosamine mutase OS=Escherichia coli (strain K12) GN=glmM PE=1 SV=3	52840.2	Cytosol	0.999982	1.00567	1.00755	0.941475	0.711607	0.561947	0.129509	0.0544076	0.0507252	0.0382151	0.999982	1.10421	1.02474	0.958208	0.77307	0.474666	0.130199	0.0462247	0.0461467	0.0440224	0.999982	1.06832	0.992988	0.965506	0.754957	0.497334	0.139612	0.0581343	0.0583773	0.0546555	0.999982	1.03127	1.04588	0.995911	0.775112	0.526709	0.121357	0.060883	0.0503684	0.0476787	0.999982	0.992569	1.02607	0.963358	0.755476
GLMS	P17169	Glutamine--fructose-6-phosphate aminotransferase [isomerizing] OS=Escherichia coli (strain K12) GN=glmS PE=1 SV=4	72351.5	Cytosol	0.999982	1.01588	1.00952	0.975213	0.198718	0.0500092	0.0412458	0.0365361	0.0323233	0.0261446	0.999982	1.00855	1.02498	0.930814	0.229167	0.0965898	0.0427044	0.0348474	0.0365274	0.0308062	0.999982	0.989233	1.00991	0.904359	0.182746	0.0537826	0.0443925	0.0304092	0.0321327	0.0265869	0.999982	1.01158	1.02388	0.986208	0.210546	0.06737	0.0453233	0.0302364	0.02896	0.0285461	0.999982	0.95439	0.986661	0.912659	0.173178
GLMU	P0ACC7	Bifunctional protein GlmU OS=Escherichia coli (strain K12) GN=glmU PE=1 SV=1	55116.8	Cytosol	0.999982	1.02415	1.05117	1.04159	0.586355	0.0656763	0.0480313	0.0400862	0.0362567	0.040303	0.999982	1.04438	1.03274	0.983935	0.498956	0.0836884	0.0492593	0.0393532	0.0333809	0.0339027	0.999982	1.00934	1.02366	0.983007	0.502915	0.0646983	0.0439848	0.0443705	0.0444371	0.046237	0.999982	1.07516	1.05894	1.05785	0.482117	0.0527368	0.0366888	0.0313311	0.0284737	0.0299277	0.999982	1.02642	1.0094	0.986006	0.489952
GLNA	P0A9C5	Glutamine synthetase OS=Escherichia coli (strain K12) GN=glnA PE=1 SV=2	57598.7	Cytosol	0.999982	1.0381	1.03954	0.993824	0.742947	0.560003	0.582914	0.287367	0.0456102	0.0598077	0.999982	1.01675	1.01265	0.969316	0.735891	0.471652	0.592521	0.263972	0.041451	0.0413334	0.999982	1.02778	1.00624	0.968551	0.714828	0.483399	0.505917	0.28311	0.0502833	0.0523131	0.999982	1.07691	1.00134	1.00138	0.666725	0.464854	0.455202	0.115757	0.0329467	0.0304866	0.999982	1.00115	0.970894	0.957202	0.653161
GLNB	P0A9Z1	Nitrogen regulatory protein P-II 1 OS=Escherichia coli (strain K12) GN=glnB PE=1 SV=1	14766.3	Cytosol	0.999982	1.0686	1.04007	0.94758	0.618935	0.391918	0.423969	0.389819	0.260118	0.242194	0.999982	0.944797	0.965628	0.904172	0.477126	0.265303	0.289563	0.251236	0.219569	0.17058	0.999982	1.1565	0.973397	0.939736	0.542959	0.319589	0.337574	0.324948	0.312143	0.206427	0.999982	1.26249	1.04357	0.963246	0.582833	0.361766	0.378829	0.313498	0.278459	0.211849	0.999982	1.16808	0.962548	0.950671	0.477082
GLND	P27249	Bifunctional uridylyltransferase/uridylyl-removing enzyme OS=Escherichia coli (strain K12) GN=glnD PE=1 SV=2	107881.0	Cytosol	0.999982	1.01947	1.02488	0.732425	0.174068	0.0790591	0.0555682	0.0489472	0.0502063	0.0466638	0.999982	0.955495	0.959779	0.707509	0.165656	0.0956484	0.0533131	0.0384773	0.0389371	0.0360603	0.999982	1.00251	1.01621	0.731746	0.235625	0.110079	0.0775753	0.055468	0.0651117	0.048376	0.999982	1.02786	1.03575	0.694498	0.182054	0.105951	0.0788624	0.0630969	0.061076	0.0544936	0.999982	1.003	1.01398	0.633706	0.207953
GLNE	P30870	Bifunctional glutamine synthetase adenylyltransferase/adenylyl-removing enzyme OS=Escherichia coli (strain K12) GN=glnE PE=1 SV=2	114134.0	Cytosol	0.999982	1.14144	1.03243	0.764579	0.220384	0.0934491	0.0781818	0.059398	0.0487415	0.0562133	0.999982	1.17213	1.03998	0.734619	0.269023	0.135621	0.0699926	0.0567906	0.0583532	0.0666801	0.999982	1.05375	1.01483	0.816282	0.310575	0.172444	0.166272	0.1637	0.147995	0.133895	0.999982	1.12668	1.04238	0.662071	0.195834	0.125861	0.0789333	0.058196	0.0519506	0.0531892	0.999982	0.998182	0.96157	0.681065	0.21783
GLNG	P0AFB8	Nitrogen regulation protein NR(I) OS=Escherichia coli (strain K12) GN=glnG PE=1 SV=1	55544.6	Cytosol	0.999982	1.04474	1.00735	0.65856	0.197792	0.102995	0.0737419	0.061402	0.0488458	0.0522706	0.999982	1.05009	1.01158	0.649244	0.211266	0.108499	0.073787	0.0515851	0.0529004	0.0574587	0.999982	1.02243	1.02757	0.611434	0.175391	0.0730593	0.0622764	0.049294	0.0524764	0.0552732	0.999982	1.08946	1.05306	0.499375	0.163371	0.090964	0.0746364	0.0513788	0.0509431	0.0511402	0.999982	1.03488	0.98211	0.527942	0.213913
GLNH	P0AEQ3	Glutamine-binding periplasmic protein OS=Escherichia coli (strain K12) GN=glnH PE=1 SV=1	33818.9	Periplasm	0.999982	0.94874	0.971635	0.887981	0.630009	0.385336	0.236317	0.206476	0.174798	0.22408	0.999982	1.0202	1.007	1.00912	0.837641	0.459933	0.352683	0.319338	0.309609	0.338478	0.999982	1.00385	1.00314	0.956828	0.757877	0.472034	0.305135	0.322717	0.318949	0.332537	0.999982	0.962795	0.977212	0.934756	0.708431	0.429507	0.298583	0.273228	0.285595	0.296917	0.999982	1.01705	0.955252	0.984205	0.737815
GLNP	P0AEQ6	Glutamine transport system permease protein GlnP OS=Escherichia coli (strain K12) GN=glnP PE=1 SV=1	25265.2	Inner_membrane	0.999982	1.06534	1.03945	0.870938	0.41981	0.229718	0.12262	0.0711805	0.0560448	0.0441142	0.999982	1.00503	0.983378	0.812537	0.339931	0.168269	0.105733	0.0551955	0.047119	0.0418784	0.999982	1.05355	1.02425	0.826202	0.406101	0.223337	0.113988	0.0559292	0.0570599	0.0423444	0.999982	1.00548	1.03525	0.720734	0.327792	0.208019	0.120771	0.0730939	0.0661749	0.0641709	0.999982	0.988753	0.995614	0.733898	0.358862
GLNQ	P10346	Glutamine transport ATP-binding protein GlnQ OS=Escherichia coli (strain K12) GN=glnQ PE=1 SV=1	30208.6	Cytosol	0.999982	1.01345	1.04327	0.843745	0.464504	0.216782	0.0774135	0.0565279	0.0495439	0.0607948	0.999982	0.969249	0.987643	0.873288	0.518321	0.229305	0.0490233	0.0370985	0.033113	0.0331272	0.999982	0.972414	1.03634	0.820274	0.455991	0.209266	0.060293	0.0552169	0.0553498	0.0508668	0.999982	0.916186	0.914305	0.734055	0.412685	0.239845	0.0534221	0.0418002	0.0355897	0.0298741	0.999982	0.968168	0.998021	0.709249	0.348875
GLNS	P00962	Glutamine--tRNA ligase OS=Escherichia coli (strain K12) GN=glnS PE=1 SV=3	71341.2	Cytosol	0.999982	1.03088	1.07844	0.892842	0.146364	0.0550952	0.0407206	0.0350567	0.034456	0.0340478	0.999982	1.0294	1.07349	0.888977	0.127902	0.0846484	0.0371937	0.0313249	0.0307341	0.0332851	0.999982	0.980792	1.03611	0.854813	0.126976	0.0564782	0.0392716	0.0373292	0.0380679	0.0393676	0.999982	1.02911	1.06512	0.868126	0.102956	0.0504537	0.0381628	0.0318144	0.0293565	0.0302708	0.999982	1.03559	1.00228	0.839459	0.132638
GLOA	P0AC81	Lactoylglutathione lyase OS=Escherichia coli (strain K12) GN=gloA PE=1 SV=1	16800.8	Cytosol	0.999982	0.797781	0.957989	0.720909	0.344611	0.149389	0.0909883	0.0735278	0.0639725	0.0658088	0.999982	1.05208	0.94703	0.854199	0.34349	0.181923	0.108747	0.0939421	0.077511	0.0843267	0.999982	0.920357	0.932042	0.757873	0.306174	0.142637	0.0903542	0.0811734	0.0820036	0.0558845	0.999982	0.960345	0.928694	0.781777	0.347426	0.196192	0.0924319	0.0790733	0.0713225	0.073729	0.999982	0.970413	0.988957	0.848387	0.403331
GLOB	P0AC84	Hydroxyacylglutathione hydrolase GloB OS=Escherichia coli (strain K12) GN=gloB PE=1 SV=1	31966.8	Cytosol																															0.999982	0.98781	0.996775	0.747698	0.356059	0.194013	0.0953125	0.0723969	0.0655364	0.0456328	0.999982	0.985792	0.995679	0.687658	0.286291
GLOC	P75849	Hydroxyacylglutathione hydrolase GloC OS=Escherichia coli (strain K12) GN=gloC PE=1 SV=1	25601.2	Cytosol	0.999982	0.951051	0.993317	0.713605	0.328767	0.219273	0.21299	0.198832	0.161724	0.16604	0.999982	0.931957	0.980201	0.709945	0.340729	0.207057	0.184717	0.134471	0.141259	0.130654	0.999982	0.957879	0.972489	0.767965	0.384405	0.236446	0.194681	0.192691	0.163403	0.16027	0.999982	0.992376	1.02421	0.759064	0.43657	0.288987	0.271075	0.226598	0.197323	0.159512	0.999982	1.0116	1.00057	0.727061	0.366366
GLPA	P0A9C0	Anaerobic glycerol-3-phosphate dehydrogenase subunit A OS=Escherichia coli (strain K12) GN=glpA PE=1 SV=1	62928.0	Cytosol	0.999982	1.02517	0.992076	0.759327	0.256246	0.0997824	0.0785608	0.0750599	0.0499122	0.0563726	0.999982	1.01077	0.989263	0.753234	0.228112	0.091913	0.0685449	0.0481717	0.0464761	0.0419864	0.999982	0.996756	0.98628	0.72544	0.213717	0.082867	0.0761397	0.0506646	0.0551826	0.0577991	0.999982	1.01847	1.02576	0.899655	0.226205	0.0862289	0.0574254	0.0417777	0.0417001	0.0419603	0.999982	1.02371	0.964216	0.867159	0.253496
GLPB	P13033	Anaerobic glycerol-3-phosphate dehydrogenase subunit B OS=Escherichia coli (strain K12) GN=glpB PE=1 SV=1	47961.1	Cytosol																															0.999982	1.00876	1.01545	0.9149	0.364772	0.173011	0.127425	0.132677	0.118613	0.0797343	0.999982	0.961888	0.958396	0.82216	0.283476
GLPC	P0A996	Anaerobic glycerol-3-phosphate dehydrogenase subunit C OS=Escherichia coli (strain K12) GN=glpC PE=1 SV=1	51293.3	Cytosol																															0.999982	1.06815	1.05674	0.77295	0.356448	0.244112	0.231189	0.187916	0.113525	0.104161	0.999982	1.00099	1.02974	0.751723	0.381877
GLPD	P13035	Aerobic glycerol-3-phosphate dehydrogenase OS=Escherichia coli (strain K12) GN=glpD PE=1 SV=3	62615.2	Cytosol	0.999982	1.03703	1.06036	0.706017	0.281928	0.0758023	0.054801	0.0452802	0.0491944	0.0452164	0.999982	1.04328	1.05265	0.783338	0.343711	0.124849	0.0526231	0.0434008	0.037046	0.0464693	0.999982	1.06635	1.03534	0.754378	0.340249	0.100821	0.046143	0.0368032	0.0358333	0.0342857	0.999982	1.04266	1.08996	1.03631	0.500704	0.140439	0.0662769	0.0430226	0.0419249	0.0433415	0.999982	1.00883	1.02732	1.02232	0.494854
GLPF	P0AER0	Glycerol uptake facilitator protein OS=Escherichia coli (strain K12) GN=glpF PE=1 SV=1	31936.0	Inner_membrane	0.999982	0.98356	0.974367	0.771411	0.316168	0.209766	0.185847	0.174772	0.135885	0.0953149	0.999982	1.01133	0.976231	0.795327	0.338787	0.189209	0.162329	0.140377	0.138969	0.0815855	0.999982	1.00581	0.939824	0.771856	0.369221	0.204293	0.211901	0.206117	0.214938	0.0952813	0.999982	1.09532	1.08593	1.01597	0.754794	0.525671	0.613404	0.528064	0.477061	0.242499	0.999982	0.9836	1.01338	0.933382	0.678699
GLPK	P0A6F3	Glycerol kinase OS=Escherichia coli (strain K12) GN=glpK PE=1 SV=2	61521.9	Cytosol	0.999982	1.02039	0.967956	0.831326	0.502448	0.382634	0.308393	0.104396	0.046017	0.0445996	0.999982	0.977668	1.00079	0.876889	0.606279	0.403717	0.2432	0.0574607	0.0470477	0.0478422	0.999982	1.01547	1.02357	0.891216	0.567129	0.349489	0.199322	0.0608935	0.0597968	0.0586508	0.999982	1.07937	1.06135	1.04767	0.81849	0.586366	0.393025	0.0567061	0.0484587	0.0494606	0.999982	1.0218	1.02323	1.00273	0.806462
GLPQ	P09394	Glycerophosphodiester phosphodiesterase, periplasmic OS=Escherichia coli (strain K12) GN=glpQ PE=1 SV=2	48207.5	Periplasm	0.999982	0.978472	0.952734	0.773818	0.230143	0.0968608	0.0924036	0.0821503	0.10378	0.153405	0.999982	1.00833	0.996122	0.758841	0.23357	0.111114	0.089202	0.0751113	0.0859754	0.0939177	0.999982	1.00039	0.971952	0.771667	0.225005	0.0915941	0.0720722	0.0799561	0.109345	0.135544	0.999982	0.971479	0.979169	0.924488	0.278293	0.120812	0.103072	0.135448	0.212661	0.337451	0.999982	0.995855	0.993296	0.961244	0.29655
GLPR	P0ACL0	Glycerol-3-phosphate regulon repressor OS=Escherichia coli (strain K12) GN=glpR PE=1 SV=1	29920.7	Cytosol	0.999982	1.02393	0.984477	0.76655	0.16589	0.0665287	0.0557446	0.0432232	0.0463436	0.0347046	0.999982	1.07271	0.997341	0.781686	0.155935	0.088142	0.0601309	0.03997	0.0376924	0.0284983	0.999982	1.00113	1.00025	0.742815	0.129416	0.0522843	0.0353349	0.0323266	0.0352217	0.0229379	0.999982	0.994991	0.99548	0.699086	0.176637	0.0912061	0.0598944	0.0414064	0.0388689	0.0362889	0.999982	0.955013	1.00048	0.659543	0.122169
GLPT	P08194	Glycerol-3-phosphate transporter OS=Escherichia coli (strain K12) GN=glpT PE=1 SV=1	54342.5	Inner_membrane	0.999982	0.992478	0.990067	0.860976	0.479793	0.292673	0.174542	0.0976723	0.0712653	0.0860247	0.999982	1.00231	0.962379	0.865185	0.511978	0.325735	0.205451	0.102015	0.0866321	0.0830738	0.999982	1.00473	1.01094	0.84308	0.446527	0.269256	0.17686	0.091204	0.0927362	0.0858088	0.999982	1.05241	1.08425	1.02545	0.740213	0.504187	0.20484	0.0893442	0.0690844	0.06493	0.999982	1.08773	1.00104	1.0324	0.742888
GLPX	P0A9C9	Fructose-1,6-bisphosphatase 1 class 2 OS=Escherichia coli (strain K12) GN=glpX PE=1 SV=1	39438.1	Cytosol	0.999982	0.99309	1.01265	0.887612	0.295147	0.109888	0.08076	0.065067	0.0744516	0.0500855	0.999982	0.999574	0.989378	0.873331	0.275706	0.120052	0.0659912	0.0352578	0.0454893	0.0701539	0.999982	0.965167	0.977367	0.846627	0.252744	0.0579326	0.0562317	0.0397093	0.0433319	0.0513638	0.999982	0.947859	0.952964	0.793383	0.186321	0.0886159	0.0721238	0.0610123	0.0591096	0.0519465	0.999982	1.00225	0.971737	0.821815	0.234036
GLRR	P0AFU4	Transcriptional regulatory protein GlrR OS=Escherichia coli (strain K12) GN=glrR PE=1 SV=1	53356.8	Cytosol	0.999982	1.02147	1.00644	0.734076	0.213517	0.0899125	0.0691411	0.0603467	0.0593117	0.0539058	0.999982	1.03557	0.991168	0.719825	0.214199	0.199803	0.0771921	0.056234	0.0556234	0.0734136	0.999982	1.01316	0.968367	0.691286	0.209567	0.0938525	0.0686364	0.059567	0.0610555	0.057387	0.999982	0.986802	1.00681	0.647904	0.231315	0.140703	0.10344	0.0869831	0.0734061	0.0843168	0.999982	0.996515	1.00762	0.635362	0.267512
GLSA1	P77454	Glutaminase 1 OS=Escherichia coli (strain K12) GN=glsA1 PE=1 SV=1	35230.1	Cytosol	0.999982	0.928731	0.912775	0.739896	0.274292	0.112283	0.0545757	0.0518091	0.0430357	0.0382473	0.999982	0.955372	0.947688	0.7563	0.288306	0.113399	0.0649466	0.0457616	0.0462787	0.0382149	0.999982	0.927166	0.888274	0.775294	0.425205	0.185521	0.0586683	0.0472093	0.0525437	0.03792	0.999982	0.916062	0.911596	0.657607	0.300787	0.158021	0.0704473	0.0533996	0.0466272	0.0426679	0.999982	0.987228	0.999824	0.682961	0.294554
GLSA2	P0A6W0	Glutaminase 2 OS=Escherichia coli (strain K12) GN=glsA2 PE=1 SV=1	35555.5	Cytosol	0.999982	1.07888	0.994578	0.959784	0.568801	0.394172	0.374518	0.348641	0.192875	0.176784	0.999982	1.05804	1.01212	0.815864	0.359644	0.181646	0.178816	0.130491	0.0903474	0.0546369	0.999982	0.992619	0.928359	0.832415	0.480565	0.283643	0.256838	0.228016	0.138335	0.0982621	0.999982	0.979757	0.96782	0.756961	0.380983	0.211296	0.184019	0.138709	0.102669	0.059341	0.999982	1.0494	1.01109	0.811349	0.337174
GLTA	P0ABH7	Citrate synthase OS=Escherichia coli (strain K12) GN=gltA PE=1 SV=1	53653.8	Cytosol	0.999982	1.06355	1.00747	0.910513	0.637105	0.446347	0.0909515	0.0720465	0.0613101	0.0671831	0.999982	1.05147	1.00594	0.890856	0.646232	0.419799	0.0761549	0.0480526	0.0481959	0.0466166	0.999982	1.01963	1.00489	0.873785	0.576994	0.379503	0.0879242	0.0652266	0.0653403	0.0668487	0.999982	1.14988	1.10085	1.06948	0.85698	0.588451	0.0673999	0.0542918	0.0452023	0.0513287	0.999982	1.02359	1.02308	1.02803	0.831827
GLTB	P09831	Glutamate synthase [NADPH] large chain OS=Escherichia coli (strain K12) GN=gltB PE=1 SV=3	179918.0	Cytosol	0.999982	1.04253	1.0511	0.998833	0.700653	0.250306	0.0736479	0.0605963	0.0611409	0.0544596	0.999982	1.03176	1.03967	0.981557	0.659346	0.27375	0.0719058	0.0570244	0.0541097	0.0636349	0.999982	1.02441	1.05152	0.941478	0.632929	0.250228	0.0882821	0.0713311	0.0711788	0.0760841	0.999982	1.04472	1.05013	0.940783	0.633974	0.229086	0.0861308	0.0639391	0.0647607	0.0642419	0.999982	1.02088	1.01149	0.943516	0.641977
GLTD	P09832	Glutamate synthase [NADPH] small chain OS=Escherichia coli (strain K12) GN=gltD PE=1 SV=3	58567.5	Cytosol	0.999982	1.02017	0.964041	0.82782	0.432609	0.209447	0.0965476	0.0870639	0.0586121	0.0733291	0.999982	1.04762	0.990249	0.87399	0.478716	0.325279	0.0763057	0.0806395	0.0668268	0.0697183	0.999982	1.01817	1.03329	0.818092	0.413196	0.185475	0.0801539	0.0687858	0.0660522	0.0763324	0.999982	1.06132	0.997188	0.851861	0.436918	0.214389	0.106796	0.085575	0.0805457	0.10206	0.999982	1.03157	0.982745	0.816991	0.407888
GLTI	P37902	Glutamate/aspartate import solute-binding protein OS=Escherichia coli (strain K12) GN=gltI PE=1 SV=2	40846.4	Periplasm	0.999982	0.882898	0.89231	0.785	0.519185	0.359233	0.250883	0.261583	0.244137	0.331415	0.999982	0.957989	0.92955	0.843011	0.563114	0.341236	0.295178	0.264205	0.311624	0.337507	0.999982	1.00314	0.981909	0.835871	0.53792	0.351958	0.254709	0.281985	0.343011	0.366718	0.999982	0.890618	0.903952	0.847452	0.571305	0.396569	0.26827	0.253553	0.288458	0.318694	0.999982	0.954988	0.935958	0.907316	0.606173
GLTL	P0AAG3	Glutamate/aspartate import ATP-binding protein GltL OS=Escherichia coli (strain K12) GN=gltL PE=3 SV=1	31627.4	Cytosol	0.999982	1.03843	0.977854	0.763112	0.218886	0.106617	0.074782	0.0683031	0.0576251	0.0726663	0.999982	1.10204	1.00004	0.777695	0.204457	0.115492	0.0709599	0.0543187	0.056934	0.0529551	0.999982	1.03458	1.00442	0.767904	0.201242	0.0872033	0.0654439	0.0584145	0.0624196	0.0592096	0.999982	0.990793	0.998192	0.666632	0.179953	0.109777	0.0764373	0.0570895	0.0538391	0.0508092	0.999982	1.01004	0.992026	0.686901	0.233775
GLTP	P21345	Proton/glutamate-aspartate symporter OS=Escherichia coli (strain K12) GN=gltP PE=1 SV=2	51310.8	Inner_membrane	0.999982	1.052	0.994929	0.833361	0.498565	0.324437	0.254939	0.0864587	0.0698815	0.073928	0.999982	1.09885	1.03423	0.898313	0.440921	0.26888	0.225747	0.0592221	0.0414303	0.0311279	0.999982	1.08827	0.997467	0.801226	0.334899	0.169211	0.122238	0.0767238	0.0691855	0.0593939
GLTX	P04805	Glutamate--tRNA ligase OS=Escherichia coli (strain K12) GN=gltX PE=1 SV=1	59680.9	Cytosol	0.999982	1.01537	1.03237	0.978104	0.482434	0.0976473	0.056001	0.0439211	0.0331534	0.0401118	0.999982	1.05139	1.02901	1.00682	0.476286	0.111419	0.0532032	0.0330006	0.0296659	0.0294634	0.999982	1.09073	1.07832	0.993042	0.442881	0.100171	0.0526053	0.0416119	0.038484	0.0367674	0.999982	1.02097	1.0392	0.974018	0.398424	0.098304	0.0499929	0.0356444	0.0358602	0.0337118	0.999982	1.03995	1.0059	0.949443	0.411881
GLUQ	P27305	Glutamyl-Q tRNA(Asp) synthetase OS=Escherichia coli (strain K12) GN=gluQ PE=1 SV=6	36678.1	Cytosol	0.999982	1.10236	1.00827	0.801328	0.236292	0.112069	0.0730393	0.0622269	0.0577294	0.0482774	0.999982	1.02072	0.979857	0.807522	0.250083	0.128225	0.0757593	0.056154	0.055874	0.053015	0.999982	1.08039	0.978187	0.782788	0.223286	0.0910347	0.0583774	0.0513842	0.0483153	0.0434383
GLYA	P0A825	Serine hydroxymethyltransferase OS=Escherichia coli (strain K12) GN=glyA PE=1 SV=1	52104.8	Cytosol	0.999982	0.943844	0.916904	0.930407	0.769803	0.498412	0.329422	0.0820678	0.0493974	0.0567339	0.999982	0.891564	0.871642	0.867771	0.766542	0.46013	0.345748	0.0661918	0.0451795	0.0420379	0.999982	0.860971	0.873173	0.893601	0.78134	0.495231	0.322725	0.0670229	0.0459483	0.036828	0.999982	0.870798	0.836545	0.900243	0.77291	0.493945	0.307476	0.0580207	0.0413085	0.0387762	0.999982	0.997743	0.954549	1.05284	0.841362
GLYQ	P00960	Glycine--tRNA ligase alpha subunit OS=Escherichia coli (strain K12) GN=glyQ PE=1 SV=2	37558.1	Cytosol	0.999982	1.03451	1.00782	0.590055	0.0968478	0.0457992	0.0323458	0.0263205	0.0257577	0.0229545	0.999982	0.983138	0.999976	0.611515	0.146126	0.17207	0.0606258	0.0554929	0.0489771	0.0617693	0.999982	0.936286	0.937977	0.53494	0.100464	0.0531711	0.038603	0.0346244	0.0365406	0.0380357	0.999982	0.938772	0.952604	0.425243	0.123348	0.0722214	0.0520608	0.0424574	0.0389342	0.0383271	0.999982	0.958661	0.95327	0.433442	0.124075
GLYS	P00961	Glycine--tRNA ligase beta subunit OS=Escherichia coli (strain K12) GN=glyS PE=1 SV=4	86331.7	Cytosol	0.999982	1.02309	1.04638	0.601653	0.0936228	0.047716	0.0353271	0.0259552	0.025105	0.0284732	0.999982	1.01795	1.04559	0.643192	0.116885	0.0912896	0.0461524	0.0351578	0.0352233	0.0384888	0.999982	1.02081	1.04783	0.584821	0.110138	0.0577533	0.0352521	0.0318154	0.0307269	0.0339456	0.999982	1.05647	1.0561	0.421624	0.105076	0.0581319	0.0386402	0.0320919	0.0294444	0.0315565	0.999982	1.06977	1.00058	0.421145	0.125548
GMHA	P63224	Phosphoheptose isomerase OS=Escherichia coli (strain K12) GN=gmhA PE=1 SV=1	23493.5	Cytosol	0.999982	1.091	1.01748	0.990226	0.67483	0.503118	0.515406	0.446415	0.161542	0.0854023	0.999982	0.964757	0.956569	0.911823	0.596771	0.349223	0.430116	0.310661	0.139869	0.0846657	0.999982	0.996881	1.01358	0.929481	0.696933	0.441723	0.478403	0.431204	0.169099	0.0789448	0.999982	0.984259	0.986918	0.905157	0.609286	0.396112	0.398398	0.287815	0.112559	0.0765	0.999982	1.00882	1.01533	0.928726	0.667703
GMHB	P63228	D-glycero-beta-D-manno-heptose-1,7-bisphosphate 7-phosphatase OS=Escherichia coli (strain K12) GN=gmhB PE=1 SV=1	23972.4	Cytosol	0.999982	0.931425	0.954557	0.789186	0.16659	0.0659824	0.0646703	0.0490151	0.0535557	0.0335816	0.999982	0.984833	0.956268	0.778822	0.197435	0.0879603	0.0638965	0.0409395	0.0409703	0.0363095	0.999982	0.990186	0.96256	0.773188	0.185313	0.0749755	0.0525871	0.0423771	0.0497258	0.0359675	0.999982	0.970506	0.981035	0.742473	0.168067	0.0966497	0.0610976	0.0490583	0.0467996	0.0406437	0.999982	0.983339	0.978355	0.70722	0.192698
GMK	P60546	Guanylate kinase OS=Escherichia coli (strain K12) GN=gmk PE=1 SV=1	25640.5	Cytosol	0.999982	1.08863	1.02013	1.00504	0.354333	0.0880311	0.0455433	0.0429562	0.0394454	0.0370494	0.999982	1.01609	1.01903	1.00413	0.311379	0.0501467	0.0298558	0.0211483	0.0217891	0.0201761	0.999982	0.997732	1.01714	0.924976	0.336931	0.0789215	0.0335034	0.0282313	0.0301786	0.0273804	0.999982	0.875463	0.949202	0.82268	0.210437	0.0798087	0.0388651	0.0292033	0.0278029	0.0277499	0.999982	0.975454	0.997479	0.828799	0.205481
GND	P00350	6-phosphogluconate dehydrogenase, decarboxylating OS=Escherichia coli (strain K12) GN=gnd PE=1 SV=2	57979.9	Cytosol	0.999982	0.999612	1.04315	1.01421	0.742165	0.188301	0.0499893	0.0386652	0.0332429	0.0295045	0.999982	0.988384	1.04205	0.981124	0.717008	0.313669	0.0462211	0.0437646	0.0339793	0.0439618	0.999982	1.01263	0.97308	1.00179	0.69318	0.203984	0.0459294	0.0377653	0.0399069	0.040303	0.999982	1.00258	1.00619	1.04217	0.707831	0.215254	0.0479072	0.03679	0.0360977	0.0332961	0.999982	0.984423	0.98198	0.97125	0.689182
GNSA	P0AC92	Protein GnsA OS=Escherichia coli (strain K12) GN=gnsA PE=1 SV=1	8404.74	Cytosol	0.999982	0.859286	0.836317	0.81974	0.622694	0.38531	0.302042	0.285192	0.281113	0.464328	0.999982	0.876352	0.896427	0.837006	0.664221	0.378904	0.369541	0.3026	0.337986	0.438057	0.999982	0.964302	0.941361	0.980826	0.764947	0.449738	0.365768	0.375764	0.445869	0.577187	0.999982	0.970091	0.866909	0.864514	0.580163	0.362436	0.314529	0.301625	0.322144	0.431326	0.999982	0.981765	0.992152	0.948733	0.765615
GNSB	P77695	Protein GnsB OS=Escherichia coli (strain K12) GN=gnsB PE=3 SV=2	8835.19	Cytosol	0.999982	0.870043	0.860287	0.811519	0.589202	0.41848	0.29108	0.232577	0.205953	0.295354	0.999982	0.912948	0.9108	0.838024	0.572904	0.398357	0.301657	0.215543	0.217414	0.277508	0.999982	0.926496	0.942828	0.895372	0.686563	0.413209	0.337882	0.268707	0.289948	0.383485	0.999982	0.837027	0.856149	0.785066	0.590725	0.381377	0.319809	0.262531	0.282577	0.342158	0.999982	1.015	1.00108	0.914424	0.725371
GNTK	P46859	Thermoresistant gluconokinase OS=Escherichia coli (strain K12) GN=gntK PE=1 SV=4	22567.2	Cytosol																															0.999982	0.980115	0.968473	0.557402	0.204686	0.112018	0.0774596	0.0569103	0.0562668	0.0550432	0.999982	1.02891	0.995893	0.584349	0.233246
GNTR	P0ACP5	HTH-type transcriptional regulator GntR OS=Escherichia coli (strain K12) GN=gntR PE=1 SV=1	39319.9	Cytosol	0.999982	0.998099	1.00849	0.860067	0.417178	0.215074	0.117687	0.0924125	0.0885035	0.091441	0.999982	1.01139	1.01579	0.805105	0.303048	0.145817	0.0962978	0.0761452	0.078702	0.099257	0.999982	0.967249	0.957446	0.832154	0.424	0.202121	0.0760091	0.0679285	0.0701211	0.0596685	0.999982	0.965125	0.962103	0.743585	0.351432	0.222584	0.112237	0.103266	0.0953115	0.117462	0.999982	0.999991	1.00361	0.900332	0.41873
GNTT	P39835	High-affinity gluconate transporter OS=Escherichia coli (strain K12) GN=gntT PE=1 SV=3	50002.7	Inner_membrane	0.999982	1.00871	0.985019	0.83884	0.406649	0.237142	0.186095	0.185844	0.107398	0.0679806	0.999982	1.00902	1.00072	0.793435	0.372454	0.192761	0.215234	0.171983	0.110211	0.0611769	0.999982	0.997142	0.972107	0.798199	0.330561	0.174537	0.139757	0.140227	0.098548	0.0522304	0.999982	1.00059	1.02532	0.753844	0.353045	0.221732	0.207794	0.172128	0.116642	0.071084	0.999982	1.01461	1.00326	0.68332	0.296554
GOR	P06715	Glutathione reductase OS=Escherichia coli (strain K12) GN=gor PE=1 SV=1	54583.7	Cytosol	0.999982	1.08579	1.10768	0.999263	0.628963	0.298022	0.0711083	0.0428025	0.0320249	0.0314756	0.999982	1.02742	1.07267	0.993217	0.62392	0.286365	0.0894186	0.0480899	0.0403463	0.0384409	0.999982	0.97056	1.043	0.940193	0.576826	0.249174	0.083483	0.0448647	0.0360322	0.0407837	0.999982	1.04372	1.07441	1.0181	0.575913	0.257488	0.0732811	0.0351318	0.0278886	0.0274941	0.999982	1.03799	0.996261	1.00504	0.594684
GPH	P32662	Phosphoglycolate phosphatase OS=Escherichia coli (strain K12) GN=gph PE=1 SV=1	29949.8	Cytosol	0.999982	0.862906	0.809797	0.527217	0.114922	0.0519676	0.0448418	0.0458688	0.0442452	0.0684178	0.999982	0.946985	0.86415	0.644945	0.155182	0.074298	0.055757	0.0402885	0.0505623	0.0573453	0.999982	0.944347	0.940775	0.634599	0.156188	0.073731	0.0643751	0.0664473	0.0662482	0.0828466	0.999982	0.956313	0.937061	0.593456	0.196047	0.105334	0.0717271	0.0619634	0.0601018	0.063907	0.999982	1.06098	1.0017	0.623331	0.173855
GPMA	P62707	2,3-bisphosphoglycerate-dependent phosphoglycerate mutase OS=Escherichia coli (strain K12) GN=gpmA PE=1 SV=2	33580.3	Cytosol	0.999982	1.16615	1.10155	1.05469	0.76456	0.158803	0.0688471	0.0521947	0.0459768	0.0490162	0.999982	1.12067	1.04367	1.05129	0.666761	0.182441	0.0665285	0.0464037	0.0420177	0.048568	0.999982	1.11612	0.995534	0.966363	0.663663	0.15051	0.0573554	0.0414159	0.0416412	0.0436251	0.999982	1.08832	0.981902	1.01884	0.639346	0.132772	0.0677172	0.0484762	0.0435644	0.0476923	0.999982	1.19619	0.99906	0.962769	0.572594
GPMB	P0A7A2	Probable phosphoglycerate mutase GpmB OS=Escherichia coli (strain K12) GN=gpmB PE=3 SV=1	25022.9	Inner_membrane	0.999982	1.04816	1.06487	0.883204	0.281034	0.0617412	0.0343159	0.0273203	0.030479	0.0328965	0.999982	0.975743	0.970622	0.852916	0.237296	0.0981547	0.0357428	0.0243653	0.022212	0.023623	0.999982	0.992442	1.00722	0.866494	0.252201	0.0764969	0.0391033	0.0306501	0.0340244	0.0389398	0.999982	1.06353	1.08194	0.865722	0.231414	0.0976311	0.0633879	0.0496305	0.0474363	0.051678	0.999982	0.966771	0.970037	0.737462	0.19344
GPMI	P37689	2,3-bisphosphoglycerate-independent phosphoglycerate mutase OS=Escherichia coli (strain K12) GN=gpmI PE=1 SV=1	63376.4	Cytosol	0.999982	1.01733	0.9848	0.665556	0.209593	0.11212	0.0688003	0.0434196	0.0362627	0.0307123	0.999982	1.09115	1.01749	0.702708	0.199416	0.107311	0.066	0.0382148	0.0299089	0.0268825	0.999982	1.00741	0.963769	0.639925	0.190849	0.0986734	0.062051	0.0369698	0.032994	0.0304331	0.999982	1.07729	1.01575	0.674224	0.224075	0.127307	0.0632527	0.0381993	0.0327579	0.0310097	0.999982	0.965383	0.971556	0.574467	0.193561
GPPA	P25552	Guanosine-5'-triphosphate,3'-diphosphate pyrophosphatase OS=Escherichia coli (strain K12) GN=gppA PE=1 SV=3	58042.7	Cytosol	0.999982	0.927955	0.9501	0.736144	0.253152	0.152014	0.0919198	0.0838272	0.0729654	0.0767088	0.999982	0.968629	0.985243	0.81513	0.227315	0.131894	0.0800263	0.0594867	0.0535023	0.0548436	0.999982	0.988072	1.02647	0.808989	0.25463	0.124122	0.0930071	0.07333	0.0805664	0.0701322	0.999982	0.987465	1.00532	0.762103	0.242401	0.158115	0.108616	0.094273	0.0944256	0.138062	0.999982	0.991459	0.991162	0.696075	0.222338
GPR	Q46851	L-glyceraldehyde 3-phosphate reductase OS=Escherichia coli (strain K12) GN=gpr PE=1 SV=1	42359.2	NA	0.999982	1.03053	0.984949	0.785396	0.293592	0.133887	0.0960557	0.0951387	0.0431355	0.0453474	0.999982	0.999587	0.978086	0.777099	0.321565	0.177593	0.130905	0.0902572	0.0660334	0.0761853	0.999982	0.990782	0.98126	0.742164	0.222353	0.083986	0.0606626	0.0508513	0.0518118	0.0439227	0.999982	0.980695	0.938506	0.833751	0.527179	0.303362	0.188242	0.161371	0.0583519	0.0581294	0.999982	0.942114	0.956658	0.84581	0.575124
GPSA	P0A6S7	Glycerol-3-phosphate dehydrogenase [NAD(P)+] OS=Escherichia coli (strain K12) GN=gpsA PE=3 SV=1	38629.2	Cytosol	0.999982	0.978676	0.976927	0.899948	0.477318	0.186589	0.0576496	0.0475997	0.0420559	0.0445763	0.999982	1.03222	0.965096	0.901884	0.430692	0.133058	0.062711	0.0450775	0.0431355	0.0424823	0.999982	1.03392	0.989955	0.928698	0.403545	0.10404	0.0479099	0.0384773	0.0431929	0.0434366	0.999982	1.00713	0.93868	0.887168	0.456288	0.209063	0.0914923	0.0736374	0.0570649	0.067028	0.999982	1.01048	0.997156	0.794704	0.348947
GPT	P0A9M5	Xanthine phosphoribosyltransferase OS=Escherichia coli (strain K12) GN=gpt PE=1 SV=1	18620.9	Cytosol	0.999982	0.963972	0.961621	0.891447	0.628513	0.460223	0.306074	0.115118	0.0964818	0.0962253	0.999982	0.982175	1.00097	0.921646	0.61643	0.383325	0.297468	0.0996797	0.0757936	0.0789332	0.999982	0.993032	1.00441	0.911833	0.620594	0.380687	0.250712	0.0858542	0.0661878	0.0556351	0.999982	1.03387	1.02496	0.968984	0.666902	0.405868	0.28014	0.0775145	0.060567	0.0485748	0.999982	1.00479	1.02364	0.953971	0.737895
GRCA	P68066	Autonomous glycyl radical cofactor OS=Escherichia coli (strain K12) GN=grcA PE=1 SV=1	15936.6	Cytosol	0.999982	0.87053	0.957229	0.724565	0.237942	0.116933	0.107775	0.0952671	0.105642	0.187317	0.999982	0.924617	1.00655	0.715667	0.241271	0.131301	0.131075	0.119031	0.159104	0.224533	0.999982	0.972484	0.989671	0.725794	0.265025	0.133717	0.114909	0.14098	0.184884	0.230023	0.999982	0.885064	0.933466	0.681407	0.25238	0.141438	0.126903	0.130447	0.156633	0.221111	0.999982	0.94214	1.01843	0.792375	0.283008
GREA	P0A6W5	Transcription elongation factor GreA OS=Escherichia coli (strain K12) GN=greA PE=1 SV=1	19978.7	Cytosol	0.999982	1.00153	1.02855	0.461499	0.117717	0.0683556	0.0732193	0.110549	0.129161	0.223737	0.999982	0.970611	1.00611	0.457188	0.0960803	0.0834243	0.0699555	0.0905541	0.130514	0.199554	0.999982	0.989576	1.01074	0.437352	0.123992	0.0646668	0.0802329	0.104951	0.151081	0.22018	0.999982	1.00451	1.00324	0.378874	0.121608	0.0627148	0.0677864	0.0991141	0.134902	0.197235	0.999982	0.973057	0.970738	0.345521	0.0987244
GREB	P30128	Transcription elongation factor GreB OS=Escherichia coli (strain K12) GN=greB PE=1 SV=2	21780.9	Cytosol	0.999982	0.995118	0.970611	0.594277	0.151126	0.0798719	0.0521331	0.0397672	0.038534	0.0368065	0.999982	0.991567	1.02151	0.639802	0.165061	0.085294	0.0526114	0.0348952	0.0365659	0.0360015	0.999982	0.971492	0.968621	0.590947	0.163894	0.0751159	0.0562223	0.0447639	0.0481703	0.0574733	0.999982	1.03143	0.976196	0.521297	0.182955	0.106613	0.0783682	0.0645275	0.0547489	0.0609085	0.999982	1.03891	0.958565	0.412677	0.133954
GROL	P0A6F5	60 kDa chaperonin OS=Escherichia coli (strain K12) GN=groL PE=1 SV=2	66630.3	Cytosol	0.999982	1.06151	1.00176	1.01076	0.780786	0.66031	0.110717	0.0471246	0.0394822	0.0467914	0.999982	1.10851	0.999534	0.952194	0.844569	0.58715	0.122359	0.0531673	0.044044	0.0499355	0.999982	1.09165	0.930542	1.02714	0.790076	0.551554	0.110254	0.0438375	0.0406368	0.0468022	0.999982	1.09506	0.933809	1.03762	0.771189	0.575483	0.176046	0.0464739	0.0416716	0.0493691	0.999982	1.02797	1.01543	1.00385	0.861403
GROS	P0A6F9	10 kDa chaperonin OS=Escherichia coli (strain K12) GN=groS PE=1 SV=1	12213.9	Cytosol	0.999982	1.0764	1.08075	1.00076	0.679087	0.464469	0.37636	0.349685	0.321787	0.465266	0.999982	1.21699	1.04479	1.02075	0.635303	0.444216	0.390689	0.337841	0.322728	0.40947	0.999982	1.04255	1.06241	0.958188	0.623784	0.384517	0.327445	0.327614	0.342033	0.388439	0.999982	1.10214	1.13061	1.05348	0.751797	0.486959	0.424107	0.379629	0.375609	0.46349	0.999982	0.976673	0.992361	0.957925	0.632117
GRPE	P09372	Protein GrpE OS=Escherichia coli (strain K12) GN=grpE PE=1 SV=1	24763.3	Cytosol	0.999982	0.907541	0.889977	0.721868	0.154477	0.0811952	0.0621689	0.0643602	0.0635623	0.0806385	0.999982	0.891115	0.856778	0.712689	0.149399	0.10106	0.0650662	0.0626591	0.0606397	0.07861	0.999982	0.926961	0.935785	0.773871	0.177617	0.0888244	0.0712842	0.0798087	0.0839373	0.0990287	0.999982	0.899648	0.897243	0.768414	0.186476	0.0961588	0.0763371	0.078449	0.0780452	0.0903418	0.999982	1.02158	0.987651	0.886322	0.208017
GRXA	P68688	Glutaredoxin 1 OS=Escherichia coli (strain K12) GN=grxA PE=1 SV=1	11167.8	Cytosol	0.999982	0.772254	0.804182	0.676339	0.361763	0.227504	0.297476	0.290528	0.3087	0.425637	0.999982	0.922368	0.871544	0.755524	0.444307	0.255182	0.419228	0.330478	0.348853	0.487329	0.999982	0.919331	0.926165	0.836468	0.578859	0.387512	0.520594	0.555078	0.700982	0.752868	0.999982	0.893634	0.86236	0.702138	0.37501	0.332115	0.370307	0.346043	0.308815	0.389792	0.999982	0.911013	0.938789	0.800955	0.499738
GRXB	P0AC59	Glutaredoxin 2 OS=Escherichia coli (strain K12) GN=grxB PE=1 SV=1	28573.7	Cytosol	0.999982	1.15615	1.03184	0.877312	0.297103	0.144189	0.151918	0.148905	0.103923	0.121352	0.999982	0.95245	0.939808	0.746151	0.155636	0.0883892	0.0461811	0.0276769	0.0275459	0.0302004	0.999982	0.971873	0.904044	0.666775	0.159772	0.0733518	0.0464463	0.0372038	0.03935	0.0356931	0.999982	0.96126	0.946311	0.759747	0.170747	0.086293	0.0614489	0.0400628	0.0396878	0.039795	0.999982	0.957785	0.953686	0.696464	0.129343
GRXC	P0AC62	Glutaredoxin 3 OS=Escherichia coli (strain K12) GN=grxC PE=1 SV=2	10677.7	Cytosol	0.999982	0.71647	0.720571	0.675691	0.567269	0.54715	0.687302	0.705524	0.627206	0.873337	0.999982	0.921802	0.855086	0.800991	0.708827	0.48708	0.954902	0.786564	0.843259	1.02026	0.999982	0.982935	0.936246	0.92219	0.745253	0.606381	0.804733	0.981987	1.04022	1.11805	0.999982	0.809791	0.784661	0.725983	0.626823	0.639775	0.796646	0.736961	0.663765	0.794559	0.999982	0.967741	0.957876	1.03774	0.821089
GRXD	P0AC69	Glutaredoxin 4 OS=Escherichia coli (strain K12) GN=grxD PE=1 SV=1	14645.7	Cytosol	0.999982	0.597922	0.609921	0.466916	0.149165	0.0719098	0.0711605	0.0758748	0.077794	0.10289	0.999982	0.736405	0.785373	0.541169	0.142188	0.0695368	0.0776961	0.0599219	0.0772552	0.0890516	0.999982	0.941382	0.859707	0.702584	0.202333	0.0961057	0.0749189	0.0859884	0.11545	0.139605	0.999982	0.698455	0.638171	0.488088	0.141898	0.0923907	0.089011	0.0816826	0.0829526	0.11099	0.999982	0.934587	0.888276	0.834188	0.212027
GSHA	P0A6W9	Glutamate--cysteine ligase OS=Escherichia coli (strain K12) GN=gshA PE=1 SV=1	64016.2	Cytosol	0.999982	1.01669	1.01726	0.687678	0.130279	0.0733741	0.0718879	0.0536754	0.0479976	0.0540229	0.999982	1.0296	1.00492	0.669036	0.112965	0.101585	0.0426453	0.0340407	0.0408196	0.0494207	0.999982	1.01554	0.985326	0.634342	0.123446	0.0681649	0.0487276	0.0396573	0.0451183	0.0455522	0.999982	1.06216	1.04694	0.628587	0.0868392	0.0518278	0.0429667	0.0308864	0.0309792	0.0287056	0.999982	0.969415	0.945411	0.573672	0.148426
GSHB	P04425	Glutathione synthetase OS=Escherichia coli (strain K12) GN=gshB PE=1 SV=1	39891.3	Cytosol	0.999982	0.98741	0.97908	0.955926	0.6865	0.457763	0.159567	0.0741546	0.0566309	0.0544769	0.999982	0.956079	0.919855	0.904969	0.654103	0.41444	0.174574	0.0630849	0.0513508	0.054763	0.999982	0.962221	0.95301	0.915697	0.666291	0.417132	0.153496	0.0558642	0.0472811	0.0422959	0.999982	1.00989	1.00323	1.00891	0.718729	0.44275	0.131106	0.0637958	0.05257	0.051309	0.999982	0.993019	0.965491	0.914476	0.667663
GSIB	P75797	Glutathione-binding protein GsiB OS=Escherichia coli (strain K12) GN=gsiB PE=1 SV=1	64970.8	Periplasm	0.999982	1.25612	0.956126	0.868093	0.45582	0.294161	0.2521	0.135632	0.11162	0.134382	0.999982	0.99579	0.979154	0.77604	0.30519	0.157374	0.14196	0.0755744	0.0699022	0.0635078	0.999982	1.16439	0.998641	0.879252	0.432633	0.235284	0.23438	0.128795	0.123735	0.136346	0.999982	1.09792	1.00897	0.861294	0.518245	0.359736	0.339117	0.111916	0.106505	0.129075	0.999982	1.04273	1.00058	0.809397	0.462504
GSK	P0AEW6	Inosine-guanosine kinase OS=Escherichia coli (strain K12) GN=gsk PE=1 SV=1	53629.7	Cytosol	0.999982	1.03599	0.985488	0.865076	0.27697	0.0825816	0.0562006	0.0569368	0.0490717	0.0503443	0.999982	0.997023	0.987198	0.822463	0.220578	0.0926997	0.0488379	0.0420988	0.0410621	0.0428511	0.999982	0.988551	0.971991	0.835664	0.22671	0.0724993	0.0508846	0.047465	0.0485846	0.0523618	0.999982	1.03264	0.973643	0.781788	0.250315	0.10749	0.0718525	0.0516008	0.0544536	0.0516088	0.999982	0.956203	0.955543	0.818954	0.226568
GSS	P0AES0	Bifunctional glutathionylspermidine synthetase/amidase OS=Escherichia coli (strain K12) GN=gss PE=1 SV=1	78104.7	Cytosol	0.999982	1.01887	1.04168	0.959645	0.642017	0.33122	0.0834965	0.0901514	0.0827034	0.0947403	0.999982	0.955254	1.02419	0.873175	0.449038	0.200305	0.0919892	0.0664174	0.0731667	0.0481475	0.999982	0.94703	0.998526	0.870909	0.57277	0.254811	0.0556688	0.0466108	0.0569887	0.0420258	0.999982	0.993516	1.01034	0.930974	0.59822	0.297099	0.0921185	0.0812203	0.0842736	0.088879	0.999982	1.01353	0.988548	0.875943	0.497873
GSTA	P0A9D2	Glutathione S-transferase GstA OS=Escherichia coli (strain K12) GN=gstA PE=1 SV=1	26176.2	Cytosol	0.999982	1.00698	1.008	0.821531	0.376171	0.164387	0.0854692	0.063515	0.0510773	0.0623524	0.999982	0.993921	0.984483	0.746717	0.244722	0.103834	0.0642778	0.0471614	0.045741	0.0393727	0.999982	0.964585	0.973202	0.790691	0.366428	0.175366	0.0530556	0.0412622	0.0363689	0.0324164	0.999982	0.982854	0.961139	0.836205	0.521263	0.296539	0.0808568	0.0501073	0.0491091	0.0451941	0.999982	0.969807	1.01068	0.743946	0.454577
GSTB	P0ACA7	Glutathione S-transferase GstB OS=Escherichia coli (strain K12) GN=gstB PE=1 SV=1	25645.5	Cytosol	0.999982	0.902973	0.859427	0.804977	0.40668	0.200418	0.0762997	0.0512947	0.0395435	0.038483	0.999982	0.871434	0.844399	0.767717	0.498816	0.265671	0.0683406	0.0525486	0.0442387	0.04336	0.999982	0.873679	0.786239	0.848485	0.489614	0.24965	0.0603195	0.0546077	0.0391873	0.0341363	0.999982	0.869823	0.830218	0.829485	0.509579	0.255889	0.0697207	0.0543039	0.0480561	0.0466247	0.999982	0.901799	0.917158	0.87625	0.570742
GUAA	P04079	GMP synthase [glutamine-hydrolyzing] OS=Escherichia coli (strain K12) GN=guaA PE=1 SV=1	64540.9	Cytosol	0.999982	1.0014	1.05422	0.968496	0.153929	0.0839746	0.075899	0.0690884	0.0620603	0.0713197	0.999982	1.02467	1.09104	0.958842	0.115509	0.0932356	0.0617603	0.0513911	0.0503691	0.0425536	0.999982	1.01468	1.09261	0.898943	0.118463	0.0571128	0.038176	0.033475	0.0340548	0.0312678	0.999982	1.06913	1.10753	0.971231	0.116001	0.0724112	0.0583398	0.0492274	0.0506592	0.0432627	0.999982	1.03328	1.00637	0.947309	0.0827713
GUAB	P0ADG7	Inosine-5'-monophosphate dehydrogenase OS=Escherichia coli (strain K12) GN=guaB PE=1 SV=1	57775.0	Cytosol	0.999982	0.983567	1.02396	0.928034	0.758698	0.458193	0.188147	0.106567	0.0359553	0.0353434	0.999982	0.971733	1.00279	0.962798	0.73237	0.426365	0.184048	0.0967991	0.0422404	0.0499228	0.999982	1.00615	1.02335	0.94534	0.741224	0.453478	0.178193	0.114468	0.0515699	0.05617	0.999982	1.01797	1.03692	0.989538	0.750941	0.453112	0.159677	0.112162	0.0713132	0.0829945	0.999982	1.01441	0.991207	0.999109	0.753541
GUAC	P60560	GMP reductase OS=Escherichia coli (strain K12) GN=guaC PE=1 SV=1	42342.2	Cytosol	0.999982	0.970618	1.00121	0.906077	0.700241	0.475235	0.178283	0.0510924	0.0556675	0.0699598	0.999982	1.00261	1.01341	0.967217	0.737167	0.445219	0.194696	0.0464571	0.0459101	0.0530123	0.999982	1.0432	0.996971	0.957471	0.628108	0.407285	0.153423	0.0661759	0.0716626	0.0749737	0.999982	1.06934	1.07314	1.01315	0.777332	0.516571	0.179009	0.055014	0.0546482	0.0610493	0.999982	1.04939	1.00359	0.964369	0.707733
GUDD	P0AES2	Glucarate dehydratase OS=Escherichia coli (strain K12) GN=gudD PE=1 SV=2	53691.8	Cytosol																															0.999982	1.01998	0.902358	0.769266	0.154381	0.0856014	0.0705841	0.0540462	0.0491037	0.0492848	0.999982	1.00255	0.974468	0.834407	0.311209
GUTQ	P17115	Arabinose 5-phosphate isomerase GutQ OS=Escherichia coli (strain K12) GN=gutQ PE=1 SV=3	37159.8	Cytosol	0.999982	0.942932	0.940667	0.810012	0.217365	0.0874581	0.0644567	0.048426	0.0457815	0.0373279	0.999982	0.993176	0.992093	0.821278	0.174607	0.165057	0.0551655	0.0391568	0.0310582	0.0296574	0.999982	0.963941	0.962869	0.819297	0.177457	0.0806581	0.0542656	0.0439106	0.0461616	0.0432563	0.999982	0.923079	0.937329	0.755948	0.189288	0.105601	0.0650447	0.0415534	0.0355832	0.035892	0.999982	0.986557	1.00509	0.832676	0.197875
GYRA	P0AES4	DNA gyrase subunit A OS=Escherichia coli (strain K12) GN=gyrA PE=1 SV=1	106986.0	Cytosol	0.999982	1.0672	1.04511	0.988166	0.247304	0.0845349	0.0385243	0.0284412	0.0292744	0.0297673	0.999982	1.01106	1.04129	0.953594	0.233419	0.0798192	0.0465247	0.0351413	0.0332088	0.0372072	0.999982	1.02797	1.04739	0.91057	0.226898	0.0678453	0.0556557	0.0413481	0.0402395	0.0430825	0.999982	1.06168	1.07327	0.970084	0.190023	0.0692647	0.0475475	0.0372643	0.0350879	0.0328822	0.999982	1.02084	0.990171	0.916209	0.178954
GYRB	P0AES6	DNA gyrase subunit B OS=Escherichia coli (strain K12) GN=gyrB PE=1 SV=2	102095.0	Cytosol	0.999982	1.06548	1.08397	0.592925	0.156256	0.0584475	0.0491185	0.0424616	0.0413466	0.0329968	0.999982	1.02542	1.03882	0.60136	0.139331	0.0635957	0.0387713	0.0335008	0.0322899	0.0288075	0.999982	0.996339	1.0133	0.547494	0.135148	0.0476227	0.0346057	0.0313603	0.0343844	0.0318374	0.999982	1.01782	1.01379	0.539096	0.136481	0.0686629	0.0548038	0.0448481	0.0404146	0.0415875	0.999982	0.991459	0.98036	0.482395	0.114119
HCHA	P31658	Protein deglycase 1 OS=Escherichia coli (strain K12) GN=hchA PE=1 SV=3	35409.6	Cytosol	0.999982	0.972943	0.922274	0.799841	0.517593	0.223588	0.132564	0.0821971	0.0739365	0.0571544	0.999982	0.858853	0.830047	0.735632	0.513538	0.215652	0.137342	0.0718866	0.0484911	0.0463618	0.999982	0.866104	0.829265	0.816534	0.485816	0.216916	0.120897	0.0754699	0.0592215	0.0518871	0.999982	0.810028	0.792418	0.770821	0.495846	0.229514	0.106251	0.0625233	0.0469799	0.0448538	0.999982	0.894217	0.920641	0.89209	0.558878
HCXB	P30178	Hydroxycarboxylate dehydrogenase B OS=Escherichia coli (strain K12) GN=hcxB PE=1 SV=2	42078.4	Cytosol	0.999982	1.00537	0.980605	0.74937	0.228074	0.0898066	0.0656847	0.0512568	0.0459282	0.0472943	0.999982	1.00491	0.992983	0.758386	0.201778	0.0857585	0.0596959	0.0419528	0.0404762	0.0365661	0.999982	1.00861	1.00683	0.722581	0.189521	0.071618	0.0524619	0.0415828	0.0423682	0.035917	0.999982	0.979331	0.980877	0.679461	0.218242	0.130495	0.0864963	0.0792748	0.0744248	0.0751537	0.999982	0.993857	0.983646	0.62536	0.195221
HDA	P69931	DnaA regulatory inactivator Hda OS=Escherichia coli (strain K12) GN=hda PE=1 SV=2	28620.3	Cytosol	0.999982	1.03565	0.957415	0.706506	0.211918	0.0882231	0.0916036	0.065113	0.0768133	0.0645942	0.999982	0.990988	0.993042	0.709474	0.169106	0.0960655	0.078966	0.0517705	0.0621915	0.0601984	0.999982	0.98084	1.01147	0.668894	0.17049	0.0775774	0.0578656	0.0485876	0.0555687	0.0520099	0.999982	0.92378	0.962566	0.591632	0.165682	0.089675	0.0671309	0.0512896	0.0490632	0.0533605	0.999982	1.10421	1.04841	0.634262	0.185155
HDEB	P0AET2	Acid stress chaperone HdeB OS=Escherichia coli (strain K12) GN=hdeB PE=1 SV=1	14211.5	Periplasm	0.999982	0.726786	0.69941	0.624554	0.361227	0.260057	0.339565	0.388328	0.364251	0.4942	0.999982	0.858101	0.796231	0.644181	0.340201	0.183503	0.311977	0.271724	0.274019	0.343832	0.999982	0.917267	0.888856	0.768037	0.450992	0.294146	0.346404	0.374147	0.440375	0.518555	0.999982	0.757986	0.704966	0.601617	0.373039	0.360083	0.446578	0.378124	0.383692	0.502876	0.999982	0.930144	0.939502	0.881755	0.526678
HDED	P0AET5	Protein HdeD OS=Escherichia coli (strain K12) GN=hdeD PE=1 SV=1	22435.6	Inner_membrane																															0.999982	1.03269	1.0487	0.759292	0.336665	0.22915	0.202806	0.160294	0.146576	0.144365	0.999982	1.01788	1.02136	0.716636	0.316634
HDFR	P0A8R9	HTH-type transcriptional regulator HdfR OS=Escherichia coli (strain K12) GN=hdfR PE=3 SV=1	34361.3	Cytosol	0.999982	1.02454	1.00534	0.594931	0.154004	0.072066	0.0605399	0.0512278	0.039885	0.0481128	0.999982	0.965775	0.979643	0.634816	0.182018	0.0984032	0.0591517	0.0436175	0.0426895	0.0458996	0.999982	0.97595	0.961212	0.603563	0.161671	0.0655523	0.0466199	0.0399314	0.0467496	0.0420537	0.999982	1.00287	0.986026	0.60501	0.204182	0.114575	0.080656	0.0611327	0.058108	0.0539676	0.999982	1.00024	1.00996	0.648714	0.234629
HDHA	P0AET8	7-alpha-hydroxysteroid dehydrogenase OS=Escherichia coli (strain K12) GN=hdhA PE=1 SV=1	29510.5	Cytosol	0.999982	1.00878	1.02623	0.866364	0.488914	0.295822	0.0995866	0.0589722	0.0581378	0.0591674	0.999982	1.02084	1.00554	0.898652	0.566534	0.354807	0.142438	0.0986414	0.0956429	0.0920727	0.999982	1.0028	1.02951	0.86005	0.510808	0.295418	0.136456	0.0991919	0.0981059	0.0949667	0.999982	1.00489	0.996964	0.883564	0.564808	0.352029	0.112008	0.0632631	0.0508734	0.0383974	0.999982	1.00777	1.03829	0.882623	0.615575
HELD	P15038	DNA helicase IV OS=Escherichia coli (strain K12) GN=helD PE=1 SV=2	86920.8	Cytosol	0.999982	1.04699	0.95942	0.639643	0.20517	0.0875367	0.0679183	0.0533975	0.0511874	0.0425516	0.999982	0.996724	0.999512	0.665772	0.200232	0.11215	0.0607572	0.0548207	0.045291	0.0388074	0.999982	1.00816	0.989633	0.64446	0.267596	0.139806	0.103086	0.0888835	0.0974402	0.0937147	0.999982	0.953788	1.0549	0.523647	0.178776	0.103614	0.0754704	0.0633715	0.0571581	0.0479855	0.999982	0.957956	1.04696	0.519056	0.212807
HEMA	P0A6X1	Glutamyl-tRNA reductase OS=Escherichia coli (strain K12) GN=hemA PE=1 SV=1	50574.1	Cytosol	0.999982	0.947242	1.00394	0.534926	0.148576	0.0698751	0.051122	0.0397911	0.0390366	0.0354777	0.999982	0.997878	1.01696	0.570385	0.129472	0.101687	0.044662	0.0404204	0.0358875	0.0308658	0.999982	0.974428	0.93358	0.521904	0.144301	0.0639995	0.0436741	0.0366499	0.033638	0.0297789	0.999982	1.00431	1.00191	0.504857	0.169098	0.0947785	0.0582472	0.045357	0.0411802	0.0388828	0.999982	0.968036	1.01817	0.497547	0.172149
HEMB	P0ACB2	Delta-aminolevulinic acid dehydratase OS=Escherichia coli (strain K12) GN=hemB PE=1 SV=2	39381.4	Cytosol	0.999982	0.991041	1.01801	0.956942	0.65926	0.286636	0.0860204	0.0556143	0.0456938	0.0483661	0.999982	1.01354	1.04969	0.990784	0.675895	0.272229	0.083463	0.0420691	0.0375811	0.0372271	0.999982	1.01869	1.02624	0.959666	0.643652	0.286816	0.0985491	0.0579979	0.0576863	0.0586796	0.999982	1.01316	1.0095	0.936295	0.643861	0.325197	0.116932	0.0803749	0.0759879	0.0711206	0.999982	1.07336	1.03346	0.956521	0.619716
HEMC	P06983	Porphobilinogen deaminase OS=Escherichia coli (strain K12) GN=hemC PE=1 SV=2	35892.2	Cytosol	0.999982	0.954189	0.902126	0.829262	0.609536	0.408231	0.269981	0.243412	0.207567	0.243218	0.999982	0.900929	0.873854	0.753087	0.576646	0.466029	0.261315	0.231191	0.198778	0.207573	0.999982	0.90532	0.85542	0.817788	0.576997	0.364436	0.207426	0.206098	0.199154	0.180564	0.999982	1.07597	0.858906	0.830185	0.583493	0.36102	0.206178	0.178091	0.16854	0.144744	0.999982	1.0021	0.975439	0.883564	0.7151
HEMD	P09126	Uroporphyrinogen-III synthase OS=Escherichia coli (strain K12) GN=hemD PE=3 SV=1	29154.4	Cytosol																															0.999982	0.988214	0.986878	0.628456	0.223336	0.121046	0.0900467	0.0625827	0.058546	0.0514587	0.999982	0.993982	1.01057	0.646962	0.265459
HEME	P29680	Uroporphyrinogen decarboxylase OS=Escherichia coli (strain K12) GN=hemE PE=3 SV=3	42888.4	Cytosol	0.999982	0.936129	0.97122	0.912403	0.356864	0.0819543	0.0489605	0.0422883	0.0385085	0.04386	0.999982	1.00042	0.987557	0.826479	0.373949	0.101424	0.0635634	0.0541236	0.0478574	0.0364715	0.999982	0.951055	0.96503	0.841977	0.32068	0.0975786	0.067463	0.053304	0.0556473	0.0515428	0.999982	0.920789	0.961801	0.795316	0.327934	0.138032	0.0854973	0.0637731	0.0655218	0.0514933	0.999982	1.00023	1.00753	0.808751	0.369019
HEMF	P36553	Oxygen-dependent coproporphyrinogen-III oxidase OS=Escherichia coli (strain K12) GN=hemF PE=1 SV=1	36820.5	Cytosol	0.999982	0.99976	1.00981	0.721477	0.209182	0.0847199	0.0794891	0.0545007	0.0448018	0.0407552	0.999982	1.01864	0.999412	0.75418	0.223142	0.0901584	0.0685987	0.0447942	0.0481394	0.0390426	0.999982	0.988491	0.983437	0.700649	0.202614	0.078338	0.070142	0.0506273	0.0514261	0.0470304	0.999982	1.01569	1.0123	0.626363	0.216263	0.114987	0.0904789	0.0652809	0.0596618	0.0520574	0.999982	1.00974	1.01502	0.662684	0.244356
HEMG	P0ACB4	Protoporphyrinogen IX dehydrogenase [menaquinone] OS=Escherichia coli (strain K12) GN=hemG PE=1 SV=1	24019.8	Cytosol	0.999982	1.0118	1.00301	0.674813	0.190429	0.0900483	0.0812137	0.0487833	0.0620238	0.0560417	0.999982	0.998509	0.982937	0.71784	0.200053	0.119373	0.0711748	0.0422027	0.0447525	0.0404506	0.999982	0.983517	1.00706	0.628832	0.16911	0.0719918	0.0662435	0.0564623	0.0629556	0.0600493	0.999982	1.03701	0.998561	0.646276	0.165703	0.091832	0.0655701	0.0511888	0.0529545	0.051741	0.999982	0.989402	0.992919	0.634044	0.210471
HEMH	P23871	Ferrochelatase OS=Escherichia coli (strain K12) GN=hemH PE=1 SV=3	38610.2	Cytosol	0.999982	0.995004	0.954798	0.718146	0.169654	0.0738564	0.0493074	0.03692	0.0341132	0.0265088	0.999982	0.970773	0.95437	0.715772	0.208869	0.241512	0.0921732	0.0614587	0.0581913	0.0706466	0.999982	0.971446	0.899133	0.704599	0.170321	0.0829685	0.0584789	0.0522528	0.0544022	0.0479613	0.999982	0.983812	0.975316	0.657259	0.206093	0.121038	0.0772616	0.0582865	0.0536571	0.0518065	0.999982	1.01434	1.00666	0.678351	0.234821
HEML	P23893	Glutamate-1-semialdehyde 2,1-aminomutase OS=Escherichia coli (strain K12) GN=hemL PE=1 SV=2	48427.4	Cytosol	0.999982	0.984972	0.991683	0.915017	0.422457	0.106855	0.046659	0.0318711	0.0340374	0.028996	0.999982	0.996975	0.992806	0.949346	0.406981	0.153423	0.0627604	0.0394498	0.0380257	0.0425539	0.999982	1.01033	1.03359	0.902015	0.413897	0.132936	0.0567757	0.0541346	0.0462205	0.0440035	0.999982	1.05168	1.01893	0.984164	0.469614	0.174937	0.0705369	0.0602038	0.0524264	0.0879704	0.999982	1.00384	1.01049	0.986609	0.413107
HEMN	P32131	Oxygen-independent coproporphyrinogen III oxidase OS=Escherichia coli (strain K12) GN=hemN PE=1 SV=4	58021.3	Cytosol	0.999982	1.00701	1.04067	0.71565	0.262233	0.109728	0.0716587	0.0552096	0.0474676	0.0576306	0.999982	0.990622	1.022	0.642067	0.176752	0.0817712	0.0431122	0.0293016	0.0347168	0.028959	0.999982	1.01965	0.985551	0.674196	0.194889	0.0774184	0.0470049	0.0436036	0.0476817	0.0448801	0.999982	1.00729	0.977349	0.668184	0.237657	0.117274	0.0696173	0.0480488	0.0493868	0.0437793	0.999982	0.987454	0.995829	0.637997	0.215826
HEMX	P09127	Putative uroporphyrinogen-III C-methyltransferase OS=Escherichia coli (strain K12) GN=hemX PE=1 SV=1	47520.2	Inner_membrane	0.999982	0.706803	0.713065	0.665533	0.539383	0.493735	0.338142	0.234023	0.227941	0.340683	0.999982	0.750755	0.729274	0.622682	0.554232	0.404707	0.319057	0.23173	0.267634	0.301172	0.999982	0.85018	0.858341	0.779204	0.664374	0.545169	0.366529	0.306077	0.342321	0.408597	0.999982	0.769072	0.72862	0.622743	0.519096	0.48269	0.309272	0.206454	0.243006	0.292482	0.999982	0.928064	0.957311	0.902535	0.80768
HEMY	P0ACB7	Protein HemY OS=Escherichia coli (strain K12) GN=hemY PE=1 SV=1	49169.6	Inner_membrane	0.999982	0.981472	0.977429	0.831884	0.162042	0.0622377	0.0413274	0.040338	0.047521	0.051228	0.999982	0.991974	0.940978	0.857645	0.129868	0.0663823	0.0350643	0.0285258	0.0368836	0.0521384	0.999982	0.945122	0.937083	0.840723	0.153843	0.0651368	0.033442	0.0333476	0.0420057	0.0538263	0.999982	0.991443	0.982174	0.770457	0.131842	0.0704181	0.0413088	0.0381903	0.0397087	0.0539684	0.999982	1.00211	1.00756	0.813213	0.152614
HEXR	P46118	HTH-type transcriptional regulator HexR OS=Escherichia coli (strain K12) GN=hexR PE=3 SV=2	35563.9	Cytosol	0.999982	0.966315	0.976576	0.73929	0.217489	0.087378	0.0535977	0.0448463	0.0464784	0.0317479	0.999982	0.9907	0.952554	0.716904	0.212011	0.0983201	0.0666243	0.048069	0.0452731	0.0425319	0.999982	0.957274	0.956312	0.743206	0.212655	0.079105	0.0578558	0.0373191	0.0400824	0.0404163	0.999982	0.984371	0.940318	0.684745	0.175774	0.0815091	0.0435735	0.0313381	0.03152	0.0268672	0.999982	1.01063	1.00801	0.701973	0.168166
HFLC	P0ABC3	Modulator of FtsH protease HflC OS=Escherichia coli (strain K12) GN=hflC PE=1 SV=1	42209.8	Inner_membrane	0.999982	0.862196	0.894047	0.772897	0.433881	0.374306	0.447152	0.112666	0.117921	0.177509	0.999982	1.01369	0.910296	0.724669	0.448669	0.34935	0.448652	0.0972232	0.0992903	0.146269	0.999982	0.986321	0.888657	0.840293	0.419989	0.297447	0.411626	0.100423	0.117562	0.15695	0.999982	0.876508	0.863488	0.768762	0.434681	0.311053	0.443731	0.0916472	0.0957649	0.161967	0.999982	1.00851	1.01618	0.863578	0.570205
HFLD	P25746	High frequency lysogenization protein HflD OS=Escherichia coli (strain K12) GN=hflD PE=1 SV=1	24193.0	Cytosol	0.999982	0.913578	0.887669	0.679264	0.121501	0.0563548	0.0444237	0.0464302	0.0398246	0.0402771	0.999982	0.880134	0.827785	0.645147	0.116447	0.078291	0.0401299	0.0318207	0.0308819	0.0283072	0.999982	0.855155	0.809388	0.66777	0.123222	0.0589097	0.0447699	0.0399525	0.0422168	0.0347914	0.999982	0.82829	0.814515	0.599152	0.119885	0.0650988	0.0510769	0.0458103	0.0435689	0.0379796	0.999982	0.952279	0.946644	0.659077	0.136536
HFLK	P0ABC7	Modulator of FtsH protease HflK OS=Escherichia coli (strain K12) GN=hflK PE=1 SV=1	50329.5	Inner_membrane	0.999982	0.924729	0.916223	0.821023	0.530815	0.414283	0.383099	0.118412	0.107798	0.134227	0.999982	0.874022	0.856527	0.754308	0.490053	0.335592	0.374124	0.0891669	0.088691	0.0958691	0.999982	0.948382	0.944322	0.818774	0.543734	0.400788	0.375135	0.117878	0.117407	0.120308	0.999982	0.931011	0.903188	0.825873	0.567829	0.390445	0.365834	0.0976882	0.0898826	0.107134	0.999982	1.0216	0.971136	0.943543	0.680757
HFLX	P25519	GTPase HflX OS=Escherichia coli (strain K12) GN=hflX PE=1 SV=3	51905.9	Cytosol	0.999982	0.999023	1.03937	0.894594	0.145514	0.0825826	0.0603457	0.0497339	0.045909	0.0411302	0.999982	1.0363	1.04039	0.85347	0.150682	0.103556	0.0609387	0.0470381	0.0390335	0.0429702	0.999982	1.00576	0.977078	0.833297	0.124938	0.0590235	0.0480439	0.0450764	0.0464695	0.0482698	0.999982	1.04854	1.04847	0.867271	0.161227	0.10393	0.0846946	0.0691038	0.0620911	0.0685636	0.999982	0.991772	1.02178	0.857838	0.140112
HFQ	P0A6X3	RNA-binding protein Hfq OS=Escherichia coli (strain K12) GN=hfq PE=1 SV=2	12076.2	Cytosol	0.999982	1.00856	0.971449	0.747752	0.232596	0.0899922	0.07813	0.0797011	0.0752754	0.103877	0.999982	1.00473	0.986863	0.75107	0.236026	0.104532	0.0902227	0.0809767	0.0804651	0.0720431	0.999982	0.989795	0.972987	0.739998	0.226564	0.0901543	0.0832524	0.0721927	0.0820477	0.0820489
HHA	P0ACE3	Hemolysin expression-modulating protein Hha OS=Escherichia coli (strain K12) GN=hha PE=1 SV=1	10283.6	Cytosol	0.999982	0.771149	0.751582	0.581377	0.20235	0.134341	0.128492	0.14515	0.177897	0.278031	0.999982	0.902917	0.872253	0.650117	0.215329	0.117954	0.140844	0.121482	0.156847	0.206942	0.999982	0.930015	0.923368	0.648034	0.202725	0.10757	0.0999461	0.125022	0.170332	0.216152	0.999982	0.879585	0.86614	0.550956	0.16439	0.0903394	0.0814149	0.0855324	0.09052	0.120483	0.999982	0.982513	0.979651	0.694648	0.242873
HINT	P0ACE7	Purine nucleoside phosphoramidase OS=Escherichia coli (strain K12) GN=hinT PE=1 SV=1	13920.4	Cytosol	0.999982	0.809683	0.811839	0.798915	0.402506	0.1651	0.132934	0.12756	0.111003	0.160626	0.999982	0.864569	0.88094	0.834199	0.442144	0.185642	0.145895	0.126709	0.136284	0.15951	0.999982	0.905355	0.882523	0.932165	0.491573	0.191815	0.161648	0.174162	0.18366	0.227458	0.999982	0.791797	0.811884	0.809137	0.377174	0.179822	0.168028	0.163299	0.181232	0.227645	0.999982	0.963903	0.977602	0.937093	0.432826
HISA	P10371	1-(5-phosphoribosyl)-5-[(5-phosphoribosylamino)methylideneamino] imidazole-4-carboxamide isomerase OS=Escherichia coli (strain K12) GN=hisA PE=3 SV=2	28479.3	Cytosol	0.999982	1.00293	0.989705	0.861012	0.190677	0.0992278	0.0843494	0.0640654	0.0578809	0.0765507	0.999982	1.03134	0.974916	0.86062	0.219051	0.12246	0.070279	0.0515808	0.0532735	0.0600155	0.999982	0.961279	0.944996	0.808775	0.21342	0.102765	0.0687697	0.060255	0.0711206	0.068664	0.999982	0.913646	0.903074	0.717718	0.174745	0.0995912	0.0666481	0.0525646	0.0500656	0.0517879	0.999982	0.996488	1.00158	0.787475	0.189822
HISB	P06987	Histidine biosynthesis bifunctional protein HisB OS=Escherichia coli (strain K12) GN=hisB PE=1 SV=1	44948.5	Cytosol	0.999982	1.01109	1.04998	0.760041	0.336928	0.140676	0.0852049	0.0764104	0.0657	0.075662	0.999982	1.03613	1.02946	0.769481	0.334982	0.15138	0.10296	0.07749	0.0843525	0.0918167	0.999982	1.02071	1.03801	0.748278	0.321919	0.135094	0.077283	0.0740938	0.0775908	0.0816747	0.999982	1.05576	1.07211	0.746711	0.428708	0.186149	0.0882766	0.0806438	0.0671484	0.0695027	0.999982	1.00243	0.981898	0.646625	0.366517
HISC	P06986	Histidinol-phosphate aminotransferase OS=Escherichia coli (strain K12) GN=hisC PE=1 SV=2	42598.4	Cytosol	0.999982	1.10436	1.02184	0.953426	0.252706	0.111939	0.0554287	0.041788	0.0356514	0.0249695	0.999982	1.01327	0.981821	0.86954	0.217714	0.111159	0.0717362	0.0604813	0.0572742	0.0497935	0.999982	1.01984	1.00982	0.850825	0.249846	0.113386	0.0889229	0.0725183	0.0754179	0.059174	0.999982	1.01542	0.993192	0.797754	0.25481	0.138251	0.100343	0.0702135	0.0646766	0.0612431	0.999982	1.00223	1.0192	0.835627	0.279372
HISD	P06988	Histidinol dehydrogenase OS=Escherichia coli (strain K12) GN=hisD PE=1 SV=5	50376.6	Cytosol	0.999982	1.00803	1.00748	0.920493	0.61264	0.390124	0.275223	0.10774	0.0567213	0.0449211	0.999982	0.997454	0.992473	0.891653	0.537908	0.338205	0.272631	0.114895	0.0675829	0.0548132	0.999982	0.931026	0.904941	0.866727	0.598905	0.369611	0.283007	0.113326	0.0640552	0.0610299	0.999982	0.964369	0.919218	0.853916	0.57375	0.372184	0.266844	0.0985271	0.0575681	0.0599559	0.999982	0.997431	0.969205	0.865007	0.585095
HISF	P60664	Imidazole glycerol phosphate synthase subunit HisF OS=Escherichia coli (strain K12) GN=hisF PE=1 SV=1	31700.8	Cytosol	0.999982	1.01389	0.979816	0.880723	0.270196	0.0694496	0.0539374	0.0347595	0.039992	0.0238415	0.999982	1.02197	1.01653	0.902369	0.26948	0.0942744	0.0635445	0.0437609	0.0521383	0.0352505	0.999982	0.988287	0.99012	0.834043	0.256614	0.0938949	0.0611738	0.0494537	0.0506176	0.0401876	0.999982	0.970789	0.985913	0.825518	0.231701	0.0888093	0.0656932	0.0519647	0.045417	0.0436716	0.999982	1.02961	1.06685	0.800358	0.309503
HISG	P60757	ATP phosphoribosyltransferase OS=Escherichia coli (strain K12) GN=hisG PE=1 SV=1	36609.6	Cytosol	0.999982	0.942357	0.913531	0.814341	0.447522	0.155625	0.0648415	0.0613661	0.0588844	0.066718	0.999982	0.922606	0.929915	0.809056	0.482549	0.181045	0.048608	0.0444625	0.0425693	0.0488914	0.999982	0.958622	0.97289	0.812002	0.41708	0.156765	0.0566123	0.0495041	0.0557782	0.0549579	0.999982	0.967349	0.978036	0.674898	0.275012	0.122291	0.0765386	0.0605032	0.0568986	0.0533002	0.999982	1.00704	1.00374	0.72745	0.359838
HISH	P60595	Imidazole glycerol phosphate synthase subunit HisH OS=Escherichia coli (strain K12) GN=hisH PE=1 SV=1	23700.2	Cytosol	0.999982	0.898701	0.905211	0.730449	0.257301	0.0986511	0.0690006	0.0549755	0.04891	0.0448523	0.999982	0.92281	0.940717	0.722392	0.246517	0.115832	0.0738228	0.0484841	0.0514822	0.0473089	0.999982	1.00822	0.966154	0.779893	0.242805	0.0841179	0.0586583	0.0531373	0.0475177	0.0349808	0.999982	0.954838	0.926856	0.703936	0.243721	0.102778	0.0693031	0.0527479	0.0481063	0.0369505	0.999982	0.992349	0.993879	0.787312	0.279097
HISI	P06989	Histidine biosynthesis bifunctional protein HisIE OS=Escherichia coli (strain K12) GN=hisI PE=3 SV=3	25433.4	Cytosol	0.999982	0.948092	0.897246	0.863752	0.568768	0.449904	0.323681	0.336231	0.236461	0.253082	0.999982	0.982367	0.96942	0.858738	0.52086	0.326004	0.318927	0.271437	0.249909	0.225714	0.999982	0.974746	0.972362	0.817159	0.470842	0.298612	0.24347	0.259243	0.242304	0.200995	0.999982	0.984948	0.983679	0.877473	0.633704	0.431076	0.346579	0.28646	0.256935	0.234985	0.999982	1.0143	0.990428	0.955718	0.714466
HISJ	P0AEU0	Histidine-binding periplasmic protein OS=Escherichia coli (strain K12) GN=hisJ PE=1 SV=1	34079.6	Periplasm	0.999982	0.867485	0.914172	0.849946	0.50245	0.207994	0.240914	0.274951	0.302084	0.459704	0.999982	0.988161	0.964524	0.886242	0.537136	0.231213	0.265861	0.252252	0.294883	0.384281	0.999982	0.99634	1.01105	0.916966	0.535697	0.235971	0.24415	0.323841	0.393573	0.473879	0.999982	0.934547	0.958238	0.89786	0.456752	0.215259	0.237242	0.273999	0.33109	0.427393	0.999982	1.02047	0.935829	0.916597	0.466359
HISS	P60906	Histidine--tRNA ligase OS=Escherichia coli (strain K12) GN=hisS PE=1 SV=2	50951.7	Cytosol	0.999982	0.977065	1.01759	0.966077	0.142385	0.0676773	0.0516789	0.042053	0.038426	0.0433127	0.999982	1.00301	1.0093	0.965441	0.154718	0.113723	0.0471326	0.0343833	0.0353081	0.0313591	0.999982	0.970527	0.935855	0.972261	0.125496	0.0563169	0.0425661	0.0351624	0.0384406	0.0355414	0.999982	0.999957	0.975214	1.02087	0.151685	0.0703272	0.0481408	0.0375791	0.0375919	0.0368625	0.999982	0.941639	1.00888	0.97768	0.144212
HLDD	P67910	ADP-L-glycero-D-manno-heptose-6-epimerase OS=Escherichia coli (strain K12) GN=hldD PE=1 SV=1	39110.1	Cytosol	0.999982	1.02155	1.05079	0.987003	0.600197	0.0839211	0.0535914	0.0382331	0.0375353	0.0202882	0.999982	1.04998	1.05584	0.992122	0.563575	0.112731	0.0588565	0.0400835	0.0391538	0.0334455	0.999982	0.989362	1.01655	0.94445	0.536104	0.112901	0.0486357	0.0374373	0.0361444	0.0297419	0.999982	1.05197	1.04254	0.997337	0.485923	0.0934526	0.0410355	0.0342305	0.0330005	0.0313309	0.999982	0.96371	1.00805	0.927606	0.421268
HLDE	P76658	Bifunctional protein HldE OS=Escherichia coli (strain K12) GN=hldE PE=1 SV=1	57205.0	Cytosol	0.999982	1.03072	0.998355	0.924729	0.136952	0.0607444	0.0370503	0.0328966	0.0294504	0.0300739	0.999982	1.02386	0.98974	0.91892	0.155424	0.0879628	0.0515631	0.0441609	0.0413601	0.0419073	0.999982	0.973617	0.969511	0.915732	0.146907	0.0703923	0.0447399	0.0387523	0.0421902	0.0379658	0.999982	0.972146	0.972008	0.887516	0.131956	0.0816455	0.0486882	0.0422805	0.0396899	0.0453881	0.999982	0.964517	0.991236	0.884375	0.154443
HMP	P24232	Flavohemoprotein OS=Escherichia coli (strain K12) GN=hmp PE=1 SV=1	48766.5	Cytosol	0.999982	1.02413	0.973038	0.781021	0.235093	0.145241	0.115228	0.0976953	0.0851271	0.114065	0.999982	0.995847	0.974305	0.759089	0.204889	0.125783	0.090635	0.0888007	0.0837035	0.0812555	0.999982	0.989499	0.959907	0.771991	0.213373	0.112414	0.0827539	0.0837843	0.0794435	0.0938954	0.999982	0.916287	0.923713	0.741212	0.159046	0.0908325	0.0620102	0.0544852	0.051062	0.0612391	0.999982	0.944231	0.97393	0.731791	0.205139
HNS	P0ACF8	DNA-binding protein H-NS OS=Escherichia coli (strain K12) GN=hns PE=1 SV=2	18337.0	Cytosol	0.999982	0.647397	0.551147	0.572017	0.4395	0.332093	0.324893	0.31291	0.282336	0.420287	0.999982	0.809906	0.66437	0.661028	0.595524	0.415709	0.474758	0.41094	0.404162	0.517733	0.999982	0.939616	0.73994	0.914913	0.697321	0.486187	0.48497	0.503477	0.559151	0.638771	0.999982	0.695569	0.553771	0.675441	0.520018	0.43562	0.507603	0.437873	0.419464	0.567123	0.999982	0.948578	0.818894	1.23502	0.824943
HOLA	P28630	DNA polymerase III subunit delta OS=Escherichia coli (strain K12) GN=holA PE=1 SV=1	41256.2	Cytosol	0.999982	0.994039	1.00091	0.760698	0.219376	0.124695	0.098201	0.0853382	0.0618125	0.0839735	0.999982	1.01369	0.984495	0.738641	0.223446	0.148174	0.0706731	0.0557527	0.0513713	0.0463212	0.999982	1.01166	0.965459	0.763784	0.238707	0.109766	0.0705718	0.0540843	0.0622098	0.0514365	0.999982	0.99114	1.01244	0.680991	0.234027	0.126894	0.0907009	0.0589798	0.0590432	0.059491	0.999982	0.94001	0.973762	0.665105	0.218383
HOLB	P28631	DNA polymerase III subunit delta' OS=Escherichia coli (strain K12) GN=holB PE=1 SV=2	39145.6	Cytosol	0.999982	0.995857	0.926954	0.716158	0.223938	0.0858877	0.0736503	0.0672687	0.0581731	0.056116	0.999982	0.968153	0.950607	0.717141	0.186299	0.0865521	0.064047	0.0450526	0.0504763	0.0419907	0.999982	0.992364	0.933629	0.719472	0.191449	0.0814704	0.0534248	0.0445567	0.0487637	0.0468288
HOLE	P0ABS8	DNA polymerase III subunit theta OS=Escherichia coli (strain K12) GN=holE PE=1 SV=1	10215.7	Cytosol	0.999982	0.856681	0.828707	0.742674	0.37263	0.241856	0.205739	0.230946	0.21088	0.29657	0.999982	0.87971	0.876467	0.78191	0.448806	0.258579	0.296428	0.268133	0.302971	0.346054	0.999982	0.911061	0.932493	0.83958	0.466846	0.256228	0.266679	0.283003	0.349837	0.406888	0.999982	0.881739	0.88586	0.731616	0.352576	0.214666	0.206673	0.219015	0.256166	0.320149	0.999982	0.937287	0.960256	0.736714	0.489427
HPT	P0A9M2	Hypoxanthine phosphoribosyltransferase OS=Escherichia coli (strain K12) GN=hpt PE=1 SV=1	22508.1	Cytosol	0.999982	1.04242	0.987563	1.00246	0.80997	0.534542	0.379291	0.293487	0.115751	0.0837417	0.999982	0.989613	0.998857	0.966206	0.710987	0.435771	0.359324	0.250566	0.107495	0.074907	0.999982	0.964335	0.989061	0.916563	0.671669	0.410368	0.282319	0.238933	0.101876	0.0695919	0.999982	1.06952	1.06792	1.02419	0.702765	0.436228	0.282391	0.223073	0.0992776	0.0811949	0.999982	0.963299	0.984089	0.840918	0.559899
HRPA	P43329	ATP-dependent RNA helicase HrpA OS=Escherichia coli (strain K12) GN=hrpA PE=3 SV=3	167552.0	Cytosol	0.999982	1.04902	0.996996	0.465609	0.129107	0.0742428	0.0537918	0.043713	0.0511328	0.0538548	0.999982	1.00907	1.00026	0.489608	0.127786	0.138882	0.0465177	0.0376906	0.0344163	0.052288	0.999982	0.996819	1.00818	0.476236	0.156896	0.0836436	0.0582284	0.0515405	0.0567881	0.0651475	0.999982	1.04523	1.03851	0.395369	0.137467	0.0864338	0.0545885	0.0475895	0.0455681	0.0581628	0.999982	1.05261	0.954668	0.41944	0.141296
HRPB	P37024	ATP-dependent RNA helicase HrpB OS=Escherichia coli (strain K12) GN=hrpB PE=3 SV=3	94991.0	Cytosol	0.999982	1.00526	0.992969	0.674491	0.21993	0.100925	0.0765047	0.0622085	0.0569505	0.0537353	0.999982	0.983588	0.998784	0.655223	0.182655	0.0896701	0.0489694	0.0446548	0.0411469	0.0332796	0.999982	0.978033	0.994619	0.654323	0.203314	0.0879094	0.0692735	0.0591245	0.0596959	0.0509233	0.999982	0.99939	1.00174	0.596807	0.208599	0.120797	0.0827911	0.0638359	0.0657851	0.0553727	0.999982	1.13569	0.962436	0.591199	0.208139
HSCA	P0A6Z1	Chaperone protein HscA OS=Escherichia coli (strain K12) GN=hscA PE=1 SV=1	69851.0	Cytosol	0.999982	0.975585	1.02136	0.487981	0.157059	0.0861078	0.0668828	0.0557745	0.0545585	0.0599534	0.999982	1.0075	1.00743	0.486913	0.127593	0.0960779	0.0589417	0.0476284	0.0523331	0.0571955	0.999982	0.981262	1.00537	0.443701	0.0976107	0.050743	0.0330254	0.0311408	0.0321147	0.0359482	0.999982	1.04078	1.01761	0.375681	0.101829	0.057667	0.0330397	0.0301074	0.0276056	0.0296329	0.999982	0.971147	0.989127	0.419919	0.144696
HSCB	P0A6L9	Co-chaperone protein HscB OS=Escherichia coli (strain K12) GN=hscB PE=1 SV=1	21958.5	Cytosol	0.999982	0.925092	0.925462	0.746145	0.185588	0.0871715	0.0540784	0.0485356	0.0386361	0.0493207	0.999982	0.840575	0.838834	0.697358	0.148143	0.0931902	0.045761	0.027868	0.0364205	0.0388465	0.999982	0.800109	0.773236	0.727303	0.158567	0.0782716	0.0405832	0.0390919	0.0398862	0.0401571	0.999982	0.907446	0.865067	0.720186	0.17352	0.092265	0.055659	0.0439927	0.0480549	0.0498803	0.999982	0.901759	0.965481	0.636428	0.1684
HSDM	P08957	Type I restriction enzyme EcoKI M protein OS=Escherichia coli (strain K12) GN=hsdM PE=1 SV=1	66257.4	Cytosol	0.999982	0.955012	0.962632	0.446304	0.113678	0.0865551	0.049889	0.0416579	0.0397576	0.0315649	0.999982	0.999783	0.998041	0.468367	0.132322	0.0897498	0.0408725	0.0287955	0.0273681	0.0249426	0.999982	0.984303	0.98779	0.447924	0.10883	0.0494543	0.0459863	0.0326062	0.0348639	0.031305	0.999982	0.952887	0.930584	0.341473	0.118108	0.0573714	0.0499476	0.0440617	0.0406253	0.0278412	0.999982	1.01215	0.969482	0.42057	0.120904
HSDR	P08956	Type I restriction enzyme EcoKI R protein OS=Escherichia coli (strain K12) GN=hsdR PE=3 SV=3	151196.0	Cytosol	0.999982	1.00679	0.928092	0.47161	0.179979	0.110492	0.0802386	0.0707838	0.0633878	0.0756071	0.999982	0.984335	0.959389	0.538658	0.136656	0.0628287	0.0421174	0.0326925	0.0341507	0.0315449	0.999982	0.99291	0.955038	0.517832	0.131392	0.0518376	0.0396605	0.0355883	0.0382364	0.0320883	0.999982	0.89234	0.812054	0.320382	0.105982	0.0615537	0.0500775	0.0368346	0.0384236	0.0358289	0.999982	1.01856	0.918834	0.405899	0.159831
HSDS	P05719	Type-1 restriction enzyme EcoKI specificity protein OS=Escherichia coli (strain K12) GN=hsdS PE=1 SV=1	61044.2	Cytosol	0.999982	0.943759	0.961262	0.436407	0.0940461	0.0540178	0.0382549	0.0290688	0.0335943	0.0253625	0.999982	0.937097	0.958699	0.388441	0.0722059	0.0877169	0.0268476	0.0247696	0.0197976	0.0207623	0.999982	0.973338	0.940924	0.482156	0.116897	0.0561943	0.0423591	0.0326214	0.0297312	0.0280466	0.999982	0.924315	0.876345	0.352579	0.110156	0.0654799	0.0451292	0.0452585	0.0366437	0.0316431	0.999982	1.00201	0.934609	0.374278	0.111451
HSLJ	P52644	Heat shock protein HslJ OS=Escherichia coli (strain K12) GN=hslJ PE=1 SV=1	17847.4	Outer_membrane	0.999982	0.868152	0.929651	0.831548	0.488206	0.338826	0.347722	0.337666	0.308638	0.432635	0.999982	0.948139	0.935882	0.848388	0.610465	0.387627	0.469008	0.39125	0.399179	0.469549	0.999982	0.987303	0.952304	0.883315	0.589977	0.422087	0.396587	0.398002	0.41745	0.448073	0.999982	0.881948	0.85146	0.757403	0.453544	0.333147	0.298853	0.247494	0.244886	0.267439	0.999982	1.06913	1.02995	0.865764	0.504819
HSLO	P0A6Y5	33 kDa chaperonin OS=Escherichia coli (strain K12) GN=hslO PE=1 SV=1	34460.2	Cytosol	0.999982	0.943796	0.93396	0.731461	0.213527	0.088827	0.0409315	0.0357606	0.0334384	0.038652	0.999982	0.99942	0.887734	0.725939	0.192418	0.0859861	0.0557262	0.0447285	0.0432354	0.041601	0.999982	0.999546	0.975093	0.820603	0.294414	0.141055	0.0371375	0.0357012	0.0370221	0.0326367	0.999982	1.00349	0.965281	0.744047	0.242033	0.139468	0.0470119	0.0368658	0.0330699	0.0387708	0.999982	1.01627	0.932178	0.679432	0.163785
HSLR	P0ACG8	Heat shock protein 15 OS=Escherichia coli (strain K12) GN=hslR PE=1 SV=1	18694.6	Cytosol	0.999982	1.12053	1.00412	0.835745	0.236571	0.126561	0.0986996	0.0862499	0.0643835	0.0674324	0.999982	1.25182	1.02085	0.81395	0.189198	0.117911	0.067513	0.0454223	0.049069	0.0628266	0.999982	1.01497	1.0015	0.810808	0.21952	0.103562	0.0737426	0.0625674	0.0632607	0.0521789	0.999982	1.10861	1.05275	0.769828	0.193	0.113888	0.0835206	0.065064	0.0628824	0.0554157	0.999982	0.988713	0.981143	0.715003	0.237727
HSLU	P0A6H5	ATP-dependent protease ATPase subunit HslU OS=Escherichia coli (strain K12) GN=hslU PE=1 SV=1	56551.8	Cytosol	0.999982	0.986163	1.04767	0.815904	0.228271	0.0491313	0.0328888	0.0217727	0.02231	0.0196662	0.999982	1.00614	1.03584	0.821731	0.254502	0.0897476	0.0438617	0.0379	0.0315308	0.0272291	0.999982	1.01203	0.996307	0.80551	0.219646	0.0629192	0.0343476	0.0329891	0.0303866	0.0262145	0.999982	1.08763	1.048	0.863568	0.240862	0.0798064	0.0540159	0.0453471	0.0419314	0.0397278	0.999982	0.962321	1.00773	0.745161	0.194726
HSLV	P0A7B8	ATP-dependent protease subunit HslV OS=Escherichia coli (strain K12) GN=hslV PE=1 SV=2	21429.6	Cytosol	0.999982	0.998719	0.980683	0.811898	0.361246	0.178839	0.178054	0.163551	0.111397	0.069771	0.999982	0.972232	0.971688	0.822408	0.489775	0.28202	0.33306	0.251435	0.166387	0.105865	0.999982	0.949273	1.00439	0.86411	0.543849	0.331716	0.387111	0.320399	0.236929	0.100434	0.999982	0.854537	0.888834	0.70303	0.44335	0.291106	0.331094	0.252183	0.176109	0.15241	0.999982	1.0595	1.00261	0.890761	0.529288
HTPG	P0A6Z3	Chaperone protein HtpG OS=Escherichia coli (strain K12) GN=htpG PE=1 SV=1	81919.9	Cytosol	0.999982	1.00652	1.03106	1.0001	0.588975	0.0477265	0.0318068	0.0281418	0.0282072	0.02706	0.999982	1.02829	1.0333	1.05925	0.588326	0.0939063	0.0483241	0.0394196	0.0347818	0.0336838	0.999982	0.984697	1.00981	0.96473	0.522687	0.076297	0.0495968	0.039161	0.0355884	0.0331477	0.999982	1.06014	1.0641	1.08116	0.580917	0.0887519	0.0524922	0.0410151	0.0349413	0.0388513	0.999982	1.00128	0.980336	1.00942	0.56489
HTPX	P23894	Protease HtpX OS=Escherichia coli (strain K12) GN=htpX PE=1 SV=1	33792.9	Inner_membrane	0.999982	0.991344	1.04214	0.908079	0.53071	0.282356	0.259917	0.238235	0.22039	0.288214	0.999982	1.04134	1.04276	0.885337	0.492996	0.31371	0.318022	0.302732	0.340041	0.423836	0.999982	1.08073	1.04083	0.8775	0.530709	0.311639	0.288607	0.323745	0.35466	0.402773	0.999982	1.0347	1.07754	0.835209	0.363998	0.210165	0.18182	0.183472	0.1931	0.21091	0.999982	0.990918	1.03897	0.853998	0.375003
HTRL	P25666	Protein HtrL OS=Escherichia coli (strain K12) GN=htrL PE=2 SV=2	39852.0	Cytosol	0.999982	1.00936	1.04742	0.644301	0.176927	0.0862386	0.0610333	0.0529962	0.042728	0.0504815	0.999982	1.00783	1.02818	0.572522	0.144557	0.265099	0.037342	0.0371613	0.0355847	0.0357945	0.999982	1.0312	1.02297	0.554568	0.149927	0.069912	0.0417628	0.0424058	0.0443206	0.0378991	0.999982	1.02566	1.04404	0.476717	0.126136	0.0714977	0.0528805	0.0427902	0.0402881	0.0408965	0.999982	1.02493	0.989606	0.458486	0.126236
HUPA	P0ACF0	DNA-binding protein HU-alpha OS=Escherichia coli (strain K12) GN=hupA PE=1 SV=1	12050.0	Cytosol	0.999982	0.58017	0.551406	0.597799	0.603209	0.524882	0.533062	0.560964	0.60485	0.794968	0.999982	0.952151	0.808999	0.816477	0.827657	0.555469	0.736646	0.649564	0.687747	0.707503	0.999982	1.16582	0.86383	1.0295	0.868637	0.721406	0.671494	0.778507	0.784429	0.882335	0.999982	0.914149	0.681263	0.785834	0.726903	0.560561	0.652808	0.699	0.68159	0.956735	0.999982	0.984748	0.950964	1.08253	0.921194
HUPB	P0ACF4	DNA-binding protein HU-beta OS=Escherichia coli (strain K12) GN=hupB PE=1 SV=1	11282.5	Cytosol	0.999982	0.805285	0.688745	0.735188	0.6691	0.509103	0.462252	0.448591	0.405229	0.532681	0.999982	1.07617	0.878238	0.868397	0.810533	0.515736	0.549006	0.467492	0.473328	0.493901	0.999982	1.13575	0.932497	0.991022	0.842252	0.569833	0.520141	0.555366	0.602576	0.62978	0.999982	0.946846	0.803242	0.848878	0.677813	0.448738	0.507448	0.494434	0.559523	0.690783	0.999982	1.05404	0.97124	1.07706	0.94232
HXPA	P77625	Hexitol phosphatase A OS=Escherichia coli (strain K12) GN=hxpA PE=1 SV=2	24997.5	Cytosol	0.999982	0.999662	0.989127	0.757195	0.240543	0.0879861	0.0805225	0.0746819	0.063711	0.0481643	0.999982	1.01647	0.96017	0.74044	0.266387	0.156705	0.164963	0.115058	0.127337	0.091017	0.999982	0.980485	0.958612	0.708525	0.201751	0.0757368	0.0688032	0.0584744	0.0591224	0.0526934
HXPB	P77247	Hexitol phosphatase B OS=Escherichia coli (strain K12) GN=hxpB PE=1 SV=1	26319.1	Cytosol	0.999982	0.956193	0.976711	0.83724	0.417707	0.145755	0.0672812	0.0527001	0.0475556	0.0316764	0.999982	0.956252	0.958076	0.903521	0.374739	0.13511	0.0752851	0.0458928	0.0432721	0.0420111	0.999982	0.964556	0.952532	0.870756	0.398279	0.149529	0.063772	0.0491087	0.0521554	0.047418	0.999982	0.922779	0.93818	0.854608	0.364817	0.13495	0.066599	0.0530912	0.0467334	0.0441211	0.999982	0.99037	1.01102	0.806836	0.328882
HYAB	P0ACD8	Hydrogenase-1 large chain OS=Escherichia coli (strain K12) GN=hyaB PE=1 SV=1	71936.9	Cytosol																															0.999982	1.02553	1.02117	0.706411	0.289975	0.182499	0.143422	0.119254	0.104229	0.0869173	0.999982	0.987194	1.00293	0.679825	0.259332
HYBA	P0AAJ8	Hydrogenase-2 operon protein HybA OS=Escherichia coli (strain K12) GN=hybA PE=3 SV=1	42219.7	Periplasm																															0.999982	0.991031	0.993444	0.664459	0.238939	0.138782	0.105829	0.0775327	0.0858193	0.0782687	0.999982	1.05887	0.987769	0.725423	0.336169
HYBC	P0ACE0	Hydrogenase-2 large chain OS=Escherichia coli (strain K12) GN=hybC PE=1 SV=2	69553.6	Periplasm	0.999982	0.980461	0.995264	0.713774	0.284242	0.160965	0.124989	0.0836524	0.0688557	0.0676539	0.999982	0.994412	1.0074	0.709286	0.288063	0.226333	0.110288	0.076196	0.0652894	0.0555174	0.999982	0.993376	0.979737	0.679028	0.2617	0.132114	0.101694	0.0749612	0.0746397	0.0630341	0.999982	1.02845	1.00393	0.583528	0.230536	0.135326	0.0960655	0.0563324	0.0472317	0.0436995	0.999982	1.01423	0.958939	0.555835	0.231187
HYBD	P37182	Hydrogenase 2 maturation protease OS=Escherichia coli (strain K12) GN=hybD PE=1 SV=2	18885.3	Cytosol	0.999982	0.970363	0.942915	0.710314	0.23227	0.103708	0.0731525	0.0584448	0.0488669	0.0559999	0.999982	0.98442	0.982463	0.72595	0.24302	0.114278	0.073786	0.0517567	0.0506548	0.0436067	0.999982	0.950194	0.919885	0.706061	0.220084	0.0809816	0.0586453	0.0524141	0.0539947	0.0499244
HYBO	P69741	Hydrogenase-2 small chain OS=Escherichia coli (strain K12) GN=hybO PE=1 SV=1	44492.9	Periplasm																															0.999982	1.03884	1.0105	0.681742	0.252119	0.140162	0.0941999	0.0724488	0.0746406	0.0565971	0.999982	0.989939	0.994016	0.652981	0.243483
HYPB	P0AAN3	Hydrogenase isoenzymes nickel incorporation protein HypB OS=Escherichia coli (strain K12) GN=hypB PE=1 SV=1	35266.3	Cytosol	0.999982	1.008	0.982536	0.755937	0.227363	0.101866	0.0698049	0.0502864	0.0505824	0.046858	0.999982	0.966044	1.03117	0.764673	0.32756	0.152486	0.0653339	0.0451204	0.045541	0.0437794	0.999982	1.01554	1.01772	0.744401	0.253696	0.113063	0.0587251	0.0465859	0.0499178	0.0426121	0.999982	0.982443	1.03693	0.656378	0.23013	0.127884	0.0770448	0.0500564	0.0491266	0.0440971	0.999982	1.01389	0.999024	0.640947	0.222391
HYPD	P24192	Hydrogenase isoenzymes formation protein HypD OS=Escherichia coli (strain K12) GN=hypD PE=1 SV=1	44369.5	Cytosol																															0.999982	1.02024	1.01628	0.641896	0.225387	0.134461	0.0858631	0.0592172	0.0574513	0.056586	0.999982	0.99675	1.00868	0.65586	0.238715
HYPE	P24193	Hydrogenase isoenzymes formation protein HypE OS=Escherichia coli (strain K12) GN=hypE PE=1 SV=2	37761.1	Cytosol	0.999982	1.00254	1.00042	0.807824	0.312893	0.13502	0.120092	0.0905319	0.100119	0.0436795	0.999982	0.988306	0.984454	0.811639	0.351308	0.159795	0.122112	0.0759869	0.0698828	0.0595886	0.999982	1.00839	0.972711	0.789866	0.309089	0.156575	0.099528	0.0742934	0.0786578	0.0654097	0.999982	1.00183	0.988796	0.774606	0.370297	0.226298	0.129903	0.093428	0.0837814	0.0724839	0.999982	0.979529	0.978341	0.698403	0.315826
IAAA	P37595	Isoaspartyl peptidase OS=Escherichia coli (strain K12) GN=iaaA PE=1 SV=2	35720.2	Cytosol	0.999982	1.07695	0.937371	0.770755	0.300652	0.149387	0.0934431	0.0592834	0.0547745	0.0503336	0.999982	1.01077	0.98452	0.752975	0.239291	0.0984807	0.0754915	0.0499571	0.0502129	0.041161	0.999982	1.08251	0.966335	0.775471	0.260409	0.116092	0.0784144	0.05946	0.0566239	0.0458419	0.999982	1.1077	0.951076	0.785086	0.360126	0.241375	0.134614	0.0702668	0.066604	0.0629827	0.999982	0.906145	1.0432	0.873253	0.530261
IADA	P39377	Isoaspartyl dipeptidase OS=Escherichia coli (strain K12) GN=iadA PE=1 SV=1	44837.8	Cytosol	0.999982	1.01567	1.05268	0.923762	0.624053	0.449296	0.485354	0.477201	0.4208	0.337908	0.999982	0.988049	0.992842	0.904666	0.625336	0.395347	0.5222	0.43758	0.418991	0.29689	0.999982	1.01292	1.02293	0.918743	0.592921	0.381495	0.421663	0.433592	0.42167	0.280553	0.999982	0.973714	0.98922	0.914291	0.589786	0.410059	0.406634	0.367739	0.324452	0.194388	0.999982	0.977833	1.02631	0.88186	0.571938
IBAG	P0A9W6	Acid stress protein IbaG OS=Escherichia coli (strain K12) GN=ibaG PE=1 SV=1	10362.4	Cytosol	0.999982	0.92393	0.962818	0.653769	0.167112	0.0746928	0.0500961	0.0487334	0.0527376	0.0574493	0.999982	1.00137	1.00632	0.73395	0.201634	0.119214	0.0702094	0.0484119	0.0586595	0.0689697	0.999982	1.02806	1.02309	0.81185	0.207369	0.095558	0.0610028	0.0724191	0.0864119	0.0961463	0.999982	0.95203	0.94023	0.702504	0.200499	0.116026	0.0886516	0.0729504	0.078524	0.0973235	0.999982	0.991413	0.997671	0.720808	0.255842
IBPA	P0C054	Small heat shock protein IbpA OS=Escherichia coli (strain K12) GN=ibpA PE=1 SV=1	16909.9	Cytosol	0.999982	0.835254	0.854386	0.580085	0.255653	0.118746	0.0592847	0.0503959	0.0433391	0.0440047	0.999982	0.904081	0.937896	0.645946	0.277299	0.184256	0.086773	0.0627105	0.0560451	0.0568842	0.999982	0.973146	0.972373	0.678192	0.286512	0.119183	0.0661488	0.0505843	0.0512348	0.0500013	0.999982	0.828785	0.841722	0.502881	0.234415	0.117099	0.067431	0.0495331	0.045283	0.0432783	0.999982	1.06838	0.963188	0.595308	0.249233
IBPB	P0C058	Small heat shock protein IbpB OS=Escherichia coli (strain K12) GN=ibpB PE=1 SV=1	17458.2	Cytosol	0.999982	0.894995	0.918033	0.703812	0.212854	0.0883122	0.0664224	0.0541995	0.0436326	0.0602866	0.999982	0.951375	0.964122	0.729733	0.242476	0.110747	0.0977941	0.0678961	0.0619606	0.0649461	0.999982	0.995596	1.02877	0.733477	0.261817	0.114638	0.0864403	0.0743333	0.0836028	0.0758501	0.999982	0.927117	0.926529	0.625763	0.23307	0.139076	0.0930487	0.0700298	0.0718431	0.0703857	0.999982	0.959392	0.945602	0.657616	0.290967
ICD	P08200	Isocitrate dehydrogenase [NADP] OS=Escherichia coli (strain K12) GN=icd PE=1 SV=1	53173.7	Cytosol	0.999982	1.04086	1.05493	0.99978	0.602528	0.0655833	0.0445383	0.0380755	0.0376907	0.0416222	0.999982	1.02512	1.01497	0.946964	0.62595	0.0851925	0.0462897	0.0393987	0.0370978	0.0341675	0.999982	1.01901	0.952067	1.00002	0.575173	0.0761151	0.0493336	0.0451242	0.0474582	0.0461289	0.999982	0.9831	0.966556	1.01496	0.545566	0.0684497	0.0479085	0.0411942	0.0386498	0.0428818	0.999982	0.947876	0.980184	0.990204	0.5506
ICLR	P16528	Transcriptional repressor IclR OS=Escherichia coli (strain K12) GN=iclR PE=1 SV=1	32412.3	Cytosol	0.999982	1.02386	0.995004	0.803487	0.305845	0.134651	0.0829465	0.0775266	0.0668058	0.061978	0.999982	1.0161	0.986492	0.775745	0.243102	0.0906075	0.0703621	0.0464136	0.0490538	0.0380721	0.999982	1.0027	0.963092	0.742369	0.272981	0.129157	0.0684909	0.068514	0.0576534	0.0661405	0.999982	1.00696	1.00357	0.665747	0.227162	0.126059	0.0866964	0.062006	0.058173	0.0513382	0.999982	0.991388	0.991099	0.683667	0.260775
IDI	Q46822	Isopentenyl-diphosphate Delta-isomerase OS=Escherichia coli (strain K12) GN=idi PE=1 SV=1	22098.3	Cytosol	0.999982	0.98697	0.987591	0.774324	0.284007	0.133803	0.077753	0.0540195	0.0463159	0.042251	0.999982	0.999009	0.990191	0.778628	0.267219	0.152779	0.0789147	0.0552876	0.0448434	0.0383564	0.999982	0.995151	0.986257	0.765394	0.265029	0.127643	0.0738532	0.0609674	0.0508206	0.0479917	0.999982	1.00393	1.01137	0.675383	0.246686	0.144749	0.0886967	0.0663191	0.058238	0.0556098	0.999982	0.99813	1.00772	0.679792	0.288182
IHFA	P0A6X7	Integration host factor subunit alpha OS=Escherichia coli (strain K12) GN=ihfA PE=1 SV=1	13638.6	Cytosol	0.999982	0.736533	0.708285	0.66713	0.437839	0.301649	0.306672	0.26808	0.248438	0.308423	0.999982	0.746215	0.715961	0.684579	0.518587	0.34441	0.410036	0.309117	0.316052	0.33435	0.999982	0.886719	0.789654	0.91932	0.558756	0.372948	0.379385	0.382314	0.374202	0.414425	0.999982	0.755572	0.708239	0.71364	0.440277	0.321509	0.361696	0.362804	0.317486	0.411364	0.999982	0.938713	0.902354	0.840776	0.558589
IHFB	P0A6Y1	Integration host factor subunit beta OS=Escherichia coli (strain K12) GN=ihfB PE=1 SV=1	12477.8	Cytosol	0.999982	0.817277	0.863611	0.787719	0.388545	0.153655	0.100941	0.113078	0.106632	0.142879	0.999982	0.964316	0.921586	0.824253	0.386433	0.18513	0.101179	0.109723	0.116964	0.128984	0.999982	0.956145	0.975241	0.904422	0.461075	0.186511	0.12697	0.152781	0.173546	0.183545	0.999982	0.927172	0.918007	0.827571	0.42578	0.19291	0.135625	0.15011	0.183237	0.215532	0.999982	0.981928	0.957154	0.88799	0.471517
ILES	P00956	Isoleucine--tRNA ligase OS=Escherichia coli (strain K12) GN=ileS PE=1 SV=5	119008.0	Cytosol	0.999982	1.08598	1.0765	1.05031	0.792683	0.495343	0.0575284	0.0463107	0.0393813	0.0380627	0.999982	1.04879	1.06446	1.06588	0.801443	0.474783	0.0550274	0.0458835	0.0361685	0.028698	0.999982	1.02433	1.0629	0.973669	0.741439	0.442353	0.0613676	0.051672	0.0508409	0.0488864	0.999982	1.06615	1.08301	1.06327	0.751974	0.464964	0.0619197	0.0520859	0.0474499	0.0437632	0.999982	1.0285	1.00811	0.980024	0.700157
ILVA	P04968	L-threonine dehydratase biosynthetic IlvA OS=Escherichia coli (strain K12) GN=ilvA PE=1 SV=1	61371.3	Cytosol	0.999982	1.09143	1.01627	0.844017	0.488803	0.321317	0.147419	0.148229	0.0926339	0.114394	0.999982	1.00018	1.03199	0.934309	0.536078	0.250261	0.0714759	0.0461191	0.0452896	0.0461779	0.999982	0.962061	0.981861	0.858024	0.449899	0.207283	0.0507501	0.0378199	0.0441262	0.045249	0.999982	1.04959	1.01718	0.851671	0.491202	0.303611	0.168882	0.131239	0.104524	0.13009	0.999982	1.00459	0.988222	0.796731	0.403232
ILVB	P08142	Acetolactate synthase isozyme 1 large subunit OS=Escherichia coli (strain K12) GN=ilvB PE=1 SV=1	65039.9	Cytosol	0.999982	1.00953	0.989365	0.744691	0.226916	0.0840186	0.0689116	0.0505281	0.0466248	0.041962	0.999982	1.0737	1.00706	0.813657	0.229352	0.0986296	0.0575683	0.037557	0.0406306	0.0351082	0.999982	0.985733	0.997369	0.758612	0.227375	0.093733	0.0614986	0.0573598	0.0547073	0.0562046	0.999982	1.0168	1.00686	0.851578	0.291231	0.141164	0.0856589	0.0828201	0.0738226	0.088723	0.999982	0.982004	1.00891	0.776247	0.245797
ILVC	P05793	Ketol-acid reductoisomerase (NADP(+)) OS=Escherichia coli (strain K12) GN=ilvC PE=1 SV=4	61938.8	Cytosol	0.999982	1.00472	0.983438	0.759821	0.189586	0.0874907	0.0590601	0.0495757	0.0480305	0.0360495	0.999982	0.981222	0.980167	0.758872	0.165805	0.189367	0.052165	0.043149	0.0379849	0.0420221	0.999982	1.00423	0.942869	0.742317	0.167796	0.0682561	0.0525778	0.0468841	0.0471311	0.0516811	0.999982	0.976256	0.958972	0.79321	0.126846	0.0808967	0.0520593	0.0465078	0.041819	0.0464608	0.999982	0.967997	0.969968	0.758929	0.149437
ILVD	P05791	Dihydroxy-acid dehydratase OS=Escherichia coli (strain K12) GN=ilvD PE=1 SV=5	73507.3	Cytosol	0.999982	1.03794	1.04443	0.932575	0.429312	0.143502	0.0840201	0.0660965	0.0552537	0.0438367	0.999982	1.08135	1.05872	0.960765	0.428396	0.194475	0.0984581	0.0780796	0.062182	0.0785878	0.999982	0.984058	1.01489	0.874692	0.375997	0.128929	0.0711884	0.0519005	0.0513858	0.0469834	0.999982	1.03023	1.02688	0.881688	0.369035	0.134884	0.0831996	0.0666568	0.0574501	0.0530185	0.999982	0.983294	0.955351	0.851771	0.336279
ILVE	P0AB80	Branched-chain-amino-acid aminotransferase OS=Escherichia coli (strain K12) GN=ilvE PE=1 SV=2	36993.1	Cytosol	0.999982	0.981366	1.00341	0.902232	0.659325	0.454258	0.178645	0.0667854	0.0542451	0.0496327	0.999982	0.979111	0.98649	0.923035	0.692729	0.401198	0.172777	0.0532031	0.0377235	0.0424569	0.999982	1.03333	1.0071	0.863164	0.579547	0.352826	0.163978	0.079348	0.0558285	0.0594754	0.999982	1.07476	1.02912	0.848347	0.484847	0.278612	0.0833087	0.0526612	0.043081	0.0378366	0.999982	0.991855	0.974408	0.87366	0.626386
ILVN	P0ADF8	Acetolactate synthase isozyme 1 small subunit OS=Escherichia coli (strain K12) GN=ilvN PE=1 SV=1	12129.3	Cytosol	0.999982	0.939229	0.891121	0.711215	0.242963	0.102528	0.0548572	0.0446337	0.0394074	0.0570272	0.999982	0.913044	0.904492	0.692896	0.198286	0.11349	0.0623071	0.0481709	0.053342	0.0500268	0.999982	0.956169	0.940921	0.719714	0.200069	0.0845631	0.0650854	0.057181	0.0615294	0.0472776	0.999982	0.902078	0.889748	0.615436	0.180625	0.0991524	0.0760991	0.0534682	0.0605673	0.0592256	0.999982	0.928052	0.90572	0.651653	0.18619
ILVY	P05827	HTH-type transcriptional regulator IlvY OS=Escherichia coli (strain K12) GN=ilvY PE=4 SV=1	35932.2	Cytosol	0.999982	1.02195	0.995782	0.761233	0.242231	0.0993797	0.0732115	0.0581096	0.0597227	0.0495532	0.999982	1.00259	0.969414	0.717416	0.252387	0.101497	0.0726394	0.0461281	0.0520666	0.0414549	0.999982	0.98251	0.975656	0.722393	0.233323	0.0944029	0.0585281	0.0598761	0.0571748	0.040576
INFA	P69222	Translation initiation factor IF-1 OS=Escherichia coli (strain K12) GN=infA PE=1 SV=2	9390.14	Cytosol	0.999982	1.25655	0.886273	0.848474	0.443253	0.256762	0.20229	0.149843	0.128128	0.137041	0.999982	1.05342	0.968864	0.944321	0.481684	0.269641	0.202462	0.165445	0.116612	0.117698	0.999982	1.02227	1.01888	0.911846	0.492527	0.289829	0.200823	0.175368	0.145402	0.133282	0.999982	0.911325	0.946326	0.808446	0.428066	0.265155	0.21324	0.160288	0.139845	0.137793	0.999982	0.968643	1.01279	0.877364	0.503708
INFB	P0A705	Translation initiation factor IF-2 OS=Escherichia coli (strain K12) GN=infB PE=1 SV=1	112586.0	Cytosol	0.999982	1.02943	1.00147	0.610011	0.0888026	0.0530822	0.0383178	0.0347235	0.0343078	0.0387656	0.999982	1.05822	0.990491	0.616472	0.0858081	0.074539	0.0419419	0.0340209	0.0353431	0.0372599	0.999982	1.0079	1.01202	0.580406	0.0913524	0.0517037	0.0381376	0.0364663	0.0396982	0.0391323	0.999982	1.00787	0.973648	0.558204	0.088766	0.0548253	0.0479129	0.0417265	0.0392343	0.0430657	0.999982	0.99516	0.940062	0.555569	0.0839398
INFC	P0A707	Translation initiation factor IF-3 OS=Escherichia coli (strain K12) GN=infC PE=1 SV=1	25420.5	Cytosol	0.999982	1.16982	0.996362	0.925397	0.322456	0.124964	0.0903969	0.0921243	0.1075	0.156511	0.999982	0.972519	0.928766	0.801382	0.251464	0.15594	0.0714493	0.0685804	0.0851026	0.103786	0.999982	0.987553	0.941204	0.822819	0.286347	0.109578	0.0745171	0.0915276	0.114669	0.127691	0.999982	1.10638	1.04785	0.90165	0.309674	0.120058	0.0879827	0.0949232	0.112997	0.153142	0.999982	0.948652	0.955904	0.786741	0.291856
INSC1|INSC2|INSC3|INSC4|INSC5|INSC6	P0CF40|P0CF41|P0CF42|P0CF43|P0CF44|P0CF45	Transposase InsC for insertion element IS2A OS=Escherichia coli (strain K12) GN=insC1 PE=3 SV=1|Transposase InsC for insertion element IS2D OS=Escherichia coli (strain K12) GN=insC2 PE=3 SV=1|Transposase InsC for insertion element IS2F OS=Escherichia coli (strain K12) GN=insC3 PE=3 SV=1|Transposase InsC for insertion element IS2H OS=Escherichia coli (strain K12) GN=insC4 PE=3 SV=1|Transposase Ins…	15734.8|15734.8|15734.8|15734.8|15734.8|15734.8	Cytosol	0.999982	0.919384	0.914697	0.645931	0.1873	0.0869456	0.056933	0.0450599	0.0542458	0.0505945	0.999982	0.944955	0.935097	0.658037	0.181666	0.113658	0.0665293	0.0490139	0.0504483	0.0515212	0.999982	0.970711	0.976342	0.685592	0.248391	0.118777	0.129538	0.0871894	0.0913354	0.123525
INSE1|INSE2|INSE3|INSE4|INSE5	P0CF66|P0CF67|P0CF68|P0CF69|P0CF70	Transposase InsE for insertion sequence IS3A OS=Escherichia coli (strain K12) GN=insE1 PE=3 SV=1|Transposase InsE for insertion sequence IS3B OS=Escherichia coli (strain K12) GN=insE2 PE=3 SV=1|Transposase InsE for insertion sequence IS3C OS=Escherichia coli (strain K12) GN=insE3 PE=3 SV=1|Transposase InsE for insertion sequence IS3D OS=Escherichia coli (strain K12) GN=insE4 PE=3 SV=1|Transposase…	13827.7|13827.7|13827.7|13827.7|13827.7	Cytosol	0.999982	0.795513	0.782387	0.649272	0.287629	0.185681	0.227829	0.222273	0.250561	0.322654	0.999982	0.902838	0.874885	0.694388	0.304503	0.252993	0.295031	0.265204	0.322523	0.401172	0.999982	0.970169	0.937118	0.789063	0.375251	0.243486	0.282185	0.334125	0.398094	0.479641	0.999982	0.854671	0.863882	0.642608	0.316872	0.231759	0.280459	0.281725	0.298633	0.40918	0.999982	0.988353	0.981508	0.863564	0.458406
INSH1|INSH2|INSH3|INSH4|INSH6|INSH7|INSH8|INSH9|INSH10|INSH11|INSH5	P0CE49|P0CE50|P0CE51|P0CE52|P0CE53|P0CE54|P0CE55|P0CE56|P0CE57|P0CE58|P76071	Transposase InsH for insertion sequence element IS5A OS=Escherichia coli (strain K12) GN=insH1 PE=3 SV=1|Transposase InsH for insertion sequence element IS5B OS=Escherichia coli (strain K12) GN=insH2 PE=3 SV=1|Transposase InsH for insertion sequence element IS5D OS=Escherichia coli (strain K12) GN=insH3 PE=3 SV=1|Transposase InsH for insertion sequence element IS5F OS=Escherichia coli (strain K12…	43713.2|43713.2|43713.2|43713.2|43815.3|43713.2|43713.2|43713.2|43713.2|43713.2|42393.6	Cytosol	0.999982	0.999661	0.991078	0.709272	0.209336	0.0797125	0.0583018	0.0454956	0.0407659	0.0419784	0.999982	1.00296	1.07196	0.636672	0.173983	0.091956	0.0504008	0.0380486	0.0374477	0.0429892	0.999982	0.997534	1.05682	0.649109	0.197283	0.0775443	0.0633028	0.0558848	0.0465176	0.0397731	0.999982	1.12054	0.981315	0.511468	0.128513	0.0720463	0.0501327	0.0397474	0.0349902	0.0345459	0.999982	1.0346	1.01461	0.438233	0.168236
INSL1|INSL2|INSL3	P0CF91|P0CF92|P0CF93	Putative transposase InsL for insertion sequence element IS186A OS=Escherichia coli (strain K12) GN=insL1 PE=3 SV=1|Putative transposase InsL for insertion sequence element IS186B OS=Escherichia coli (strain K12) GN=insL2 PE=3 SV=1|Putative transposase InsL for insertion sequence element IS186C OS=Escherichia coli (strain K12) GN=insL3 PE=3 SV=1	44605.8|44605.8|44605.8	Cytosol	0.999982	1.02023	1.02041	0.683909	0.198759	0.0829528	0.0628854	0.045391	0.0400559	0.0455839	0.999982	0.939033	1.04194	0.552578	0.152954	0.0857813	0.0458262	0.0373551	0.0363036	0.0337795	0.999982	1.19851	1.0141	0.647371	0.177445	0.0827283	0.0641189	0.0601325	0.0519243	0.0588441
INTA	P32053	Prophage integrase IntA OS=Escherichia coli (strain K12) GN=intA PE=1 SV=2	53611.3	Cytosol	0.999982	1.00972	0.990366	0.664634	0.201425	0.0876245	0.0628645	0.0452669	0.0526995	0.032138	0.999982	0.956908	0.917153	0.505687	0.135548	0.130437	0.039533	0.0341155	0.0354644	0.0384884	0.999982	0.951722	0.941653	0.567924	0.156718	0.0653379	0.0505217	0.0382069	0.0426513	0.0406987	0.999982	0.955241	0.932085	0.527696	0.185232	0.103496	0.0682719	0.0504971	0.0472882	0.0418465	0.999982	0.991208	0.956893	0.574199	0.20034
INTF	P71298	Prophage integrase IntF OS=Escherichia coli (strain K12) GN=intF PE=3 SV=1	61003.7	Cytosol	0.999982	1.01066	0.995969	0.75376	0.22986	0.0906745	0.0697256	0.0552916	0.0610812	0.0462134	0.999982	1.00184	0.987538	0.752967	0.228313	0.0908869	0.0774216	0.0557348	0.0565604	0.0401973	0.999982	0.980691	0.970373	0.737881	0.22667	0.0830053	0.0668802	0.0526062	0.0600088	0.0419551
INTS	P37326	Prophage integrase IntS OS=Escherichia coli (strain K12) GN=intS PE=1 SV=1	52626.2	Cytosol																															0.999982	0.987181	1.0016	0.611669	0.20557	0.122055	0.0806801	0.0651822	0.0629088	0.0581279	0.999982	0.993516	1.01882	0.612875	0.225842
ISCA	P0AAC8	Iron-binding protein IscA OS=Escherichia coli (strain K12) GN=iscA PE=1 SV=1	13323.9	Cytosol	0.999982	0.903831	0.936042	0.709987	0.241415	0.133282	0.146978	0.153602	0.151555	0.203966	0.999982	1.02277	1.03877	0.771955	0.258608	0.13	0.13843	0.130012	0.143972	0.17815	0.999982	0.967138	0.996384	0.740777	0.249682	0.136276	0.141412	0.151977	0.17265	0.220937	0.999982	0.93166	0.944757	0.680956	0.227793	0.152053	0.138084	0.142557	0.153239	0.18572	0.999982	1.00889	0.951185	0.778804	0.285069
ISCR	P0AGK8	HTH-type transcriptional regulator IscR OS=Escherichia coli (strain K12) GN=iscR PE=1 SV=1	18871.9	Cytosol	0.999982	0.648655	0.665207	0.608886	0.258667	0.135659	0.0882216	0.106599	0.102052	0.145263	0.999982	0.830905	0.765584	0.728942	0.328318	0.149492	0.140719	0.131287	0.150487	0.199543	0.999982	0.938528	0.920763	0.81146	0.334411	0.179187	0.152676	0.164729	0.170517	0.184186	0.999982	0.780834	0.754456	0.649087	0.261868	0.158439	0.125404	0.118164	0.126011	0.146534	0.999982	0.948755	0.977216	0.872406	0.350984
ISCS	P0A6B7	Cysteine desulfurase IscS OS=Escherichia coli (strain K12) GN=iscS PE=1 SV=1	49586.1	Cytosol	0.999982	0.992028	1.02178	0.940533	0.569217	0.288932	0.0672494	0.0358829	0.0294577	0.0289905	0.999982	1.04208	1.03107	0.955699	0.600707	0.329425	0.0841311	0.0498338	0.0386781	0.0424987	0.999982	1.04428	1.0463	0.961345	0.564085	0.278398	0.0754052	0.0494448	0.0464086	0.0594975	0.999982	1.01643	1.00378	0.952946	0.442944	0.208727	0.0571524	0.0392192	0.0341099	0.0381271	0.999982	1.00601	1.01016	0.948961	0.525443
ISCU	P0ACD4	Iron-sulfur cluster assembly scaffold protein IscU OS=Escherichia coli (strain K12) GN=iscU PE=1 SV=1	16760.9	Cytosol	0.999982	0.867297	0.873884	0.816287	0.51987	0.406679	0.44771	0.494583	0.453077	0.678971	0.999982	0.960755	0.979276	0.881608	0.602485	0.354782	0.572211	0.491624	0.545723	0.633747	0.999982	0.969243	0.998052	0.906108	0.590089	0.401439	0.459419	0.574954	0.634798	0.749911	0.999982	0.847811	0.847785	0.781615	0.519023	0.41689	0.521214	0.515498	0.536187	0.625405	0.999982	0.970951	0.991492	1.01923	0.726328
ISPA	P22939	Farnesyl diphosphate synthase OS=Escherichia coli (strain K12) GN=ispA PE=1 SV=1	35346.7	Cytosol	0.999982	1.00146	0.985842	0.428619	0.106973	0.0502624	0.0369374	0.0333193	0.0355594	0.0418889	0.999982	0.953191	0.987432	0.44676	0.114594	0.068259	0.038967	0.0307207	0.0301546	0.0290623	0.999982	0.930833	0.924784	0.500273	0.136334	0.0567427	0.0462918	0.0375215	0.0390128	0.0298146	0.999982	0.881344	0.860114	0.360055	0.124729	0.0688384	0.0508759	0.0427958	0.0400597	0.0527332	0.999982	0.93036	0.941852	0.381723	0.137606
ISPB	P0AD57	Octaprenyl diphosphate synthase OS=Escherichia coli (strain K12) GN=ispB PE=1 SV=1	37428.3	Cytosol	0.999982	0.925083	0.977524	0.772486	0.348227	0.0772887	0.0538686	0.0490684	0.0388622	0.0545136	0.999982	0.94679	0.950404	0.729107	0.333337	0.0789839	0.0490586	0.0313725	0.0336784	0.0326923	0.999982	0.946883	0.812212	0.839089	0.311426	0.103358	0.0608873	0.0674949	0.0700972	0.0848503	0.999982	0.91106	0.870843	0.764055	0.288641	0.100501	0.0626103	0.0583842	0.0568884	0.0699028	0.999982	0.825396	0.913243	0.791146	0.28638
ISPD	Q46893	2-C-methyl-D-erythritol 4-phosphate cytidylyltransferase OS=Escherichia coli (strain K12) GN=ispD PE=1 SV=3	27381.3	Cytosol	0.999982	1.05121	0.913973	0.84392	0.507304	0.380396	0.222157	0.125841	0.0867867	0.0956241	0.999982	0.944568	0.932153	0.750785	0.444642	0.26171	0.182354	0.0832515	0.0582689	0.0642872	0.999982	1.05164	0.974694	0.909575	0.599127	0.413966	0.234909	0.128985	0.0875192	0.0772016	0.999982	0.940656	0.897347	0.840574	0.569802	0.431143	0.21987	0.105981	0.0752961	0.0715303	0.999982	1.0015	0.987825	0.859003	0.622034
ISPE	P62615	4-diphosphocytidyl-2-C-methyl-D-erythritol kinase OS=Escherichia coli (strain K12) GN=ispE PE=1 SV=1	33196.4	Cytosol	0.999982	0.990068	0.968403	0.755964	0.225268	0.0860921	0.0733699	0.0529909	0.048514	0.0471816	0.999982	1.00532	0.984508	0.764707	0.227512	0.0916692	0.0683354	0.0482721	0.0487058	0.0418382	0.999982	0.982015	0.962331	0.748104	0.219486	0.0799482	0.058946	0.050907	0.0508796	0.0436048	0.999982	1.00647	1.02205	0.670803	0.230453	0.130462	0.0857035	0.0601891	0.0597479	0.0523472	0.999982	0.993808	1.01028	0.666301	0.232552
ISPF	P62617	2-C-methyl-D-erythritol 2,4-cyclodiphosphate synthase OS=Escherichia coli (strain K12) GN=ispF PE=1 SV=1	19063.3	Cytosol	0.999982	1.04631	1.01206	0.892815	0.606874	0.414192	0.463528	0.467445	0.393903	0.480291	0.999982	1.01438	1.03047	0.892225	0.51789	0.307244	0.361357	0.309297	0.288297	0.305246	0.999982	0.997981	0.994533	0.922711	0.527079	0.357119	0.358459	0.417602	0.37193	0.432239	0.999982	1.00484	1.04615	0.89555	0.561472	0.339965	0.392599	0.348253	0.339092	0.341776	0.999982	0.916319	0.961976	0.888791	0.503509
ISPG	P62620	4-hydroxy-3-methylbut-2-en-1-yl diphosphate synthase (flavodoxin) OS=Escherichia coli (strain K12) GN=ispG PE=1 SV=1	45297.6	Cytosol	0.999982	0.976804	0.918353	0.776985	0.250799	0.137612	0.0554689	0.0406381	0.0353235	0.0393178	0.999982	0.964901	0.978355	0.783982	0.254012	0.142119	0.0612261	0.0364389	0.0363267	0.0307944	0.999982	0.965969	0.980232	0.773587	0.270968	0.135562	0.0638513	0.0453264	0.0434547	0.0568642	0.999982	0.897512	0.910848	0.707066	0.214812	0.116166	0.0567889	0.0456735	0.0373054	0.0343672	0.999982	0.982351	0.961567	0.758448	0.221684
ISPH	P62623	4-hydroxy-3-methylbut-2-enyl diphosphate reductase OS=Escherichia coli (strain K12) GN=ispH PE=1 SV=1	38189.3	Cytosol	0.999982	1.02288	1.01466	0.566084	0.0915636	0.0347322	0.033933	0.0242203	0.0317177	0.0174664	0.999982	0.993002	0.998799	0.583359	0.124003	0.0669287	0.0355556	0.026413	0.0267181	0.0248177	0.999982	1.01525	1.00906	0.542658	0.141893	0.0522257	0.030671	0.0228828	0.0225128	0.0195947	0.999982	0.988801	0.967054	0.448544	0.0933183	0.0526706	0.0288654	0.021921	0.0214012	0.0226733	0.999982	0.986454	0.969606	0.458325	0.103509
ISPU	P60472	Ditrans,polycis-undecaprenyl-diphosphate synthase ((2E,6E)-farnesyl-diphosphate specific) OS=Escherichia coli (strain K12) GN=ispU PE=1 SV=1	30602.9	Cytosol	0.999982	0.981679	0.994428	0.816388	0.261013	0.130655	0.0836868	0.0600495	0.0527978	0.0571542	0.999982	1.00127	0.991077	0.784426	0.238969	0.121236	0.0809662	0.0522147	0.0562275	0.0477663	0.999982	1.05201	0.994991	0.875208	0.224763	0.0950711	0.0765808	0.065829	0.0622432	0.0614051	0.999982	1.03473	0.992603	0.809645	0.224255	0.111573	0.0878144	0.0645118	0.0573537	0.0543967	0.999982	1.09493	0.990796	0.800185	0.192223
IVY	P0AD59	Inhibitor of vertebrate lysozyme OS=Escherichia coli (strain K12) GN=ivy PE=1 SV=1	19496.2	Periplasm	0.999982	0.89354	0.892171	0.723428	0.257929	0.133382	0.107601	0.112737	0.106762	0.123397	0.999982	0.980782	0.976291	0.786252	0.350143	0.176422	0.199892	0.160296	0.175494	0.163203	0.999982	0.975015	0.964221	0.766826	0.311569	0.160028	0.150139	0.178541	0.178031	0.187987	0.999982	0.97393	0.972407	0.693046	0.274146	0.165897	0.160745	0.155355	0.165623	0.184562	0.999982	1.03884	1.02411	0.812895	0.389681
KATE	P21179	Catalase HPII OS=Escherichia coli (strain K12) GN=katE PE=1 SV=1	92703.5	Cytosol	0.999982	1.02726	1.02311	0.967844	0.675523	0.516837	0.553355	0.55816	0.478227	0.48527	0.999982	1.00826	1.00601	0.958406	0.653417	0.427872	0.529338	0.484039	0.459246	0.374184	0.999982	0.990733	1.00165	0.941134	0.608847	0.399431	0.450043	0.490158	0.502286	0.356662	0.999982	1.01565	1.02302	0.927547	0.628325	0.442695	0.527555	0.509599	0.487315	0.326767	0.999982	0.98296	0.978261	0.925068	0.635005
KATG	P13029	Catalase-peroxidase OS=Escherichia coli (strain K12) GN=katG PE=1 SV=2	88051.9	Cytosol	0.999982	1.04809	1.09253	0.955678	0.177787	0.0972805	0.066187	0.053751	0.0534258	0.0571218	0.999982	1.05811	1.10644	0.953018	0.187557	0.103905	0.0714196	0.0524448	0.0518637	0.0583293	0.999982	1.04753	1.08432	0.907606	0.137519	0.0747394	0.0478396	0.0437251	0.0426256	0.0475601	0.999982	1.07809	1.09424	0.971941	0.189488	0.134478	0.0582438	0.0447979	0.0333192	0.0385629	0.999982	1.0118	0.997405	0.83922	0.121701
KBL	P0AB77	2-amino-3-ketobutyrate coenzyme A ligase OS=Escherichia coli (strain K12) GN=kbl PE=1 SV=1	47098.5	Cytosol	0.999982	1.03079	1.07711	0.993764	0.42413	0.102897	0.0493558	0.0425409	0.0459071	0.0357438	0.999982	1.02869	1.03371	0.932028	0.424709	0.120157	0.0425653	0.029609	0.0269023	0.025586	0.999982	1.06624	0.979829	0.953219	0.411042	0.108665	0.0434378	0.0343861	0.034777	0.0314514	0.999982	1.02506	1.00647	0.95557	0.374457	0.130098	0.0544089	0.0397694	0.0359694	0.0386115	0.999982	0.935467	0.928964	0.84064	0.324695
KCH	P31069	Voltage-gated potassium channel Kch OS=Escherichia coli (strain K12) GN=kch PE=1 SV=1	50787.5	Inner_membrane	0.999982	0.996148	0.970487	0.755748	0.256818	0.124576	0.0822231	0.056959	0.0476159	0.0506304	0.999982	1.01104	0.990123	0.757625	0.234623	0.0933554	0.0719974	0.0473405	0.0496391	0.041262	0.999982	0.99259	0.981508	0.742121	0.234754	0.101665	0.0695839	0.0518665	0.0535227	0.0413846	0.999982	0.964401	0.984511	0.66743	0.317406	0.182873	0.11404	0.0756867	0.0672552	0.0797837	0.999982	0.99675	1.00868	0.65586	0.238715
KDGK	P37647	2-dehydro-3-deoxygluconokinase OS=Escherichia coli (strain K12) GN=kdgK PE=1 SV=1	37434.4	Cytosol	0.999982	0.951695	0.920167	0.875312	0.342133	0.0756231	0.0514812	0.0365522	0.0290876	0.0307663	0.999982	0.982042	0.909187	0.882401	0.315867	0.104943	0.0345229	0.025346	0.0250574	0.0276797	0.999982	0.958366	0.908624	0.90339	0.2904	0.0524023	0.0376343	0.0268461	0.0278702	0.0258193	0.999982	1.00318	0.966778	0.870015	0.292192	0.0977495	0.0585118	0.0426715	0.0420598	0.040398	0.999982	1.03166	0.953494	0.947748	0.275105
KDGR	P76268	Transcriptional regulator KdgR OS=Escherichia coli (strain K12) GN=kdgR PE=1 SV=1	32817.4	Cytosol	0.999982	1.11	1.05439	0.962419	0.188387	0.0817085	0.0506966	0.0411091	0.0367749	0.0346375	0.999982	1.00145	0.960035	0.933925	0.147134	0.0987889	0.0447682	0.0314681	0.0276764	0.0314065	0.999982	0.985257	0.95658	0.914935	0.153581	0.0704028	0.0398135	0.0357706	0.0354535	0.0390021	0.999982	0.998813	0.967192	0.923027	0.176711	0.089304	0.0625626	0.053844	0.0557584	0.0516821	0.999982	1.01297	0.985303	0.852853	0.148474
KDPB	P03960	Potassium-transporting ATPase ATP-binding subunit OS=Escherichia coli (strain K12) GN=kdpB PE=1 SV=3	79599.7	Inner_membrane	0.999982	1.01529	0.981866	0.775113	0.255564	0.105707	0.0612967	0.0515479	0.0545075	0.0477635	0.999982	1.01971	0.978254	0.781277	0.274303	0.118808	0.072017	0.0510798	0.0528463	0.0481941	0.999982	1.0154	0.976436	0.763267	0.266763	0.102693	0.0656589	0.0559249	0.061435	0.0503299
KDPD	P21865	Sensor protein KdpD OS=Escherichia coli (strain K12) GN=kdpD PE=1 SV=2	105186.0	Inner_membrane																															0.999982	0.986927	0.985736	0.640478	0.285943	0.176155	0.0659696	0.0466465	0.0458894	0.0393311	0.999982	0.939429	0.940229	0.622855	0.334906
KDSA	P0A715	2-dehydro-3-deoxyphosphooctonate aldolase OS=Escherichia coli (strain K12) GN=kdsA PE=1 SV=1	36082.6	Cytosol	0.999982	1.05689	1.03029	0.905416	0.139508	0.0730905	0.0575087	0.0447271	0.0502593	0.0535657	0.999982	0.931443	0.940975	0.825205	0.102788	0.0776323	0.0545249	0.041428	0.0466109	0.0502724	0.999982	0.929821	0.940449	0.841077	0.114341	0.0680918	0.0530395	0.0520694	0.0576436	0.0658598	0.999982	0.914163	0.916031	0.824376	0.077321	0.0472283	0.0365631	0.0339639	0.0339691	0.0391709	0.999982	1.00069	0.964717	0.883553	0.108267
KDSB	P04951	3-deoxy-manno-octulosonate cytidylyltransferase OS=Escherichia coli (strain K12) GN=kdsB PE=1 SV=2	28856.9	Cytosol	0.999982	1.07922	1.05218	0.934632	0.567412	0.295255	0.202505	0.121634	0.103244	0.0984087	0.999982	1.02082	1.00134	0.976173	0.486738	0.292232	0.190679	0.110078	0.0854213	0.0860692	0.999982	1.0071	1.00774	0.909389	0.608305	0.34316	0.22399	0.137344	0.122116	0.108203	0.999982	1.0133	1.03068	0.952557	0.611324	0.351048	0.212494	0.104522	0.0796195	0.0840592	0.999982	1.00441	0.994598	0.889499	0.593687
KDSC	P0ABZ4	3-deoxy-D-manno-octulosonate 8-phosphate phosphatase KdsC OS=Escherichia coli (strain K12) GN=kdsC PE=1 SV=1	22504.2	Cytosol	0.999982	0.958595	0.945675	0.819736	0.51275	0.328499	0.232855	0.191213	0.173774	0.206757	0.999982	0.974305	0.925713	0.812457	0.38466	0.236736	0.16326	0.132105	0.133576	0.143354	0.999982	0.95848	0.897438	0.859586	0.534678	0.345465	0.213273	0.20744	0.215076	0.221907	0.999982	0.94548	0.923959	0.758537	0.478031	0.326936	0.206169	0.17599	0.164397	0.184787	0.999982	0.995504	1.00059	0.834248	0.413486
KDSD	P45395	Arabinose 5-phosphate isomerase KdsD OS=Escherichia coli (strain K12) GN=kdsD PE=1 SV=1	38780.5	Cytosol	0.999982	0.986475	1.02671	0.88334	0.282409	0.0956616	0.0697585	0.0593188	0.0502938	0.0461596	0.999982	1.02243	1.03723	0.903528	0.291843	0.118731	0.0753089	0.0590997	0.0501606	0.0531631	0.999982	1.01539	0.992037	0.892786	0.28398	0.0718226	0.0438815	0.0396122	0.0353538	0.0275126	0.999982	1.01067	1.00819	0.847561	0.213437	0.0979419	0.063033	0.048741	0.0502317	0.0583281	0.999982	0.994079	0.978597	0.843342	0.199978
KDUD	P37769	2-dehydro-3-deoxy-D-gluconate 5-dehydrogenase OS=Escherichia coli (strain K12) GN=kduD PE=1 SV=2	29000.2	Cytosol																															0.999982	1.00564	1.01225	0.656581	0.214601	0.118674	0.0844668	0.0612	0.0569789	0.0565861	0.999982	0.998247	1.01857	0.656723	0.244473
KDUI	Q46938	4-deoxy-L-threo-5-hexosulose-uronate ketol-isomerase OS=Escherichia coli (strain K12) GN=kduI PE=1 SV=1	34091.3	Cytosol																															0.999982	1.07375	1.02968	0.799335	0.483888	0.305933	0.306205	0.211492	0.145433	0.0652294	0.999982	0.982325	0.973578	0.745624	0.37147
KEFG	P0A756	Glutathione-regulated potassium-efflux system ancillary protein KefG OS=Escherichia coli (strain K12) GN=kefG PE=3 SV=1	21975.3	Cytosol																															0.999982	0.961878	0.934951	0.669611	0.27149	0.146619	0.0740166	0.0566187	0.0508505	0.0476264	0.999982	0.982582	0.972501	0.670227	0.325157
KGTP	P0AEX3	Alpha-ketoglutarate permease OS=Escherichia coli (strain K12) GN=kgtP PE=1 SV=1	50399.7	Inner_membrane	0.999982	1.03606	1.03919	0.960695	0.706942	0.515602	0.536254	0.370891	0.112173	0.0737371	0.999982	0.978495	0.995288	0.942292	0.637768	0.420372	0.530733	0.320639	0.116413	0.0853831	0.999982	0.978552	1.01395	0.935222	0.701201	0.480674	0.543623	0.421965	0.130377	0.0666813	0.999982	1.03866	1.04348	0.942564	0.628307	0.460333	0.511608	0.292984	0.103617	0.0725912	0.999982	1.02936	0.989604	0.890686	0.609772
KUP	P63183	Low affinity potassium transport system protein kup OS=Escherichia coli (strain K12) GN=kup PE=3 SV=1	73143.7	Inner_membrane	0.999982	1.01924	0.991197	0.768983	0.265364	0.114929	0.0634895	0.0491868	0.0443897	0.0423728	0.999982	0.987076	1.00295	0.780907	0.299623	0.166264	0.0820153	0.0584496	0.0443729	0.0520877	0.999982	1.03814	1.06537	0.805217	0.310471	0.146627	0.060095	0.0498537	0.0479526	0.0396954
LACI	P03023	Lactose operon repressor OS=Escherichia coli (strain K12) GN=lacI PE=1 SV=3	41257.9	Cytosol	0.999982	1.00537	0.980605	0.74937	0.228074	0.0898066	0.0656847	0.0512568	0.0459282	0.0472943	0.999982	1.09254	1.02938	0.825785	0.165007	0.0820106	0.0513526	0.0395388	0.0396291	0.0387117	0.999982	0.990782	0.98126	0.742164	0.222353	0.083986	0.0606626	0.0508513	0.0518118	0.0439227	0.999982	1.06399	1.03595	0.784906	0.38722	0.225941	0.148783	0.0994269	0.0890532	0.0736162	0.999982	1.0051	1.00219	0.690838	0.206557
LAMB	P02943	Maltoporin OS=Escherichia coli (strain K12) GN=lamB PE=1 SV=1	54577.9	Outer_membrane	0.999982	1.06952	0.998209	0.824443	0.413221	0.271584	0.228438	0.1935	0.166134	0.25822	0.999982	0.992238	1.00496	0.780772	0.32455	0.200495	0.156201	0.115109	0.128814	0.132779	0.999982	0.978216	1.00017	0.739794	0.315295	0.151031	0.110139	0.106299	0.106089	0.105323	0.999982	1.0845	1.13735	0.941597	0.702506	0.468692	0.458746	0.384957	0.337244	0.42609	0.999982	1.03002	0.976406	0.972822	0.677588
LAPB	P0AB58	Lipopolysaccharide assembly protein B OS=Escherichia coli (strain K12) GN=lapB PE=1 SV=1	49198.7	Inner_membrane	0.999982	0.990961	0.980305	0.723564	0.26092	0.16397	0.163499	0.198418	0.172363	0.254571	0.999982	1.02519	1.03158	0.742113	0.160999	0.0900984	0.0630547	0.0450783	0.0446076	0.0450838	0.999982	0.990028	0.960283	0.729909	0.19749	0.0780924	0.0504733	0.043362	0.0442215	0.0389305
LAST	P37005	Uncharacterized tRNA/rRNA methyltransferase LasT OS=Escherichia coli (strain K12) GN=lasT PE=3 SV=2	27133.4	Cytosol	0.999982	1.01799	1.01689	0.69034	0.192537	0.0818719	0.0659236	0.0660557	0.0616669	0.0638634	0.999982	0.978225	0.962036	0.697158	0.196209	0.118842	0.0767213	0.0607317	0.0593139	0.0606882	0.999982	1.00153	1.04508	0.710318	0.225567	0.0955709	0.0694031	0.0508757	0.053858	0.0466935	0.999982	0.977461	0.976679	0.548461	0.143578	0.0910971	0.0730753	0.0621001	0.0588654	0.0574685	0.999982	1.00556	0.992787	0.570425	0.181863
LDCA	P76008	Murein tetrapeptide carboxypeptidase OS=Escherichia coli (strain K12) GN=ldcA PE=1 SV=1	34748.0	Cytosol	0.999982	1.0053	1.00107	0.86117	0.439426	0.177599	0.0669269	0.0580579	0.0408946	0.0567014	0.999982	1.07066	1.00518	0.882226	0.450631	0.209957	0.096375	0.0708415	0.0645459	0.0668803	0.999982	1.00511	0.976115	0.860751	0.511021	0.220541	0.11278	0.0944111	0.113196	0.0952632	0.999982	0.983686	0.976433	0.759698	0.405818	0.204213	0.0934193	0.0731636	0.0717075	0.0631367	0.999982	1.01377	1.01078	0.787864	0.427182
LDHA	P52643	D-lactate dehydrogenase OS=Escherichia coli (strain K12) GN=ldhA PE=1 SV=1	41207.7	Cytosol	0.999982	1.02061	1.07605	0.834479	0.265403	0.155886	0.0880065	0.0485786	0.0565839	0.0569099	0.999982	1.00229	1.00316	0.808977	0.244597	0.224119	0.0854372	0.0502953	0.0403675	0.0461425	0.999982	0.988486	0.972149	0.778405	0.214715	0.143983	0.0686183	0.0368554	0.0358182	0.0360584	0.999982	1.00547	0.987741	0.817259	0.27705	0.199059	0.0943418	0.0528452	0.0497539	0.0519482	0.999982	0.995863	0.978787	0.765928	0.288351
LEPA	P60785	Elongation factor 4 OS=Escherichia coli (strain K12) GN=lepA PE=1 SV=1	75577.6	Cytosol	0.999982	1.10473	1.05456	0.840488	0.148118	0.0798752	0.0651838	0.060301	0.0491877	0.0477253	0.999982	1.08022	1.03967	0.846515	0.157636	0.096108	0.0734543	0.0530433	0.0508711	0.0488059	0.999982	1.05515	1.03212	0.789522	0.118958	0.061026	0.0444231	0.0419502	0.0403219	0.0374398	0.999982	1.08105	1.05827	0.800294	0.140949	0.0765955	0.0607797	0.0535853	0.0456806	0.0484415	0.999982	1.02962	1.00105	0.737594	0.156422
LEPB	P00803	Signal peptidase I OS=Escherichia coli (strain K12) GN=lepB PE=1 SV=2	40462.6	Inner_membrane	0.999982	0.947715	1.03965	0.957351	0.697114	0.191794	0.0680253	0.0604384	0.0537734	0.0577187	0.999982	0.982813	1.00478	0.922792	0.706176	0.197692	0.080469	0.0696164	0.0645844	0.0622431	0.999982	0.974503	0.91669	0.954611	0.660647	0.22444	0.0806623	0.0681325	0.0692184	0.0711647	0.999982	0.995448	0.997137	1.00066	0.636324	0.218535	0.0851003	0.0648603	0.0657391	0.0643083	0.999982	0.965925	1.02509	0.990604	0.65655
LEUA	P09151	2-isopropylmalate synthase OS=Escherichia coli (strain K12) GN=leuA PE=1 SV=5	63791.6	Cytosol	0.999982	1.03678	1.03838	0.664441	0.224897	0.124168	0.0833997	0.0698008	0.0630226	0.0588345	0.999982	1.01726	0.980336	0.734084	0.22851	0.104106	0.0774301	0.0599217	0.0497629	0.0423504	0.999982	1.01549	0.965042	0.65578	0.196245	0.0849661	0.0586707	0.0595905	0.054099	0.0507331
LEUB	P30125	3-isopropylmalate dehydrogenase OS=Escherichia coli (strain K12) GN=leuB PE=1 SV=3	42813.3	Cytosol	0.999982	0.973963	0.997527	0.829734	0.421855	0.283861	0.232969	0.0840077	0.0593468	0.0569523	0.999982	0.984721	0.995363	0.862723	0.548128	0.426422	0.364347	0.103537	0.0660731	0.0636201	0.999982	0.993079	0.953156	0.880163	0.559543	0.346708	0.310572	0.108396	0.0732444	0.0863497	0.999982	1.00195	0.995553	0.760279	0.375484	0.244085	0.228219	0.0883552	0.0767841	0.060853	0.999982	0.964122	1.01419	0.808345	0.497488
LEUC	P0A6A6	3-isopropylmalate dehydratase large subunit OS=Escherichia coli (strain K12) GN=leuC PE=1 SV=2	56092.3	Cytosol	0.999982	0.998108	0.966041	0.64079	0.206164	0.097007	0.0584896	0.0490292	0.0410836	0.0439059	0.999982	0.970128	0.973083	0.696099	0.210733	0.0946153	0.0623227	0.0445477	0.0399805	0.0405238	0.999982	1.03203	1.11081	0.757331	0.219924	0.0618395	0.0479611	0.0372184	0.0354705	0.0300696
LEUS	P07813	Leucine--tRNA ligase OS=Escherichia coli (strain K12) GN=leuS PE=1 SV=2	110173.0	Cytosol	0.999982	1.04031	1.0459	0.985932	0.342706	0.064839	0.0465421	0.0394547	0.0347274	0.0435579	0.999982	1.04208	1.0207	0.988259	0.349787	0.10418	0.0638603	0.0546361	0.0505254	0.0620359	0.999982	0.997022	1.02469	0.936917	0.30666	0.0674546	0.0429298	0.0386077	0.0396572	0.0415297	0.999982	1.05828	1.06197	1.03261	0.345405	0.074863	0.0489221	0.0433419	0.0394533	0.0466287	0.999982	1.0263	0.983853	0.996344	0.302264
LEXA	P0A7C2	LexA repressor OS=Escherichia coli (strain K12) GN=lexA PE=1 SV=1	24864.7	Cytosol	0.999982	0.981687	1.0131	0.851572	0.423378	0.146237	0.0921386	0.0680222	0.065089	0.0576298	0.999982	0.918265	0.999478	0.836653	0.387494	0.16089	0.0933658	0.0606971	0.0585823	0.0666955	0.999982	0.916718	0.965279	0.80598	0.38071	0.165794	0.0875313	0.069219	0.0618541	0.0583264	0.999982	0.977728	0.994185	0.823789	0.367874	0.177415	0.101272	0.0821325	0.078177	0.0896225	0.999982	0.989945	1.05095	0.813557	0.331027
LHGO	P37339	L-2-hydroxyglutarate oxidase LhgO OS=Escherichia coli (strain K12) GN=lhgO PE=1 SV=3	49774.0	Cytosol																															0.999982	0.975489	0.993349	0.727152	0.270734	0.129334	0.069329	0.0528798	0.0532315	0.0412492	0.999982	0.99934	1.0124	0.740935	0.289517
LIGA	P15042	DNA ligase OS=Escherichia coli (strain K12) GN=ligA PE=1 SV=2	81349.7	Cytosol	0.999982	1.06301	1.03956	0.5707	0.147601	0.0765957	0.0504581	0.0420043	0.0387466	0.0392856	0.999982	1.03243	0.993265	0.549269	0.134564	0.108468	0.0406306	0.0338853	0.0346774	0.0431946	0.999982	1.00337	0.985614	0.514006	0.146101	0.0762461	0.0481693	0.0452099	0.0461264	0.0478643	0.999982	1.04555	1.00926	0.445434	0.143325	0.0856712	0.0578042	0.0511626	0.0504	0.0511118	0.999982	1.03569	0.977237	0.428659	0.146576
LIPA	P60716	Lipoyl synthase OS=Escherichia coli (strain K12) GN=lipA PE=1 SV=1	40629.5	Cytosol	0.999982	1.1059	1.07972	0.655085	0.198719	0.094665	0.0788297	0.0755854	0.0676109	0.0915635	0.999982	1.02661	1.07162	0.60193	0.123414	0.0630713	0.0397744	0.0336447	0.0352578	0.0395569	0.999982	0.983459	1.02032	0.543829	0.12917	0.0645855	0.04533	0.0423958	0.0406614	0.0404157	0.999982	0.929052	0.94287	0.519109	0.148364	0.0794245	0.0586301	0.0444245	0.0407666	0.0451726	0.999982	1.07663	1.01913	0.603878	0.197459
LIPB	P60720	Octanoyltransferase OS=Escherichia coli (strain K12) GN=lipB PE=1 SV=1	25871.7	Cytosol	0.999982	0.993457	0.944017	0.586124	0.178392	0.0848993	0.0677027	0.056564	0.0509878	0.0504327	0.999982	0.995509	0.976271	0.71191	0.224052	0.10329	0.0718644	0.0521528	0.0534005	0.038245	0.999982	0.955188	0.984367	0.641091	0.179544	0.0857204	0.0454201	0.0440886	0.0456113	0.0450772	0.999982	0.847376	0.816981	0.409595	0.122945	0.0770591	0.0524683	0.0438918	0.0411006	0.0512106	0.999982	1.02088	1.00512	0.56421	0.206242
LIVG	P0A9S7	High-affinity branched-chain amino acid transport ATP-binding protein LivG OS=Escherichia coli (strain K12) GN=livG PE=3 SV=1	30127.1	Cytosol	0.999982	1.00047	0.981767	0.749908	0.288512	0.11704	0.0703447	0.0477066	0.0550721	0.0511545	0.999982	1.01337	0.989393	0.761272	0.24494	0.105899	0.0690757	0.0540874	0.0487593	0.0495021	0.999982	1.00271	0.951735	0.741741	0.248118	0.103139	0.0624858	0.053908	0.0533586	0.0487954	0.999982	1.00963	1.02395	0.682149	0.243527	0.147045	0.0871991	0.0682578	0.0636009	0.0606719	0.999982	0.995401	0.999765	0.673412	0.261212
LIVJ	P0AD96	Leu/Ile/Val-binding protein OS=Escherichia coli (strain K12) GN=livJ PE=1 SV=1	46327.1	Periplasm	0.999982	0.997975	0.929692	0.808213	0.555017	0.412275	0.269968	0.229282	0.251496	0.365323	0.999982	1.02589	0.936283	0.844308	0.523157	0.321026	0.292642	0.222935	0.27597	0.317891	0.999982	0.986562	0.923614	0.820754	0.54952	0.363035	0.273159	0.265618	0.335124	0.356274	0.999982	0.995562	0.86914	0.692466	0.463557	0.327634	0.236091	0.199609	0.234892	0.290645	0.999982	1.00513	0.851894	0.710039	0.482553
LIVK	P04816	Leucine-specific-binding protein OS=Escherichia coli (strain K12) GN=livK PE=1 SV=2	45655.3	Periplasm	0.999982	0.914135	0.881631	0.757608	0.414158	0.219678	0.136506	0.110515	0.118913	0.155978	0.999982	0.94147	0.919404	0.775827	0.439179	0.22559	0.121348	0.117596	0.121761	0.148847	0.999982	0.913549	0.892811	0.791737	0.473513	0.250058	0.119221	0.126603	0.16468	0.172948	0.999982	0.942082	0.898342	0.679105	0.371074	0.219283	0.0918647	0.0799849	0.0969774	0.114034	0.999982	0.982109	0.95849	0.722939	0.324044
LLDD	P33232	L-lactate dehydrogenase OS=Escherichia coli (strain K12) GN=lldD PE=1 SV=1	46080.3	Cytosol	0.999982	1.04185	0.993197	0.842871	0.377672	0.234512	0.152104	0.0511112	0.0561956	0.0562634	0.999982	1.04118	0.98341	0.851084	0.432607	0.198469	0.142727	0.0481879	0.0619271	0.0487257	0.999982	1.0436	0.961609	0.778354	0.293996	0.15098	0.0993535	0.0616916	0.0534732	0.0491605	0.999982	0.940177	0.895334	0.954904	0.651212	0.473486	0.229825	0.0418588	0.0386438	0.0365282	0.999982	0.974265	0.978592	0.933267	0.721895
LLDP	P33231	L-lactate permease OS=Escherichia coli (strain K12) GN=lldP PE=1 SV=1	63539.6	Inner_membrane																															0.999982	1.00438	1.01021	0.771656	0.404348	0.257185	0.245862	0.204214	0.132963	0.0791108	0.999982	1.03826	1.02739	0.850874	0.562379
LLDR	P0ACL7	Putative L-lactate dehydrogenase operon regulatory protein OS=Escherichia coli (strain K12) GN=lldR PE=2 SV=1	31496.5	Cytosol																															0.999982	1.05853	1.05504	0.534958	0.166781	0.0938381	0.0669551	0.0692386	0.0609771	0.0474144	0.999982	0.987331	0.960923	0.438558	0.12971
LNT	P23930	Apolipoprotein N-acyltransferase OS=Escherichia coli (strain K12) GN=lnt PE=1 SV=1	60408.6	Inner_membrane	0.999982	1.02988	1.0638	0.862599	0.427501	0.1566	0.076154	0.0613807	0.0470819	0.0572923	0.999982	1.01734	1.00685	0.925446	0.583307	0.260123	0.0949956	0.0652038	0.059689	0.065344	0.999982	1.39703	1.01239	0.99195	0.637914	0.299235	0.11706	0.0951184	0.0861623	0.0772945	0.999982	1.043	1.02829	0.863121	0.530237	0.248038	0.0931992	0.0717934	0.0763103	0.075253	0.999982	1.04702	1.01871	0.902927	0.536326
LOIP	P25894	Metalloprotease LoiP OS=Escherichia coli (strain K12) GN=loiP PE=1 SV=2	29746.2	Outer_membrane	0.999982	0.96892	0.980586	0.897465	0.530619	0.359062	0.343493	0.362057	0.322725	0.387651	0.999982	1.00828	1.03665	0.968655	0.615803	0.424935	0.478334	0.40591	0.398286	0.41826	0.999982	1.01855	1.01719	0.879716	0.526173	0.325996	0.33045	0.355459	0.351626	0.362073	0.999982	0.992916	0.91131	0.824293	0.510164	0.344866	0.340283	0.317739	0.303539	0.345426	0.999982	0.965059	1.01622	0.894118	0.612111
LOLA	P61316	Outer-membrane lipoprotein carrier protein OS=Escherichia coli (strain K12) GN=lolA PE=1 SV=1	25748.5	Periplasm	0.999982	0.892003	0.939996	0.775599	0.516627	0.34987	0.44384	0.447244	0.449146	0.569643	0.999982	1.12552	0.971486	0.951166	0.625423	0.447878	0.577401	0.583622	0.61223	0.752578	0.999982	0.98063	0.946508	0.851448	0.560384	0.361587	0.432324	0.503134	0.586754	0.65836	0.999982	0.937505	0.939667	0.824272	0.540353	0.364774	0.437169	0.434806	0.482455	0.534112	0.999982	0.969208	0.926539	0.798242	0.469415
LOLB	P61320	Outer-membrane lipoprotein LolB OS=Escherichia coli (strain K12) GN=lolB PE=1 SV=1	26343.0	Outer_membrane	0.999982	1.1515	0.956178	0.922123	0.571903	0.460797	0.428557	0.369566	0.302278	0.374361	0.999982	1.40825	1.01244	1.06051	0.660917	0.391965	0.416283	0.2744	0.264626	0.326186	0.999982	1.15092	0.950348	0.942142	0.60455	0.390526	0.394314	0.337508	0.345552	0.361273	0.999982	1.14872	0.921173	0.894685	0.523089	0.390381	0.337265	0.25435	0.2347	0.265511	0.999982	1.02089	0.995528	0.904111	0.56054
LOLC	P0ADC3	Lipoprotein-releasing system transmembrane protein LolC OS=Escherichia coli (strain K12) GN=lolC PE=1 SV=1	45527.6	Inner_membrane	0.999982	1.07539	0.987998	0.909741	0.519248	0.21831	0.0959251	0.0619417	0.0741311	0.0635391	0.999982	1.0237	0.974846	0.956082	0.626845	0.252782	0.109966	0.0813981	0.0737539	0.0735303	0.999982	1.01479	0.981306	0.910546	0.600991	0.242402	0.0872405	0.0914347	0.0865415	0.0753847	0.999982	1.04831	1.01637	0.888619	0.52454	0.239728	0.129094	0.103537	0.0942342	0.0980371	0.999982	0.976367	0.9591	0.841605	0.47059
LOLD	P75957	Lipoprotein-releasing system ATP-binding protein LolD OS=Escherichia coli (strain K12) GN=lolD PE=1 SV=2	28057.1	Cytosol	0.999982	0.959254	0.944352	0.786502	0.385688	0.127426	0.0586125	0.0510605	0.0364815	0.0417199	0.999982	0.883499	0.871621	0.791125	0.385401	0.138573	0.0406128	0.0342792	0.0314143	0.0278544	0.999982	0.904688	0.89788	0.792913	0.380609	0.131326	0.0386506	0.0340426	0.034214	0.0315816	0.999982	0.879683	0.879132	0.77685	0.375873	0.12762	0.0508242	0.0364723	0.0378647	0.0365851	0.999982	0.990497	0.948651	0.793434	0.378044
LOLE	P75958	Lipoprotein-releasing system transmembrane protein LolE OS=Escherichia coli (strain K12) GN=lolE PE=1 SV=3	48866.7	Inner_membrane	0.999982	1.02429	1.03026	0.919746	0.630355	0.306621	0.0726935	0.0540868	0.0558489	0.0661462	0.999982	0.990818	1.03294	0.905712	0.634655	0.386211	0.0759751	0.055365	0.0499704	0.0488354	0.999982	1.01988	1.01368	0.89602	0.621026	0.293071	0.0658752	0.0591882	0.0619402	0.0536695	0.999982	1.05206	1.02965	0.880892	0.56686	0.307296	0.0693618	0.0651413	0.0529621	0.0476541	0.999982	1.01242	1.01397	0.836507	0.530107
LON	P0A9M0	Lon protease OS=Escherichia coli (strain K12) GN=lon PE=1 SV=1	101704.0	Cytosol	0.999982	1.00493	1.0552	0.515486	0.111697	0.061831	0.0460915	0.0435958	0.040548	0.0439037	0.999982	1.04919	1.04742	0.547292	0.110266	0.0821992	0.0390408	0.0296954	0.0264475	0.0284642	0.999982	1.00181	1.02472	0.506601	0.124697	0.0645717	0.041326	0.0369742	0.0363195	0.0361203	0.999982	1.04175	1.06173	0.462063	0.098814	0.058578	0.0361798	0.0300766	0.0296363	0.0304133	0.999982	0.98234	0.999082	0.451213	0.13177
LPDA	P0A9P0	Dihydrolipoyl dehydrogenase OS=Escherichia coli (strain K12) GN=lpdA PE=1 SV=2	59879.1	Cytosol	0.999982	1.16692	1.07495	0.895309	0.220457	0.0864401	0.0450323	0.0309366	0.0261507	0.0214474	0.999982	1.12708	1.05969	0.859431	0.200837	0.112885	0.0536951	0.0367454	0.0354337	0.032469	0.999982	1.10064	1.03046	0.812979	0.174908	0.0787361	0.0461825	0.0370114	0.0309368	0.0334509	0.999982	1.12041	1.09712	0.889685	0.33207	0.170235	0.0563335	0.0453657	0.0343855	0.034745	0.999982	1.04217	1.00864	0.80025	0.295612
LPLA	P32099	Lipoate-protein ligase A OS=Escherichia coli (strain K12) GN=lplA PE=1 SV=3	41223.3	Cytosol	0.999982	1.0138	0.997681	0.607789	0.213027	0.107737	0.0707309	0.0539117	0.0560183	0.0413884	0.999982	1.01584	1.00853	0.617803	0.180774	0.333801	0.0551983	0.0467396	0.0486659	0.0550804	0.999982	0.989103	0.988987	0.609273	0.198356	0.100413	0.0634311	0.0391841	0.049398	0.0362066	0.999982	1.02235	1.00569	0.46753	0.144481	0.0809703	0.0561411	0.0443069	0.0446935	0.0390744	0.999982	1.0195	1.00054	0.534139	0.186296
LPOA	P45464	Penicillin-binding protein activator LpoA OS=Escherichia coli (strain K12) GN=lpoA PE=1 SV=1	78508.0	Outer_membrane	0.999982	0.92136	0.953956	0.896118	0.455069	0.29798	0.310952	0.293085	0.241459	0.30679	0.999982	0.993724	0.954326	0.88522	0.463083	0.284476	0.336793	0.262628	0.237102	0.247142	0.999982	1.00094	0.935998	0.934192	0.45995	0.269389	0.296722	0.287357	0.281747	0.273851	0.999982	0.958264	0.938723	0.883458	0.386618	0.240689	0.233903	0.193577	0.159284	0.160557	0.999982	0.967491	1.03373	0.974274	0.437894
LPOB	P0AB38	Penicillin-binding protein activator LpoB OS=Escherichia coli (strain K12) GN=lpoB PE=1 SV=1	24162.6	Outer_membrane	0.999982	0.979373	0.986988	0.874829	0.378558	0.19261	0.154712	0.138112	0.109991	0.134481	0.999982	0.875984	0.90965	0.765858	0.413129	0.211647	0.197337	0.146678	0.135897	0.138893	0.999982	1.02849	1.03646	0.840049	0.408946	0.197818	0.172821	0.158907	0.152401	0.156795	0.999982	0.973149	0.946193	0.806252	0.447351	0.256566	0.220908	0.174825	0.158239	0.183256	0.999982	0.977237	1.03191	0.912723	0.510983
LPP	P69776	Major outer membrane prolipoprotein Lpp OS=Escherichia coli (strain K12) GN=lpp PE=1 SV=1	9979.46	Outer_membrane	0.999982	1.29501	1.18881	0.988249	0.797086	0.573343	0.648638	0.678653	0.660706	1.1911	0.999982	1.17048	1.14309	1.08991	0.720179	0.504819	0.784342	0.810517	0.837884	1.08418	0.999982	1.17726	1.27489	0.975834	0.810176	0.604515	0.727698	0.800812	0.885975	0.965892	0.999982	1.29171	1.24672	0.995759	0.858177	0.638685	0.690458	0.599274	0.619745	0.749559	0.999982	1.21664	0.936333	0.936625	0.701896
LPTA	P0ADV1	Lipopolysaccharide export system protein LptA OS=Escherichia coli (strain K12) GN=lptA PE=1 SV=1	24468.5	Periplasm	0.999982	0.978877	0.999507	0.947619	0.457653	0.274036	0.315616	0.337189	0.320765	0.505014	0.999982	1.01865	0.990437	0.941252	0.440026	0.20124	0.258744	0.298576	0.331287	0.430627	0.999982	0.984218	0.981249	0.938069	0.507926	0.282813	0.300859	0.394964	0.453336	0.541515	0.999982	1.01706	0.992288	0.93381	0.420801	0.198368	0.260153	0.31522	0.353534	0.450929	0.999982	1.02765	0.927895	0.972073	0.426772
LPTB	P0A9V1	Lipopolysaccharide export system ATP-binding protein LptB OS=Escherichia coli (strain K12) GN=lptB PE=1 SV=2	28445.3	Cytosol	0.999982	1.0637	1.05404	0.889785	0.351605	0.146291	0.103058	0.0875992	0.0829481	0.0979496	0.999982	1.04092	0.992308	0.877361	0.283037	0.128565	0.0629332	0.0469937	0.0522965	0.0441063	0.999982	0.987115	0.966191	0.824104	0.268604	0.0838117	0.0669379	0.0617516	0.0704724	0.0696694	0.999982	0.967173	0.954481	0.752767	0.273443	0.129756	0.0850055	0.080979	0.0815954	0.0909528	0.999982	1.02136	0.985043	0.757106	0.269565
LPTC	P0ADV9	Lipopolysaccharide export system protein LptC OS=Escherichia coli (strain K12) GN=lptC PE=1 SV=1	24439.1	Inner_membrane	0.999982	0.928681	0.909889	0.812029	0.435195	0.134313	0.0548235	0.0510527	0.0488607	0.067578	0.999982	0.939455	0.924556	0.849479	0.428618	0.12202	0.053224	0.0446295	0.0446019	0.047684	0.999982	0.930474	0.895862	0.803798	0.396319	0.138136	0.0464316	0.0406682	0.0444618	0.0522245	0.999982	0.934809	0.935282	0.795776	0.392639	0.13597	0.059046	0.0465841	0.0433523	0.0555183	0.999982	0.955088	0.905507	0.848006	0.388498
LPTD	P31554	LPS-assembly protein LptD OS=Escherichia coli (strain K12) GN=lptD PE=1 SV=2	96030.7	Outer_membrane	0.999982	1.05697	1.04614	0.952654	0.657016	0.494468	0.449385	0.366899	0.323867	0.385744	0.999982	1.02744	1.04193	0.973387	0.65155	0.443134	0.491135	0.373146	0.352478	0.370314	0.999982	1.0543	1.06689	0.929093	0.62983	0.421758	0.42084	0.420835	0.407744	0.417043	0.999982	1.10226	1.07878	0.919676	0.602715	0.442097	0.466695	0.403736	0.342683	0.361194	0.999982	1.00817	0.991185	0.847544	0.610569
LPTE	P0ADC1	LPS-assembly lipoprotein LptE OS=Escherichia coli (strain K12) GN=lptE PE=1 SV=1	23462.6	Outer_membrane	0.999982	0.928349	1.01878	0.885655	0.622897	0.446179	0.42089	0.346451	0.299335	0.411504	0.999982	1.02993	0.982728	0.921456	0.59226	0.396466	0.462224	0.346642	0.334408	0.382028	0.999982	1.04666	0.964706	0.984292	0.639985	0.433509	0.42197	0.375177	0.403487	0.419387	0.999982	1.03371	0.944626	0.807737	0.533515	0.375566	0.369391	0.301741	0.265897	0.320206	0.999982	0.999346	1.0208	0.87829	0.631374
LPTF	P0AF98	Lipopolysaccharide export system permease protein LptF OS=Escherichia coli (strain K12) GN=lptF PE=1 SV=1	43195.6	Inner_membrane	0.999982	1.00907	1.00104	0.868989	0.387421	0.168115	0.135344	0.107597	0.100148	0.0892854	0.999982	1.01062	1.02342	0.913091	0.394881	0.178326	0.137789	0.120367	0.100622	0.0859237	0.999982	1.03608	1.02301	0.936008	0.390199	0.163857	0.113796	0.130187	0.119324	0.0880037	0.999982	0.985076	0.978865	0.834404	0.329411	0.139168	0.0972879	0.0949022	0.0909737	0.0758373	0.999982	0.981386	0.967538	0.771538	0.318602
LPTG	P0ADC6	Lipopolysaccharide export system permease protein LptG OS=Escherichia coli (strain K12) GN=lptG PE=1 SV=1	43488.5	Inner_membrane	0.999982	0.999887	1.02245	0.934908	0.484897	0.158264	0.112543	0.103832	0.0798879	0.0702641	0.999982	1.01311	1.0013	0.946354	0.422526	0.176058	0.105816	0.0857018	0.0717116	0.0602785	0.999982	0.996521	1.04116	0.891212	0.406714	0.141512	0.0958358	0.0816561	0.0858907	0.0677712	0.999982	1.00423	1.03673	0.866287	0.391611	0.162153	0.0933875	0.0724697	0.0696317	0.0581922	0.999982	1.01104	0.992998	0.884521	0.425385
LPXA	P0A722	Acyl-[acyl-carrier-protein]--UDP-N-acetylglucosamine O-acyltransferase OS=Escherichia coli (strain K12) GN=lpxA PE=1 SV=1	30639.2	Cytosol	0.999982	1.13695	1.05391	1.00019	0.75399	0.543842	0.134131	0.0340893	0.0280886	0.0264699	0.999982	0.984203	0.971363	0.948688	0.740668	0.489263	0.188578	0.0633246	0.0684828	0.0728506	0.999982	1.01618	1.0376	0.962322	0.759779	0.518184	0.170833	0.0775377	0.0763024	0.0781507	0.999982	1.09364	1.05809	0.900165	0.605817	0.412574	0.113213	0.0419348	0.0444637	0.0419125	0.999982	1.06113	1.03018	0.962758	0.714634
LPXB	P10441	Lipid-A-disaccharide synthase OS=Escherichia coli (strain K12) GN=lpxB PE=1 SV=2	47566.8	Cytosol	0.999982	0.991807	0.981445	0.774937	0.229313	0.0840268	0.0733735	0.0646104	0.0579902	0.0425965	0.999982	1.05832	0.996341	0.853824	0.139441	0.109013	0.0497082	0.0282692	0.0326549	0.0272952	0.999982	1.04338	0.945116	0.832175	0.165951	0.0909044	0.0554731	0.0377363	0.0490048	0.0349413	0.999982	1.04923	1.02109	0.773332	0.179123	0.105055	0.0665687	0.0452758	0.0457583	0.0455528	0.999982	0.977276	1.02127	0.711109	0.229217
LPXC	P0A725	UDP-3-O-acyl-N-acetylglucosamine deacetylase OS=Escherichia coli (strain K12) GN=lpxC PE=1 SV=1	37713.8	Cytosol	0.999982	0.977038	1.04734	0.673003	0.271101	0.149806	0.123226	0.106142	0.0959394	0.118668	0.999982	1.09235	1.1958	0.694493	0.173121	0.0883399	0.0575082	0.0474898	0.0476146	0.0480454	0.999982	0.960401	0.971046	0.71094	0.224717	0.111578	0.0728546	0.0737794	0.0652847	0.0952035	0.999982	0.999462	1.00276	0.566611	0.220501	0.113425	0.085506	0.0682233	0.0645926	0.0620124	0.999982	1.03845	1.01487	0.560205	0.200218
LPXD	P21645	UDP-3-O-(3-hydroxymyristoyl)glucosamine N-acyltransferase OS=Escherichia coli (strain K12) GN=lpxD PE=1 SV=2	39622.8	Cytosol	0.999982	0.975872	1.01721	0.838405	0.0909277	0.045461	0.0305247	0.0250571	0.0230631	0.019049	0.999982	0.992182	1.00401	0.824817	0.0960914	0.0678759	0.0330319	0.0291844	0.0284735	0.0301571	0.999982	0.969015	0.98854	0.798643	0.0834524	0.0334493	0.0187995	0.0182116	0.0187721	0.0165633	0.999982	1.07659	1.04109	0.845526	0.094166	0.0538797	0.0407676	0.0279307	0.0263683	0.0303989	0.999982	1.00488	0.993912	0.776073	0.110533
LPXH	P43341	UDP-2,3-diacylglucosamine hydrolase OS=Escherichia coli (strain K12) GN=lpxH PE=1 SV=2	29797.9	Cytosol	0.999982	1.2721	0.987824	0.857923	0.433176	0.296448	0.289439	0.238397	0.168914	0.160021	0.999982	1.17479	1.01801	0.76658	0.330887	0.198207	0.21311	0.164129	0.131849	0.0999723	0.999982	1.02472	0.991225	0.843024	0.476961	0.323076	0.310655	0.31565	0.256573	0.195723	0.999982	1.07405	1.00746	0.734071	0.352628	0.256311	0.236658	0.201849	0.155443	0.123995	0.999982	0.994432	1.00762	0.762676	0.399887
LPXK	P27300	Tetraacyldisaccharide 4'-kinase OS=Escherichia coli (strain K12) GN=lpxK PE=1 SV=2	38831.1	Inner_membrane	0.999982	0.996021	0.973712	0.77116	0.168221	0.0752695	0.0533226	0.0428439	0.0386418	0.0410459	0.999982	0.978746	0.956443	0.753566	0.124474	0.0687495	0.0455904	0.0336919	0.0334487	0.0347541	0.999982	1.02615	0.927676	0.760563	0.110472	0.0488041	0.0376452	0.0282295	0.0266549	0.024274	0.999982	1.02395	0.958647	0.730702	0.183005	0.113606	0.0843297	0.0575862	0.0484963	0.0511255	0.999982	0.958021	0.988594	0.725823	0.20056
LPXL	P0ACV0	Lipid A biosynthesis lauroyltransferase OS=Escherichia coli (strain K12) GN=lpxL PE=1 SV=1	39793.4	Inner_membrane	0.999982	1.01058	1.02163	0.851887	0.423537	0.0940554	0.0503543	0.0352905	0.0349832	0.0354518	0.999982	1.05521	1.01869	0.908531	0.502659	0.139611	0.050024	0.034382	0.03412	0.0353261	0.999982	1.04981	1.00531	0.813064	0.383993	0.117077	0.0710743	0.0576975	0.0578854	0.0462826	0.999982	1.0433	0.961156	0.751232	0.313274	0.144753	0.105398	0.0786662	0.0755707	0.0768622	0.999982	1.02781	1.00852	0.844845	0.41859
LPXM	P24205	Lipid A biosynthesis myristoyltransferase OS=Escherichia coli (strain K12) GN=lpxM PE=1 SV=1	41625.3	Inner_membrane	0.999982	0.986795	0.987471	0.953758	0.373192	0.0664548	0.0389923	0.0380136	0.0344982	0.0395287	0.999982	1.03261	1.03863	0.938969	0.344592	0.0947304	0.0401556	0.0307193	0.0304209	0.0299001	0.999982	1.01432	1.01233	0.905973	0.338343	0.0675261	0.0531949	0.0428719	0.046663	0.0435098	0.999982	1.03925	1.0252	0.949382	0.34494	0.0859062	0.056359	0.0452173	0.0414372	0.0388184	0.999982	0.936048	0.987269	0.814715	0.322234
LPXT	P76445	Lipid A 1-diphosphate synthase OS=Escherichia coli (strain K12) GN=lpxT PE=1 SV=2	29319.3	Inner_membrane	0.999982	0.967439	0.999537	0.764769	0.297689	0.186582	0.17355	0.135173	0.0855777	0.136623	0.999982	0.999189	0.985873	0.821545	0.443175	0.247197	0.295782	0.181062	0.113779	0.0909955	0.999982	1.02928	1.01945	0.834471	0.39988	0.235021	0.228594	0.178492	0.137245	0.102873	0.999982	0.985052	0.993151	0.708865	0.32178	0.204419	0.168461	0.102226	0.0821972	0.0604416	0.999982	0.952321	0.9773	0.763406	0.391683
LRHA	P36771	Probable HTH-type transcriptional regulator LrhA OS=Escherichia coli (strain K12) GN=lrhA PE=4 SV=2	36862.3	Cytosol	0.999982	0.992395	0.988237	0.838637	0.495881	0.317022	0.0875103	0.0506958	0.0398531	0.0445068	0.999982	0.999779	0.9792	0.855351	0.517593	0.34233	0.0929758	0.0419853	0.0407589	0.0393226	0.999982	0.93214	0.914526	0.809577	0.438725	0.259961	0.0887569	0.0468253	0.0372735	0.0398152	0.999982	0.924435	0.934893	0.82395	0.482738	0.319673	0.100872	0.0572336	0.0473356	0.0570426	0.999982	0.960188	0.982275	0.80173	0.527749
LRP	P0ACJ0	Leucine-responsive regulatory protein OS=Escherichia coli (strain K12) GN=lrp PE=1 SV=2	21280.7	Cytosol	0.999982	0.979973	0.985463	0.830369	0.287747	0.0597185	0.0454322	0.0334767	0.0335172	0.0262742	0.999982	0.968301	0.988438	0.851778	0.325773	0.113108	0.0539043	0.0378279	0.029141	0.0280078	0.999982	0.960047	0.990786	0.832906	0.273187	0.0629589	0.0430378	0.0425233	0.0367955	0.0386341	0.999982	1.0037	1.02098	0.866778	0.274157	0.0669976	0.0454567	0.0419797	0.0397053	0.046348	0.999982	0.955253	0.957141	0.810536	0.250316
[truncated: 1,358 more rows]
[truncated: 234 more columns]

## Sheet: GO_enrichment_stability
GO.id	GO.term	GO.tree	p.value.BH	fold.enrichment	number.of.hit.genes.in.GOid	fraction.of.hit.genes.in.GOid	number.of.hits.genes	number.of.genes.in.GOid	number.of.background.genes	hit.genes
GO:0000104	succinate dehydrogenase activity	F	0.00396639	42.8694	3	0.0857143	35	7	3501	frdB; sdhB; sdhD
GO:0009060	aerobic respiration	P	0.0298465	18.7554	3	0.0857143	35	16	3501	lldD; sdhB; sdhD
[truncated: 5 more rows]

## Sheet: GO_enrichment_abundance
GO.id	GO.term	GO.tree	p.value.BH	fold.enrichment	number.of.hit.genes.in.GOid	fraction.of.hit.genes.in.GOid	number.of.hits.genes	number.of.genes.in.GOid	number.of.background.genes	hit.genes
[truncated: 25 more rows]

[truncated: 1 more sheets: GO_enrichment_abund_stat_only]
