# Supplementary material for: Thermal proteome profiling in bacteria: probing protein state in vivo
Source: Mol Syst Biol. 2018 Jul 24;14(7):e8242. doi: 10.15252/msb.20188242 (PMC6056769; doi:10.15252/msb.20188242)
Supplement: Supplementary file 6 — Dataset EV5 [file MSB-14-e8242-s006.xlsx]

## Sheet: Info
Dataset EV5 HepG2 meltome
Exp_details
TMT labeling scheme and temperatures used in meltome experiments
Results
Column	Description
Protein_ID	Gene name
Uniprot_id	Uniprot ID
description	Protein name
mw	Molecular weight of the protein
norm_rel_fc_	Relative fold change of each label to the reference label (126)
meltPoint_	Apparent melting temperature
slope_	Slope of the melting curve
plateau_	Lower plateau of the melting curve
R_sq_	R2 of melting curve fit
protein_identified_in_	Yes if protein was identified in replicate
model_converged_	Yes if it was possible to fit melting curve to data
top3_	Sum of peak areas of the three most intense peptides for each protein
protein_fdr_	Protein FDR from Mascot search
max_score_	Maximum peptide Mascot score
total_score_	Sum of Mascot scores
ssm_	Sequence spectrum matches
upm_	Unique peptide matches
qssm_	Sequence spectrum matches used for quantification
qupm_	Unique peptide matches used for quantification
signal_sum_	Sum of signals of report ions
delta_conf_	bootstrap derived 95% confidence intervals calculated from peptide fold changes for individual proteins

## Sheet: Exp_details
Experiment	126	127L	127H	128L	128H	129L	129H	130L	130H	131L
HepG2_1	37	40.4	44	46.9	49.8	52.9	56.5	58.6	62	66.3
HepG2_2	37	40.4	44	46.9	49.8	52.9	56.5	58.6	62	66.3

## Sheet: Results
Protein_ID	Uniprot_ID	description	mw	norm_rel_fc_126_HepG2_1	norm_rel_fc_127L_HepG2_1	norm_rel_fc_127H_HepG2_1	norm_rel_fc_128L_HepG2_1	norm_rel_fc_128H_HepG2_1	norm_rel_fc_129L_HepG2_1	norm_rel_fc_129H_HepG2_1	norm_rel_fc_130L_HepG2_1	norm_rel_fc_130H_HepG2_1	norm_rel_fc_131L_HepG2_1	norm_rel_fc_126_HepG2_2	norm_rel_fc_127L_HepG2_2	norm_rel_fc_127H_HepG2_2	norm_rel_fc_128L_HepG2_2	norm_rel_fc_128H_HepG2_2	norm_rel_fc_129L_HepG2_2	norm_rel_fc_129H_HepG2_2	norm_rel_fc_130L_HepG2_2	norm_rel_fc_130H_HepG2_2	norm_rel_fc_131L_HepG2_2	meltPoint_HepG2_1	slope_HepG2_1	plateau_HepG2_1	R_sq_HepG2_1	meltPoint_HepG2_2	slope_HepG2_2	plateau_HepG2_2	R_sq_HepG2_2	protein_identified_in_HepG2_1	protein_identified_in_HepG2_2	model_converged_HepG2_1	model_converged_HepG2_2	top3_HepG2_1	protein_fdr_HepG2_1	max_score_HepG2_1	total_score_HepG2_1	ssm_HepG2_1	upm_HepG2_1	qssm_HepG2_1	qupm_HepG2_1	signal_sum_126_HepG2_1	signal_sum_127L_HepG2_1	signal_sum_127H_HepG2_1	signal_sum_128L_HepG2_1	signal_sum_128H_HepG2_1	signal_sum_129L_HepG2_1
A0A087WV05|MYCBP	A0A087WV05|Q99417	Uncharacterized protein OS=Homo sapiens PE=4 SV=1|C-Myc-binding protein OS=Homo sapiens GN=MYCBP PE=1 SV=3	16012.0|14938.4											0.974416	0.814964	0.604077	0.660117	0.399865	0.256271	0.133971	0.0824536	0.0771294	0.106535					47.5598	-0.054514	0	0.967308	No	Yes		Yes
A0A087WZ62	A0A087WZ62	Mannosyltransferase OS=Homo sapiens PE=3 SV=1	104906.0	0.974416	0.873347	0.798381	0.775564	0.597347	0.436895	0.17426	0.0518598	0.0352131	0.0353542											50.7399	-0.0688079	0	0.972606					Yes	No	Yes		7.24034	0	112	457	13	8	9	8	134076000	119858000	141899000	108600000	128390000	100087000
A0A087WZ62|ALG9	A0A087WZ62|Q9H6U8|Q9H6U8-3	Mannosyltransferase OS=Homo sapiens PE=3 SV=1|Alpha-1,2-mannosyltransferase ALG9 OS=Homo sapiens GN=ALG9 PE=1 SV=2|Isoform 3 of Alpha-1,2-mannosyltransferase ALG9 OS=Homo sapiens GN=ALG9	104906.0|76345.2|77267.6											0.974416	0.958286	0.799453	0.746569	0.564373	0.356936	0.204506	0.138686	0.105815	0.117637					50.3868	-0.0628909	0.0399076	0.992628	No	Yes		Yes
A0A087WZG4|ARHGEF18	A0A087WZG4|M0QZS0|Q6ZSZ5|Q6ZSZ5-2	Uncharacterized protein (Fragment) OS=Homo sapiens PE=4 SV=2|Rho guanine nucleotide exchange factor 18 (Fragment) OS=Homo sapiens GN=ARHGEF18 PE=1 SV=1|Rho guanine nucleotide exchange factor 18 OS=Homo sapiens GN=ARHGEF18 PE=1 SV=3|Isoform 2 of Rho guanine nucleotide exchange factor 18 OS=Homo sapiens GN=ARHGEF18	142404.0|103209.0|146510.0|128671.0											0.974416	0.864391	0.724616	0.448195	0.207956	0.124277	0.0699005	0.0493576	0.043905	0.053921					46.1691	-0.0915451	0.0317544	0.995794	No	Yes		Yes
A0A096LPI6|LOC102724023|C21ORF33	A0A096LPI6|A0A0B4J2D5|P30042	Uncharacterized protein (Fragment) OS=Homo sapiens PE=4 SV=2|Protein LOC102724023 OS=Homo sapiens GN=LOC102724023 PE=1 SV=1|ES1 protein homolog, mitochondrial OS=Homo sapiens GN=C21orf33 PE=1 SV=3	36023.9|32362.6|32390.6	0.974416	0.914709	0.845706	0.710035	0.609984	0.466383	0.348494	0.295608	0.309827	0.457129											51.5274	-0.0524944	0.327305	0.954278					Yes	No	Yes		8.20585	0	139	595	16	8	13	8	150241000	140487000	168261000	111589000	145860000	118915000
A0A0A6YYK5|SOX7	A0A0A6YYK5|Q9BT81|Q9BT81-2	Uncharacterized protein OS=Homo sapiens PE=4 SV=1|Transcription factor SOX-7 OS=Homo sapiens GN=SOX7 PE=1 SV=1|Isoform 2 of Transcription factor SOX-7 OS=Homo sapiens GN=SOX7	55021.3|45721.1|55021.3											0.974416	0.881892	0.505105	0.719103	0.337095	0.255126	0.14173	0.122985	0.0970751	0.245561					47.0925	-0.0583593	0.101011	0.897829	No	Yes		Yes
A0A0B4J203|FIP1L1	A0A0B4J203|Q6UN15|Q6UN15-4|Q6UN15-5	Uncharacterized protein OS=Homo sapiens PE=3 SV=1|Pre-mRNA 3'-end-processing factor FIP1 OS=Homo sapiens GN=FIP1L1 PE=1 SV=1|Isoform 4 of Pre-mRNA 3'-end-processing factor FIP1 OS=Homo sapiens GN=FIP1L1|Isoform 5 of Pre-mRNA 3'-end-processing factor FIP1 OS=Homo sapiens GN=FIP1L1	107877.0|73704.6|45507.3|72677.2											0.974416	0.901011	0.719874	0.452926	0.251198	0.190682	0.151789	0.119004	0.106436	0.134445					46.2995	-0.0898379	0.114385	0.997766	No	Yes		Yes
A0A0B4J2A0|SHPK	A0A0B4J2A0|Q9UHJ6	Uncharacterized protein OS=Homo sapiens PE=1 SV=1|Sedoheptulokinase OS=Homo sapiens GN=SHPK PE=1 SV=3	53761.5|53747.5	0.974416	0.929411	0.832728	0.782116	0.477295	0.22667	0.121144	0.087568	0.0621319	0.0736972	0.974416	0.910449	0.782676	0.643434	0.396426	0.161007	0.0871771	0.0584362	0.0411926	0.0919957	49.4892	-0.088955	0.0411023	0.990525	48.1345	-0.0829734	0.026091	0.991356	Yes	Yes	Yes	Yes	7.22948	0	80	528	14	9	11	9	122531000	116644000	135203000	101389000	92873900	47893700
A0A0C4DFX4|SRCAP	A0A0C4DFX4|Q6ZRS2|Q6ZRS2-2|Q6ZRS2-3	Uncharacterized protein (Fragment) OS=Homo sapiens PE=4 SV=1|Helicase SRCAP OS=Homo sapiens GN=SRCAP PE=1 SV=3|Isoform 2 of Helicase SRCAP OS=Homo sapiens GN=SRCAP|Isoform 3 of Helicase SRCAP OS=Homo sapiens GN=SRCAP	350376.0|368600.0|362494.0|352434.0	0.974416	0.90779	0.708706	0.430146	0.182692	0.0998449	0.0615151	0.0419746	0.0276461	0.0323893	0.974416	0.938534	0.754891	0.467502	0.206922	0.12625	0.0597365	0.0484363	0.0448349	0.0444752	46.029	-0.101018	0.0245953	0.998705	46.4894	-0.105391	0.0385089	0.99901	Yes	Yes	Yes	Yes	6.65323	0	68	658	25	15	16	15	217794000	202595000	204430000	97800100	63539500	37258500
A1BG	P04217|P04217-2	Alpha-1B-glycoprotein OS=Homo sapiens GN=A1BG PE=1 SV=4|Isoform 2 of Alpha-1B-glycoprotein OS=Homo sapiens GN=A1BG	57310.6|42523.7											0.974416	1.06835	0.934659	0.820547	0.439243	0.402102	0.18968	0.169454	0	0.0809967					50.4722	-0.0805272	0.0473469	0.974333	No	Yes		Yes
A1CF	Q9NQ94|Q9NQ94-2|Q9NQ94-6	APOBEC1 complementation factor OS=Homo sapiens GN=A1CF PE=1 SV=1|Isoform 2 of APOBEC1 complementation factor OS=Homo sapiens GN=A1CF|Isoform 6 of APOBEC1 complementation factor OS=Homo sapiens GN=A1CF	73925.4|72980.0|66910.8	0.974416	0.882656	0.512148	0.2371	0.159998	0.106886	0.0618393	0.0375996	0.0203701	0.0180898	0.974416	0.870521	0.501415	0.226375	0.113242	0.0748569	0.0403677	0.0263502	0.0169243	0.0158388	44.2069	-0.108637	0.0391325	0.996199	44.0445	-0.114894	0.0252118	0.999219	Yes	Yes	Yes	Yes	6.83908	0	60	302	13	7	9	6	149280000	134851000	101496000	37035300	38698700	27617400
A2M	P01023	Alpha-2-macroglobulin OS=Homo sapiens GN=A2M PE=1 SV=3	185009.0	0.974416	0.904322	0.823108	0.685477	0.609274	0.464617	0.277706	0.266729	0.173069	0.175243	0.974416	0.914552	0.818267	0.708931	0.583395	0.453066	0.307701	0.245792	0.205604	0.168808	51.4918	-0.0456345	0.0458348	0.99319	51.4433	-0.046296	0.0685876	0.998543	Yes	Yes	Yes	Yes	8.3421	0	91	2256	148	45	123	44	1199030000	1110320000	1308080000	857788000	1166590000	952099000
A8MVJ9|C4ORF27	A8MVJ9|Q9NWY4	Putative UPF0609 protein C4orf27-like OS=Homo sapiens PE=3 SV=1|UPF0609 protein C4orf27 OS=Homo sapiens GN=C4orf27 PE=1 SV=2	48803.6|48060.1											0.974416	0.88332	0.640872	0.319563	0.131574	0.0681032	0.0345011	0.0196257	0.0137027	0.0297429					45.1174	-0.108967	0.014255	0.998773	No	Yes		Yes
AAAS	Q9NRG9|Q9NRG9-2	Aladin OS=Homo sapiens GN=AAAS PE=1 SV=1|Isoform 2 of Aladin OS=Homo sapiens GN=AAAS	63599.9|59555.9	0.974416	0.875694	0.763084	0.600115	0.431994	0.427458	0.179307	0.0416829	0.0236668	0.0216125	0.974416	0.829425	0.69321	0.527562	0.343966	0.30531	0.0883526	0.0192081	0.0158043	0.00879199	48.8245	-0.059503	0	0.973046	47.1233	-0.0645796	0	0.983736	Yes	Yes	Yes	Yes	6.96839	0	71	146	5	3	3	2	42964800	38526000	43451300	26907600	29639300	31391300
AACS	Q86V21	Acetoacetyl-CoA synthetase OS=Homo sapiens GN=AACS PE=1 SV=1	85061.9	0.974416	0.841873	0.599268	0.279729	0.170543	0.0959701	0.0627426	0.0350014	0.023919	0.0263112	0.974416	0.914331	0.628167	0.304369	0.16036	0.0841861	0.0410572	0.0290922	0.0269091	0.0288151	44.7087	-0.0960838	0.0255607	0.997354	45.0969	-0.110604	0.0276651	0.999258	Yes	Yes	Yes	Yes	7.01571	0	61	276	23	6	8	6	125850000	108295000	100223000	36857900	34214800	20731300
AAGAB	H0YL49|Q6PD74|Q6PD74-2	Alpha- and gamma-adaptin-binding protein p34 (Fragment) OS=Homo sapiens GN=AAGAB PE=1 SV=1|Alpha- and gamma-adaptin-binding protein p34 OS=Homo sapiens GN=AAGAB PE=1 SV=1|Isoform 2 of Alpha- and gamma-adaptin-binding protein p34 OS=Homo sapiens GN=AAGAB	7454.78|38351.5|25396.8	0.974416	0.599994	0.514819	0.392706	0.250865	0.165791	0.107596	0.074957	0.0568941	0.0859959											43.9989	-0.0594353	0.0305433	0.967605					Yes	No	Yes		6.39239	0.0194474	23	23	1	1	1	1	17109900	10512000	11673900	7012020	6854330	4848550
AAK1	A0A096LP25|Q2M2I8-2	AP2-associated protein kinase 1 (Fragment) OS=Homo sapiens GN=AAK1 PE=1 SV=1|Isoform 2 of AP2-associated protein kinase 1 OS=Homo sapiens GN=AAK1	61345.6|105547.0	0.974416	0.969279	0.860933	0.757082	0.467492	0.224289	0.122525	0.0893595	0.0567648	0.0642324	0.974416	1.04589	0.847668	0.674351	0.442715	0.24257	0.122858	0.0916144	0.0514753	0.045125	49.4027	-0.0921612	0.0436166	0.996875	49.0335	-0.0850141	0.0335654	0.995527	Yes	Yes	Yes	Yes	6.81337	0	83	478	15	12	12	10	84278100	83716600	96492400	66635700	62951400	32224800
AAMDC	E9PIQ4|E9PNP3|E9PR47|Q9H7C9	Mth938 domain-containing protein OS=Homo sapiens GN=AAMDC PE=1 SV=1|Mth938 domain-containing protein OS=Homo sapiens GN=AAMDC PE=1 SV=1|Mth938 domain-containing protein OS=Homo sapiens GN=AAMDC PE=1 SV=1|Mth938 domain-containing protein OS=Homo sapiens GN=AAMDC PE=1 SV=1	11702.2|18442.0|20559.7|15729.4	0.974416	0.937753	0.85006	0.685762	0.43889	0.282437	0.123242	0.159707	0.0863583	0.0817988											49.1209	-0.0763088	0.06288	0.996527					Yes	No	Yes		6.34454	0	53	52	1	1	1	1	18234700	17509600	20543000	13049700	12780000	8802860
AAMP	C9JEH3|C9JG97|Q13685	Angio-associated migratory cell protein OS=Homo sapiens GN=AAMP PE=1 SV=1|Angio-associated migratory cell protein OS=Homo sapiens GN=AAMP PE=1 SV=1|Angio-associated migratory cell protein OS=Homo sapiens GN=AAMP PE=1 SV=2	50914.1|49015.6|50843.1	0.974416	0.821292	0.687391	0.549482	0.356427	0.258766	0.186118	0.164674	0.0763299	0.0345323	0.974416	0.862722	0.742461	0.556137	0.348765	0.257415	0.167913	0.200517	0.0975579	0.0357953	47.4387	-0.0541362	0	0.994787	47.706	-0.0598807	0.0390633	0.991588	Yes	Yes	Yes	Yes	7.68734	0	69	463	14	9	12	9	205571000	172521000	187314000	117965000	116822000	90743600
AAR2	A2A2Q9|Q9Y312	Protein AAR2 homolog OS=Homo sapiens GN=AAR2 PE=1 SV=1|Protein AAR2 homolog OS=Homo sapiens GN=AAR2 PE=1 SV=2	50387.5|48884.8	0.974416	1.01333	0.796239	0.670831	0.443656	0.247421	0.117671	0.0827351	0.0609326	0.0778605	0.974416	0.883084	0.7699	0.549886	0.344006	0.164725	0.0606652	0.0467928	0.0263564	0.0099561	48.8661	-0.0792396	0.0361758	0.994694	47.417	-0.079887	0	0.997363	Yes	Yes	Yes	Yes	6.49959	0	63	196	8	4	6	4	39562000	41050100	41748300	27696200	28120400	16803900
AARS	P49588	Alanine--tRNA ligase, cytoplasmic OS=Homo sapiens GN=AARS PE=1 SV=2	122609.0	0.974416	0.872032	0.774644	0.693746	0.488494	0.238438	0.0712706	0.0363425	0.0229003	0.0247943	0.974416	0.902316	0.841329	0.713464	0.520963	0.206984	0.0567123	0.0375685	0.0250002	0.0289016	48.8909	-0.0763968	0	0.984192	49.3074	-0.0885935	0	0.988789	Yes	Yes	Yes	Yes	8.40825	0	116	2649	195	49	144	46	2295100000	2049680000	2355870000	1661650000	1789750000	934972000
AARS2	Q5JTZ9	Alanine--tRNA ligase, mitochondrial OS=Homo sapiens GN=AARS2 PE=1 SV=1	113570.0	0.974416	0.855529	0.731476	0.564109	0.1934	0.114511	0.0770841	0.0479056	0.0323681	0.0358849	0.974416	0.894786	0.776548	0.512697	0.187521	0.0927055	0.0564611	0.0303616	0.0169135	0.0216016	46.6962	-0.0896292	0.0137576	0.985567	46.6912	-0.106782	0.0124937	0.994645	Yes	Yes	Yes	Yes	7.04617	0	98	804	21	15	20	15	288750000	252991000	279782000	169734000	89107100	56283100
AASDHPPT	Q9NRN7	L-aminoadipate-semialdehyde dehydrogenase-phosphopantetheinyl transferase OS=Homo sapiens GN=AASDHPPT PE=1 SV=2	40793.6	0.974416	0.992896	0.92986	1.0857	0.564836	0.30607	0.132208	0.0565234	0.0403494	0.0408777											50.8406	-0.146312	0.0595281	0.976631					Yes	No	Yes		6.90309	0	81	168	7	4	6	4	68690600	69913200	84596500	77534300	61835500	35891900
AASS	Q9UDR5	Alpha-aminoadipic semialdehyde synthase, mitochondrial OS=Homo sapiens GN=AASS PE=1 SV=1	115641.0	0.974416	0.896092	0.804327	0.672823	0.509958	0.228558	0.0607394	0.038818	0.0228564	0.0248801	0.974416	0.895797	0.786262	0.695018	0.500909	0.200497	0.0544944	0.0366264	0.0310406	0.0353351	48.9901	-0.0796877	0	0.987663	48.9234	-0.0815839	0	0.98475	Yes	Yes	Yes	Yes	7.24742	0	79	824	28	18	26	18	401237000	368684000	427448000	281150000	325701000	156645000
ABAT	H3BRN4|P80404	4-aminobutyrate aminotransferase, mitochondrial OS=Homo sapiens GN=ABAT PE=1 SV=1|4-aminobutyrate aminotransferase, mitochondrial OS=Homo sapiens GN=ABAT PE=1 SV=3	65891.8|63961.7	0.974416	0.885084	0.776553	0.670023	0.588017	0.478085	0.359214	0.229292	0.19607	0.0808897	0.974416	0.970592	0.844419	0.744331	0.65038	0.485227	0.380775	0.336584	0.272177	0.108346	51.408	-0.0426811	0	0.989375	53.1981	-0.0419473	0	0.991699	Yes	Yes	Yes	Yes	8.32788	0	125	1396	75	22	63	22	623484000	565343000	641735000	438281000	584809000	508874000
ABCA1	O95477	ATP-binding cassette sub-family A member 1 OS=Homo sapiens GN=ABCA1 PE=1 SV=3	285925.0	0.974416	0.882154	0.768328	0.608515	0.424561	0.254448	0.118039	0.0685725	0.055933	0.0702047	0.974416	0.925716	0.852378	0.679921	0.487799	0.290646	0.138086	0.0969513	0.0376727	0.0448143	48.3058	-0.0660904	0	0.995776	49.4511	-0.0717805	0	0.998269	Yes	Yes	Yes	Yes	5.98689	0	58	210	6	6	4	4	21147000	19102100	21533300	13429100	14337300	9197110
ABCB1	P08183	Multidrug resistance protein 1 OS=Homo sapiens GN=ABCB1 PE=1 SV=3	161267.0	0.974416	0.910324	0.805353	0.684871	0.53205	0.314228	0.182858	0.0723783	0.0349896	0.0325086	0.974416	0.891309	0.801107	0.69883	0.509832	0.254286	0.0801824	0.0544767	0.0361978	0.0375262	49.6296	-0.0667293	0	0.99309	49.2029	-0.0762044	0	0.988625	Yes	Yes	Yes	Yes	7.56507	0	89	1342	65	21	37	21	452251000	421474000	483077000	327771000	384146000	243203000
ABCB10	Q9NRK6	ATP-binding cassette sub-family B member 10, mitochondrial OS=Homo sapiens GN=ABCB10 PE=1 SV=2	85684.5	0.974416	0.878771	0.814951	0.654272	0.619573	0.329643	0.110854	0.062875	0.0400337	0.0507946	0.974416	0.883326	0.816338	0.723274	0.523311	0.247665	0.087941	0.0497817	0.0288346	0.0331263	49.813	-0.0682271	0	0.974985	49.4154	-0.079538	0	0.987234	Yes	Yes	Yes	Yes	6.97492	0	67	431	19	8	15	8	173017000	155049000	186621000	118013000	171188000	97421500
ABCB11	O95342	Bile salt export pump OS=Homo sapiens GN=ABCB11 PE=1 SV=2	162579.0	0.974416	0.921569	0.736246	0.283758	0.552053	0.262365	0.0262909	0.0206898	0.00784634	0	0.974416	0.974495	0.931613	0.811786	0.564657	0.308047	0.0586742	0.0261147	0.0376626	0	47.0015	-0.0679962	0	0.913927	50.4004	-0.102052	0	0.9968	Yes	Yes	Yes	Yes	5.89608	0	85	141	8	1	3	1	8564960	8082430	8357280	2536310	7550660	3840910
ABCB4	P21439|P21439-2|P21439-3	Phosphatidylcholine translocator ABCB4 OS=Homo sapiens GN=ABCB4 PE=1 SV=2|Isoform 2 of Phosphatidylcholine translocator ABCB4 OS=Homo sapiens GN=ABCB4|Isoform 3 of Phosphatidylcholine translocator ABCB4 OS=Homo sapiens GN=ABCB4	160337.0|159497.0|153791.0	0.974416	1.05143	0.835233	0.944398	0.634272	0.488509	0.310436	0.115939	0.0650324	0.0700357											52.4671	-0.0723286	0	0.974063					Yes	No	Yes		6.28194	0.000587774	47	279	15	1	1	1	11491200	12371900	12720100	11325300	11639100	9594930
ABCB6	H7BXK9|Q9NP58|Q9NP58-4	ATP-binding cassette sub-family B member 6, mitochondrial (Fragment) OS=Homo sapiens GN=ABCB6 PE=1 SV=1|ATP-binding cassette sub-family B member 6, mitochondrial OS=Homo sapiens GN=ABCB6 PE=1 SV=1|Isoform 2 of ATP-binding cassette sub-family B member 6, mitochondrial OS=Homo sapiens GN=ABCB6	82250.8|98750.5|93467.7	0.974416	0.946819	0.808424	0.552284	0.575537	0.311181	0.0880765	0.0954956	0.06656	0.0981691	0.974416	0.899518	0.834313	0.693042	0.581521	0.332848	0.112763	0.0905771	0.0649602	0.0521987	49.1352	-0.0640545	0.00183512	0.973356	49.9682	-0.0691791	0	0.988157	Yes	Yes	Yes	Yes	6.80393	0	92	589	18	8	9	7	47244500	45783200	50504800	27107400	43516500	25075500
ABCB7	A0A087WW65|O75027|O75027-2|O75027-3	ATP-binding cassette sub-family B member 7, mitochondrial OS=Homo sapiens GN=ABCB7 PE=1 SV=1|ATP-binding cassette sub-family B member 7, mitochondrial OS=Homo sapiens GN=ABCB7 PE=1 SV=2|Isoform 2 of ATP-binding cassette sub-family B member 7, mitochondrial OS=Homo sapiens GN=ABCB7|Isoform 3 of ATP-binding cassette sub-family B member 7, mitochondrial OS=Homo sapiens GN=ABCB7	87002.9|92499.2|92627.2|86874.8	0.974416	0.847016	0.774644	0.59394	0.502797	0.195994	0.0611472	0.0371328	0.0263694	0.0276031	0.974416	0.910842	0.775076	0.657262	0.522314	0.199436	0.0819407	0.0565013	0.0484802	0.0603452	48.264	-0.0726299	0	0.979285	48.8392	-0.0742955	0	0.984729	Yes	Yes	Yes	Yes	7.02161	0	58	221	11	4	7	4	97233300	84204700	99824000	60231400	78070300	32557000
ABCB8	Q9NUT2|Q9NUT2-2|Q9NUT2-3|Q9NUT2-4|Q9NUT2-5	ATP-binding cassette sub-family B member 8, mitochondrial OS=Homo sapiens GN=ABCB8 PE=1 SV=3|Isoform 2 of ATP-binding cassette sub-family B member 8, mitochondrial OS=Homo sapiens GN=ABCB8|Isoform 3 of ATP-binding cassette sub-family B member 8, mitochondrial OS=Homo sapiens GN=ABCB8|Isoform 4 of ATP-binding cassette sub-family B member 8, mitochondrial OS=Homo sapiens GN=ABCB8|Isoform 5 of ATP-b…	85605.6|83240.3|80426.9|72889.8|63695.6	0.974416	0.883129	0.824474	0.685301	0.550639	0.321252	0.136796	0.0801688	0.0435625	0.0444574	0.974416	0.82228	0.724032	0.636633	0.31933	0.225775	0.0960771	0.11434	0	0	49.7063	-0.0681098	0	0.990056	47.5912	-0.0678567	0	0.981838	Yes	Yes	Yes	Yes	6.81257	0.000397614	48	415	16	9	10	9	63444200	57346900	69335900	45112100	55583600	34266500
ABCC1	P33527	Multidrug resistance-associated protein 1 OS=Homo sapiens GN=ABCC1 PE=1 SV=3	191011.0	0.974416	0.926439	0.841602	0.782317	0.591374	0.444143	0.273098	0.090419	0.0506657	0.0487791	0.974416	0.905828	0.851961	0.752918	0.613435	0.420239	0.154719	0.0588612	0.0304236	0.0284733	51.2367	-0.064506	0	0.986737	50.8109	-0.0737103	0	0.984545	Yes	Yes	Yes	Yes	7.08891	0	94	716	26	15	21	14	193142000	183256000	215576000	156730000	181587000	145976000
ABCC10	Q5T3U5-2	Isoform 2 of Multidrug resistance-associated protein 7 OS=Homo sapiens GN=ABCC10	168470.0	0.974416	0.951016	0.809232	0.686484	0.508368	0.33394	0.178548	0.1153	0.0630285	0.0558444	0.974416	0.850883	0.743285	0.696376	0.555334	0.375423	0.193966	0.127158	0.0916476	0.0673886	49.7397	-0.0639849	0	0.99844	49.8039	-0.054273	0	0.984212	Yes	Yes	Yes	Yes	6.28405	0	63	171	10	4	3	3	37757200	36768600	40494000	27049400	30651800	21551200
ABCC2	Q92887	Canalicular multispecific organic anion transporter 1 OS=Homo sapiens GN=ABCC2 PE=1 SV=3	196320.0	0.974416	0.904185	0.814898	0.663008	0.520428	0.262068	0.113446	0.0764578	0.0330996	0.034168	0.974416	0.913542	0.836156	0.68172	0.435768	0.21584	0.0627937	0.0409852	0.0238386	0.0280688	49.2199	-0.0720762	0	0.993081	48.806	-0.0857034	0	0.995511	Yes	Yes	Yes	Yes	7.1449	0	107	823	30	15	18	12	277321000	256811000	299475000	191570000	230292000	124705000
ABCC3	O15438|O15438-4	Canalicular multispecific organic anion transporter 2 OS=Homo sapiens GN=ABCC3 PE=1 SV=3|Isoform 4 of Canalicular multispecific organic anion transporter 2 OS=Homo sapiens GN=ABCC3	183951.0|191115.0	0.974416	0.913564	0.776394	0.633506	0.504616	0.330931	0.137459	0.0674236	0.0490704	0.0511123	0.974416	0.933119	0.713066	0.643106	0.470977	0.24401	0.062169	0.051956	0.0409478	0.0491826	49.1274	-0.0641716	0	0.992233	48.4237	-0.0706413	0	0.98586	Yes	Yes	Yes	Yes	7.05827	0	79	756	22	15	16	14	160167000	149729000	164669000	106060000	128560000	90336900
ABCC4	O15439|O15439-2	Multidrug resistance-associated protein 4 OS=Homo sapiens GN=ABCC4 PE=1 SV=3|Isoform 2 of Multidrug resistance-associated protein 4 OS=Homo sapiens GN=ABCC4	167531.0|161750.0	0.974416	0.945153	0.855893	0.68024	0.595684	0.486466	0.257288	0.253437	0.121506	0.0487574	0.974416	0.888607	0.787117	0.701661	0.5886	0.450953	0.298333	0.201532	0.095893	0.0638174	51.4551	-0.0518709	0	0.990326	50.9985	-0.0500708	0	0.989901	Yes	Yes	Yes	Yes	6.3895	0	66	381	13	7	7	6	58052300	56204100	65861200	41573000	55223000	48477500
ABCC5	O15440|O15440-5	Multidrug resistance-associated protein 5 OS=Homo sapiens GN=ABCC5 PE=1 SV=2|Isoform 5 of Multidrug resistance-associated protein 5 OS=Homo sapiens GN=ABCC5	180662.0|175278.0	0.974416	0.890915	0.820648	0.667856	0.511955	0.299231	0.161557	0.101204	0.0643775	0.0607996											49.4472	-0.0644457	0	0.995587					Yes	Yes	Yes	No	5.62705	0.000397614	48	96	3	2	2	2	11321300	10328100	12313200	7890550	9255630	5790360
ABCC6	A0A0G2JMG3	Multidrug resistance-associated protein 6 OS=Homo sapiens GN=ABCC6 PE=1 SV=1	177759.0	0.974416	0.912953	0.763778	0.667916	0.546488	0.359045	0.240064	0.182563	0.130345	0.125309	0.974416	0.883032	0.731567	0.637421	0.481268	0.178618	0.0361813	0	0	0	50.0017	-0.051501	0.0277934	0.996066	48.2137	-0.0791917	0	0.977209	Yes	Yes	Yes	Yes	5.79479	0.000587774	47	160	5	4	4	4	28597700	26734300	28947800	19933400	24956900	17550300
ABCD1	P33897	ATP-binding cassette sub-family D member 1 OS=Homo sapiens GN=ABCD1 PE=1 SV=2	89814.3	0.974416	0.858753	0.720748	0.481865	0.220603	0.093909	0.0443868	0.0295479	0.0218361	0.0242393	0.974416	0.852032	0.754923	0.513201	0.205402	0.0895273	0.0457544	0.0355195	0.0276056	0.0203758	46.3333	-0.089289	0	0.995322	46.5796	-0.094762	0.00291575	0.991098	Yes	Yes	Yes	Yes	7.14081	0	105	511	20	10	16	10	254833000	224144000	243199000	127781000	89857300	40942300
ABCD3	P28288	ATP-binding cassette sub-family D member 3 OS=Homo sapiens GN=ABCD3 PE=1 SV=1	85794.8	0.974416	0.862063	0.804056	0.611397	0.495498	0.342145	0.122121	0.0516648	0.0253437	0.022934	0.974416	0.918844	0.801497	0.658001	0.442319	0.263372	0.106902	0.0334528	0.0195713	0.0161684	48.9625	-0.0655838	0	0.984885	48.7755	-0.0759498	0	0.995503	Yes	Yes	Yes	Yes	7.68935	0	89	820	38	18	31	18	601710000	530741000	641286000	384942000	475732000	351633000
ABCE1	H0Y990|P61221	ATP-binding cassette sub-family E member 1 (Fragment) OS=Homo sapiens GN=ABCE1 PE=1 SV=1|ATP-binding cassette sub-family E member 1 OS=Homo sapiens GN=ABCE1 PE=1 SV=1	19605.0|80386.0	0.974416	0.917737	0.862186	0.726178	0.642989	0.492392	0.43986	0.273192	0.25942	0.0885362	0.974416	0.927054	0.795607	0.656328	0.549423	0.430878	0.33119	0.282441	0.221061	0.0720782	53.0261	-0.0423198	0	0.985056	51.2096	-0.0429218	0	0.992109	Yes	Yes	Yes	Yes	7.9745	0	87	1191	71	21	51	20	525205000	493218000	600173000	397648000	539322000	441802000
ABCF1	Q5STZ8|Q8NE71|Q8NE71-2	ATP-binding cassette sub-family F member 1 (Fragment) OS=Homo sapiens GN=ABCF1 PE=1 SV=8|ATP-binding cassette sub-family F member 1 OS=Homo sapiens GN=ABCF1 PE=1 SV=2|Isoform 2 of ATP-binding cassette sub-family F member 1 OS=Homo sapiens GN=ABCF1	52560.7|119468.0|113392.0	0.974416	0.924113	0.820588	0.762411	0.537869	0.292025	0.0824393	0.045813	0.0266628	0.0300274	0.974416	0.913415	0.871211	0.679645	0.546203	0.269953	0.0870823	0.0549212	0.0522695	0.0640229	49.8416	-0.0828973	0	0.989525	49.585	-0.0784811	0	0.990133	Yes	Yes	Yes	Yes	7.84969	0	98	1724	77	27	55	27	603192000	570195000	656093000	481169000	517899000	301150000
ABCF2	Q9UG63|Q9UG63-2	ATP-binding cassette sub-family F member 2 OS=Homo sapiens GN=ABCF2 PE=1 SV=2|Isoform 2 of ATP-binding cassette sub-family F member 2 OS=Homo sapiens GN=ABCF2	84189.6|85399.3	0.974416	0.996119	0.860058	0.696046	0.565201	0.247198	0.0861562	0.0549106	0.0387126	0.0446665	0.974416	0.976995	0.830973	0.657125	0.417966	0.189116	0.0979832	0.0196755	0.0308517	0	49.7039	-0.0843411	0	0.992307	48.616	-0.0882053	0	0.997983	Yes	Yes	Yes	Yes	6.63263	0	69	422	16	8	11	7	108366000	110442000	123520000	78778100	97784700	45671600
ABCF3	Q9NUQ8	ATP-binding cassette sub-family F member 3 OS=Homo sapiens GN=ABCF3 PE=1 SV=2	88115.0	0.974416	0.918571	0.624022	0.281538	0.152802	0.0969179	0.0557163	0.0429474	0.0215112	0.0233035	0.974416	0.880374	0.558457	0.217412	0.0851229	0.0388188	0.0219183	0.0171159	0.00992029	0.0191981	44.9838	-0.115489	0.0361877	0.998169	44.3268	-0.125868	0.0119869	0.999192	Yes	Yes	Yes	Yes	6.96575	0	112	755	22	12	14	12	227990000	214390000	188779000	67026700	55492200	37573600
ABCG5	E7EX35|Q9H222	ATP-binding cassette sub-family G member 5 OS=Homo sapiens GN=ABCG5 PE=4 SV=1|ATP-binding cassette sub-family G member 5 OS=Homo sapiens GN=ABCG5 PE=1 SV=1	58636.0|78698.1	0.974416	0.98395	0.968636	0.536473	0.688502	0.321395	0.134024	0.0684737	0.0321761	0.0482658											50.2018	-0.0739767	0	0.948613					Yes	No	Yes		6.07096	0.018032	24	24	1	1	1	1	6382180	6430280	8193060	3573100	7017000	3505990
ABHD10	Q9NUJ1	Mycophenolic acid acyl-glucuronide esterase, mitochondrial OS=Homo sapiens GN=ABHD10 PE=1 SV=1	38836.1	0.974416	0.892859	0.87794	0.635785	0.615972	0.45305	0.246735	0.187731	0.200837	0.0670611	0.974416	0.927296	0.816809	0.725733	0.615135	0.494477	0.295404	0.209101	0.130767	0.0653045	51.1438	-0.0499866	0	0.981474	51.6803	-0.0512398	0	0.992888	Yes	Yes	Yes	Yes	7.18895	0	109	417	9	8	9	8	75201600	68689800	87706100	49989900	74322600	58698400
ABHD11	Q8NFV4|Q8NFV4-4	Protein ABHD11 OS=Homo sapiens GN=ABHD11 PE=1 SV=1|Isoform 4 of Protein ABHD11 OS=Homo sapiens GN=ABHD11	35870.9|35044.5											0.974416	0.88467	0.722897	0.492388	0.143692	0.0903445	0.0512295	0.0299498	0.020268	0.0199119					46.2524	-0.102686	0.0089412	0.991794	No	Yes		Yes
ABHD12	Q8N2K0|Q8N2K0-2	Monoacylglycerol lipase ABHD12 OS=Homo sapiens GN=ABHD12 PE=1 SV=2|Isoform 2 of Monoacylglycerol lipase ABHD12 OS=Homo sapiens GN=ABHD12	50336.8|50568.8	0.974416	0.964881	0.886557	0.764328	0.662783	0.376523	0.184636	0.116004	0.0793301	0.107585	0.974416	0.892424	0.872193	0.731628	0.585008	0.327627	0.128213	0.0684327	0.0596069	0.0597294	51.1465	-0.0744361	0.0353894	0.991454	50.253	-0.0747192	0	0.9893	Yes	Yes	Yes	Yes	7.00822	0	70	375	12	8	9	8	71758600	71203300	84339300	57233700	76685900	46274600
ABHD13	Q7L211	Protein ABHD13 OS=Homo sapiens GN=ABHD13 PE=2 SV=1	42188.6											0.974416	0.884839	0.669301	0.519444	0.381104	0.29596	0.16006	0.0764752	0.0559334	0.0923138					47.4127	-0.0585752	0.0140612	0.992432	No	Yes		Yes
ABHD14A|ACY1	C9JMV9|Q03154	Protein ABHD14A-ACY1 OS=Homo sapiens GN=ABHD14A-ACY1 PE=4 SV=1|Aminoacylase-1 OS=Homo sapiens GN=ACY1 PE=1 SV=1	60007.1|49521.5											0.974416	0.936523	0.875754	0.774124	0.547198	0.461311	0.380755	0.357526	0.270416	0.358598					51.5466	-0.0568285	0.305759	0.986067	No	Yes		Yes
ABHD14B	F8W9U3|Q96IU4	Protein ABHD14B OS=Homo sapiens GN=ABHD14B PE=1 SV=1|Protein ABHD14B OS=Homo sapiens GN=ABHD14B PE=1 SV=1	23855.6|23820.6	0.974416	0.927762	0.864472	0.744201	0.559261	0.378136	0.142793	0.113641	0.0670237	0.074717	0.974416	0.899199	0.848784	0.751967	0.462386	0.287168	0.131912	0.0553682	0.0360552	0.048254	50.4638	-0.0691324	0.0016304	0.994265	49.5593	-0.0779451	0	0.992142	Yes	Yes	Yes	Yes	6.64297	0	74	107	3	2	3	2	26812500	25472000	30718900	20823600	23945900	17329600
ABHD15	Q6UXT9	Protein ABHD15 OS=Homo sapiens GN=ABHD15 PE=1 SV=2	53968.8	0.974416	0.851807	0.67204	0.455836	0.250992	0.14462	0.0839836	0.0488882	0.0325135	0.0330276											46.1167	-0.0764591	0.00807336	0.998788					Yes	No	Yes		5.9639	0.00194004	38	89	6	2	2	2	14060000	12263600	12522700	6688410	5635380	3475490
ABHD16A	A0A0G2JJD3|O95870|O95870-2	HLA-B associated transcript 5, isoform CRA_b OS=Homo sapiens GN=ABHD16A PE=1 SV=1|Protein ABHD16A OS=Homo sapiens GN=ABHD16A PE=1 SV=3|Isoform 2 of Protein ABHD16A OS=Homo sapiens GN=ABHD16A	71770.1|67496.9|62722.3	0.974416	0.850042	0.767905	0.581618	0.332736	0.111183	0.0469668	0.0295341	0.0267558	0.0234267	0.974416	0.867651	0.812214	0.60957	0.3118	0.137215	0.0634357	0.04093	0.0314246	0.0330216	47.3611	-0.0848908	0	0.98972	47.6828	-0.0901018	0.00540918	0.991929	Yes	Yes	Yes	Yes	6.5538	0	66	223	5	5	5	5	89044700	77421000	90587000	54047400	47313700	16844000
ABHD17B	Q5VST6	Protein ABHD17B OS=Homo sapiens GN=ABHD17B PE=1 SV=1	35628.0	0.974416	0.890561	0.795114	0.706916	0.530225	0.419592	0.213594	0.109636	0.0411749	0.0432416											50.1585	-0.0596015	0	0.987198					Yes	No	Yes		6.08842	0.00058072	46	116	3	3	3	3	25603700	23348300	26980500	18888600	21679100	18362600
ABHD3	Q8WU67	Phospholipase ABHD3 OS=Homo sapiens GN=ABHD3 PE=1 SV=2	50158.8																													Yes	No	No		6.43454	0.0128551	27	27	1	1	0	0	0	0	0	0	0	0
ABHD6	Q9BV23	Monoacylglycerol lipase ABHD6 OS=Homo sapiens GN=ABHD6 PE=1 SV=1	43574.3	0.974416	0.890177	0.800426	0.442107	0.278357	0.15318	0.0738504	0.05956	0.0261455	0.0360177	0.974416	0.894942	0.787712	0.558723	0.245875	0.15316	0.100113	0.090091	0.0561612	0.0504811	46.7615	-0.091114	0.0278145	0.99363	47.1364	-0.0940713	0.0501784	0.994076	Yes	Yes	Yes	Yes	6.28511	0	72	130	3	2	3	2	17506300	15957300	18570800	8077010	7781710	4583540
ABI1	A0A0A0MRT6|B6VEX4|Q8IZP0|Q8IZP0-10|Q8IZP0-2|Q8IZP0-3|Q8IZP0-4|Q8IZP0-5|Q8IZP0-6|Q8IZP0-7|Q8IZP0-8|Q8IZP0-9	Abl interactor 1 OS=Homo sapiens GN=ABI1 PE=1 SV=1|Abl interactor 1 OS=Homo sapiens GN=ABI1 PE=1 SV=1|Abl interactor 1 OS=Homo sapiens GN=ABI1 PE=1 SV=4|Isoform 10 of Abl interactor 1 OS=Homo sapiens GN=ABI1|Isoform 2 of Abl interactor 1 OS=Homo sapiens GN=ABI1|Isoform 3 of Abl interactor 1 OS=Homo sapiens GN=ABI1|Isoform 4 of Abl interactor 1 OS=Homo sapiens GN=ABI1|Isoform 5 of Abl interactor 1…	56206.0|48194.2|59973.2|47109.4|53116.3|54272.1|54201.0|56277.0|57290.7|51283.8|48208.2|57361.7	0.974416	0.981987	0.917267	0.870765	0.460678	0.20154	0.0972919	0.0585924	0.0389268	0.033672	0.974416	0.895688	0.653859	0.656538	0.222988	0.112988	0.0587505	0.0354626	0.0288365	0.04123	49.7053	-0.131301	0.0443631	0.995771	46.9507	-0.0835038	0	0.970931	Yes	Yes	Yes	Yes	6.35467	0	70	204	5	2	2	2	14618500	14699300	17771000	13284100	10754200	5035770
ABI2	A0A0C4DG21|B7Z836|E7EP65|E7EW77|F8WAL6|Q9NYB9|Q9NYB9-2|Q9NYB9-4	Abl interactor 2 OS=Homo sapiens GN=ABI2 PE=1 SV=1|Abl interactor 2 OS=Homo sapiens GN=ABI2 PE=1 SV=1|Abl interactor 2 (Fragment) OS=Homo sapiens GN=ABI2 PE=1 SV=1|Abl interactor 2 OS=Homo sapiens GN=ABI2 PE=1 SV=1|Abl interactor 2 OS=Homo sapiens GN=ABI2 PE=1 SV=2|Abl interactor 2 OS=Homo sapiens GN=ABI2 PE=1 SV=1|Isoform 2 of Abl interactor 2 OS=Homo sapiens GN=ABI2|Isoform 4 of Abl interactor …	58527.8|47014.3|56583.2|56710.0|59600.5|59581.5|56136.8|58508.8	0.974416	0.97514	0.873549	0.941422	0.509148	0.222262	0.120579	0.0636169	0.0384498	0.0474922	0.974416	0.918983	0.698305	0.684286	0.379348	0.169664	0.0624783	0.046488	0.0201833	0.0361037	50.1156	-0.138007	0.0558133	0.987273	47.9879	-0.0781455	0	0.983033	Yes	Yes	Yes	Yes	6.2684	0	76	243	10	3	2	2	16385500	16361200	18969800	16098000	13322400	6224850
ABL1	P00519|P00519-2	Tyrosine-protein kinase ABL1 OS=Homo sapiens GN=ABL1 PE=1 SV=4|Isoform IB of Tyrosine-protein kinase ABL1 OS=Homo sapiens GN=ABL1	142386.0|144353.0	0.974416	0.955027	0.832736	0.779788	0.238556	0.100545	0.0596981	0.0493807	0.0531649	0.0975278	0.974416	0.909851	0.688446	0.539264	0.187705	0.131491	0.0753064	0.0362645	0.0502901	0.0686632	48.2592	-0.178867	0.0613462	0.983032	46.4564	-0.0920346	0.0334077	0.989582	Yes	Yes	Yes	Yes	5.97555	0.000202306	49	49	1	1	1	1	9640500	9427670	10639600	7845210	3672540	1656770
ABL2	P42684|P42684-6	Abelson tyrosine-protein kinase 2 OS=Homo sapiens GN=ABL2 PE=1 SV=1|Isoform 6 of Abelson tyrosine-protein kinase 2 OS=Homo sapiens GN=ABL2	146476.0|144067.0	0.974416	1.11387	0.76737	0.451267	0.165279	0.0997308	0.0463514	0.0319339	0.00899839	0.0114766	0.974416	1.46747	0.614244	0.454939	0.206468	0.107169	0.0632487	0.0701045	0.021156	0	46.465	-0.13412	0.0271486	0.986756	46.1988	-0.131447	0.0492664	0.871783	Yes	Yes	Yes	Yes	6.01013	0.002904	35	64	4	1	1	1	5784610	6597730	5882960	2724180	1526760	986068
ABLIM1	A0A0A0MRL6|F8W8M4|O14639|O14639-2|O14639-6	Actin-binding LIM protein 1 OS=Homo sapiens GN=ABLIM1 PE=1 SV=1|Actin-binding LIM protein 1 OS=Homo sapiens GN=ABLIM1 PE=1 SV=1|Actin-binding LIM protein 1 OS=Homo sapiens GN=ABLIM1 PE=1 SV=3|Isoform 2 of Actin-binding LIM protein 1 OS=Homo sapiens GN=ABLIM1|Isoform 6 of Actin-binding LIM protein 1 OS=Homo sapiens GN=ABLIM1	96898.7|93419.8|101429.0|93435.8|97100.7	0.974416	0.997457	0.726143	0.427121	0.249161	0.148283	0.0895338	0.0813245	0.049372	0.067914	0.974416	0.916781	0.673869	0.449727	0.155499	0.104214	0.0644467	0.0582116	0.0369255	0.0822323	46.3389	-0.103967	0.0677146	0.996575	45.8749	-0.102761	0.0451023	0.994744	Yes	Yes	Yes	Yes	6.53197	0.000921999	42	182	6	5	5	5	89960800	91800400	86574900	38569700	35520300	22502800
ABR	A0A0G2JQ41|Q12979-2	Active breakpoint cluster region-related protein (Fragment) OS=Homo sapiens GN=ABR PE=1 SV=1|Isoform Short of Active breakpoint cluster region-related protein OS=Homo sapiens GN=ABR	105643.0|111004.0	0.974416	0.879526	0.6606	0.32016	0.167414	0.0886025	0.0504382	0.0306461	0.0205701	0.0221503	0.974416	0.915687	0.698121	0.43696	0.240981	0.140777	0.0832905	0.0557888	0.0344226	0.026643	45.2652	-0.103201	0.0206823	0.997999	46.227	-0.0879704	0.0270221	0.999593	Yes	Yes	Yes	Yes	6.55418	0	68	346	14	6	8	6	85189100	76706300	74314200	28353500	22589900	13021800
ABT1	Q9ULW3	Activator of basal transcription 1 OS=Homo sapiens GN=ABT1 PE=1 SV=1	34783.6	0.974416	0.76668	0.417108	0.294357	0.205292	0.117796	0.0567494	0.0415708	0.0311031	0.0315001											43.6327	-0.0825257	0.0327557	0.992015					Yes	No	Yes		6.59598	0.000573285	45	91	3	3	3	3	100195000	78659300	55387400	30778600	32847100	20173500
ABTB2	Q8N961	Ankyrin repeat and BTB/POZ domain-containing protein 2 OS=Homo sapiens GN=ABTB2 PE=2 SV=2	121141.0	0.974416	0.886622	0.642551	0.436457	0.290783	0.177216	0.1415	0.0951946	0.0488601	0.0491875											46.1326	-0.0727828	0.04444	0.997977					Yes	No	Yes		6.12873	0.00178253	39	98	3	2	2	2	18351100	16660600	15627400	8358590	8521390	5558630
ACAA1	P09110	3-ketoacyl-CoA thiolase, peroxisomal OS=Homo sapiens GN=ACAA1 PE=1 SV=2	49188.2	0.974416	0.945104	0.793816	0.737781	0.515819	0.365556	0.26814	0.177549	0.0446169	0.0238412	0.974416	0.926986	0.837968	0.687635	0.502757	0.358185	0.231098	0.151058	0.0299628	0.0276108	50.3505	-0.0587853	0	0.990724	49.9994	-0.0617892	0	0.995221	Yes	Yes	Yes	Yes	7.81007	0	176	1233	43	16	33	15	235638000	227979000	248239000	180940000	193530000	147260000
ACAA2	P42765	3-ketoacyl-CoA thiolase, mitochondrial OS=Homo sapiens GN=ACAA2 PE=1 SV=2	48312.1	0.974416	0.906405	0.862352	0.783835	0.627954	0.483049	0.395541	0.38757	0.309883	0.290118	0.974416	0.976916	0.865365	0.789127	0.689866	0.560717	0.427916	0.435785	0.392904	0.32445	53.1455	-0.0429113	0.234815	0.993223	54.9289	-0.0395142	0.286135	0.994471	Yes	Yes	Yes	Yes	8.55872	0	116	1474	74	22	58	19	601355000	558655000	688039000	490778000	603075000	497521000
ACACA	Q13085|Q13085-4	Acetyl-CoA carboxylase 1 OS=Homo sapiens GN=ACACA PE=1 SV=2|Isoform 4 of Acetyl-CoA carboxylase 1 OS=Homo sapiens GN=ACACA	291845.0|296517.0	0.974416	0.912397	0.762412	0.449712	0.184152	0.102271	0.0556801	0.036005	0.0236811	0.0250672	0.974416	0.930225	0.78652	0.520475	0.217275	0.127565	0.065887	0.0440753	0.027241	0.0375476	46.3596	-0.108668	0.0227687	0.997799	46.8914	-0.105039	0.0288448	0.997745	Yes	Yes	Yes	Yes	7.31489	0	120	1707	54	30	37	26	603889000	563991000	609645000	282712000	177379000	105508000
ACACB	O00763|O00763-2|O00763-3	Acetyl-CoA carboxylase 2 OS=Homo sapiens GN=ACACB PE=1 SV=3|Isoform 2 of Acetyl-CoA carboxylase 2 OS=Homo sapiens GN=ACACB|Isoform 3 of Acetyl-CoA carboxylase 2 OS=Homo sapiens GN=ACACB	306089.0|296460.0|282077.0	0.974416	1.00197	0.866494	0.612834	0.327579	0.282264	0.113731	0.111169	0.0750017	0	0.974416	0.951569	0.780281	0.559402	0.33388	0.201328	0.0942672	0.0271121	0.0906667	0.0601791	48.3548	-0.0857923	0.0447927	0.989432	47.579	-0.0846848	0.0397058	0.996528	Yes	Yes	Yes	Yes	5.18968	0	120	354	22	1	1	1	1511790	1551080	1736090	966855	790833	729372
ACAD10	Q6JQN1	Acyl-CoA dehydrogenase family member 10 OS=Homo sapiens GN=ACAD10 PE=1 SV=1	130669.0	0.974416	0.928071	0.88458	0.572014	0.384965	0.162792	0.0704073	0.0580494	0.02714	0.0255712	0.974416	0.928448	0.832711	0.614397	0.295168	0.168479	0.0834307	0.069112	0.0498706	0.0581833	48.114	-0.0927389	0.0136414	0.995334	47.7718	-0.0993904	0.0451023	0.996985	Yes	Yes	Yes	Yes	6.26912	0	84	458	17	8	9	7	50273800	47757900	58798200	29735200	30536200	13739300
ACAD11	Q709F0|Q709F0-3	Acyl-CoA dehydrogenase family member 11 OS=Homo sapiens GN=ACAD11 PE=1 SV=2|Isoform 3 of Acyl-CoA dehydrogenase family member 11 OS=Homo sapiens GN=ACAD11	98796.8|82864.0											0.974416	0.943323	0.870588	0.734331	0.471695	0.23305	0.0711024	0.0629859	0.0390638	0.0131584					49.3776	-0.0897372	0	0.997422	No	Yes		Yes
ACAD8	Q9UKU7	Isobutyryl-CoA dehydrogenase, mitochondrial OS=Homo sapiens GN=ACAD8 PE=1 SV=1	50249.9	0.974416	0.88997	0.774168	0.705283	0.564479	0.424429	0.282675	0.177968	0.0742083	0.062599	0.974416	0.96074	0.834555	0.681057	0.640011	0.47434	0.311919	0.165545	0.0980295	0.0588828	50.604	-0.0519634	0	0.989617	51.5089	-0.0542137	0	0.986542	Yes	Yes	Yes	Yes	7.36441	0	83	522	17	12	16	11	153987000	140270000	157569000	112248000	138023000	110438000
ACAD9	Q9H845	Acyl-CoA dehydrogenase family member 9, mitochondrial OS=Homo sapiens GN=ACAD9 PE=1 SV=1	78281.3	0.974416	0.865816	0.76946	0.614404	0.525729	0.362731	0.223331	0.124527	0.0970209	0.0430216	0.974416	0.936262	0.817784	0.716905	0.555247	0.371391	0.212559	0.169816	0.101462	0.0536102	49.4011	-0.0535346	0	0.992592	50.4548	-0.0585106	0	0.998612	Yes	Yes	Yes	Yes	7.44915	0	128	818	34	18	25	18	345148000	305935000	352029000	222403000	289776000	213683000
ACADL	P28330	Long-chain specific acyl-CoA dehydrogenase, mitochondrial OS=Homo sapiens GN=ACADL PE=1 SV=2	54899.4											0.974416	0.934519	0.846855	0.674076	0.383934	0.170536	0.077194	0.0657976	0.0267711	0.0393424					48.4896	-0.0937909	0.0172258	0.997346	No	Yes		Yes
ACADM	B7Z9I1|P11310|P11310-2|Q5T4U5	Medium-chain-specific acyl-CoA dehydrogenase, mitochondrial OS=Homo sapiens GN=ACADM PE=1 SV=1|Medium-chain specific acyl-CoA dehydrogenase, mitochondrial OS=Homo sapiens GN=ACADM PE=1 SV=1|Isoform 2 of Medium-chain specific acyl-CoA dehydrogenase, mitochondrial OS=Homo sapiens GN=ACADM|Acyl-Coenzyme A dehydrogenase, C-4 to C-12 straight chain, isoform CRA_a OS=Homo sapiens GN=ACADM PE=1 SV=1	49158.2|53660.5|54148.7|57454.4	0.974416	0.948599	0.867535	0.821271	0.619153	0.464249	0.403434	0.238943	0.0591528	0.0355502	0.974416	0.903658	0.795454	0.70468	0.468169	0.390582	0.298253	0.179384	0.0448298	0.0399123	52.4344	-0.0566404	0	0.980046	50.0915	-0.0543326	0	0.985993	Yes	Yes	Yes	Yes	7.91072	0	92	911	46	20	36	19	375341000	364534000	431646000	322050000	371008000	297651000
ACADS	P16219	Short-chain specific acyl-CoA dehydrogenase, mitochondrial OS=Homo sapiens GN=ACADS PE=1 SV=1	49652.5	0.974416	0.931995	0.847585	0.733095	0.591568	0.41823	0.234127	0.11884	0.064802	0.0450092	0.974416	0.961765	0.835994	0.713985	0.612044	0.428662	0.230822	0.117287	0.0594983	0.0304353	50.8991	-0.0629281	0	0.994336	50.938	-0.063283	0	0.991551	Yes	Yes	Yes	Yes	7.14884	0	114	674	33	11	24	11	185415000	176977000	208035000	141449000	175181000	132302000
ACADSB	P45954	Short/branched chain specific acyl-CoA dehydrogenase, mitochondrial OS=Homo sapiens GN=ACADSB PE=1 SV=1	54443.1	0.974416	0.942134	0.872561	0.755717	0.642194	0.470777	0.248136	0.169244	0.0794735	0.0495434	0.974416	0.922093	0.84174	0.741529	0.558232	0.440406	0.229592	0.13348	0.0741509	0.0495731	51.699	-0.0618201	0	0.994634	50.859	-0.0607279	0	0.993747	Yes	Yes	Yes	Yes	8.19695	0	98	968	53	17	38	15	422712000	407999000	488902000	333372000	433334000	340332000
ACADVL	P49748|P49748-2|P49748-3	Very long-chain specific acyl-CoA dehydrogenase, mitochondrial OS=Homo sapiens GN=ACADVL PE=1 SV=1|Isoform 2 of Very long-chain specific acyl-CoA dehydrogenase, mitochondrial OS=Homo sapiens GN=ACADVL|Isoform 3 of Very long-chain specific acyl-CoA dehydrogenase, mitochondrial OS=Homo sapiens GN=ACADVL	79911.1|76664.2|82904.7	0.974416	0.870282	0.786611	0.633366	0.575876	0.460827	0.273126	0.145516	0.0722251	0.0264956	0.974416	0.906563	0.833876	0.739324	0.618524	0.423855	0.2636	0.179308	0.0752494	0.0312092	50.3378	-0.051865	0	0.977754	51.2068	-0.0582904	0	0.992169	Yes	Yes	Yes	Yes	8.13487	0	97	1425	79	28	65	26	607306000	541082000	633262000	402243000	557293000	478227000
ACAP2	A0A087X1H5|Q15057	Arf-GAP with coiled-coil, ANK repeat and PH domain-containing protein 2 OS=Homo sapiens GN=ACAP2 PE=1 SV=1|Arf-GAP with coiled-coil, ANK repeat and PH domain-containing protein 2 OS=Homo sapiens GN=ACAP2 PE=1 SV=3	103830.0|103838.0	0.974416	0.945561	0.890141	0.731446	0.32428	0.116416	0.069044	0.0445983	0.0294395	0.0317597	0.974416	0.906573	0.82692	0.604327	0.279129	0.127849	0.0608483	0.0445559	0.0371641	0.0491596	48.4644	-0.130776	0.0315124	0.996014	47.5913	-0.103658	0.0272463	0.995166	Yes	Yes	Yes	Yes	6.98454	0.00058072	46	297	9	7	6	6	110446000	106684000	130035000	83582700	57245800	21915400
ACAT1	E9PKF3|P24752	Acetyl-CoA acetyltransferase, mitochondrial (Fragment) OS=Homo sapiens GN=ACAT1 PE=1 SV=1|Acetyl-CoA acetyltransferase, mitochondrial OS=Homo sapiens GN=ACAT1 PE=1 SV=1	6045.01|52330.6	0.974416	0.926753	0.840176	0.676518	0.566702	0.414882	0.188004	0.111092	0.0284208	0.0306944	0.974416	0.915702	0.820758	0.716626	0.497324	0.387513	0.2156	0.0961161	0.0384173	0.0347815	50.3186	-0.0639506	0	0.98969	50.0336	-0.0634764	0	0.992063	Yes	Yes	Yes	Yes	8.33793	0	102	1461	84	26	58	23	639292000	606507000	711788000	451294000	577738000	452761000
ACAT2	Q9BWD1	Acetyl-CoA acetyltransferase, cytosolic OS=Homo sapiens GN=ACAT2 PE=1 SV=2	46650.0	0.974416	0.922235	0.809828	0.732213	0.59981	0.487474	0.504933	0.268054	0.28488	0.0831621	0.974416	0.952927	0.870271	0.756497	0.646041	0.517956	0.381766	0.363348	0.347465	0.0879875	52.9951	-0.0391232	0	0.963158	53.7599	-0.0400363	0	0.976662	Yes	Yes	Yes	Yes	8.7332	0	179	1081	57	18	36	16	299821000	283171000	321915000	229198000	287085000	249205000
ACBD3	Q9H3P7	Golgi resident protein GCP60 OS=Homo sapiens GN=ACBD3 PE=1 SV=4	67716.0	0.974416	0.897348	0.825998	0.67038	0.448783	0.141837	0.0599261	0.0435131	0.0294548	0.0279185	0.974416	0.93196	0.907985	0.742389	0.483889	0.142536	0.0647918	0.0421295	0.0367476	0.0339023	48.5932	-0.0892622	0	0.990225	49.2618	-0.110867	0.0157946	0.994148	Yes	Yes	Yes	Yes	7.17673	0	115	567	21	7	16	7	147782000	135895000	161830000	103057000	105843000	35705600
ACBD5	B7Z2R7|Q5T8D3-2|Q5T8D3-3	Acyl-CoA-binding domain-containing protein 5 OS=Homo sapiens GN=ACBD5 PE=1 SV=1|Isoform 2 of Acyl-CoA-binding domain-containing protein 5 OS=Homo sapiens GN=ACBD5|Isoform 3 of Acyl-CoA-binding domain-containing protein 5 OS=Homo sapiens GN=ACBD5	66029.3|61797.5|66214.4	0.974416	0.866999	0.766185	0.446964	0.191663	0.106324	0.0678948	0.0460978	0.036776	0.0424945											46.3092	-0.102516	0.0312552	0.993539					Yes	No	Yes		6.07481	0	88	192	5	4	4	3	31770900	28205700	32261100	14819400	9724040	5773850
ACBD6	Q9BR61	Acyl-CoA-binding domain-containing protein 6 OS=Homo sapiens GN=ACBD6 PE=1 SV=1	36170.8	0.974416	0.890654	0.612947	0.380101	0.211139	0.140478	0.0812541	0.043812	0.0239251	0.0395165											45.4333	-0.086337	0.0292156	0.998732					Yes	No	Yes		6.34511	0	56	84	2	2	2	2	44404600	40497300	36071700	17613900	14971900	10662000
ACCS	Q96QU6	1-aminocyclopropane-1-carboxylate synthase-like protein 1 OS=Homo sapiens GN=ACCS PE=1 SV=1	62669.5											0.974416	0.909538	0.826352	0.609159	0.497135	0.363456	0.21238	0.150803	0.0346278	0.0523153					49.5282	-0.0582535	0	0.993131	No	Yes		Yes
ACIN1	S4R3H4	Apoptotic chromatin condensation inducer in the nucleus OS=Homo sapiens GN=ACIN1 PE=1 SV=1	166838.0	0.974416	0.933207	0.695925	0.626056	0.344445	0.214302	0.15946	0.121692	0.0765423	0.141158	0.974416	0.95791	0.737328	0.565572	0.346497	0.215439	0.140677	0.154381	0.0984609	0.276625	47.6347	-0.0721532	0.0809001	0.987803	47.3037	-0.0853921	0.153753	0.97729	Yes	Yes	Yes	Yes	7.41137	0	98	1397	43	29	36	28	469674000	449453000	432888000	308514000	256752000	171902000
ACLY	P53396|P53396-2	ATP-citrate synthase OS=Homo sapiens GN=ACLY PE=1 SV=3|Isoform 2 of ATP-citrate synthase OS=Homo sapiens GN=ACLY	138174.0|137107.0	0.974416	0.895001	0.794375	0.621812	0.536921	0.236697	0.0653051	0.0392696	0.0253144	0.0281329	0.974416	0.930712	0.852732	0.719553	0.550102	0.209796	0.0543614	0.0340092	0.0224703	0.0254825	48.8365	-0.0746524	0	0.983175	49.5235	-0.0918856	0	0.989648	Yes	Yes	Yes	Yes	8.50119	0	95	2274	163	46	117	42	1551150000	1421710000	1633160000	1006250000	1330110000	627376000
ACO1	P21399	Cytoplasmic aconitate hydratase OS=Homo sapiens GN=ACO1 PE=1 SV=3	110079.0	0.974416	0.885191	0.829778	0.75075	0.441286	0.288958	0.13937	0.0657727	0.0340981	0.0293029	0.974416	0.900516	0.83883	0.63492	0.452892	0.280759	0.0964871	0.0359165	0.0292744	0.0274259	49.411	-0.0751903	0	0.989877	48.8564	-0.075447	0	0.994056	Yes	Yes	Yes	Yes	7.51654	0	82	976	42	22	29	20	387288000	351141000	425851000	305218000	273717000	191878000
ACO2	A2A274|Q99798	Aconitate hydratase, mitochondrial OS=Homo sapiens GN=ACO2 PE=1 SV=1|Aconitate hydratase, mitochondrial OS=Homo sapiens GN=ACO2 PE=1 SV=2	101167.0|98717.2	0.974416	0.909119	0.826013	0.733552	0.434731	0.149469	0.0747085	0.0543573	0.0303719	0.0321768	0.974416	0.916421	0.826141	0.724268	0.425219	0.136377	0.0519083	0.0362351	0.0238628	0.0323035	48.8694	-0.0942653	0.00470003	0.989776	48.7552	-0.0985631	0	0.990457	Yes	Yes	Yes	Yes	7.92642	0	117	1463	56	29	47	28	650241000	603502000	711765000	499826000	452333000	167394000
ACOT1	Q86TX2	Acyl-coenzyme A thioesterase 1 OS=Homo sapiens GN=ACOT1 PE=1 SV=1	50772.1	0.974416	1.03395	0.957914	0.90634	0.503479	0.194915	0.0548486	0.0391896	0.0239062	0.0194119	0.974416	0.906911	0.810032	0.694471	0.347419	0.202241	0.0634241	0.0254214	0.0295445	0.0235794	49.9774	-0.148052	0.026443	0.997578	48.3806	-0.0887382	0	0.991868	Yes	Yes	Yes	Yes	7.14012	0	101	724	33	1	2	1	30338000	32120000	38515000	28695000	24391900	10107300
ACOT11	Q8WXI4-2	Isoform 2 of Acyl-coenzyme A thioesterase 11 OS=Homo sapiens GN=ACOT11	74152.5	0.974416	1.04655	0.865913	0.723819	0.513218	0.226506	0.0715664	0.0497378	0.0317001	0.0523779	0.974416	0.926857	0.836664	0.76091	0.557527	0.298133	0.123988	0.0966601	0.0794344	0.0291557	49.513	-0.0937967	0.0102306	0.993495	50.1102	-0.0748542	0	0.993242	Yes	Yes	Yes	Yes	6.65497	0.000205381	50	183	5	5	4	4	42218700	45243300	48450300	31890600	34600700	16345100
ACOT13	Q9NPJ3	Acyl-coenzyme A thioesterase 13 OS=Homo sapiens GN=ACOT13 PE=1 SV=1	17585.7	0.974416	0.894789	0.921025	0.727461	0.678288	0.46671	0.31849	0.406614	0.206914	0.137028											53.1372	-0.0430677	0	0.972375					Yes	Yes	Yes	No	7.27637	0	93	272	8	5	7	4	76839500	70300700	94128900	58334100	83377300	61186700
ACOT2	A0A087X0W7	Acyl-coenzyme A thioesterase 2, mitochondrial OS=Homo sapiens GN=ACOT2 PE=1 SV=1	50787.0	0.974416	0.991333	1.02936	0.91122	0.482656	0.200346	0.0807134	0.066568	0.0313625	0.02921	0.974416	1.24318	1.02634	1.00796	0.405011	0.100482	0.0417054	0	0	0	49.8782	-0.157909	0.0502726	0.996436	49.5246	-0.328407	0.0249451	0.972255	Yes	Yes	Yes	Yes	7.53165	0	101	711	32	1	1	1	15390800	15623200	20996300	14635600	11862500	5270410
ACOT7	O00154-4	Isoform 4 of Cytosolic acyl coenzyme A thioester hydrolase OS=Homo sapiens GN=ACOT7	42607.5	0.974416	0.930545	0.824074	0.671556	0.587811	0.457351	0.30082	0.359818	0.247098	0.150788	0.974416	0.97735	0.865002	0.776524	0.703458	0.529894	0.396801	0.385178	0.376028	0.158705	51.8001	-0.0420439	0.075307	0.988696	54.5602	-0.0385567	0.0435799	0.979279	Yes	Yes	Yes	Yes	7.5838	0	91	931	53	16	44	14	348902000	332272000	381002000	244165000	327820000	272639000
ACOT8	H7C5A7|O14734	Acyl-coenzyme A thioesterase 8 (Fragment) OS=Homo sapiens GN=ACOT8 PE=1 SV=1|Acyl-coenzyme A thioesterase 8 OS=Homo sapiens GN=ACOT8 PE=1 SV=1	25948.9|39097.2	0.974416	0.978726	0.846182	0.621309	0.564711	0.412481	0.201616	0.174728	0.0823149	0.0603305	0.974416	0.981916	0.823402	0.68894	0.550174	0.406668	0.258265	0.144554	0.0582763	0.0355347	50.351	-0.0576036	0	0.989994	50.5404	-0.0595316	0	0.993515	Yes	Yes	Yes	Yes	6.7928	0	83	174	5	4	5	4	42685200	42763300	47883300	27738400	38493000	30040100
ACOT9	Q9Y305|Q9Y305-2|Q9Y305-3|Q9Y305-4	Acyl-coenzyme A thioesterase 9, mitochondrial OS=Homo sapiens GN=ACOT9 PE=1 SV=2|Isoform 2 of Acyl-coenzyme A thioesterase 9, mitochondrial OS=Homo sapiens GN=ACOT9|Isoform 3 of Acyl-coenzyme A thioesterase 9, mitochondrial OS=Homo sapiens GN=ACOT9|Isoform 4 of Acyl-coenzyme A thioesterase 9, mitochondrial OS=Homo sapiens GN=ACOT9	56914.4|52681.9|49020.9|57919.8	0.974416	0.928583	0.81517	0.733782	0.575119	0.433897	0.181642	0.0799768	0.0571351	0.0618015	0.974416	0.946697	0.837731	0.721726	0.575666	0.444455	0.143549	0.0459556	0.0318999	0.0321346	50.5957	-0.0647497	0	0.986612	50.5287	-0.0712295	0	0.982486	Yes	Yes	Yes	Yes	7.17069	0	82	529	21	12	16	11	157435000	149580000	170072000	120551000	144720000	116558000
ACOX1	Q15067|Q15067-2|Q15067-3	Peroxisomal acyl-coenzyme A oxidase 1 OS=Homo sapiens GN=ACOX1 PE=1 SV=3|Isoform 2 of Peroxisomal acyl-coenzyme A oxidase 1 OS=Homo sapiens GN=ACOX1|Isoform 3 of Peroxisomal acyl-coenzyme A oxidase 1 OS=Homo sapiens GN=ACOX1	84514.2|83841.5|79083.0	0.974416	0.970052	0.94643	0.815809	0.647128	0.441292	0.340502	0.302916	0.154282	0.130302	0.974416	0.890135	0.834142	0.691615	0.450811	0.343121	0.275644	0.179191	0.128195	0.114396	52.5346	-0.0580778	0.0877433	0.993202	49.7294	-0.0571703	0.0681413	0.99239	Yes	Yes	Yes	Yes	7.93824	0	103	791	31	15	25	13	190608000	189218000	239735000	162131000	196561000	143607000
ACOX2	Q99424	Peroxisomal acyl-coenzyme A oxidase 2 OS=Homo sapiens GN=ACOX2 PE=1 SV=1	82847.0	0.974416	0.874999	0.718016	0.632705	0.450717	0.339749	0.211733	0.174122	0.0887765	0.0619643	0.974416	0.96146	0.814725	0.676376	0.526615	0.339003	0.190421	0.134449	0.0805896	0.0496186	48.9228	-0.0518075	0	0.996754	49.8984	-0.0620575	0	0.998804	Yes	Yes	Yes	Yes	6.59908	0	92	392	9	8	8	7	77222000	69184600	73445800	50958700	55203700	44600500
ACOX3	O15254	Peroxisomal acyl-coenzyme A oxidase 3 OS=Homo sapiens GN=ACOX3 PE=1 SV=2	85883.5	0.974416	0.93241	0.893884	0.773302	0.749276	0.570907	0.376674	0.332493	0.156481	0.0543346	0.974416	0.885068	0.792498	0.677251	0.524359	0.392106	0.244707	0.167436	0.0748444	0.0244514	53.835	-0.0520716	0	0.984883	50.0531	-0.0548042	0	0.993438	Yes	Yes	Yes	Yes	6.81184	0	69	253	9	6	8	6	74066700	70669300	87750200	59799500	88300000	72064900
ACP1	P24666	Low molecular weight phosphotyrosine protein phosphatase OS=Homo sapiens GN=ACP1 PE=1 SV=3	20778.6	0.974416	1.00413	0.920678	0.842422	0.41387	0.239326	0.125036	0.0934253	0.0430964	0.0514875	0.974416	0.838099	0.612448	0.523408	0.156111	0.0958639	0.0422796	0.026221	0.00833217	0.0269423	49.5022	-0.119839	0.0657757	0.993504	45.7507	-0.0832687	0	0.982279	Yes	Yes	Yes	Yes	6.95812	0	107	303	11	5	8	5	64079700	66261800	78190400	56683500	42417600	26205800
ACP2	B7Z7D2|E9PQY3|P11117	Lysosomal acid phosphatase OS=Homo sapiens GN=ACP2 PE=1 SV=1|Lysosomal acid phosphatase OS=Homo sapiens GN=ACP2 PE=1 SV=1|Lysosomal acid phosphatase OS=Homo sapiens GN=ACP2 PE=1 SV=3	46715.0|47968.4|51233.4	0.974416	0.996744	0.848755	0.612942	0.580095	0.399032	0.205374	0.132617	0.161579	0.166265											50.094	-0.0614273	0.0959955	0.980298					Yes	No	Yes		7.02624	0	53	157	7	4	5	4	54258900	55378800	61033600	34710800	50263000	37006900
ACP6	A0A087WYU6|Q9NPH0|Q9NPH0-2|X5D289	Lysophosphatidic acid phosphatase type 6 (Fragment) OS=Homo sapiens GN=ACP6 PE=1 SV=1|Lysophosphatidic acid phosphatase type 6 OS=Homo sapiens GN=ACP6 PE=1 SV=2|Isoform 2 of Lysophosphatidic acid phosphatase type 6 OS=Homo sapiens GN=ACP6|Acid phosphatase 6, lysophosphatidic (Fragment) OS=Homo sapiens GN=ACP6 PE=1 SV=1	21235.9|54148.4|34091.9|54180.3	0.974416	0.975756	0.907224	0.988294	0.734917	0.480154	0.233963	0.0668921	0.0318238	0.0456058	0.974416	1.0596	0.935566	0.747571	0.599415	0.402613	0.131608	0.123629	0.03257	0.0357277	52.6391	-0.0991484	0.00587471	0.989893	50.9563	-0.0789735	0	0.991142	Yes	Yes	Yes	Yes	6.27877	0	66	88	4	2	2	2	19867400	19850400	23887500	20490600	23316200	16305100
ACSF2	E9PF16|Q96CM8|Q96CM8-2|Q96CM8-3	Acyl-CoA synthetase family member 2, mitochondrial OS=Homo sapiens GN=ACSF2 PE=1 SV=1|Acyl-CoA synthetase family member 2, mitochondrial OS=Homo sapiens GN=ACSF2 PE=1 SV=2|Isoform 2 of Acyl-CoA synthetase family member 2, mitochondrial OS=Homo sapiens GN=ACSF2|Isoform 3 of Acyl-CoA synthetase family member 2, mitochondrial OS=Homo sapiens GN=ACSF2	72487.5|77472.1|79968.4|76146.4	0.974416	0.920701	0.788112	0.573183	0.238816	0.113058	0.0636644	0.0444097	0.0270793	0.0269244	0.974416	0.892789	0.810685	0.546929	0.225429	0.115216	0.0633908	0.0417315	0.0269945	0.0292625	47.1964	-0.102131	0.0180496	0.996039	47.0856	-0.105365	0.0217297	0.994443	Yes	Yes	Yes	Yes	7.50537	0	80	783	37	16	29	16	438739000	413936000	458130000	262289000	167351000	84863600
ACSF3	Q4G176	Acyl-CoA synthetase family member 3, mitochondrial OS=Homo sapiens GN=ACSF3 PE=1 SV=3	69987.3	0.974416	0.820033	0.730412	0.5108	0.152511	0.0720045	0.042748	0.0235818	0.0195001	0.0186721	0.974416	0.881519	0.757297	0.472188	0.200621	0.0851559	0.0474255	0.0330557	0.0242824	0.0186312	46.2482	-0.0959277	0	0.982518	46.4361	-0.101044	0.00933359	0.995899	Yes	Yes	Yes	Yes	7.23028	0	76	464	12	10	10	9	236602000	198348000	229038000	126715000	57935900	29107200
ACSL1	E7EPM6|P33121	Long-chain-fatty-acid--CoA ligase 1 OS=Homo sapiens GN=ACSL1 PE=1 SV=1|Long-chain-fatty-acid--CoA ligase 1 OS=Homo sapiens GN=ACSL1 PE=1 SV=1	84828.2|89002.4	0.974416	0.873493	0.804893	0.690136	0.51715	0.212527	0.0793385	0.0550914	0.0307745	0.0273459	0.974416	0.894308	0.82919	0.74886	0.494441	0.215192	0.0975944	0.0545629	0.0320536	0.0324331	49.0692	-0.0782319	0	0.985103	49.3802	-0.0845826	0	0.989542	Yes	Yes	Yes	Yes	7.33417	0	74	777	40	17	19	15	209804000	187120000	224857000	150795000	172957000	76383900
ACSL3	O95573	Long-chain-fatty-acid--CoA ligase 3 OS=Homo sapiens GN=ACSL3 PE=1 SV=3	94858.3	0.974416	0.870993	0.794828	0.656993	0.449052	0.150652	0.0665222	0.0474357	0.0232948	0.0202491	0.974416	0.968494	0.819537	0.709502	0.435044	0.122164	0.0487256	0.0330807	0.0111344	0.0222978	48.4076	-0.0823388	0	0.986948	48.7117	-0.100929	0	0.992553	Yes	Yes	Yes	Yes	7.87453	0	90	1004	42	18	27	17	355770000	317188000	374862000	243988000	255111000	91696200
ACSL4	O60488|O60488-2	Long-chain-fatty-acid--CoA ligase 4 OS=Homo sapiens GN=ACSL4 PE=1 SV=2|Isoform Short of Long-chain-fatty-acid--CoA ligase 4 OS=Homo sapiens GN=ACSL4	94886.6|88991.9	0.974416	0.875487	0.705371	0.3756	0.167844	0.0804018	0.0442766	0.0249086	0.0170875	0.017607	0.974416	0.884728	0.735881	0.404451	0.165336	0.0814186	0.0330425	0.0214357	0.0130624	0.0189496	45.7006	-0.102638	0.0103557	0.997235	45.9769	-0.107246	0.00789491	0.996758	Yes	Yes	Yes	Yes	7.71288	0	85	955	48	17	32	17	648138000	581202000	605350000	254495000	173771000	88900100
ACSL5	Q9ULC5|Q9ULC5-3	Long-chain-fatty-acid--CoA ligase 5 OS=Homo sapiens GN=ACSL5 PE=1 SV=1|Isoform 2 of Long-chain-fatty-acid--CoA ligase 5 OS=Homo sapiens GN=ACSL5	87854.3|95382.4	0.974416	0.862392	0.767921	0.519177	0.238968	0.114748	0.0619084	0.0405741	0.0219003	0.0225464	0.974416	0.893278	0.758885	0.510597	0.197263	0.0993555	0.0522126	0.0350873	0.0255063	0.0314882	46.8021	-0.0903135	0.00445913	0.993943	46.6301	-0.101663	0.0151314	0.995167	Yes	Yes	Yes	Yes	7.67197	0	87	1105	50	20	44	20	606899000	535897000	617537000	328751000	232016000	119050000
ACSM2A	F5GWL3|Q08AH3	Acyl-coenzyme A synthetase ACSM2A, mitochondrial OS=Homo sapiens GN=ACSM2A PE=1 SV=1|Acyl-coenzyme A synthetase ACSM2A, mitochondrial OS=Homo sapiens GN=ACSM2A PE=1 SV=2	62943.6|73517.2	0.974416	0.928985	0.75375	0.848722	0.471187	0.299539	0.137781	0.122267	0.0518889	0.0515495	0.974416	0.981404	0.874249	0.733674	0.539097	0.317709	0.134685	0.0368316	0.0107926	0.00491082	49.9103	-0.0718361	0	0.971972	50.031	-0.0827248	0	0.99603	Yes	Yes	Yes	Yes	6.48999	0	92	249	8	1	1	1	3359660	3195900	3356130	2975700	2527940	1720090
ACSM2B	H3BTX9|Q68CK6	Acyl-coenzyme A synthetase ACSM2B, mitochondrial OS=Homo sapiens GN=ACSM2B PE=1 SV=1|Acyl-coenzyme A synthetase ACSM2B, mitochondrial OS=Homo sapiens GN=ACSM2B PE=1 SV=2	63163.8|73737.5	0.974416	1.07667	0.830442	0.727695	0.583563	0.465242	0.229826	0.166224	0.0465099	0.0559087											51.2014	-0.0626662	0	0.98181					Yes	No	Yes		6.14323	0.00388645	34	216	10	2	1	1	4927210	5432170	5422830	3741790	4591630	3918170
ACSM3	H3BSM0|Q53FZ2	Acyl-coenzyme A synthetase ACSM3, mitochondrial (Fragment) OS=Homo sapiens GN=ACSM3 PE=1 SV=1|Acyl-coenzyme A synthetase ACSM3, mitochondrial OS=Homo sapiens GN=ACSM3 PE=1 SV=2	76143.6|77451.6	0.974416	0.932052	0.792262	0.416306	0.291064	0.15427	0.0867288	0.0605678	0.0287213	0.0211056	0.974416	0.842239	0.691836	0.515604	0.253302	0.175078	0.121418	0.078634	0.0816412	0.0687609	46.704	-0.0930666	0.0325622	0.993283	46.4764	-0.0737243	0.0447688	0.993937	Yes	Yes	Yes	Yes	5.77359	0.0128551	27	74	5	3	2	2	5609870	5354040	5890300	2437220	2607470	1479230
ACSS1	Q9NUB1|Q9NUB1-2|Q9NUB1-3	Acetyl-coenzyme A synthetase 2-like, mitochondrial OS=Homo sapiens GN=ACSS1 PE=1 SV=2|Isoform 2 of Acetyl-coenzyme A synthetase 2-like, mitochondrial OS=Homo sapiens GN=ACSS1|Isoform 3 of Acetyl-coenzyme A synthetase 2-like, mitochondrial OS=Homo sapiens GN=ACSS1	82768.4|82538.3|70241.0	0.974416	0.860688	0.799657	0.639851	0.447198	0.236946	0.113851	0.0629404	0.0314191	0.0342158	0.974416	0.851181	0.761318	0.657321	0.411875	0.224358	0.0938959	0.0500592	0.0427682	0.0667728	48.5731	-0.0709512	0	0.992626	48.2752	-0.0703231	0	0.987568	Yes	Yes	Yes	Yes	7.47583	0	65	456	23	12	17	10	196809000	173527000	208426000	131206000	140190000	79525700
ACSS2	Q9NR19|Q9NR19-2	Acetyl-coenzyme A synthetase, cytoplasmic OS=Homo sapiens GN=ACSS2 PE=1 SV=1|Isoform 2 of Acetyl-coenzyme A synthetase, cytoplasmic OS=Homo sapiens GN=ACSS2	87862.4|90286.0	0.974416	0.920986	0.807383	0.661291	0.504105	0.24042	0.0857147	0.0502256	0.0263347	0.0339572	0.974416	0.891579	0.81454	0.655591	0.492557	0.201717	0.0567916	0.0318703	0.0183803	0.0249905	49.014	-0.0769161	0	0.992666	48.7834	-0.08212	0	0.988359	Yes	Yes	Yes	Yes	7.12828	0	79	405	14	9	11	8	168386000	158655000	180057000	115955000	135108000	69195800
ACSS3	A0A0B4J1R2|Q9H6R3	Acyl-CoA synthetase short-chain family member 3, mitochondrial OS=Homo sapiens GN=ACSS3 PE=1 SV=1|Acyl-CoA synthetase short-chain family member 3, mitochondrial OS=Homo sapiens GN=ACSS3 PE=1 SV=1	85484.0|85670.1	0.974416	0.90262	0.840885	0.701921	0.557951	0.3629	0.143237	0.0548802	0.0283611	0.0271849	0.974416	0.916713	0.82884	0.70984	0.539355	0.340283	0.134189	0.0504535	0.0262329	0.0278495	50.0197	-0.0712853	0	0.988981	49.8482	-0.0730178	0	0.991404	Yes	Yes	Yes	Yes	8.15489	0	102	1472	70	27	57	26	661099000	611631000	736989000	482876000	589348000	409774000
ACTA1	P68133	Actin, alpha skeletal muscle OS=Homo sapiens GN=ACTA1 PE=1 SV=1	46720.1	0.974416	0.882945	0.824534	1.08489	0.587456	0.43589	0.264106	0.105937	0.0700916	0.024955	0.974416	0.947466	0.860663	0.77369	0.526621	0.386237	0.213857	0.149001	0.126038	0.0786769	52.1219	-0.0853243	0.0144056	0.937252	50.6333	-0.0651904	0.0406507	0.996718	Yes	Yes	Yes	Yes	6.59861	0	107	1372	784	1	1	1	5659620	5116930	6184630	6407700	5309340	4216640
ACTBL2	Q562R1	Beta-actin-like protein 2 OS=Homo sapiens GN=ACTBL2 PE=1 SV=2	46443.0																													No	Yes		No
ACTC1	P68032	Actin, alpha cardiac muscle 1 OS=Homo sapiens GN=ACTC1 PE=1 SV=1	46688.1	0.974416	0.775433	0.815442	0.601022	0.456869	0.316661	0.133566	0.153584	0.0676437	0.0372298											48.6549	-0.0568396	0	0.978077					Yes	No	Yes		6.07727	0	107	1446	785	2	2	2	4137890	3285580	4471850	2595360	3018900	2239630
ACTG1	I3L4N8|P63261	Actin, cytoplasmic 2 (Fragment) OS=Homo sapiens GN=ACTG1 PE=1 SV=7|Actin, cytoplasmic 2 OS=Homo sapiens GN=ACTG1 PE=1 SV=1	29323.1|46462.0	0.974416	0.992788	0.904772	0.980388	0.66423	0.520986	0.393369	0.259269	0.172558	0.111666	0.974416	1.02205	0.903445	0.813177	0.585384	0.418113	0.208598	0.139042	0.0970014	0.032968	53.6042	-0.0622359	0.0649471	0.980352	51.3616	-0.0713757	0.00525389	0.996944	Yes	Yes	Yes	Yes	6.20235	0	121	2284	1121	3	37	3	73664300	74798500	88331400	76554500	80152000	66780500
ACTL6A	O96019	Actin-like protein 6A OS=Homo sapiens GN=ACTL6A PE=1 SV=1	52756.0	0.974416	0.890309	0.74837	0.568436	0.365383	0.229301	0.108812	0.0832208	0.0446081	0.0393728	0.974416	0.876505	0.774142	0.509724	0.317127	0.153655	0.0750032	0.0574281	0.0370465	0.0260691	47.7282	-0.0682522	0	0.999206	47.1232	-0.0801201	0.0055822	0.997115	Yes	Yes	Yes	Yes	7.32605	0	76	396	20	9	17	9	172911000	157732000	171050000	102351000	100674000	67526900
ACTN1	P12814	Alpha-actinin-1 OS=Homo sapiens GN=ACTN1 PE=1 SV=2	115938.0	0.974416	0.903793	0.833219	0.759923	0.645268	0.542698	0.378457	0.230908	0.0370828	0.0421426	0.974416	0.957032	0.854796	0.788823	0.681833	0.526779	0.357749	0.247017	0.0425433	0.0497127	52.406	-0.0540829	0	0.969553	52.7422	-0.0579883	0	0.982621	Yes	Yes	Yes	Yes	8.43813	0	110	2907	275	28	114	28	1067080000	987219000	1178100000	846218000	1098730000	988589000
ACTN2	P35609|P35609-2	Alpha-actinin-2 OS=Homo sapiens GN=ACTN2 PE=1 SV=1|Isoform 2 of Alpha-actinin-2 OS=Homo sapiens GN=ACTN2	116504.0|116570.0	0.974416	0.972022	0.885788	0.872968	0.663948	0.500669	0.457178	0.317422	0.0526999	0.0402372	0.974416	0.918446	0.828782	0.77068	0.628904	0.513319	0.342999	0.290642	0.0335314	0.0323082	53.4894	-0.0566033	0	0.968516	52.2526	-0.0536404	0	0.973027	Yes	Yes	Yes	Yes	7.45516	0	106	572	35	1	6	1	72606200	72224300	85239300	65951800	76734800	61893100
ACTN4	K7EJH8|O43707	Alpha-actinin-4 (Fragment) OS=Homo sapiens GN=ACTN4 PE=1 SV=1|Alpha-actinin-4 OS=Homo sapiens GN=ACTN4 PE=1 SV=2	25025.5|118536.0	0.974416	0.981655	0.929385	0.929472	0.752188	0.649973	0.490423	0.267844	0.0642165	0.0419491	0.974416	0.91735	0.844592	0.76706	0.621563	0.481961	0.326389	0.272536	0.0419437	0.0382557	54.8626	-0.0689658	0	0.97931	52.0124	-0.0546965	0	0.981591	Yes	Yes	Yes	Yes	8.5493	0	117	3626	353	46	171	44	1597890000	1607300000	1968070000	1551910000	1919030000	1775610000
ACTR10	Q9NZ32	Actin-related protein 10 OS=Homo sapiens GN=ACTR10 PE=1 SV=1	52576.6	0.974416	0.840118	0.731351	0.676708	0.474496	0.318127	0.244292	0.160045	0.112096	0.0694503	0.974416	0.925716	0.818992	0.752827	0.535786	0.316634	0.230326	0.172394	0.116618	0.0578323	49.2214	-0.0506836	0	0.991342	50.3176	-0.0605004	0.0155345	0.994494	Yes	Yes	Yes	Yes	6.87635	0	81	378	12	7	11	7	93840200	80627400	90390500	66297000	70422200	50782200
ACTR1A	P61163	Alpha-centractin OS=Homo sapiens GN=ACTR1A PE=1 SV=1	47971.7	0.974416	0.998785	0.946943	0.846901	0.592745	0.333653	0.246216	0.152697	0.0648052	0.0223279	0.974416	0.931733	0.86382	0.723129	0.483526	0.270581	0.173167	0.104431	0.0385319	0.117915	51.2051	-0.0799122	0.0279524	0.994191	49.5263	-0.0787072	0.0528867	0.993599	Yes	Yes	Yes	Yes	7.35708	0	102	669	125	9	15	7	70984200	72535600	88964800	62207900	67229200	40728000
ACTR1B	P42025	Beta-centractin OS=Homo sapiens GN=ACTR1B PE=1 SV=1	47651.5	0.974416	0.938658	0.868727	0.703613	0.519991	0.285809	0.186181	0.11529	0.0652065	0.0544762	0.974416	0.859736	0.84533	0.727431	0.412891	0.262733	0.164263	0.123467	0.0421314	0.0361653	49.8294	-0.0709328	0.0169687	0.998124	49.2075	-0.0701575	0.00215651	0.986671	Yes	Yes	Yes	Yes	7.20453	0	96	567	25	8	17	8	106220000	102011000	121588000	78336000	87705700	51643300
ACTR2	P61160	Actin-related protein 2 OS=Homo sapiens GN=ACTR2 PE=1 SV=1	50746.4	0.974416	0.91407	0.785335	0.668766	0.49185	0.441387	0.288442	0.23155	0.129297	0.052153	0.974416	0.92159	0.832667	0.694464	0.518458	0.411149	0.278104	0.209365	0.131649	0.0608466	50.452	-0.0481019	0	0.992698	50.6839	-0.0516125	0	0.99804	Yes	Yes	Yes	Yes	8.01739	0	96	957	155	19	44	18	463604000	433818000	482457000	323666000	362944000	348625000
ACTR3	P61158	Actin-related protein 3 OS=Homo sapiens GN=ACTR3 PE=1 SV=3	53067.9	0.974416	0.950998	0.927559	0.83539	0.631366	0.538859	0.450887	0.262947	0.168897	0.0589543	0.974416	0.9331	0.848506	0.714743	0.561786	0.47089	0.324483	0.243304	0.129831	0.0457156	53.5351	-0.0520818	0	0.984476	51.5382	-0.05031	0	0.993528	Yes	Yes	Yes	Yes	8.12545	0	100	1171	69	21	58	20	557348000	541835000	684596000	485592000	561017000	515193000
ACTR5	Q9H9F9	Actin-related protein 5 OS=Homo sapiens GN=ACTR5 PE=1 SV=2	74553.6	0.974416	1.04233	0.620205	0.295336	0.100188	0.0448305	0.027689	0.0205591	0.012591	0.0243645	0.974416	0.887647	0.543399	0.248879	0.103311	0.0794575	0.0452686	0.0358978	0.0224835	0.0361779	45.0966	-0.145407	0.023735	0.993342	44.3462	-0.118355	0.0330427	0.999386	Yes	Yes	Yes	Yes	6.14289	0.000202306	49	113	4	3	2	1	26752900	28554100	21989900	8245500	4280210	2049970
ACTR8	Q9H981	Actin-related protein 8 OS=Homo sapiens GN=ACTR8 PE=1 SV=2	80231.3	0.974416	0.848843	0.408969	0.261689	0.167878	0.109939	0.0502716	0.0353508	0.0280748	0.0287475	0.974416	0.81934	0.413371	0.188569	0.117305	0.0598986	0.0365378	0.0225283	0.0234115	0.0267103	43.6671	-0.101823	0.043438	0.991662	43.3265	-0.115572	0.0297356	0.998875	Yes	Yes	Yes	Yes	6.27759	0.00258978	36	86	3	3	3	3	44640600	38801300	24195600	12191100	11967500	8388520
ACY1	Q03154	Aminoacylase-1 OS=Homo sapiens GN=ACY1 PE=1 SV=1	49521.5	0.974416	0.958461	0.920897	0.778204	0.650359	0.446002	0.268276	0.196078	0.217721	0.22148											51.6378	-0.0676805	0.169139	0.992287					Yes	No	Yes		7.97705	0	94	811	56	16	49	15	338593000	331996000	413288000	273776000	349484000	256596000
ACY3	E9PRA7|Q96HD9	N-acyl-aromatic-L-amino acid amidohydrolase (carboxylate-forming) OS=Homo sapiens GN=ACY3 PE=1 SV=1|N-acyl-aromatic-L-amino acid amidohydrolase (carboxylate-forming) OS=Homo sapiens GN=ACY3 PE=1 SV=1	23031.6|36649.4	0.974416	1.0318	0.924843	0.77672	0.632531	0.441682	0.213108	0.194249	0.0633495	0.0357278	0.974416	0.960432	0.903377	0.80706	0.58241	0.345325	0.170604	0.106195	0.0732565	0.0434098	51.7036	-0.0687919	0	0.995072	50.7986	-0.0798715	0.0181844	0.998581	Yes	Yes	Yes	Yes	6.62627	0.00020903	51	92	3	2	2	1	21987900	23231100	26950600	17822800	22209800	16599600
ACYP1	G3V2U7|P07311	Acylphosphatase OS=Homo sapiens GN=ACYP1 PE=1 SV=1|Acylphosphatase-1 OS=Homo sapiens GN=ACYP1 PE=1 SV=2	16465.1|13545.5	0.974416	0.941684	0.855681	0.697819	0.577377	0.292908	0.136445	0.0811847	0.0426606	0.0401658											49.9626	-0.0744361	0	0.994069					Yes	No	Yes		6.01626	0	63	104	5	2	3	1	8809300	8494460	9990110	6415230	8122310	4410370
ACYP2	P14621	Acylphosphatase-2 OS=Homo sapiens GN=ACYP2 PE=1 SV=2	13252.1	0.974416	0.865891	0.841579	0.735428	0.555158	0.298908	0.151982	0.0915722	0.0348446	0.0521527	0.974416	0.8467	0.587035	0.704955	0.269914	0.174743	0.0971549	0.0368591	0.0146405	0.0169388	49.964	-0.0711084	0	0.987847	46.9971	-0.0689483	0	0.950638	Yes	Yes	Yes	Yes	6.07861	0	76	157	6	3	2	2	13156000	11664700	14673500	10097000	11663200	6721440
ADA	P00813	Adenosine deaminase OS=Homo sapiens GN=ADA PE=1 SV=3	46523.7	0.974416	0.985845	0.963113	0.893177	0.673028	0.485839	0.369451	0.438834	0.237889	0.224623	0.974416	0.934284	0.851616	0.724739	0.431339	0.388443	0.347254	0.29808	0.181566	0.263322	53.3324	-0.0598312	0.234105	0.977111	49.8382	-0.0645064	0.235794	0.978617	Yes	Yes	Yes	Yes	6.63464	0	53	197	8	5	5	4	48141200	48576500	61155500	45059700	51740200	39977100
ADAL	Q6DHV7|Q6DHV7-2	Adenosine deaminase-like protein OS=Homo sapiens GN=ADAL PE=2 SV=2|Isoform 2 of Adenosine deaminase-like protein OS=Homo sapiens GN=ADAL	47112.6|35863.9	0.974416	0.978052	1.05364	1.00917	0.756208	0.52263	0.482268	0.42826	0.254732	0.256406											54.4951	-0.0667392	0.274276	0.963057					Yes	No	Yes		6.26851	0.000746129	43	91	4	3	4	3	19653300	19682800	27443800	20698000	23733200	17556300
ADAM10	O14672	Disintegrin and metalloproteinase domain-containing protein 10 OS=Homo sapiens GN=ADAM10 PE=1 SV=1	97369.4	0.974416	0.963751	0.824572	0.737477	0.553151	0.366403	0.223998	0.128371	0.0992725	0.0983811	0.974416	1.03729	0.936397	0.78741	0.710897	0.365976	0.167271	0.0977372	0.0571566	0.0794489	50.4637	-0.0628023	0.0267424	0.996281	51.4447	-0.0884983	0.0304724	0.990762	Yes	Yes	Yes	Yes	7.42588	0	76	637	19	15	18	15	186828000	184563000	203708000	143972000	164333000	116796000
ADAM15	Q13444|Q13444-12|Q13444-2|Q13444-3|Q13444-4|Q13444-5|Q13444-6|Q13444-7|Q13444-8	Disintegrin and metalloproteinase domain-containing protein 15 OS=Homo sapiens GN=ADAM15 PE=1 SV=4|Isoform 12 of Disintegrin and metalloproteinase domain-containing protein 15 OS=Homo sapiens GN=ADAM15|Isoform 2 of Disintegrin and metalloproteinase domain-containing protein 15 OS=Homo sapiens GN=ADAM15|Isoform 3 of Disintegrin and metalloproteinase domain-containing protein 15 OS=Homo sapiens GN=…	99532.0|94841.4|93861.8|99403.9|96728.4|96665.4|95068.5|94940.5|92201.9	0.974416	1.02395	0.891484	0.822206	0.599173	0.42642	0.343691	0.276115	0.190091	0.147269	0.974416	1.00182	0.885865	0.773475	0.593258	0.411315	0.284421	0.18247	0.144911	0.172381	51.9846	-0.0597186	0.13271	0.992389	51.2245	-0.0656549	0.116737	0.995882	Yes	Yes	Yes	Yes	6.48064	0	67	225	4	4	4	4	26403600	27684100	31195600	22655400	25263500	19244400
ADAM17	P78536|P78536-2	Disintegrin and metalloproteinase domain-containing protein 17 OS=Homo sapiens GN=ADAM17 PE=1 SV=1|Isoform B of Disintegrin and metalloproteinase domain-containing protein 17 OS=Homo sapiens GN=ADAM17	109165.0|92347.4	0.974416	0.923484	0.787214	0.8896	0.505536	0.382441	0.26957	0.167731	0.117783	0.116044	0.974416	0.922695	0.840664	0.727245	0.624508	0.413178	0.238666	0.166897	0.141437	0.138577	50.9392	-0.0625656	0.0558411	0.966351	51.1052	-0.0569498	0.0436034	0.992076	Yes	Yes	Yes	Yes	7.13805	0	74	427	16	10	14	10	147763000	139536000	154182000	138492000	119441000	96971800
ADAM9	Q13443	Disintegrin and metalloproteinase domain-containing protein 9 OS=Homo sapiens GN=ADAM9 PE=1 SV=1	103089.0	0.974416	0.931387	0.831634	0.744749	0.561762	0.414849	0.321524	0.302497	0.205758	0.175128	0.974416	0.884191	0.837544	0.749533	0.651193	0.499822	0.380534	0.314889	0.306195	0.196225	51.391	-0.0491288	0.120958	0.996632	53.2387	-0.0383051	0.0547199	0.993209	Yes	Yes	Yes	Yes	7.29003	0	80	742	21	15	18	14	221177000	210691000	243160000	171911000	196326000	154807000
ADAMTSL2	B1B0D4|Q86TH1	ADAMTS-like protein 2 OS=Homo sapiens GN=ADAMTSL2 PE=1 SV=1|ADAMTS-like protein 2 OS=Homo sapiens GN=ADAMTSL2 PE=1 SV=1	129886.0|117484.0	0.974416	1.0463	0.8733	0.689593	0.495517	0.336713	0.175858	0.130556	0.0835451	0.109325											49.7651	-0.0756059	0.0720862	0.993391					Yes	No	Yes		6.07756	0.0194474	23	23	1	1	1	1	10362200	11101900	11993100	7457180	8199560	5963720
ADAP1	A0A087WTN6|H0Y7Q1|O75689|O75689-2|O75689-3	Arf-GAP with dual PH domain-containing protein 1 OS=Homo sapiens GN=ADAP1 PE=1 SV=1|Arf-GAP with dual PH domain-containing protein 1 (Fragment) OS=Homo sapiens GN=ADAP1 PE=1 SV=1|Arf-GAP with dual PH domain-containing protein 1 OS=Homo sapiens GN=ADAP1 PE=1 SV=2|Isoform 2 of Arf-GAP with dual PH domain-containing protein 1 OS=Homo sapiens GN=ADAP1|Isoform 3 of Arf-GAP with dual PH domain-containi…	37803.2|46837.8|49668.2|51666.2|40715.6	0.974416	0.974404	0.867437	0.644092	0.438527	0.294239	0.116193	0.0533367	0.0454857	0.0403116											49.0853	-0.0774138	0.00396228	0.996921					Yes	No	Yes		6.38073	0.00388645	34	59	2	2	1	1	18827900	18785900	21645000	12655500	13184900	9469030
ADAR	P55265|P55265-4	Double-stranded RNA-specific adenosine deaminase OS=Homo sapiens GN=ADAR PE=1 SV=4|Isoform 4 of Double-stranded RNA-specific adenosine deaminase OS=Homo sapiens GN=ADAR	157574.0|162915.0	0.974416	0.925961	0.76039	0.468084	0.181475	0.0993301	0.0596064	0.0444046	0.0278683	0.0279182	0.974416	0.954389	0.798679	0.501479	0.180064	0.102946	0.054209	0.0401865	0.0307225	0.0438719	46.4335	-0.110403	0.0272331	0.998065	46.733	-0.122211	0.03478	0.998204	Yes	Yes	Yes	Yes	7.34163	0	87	1057	44	25	33	23	635398000	601892000	639506000	310482000	184348000	108256000
ADAT1	H3BP27|Q9BUB4|Q9BUB4-2	tRNA-specific adenosine deaminase 1 (Fragment) OS=Homo sapiens GN=ADAT1 PE=1 SV=1|tRNA-specific adenosine deaminase 1 OS=Homo sapiens GN=ADAT1 PE=1 SV=1|Isoform 2 of tRNA-specific adenosine deaminase 1 OS=Homo sapiens GN=ADAT1	15273.4|64405.4|44522.6	0.974416	1.00753	0.835075	0.423986	0.312223	0.199597	0.129872	0.110796	0.0673185	0											47.0108	-0.0998232	0.0729177	0.982815					Yes	Yes	Yes	No	5.46768	0.0159624	25	25	1	1	1	1	2024300	2088460	2240350	895686	1009290	690612
ADAT3	D6W601|Q96EY9	HCG22695, isoform CRA_a OS=Homo sapiens GN=ADAT3 PE=1 SV=1|Probable inactive tRNA-specific adenosine deaminase-like protein 3 OS=Homo sapiens GN=ADAT3 PE=1 SV=1	42106.8|40220.8	0.974416	1.02773	0.909978	0.915918	0.517574	0.320613	0.436111	0.208994	0.0963955	0.0805336											51.4223	-0.0701641	0.0996688	0.944131					Yes	No	Yes		5.80561	0.0146549	26	50	2	2	2	2	7578430	7975280	9139560	7243770	6263680	4153010
ADCK1	F8W9Q8|G3V426|Q86TW2|Q86TW2-2|Q86TW2-3	Uncharacterized aarF domain-containing protein kinase 1 OS=Homo sapiens GN=ADCK1 PE=1 SV=1|Uncharacterized aarF domain-containing protein kinase 1 (Fragment) OS=Homo sapiens GN=ADCK1 PE=1 SV=7|Uncharacterized aarF domain-containing protein kinase 1 OS=Homo sapiens GN=ADCK1 PE=2 SV=2|Isoform 2 of Uncharacterized aarF domain-containing protein kinase 1 OS=Homo sapiens GN=ADCK1|Isoform 3 of Uncharac…	28827.7|34435.7|67754.4|66896.9|58323.4																													Yes	No	No		5.31124	0.0234196	21	21	1	1	0	0	0	0	0	0	0	0
ADCK3	Q8NI60	Atypical kinase ADCK3, mitochondrial OS=Homo sapiens GN=ADCK3 PE=1 SV=1	79980.0	0.974416	0.953219	1.04116	0.781231	0.642782	0.241784	0.0593065	0.1805	0.0335966	0.034886	0.974416	0.873787	0.512361	0.526597	0.191199	0.149732	0.0753635	0.0523721	0.0391534	0.0480168	50.5476	-0.113251	0.046575	0.980163	45.5233	-0.073834	0.0151026	0.973927	Yes	Yes	Yes	Yes	7.00474	0	69	275	7	5	7	5	96555500	94114000	133233000	79018400	99110100	39846100
ADCK4	Q96D53	AarF domain-containing protein kinase 4 OS=Homo sapiens GN=ADCK4 PE=1 SV=2	64668.5	0.974416	0.908281	0.778031	0.520021	0.215017	0.113648	0.0822972	0.0580263	0.0267987	0.029483											46.8195	-0.101861	0.0288117	0.996048					Yes	No	Yes		6.43263	0.00178253	39	174	6	5	5	5	80139000	74533800	82634000	43490400	27516600	15567100
ADCK5	Q3MIX3	Uncharacterized aarF domain-containing protein kinase 5 OS=Homo sapiens GN=ADCK5 PE=1 SV=2	70894.1											0.974416	0.893683	0.737411	0.500467	0.356877	0.227397	0.140896	0.136674	0.105603	0.053656					47.2567	-0.0682836	0.0580703	0.998146	No	Yes		Yes
ADCY9	O60503	Adenylate cyclase type 9 OS=Homo sapiens GN=ADCY9 PE=1 SV=4	170015.0	0.974416	0.915684	0.784913	0.642062	0.528884	0.273614	0.106631	0.0804018	0.0515531	0.0539492	0.974416	0.930405	0.840386	0.710892	0.485606	0.224976	0.0815428	0.0722951	0.0571776	0.0564918	49.1018	-0.067971	0	0.990997	49.2226	-0.0839498	0.0154539	0.994433	Yes	Yes	Yes	Yes	6.34418	0	63	367	9	8	7	6	42660100	39999700	44342300	28584300	36104800	20010500
ADD1	E7ENY0|E7EV99|P35611-2|P35611-6	Alpha-adducin OS=Homo sapiens GN=ADD1 PE=1 SV=1|Alpha-adducin OS=Homo sapiens GN=ADD1 PE=1 SV=1|Isoform 2 of Alpha-adducin OS=Homo sapiens GN=ADD1|Isoform 6 of Alpha-adducin OS=Homo sapiens GN=ADD1	83151.8|79405.9|79334.9|83080.7	0.974416	0.980259	0.915932	0.836364	0.673573	0.511763	0.329525	0.343072	0.208747	0.248183	0.974416	0.938012	0.859145	0.82261	0.577217	0.488146	0.384133	0.290187	0.188734	0.279774	52.9438	-0.0579875	0.193977	0.993377	52.2837	-0.0515723	0.187331	0.98023	Yes	Yes	Yes	Yes	7.40059	0	117	1035	30	17	24	15	195192000	195958000	236849000	170743000	209976000	171372000
ADD3	A0A087WX08|Q9UEY8-2	Gamma-adducin OS=Homo sapiens GN=ADD3 PE=1 SV=1|Isoform 1 of Gamma-adducin OS=Homo sapiens GN=ADD3	86899.5|87423.8	0.974416	0.998775	0.908273	0.810855	0.703324	0.57017	0.421914	0.332863	0.247253	0.298713	0.974416	0.978169	0.889829	0.787466	0.688767	0.547188	0.356572	0.306636	0.271907	0.251038	54.0071	-0.049327	0.207914	0.991152	53.3251	-0.0499452	0.181395	0.995037	Yes	Yes	Yes	Yes	7.35841	0	94	736	28	15	23	15	139739000	142927000	167955000	118373000	157067000	136212000
ADGRA3	Q8IWK6|Q8IWK6-3	Adhesion G protein-coupled receptor A3 OS=Homo sapiens GN=ADGRA3 PE=1 SV=2|Isoform 3 of Adhesion G protein-coupled receptor A3 OS=Homo sapiens GN=ADGRA3	160944.0|144913.0	0.974416	0.843466	0.702444	0.604984	0.357676	0.20924	0.103733	0.0818359	0.0783785	0.0754316											47.4848	-0.064766	0.0117474	0.99053					Yes	No	Yes		5.99281	0.0146549	26	47	3	1	1	1	9915270	8563700	9230660	6260030	5663330	3546110
ADGRL2	B1ALU1|B1ALU3|H0Y5C0|O95490|O95490-2|O95490-5|O95490-6|O95490-7	Adhesion G protein-coupled receptor L2 OS=Homo sapiens GN=ADGRL2 PE=1 SV=1|Adhesion G protein-coupled receptor L2 OS=Homo sapiens GN=ADGRL2 PE=1 SV=1|Adhesion G protein-coupled receptor L2 (Fragment) OS=Homo sapiens GN=ADGRL2 PE=1 SV=1|Adhesion G protein-coupled receptor L2 OS=Homo sapiens GN=ADGRL2 PE=1 SV=2|Isoform 2 of Adhesion G protein-coupled receptor L2 OS=Homo sapiens GN=ADGRL2|Isoform 5 …	171824.0|178219.0|168274.0|181280.0|174312.0|176674.0|182825.0|180462.0											0.974416	0.984159	0.726738	0.620476	0.580418	0.278748	0.204621	0.154596	0.16406	0.213782					49.1606	-0.0609744	0.126722	0.968125	No	Yes		Yes
ADH1C|ADH1A	P00326|P07327	Alcohol dehydrogenase 1C OS=Homo sapiens GN=ADH1C PE=1 SV=2|Alcohol dehydrogenase 1A OS=Homo sapiens GN=ADH1A PE=1 SV=2	48259.4|48078.1																													Yes	No	No			0.0146549	26	26	1	1	0	0	0	0	0	0	0	0
ADH4	P08319|P08319-2	Alcohol dehydrogenase 4 OS=Homo sapiens GN=ADH4 PE=1 SV=5|Isoform 2 of Alcohol dehydrogenase 4 OS=Homo sapiens GN=ADH4	48670.4|50882.5	0.974416	0.92527	0.814076	0.720312	0.63044	0.536153	0.341975	0.365812	0.284966	0.293071	0.974416	0.921813	0.796955	0.707783	0.573	0.439209	0.314921	0.294936	0.273305	0.210908	52.8734	-0.0399358	0.192077	0.989279	51.3016	-0.0455602	0.158875	0.99749	Yes	Yes	Yes	Yes	7.47388	0	73	292	11	6	9	5	73436800	69655700	79153100	55285300	74111000	67387800
ADH5	P11766	Alcohol dehydrogenase class-3 OS=Homo sapiens GN=ADH5 PE=1 SV=4	47886.9	0.974416	0.915168	0.803769	0.666069	0.593275	0.474278	0.318138	0.230655	0.0852764	0.0348421	0.974416	0.964773	0.825738	0.726962	0.580726	0.472739	0.349021	0.237704	0.0910129	0.0372066	51.1596	-0.0497857	0	0.984221	51.6608	-0.0518896	0	0.987869	Yes	Yes	Yes	Yes	8.88571	0	97	1082	98	21	74	19	913090000	856644000	972708000	635875000	864761000	739989000
ADH6	A0A0A0MS56|P28332|P28332-2	Alcohol dehydrogenase 6 OS=Homo sapiens GN=ADH6 PE=1 SV=1|Alcohol dehydrogenase 6 OS=Homo sapiens GN=ADH6 PE=1 SV=2|Isoform 2 of Alcohol dehydrogenase 6 OS=Homo sapiens GN=ADH6	48148.2|47365.7|48221.2	0.974416	0.959407	0.792798	0.547595	0.524251	0.388308	0.190321	0.241409	0.209786	0.262466	0.974416	0.999741	0.847534	0.730197	0.64439	0.503661	0.383482	0.353553	0.364468	0.356955	48.972	-0.0603351	0.199463	0.97455	52.6628	-0.0486146	0.318888	0.99023	Yes	Yes	Yes	Yes	7.69402	0	97	493	33	9	29	9	330247000	325100000	346871000	188541000	275063000	218217000
ADI1	A0A0G2JQN5|Q9BV57|Q9BV57-2	1,2-dihydroxy-3-keto-5-methylthiopentene dioxygenase (Fragment) OS=Homo sapiens GN=ADI1 PE=1 SV=1|1,2-dihydroxy-3-keto-5-methylthiopentene dioxygenase OS=Homo sapiens GN=ADI1 PE=1 SV=1|Isoform 2 of 1,2-dihydroxy-3-keto-5-methylthiopentene dioxygenase OS=Homo sapiens GN=ADI1	13223.8|24291.6|23583.1	0.974416	0.929595	0.859303	0.713513	0.453732	0.213194	0.0965476	0.0579322	0.0240203	0.0271073	0.974416	0.919276	0.769848	0.671887	0.223437	0.122712	0.0798845	0.0508149	0.0296264	0.0373652	49.142	-0.0869542	0	0.997192	47.5624	-0.104148	0.0242618	0.983222	Yes	Yes	Yes	Yes	7.0834	0.0159624	25	50	2	2	2	2	28203900	26846800	32119600	21001000	20435600	10277500
ADIPOR1	C9J0W7|C9JNM5|F8W782|Q96A54	Adiponectin receptor protein 1 (Fragment) OS=Homo sapiens GN=ADIPOR1 PE=1 SV=1|Adiponectin receptor protein 1 (Fragment) OS=Homo sapiens GN=ADIPOR1 PE=1 SV=1|Adiponectin receptor protein 1 OS=Homo sapiens GN=ADIPOR1 PE=1 SV=1|Adiponectin receptor protein 1 OS=Homo sapiens GN=ADIPOR1 PE=1 SV=1	26084.6|33645.7|21482.0|46195.1	0.974416	0.902234	0.654824	0.660916	0.554025	0.472271	0.290707	0.260694	0.0911211	0.0739728											50.3206	-0.0436439	0	0.967143					Yes	No	Yes		5.98376	0	83	152	3	2	2	1	3608250	3333530	3131390	2488690	3192300	2912660
ADK	P55263|P55263-3	Adenosine kinase OS=Homo sapiens GN=ADK PE=1 SV=2|Isoform 3 of Adenosine kinase OS=Homo sapiens GN=ADK	48710.4|41565.6	0.974416	0.931741	0.81978	0.52113	0.607518	0.460736	0.208944	0.178013	0.134182	0.0260603	0.974416	0.929625	0.917066	0.79164	0.60844	0.488734	0.353822	0.282825	0.120858	0.0492546	50.1769	-0.0510224	0	0.960937	52.5549	-0.0534833	0	0.990921	Yes	Yes	Yes	Yes	7.6496	0.00020903	51	312	17	9	11	8	184477000	175595000	200410000	99629500	178652000	145072000
ADNP	Q9H2P0	Activity-dependent neuroprotector homeobox protein OS=Homo sapiens GN=ADNP PE=1 SV=1	147541.0	0.974416	0.919581	0.572767	0.256274	0.171306	0.0753498	0.0462629	0.0296282	0.0259476	0.0261473	0.974416	1.03124	0.673574	0.275509	0.201635	0.094418	0.0528971	0.0407065	0.0382991	0.0698859	44.671	-0.114458	0.0334775	0.997257	45.2999	-0.142969	0.0641164	0.990598	Yes	Yes	Yes	Yes	7.00601	0	65	561	20	14	11	11	194412000	183133000	147490000	51828300	52620400	24964100
ADNP2	Q6IQ32	ADNP homeobox protein 2 OS=Homo sapiens GN=ADNP2 PE=1 SV=1	141482.0											0.974416	0.823383	0.659823	0.352275	0.379599	0.147843	0.17604	0.0565215	0.0612148	0.116719					45.8326	-0.0687459	0.0627711	0.973666	No	Yes		Yes
ADO	Q96SZ5	2-aminoethanethiol dioxygenase OS=Homo sapiens GN=ADO PE=1 SV=2	31907.3											0.974416	0.921684	0.784979	0.716894	0.406253	0.296753	0.205167	0.140558	0.0722212	0.0519641					49.2077	-0.0633248	0.0149301	0.991134	Yes	Yes	No	Yes	6.27004	0.00244243	37	61	2	2	0	0	0	0	0	0	0	0
ADPGK	Q9BRR6|Q9BRR6-2	ADP-dependent glucokinase OS=Homo sapiens GN=ADPGK PE=1 SV=1|Isoform 2 of ADP-dependent glucokinase OS=Homo sapiens GN=ADPGK	57605.1|57477.0	0.974416	0.860975	0.811095	0.701282	0.580538	0.464887	0.319672	0.199314	0.136113	0.0854165	0.974416	0.932861	0.836389	0.716962	0.562459	0.433271	0.232673	0.158661	0.139007	0.0466556	51.1986	-0.0473945	0	0.990247	50.8694	-0.0563152	0	0.996407	Yes	Yes	Yes	Yes	6.96943	0	113	300	10	5	10	5	90720300	79898600	97443800	66536800	84035300	71885400
ADPRHL2	Q9NX46	Poly(ADP-ribose) glycohydrolase ARH3 OS=Homo sapiens GN=ADPRHL2 PE=1 SV=1	42014.3	0.974416	0.922293	0.802894	0.73419	0.489452	0.283875	0.136098	0.0797703	0.0503246	0.0646745	0.974416	1.02111	0.822695	0.682691	0.477889	0.298866	0.180452	0.142148	0.11544	0.0949443	49.5162	-0.0714865	0	0.993214	49.3942	-0.0728811	0.077892	0.996061	Yes	Yes	Yes	Yes	6.80062	0	74	316	16	7	13	7	118193000	111548000	125543000	90945100	92551000	57230900
ADRA2C	D6RGL0|P18825	Alpha-2C adrenergic receptor OS=Homo sapiens GN=ADRA2C PE=3 SV=1|Alpha-2C adrenergic receptor OS=Homo sapiens GN=ADRA2C PE=2 SV=2	39940.6|52008.3	0.974416	1.45434	1.03109	1.31229	0.627428	0.608165	0.238009	0.102088	0.084242	0											53.3795	-0.108356	0.017514	0.84968					Yes	No	Yes		5.63897	0	157	157	1	1	1	1	397687	592238	543443	544627	398457	413397
ADRBK1	P25098	Beta-adrenergic receptor kinase 1 OS=Homo sapiens GN=ADRBK1 PE=1 SV=2	92695.5	0.974416	0.992662	0.91188	0.925787	0.597561	0.295144	0.108123	0.0793025	0.0465602	0.0438644	0.974416	0.925372	0.818196	0.787157	0.563482	0.381184	0.133112	0.107656	0.121014	0.0978328	50.8006	-0.117778	0.0416779	0.995415	50.4923	-0.0697078	0.0330499	0.985023	Yes	Yes	Yes	Yes	6.6844	0.000202306	49	240	9	6	7	6	81313100	82715600	98190400	78546000	77600000	41020200
ADRM1	Q16186	Proteasomal ubiquitin receptor ADRM1 OS=Homo sapiens GN=ADRM1 PE=1 SV=2	46766.0	0.974416	1.03501	0.74693	0.593236	0.352236	0.189754	0.071686	0.0435033	0.0254088	0.0341658	0.974416	0.916069	0.63168	0.595511	0.228551	0.127122	0.0561462	0.0395904	0.0329703	0.0437775	47.8271	-0.0852547	0.00745759	0.992175	46.6337	-0.0810905	0.00173091	0.981432	Yes	Yes	Yes	Yes	7.28775	0	107	373	16	7	9	6	164337000	175161000	162206000	101393000	91668900	52911800
ADSL	P30566	Adenylosuccinate lyase OS=Homo sapiens GN=ADSL PE=1 SV=2	61553.5	0.974416	0.828967	0.738496	0.705738	0.567946	0.438766	0.33956	0.250691	0.255465	0.0699897	0.974416	0.888719	0.843834	0.740211	0.671995	0.505864	0.397364	0.369901	0.369079	0.0341061	51.1154	-0.0398996	0	0.979151	53.6221	-0.0387795	0	0.9508	Yes	Yes	Yes	Yes	7.94315	0	98	1044	47	21	34	18	307320000	261055000	301018000	227558000	278732000	230868000
ADSS	P30520	Adenylosuccinate synthetase isozyme 2 OS=Homo sapiens GN=ADSS PE=1 SV=3	57110.6	0.974416	0.909085	0.809337	0.768331	0.578884	0.47363	0.452369	0.331961	0.137067	0.0545708	0.974416	0.898779	0.853561	0.722053	0.669909	0.49235	0.374664	0.28408	0.140325	0.0524364	52.4827	-0.043973	0	0.968212	52.5005	-0.0481424	0	0.985323	Yes	Yes	Yes	Yes	7.79571	0	130	771	40	13	28	12	178233000	165586000	190813000	143433000	164408000	144293000
ADSSL1	Q8N142	Adenylosuccinate synthetase isozyme 1 OS=Homo sapiens GN=ADSSL1 PE=1 SV=1	57107.8	0.974416	0.99815	0.929453	0.802139	0.600207	0.49544	0.361466	0.26943	0.124555	0.12723	0.974416	1.01385	0.957543	0.777314	0.693143	0.580912	0.324824	0.189673	0.0694287	0	52.6452	-0.0544818	0.0351218	0.99144	53.0155	-0.0671104	0	0.984638	Yes	Yes	Yes	Yes	5.99048	0.000754148	44	144	10	2	3	2	8312200	8495710	10239100	6958150	7967010	7038990
AEBP2	G5EA50|H0YH08|H7BYT4|Q6ZN18|Q6ZN18-2|Q6ZN18-3	AE binding protein 2, isoform CRA_a OS=Homo sapiens GN=AEBP2 PE=1 SV=1|Zinc finger protein AEBP2 (Fragment) OS=Homo sapiens GN=AEBP2 PE=1 SV=1|Zinc finger protein AEBP2 (Fragment) OS=Homo sapiens GN=AEBP2 PE=1 SV=1|Zinc finger protein AEBP2 OS=Homo sapiens GN=AEBP2 PE=1 SV=2|Isoform 2 of Zinc finger protein AEBP2 OS=Homo sapiens GN=AEBP2|Isoform 3 of Zinc finger protein AEBP2 OS=Homo sapiens GN=A…	36722.6|17876.8|19016.7|61362.7|59200.4|40430.8	0.974416	0.98812	0.740237	0.48182	0.367517	0.196889	0.0917795	0.0618424	0.0395085	0.0255487	0.974416	0.790852	0.768696	0.475249	0.200829	0.118666	0.0696539	0.0414836	0	0	47.3104	-0.0783038	0.0154889	0.993482	46.3529	-0.0857859	0	0.981928	Yes	Yes	Yes	Yes	6.2971	0.000212721	52	52	2	1	2	1	5241510	5303400	5142140	2635540	3076180	1763930
AFF4	H7C319|Q9UHB7|Q9UHB7-2	AF4/FMR2 family member 4 (Fragment) OS=Homo sapiens GN=AFF4 PE=1 SV=1|AF4/FMR2 family member 4 OS=Homo sapiens GN=AFF4 PE=1 SV=1|Isoform 2 of AF4/FMR2 family member 4 OS=Homo sapiens GN=AFF4	20993.0|155739.0|120660.0	0.974416	0.870199	0.847042	0.818903	0.261005	0.148153	0.0976023	0.0864691	0.0661119	0.117478											48.4685	-0.194684	0.094912	0.97094					Yes	No	Yes		7.04383	0	56	56	1	1	1	1	9300140	8286990	10440200	7947860	3876290	2355060
AFG3L2	Q9Y4W6	AFG3-like protein 2 OS=Homo sapiens GN=AFG3L2 PE=1 SV=2	103192.0	0.974416	0.945252	0.816649	0.758085	0.523397	0.260451	0.114875	0.0464848	0.0264683	0.0300646	0.974416	0.962577	0.828635	0.725092	0.486818	0.211036	0.0791486	0.0405609	0.0230039	0.0236271	49.7039	-0.082243	0	0.992501	49.2494	-0.0887326	0	0.995173	Yes	Yes	Yes	Yes	7.74802	0	74	1091	74	23	36	22	595994000	578799000	644441000	470807000	498685000	265567000
AFMID	Q63HM1|Q63HM1-2	Kynurenine formamidase OS=Homo sapiens GN=AFMID PE=2 SV=2|Isoform 2 of Kynurenine formamidase OS=Homo sapiens GN=AFMID	37406.4|37942.8	0.974416	0.893446	0.793537	0.563794	0.256993	0.14705	0.0841211	0.0602544	0.0230796	0.0191073	0.974416	0.977811	0.892019	0.696607	0.365462	0.219902	0.119461	0.0750218	0.0780263	0.0557613	47.2576	-0.0912453	0.0155603	0.995079	48.6765	-0.101821	0.0632442	0.998053	Yes	Yes	Yes	Yes	6.65529	0	59	169	5	4	5	4	48523800	44433700	51031600	28170200	19975200	12530500
AFTPH	Q6ULP2|Q6ULP2-2|Q6ULP2-4|Q6ULP2-5	Aftiphilin OS=Homo sapiens GN=AFTPH PE=1 SV=2|Isoform 2 of Aftiphilin OS=Homo sapiens GN=AFTPH|Isoform 4 of Aftiphilin OS=Homo sapiens GN=AFTPH|Isoform 5 of Aftiphilin OS=Homo sapiens GN=AFTPH	114622.0|111882.0|114535.0|111795.0	0.974416	0.973085	0.827997	0.687268	0.418875	0.180397	0.0914122	0.0692121	0.0450485	0.0484541	0.974416	0.829302	0.877591	0.688457	0.441954	0.269019	0.128705	0.0986138	0.0397154	0.0537278	48.6934	-0.0905625	0.0244752	0.997234	49.1692	-0.0718109	0.000186776	0.984479	Yes	Yes	Yes	Yes	6.31638	0	72	334	9	7	8	7	39632300	39439200	43464200	28356600	26510200	12330800
AGA	P20933	N(4)-(beta-N-acetylglucosaminyl)-L-asparaginase OS=Homo sapiens GN=AGA PE=1 SV=2	41478.1	0.974416	0.940356	0.827854	0.666722	0.552042	0.364275	0.181388	0.192002	0.123626	0.15115	0.974416	0.88099	0.676415	0.685176	0.330971	0.239978	0.195868	0.151859	0.0802721	0.264193	49.9981	-0.0605876	0.0788376	0.993448	47.698	-0.0672778	0.131728	0.949483	Yes	Yes	Yes	Yes	6.4415	0	85	189	4	4	3	3	27054800	26051100	29683500	18824300	23850400	16845300
AGAP1	Q9UPQ3|Q9UPQ3-2	Arf-GAP with GTPase, ANK repeat and PH domain-containing protein 1 OS=Homo sapiens GN=AGAP1 PE=1 SV=4|Isoform 2 of Arf-GAP with GTPase, ANK repeat and PH domain-containing protein 1 OS=Homo sapiens GN=AGAP1	105235.0|99834.3	0.974416	1.08214	0.907164	0.756298	0.542424	0.302455	0.15408	0.1038	0.064517	0.0623992	0.974416	0.850074	0.727003	0.455626	0.255161	0.121153	0.0370287	0.0197859	0.00762925	0.00949755	50.1938	-0.0866068	0.0442867	0.993021	46.3411	-0.0855838	0	0.995952	Yes	Yes	Yes	Yes	6.15799	0	98	352	12	5	5	5	30909700	34195000	37187800	24395900	26900800	16002200
AGAP3	Q96P47|Q96P47-2|Q96P47-4	Arf-GAP with GTPase, ANK repeat and PH domain-containing protein 3 OS=Homo sapiens GN=AGAP3 PE=1 SV=2|Isoform 2 of Arf-GAP with GTPase, ANK repeat and PH domain-containing protein 3 OS=Homo sapiens GN=AGAP3|Isoform 4 of Arf-GAP with GTPase, ANK repeat and PH domain-containing protein 3 OS=Homo sapiens GN=AGAP3	104606.0|104305.0|107568.0	0.974416	0.966161	0.745421	0.452697	0.221778	0.135509	0.0672183	0.0405388	0.0144084	0.0136667											46.5068	-0.100991	0.0217098	0.998393					Yes	No	Yes		6.43884	0.000205381	50	165	7	2	1	1	7737010	7654410	7643480	3655180	2740120	1792030
AGFG1	P52594|P52594-2|P52594-3|P52594-4	Arf-GAP domain and FG repeat-containing protein 1 OS=Homo sapiens GN=AGFG1 PE=1 SV=2|Isoform 2 of Arf-GAP domain and FG repeat-containing protein 1 OS=Homo sapiens GN=AGFG1|Isoform 3 of Arf-GAP domain and FG repeat-containing protein 1 OS=Homo sapiens GN=AGFG1|Isoform 4 of Arf-GAP domain and FG repeat-containing protein 1 OS=Homo sapiens GN=AGFG1	64467.5|60391.7|64339.4|67029.7	0.974416	0.928374	0.799	0.672111	0.463282	0.213002	0.0619519	0.0339325	0.0228503	0.0231993	0.974416	0.83516	0.766804	0.667652	0.352751	0.156025	0.0471593	0.023172	0.0204608	0.0433485	48.7622	-0.0825374	0	0.993388	47.9071	-0.0830534	0	0.980686	Yes	Yes	Yes	Yes	7.45726	0	124	606	17	11	13	11	217115000	206717000	229681000	151549000	160340000	78654500
AGFG2	O95081	Arf-GAP domain and FG repeat-containing protein 2 OS=Homo sapiens GN=AGFG2 PE=1 SV=2	53227.2	0.974416	0.912998	0.650232	0.305142	0.102473	0.0507933	0.0369407	0.0260721	0.0184395	0.0173867	0.974416	0.945088	0.693494	0.364328	0.134265	0.0782277	0.0416361	0.028095	0.0286471	0.0347131	45.1293	-0.124413	0.0173995	0.99908	45.6284	-0.121699	0.0282544	0.999359	Yes	Yes	Yes	Yes	6.78571	0	78	299	8	6	5	5	71756400	67005800	61836600	22850300	11742200	6229740
AGGF1	Q8N302	Angiogenic factor with G patch and FHA domains 1 OS=Homo sapiens GN=AGGF1 PE=1 SV=2	95764.3	0.974416	0.967087	0.746495	0.544889	0.296571	0.172732	0.106087	0.0806605	0.047398	0.0452895											47.2331	-0.0862471	0.0408051	0.998417					Yes	No	Yes		6.27041	0.00020903	51	187	7	5	4	4	52117700	51610700	51561800	29636100	24682600	15387200
AGK	E9PC15|Q53H12	Acylglycerol kinase, mitochondrial OS=Homo sapiens GN=AGK PE=1 SV=1|Acylglycerol kinase, mitochondrial OS=Homo sapiens GN=AGK PE=1 SV=2	50070.0|54438.5	0.974416	0.908066	0.802275	0.587818	0.569299	0.378428	0.14286	0.0534632	0.0308329	0.0251949	0.974416	1.09907	0.992348	0.682428	0.815153	0.366508	0.184428	0.0643274	0.0546306	0.0492931	49.4269	-0.0636342	0	0.976925	51.7678	-0.0875778	0	0.956695	Yes	Yes	Yes	Yes	7.5926	0	83	614	25	14	20	12	304193000	282573000	324152000	186006000	277553000	197012000
AGL	P35573	Glycogen debranching enzyme OS=Homo sapiens GN=AGL PE=1 SV=3	195839.0	0.974416	0.90954	0.805044	0.665812	0.449597	0.153601	0.0768294	0.0523058	0.0322475	0.0287511	0.974416	0.921903	0.815134	0.703901	0.41023	0.146297	0.0761109	0.0454323	0.025595	0.0307296	48.5577	-0.0841001	0	0.991717	48.6064	-0.0916489	3.30909e-05	0.992563	Yes	Yes	Yes	Yes	7.04246	0	94	776	27	19	24	17	361589000	336746000	385967000	250672000	259631000	95257000
AGMAT	Q9BSE5	Agmatinase, mitochondrial OS=Homo sapiens GN=AGMAT PE=1 SV=2	40268.9	0.974416	0.94001	0.869739	0.820243	0.597617	0.436304	0.379964	0.252926	0.196567	0.201152	0.974416	0.89244	0.792943	0.698607	0.458148	0.389458	0.335794	0.311647	0.19066	0.348219	52.0848	-0.054103	0.14038	0.989866	49.7564	-0.05538	0.25517	0.9689	Yes	Yes	Yes	Yes	8.1919	0	117	665	47	15	36	14	300666000	289196000	346593000	257687000	286790000	223243000
AGO1	Q9UL18	Protein argonaute-1 OS=Homo sapiens GN=AGO1 PE=1 SV=3	110897.0	0.974416	0.933567	0.874968	0.729973	0.53487	0.349453	0.324164	0.313445	0.21096	0.215306	0.974416	0.795332	0.74275	0.588612	0.438569	0.276871	0.202577	0.212816	0.216698	0.234918	50.4922	-0.0617664	0.209883	0.991311	47.9684	-0.0549496	0.162197	0.977793	Yes	Yes	Yes	Yes	6.27693	0	88	478	13	5	5	5	36997400	35367600	43147500	27968900	31600800	22205100
AGO2	Q9UKV8	Protein argonaute-2 OS=Homo sapiens GN=AGO2 PE=1 SV=3	110546.0	0.974416	0.895794	0.76863	0.644841	0.435287	0.306126	0.262734	0.222306	0.166225	0.184374	0.974416	0.913006	0.780973	0.645245	0.424053	0.290146	0.206992	0.18039	0.176086	0.166061	48.8392	-0.0586552	0.146145	0.995711	48.6293	-0.0661516	0.136626	0.997097	Yes	Yes	Yes	Yes	6.94823	0	71	793	27	13	15	13	132294000	121306000	134862000	88668800	92076200	69514200
AGO3	Q9H9G7|Q9H9G7-2	Protein argonaute-3 OS=Homo sapiens GN=AGO3 PE=1 SV=2|Isoform 2 of Protein argonaute-3 OS=Homo sapiens GN=AGO3	109266.0|79811.1	0.974416	1.147	0.922111	0.723244	0.558729	0.289987	0.193072	0.185209	0.143111	0.167709	0.974416	0.912912	0.77117	0.62419	0.374506	0.279994	0.151246	0.120702	0.112817	0.0873696	49.985	-0.0900162	0.147055	0.977592	48.2639	-0.0681344	0.0614807	0.997068	Yes	Yes	Yes	Yes	5.83942	0	69	219	11	1	1	1	3464080	4068570	4233380	2614580	3090780	1717000
AGPAT1	Q99943	1-acyl-sn-glycerol-3-phosphate acyltransferase alpha OS=Homo sapiens GN=AGPAT1 PE=1 SV=2	34558.6	0.974416	0.891177	0.781163	0.728269	0.454365	0.225382	0.151276	0.090735	0.0527161	0.0435838	0.974416	0.928396	1.01108	0.764162	0.585684	0.376231	0.0992906	0.127189	0	0	49.0667	-0.0705337	0	0.988807	50.8234	-0.0874208	0	0.987605	Yes	Yes	Yes	Yes	6.50134	0	105	170	5	3	5	3	34609100	31594200	35830000	26283700	25085000	13332200
AGPAT2	O15120|O15120-2	1-acyl-sn-glycerol-3-phosphate acyltransferase beta OS=Homo sapiens GN=AGPAT2 PE=1 SV=1|Isoform 2 of 1-acyl-sn-glycerol-3-phosphate acyltransferase beta OS=Homo sapiens GN=AGPAT2	33584.9|29264.5	0.974416	0.935535	1.37191	0.987019	0.731485	0.278645	0.346729	0	0	0											51.7135	-0.131876	0.0417136	0.902519					Yes	No	Yes		5.71303	0	73	73	1	1	1	1	180171	172597	327587	185582	210459	85810
AGPAT3	Q9NRZ7|Q9NRZ7-2|Q9NRZ7-3	1-acyl-sn-glycerol-3-phosphate acyltransferase gamma OS=Homo sapiens GN=AGPAT3 PE=1 SV=1|Isoform 2 of 1-acyl-sn-glycerol-3-phosphate acyltransferase gamma OS=Homo sapiens GN=AGPAT3|Isoform 3 of 1-acyl-sn-glycerol-3-phosphate acyltransferase gamma OS=Homo sapiens GN=AGPAT3	49652.0|41974.7|52470.1	0.974416	0.814407	0.729868	0.582314	0.480333	0.265841	0.0667635	0.0344251	0.0215985	0.0165781	0.974416	0.919765	0.857768	0.755484	0.62813	0.347051	0.107371	0.0736805	0.0671106	0.0575211	47.9841	-0.0652805	0	0.976091	50.5963	-0.0775004	0	0.987031	Yes	Yes	Yes	Yes	7.13625	0	57	250	11	6	11	6	189950000	158352000	183768000	115811000	145162000	86124000
AGPAT5	Q9NUQ2	1-acyl-sn-glycerol-3-phosphate acyltransferase epsilon OS=Homo sapiens GN=AGPAT5 PE=1 SV=3	48345.3	0.974416	0.943108	0.844756	0.744817	0.587976	0.358205	0.144068	0.0696624	0.0604584	0.0391736	0.974416	0.908767	0.810822	0.68089	0.498865	0.31455	0.110043	0.0626718	0.0265655	0.0545514	50.4328	-0.0734853	0	0.993207	49.3426	-0.0710549	0	0.992337	Yes	Yes	Yes	Yes	7.09767	0	91	356	14	7	13	7	115026000	111265000	129380000	89718100	108328000	70798500
AGPS	O00116	Alkyldihydroxyacetonephosphate synthase, peroxisomal OS=Homo sapiens GN=AGPS PE=1 SV=1	82601.4	0.974416	0.916636	0.805021	0.643582	0.409249	0.197216	0.0717138	0.0358023	0.0242868	0.0279638	0.974416	0.967996	0.866594	0.71201	0.46022	0.191647	0.0708825	0.0349559	0.0154627	0.0237056	48.3782	-0.0825402	0	0.996548	49.1089	-0.0953375	0	0.998	Yes	Yes	Yes	Yes	7.09983	0	83	783	23	16	20	15	218204000	204733000	232628000	146303000	141911000	72946600
AGRN	O00468-3|O00468-6	Isoform 3 of Agrin OS=Homo sapiens GN=AGRN|Isoform 6 of Agrin OS=Homo sapiens GN=AGRN	233901.0|232944.0	0.974416	1.04191	0.812657	0.753809	0.512713	0.327309	0.20058	0.158606	0.103724	0.121343	0.974416	0.926277	0.834836	0.716011	0.542663	0.330444	0.189164	0.118291	0.100621	0.0997194	50.0201	-0.0721703	0.083666	0.990333	50.0452	-0.0655723	0.034487	0.995956	Yes	Yes	Yes	Yes	7.09154	0	108	1662	41	30	34	29	266895000	286602000	287559000	209901000	218028000	149079000
AGT	P01019	Angiotensinogen OS=Homo sapiens GN=AGT PE=1 SV=1	58218.0	0.974416	0.903326	0.847676	0.808776	0.578192	0.458901	0.348363	0.180605	0.106691	0.085891	0.974416	0.848467	0.801917	0.694429	0.570683	0.465527	0.369992	0.236946	0.140567	0.144511	51.8394	-0.0541138	0	0.986857	51.4251	-0.0423646	0	0.98745	Yes	Yes	Yes	Yes	7.73213	0	69	225	11	5	11	5	89417600	82499900	100399000	75663400	82482300	70102000
AGTPBP1	J3KNS1|Q9UPW5|Q9UPW5-2|Q9UPW5-3	Cytosolic carboxypeptidase 1 OS=Homo sapiens GN=AGTPBP1 PE=1 SV=1|Cytosolic carboxypeptidase 1 OS=Homo sapiens GN=AGTPBP1 PE=1 SV=3|Isoform 2 of Cytosolic carboxypeptidase 1 OS=Homo sapiens GN=AGTPBP1|Isoform 3 of Cytosolic carboxypeptidase 1 OS=Homo sapiens GN=AGTPBP1	162498.0|158119.0|152736.0|157116.0	0.974416	0.859793	0.759115	0.61732	0.314746	0.141603	0.0783569	0.0786137	0.0222694	0	0.974416	0.872025	0.733051	0.621276	0.352413	0.163311	0.0810024	0.0721131	0.053518	0.0293801	47.5321	-0.0799878	0	0.990086	47.6431	-0.0738066	0	0.99193	Yes	Yes	Yes	Yes	5.86887	0.00388645	34	34	1	1	1	1	2553850	2248430	2569330	1645260	1283620	618116
AGTRAP	Q6RW13|Q6RW13-2	Type-1 angiotensin II receptor-associated protein OS=Homo sapiens GN=AGTRAP PE=1 SV=1|Isoform 2 of Type-1 angiotensin II receptor-associated protein OS=Homo sapiens GN=AGTRAP	18037.3|17287.9	0.974416	0.938848	0.821893	0.675469	0.588358	0.411954	0.266402	0.349531	0.180381	0.277414											50.7967	-0.0516736	0.19741	0.978164					Yes	No	Yes		6.96808	0	115	214	4	3	4	3	45120200	43376600	49147800	31805700	42392700	31770500
AGXT	P21549	Serine--pyruvate aminotransferase OS=Homo sapiens GN=AGXT PE=1 SV=1	48137.0	0.974416	1.06917	0.860895	0.846214	0.643578	0.482507	0.450161	0.335336	0.26845	0.234208	0.974416	1.08663	0.936855	0.628803	0.584351	0.559692	0.350167	0.440667	0.310116	0.136451	53.3115	-0.0507712	0.205911	0.976656	53.1583	-0.0428193	0.133379	0.921246	Yes	Yes	Yes	Yes	7.36415	0	59	188	7	4	7	4	64451100	71305600	73673200	57216400	66238700	53062500
AHCTF1	Q8WYP5|Q8WYP5-2|Q8WYP5-3	Protein ELYS OS=Homo sapiens GN=AHCTF1 PE=1 SV=3|Isoform 2 of Protein ELYS OS=Homo sapiens GN=AHCTF1|Isoform 3 of Protein ELYS OS=Homo sapiens GN=AHCTF1	288369.0|292039.0|289387.0											0.974416	1.09215	0.860075	0.730722	0.690974	0.349652	0.126114	0.0689565	0.0779932	0.130562					50.8708	-0.0832802	0.0424704	0.969715	No	Yes		Yes
AHCY	P23526	Adenosylhomocysteinase OS=Homo sapiens GN=AHCY PE=1 SV=4	54901.1	0.974416	0.911163	0.820369	0.741196	0.617262	0.497485	0.403152	0.327247	0.256177	0.154517	0.974416	0.90948	0.844131	0.733693	0.690329	0.543292	0.41689	0.420798	0.375238	0.158798	53.0475	-0.0386132	0	0.99826	54.7048	-0.0339827	0	0.978845	Yes	Yes	Yes	Yes	9.03813	0	118	1573	216	28	151	25	1411810000	1318020000	1534590000	1091350000	1390410000	1200070000
AHCYL1	O43865	Adenosylhomocysteinase 2 OS=Homo sapiens GN=AHCYL1 PE=1 SV=2	68705.0	0.974416	0.886799	0.800622	0.768395	0.590865	0.480496	0.32593	0.207691	0.116011	0.0852754	0.974416	0.933716	0.882738	0.728856	0.653975	0.445996	0.276003	0.151272	0.139203	0.0697963	51.6598	-0.0498632	0	0.987925	51.6844	-0.0577927	0	0.993289	Yes	Yes	Yes	Yes	7.45089	0	114	835	51	7	11	7	153910000	139377000	163024000	124186000	145241000	126600000
AHCYL2	Q96HN2-2	Isoform 2 of Adenosylhomocysteinase 3 OS=Homo sapiens GN=AHCYL2	76972.5	0.974416	0.92341	0.817879	0.762282	0.620508	0.503226	0.335006	0.268709	0.181812	0.170767	0.974416	0.91977	0.891801	0.78176	0.718883	0.537283	0.377662	0.322299	0.297236	0.155666	52.436	-0.044527	0.0140072	0.995477	54.0526	-0.0425855	0.015449	0.991582	Yes	Yes	Yes	Yes	7.01691	0	114	773	47	7	7	7	96157800	90759200	104242000	76323100	95495000	82705600
AHNAK	Q09666	Neuroblast differentiation-associated protein AHNAK OS=Homo sapiens GN=AHNAK PE=1 SV=2	818730.0	0.974416	0.938802	0.784762	0.650652	0.390517	0.269242	0.198595	0.140883	0.0940812	0.135136	0.974416	0.875953	0.726266	0.600676	0.343621	0.229108	0.155036	0.0965916	0.0814952	0.159654	48.5013	-0.0714088	0.0945073	0.995543	47.5474	-0.0698716	0.0783589	0.988642	Yes	Yes	Yes	Yes	8.26359	0	118	10601	909	201	337	184	4652190000	4472960000	4838850000	3159350000	2901670000	2140900000
AHR	P35869	Aryl hydrocarbon receptor OS=Homo sapiens GN=AHR PE=1 SV=2	106279.0	0.974416	0.803684	0.420738	0.24346	0.118689	0.0549752	0.0229487	0.0232254	0.0137407	0.0228241	0.974416	0.716205	0.49042	0.270384	0.129903	0.0898008	0.0466344	0.0332554	0.0172579	0.0191619	43.479	-0.102365	0.0166897	0.998256	43.5981	-0.0840279	0.00986698	0.995386	Yes	Yes	Yes	Yes	6.17793	0.000754148	44	44	1	1	1	1	19226200	15822300	10720700	4884850	3644010	1806610
AHSA1	O95433	Activator of 90 kDa heat shock protein ATPase homolog 1 OS=Homo sapiens GN=AHSA1 PE=1 SV=1	44608.7	0.974416	0.942112	0.816475	0.635469	0.451136	0.154892	0.0674649	0.0429145	0.027855	0.0339826	0.974416	0.946628	0.869161	0.735094	0.497864	0.182302	0.080478	0.0563329	0.0373509	0.0380773	48.4823	-0.0860945	0	0.994223	49.3454	-0.0958675	0.0111288	0.994937	Yes	Yes	Yes	Yes	7.8285	0	75	1035	46	20	39	20	436527000	421259000	472306000	289716000	314462000	115009000
AIDA	Q96BJ3	Axin interactor, dorsalization-associated protein OS=Homo sapiens GN=AIDA PE=1 SV=1	42047.3	0.974416	0.998326	0.920157	0.770333	0.477817	0.213779	0.15575	0.100404	0.0537392	0.0444783	0.974416	0.962682	0.827163	0.751116	0.371451	0.231369	0.112823	0.0760136	0.0372653	0.0550764	49.5793	-0.101147	0.0554983	0.997558	48.8916	-0.0913654	0.0341932	0.99165	Yes	Yes	Yes	Yes	6.24658	0	81	226	10	4	4	3	39883800	40771700	48637700	32062900	30432400	14573600
AIFM1	O95831|O95831-3	Apoptosis-inducing factor 1, mitochondrial OS=Homo sapiens GN=AIFM1 PE=1 SV=1|Isoform 3 of Apoptosis-inducing factor 1, mitochondrial OS=Homo sapiens GN=AIFM1	76539.7|75934.3	0.974416	0.910908	0.812605	0.709687	0.551002	0.446463	0.341678	0.294402	0.140229	0.0423613	0.974416	0.912843	0.824951	0.723837	0.573641	0.426752	0.298233	0.229551	0.138641	0.1433	51.4119	-0.0464851	0	0.988526	51.243	-0.0491709	0.0267048	0.997443	Yes	Yes	Yes	Yes	8.56914	0	84	1172	69	23	54	22	447895000	417818000	482309000	331351000	393702000	341726000
AIFM2	Q9BRQ8	Apoptosis-inducing factor 2 OS=Homo sapiens GN=AIFM2 PE=1 SV=1	45198.6	0.974416	0.916076	0.777217	0.480445	0.509375	0.364173	0.134842	0.0826183	0.0346615	0.0333171	0.974416	0.914392	0.81827	0.679844	0.546039	0.36357	0.206244	0.0768578	0.0378346	0.0396386	48.5047	-0.0599296	0	0.972821	49.9501	-0.0640409	0	0.991617	Yes	Yes	Yes	Yes	7.26488	0	81	379	14	6	9	6	123137000	115494000	126738000	61180000	100305000	76585900
AIM1	A0A0J9YWL0|Q9Y4K1	Absent in melanoma 1 protein OS=Homo sapiens GN=AIM1 PE=1 SV=1|Absent in melanoma 1 protein OS=Homo sapiens GN=AIM1 PE=1 SV=3	264440.0|216680.0	0.974416	0.933663	0.733756	0.501198	0.221275	0.117406	0.0694083	0.063908	0.0557125	0.0610965	0.974416	0.91664	0.675531	0.518472	0.251494	0.129515	0.081054	0.0710473	0.0383118	0.090188	46.5738	-0.0996464	0.0448725	0.998014	46.484	-0.0855403	0.0419478	0.994345	Yes	Yes	Yes	Yes	6.47501	0	75	227	4	4	4	4	45278900	43288800	44031600	23682800	15999500	9086360
AIMP1	Q12904	Aminoacyl tRNA synthase complex-interacting multifunctional protein 1 OS=Homo sapiens GN=AIMP1 PE=1 SV=2	43095.3	0.974416	0.963008	0.816347	0.540751	0.215042	0.104563	0.0581723	0.036028	0.0270035	0.0274873	0.974416	0.891771	0.718015	0.395133	0.106353	0.0565526	0.0333013	0.0238941	0.0148336	0.0159004	47.0798	-0.117681	0.0265689	0.998749	45.7604	-0.119252	0.00905857	0.995426	Yes	Yes	Yes	Yes	7.16464	0	88	621	28	12	23	12	321547000	317178000	347891000	181626000	110547000	57476500
AIMP2	Q13155	Aminoacyl tRNA synthase complex-interacting multifunctional protein 2 OS=Homo sapiens GN=AIMP2 PE=1 SV=2	40251.7	0.974416	0.962726	0.813291	0.540647	0.186015	0.0974538	0.0650278	0.0359235	0.0232531	0.0203553	0.974416	0.864596	0.682923	0.396602	0.0816026	0.0533214	0.023942	0.0144453	0.00912188	0.00914537	46.9885	-0.123405	0.0265144	0.99744	45.5141	-0.112008	0	0.991942	Yes	Yes	Yes	Yes	7.21883	0	66	307	16	8	14	8	258089000	254914000	278305000	144553000	76563000	42764800
AIP	O00170	AH receptor-interacting protein OS=Homo sapiens GN=AIP PE=1 SV=2	43568.1	0.974416	1.02985	0.853689	0.947946	0.356674	0.20056	0.117331	0.074925	0.0587413	0.0653693	0.974416	0.908743	0.756073	0.612219	0.438926	0.257557	0.151347	0.147595	0.131759	0.164643	49.2197	-0.231352	0.0959524	0.979519	48.2801	-0.0670117	0.101621	0.993754	Yes	Yes	Yes	Yes	6.87696	0	71	245	8	5	7	5	68114200	71814700	76678200	68522200	38911600	23566000
AJUBA	Q96IF1	LIM domain-containing protein ajuba OS=Homo sapiens GN=AJUBA PE=1 SV=1	62159.2	0.974416	0.951375	0.693121	0.530923	0.314158	0.181867	0.0946581	0.0544065	0.0345739	0.0417409	0.974416	0.952961	0.739195	0.533659	0.333071	0.212505	0.0924233	0.0524833	0.0424757	0.0520748	47.0627	-0.0773482	0.0142122	0.997184	47.3811	-0.0778761	0.0205938	0.998037	Yes	Yes	Yes	Yes	6.99441	0	90	668	22	12	18	11	174398000	169782000	160006000	96274800	87268600	53999700
AK1	P00568|Q5T9B7	Adenylate kinase isoenzyme 1 OS=Homo sapiens GN=AK1 PE=1 SV=3|Adenylate kinase isoenzyme 1 OS=Homo sapiens GN=AK1 PE=1 SV=1	26089.4|27978.3	0.974416	0.978823	0.904968	0.886944	0.452744	0.169361	0.0721709	0.0485645	0.0310885	0.0345312	0.974416	0.933551	0.815679	0.736846	0.341337	0.166355	0.0869224	0.0507221	0.0189449	0.0243482	49.6149	-0.148316	0.0394211	0.994763	48.5242	-0.0980007	0.0110777	0.990133	Yes	Yes	Yes	Yes	7.47632	0	65	261	8	7	8	7	153662000	153979000	184316000	142929000	110822000	44409500
AK2	P54819	Adenylate kinase 2, mitochondrial OS=Homo sapiens GN=AK2 PE=1 SV=2	31042.9	0.974416	0.971321	0.89869	0.918917	0.613076	0.446002	0.393299	0.304757	0.136723	0.0630496	0.974416	0.872534	0.658807	0.689593	0.259298	0.212257	0.226774	0.141172	0.0644496	0.0417406	53.0799	-0.0553167	0	0.976012	47.5654	-0.0618104	0.025464	0.956725	Yes	Yes	Yes	Yes	7.7836	0	86	559	36	11	24	10	153967000	153074000	183312000	147667000	150686000	117264000
AK3	Q9UIJ7	GTP:AMP phosphotransferase AK3, mitochondrial OS=Homo sapiens GN=AK3 PE=1 SV=4	29216.2	0.974416	0.985669	0.971104	0.924954	0.695466	0.438365	0.318233	0.131687	0.0333514	0.0344281	0.974416	0.933973	0.777486	0.721433	0.331457	0.269181	0.196777	0.0791542	0.0397691	0.0398263	52.583	-0.0806578	0	0.991483	48.6927	-0.0714385	0.0128089	0.98157	Yes	Yes	Yes	Yes	7.75432	0	87	697	32	14	25	13	291800000	294268000	376275000	283646000	324428000	218363000
AK4	P27144	Adenylate kinase 4, mitochondrial OS=Homo sapiens GN=AK4 PE=1 SV=1	28574.5	0.974416	1.00886	0.963853	0.923085	0.548148	0.228848	0.0906296	0.0538882	0.0302063	0.0407581	0.974416	0.933035	0.71255	0.700961	0.207749	0.124763	0.0614252	0.0423523	0.0328857	0.0298642	50.3085	-0.140612	0.0419787	0.997998	47.4642	-0.0971111	0.00994983	0.971413	Yes	Yes	Yes	Yes	6.95967	0	72	319	11	7	10	7	109213000	112832000	139557000	105748000	95922800	42678900
AK6	A0A087WVD7|A0A087WY94|Q9Y3D8|Q9Y3D8-2	Adenylate kinase isoenzyme 6 OS=Homo sapiens GN=AK6 PE=1 SV=1|Adenylate kinase isoenzyme 6 OS=Homo sapiens GN=AK6 PE=1 SV=1|Adenylate kinase isoenzyme 6 OS=Homo sapiens GN=AK6 PE=1 SV=1|Isoform 2 of Adenylate kinase isoenzyme 6 OS=Homo sapiens GN=AK6	13567.9|5910.45|22511.6|22541.5	0.974416	0.900988	0.860337	0.884997	0.375339	0.222668	0.13686	0.0858824	0.0402684	0.0297979											49.3695	-0.125724	0.0619762	0.97354					Yes	No	Yes		6.15035	0.018032	24	24	1	1	1	1	9121300	8415220	10400200	8424180	5467110	3471510
AKAP1	Q92667	A-kinase anchor protein 1, mitochondrial OS=Homo sapiens GN=AKAP1 PE=1 SV=1	108333.0	0.974416	0.895444	0.726157	0.4872	0.237887	0.105332	0.0512813	0.035855	0.0194502	0.022781	0.974416	0.870009	0.813199	0.540166	0.233451	0.099779	0.053948	0.0384786	0.0220098	0.027289	46.5158	-0.0904411	0.0031983	0.998426	47.0551	-0.103615	0.0136254	0.992265	Yes	Yes	Yes	Yes	7.23114	0	93	1258	29	22	26	20	476196000	436301000	457211000	240832000	179540000	84988400
AKAP10	E7EMD6|O43572	A-kinase anchor protein 10, mitochondrial OS=Homo sapiens GN=AKAP10 PE=1 SV=3|A-kinase anchor protein 10, mitochondrial OS=Homo sapiens GN=AKAP10 PE=1 SV=2	77560.6|83852.6											0.974416	0.811785	0.691003	0.288543	0.21273	0.0760621	0.0710054	0.0204508	0.0244885	0					45.2124	-0.0902056	0.0051744	0.985794	No	Yes		Yes
AKAP11	Q9UKA4	A-kinase anchor protein 11 OS=Homo sapiens GN=AKAP11 PE=1 SV=1	246175.0											0.974416	0.937391	0.831613	0.729085	0.451343	0.216229	0.0994574	0.0565476	0.0309497	0.0349466					49.1462	-0.0849787	0	0.995675	No	Yes		Yes
AKAP12	Q02952|Q02952-2|Q02952-3	A-kinase anchor protein 12 OS=Homo sapiens GN=AKAP12 PE=1 SV=4|Isoform 2 of A-kinase anchor protein 12 OS=Homo sapiens GN=AKAP12|Isoform 3 of A-kinase anchor protein 12 OS=Homo sapiens GN=AKAP12	225853.0|215379.0|214680.0	0.974416	0.962083	0.817834	0.789026	0.633602	0.485818	0.359035	0.317028	0.285965	0.460531	0.974416	0.927097	0.818924	0.74791	0.556625	0.442823	0.32613	0.292632	0.306998	0.437331	52.2437	-0.0531169	0.324367	0.949831	50.945	-0.0571704	0.319102	0.961672	Yes	Yes	Yes	Yes	7.43669	0	114	1517	47	29	40	29	402761000	397536000	436678000	332247000	407786000	334592000
AKAP13	Q12802|Q12802-2|Q12802-4	A-kinase anchor protein 13 OS=Homo sapiens GN=AKAP13 PE=1 SV=2|Isoform 2 of A-kinase anchor protein 13 OS=Homo sapiens GN=AKAP13|Isoform 3 of A-kinase anchor protein 13 OS=Homo sapiens GN=AKAP13	354151.0|354503.0|351883.0	0.974416	0.954929	0.750282	0.503445	0.277799	0.154032	0.0862264	0.0649116	0.0388282	0.0534664	0.974416	0.957379	0.756284	0.507008	0.301266	0.205481	0.101809	0.0763034	0.0454516	0.0663929	46.9188	-0.0912973	0.0394837	0.999411	47.1304	-0.0845865	0.048735	0.998095	Yes	Yes	Yes	Yes	6.56513	0	73	760	20	15	16	14	181639000	177778000	180750000	95451100	81233400	48335000
AKAP17A	Q02040	A-kinase anchor protein 17A OS=Homo sapiens GN=AKAP17A PE=1 SV=2	95979.5	0.974416	0.854865	0.626636	0.319699	0.15754	0.08712	0.0519455	0.0350008	0.0271297	0.030913											45.0093	-0.0981186	0.0222016	0.998468					Yes	No	Yes		6.33492	0.00127644	41	226	7	6	6	6	104502000	91476500	86422500	34813400	25821100	15472200
AKAP2	Q9Y2D5-4|Q9Y2D5-6	Isoform 2 of A-kinase anchor protein 2 OS=Homo sapiens GN=AKAP2|Isoform 4 of A-kinase anchor protein 2 OS=Homo sapiens GN=AKAP2	138780.0|136825.0	0.974416	0.91967	0.810364	0.69058	0.526356	0.367133	0.260265	0.305177	0.286003	0.577849	0.974416	1.0221	0.872222	0.789164	0.483463	0.325662	0.284821	0.408509	0.410721	0.987902	49.6392	-0.0679705	0.348182	0.877869	50.5691	-0.125643	0.478614	0.572331	Yes	Yes	Yes	Yes	6.38337	0	69	295	8	6	4	4	18960900	17855800	20363600	13664700	15937400	11898300
AKAP7	F5GXD1|Q9P0M2	A-kinase anchor protein 7 isoform gamma OS=Homo sapiens GN=AKAP7 PE=1 SV=1|A-kinase anchor protein 7 isoform gamma OS=Homo sapiens GN=AKAP7 PE=1 SV=2	48534.9|47971.2	0.974416	1.01329	0.804833	0.733169	0.738612	0.3741	0.291948	0.169886	0.0710851	0.18181	0.974416	0.732222	0.748428	0.663082	0.398437	0.255088	0.153201	0.103415	0.0508797	0.0452886	51.606	-0.0605584	0.0510811	0.959614	48.0488	-0.0574799	0	0.96632	Yes	Yes	Yes	Yes	5.31458	0	62	97	2	2	1	1	1428150	1481820	1523330	1092710	1684480	913196
AKAP8	O43823	A-kinase anchor protein 8 OS=Homo sapiens GN=AKAP8 PE=1 SV=1	85339.5	0.974416	0.87836	0.723689	0.553296	0.334646	0.207341	0.124562	0.0778043	0.0531995	0.0620102	0.974416	0.923336	0.718976	0.534715	0.295288	0.164223	0.0636982	0.0357408	0.0304689	0.0463701	47.3171	-0.0692471	0.0192577	0.998274	47.0193	-0.0815814	0.00736019	0.998113	Yes	Yes	Yes	Yes	6.94739	0	71	385	12	9	11	9	191750000	172396000	184225000	111787000	103853000	69379700
AKAP8L	Q9ULX6	A-kinase anchor protein 8-like OS=Homo sapiens GN=AKAP8L PE=1 SV=3	81226.4	0.974416	0.916233	0.657406	0.416364	0.184408	0.105573	0.0674811	0.0434845	0.0215839	0.0261341	0.974416	0.868727	0.64033	0.388768	0.152989	0.0852784	0.0279612	0.0213967	0.00632756	0.00921974	45.7667	-0.0955492	0.0219462	0.999008	45.4058	-0.0949754	0	0.998452	Yes	Yes	Yes	Yes	6.91316	0	96	416	8	7	7	6	85563100	80290600	74398500	37545300	25849200	15885700
AKAP9	A0A0A0MRF6|Q99996|Q99996-2|Q99996-3|Q99996-5|Q99996-6	A-kinase anchor protein 9 OS=Homo sapiens GN=AKAP9 PE=1 SV=1|A-kinase anchor protein 9 OS=Homo sapiens GN=AKAP9 PE=1 SV=3|Isoform 2 of A-kinase anchor protein 9 OS=Homo sapiens GN=AKAP9|Isoform 3 of A-kinase anchor protein 9 OS=Homo sapiens GN=AKAP9|Isoform 5 of A-kinase anchor protein 9 OS=Homo sapiens GN=AKAP9|Isoform 6 of A-kinase anchor protein 9 OS=Homo sapiens GN=AKAP9	533009.0|533182.0|532446.0|531340.0|526470.0|534651.0	0.974416	0.998873	0.73583	0.384912	0.212988	0.132165	0.0656392	0.0544505	0.0367446	0.0427576	0.974416	0.882564	0.728825	0.379112	0.16092	0.0855433	0.0485025	0.0303914	0.0258732	0.022202	46.0901	-0.116015	0.0525668	0.996321	45.8166	-0.109074	0.0200891	0.996372	Yes	Yes	Yes	Yes	6.73911	0	71	933	38	24	20	18	224330000	229549000	218804000	90626700	76406600	50732000
AKR1A1	P14550	Alcohol dehydrogenase [NADP(+)] OS=Homo sapiens GN=AKR1A1 PE=1 SV=3	41475.2	0.974416	1.01028	0.92611	0.924785	0.639695	0.293994	0.0786151	0.0474288	0.0265301	0.0251269	0.974416	0.893242	0.749973	0.720735	0.315722	0.170877	0.0575408	0.0349788	0.0216978	0.030442	50.9851	-0.125249	0.0163893	0.997272	48.0987	-0.0872889	0	0.980526	Yes	Yes	Yes	Yes	7.51055	0	86	664	30	13	22	13	194390000	201084000	238718000	187324000	198357000	97623400
AKR1B1	P15121	Aldose reductase OS=Homo sapiens GN=AKR1B1 PE=1 SV=3	41958.7	0.974416	0.944275	0.944982	0.904465	0.699304	0.474623	0.300114	0.108467	0.0322829	0.0367027	0.974416	0.87854	0.783168	0.742791	0.423441	0.383296	0.252469	0.0725422	0.0323372	0.0377017	52.5876	-0.0806955	0	0.991949	49.6372	-0.0608625	0	0.974763	Yes	Yes	Yes	Yes	8.05821	0	54	331	26	9	22	9	379883000	367613000	475777000	358322000	423627000	307570000
AKR1B10	O60218	Aldo-keto reductase family 1 member B10 OS=Homo sapiens GN=AKR1B10 PE=1 SV=2	43787.3	0.974416	1.00534	0.968101	0.746415	0.702523	0.492062	0.243272	0.113474	0.0427803	0.042494	0.974416	0.909944	0.848329	0.744748	0.519171	0.490731	0.302605	0.107432	0.0288136	0.0191886	52.1298	-0.0740286	0	0.987409	50.9752	-0.0601299	0	0.974114	Yes	Yes	Yes	Yes	7.89672	0	109	711	38	15	28	15	282025000	289691000	361117000	219057000	315489000	235921000
AKR1C1	A0A0A0MT30|Q04828	Aldo-keto reductase family 1 member C1 OS=Homo sapiens GN=AKR1C1 PE=1 SV=1|Aldo-keto reductase family 1 member C1 OS=Homo sapiens GN=AKR1C1 PE=1 SV=1	43506.5|43179.4	0.974416	0.95477	0.80816	0.637207	0.15535	0.102006	0.0837139	0.0568017	0.0268376	0.0318593	0.974416	0.839665	0.635148	0.24114	0.0920749	0.0674161	0.0364539	0.0384086	0.0205406	0.0189885	47.3405	-0.135243	0.0385483	0.98666	44.6746	-0.117684	0.0196708	0.992574	Yes	Yes	Yes	Yes	8.01849	0	86	956	80	2	3	2	77654000	75919200	83172100	51638400	19264300	13539100
AKR1C2	B4DK69|P52895	Aldo-keto reductase family 1 member C2 OS=Homo sapiens GN=AKR1C2 PE=1 SV=1|Aldo-keto reductase family 1 member C2 OS=Homo sapiens GN=AKR1C2 PE=1 SV=3	39654.6|43069.4	0.974416	0.919768	0.790987	0.66334	0.374543	0.220229	0.13326	0.0548571	0.0493438	0.0455129	0.974416	0.837236	0.638577	0.24296	0.0938499	0.0308523	0.0172238	0.0187337	0.0138078	0	48.3976	-0.0765694	0.011297	0.995549	44.7086	-0.117287	4.1917e-05	0.993172	Yes	Yes	Yes	Yes	7.4076	0	86	695	63	1	2	1	22189900	20898900	23261700	15361000	13272000	8352820
AKR1C3	A0A0A0MSS8|P42330	Aldo-keto reductase family 1 member C3 OS=Homo sapiens GN=AKR1C3 PE=1 SV=1|Aldo-keto reductase family 1 member C3 OS=Homo sapiens GN=AKR1C3 PE=1 SV=4	43201.2|43187.2	0.974416	1.01082	0.911827	0.752245	0.375307	0.185894	0.0909847	0.0669768	0.0369729	0.0427038	0.974416	0.93166	0.741271	0.628619	0.216957	0.123605	0.0710155	0.0542756	0.0388177	0.0339202	48.9012	-0.118297	0.046002	0.998008	47.2378	-0.0980529	0.0224475	0.986959	Yes	Yes	Yes	Yes	7.23204	0	84	866	65	5	8	5	70676400	73216400	85378400	55556000	42344800	22440500
AKR1D1	P51857|P51857-2	3-oxo-5-beta-steroid 4-dehydrogenase OS=Homo sapiens GN=AKR1D1 PE=1 SV=1|Isoform 2 of 3-oxo-5-beta-steroid 4-dehydrogenase OS=Homo sapiens GN=AKR1D1	42966.1|37881.6	0.974416	1.07012	0.881268	0.716395	0.313701	0.177695	0.067017	0.0563558	0.0278974	0.0458132	0.974416	0.967557	0.734063	0.562062	0.284115	0.157933	0.0945113	0.0680148	0.058717	0.070719	48.4461	-0.122416	0.0419897	0.992779	47.1662	-0.0896382	0.0481105	0.996704	Yes	Yes	Yes	Yes	5.83922	0	79	215	10	5	2	2	17973200	19694800	20991800	13437100	9003680	5458890
AKR7A2	O43488	Aflatoxin B1 aldehyde reductase member 2 OS=Homo sapiens GN=AKR7A2 PE=1 SV=3	42999.0	0.974416	0.980972	0.907677	0.819185	0.580312	0.373656	0.123516	0.0733635	0.0541285	0.0599871	0.974416	0.900435	0.815211	0.705674	0.46171	0.345712	0.104406	0.0417945	0.0228836	0.0316081	50.8241	-0.0863475	0.0140103	0.996202	49.3602	-0.0730888	0	0.988363	Yes	Yes	Yes	Yes	7.21226	0	56	367	26	9	15	7	159432000	159875000	192013000	136040000	145849000	100614000
AKT1	P31749	RAC-alpha serine/threonine-protein kinase OS=Homo sapiens GN=AKT1 PE=1 SV=2	64299.8	0.974416	0.952098	0.871859	0.503769	0.284823	0.152457	0.0864973	0.0572597	0.0331212	0.0315856	0.974416	0.893486	0.734021	0.498374	0.215393	0.0995179	0.0484485	0.0298053	0.026769	0.0325893	47.3157	-0.108043	0.0432888	0.995721	46.519	-0.0952756	0.00947491	0.996735	Yes	Yes	Yes	Yes	6.5221	0	81	262	7	5	4	4	56448500	55033000	65224900	29676400	25674800	14709600
AKT1S1	Q96B36|Q96B36-3	Proline-rich AKT1 substrate 1 OS=Homo sapiens GN=AKT1S1 PE=1 SV=1|Isoform 3 of Proline-rich AKT1 substrate 1 OS=Homo sapiens GN=AKT1S1	28969.5|30847.4	0.974416	1.00099	0.828699	0.772375	0.514617	0.348149	0.254271	0.140747	0.107553	0.124922											50.3303	-0.0681415	0.0783304	0.991856					Yes	Yes	Yes	No	6.86506	0	61	142	4	3	4	3	65592100	67231000	72038300	52869900	53903100	39031900
AKT2	P31751	RAC-beta serine/threonine-protein kinase OS=Homo sapiens GN=AKT2 PE=1 SV=2	63236.3	0.974416	0.931528	0.77444	0.663872	0.414359	0.18948	0.0988147	0.0634129	0.0625289	0.0763501	0.974416	0.963971	0.875377	0.653278	0.42622	0.147729	0.063569	0.0508841	0.0324932	0.0567712	48.3863	-0.0795372	0.025533	0.993246	48.5836	-0.099599	0.0219393	0.996704	Yes	Yes	Yes	Yes	6.45068	0	66	186	5	4	3	3	57838500	55169800	59363900	40071000	38271200	18732000
AKTIP	H3BM79|Q9H8T0|Q9H8T0-2	AKT-interacting protein (Fragment) OS=Homo sapiens GN=AKTIP PE=1 SV=1|AKT-interacting protein OS=Homo sapiens GN=AKTIP PE=1 SV=1|Isoform 2 of AKT-interacting protein OS=Homo sapiens GN=AKTIP	31708.9|38950.2|39307.5											0.974416	0.919214	0.762713	0.627742	0.24926	0.130256	0.0500732	0.0328771	0.0170096	0.0154114					47.4324	-0.0954484	0	0.991631	No	Yes		Yes
ALAD	P13716|P13716-2	Delta-aminolevulinic acid dehydratase OS=Homo sapiens GN=ALAD PE=1 SV=1|Isoform 2 of Delta-aminolevulinic acid dehydratase OS=Homo sapiens GN=ALAD	39477.5|42558.1	0.974416	0.973187	0.859145	0.799871	0.588216	0.411115	0.320323	0.213743	0.219238	0.231935	0.974416	0.935857	0.825569	0.738885	0.702531	0.511969	0.44533	0.408268	0.369659	0.561065	51.279	-0.0634026	0.185827	0.992617	54.9729	-0.0419997	0.417575	0.921087	Yes	Yes	Yes	Yes	7.50437	0	102	446	20	9	15	9	97920000	97898300	111492000	81685500	91927300	68691600
ALAS1	P13196	5-aminolevulinate synthase, nonspecific, mitochondrial OS=Homo sapiens GN=ALAS1 PE=1 SV=2	80099.0											0.974416	0.860404	0.77442	0.586236	0.329698	0.18562	0.102179	0.0569841	0.0470942	0.0553278					47.5749	-0.0755274	0.0120859	0.993992	No	Yes		Yes
ALCAM	Q13740|Q13740-2	CD166 antigen OS=Homo sapiens GN=ALCAM PE=1 SV=2|Isoform 2 of CD166 antigen OS=Homo sapiens GN=ALCAM	76286.9|74850.2	0.974416	0.88843	0.797514	0.680474	0.557944	0.447832	0.31217	0.290501	0.215076	0.232534	0.974416	0.947634	0.84976	0.729834	0.641865	0.44718	0.33979	0.293414	0.246328	0.272523	51.0531	-0.044087	0.136046	0.996124	51.9026	-0.0503305	0.201094	0.993568	Yes	Yes	Yes	Yes	7.87171	0	111	1210	47	22	35	22	391473000	356073000	413974000	277113000	348999000	299988000
ALDH16A1	Q8IZ83	Aldehyde dehydrogenase family 16 member A1 OS=Homo sapiens GN=ALDH16A1 PE=1 SV=2	89079.2	0.974416	0.916109	0.815178	0.753465	0.600607	0.494303	0.394743	0.299821	0.280544	0.139824	0.974416	0.942151	0.812199	0.70295	0.529955	0.39681	0.293215	0.276147	0.201158	0.064383	52.8866	-0.0392449	0	0.994302	51.03	-0.0470214	0.00430406	0.992625	Yes	Yes	Yes	Yes	7.71406	0	84	741	32	15	24	15	293604000	275333000	317403000	230638000	281436000	248308000
ALDH18A1	P54886|P54886-2	Delta-1-pyrroline-5-carboxylate synthase OS=Homo sapiens GN=ALDH18A1 PE=1 SV=2|Isoform Short of Delta-1-pyrroline-5-carboxylate synthase OS=Homo sapiens GN=ALDH18A1	96697.0|96483.9	0.974416	0.929916	0.882505	0.730538	0.427651	0.227631	0.0742368	0.0460089	0.0296509	0.0311818	0.974416	0.959626	0.890909	0.75968	0.413258	0.227192	0.0838961	0.0564286	0.0332913	0.0454617	49.1505	-0.0936678	0.00644766	0.99675	49.1972	-0.101574	0.027461	0.997023	Yes	Yes	Yes	Yes	7.94722	0	105	1687	85	33	67	32	732516000	697960000	856357000	556509000	498013000	284683000
ALDH1A1	P00352	Retinal dehydrogenase 1 OS=Homo sapiens GN=ALDH1A1 PE=1 SV=2	64162.4	0.974416	0.933463	0.876205	0.682997	0.620553	0.492229	0.330018	0.299718	0.298623	0.27488	0.974416	0.920201	0.864749	0.74875	0.642568	0.536184	0.406832	0.389885	0.420101	0.272649	51.9271	-0.0478406	0.221828	0.990086	54.0625	-0.0377912	0.243084	0.985552	Yes	Yes	Yes	Yes	8.77059	0	120	1642	230	24	141	23	856246000	818892000	995179000	610013000	850431000	719357000
ALDH1B1	A0A0U1RQK9|P30837	Aldehyde dehydrogenase X, mitochondrial (Fragment) OS=Homo sapiens GN=ALDH1B1 PE=1 SV=1|Aldehyde dehydrogenase X, mitochondrial OS=Homo sapiens GN=ALDH1B1 PE=1 SV=3	15453.3|64730.4	0.974416	0.94141	0.856776	0.79277	0.60113	0.395401	0.10604	0.0483699	0.0242911	0.0268414	0.974416	0.960137	0.828528	0.746018	0.566515	0.38189	0.0857007	0.038274	0.0320104	0.0403633	50.7661	-0.0831709	0	0.988436	50.2479	-0.0785593	0	0.985821	Yes	Yes	Yes	Yes	8.51544	0	110	1257	81	21	46	20	575013000	554276000	652268000	478313000	551926000	388000000
ALDH1L1	O75891|O75891-3	Cytosolic 10-formyltetrahydrofolate dehydrogenase OS=Homo sapiens GN=ALDH1L1 PE=1 SV=2|Isoform 3 of Cytosolic 10-formyltetrahydrofolate dehydrogenase OS=Homo sapiens GN=ALDH1L1	113143.0|114066.0	0.974416	0.903793	0.771927	0.481472	0.261863	0.129239	0.0745692	0.0473848	0.0403956	0.0439532	0.974416	0.921262	0.810596	0.517088	0.294669	0.197786	0.0759851	0.0553276	0.044309	0.048565	46.7586	-0.0935718	0.0294549	0.998181	47.3054	-0.0888669	0.0335765	0.996877	Yes	Yes	Yes	Yes	6.89136	0	76	704	23	13	15	12	223025000	206239000	228033000	111940000	93299400	49152400
ALDH1L2	Q3SY69	Mitochondrial 10-formyltetrahydrofolate dehydrogenase OS=Homo sapiens GN=ALDH1L2 PE=1 SV=2	118636.0	0.974416	1.01946	0.834554	0.779605	0.450383	0.305583	0.187026	0.106142	0.079792	0.084966	0.974416	1.00079	0.838118	0.597841	0.399455	0.200766	0.10872	0.0725756	0.0778078	0.0361685	49.7198	-0.0803656	0.0623802	0.990948	48.2884	-0.0870246	0.0399327	0.99769	Yes	Yes	Yes	Yes	5.7638	0.00434928	33	183	9	3	2	2	14058600	14675800	15549400	11437900	10111200	7343000
ALDH2	P05091	Aldehyde dehydrogenase, mitochondrial OS=Homo sapiens GN=ALDH2 PE=1 SV=2	63504.5	0.974416	0.896172	0.864615	0.832985	0.605235	0.453463	0.212793	0.0674347	0.0279537	0.0291711	0.974416	0.910701	0.841593	0.730747	0.634641	0.444321	0.143917	0.0498662	0.0254658	0.0340865	51.3924	-0.0750177	0	0.983176	50.8585	-0.072842	0	0.977224	Yes	Yes	Yes	Yes	8.22136	0	111	1462	107	19	52	19	445129000	408145000	510676000	393587000	430550000	346277000
ALDH3A1	A8MYB8|C9JMC5|E9PNN6|P30838	Aldehyde dehydrogenase, dimeric NADP-preferring OS=Homo sapiens GN=ALDH3A1 PE=1 SV=1|Aldehyde dehydrogenase, dimeric NADP-preferring (Fragment) OS=Homo sapiens GN=ALDH3A1 PE=1 SV=1|Aldehyde dehydrogenase, dimeric NADP-preferring OS=Homo sapiens GN=ALDH3A1 PE=1 SV=1|Aldehyde dehydrogenase, dimeric NADP-preferring OS=Homo sapiens GN=ALDH3A1 PE=1 SV=3	49407.5|47005.1|49559.4|57178.6																													No	Yes		No
ALDH3A2	P51648|P51648-2	Fatty aldehyde dehydrogenase OS=Homo sapiens GN=ALDH3A2 PE=1 SV=1|Isoform 2 of Fatty aldehyde dehydrogenase OS=Homo sapiens GN=ALDH3A2	63518.9|67026.2	0.974416	0.792159	0.697147	0.529501	0.317794	0.134368	0.0600955	0.0336373	0.0206699	0.0202288	0.974416	0.92456	0.824823	0.603814	0.305849	0.12143	0.0458647	0.0303456	0.0161908	0.0214648	46.5903	-0.0723212	0	0.987533	47.7109	-0.100063	0.00198367	0.997641	Yes	Yes	Yes	Yes	7.67023	0	78	804	58	17	42	15	641346000	520342000	592648000	352779000	324381000	146038000
ALDH4A1	P30038	Delta-1-pyrroline-5-carboxylate dehydrogenase, mitochondrial OS=Homo sapiens GN=ALDH4A1 PE=1 SV=3	70386.6	0.974416	0.920386	0.820052	0.678616	0.398864	0.150023	0.0606274	0.0401168	0.0284026	0.0346938	0.974416	0.906307	0.787235	0.600615	0.362453	0.122039	0.0502869	0.037681	0.0340871	0.0351637	48.451	-0.091646	0	0.994324	47.75	-0.0877067	0	0.994599	Yes	Yes	Yes	Yes	8.26171	0	102	1250	78	23	65	23	831147000	783354000	902475000	588111000	529369000	213084000
ALDH5A1	P51649|P51649-2	Succinate-semialdehyde dehydrogenase, mitochondrial OS=Homo sapiens GN=ALDH5A1 PE=1 SV=2|Isoform 2 of Succinate-semialdehyde dehydrogenase, mitochondrial OS=Homo sapiens GN=ALDH5A1	64450.2|65888.0	0.974416	1.00541	0.879042	0.81185	0.662834	0.512936	0.453065	0.291799	0.0933009	0.0378425	0.974416	0.952575	0.830548	0.710774	0.55548	0.430504	0.329191	0.216283	0.0666049	0.0605239	53.3259	-0.0540135	0	0.977277	51.1351	-0.0530444	0	0.990648	Yes	Yes	Yes	Yes	7.99516	0	100	1020	51	19	34	17	381078000	394158000	443842000	323080000	404119000	334161000
ALDH6A1	Q02252|Q02252-2	Methylmalonate-semialdehyde dehydrogenase [acylating], mitochondrial OS=Homo sapiens GN=ALDH6A1 PE=1 SV=2|Isoform 2 of Methylmalonate-semialdehyde dehydrogenase [acylating], mitochondrial OS=Homo sapiens GN=ALDH6A1	66050.4|64210.3	0.974416	0.943998	0.856828	0.732762	0.353647	0.14431	0.0768138	0.0401387	0.0248922	0.0235962	0.974416	0.897363	0.794605	0.573669	0.248862	0.0964152	0.0414161	0.0289161	0.0176087	0.0350563	48.5946	-0.110529	0.0179048	0.994778	47.2172	-0.102526	0.00691063	0.994355	Yes	Yes	Yes	Yes	7.61487	0	101	665	30	15	25	14	426997000	412825000	484922000	329103000	241169000	105603000
ALDH7A1	P49419|P49419-2	Alpha-aminoadipic semialdehyde dehydrogenase OS=Homo sapiens GN=ALDH7A1 PE=1 SV=5|Isoform 2 of Alpha-aminoadipic semialdehyde dehydrogenase OS=Homo sapiens GN=ALDH7A1	65895.2|62261.2	0.974416	0.894629	0.829665	0.779547	0.601636	0.452627	0.194519	0.0486308	0.029347	0.028554	0.974416	0.9164	0.876181	0.754445	0.700666	0.453322	0.156671	0.0420509	0.0246434	0.0296463	50.9935	-0.0709838	0	0.977928	51.469	-0.080425	0	0.977056	Yes	Yes	Yes	Yes	8.2845	0	91	1026	81	18	61	18	785436000	718825000	863471000	639720000	754320000	607540000
ALDH9A1	P49189	4-trimethylaminobutyraldehyde dehydrogenase OS=Homo sapiens GN=ALDH9A1 PE=1 SV=3	60866.7	0.974416	0.931694	0.834267	0.685756	0.609472	0.479815	0.324017	0.204906	0.103535	0.0441714	0.974416	0.937313	0.833504	0.745856	0.587834	0.498665	0.338041	0.228284	0.0999471	0.0381554	51.4877	-0.0516748	0	0.989003	51.8367	-0.0522994	0	0.988959	Yes	Yes	Yes	Yes	7.89661	0	93	1005	58	20	36	20	373101000	355909000	412049000	266082000	362192000	304617000
ALDOA	P04075	Fructose-bisphosphate aldolase A OS=Homo sapiens GN=ALDOA PE=1 SV=2	45809.7	0.974416	1.02289	0.863083	0.913667	0.61523	0.483631	0.46885	0.415721	0.217049	0.108344	0.974416	0.941481	0.831862	0.750319	0.505031	0.422551	0.362545	0.328826	0.195657	0.0933323	54.2844	-0.0449401	0	0.956286	51.7563	-0.0439765	0.00547162	0.981996	Yes	Yes	Yes	Yes	9.19247	0	139	2447	376	30	216	30	1659320000	1742640000	1900040000	1586170000	1630380000	1371100000
ALDOC	P09972	Fructose-bisphosphate aldolase C OS=Homo sapiens GN=ALDOC PE=1 SV=2	44642.8	0.974416	0.921425	0.834471	0.739074	0.574382	0.452364	0.353277	0.347053	0.148864	0.0556989	0.974416	0.927088	0.861624	0.733802	0.574384	0.455912	0.378764	0.315671	0.17088	0.0632975	52.0236	-0.0456895	0	0.984326	52.1733	-0.0457873	0	0.989032	Yes	Yes	Yes	Yes	7.72931	0	134	1471	142	18	40	17	279438000	263427000	308962000	214665000	255950000	215402000
ALG1	Q9BT22|Q9BT22-2	Chitobiosyldiphosphodolichol beta-mannosyltransferase OS=Homo sapiens GN=ALG1 PE=1 SV=2|Isoform 2 of Chitobiosyldiphosphodolichol beta-mannosyltransferase OS=Homo sapiens GN=ALG1	57407.2|44375.9	0.974416	0.882308	0.881509	0.699668	0.520265	0.312566	0.111171	0.0400727	0.019535	0.0202867											49.6952	-0.0787402	0	0.989976					Yes	No	Yes		7.64834	0	64	264	10	6	9	6	113587000	102483000	132531000	82961100	94145100	60655700
ALG11	Q2TAA5	GDP-Man:Man(3)GlcNAc(2)-PP-Dol alpha-1,2-mannosyltransferase OS=Homo sapiens GN=ALG11 PE=1 SV=2	63058.9	0.974416	1.09288	0.894721	0.59398	0.518361	0.27689	0.0967089	0.0667873	0.0360576	0.0244618											49.3225	-0.0810625	0	0.980784					Yes	No	Yes		5.87106	0.0110329	28	28	2	1	1	1	3416130	3822910	4050770	2117550	2827770	1616750
ALG13	Q9NP73-2	Isoform 2 of Putative bifunctional UDP-N-acetylglucosamine transferase and deubiquitinase ALG13 OS=Homo sapiens GN=ALG13	21763.8	0.974416	0.967221	0.867226	0.725416	0.600392	0.381887	0.23294	0.119556	0.0459698	0.0354751	0.974416	0.923437	0.8169	0.668275	0.558921	0.367878	0.197216	0.114803	0.0453829	0.0443003	50.8298	-0.0665796	0	0.995812	50.0242	-0.062007	0	0.993922	Yes	Yes	Yes	Yes	6.43903	0	74	149	3	3	3	3	41618200	41219100	47833500	31506400	39902200	27165700
ALG14	Q96F25	UDP-N-acetylglucosamine transferase subunit ALG14 homolog OS=Homo sapiens GN=ALG14 PE=1 SV=1	26482.4	0.974416	0.908001	0.742366	0.483397	0.502911	0.43296	0.116343	0.093454	0.0296353	0.0198249	0.974416	0.998738	0.88316	0.724079	0.608949	0.418032	0.250654	0.151219	0.0500341	0.0454872	48.513	-0.0572793	0	0.959338	51.194	-0.0643621	0	0.994938	Yes	Yes	Yes	Yes	6.70351	0.00178253	39	71	3	2	2	2	31266400	29070600	30761800	15772900	25110000	23138200
ALG2	Q9H553	Alpha-1,3/1,6-mannosyltransferase ALG2 OS=Homo sapiens GN=ALG2 PE=1 SV=1	53016.3	0.974416	0.954351	0.81806	0.6326	0.498477	0.237029	0.107502	0.0656372	0.0387098	0.0364924	0.974416	1.00122	0.87756	0.758595	0.569426	0.281751	0.133989	0.0767436	0.0846884	0.0720479	48.9635	-0.0750696	0	0.995689	50.1452	-0.086056	0.0391899	0.995696	Yes	Yes	Yes	Yes	6.58688	0	63	197	9	3	7	3	49378300	48323000	53268600	32356500	39259100	19823900
ALG3	F8WE30|F8WF93|H7BZZ2|H7C0X4|Q92685	Dol-P-Man:Man(5)GlcNAc(2)-PP-Dol alpha-1,3-mannosyltransferase OS=Homo sapiens GN=ALG3 PE=1 SV=1|Dol-P-Man:Man(5)GlcNAc(2)-PP-Dol alpha-1,3-mannosyltransferase OS=Homo sapiens GN=ALG3 PE=1 SV=1|Dol-P-Man:Man(5)GlcNAc(2)-PP-Dol alpha-1,3-mannosyltransferase (Fragment) OS=Homo sapiens GN=ALG3 PE=1 SV=1|Dol-P-Man:Man(5)GlcNAc(2)-PP-Dol alpha-1,3-mannosyltransferase (Fragment) OS=Homo sapiens GN=ALG3…	12831.5|8075.38|12669.4|39044.0|53355.6	0.974416	0.812015	0.668475	0.599047	0.32392	0.249658	0.060805	0.0210928	0.0244224	0	0.974416	0.843887	0.809042	0.682426	0.50035	0.275541	0.0535302	0.0224855	0	0	47.0808	-0.0672847	0	0.979759	49.0488	-0.0785968	0	0.978433	Yes	Yes	Yes	Yes	6.49769	0	83	83	1	1	1	1	7434160	6181380	6586180	4647520	3845460	3172350
ALG5	Q9Y673|Q9Y673-2	Dolichyl-phosphate beta-glucosyltransferase OS=Homo sapiens GN=ALG5 PE=1 SV=1|Isoform 2 of Dolichyl-phosphate beta-glucosyltransferase OS=Homo sapiens GN=ALG5	43108.7|38716.3	0.974416	0.85106	0.781095	0.659181	0.536246	0.335563	0.0944272	0.0380649	0.0223592	0.0132134											49.2155	-0.068265	0	0.976523					Yes	No	Yes		6.73472	0	87	292	12	5	10	5	89804100	78126500	93244200	61562500	76909700	51387000
ALKBH1	H0YJF3	DNA oxidative demethylase ALKBH1 (Fragment) OS=Homo sapiens GN=ALKBH1 PE=1 SV=1	13938.6	0.974416	0.925693	0.833679	0.637605	0.458065	0.266497	0.172611	0.100953	0.0391259	0.040853	0.974416	0.986659	0.818413	0.593228	0.359473	0.232271	0.125601	0.0522634	0.0158594	0.0265666	49.0517	-0.0682117	0	0.998421	48.197	-0.0810394	0.00784037	0.996998	Yes	Yes	Yes	Yes	6.82086	0	58	145	4	3	4	3	22518000	21344500	24879700	14983400	16471600	10257100
ALKBH2	F5GZZ0|F5H5X2|Q6NS38|Q6NS38-2|S4R3T5	DNA oxidative demethylase ALKBH2 (Fragment) OS=Homo sapiens GN=ALKBH2 PE=1 SV=1|DNA oxidative demethylase ALKBH2 (Fragment) OS=Homo sapiens GN=ALKBH2 PE=1 SV=1|DNA oxidative demethylase ALKBH2 OS=Homo sapiens GN=ALKBH2 PE=1 SV=1|Isoform 2 of DNA oxidative demethylase ALKBH2 OS=Homo sapiens GN=ALKBH2|DNA oxidative demethylase ALKBH2 (Fragment) OS=Homo sapiens GN=ALKBH2 PE=1 SV=1	15255.1|18690.9|33371.1|19249.0|18545.8	0.974416	0.94519	0.975857	0.698738	0.564162	0.284748	0.175983	0.3177	0.218567	0.274897											49.7502	-0.0933033	0.234458	0.97145					Yes	No	Yes		6.1683	0.000205381	50	50	1	1	1	1	8266290	8000530	10690900	6027730	7447200	4023220
ALKBH3	E9PN35|E9PSA5|Q96Q83|Q96Q83-2	Alpha-ketoglutarate-dependent dioxygenase alkB homolog 3 OS=Homo sapiens GN=ALKBH3 PE=1 SV=1|Alpha-ketoglutarate-dependent dioxygenase alkB homolog 3 (Fragment) OS=Homo sapiens GN=ALKBH3 PE=1 SV=1|Alpha-ketoglutarate-dependent dioxygenase alkB homolog 3 OS=Homo sapiens GN=ALKBH3 PE=1 SV=1|Isoform 2 of Alpha-ketoglutarate-dependent dioxygenase alkB homolog 3 OS=Homo sapiens GN=ALKBH3	22132.0|29133.3|37019.4|21989.9	0.974416	1.01866	1.01257	0.796316	0.475816	0.338494	0.160131	0.2357	0.14805	0.158365	0.974416	0.920756	0.875071	0.716243	0.623568	0.328377	0.241123	0.165441	0.0761369	0.134195	49.8659	-0.108022	0.171867	0.989656	50.6866	-0.0643533	0.0503528	0.987654	Yes	Yes	Yes	Yes	5.71344	0.0194474	23	23	1	1	1	1	2085340	2175180	2798450	1732970	1584510	1206510
ALKBH4	Q9NXW9	Alpha-ketoglutarate-dependent dioxygenase alkB homolog 4 OS=Homo sapiens GN=ALKBH4 PE=1 SV=1	36562.9	0.974416	0	1.37204	1.15454	0	0	0	0	0	0											48.6775	-1.28404	0	0.604324					Yes	Yes	Yes	No	4.96029	0	65	65	1	1	1	1	110924	0	201702	133649	0	0
ALKBH5	Q6P6C2|Q6P6C2-1	RNA demethylase ALKBH5 OS=Homo sapiens GN=ALKBH5 PE=1 SV=2|Isoform 1 of RNA demethylase ALKBH5 OS=Homo sapiens GN=ALKBH5	50299.8|58635.7	0.974416	0.939387	0.820263	0.771388	0.494124	0.331048	0.299305	0.214549	0.186996	0.240105	0.974416	1.09537	0.813306	0.65496	0.359931	0.262053	0.188654	0.164485	0.13096	0.193801	50.0054	-0.0677659	0.190452	0.985309	48.2601	-0.0963779	0.160908	0.983169	Yes	Yes	Yes	Yes	7.19646	0	117	476	15	10	12	9	145074000	139458000	157428000	117264000	114646000	81737400
ALKBH6	E9PI76	Alpha-ketoglutarate-dependent dioxygenase alkB homolog 6 OS=Homo sapiens GN=ALKBH6 PE=1 SV=1	16270.8											0.974416	0.910826	0.721076	0.66492	0.280735	0.172729	0.163758	0.121886	0.0855088	0.18558					47.4964	-0.0844363	0.108009	0.971878	No	Yes		Yes
ALKBH7	Q9BT30	Alpha-ketoglutarate-dependent dioxygenase alkB homolog 7, mitochondrial OS=Homo sapiens GN=ALKBH7 PE=1 SV=1	25359.2																													Yes	Yes	No	No	6.3002	0	53	53	1	1	0	0	0	0	0	0	0	0
ALS2	Q96Q42	Alsin OS=Homo sapiens GN=ALS2 PE=1 SV=2	205509.0	0.974416	0.893301	0.838772	0.60829	0.332541	0.247265	0.155031	0.0378675	0.041902	0.0216854	0.974416	0.897258	0.652	0.55606	0.306729	0.133795	0.0628686	0.0196392	0.0379918	0.0269969	48.1961	-0.0757042	0.00396377	0.991218	46.7571	-0.0767987	0	0.991875	Yes	Yes	Yes	Yes	5.68933	0	86	143	2	2	2	2	8535810	7807850	9488660	5418560	4532830	3607530
ALYREF	Q86V81	THO complex subunit 4 OS=Homo sapiens GN=ALYREF PE=1 SV=3	29392.4	0.974416	0.908322	0.861423	0.828005	0.603802	0.424286	0.299561	0.371745	0.215623	0.169238	0.974416	0.861651	0.562038	0.598608	0.249538	0.140702	0.0914532	0.0707745	0.0534058	0.166414	52.1756	-0.0508443	0.130509	0.97771	46.1416	-0.0719401	0.055297	0.95692	Yes	Yes	Yes	Yes	6.59166	0	103	176	9	3	5	3	30336000	28215500	34633200	26213200	29266100	22022700
AMACR	D6RB81|Q9UHK6|Q9UHK6-5	Alpha-methylacyl-CoA racemase OS=Homo sapiens GN=AMACR PE=1 SV=1|Alpha-methylacyl-CoA racemase OS=Homo sapiens GN=AMACR PE=1 SV=2|Isoform 4 of Alpha-methylacyl-CoA racemase OS=Homo sapiens GN=AMACR	45345.1|47285.1|48987.0	0.974416	0.88861	0.794224	0.641199	0.383669	0.224597	0.120001	0.060983	0.0395292	0.0286931											48.3168	-0.0736061	0	0.996289					Yes	No	Yes		6.23117	0.00388645	34	86	3	3	1	1	14165100	12889000	14910000	9478510	8678660	5437820
AMBP	P02760	Protein AMBP OS=Homo sapiens GN=AMBP PE=1 SV=1	44011.3	0.974416	0.913387	0.830404	0.679332	0.586695	0.395245	0.211582	0.196928	0.119125	0.12035	0.974416	0.959942	0.838808	0.748828	0.574445	0.386636	0.209853	0.143255	0.121883	0.13652	50.591	-0.0543425	0.0221058	0.99417	50.6465	-0.0647524	0.0642308	0.994622	Yes	Yes	Yes	Yes	7.32841	0	90	603	18	10	17	10	151347000	141310000	166342000	106012000	141077000	101648000
AMBRA1	A0A075B6T1|H0YE34|Q9C0C7|Q9C0C7-2|Q9C0C7-3|Q9C0C7-4|Q9C0C7-5	Activating molecule in BECN1-regulated autophagy protein 1 OS=Homo sapiens GN=AMBRA1 PE=1 SV=1|Activating molecule in BECN1-regulated autophagy protein 1 (Fragment) OS=Homo sapiens GN=AMBRA1 PE=1 SV=1|Activating molecule in BECN1-regulated autophagy protein 1 OS=Homo sapiens GN=AMBRA1 PE=1 SV=2|Isoform 2 of Activating molecule in BECN1-regulated autophagy protein 1 OS=Homo sapiens GN=AMBRA1|Isofo…	132839.0|27085.3|146025.0|139050.0|142788.0|136076.0|146161.0											0.974416	0.979557	0.664911	0.443097	0.284763	0.175449	0.0832163	0.0517404	0.0454613	0.0438645					46.3878	-0.085111	0.0375339	0.994004	No	Yes		Yes
AMD1	B4DZ60|P17707|P17707-2|Q5VXN5	S-adenosylmethionine decarboxylase proenzyme OS=Homo sapiens GN=AMD1 PE=1 SV=1|S-adenosylmethionine decarboxylase proenzyme OS=Homo sapiens GN=AMD1 PE=1 SV=2|Isoform 2 of S-adenosylmethionine decarboxylase proenzyme OS=Homo sapiens GN=AMD1|S-adenosylmethionine decarboxylase proenzyme OS=Homo sapiens GN=AMD1 PE=1 SV=1	27369.9|43526.4|24036.1|34714.9											0.974416	0.893915	0.906107	0.803996	0.627023	0.425988	0.241773	0.195574	0.176663	0.250716					51.3394	-0.0712729	0.169177	0.981126	No	Yes		Yes
AMDHD1	Q96NU7	Probable imidazolonepropionase OS=Homo sapiens GN=AMDHD1 PE=1 SV=2	51866.3	0.974416	0.941169	0.823968	0.755223	0.607833	0.50232	0.339588	0.14639	0.0591489	0.0569418	0.974416	0.934259	0.816223	0.73135	0.613495	0.480167	0.254483	0.109326	0.0543873	0.0663534	51.7321	-0.0566323	0	0.98108	51.2027	-0.0600408	0	0.983199	Yes	Yes	Yes	Yes	6.54119	0	64	235	7	5	7	5	64091300	61676500	69988100	50387900	61903100	54927100
AMDHD2	Q9Y303|Q9Y303-2|Q9Y303-3	N-acetylglucosamine-6-phosphate deacetylase OS=Homo sapiens GN=AMDHD2 PE=1 SV=2|Isoform 2 of N-acetylglucosamine-6-phosphate deacetylase OS=Homo sapiens GN=AMDHD2|Isoform 3 of N-acetylglucosamine-6-phosphate deacetylase OS=Homo sapiens GN=AMDHD2	45953.0|49287.6|67044.8	0.974416	0.927744	0.82599	0.75485	0.620735	0.486575	0.345638	0.206505	0.0516993	0.056379	0.974416	0.909209	0.803161	0.663569	0.573282	0.458349	0.253443	0.118476	0.0420254	0.0599705	51.8616	-0.0545977	0	0.983747	50.4939	-0.0561713	0	0.981886	Yes	Yes	Yes	Yes	6.68885	0.000573285	45	198	8	6	7	5	79630800	75599500	87312200	63162900	79378200	66243300
AMFR	H3BRK9|Q9UKV5	E3 ubiquitin-protein ligase AMFR (Fragment) OS=Homo sapiens GN=AMFR PE=1 SV=1|E3 ubiquitin-protein ligase AMFR OS=Homo sapiens GN=AMFR PE=1 SV=2	33548.5|76726.3	0.974416	0.851694	0.772335	0.68236	0.387179	0.174042	0.102417	0.0794414	0.0391118	0.0476829	0.974416	0.724937	0.566603	0.545706	0.359999	0.229119	0	0	0	0	48.2554	-0.0744464	0	0.985121	45.9312	-0.0626303	0	0.952798	Yes	Yes	Yes	Yes	6.41395	0.000746129	43	80	3	2	3	2	44572500	38872200	45623700	31740200	27558600	13259400
AMMECR1L	Q6DCA0	AMMECR1-like protein OS=Homo sapiens GN=AMMECR1L PE=1 SV=1	39172.5											0.974416	0.823594	0.512079	0.275707	0.183098	0.127876	0	0	0	0					44.2845	-0.0880638	0	0.994344	No	Yes		Yes
AMN	Q9BXJ7	Protein amnionless OS=Homo sapiens GN=AMN PE=1 SV=2	49382.3	0.974416	0.844467	0.755735	0.574614	0.557187	0.316243	0.124932	0.105267	0.0792431	0.0491685	0.974416	0.931087	0.840285	0.74049	0.601348	0.339774	0.16316	0.0983389	0.0729721	0.0288641	48.8182	-0.0571958	0	0.979269	50.4637	-0.0703412	0	0.993626	Yes	Yes	Yes	Yes	5.90885	0	66	239	5	5	4	4	10508400	9125320	10525100	6301470	9350100	5680160
AMPD2	H0Y360|Q01433|Q01433-2	AMP deaminase 2 (Fragment) OS=Homo sapiens GN=AMPD2 PE=1 SV=1|AMP deaminase 2 OS=Homo sapiens GN=AMPD2 PE=1 SV=2|Isoform Ex1A-2-3 of AMP deaminase 2 OS=Homo sapiens GN=AMPD2	108358.0|110818.0|100717.0	0.974416	0.88162	0.772561	0.724807	0.580852	0.468687	0.316059	0.174524	0.0605239	0.0435286	0.974416	0.925414	0.799068	0.697783	0.598234	0.44953	0.314099	0.169928	0.0506251	0.031465	51.0088	-0.0519424	0	0.978293	51.0264	-0.0545884	0	0.983495	Yes	Yes	Yes	Yes	7.53939	0	79	706	39	18	28	17	347891000	314327000	356414000	262786000	322508000	278599000
AMT	P48728|P48728-2|P48728-3	Aminomethyltransferase, mitochondrial OS=Homo sapiens GN=AMT PE=1 SV=1|Isoform 2 of Aminomethyltransferase, mitochondrial OS=Homo sapiens GN=AMT|Isoform 3 of Aminomethyltransferase, mitochondrial OS=Homo sapiens GN=AMT	48383.6|41589.3|43421.2	0.974416	0.937442	0.840138	0.652376	0.458352	0.256321	0.123749	0.0736709	0.0388437	0.0429119	0.974416	0.948636	0.778182	0.641164	0.414724	0.215398	0.0716078	0.0456624	0.0300567	0.0368682	49.0173	-0.0746255	0	0.998862	48.3853	-0.0792321	0	0.996548	Yes	Yes	Yes	Yes	6.88403	0.000397614	48	251	16	8	9	6	80277500	77072200	89564600	54634500	58571400	35021400
AMZ2	J3KRD0|J3KRS2|J3KS38|J3KSH1|J3QLK6|Q86W34	Archaemetzincin-2 (Fragment) OS=Homo sapiens GN=AMZ2 PE=1 SV=1|Archaemetzincin-2 OS=Homo sapiens GN=AMZ2 PE=1 SV=1|Archaemetzincin-2 (Fragment) OS=Homo sapiens GN=AMZ2 PE=1 SV=1|Archaemetzincin-2 (Fragment) OS=Homo sapiens GN=AMZ2 PE=1 SV=1|Archaemetzincin-2 (Fragment) OS=Homo sapiens GN=AMZ2 PE=1 SV=1|Archaemetzincin-2 OS=Homo sapiens GN=AMZ2 PE=1 SV=2	32944.7|26040.8|25638.7|25482.6|26637.2|47994.6											0.974416	0.898996	0.799021	0.631448	0.335896	0.18187	0.0891522	0.0579644	0.0396795	0.0557113					47.9429	-0.0843126	0.0198608	0.995034	No	Yes		Yes
ANAPC1	Q9H1A4	Anaphase-promoting complex subunit 1 OS=Homo sapiens GN=ANAPC1 PE=1 SV=1	236632.0	0.974416	0.885172	0.758232	0.613446	0.384212	0.196975	0.0893678	0.0559953	0.0314481	0.0360136	0.974416	0.913178	0.70647	0.52397	0.327766	0.146704	0.0433973	0.0342889	0.0269076	0.0350667	47.9297	-0.0739371	0	0.995847	46.9737	-0.0798897	0	0.997163	Yes	Yes	Yes	Yes	6.78109	0	60	332	12	8	9	7	112693000	102249000	113181000	71832200	68966400	37802500
ANAPC10	D6R9Q5|D6RA92|D6RD74|Q9UM13	Anaphase-promoting complex subunit 10 (Fragment) OS=Homo sapiens GN=ANAPC10 PE=1 SV=1|Anaphase-promoting complex subunit 10 (Fragment) OS=Homo sapiens GN=ANAPC10 PE=1 SV=1|Anaphase-promoting complex subunit 10 OS=Homo sapiens GN=ANAPC10 PE=1 SV=1|Anaphase-promoting complex subunit 10 OS=Homo sapiens GN=ANAPC10 PE=1 SV=1	14056.3|20435.8|15927.2|23930.6	0.974416	0.998921	0.831762	0.725619	0.398038	0.241965	0.100685	0.0617685	0.0346717	0.0701538	0.974416	0.819858	0.744899	0.548913	0.266582	0.140419	0.0642021	0.0318737	0.0251825	0.0405142	48.9403	-0.0903279	0.031697	0.994551	46.8599	-0.0792779	0	0.988497	Yes	Yes	Yes	Yes	6.61129	0.00194004	38	71	2	2	1	1	8118220	8303920	8949050	6147490	5160160	3357500
ANAPC15	F5GXB9|F5H2T3|F5H3R3|F5H6E4|F8WDQ6|G5EA39|P60006|P60006-2	Anaphase-promoting complex subunit 15 (Fragment) OS=Homo sapiens GN=ANAPC15 PE=1 SV=7|Anaphase-promoting complex subunit 15 (Fragment) OS=Homo sapiens GN=ANAPC15 PE=1 SV=1|Anaphase-promoting complex subunit 15 OS=Homo sapiens GN=ANAPC15 PE=1 SV=1|Anaphase-promoting complex subunit 15 (Fragment) OS=Homo sapiens GN=ANAPC15 PE=1 SV=7|Anaphase-promoting complex subunit 15 (Fragment) OS=Homo sapiens G…	5430.64|8140.01|13327.7|15242.7|11391.2|23962.1|14787.3|15222.5																													No	Yes		No
ANAPC2	Q9UJX6|Q9UJX6-2	Anaphase-promoting complex subunit 2 OS=Homo sapiens GN=ANAPC2 PE=1 SV=1|Isoform 2 of Anaphase-promoting complex subunit 2 OS=Homo sapiens GN=ANAPC2	101270.0|100911.0	0.974416	0.865186	0.716458	0.517972	0.342621	0.179354	0.0795665	0.0667005	0.0377804	0.0386623	0.974416	1.11408	1.008	0.710602	0.443007	0.213644	0.0790645	0.0435369	0.0373717	0.0516072	47.0397	-0.0707741	0	0.998186	49.2397	-0.116264	0.040129	0.987016	Yes	Yes	Yes	Yes	6.87428	0.00258978	36	180	7	6	6	6	158677000	140615000	151018000	85574600	86870700	48643800
ANAPC4	Q9UJX5|Q9UJX5-3	Anaphase-promoting complex subunit 4 OS=Homo sapiens GN=ANAPC4 PE=1 SV=2|Isoform 3 of Anaphase-promoting complex subunit 4 OS=Homo sapiens GN=ANAPC4	104543.0|104642.0	0.974416	0.91192	0.780438	0.686698	0.4294	0.288986	0.0806629	0.0479761	0.0269425	0.0249377	0.974416	0.883303	0.755689	0.63175	0.43269	0.323366	0.0656258	0.0493117	0.0277089	0.0295403	48.825	-0.0745401	0	0.991575	48.4909	-0.068382	0	0.986194	Yes	Yes	Yes	Yes	6.31893	0	58	146	5	3	5	3	64913500	60534300	67203200	46518900	44450400	32063800
ANAPC5	F5H0F9|Q9UJX4	Anaphase-promoting complex subunit 5 OS=Homo sapiens GN=ANAPC5 PE=1 SV=1|Anaphase-promoting complex subunit 5 OS=Homo sapiens GN=ANAPC5 PE=1 SV=2	94618.6|96019.4	0.974416	0.872953	0.80561	0.646982	0.445414	0.22644	0.104683	0.0517085	0.0367742	0.0489061											48.6021	-0.0734823	0	0.992783					Yes	No	Yes		6.46579	0	72	313	8	7	7	7	92070400	82302800	98302000	62264100	65488400	35607500
ANAPC7	Q9UJX3|Q9UJX3-2	Anaphase-promoting complex subunit 7 OS=Homo sapiens GN=ANAPC7 PE=1 SV=4|Isoform 2 of Anaphase-promoting complex subunit 7 OS=Homo sapiens GN=ANAPC7	75689.9|68153.7	0.974416	0.891688	0.727008	0.57744	0.408818	0.20896	0.0920707	0.0490297	0.0262988	0.0300158	0.974416	1.00427	0.821248	0.620727	0.457148	0.234688	0.11249	0.078067	0.0452154	0.0470871	47.7513	-0.0704454	0	0.995644	48.7665	-0.0781162	0.0149658	0.996483	Yes	Yes	Yes	Yes	6.99321	0	70	568	27	13	16	12	198605000	181212000	191306000	119479000	129646000	70859100
ANGEL2	Q5VTE6|Q5VTE6-2	Protein angel homolog 2 OS=Homo sapiens GN=ANGEL2 PE=2 SV=1|Isoform 2 of Protein angel homolog 2 OS=Homo sapiens GN=ANGEL2	70085.2|47060.8											0.974416	0.937466	0.70299	0.482143	0.250703	0.117637	0.0584487	0.0341668	0.00534809	0.0325638					46.5176	-0.0898858	0.00603202	0.998856	No	Yes		Yes
ANK1	P16157-12|P16157-13|P16157-14|P16157-15|P16157-16|P16157-3|P16157-7	Isoform Er11 of Ankyrin-1 OS=Homo sapiens GN=ANK1|Isoform Er12 of Ankyrin-1 OS=Homo sapiens GN=ANK1|Isoform Er13 of Ankyrin-1 OS=Homo sapiens GN=ANK1|Isoform Er14 of Ankyrin-1 OS=Homo sapiens GN=ANK1|Isoform Er15 of Ankyrin-1 OS=Homo sapiens GN=ANK1|Isoform Er5 of Ankyrin-1 OS=Homo sapiens GN=ANK1|Isoform Er6 of Ankyrin-1 OS=Homo sapiens GN=ANK1	231037.0|212751.0|240138.0|221852.0|225003.0|227720.0|209435.0	0.974416	0.960852	0.950905	0.677183	0.63446	0.547358	0.295191	0.102967	0.177703	0.155475											51.9474	-0.0572973	0.0531921	0.961811					Yes	Yes	Yes	No	7.0556	0.00434928	33	62	3	1	1	1	11262800	11081300	14193800	7959400	11411100	10537100
ANK2	I6L894|Q01484|Q01484-2|Q01484-5	Ankyrin-2 OS=Homo sapiens GN=ANK2 PE=1 SV=1|Ankyrin-2 OS=Homo sapiens GN=ANK2 PE=1 SV=4|Isoform 2 of Ankyrin-2 OS=Homo sapiens GN=ANK2|Isoform 4 of Ankyrin-2 OS=Homo sapiens GN=ANK2	495748.0|499665.0|231613.0|229711.0	0.974416	0.898678	0.777828	0.745799	0.554523	0.342098	0.154301	0.0908068	0.0516088	0.060063	0.974416	0.905156	0.837124	0.687202	0.487388	0.271761	0.095918	0.070468	0.0444606	0.0628073	50.0014	-0.0658538	0	0.986461	49.2682	-0.0748883	0	0.994005	Yes	Yes	Yes	Yes	6.56927	0	77	315	8	6	6	6	69668800	64229900	71899600	54283300	61693000	40737300
ANKFY1	Q9P2R3|Q9P2R3-2|Q9P2R3-4	Rabankyrin-5 OS=Homo sapiens GN=ANKFY1 PE=1 SV=2|Isoform 2 of Rabankyrin-5 OS=Homo sapiens GN=ANKFY1|Isoform 4 of Rabankyrin-5 OS=Homo sapiens GN=ANKFY1	141831.0|141918.0|146708.0	0.974416	0.909748	0.772244	0.388325	0.197923	0.101542	0.0645091	0.0781155	0.0273221	0.0347875	0.974416	0.902149	0.761528	0.398939	0.170322	0.0970598	0.0481147	0.036004	0.0278429	0.0296288	46.1256	-0.115236	0.0449328	0.995613	46.0831	-0.115132	0.0282335	0.996748	Yes	Yes	Yes	Yes	6.90528	0	103	661	18	15	17	14	252080000	234821000	257832000	102273000	79341700	43364800
ANKHD1	D6RHC4|E9PDP5|Q8IWZ3|Q8IWZ3-4|Q8IWZ3-6	Ankyrin repeat and KH domain-containing protein 1 (Fragment) OS=Homo sapiens GN=ANKHD1 PE=1 SV=1|Ankyrin repeat and KH domain-containing protein 1 (Fragment) OS=Homo sapiens GN=ANKHD1 PE=1 SV=1|Ankyrin repeat and KH domain-containing protein 1 OS=Homo sapiens GN=ANKHD1 PE=1 SV=1|Isoform 4 of Ankyrin repeat and KH domain-containing protein 1 OS=Homo sapiens GN=ANKHD1|Isoform 6 of Ankyrin repeat an…	39905.8|188289.0|299703.0|299600.0|308160.0	0.974416	0.8927	0.526072	0.332769	0.139252	0.0821423	0.0451389	0.0290778	0.0153757	0.0168561	0.974416	0.80459	0.510666	0.228452	0.0900854	0.0490086	0.0243201	0.0146385	0.0109695	0.013215	44.6359	-0.0989228	0.0171653	0.997279	43.8736	-0.104693	0.00474032	0.998728	Yes	Yes	Yes	Yes	6.80352	0	86	921	29	11	13	11	255815000	233684000	177818000	88113300	56541100	35219700
ANKLE2	Q86XL3	Ankyrin repeat and LEM domain-containing protein 2 OS=Homo sapiens GN=ANKLE2 PE=1 SV=4	117509.0	0.974416	1.03457	0.766359	0.69687	0.343814	0.208241	0.140038	0.0823015	0.0431453	0.0444541	0.974416	1.06225	0.77085	0.589593	0.524236	0.238011	0.0755568	0.111289	0	0	48.3871	-0.0865431	0.0378918	0.986784	48.8283	-0.0756693	0	0.977609	Yes	Yes	Yes	Yes	5.86366	0.00388645	34	113	12	2	2	2	10706100	11341700	10873800	7785980	5878070	3810680
ANKMY2	G3V0G5|Q8IV38	Ankyrin repeat and MYND domain containing 2, isoform CRA_c OS=Homo sapiens GN=ANKMY2 PE=1 SV=1|Ankyrin repeat and MYND domain-containing protein 2 OS=Homo sapiens GN=ANKMY2 PE=1 SV=1	45548.4|59688.7	0.974416	0.95834	0.846944	0.769163	0.393064	0.106696	0.0430831	0.0277596	0.0178743	0.0221924	0.974416	0.975159	0.897539	0.636566	0.396452	0.0971886	0.0572676	0.0362846	0.038169	0.0471401	48.8331	-0.12133	0.00577818	0.992381	48.3353	-0.112159	0.0232781	0.995864	Yes	Yes	Yes	Yes	6.26328	0	97	249	4	4	3	3	32315400	31711600	36272600	25939200	20283900	5893310
ANKRD11	Q6UB99	Ankyrin repeat domain-containing protein 11 OS=Homo sapiens GN=ANKRD11 PE=1 SV=3	373632.0																													Yes	No	No		5.7057	0.0159624	25	25	1	1	0	0	0	0	0	0	0	0
ANKRD13A	Q8IZ07	Ankyrin repeat domain-containing protein 13A OS=Homo sapiens GN=ANKRD13A PE=1 SV=3	74392.5	0.974416	0.858787	0.83801	0.71205	0.395014	0.165587	0.0998317	0.0565135	0.0321977	0.0274384	0.974416	1.02486	0.777105	0.634965	0.428247	0.287686	0.149752	0.103957	0.0955729	0.138458	48.6514	-0.0877031	0.00383026	0.986418	48.6357	-0.0753313	0.0850875	0.990445	Yes	Yes	Yes	Yes	5.62318	0.000587774	47	147	4	4	3	3	29486700	25929900	32748600	21911100	18600100	8345560
ANKRD13C	Q8N6S4|Q8N6S4-2	Ankyrin repeat domain-containing protein 13C OS=Homo sapiens GN=ANKRD13C PE=2 SV=2|Isoform 2 of Ankyrin repeat domain-containing protein 13C OS=Homo sapiens GN=ANKRD13C	69429.2|65100.9	0.974416	1.17864	0.904191	0.955642	0.511877	0.291422	0.0915486	0.037036	0.059931	0											50.4416	-0.124014	0.0281545	0.971857					Yes	No	Yes		5.03545	0.000746129	43	43	1	1	1	1	892413	1077050	1069410	889999	729473	444520
ANKRD17	O75179|O75179-2	Ankyrin repeat domain-containing protein 17 OS=Homo sapiens GN=ANKRD17 PE=1 SV=3|Isoform 2 of Ankyrin repeat domain-containing protein 17 OS=Homo sapiens GN=ANKRD17	305074.0|305002.0	0.974416	0.916602	0.703953	0.444343	0.181451	0.0915723	0.049019	0.0294082	0.0189519	0.0224908	0.974416	0.900406	0.780846	0.563216	0.289991	0.117909	0.0528482	0.0592957	0.0546198	0.0631815	46.0926	-0.100774	0.0121647	0.998763	47.2371	-0.0941748	0.0311345	0.995061	Yes	Yes	Yes	Yes	6.76643	0	104	1087	30	13	12	12	184221000	172894000	171897000	85377100	53207700	29175200
ANKRD20A12P	Q8NF67	Putative ankyrin repeat domain-containing protein 20A12 pseudogene OS=Homo sapiens GN=ANKRD20A12P PE=5 SV=3	39055.1																													Yes	No	No		5.42003	0.0224133	22	43	3	1	0	0	0	0	0	0	0	0
ANKRD28	O15084|O15084-1|O15084-4	Serine/threonine-protein phosphatase 6 regulatory ankyrin repeat subunit A OS=Homo sapiens GN=ANKRD28 PE=1 SV=5|Isoform 3 of Serine/threonine-protein phosphatase 6 regulatory ankyrin repeat subunit A OS=Homo sapiens GN=ANKRD28|Isoform 4 of Serine/threonine-protein phosphatase 6 regulatory ankyrin repeat subunit A OS=Homo sapiens GN=ANKRD28	125376.0|129237.0|128818.0	0.974416	0.900433	0.795974	0.588423	0.485606	0.284558	0.0818012	0.0554262	0.0315274	0.0365846	0.974416	0.922054	0.796583	0.682588	0.439015	0.246948	0.0872475	0.0490041	0.0275791	0.0284774	48.6215	-0.0696806	0	0.990301	48.8142	-0.0778232	0	0.995301	Yes	Yes	Yes	Yes	6.70356	0	86	382	12	6	10	6	112716000	103877000	118568000	68927400	87175800	54494900
ANKRD30BL	A7E2S9|A7E2S9-2	Putative ankyrin repeat domain-containing protein 30B-like OS=Homo sapiens GN=ANKRD30BL PE=2 SV=3|Isoform 2 of Putative ankyrin repeat domain-containing protein 30B-like OS=Homo sapiens GN=ANKRD30BL	33456.9|32219.2											0.974416	1.23823	0.983292	0.476397	0.281362	0.115167	0.052458	0.0271617	0.0254407	0.0462861					47.266	-0.156498	0.0532321	0.958916	No	Yes		Yes
ANKRD40	Q6AI12	Ankyrin repeat domain-containing protein 40 OS=Homo sapiens GN=ANKRD40 PE=1 SV=2	45357.6											0.974416	0.971682	0.777959	0.602533	0.272826	0.132561	0.0614421	0.0412411	0.021737	0.0410692					47.4785	-0.0995197	0.018232	0.99655	No	Yes		Yes
ANKRD46	E5RFM7|E5RHV2|E5RI04|E5RI20|J3KP26|Q86W74|Q86W74-2	Ankyrin repeat domain-containing protein 46 (Fragment) OS=Homo sapiens GN=ANKRD46 PE=1 SV=1|Ankyrin repeat domain-containing protein 46 (Fragment) OS=Homo sapiens GN=ANKRD46 PE=1 SV=1|Ankyrin repeat domain-containing protein 46 OS=Homo sapiens GN=ANKRD46 PE=1 SV=1|Ankyrin repeat domain-containing protein 46 (Fragment) OS=Homo sapiens GN=ANKRD46 PE=1 SV=7|Ankyrin repeat domain-containing protein 4…	12147.2|9557.81|20317.4|10025.0|23525.1|27782.6|27146.2	0.974416	0.871987	0.786173	0.485998	0.632187	0.383513	0.0934125	0.0807443	0.0362926	0.0370906	0.974416	0.869685	0.742096	0.6461	0.562007	0.363499	0.156999	0.0711308	0.030181	0.0267984	49.0133	-0.0588692	0	0.939997	49.3615	-0.0604954	0	0.97754	Yes	Yes	Yes	Yes	6.77827	0	63	63	2	1	2	1	22996500	20533300	23960400	11663400	23215900	15074600
ANKRD52	Q8NB46	Serine/threonine-protein phosphatase 6 regulatory ankyrin repeat subunit C OS=Homo sapiens GN=ANKRD52 PE=1 SV=3	125766.0	0.974416	0.963654	0.906862	0.65366	0.333322	0.214509	0.0950787	0.080368	0.0305298	0.0467092	0.974416	0.900862	0.733784	0.510471	0.262942	0.135382	0.0522373	0.0257842	0.036282	0.0237154	48.3839	-0.103605	0.0474615	0.996588	46.7787	-0.0864115	0.00236418	0.998469	Yes	Yes	Yes	Yes	5.35491	0.00607753	31	85	5	2	3	2	2618310	2583640	3146860	1786080	1393680	959998
ANKRD54	D3YTC9|Q6NXT1	Ankyrin repeat domain-containing protein 54 OS=Homo sapiens GN=ANKRD54 PE=1 SV=1|Ankyrin repeat domain-containing protein 54 OS=Homo sapiens GN=ANKRD54 PE=1 SV=2	32963.9|34947.0	0.974416	0.87663	0.802282	0.718204	0.409192	0.28384	0.150119	0.0911972	0.0597971	0.0739386											49.0206	-0.0686425	0.013367	0.988685					Yes	No	Yes		6.64543	0	54	114	4	3	3	3	51453700	46187300	54709200	38564900	33621900	24962800
ANKS1A	Q92625	Ankyrin repeat and SAM domain-containing protein 1A OS=Homo sapiens GN=ANKS1A PE=1 SV=4	139126.0	0.974416	1.0023	0.761401	0.521896	0.316295	0.173567	0.137125	0.0994738	0.0484616	0.0646937	0.974416	0.917816	0.633192	0.350573	0.183448	0.103261	0.0532658	0.0376627	0.021638	0.0442598	47.2497	-0.0895153	0.0651141	0.995892	45.3554	-0.101278	0.0311108	0.999276	Yes	Yes	Yes	Yes	5.92428	0	63	174	5	3	3	2	16773200	17214900	16925700	9135450	8472030	4976090
ANKS1B	Q7Z6G8	Ankyrin repeat and sterile alpha motif domain-containing protein 1B OS=Homo sapiens GN=ANKS1B PE=1 SV=2	156422.0																													Yes	No	No			0	63	85	3	1	0	0	0	0	0	0	0	0
ANKZF1	B8ZZS4|Q9H8Y5	Ankyrin repeat and zinc finger domain-containing protein 1 OS=Homo sapiens GN=ANKZF1 PE=1 SV=1|Ankyrin repeat and zinc finger domain-containing protein 1 OS=Homo sapiens GN=ANKZF1 PE=1 SV=1	63666.0|89123.9	0.974416	1.04145	0.82267	0.52493	0.339695	0.203755	0.101404	0.0743259	0.0335479	0.0304415	0.974416	1.0114	0.881064	0.594386	0.429629	0.252352	0.138524	0.0831068	0.0622163	0.0516496	47.6775	-0.0920343	0.0399159	0.992203	48.7011	-0.0827705	0.0442179	0.994643	Yes	Yes	Yes	Yes	6.41906	0.000587774	47	185	5	5	5	5	113173000	120690000	123391000	61997200	61391800	39414400
ANLN	Q9NQW6	Actin-binding protein anillin OS=Homo sapiens GN=ANLN PE=1 SV=2	146573.0	0.974416	0.893517	0.649429	0.344611	0.141669	0.084145	0.0500173	0.0367182	0.0239054	0.0339125	0.974416	0.890281	0.694131	0.369564	0.158096	0.0973182	0.0540543	0.0411811	0.0279641	0.041701	45.2805	-0.106877	0.0256073	0.999055	45.6149	-0.106416	0.0304983	0.99789	Yes	Yes	Yes	Yes	6.97412	0	97	882	24	19	18	16	399372000	365399000	343726000	143499000	91054200	57760300
ANO10	Q9NW15|Q9NW15-2	Anoctamin-10 OS=Homo sapiens GN=ANO10 PE=1 SV=2|Isoform 2 of Anoctamin-10 OS=Homo sapiens GN=ANO10	86876.2|62858.7	0.974416	0.855492	0.749363	0.581923	0.520046	0.26451	0.068602	0.0549486	0.0235075	0.0203904	0.974416	0.979075	0.884558	0.766785	0.746933	0.317124	0.115164	0.0592054	0.0317097	0.0385308	48.368	-0.0666372	0	0.978778	51.2084	-0.0942055	0	0.980509	Yes	Yes	Yes	Yes	6.40333	0	84	183	10	4	8	4	56358000	49427700	55935400	34195300	46817200	25599700
ANO6	Q4KMQ2|Q4KMQ2-2|Q4KMQ2-3	Anoctamin-6 OS=Homo sapiens GN=ANO6 PE=1 SV=2|Isoform 2 of Anoctamin-6 OS=Homo sapiens GN=ANO6|Isoform 3 of Anoctamin-6 OS=Homo sapiens GN=ANO6	120700.0|122966.0|118101.0	0.974416	0.897719	0.765136	0.699878	0.517857	0.396241	0.275426	0.102747	0.0319208	0.0405326	0.974416	0.916097	0.844745	0.704545	0.591029	0.403659	0.253899	0.0800378	0.0475104	0.0424725	49.9935	-0.0570062	0	0.982769	50.6479	-0.0630812	0	0.987642	Yes	Yes	Yes	Yes	7.06208	0	86	305	9	8	9	8	142743000	131178000	144706000	104082000	117288000	96524500
ANP32A	P39687	Acidic leucine-rich nuclear phosphoprotein 32 family member A OS=Homo sapiens GN=ANP32A PE=1 SV=1	32348.9	0.974416	0.957552	0.815276	0.67594	0.446361	0.310271	0.138609	0.0523596	0.0496183	0.0590659	0.974416	0.982818	0.753366	0.784621	0.559535	0.348184	0.20544	0.122452	0.0682655	0.137797	49.1926	-0.0713238	0	0.995891	50.3556	-0.0646157	0.0351438	0.978501	Yes	Yes	Yes	Yes	8.6344	0	82	674	65	13	42	13	725924000	712142000	784046000	511897000	515282000	384238000
ANP32B	Q92688|Q92688-2	Acidic leucine-rich nuclear phosphoprotein 32 family member B OS=Homo sapiens GN=ANP32B PE=1 SV=1|Isoform 2 of Acidic leucine-rich nuclear phosphoprotein 32 family member B OS=Homo sapiens GN=ANP32B	32837.1|25642.2	0.974416	0.938883	0.792134	0.647231	0.461223	0.276716	0.101317	0.0370431	0.0316272	0.032972	0.974416	1.0241	0.861885	0.797658	0.710245	0.388726	0.153735	0.0858203	0.0507749	0.0855853	48.8386	-0.0738955	0	0.995175	51.4637	-0.0834736	0.0128471	0.985387	Yes	Yes	Yes	Yes	8.76922	0	82	541	71	10	44	9	748075000	719591000	786120000	505121000	550449000	353839000
ANP32E	Q9BTT0	Acidic leucine-rich nuclear phosphoprotein 32 family member E OS=Homo sapiens GN=ANP32E PE=1 SV=1	34110.2	0.974416	0.995621	0.509655	0.200296	0.0911158	0.0569152	0.0429456	0.0221723	0.0135846	0.0148729	0.974416	0.995122	0.559467	0.313979	0.17831	0.0891938	0.0551851	0.0398482	0.00932811	0	44.2308	-0.161423	0.0344475	0.995223	44.9912	-0.112469	0.029791	0.990008	Yes	Yes	Yes	Yes	7.38137	0	90	311	11	6	7	5	114779000	116924000	77824500	24225300	16812300	11460400
ANPEP	P15144	Aminopeptidase N OS=Homo sapiens GN=ANPEP PE=1 SV=4	120182.0	0.974416	0.935507	0.840206	0.749286	0.605113	0.487057	0.355729	0.275924	0.283077	0.325132	0.974416	0.924956	0.846736	0.753596	0.626769	0.428584	0.309002	0.298187	0.319912	0.298183	51.9573	-0.0495419	0.243978	0.988152	51.5676	-0.0543016	0.254278	0.987142	Yes	Yes	Yes	Yes	8.0356	0	88	1606	79	33	72	33	599615000	574043000	667389000	468675000	579187000	499336000
ANTXR1	Q9H6X2|Q9H6X2-2|Q9H6X2-3|Q9H6X2-4|Q9H6X2-5|Q9H6X2-6	Anthrax toxin receptor 1 OS=Homo sapiens GN=ANTXR1 PE=1 SV=2|Isoform 2 of Anthrax toxin receptor 1 OS=Homo sapiens GN=ANTXR1|Isoform 3 of Anthrax toxin receptor 1 OS=Homo sapiens GN=ANTXR1|Isoform 4 of Anthrax toxin receptor 1 OS=Homo sapiens GN=ANTXR1|Isoform 5 of Anthrax toxin receptor 1 OS=Homo sapiens GN=ANTXR1|Isoform 6 of Anthrax toxin receptor 1 OS=Homo sapiens GN=ANTXR1	69849.9|45138.6|36178.7|40523.9|66268.0|43438.5	0.974416	0.889889	0.909435	0.889434	0.511884	0.409014	0.284897	0.194024	0.149661	0.153851											51.1105	-0.0741671	0.137059	0.974211					Yes	No	Yes		6.44963	0.000397614	48	48	1	1	1	1	8997720	8198940	10844800	8351700	7354990	6290330
ANTXR2	A0A0C4DG84|J3KPY9|P58335|P58335-2|P58335-3|P58335-4	Anthrax toxin receptor 2 OS=Homo sapiens GN=ANTXR2 PE=1 SV=1|Anthrax toxin receptor 2 OS=Homo sapiens GN=ANTXR2 PE=1 SV=1|Anthrax toxin receptor 2 OS=Homo sapiens GN=ANTXR2 PE=1 SV=5|Isoform 2 of Anthrax toxin receptor 2 OS=Homo sapiens GN=ANTXR2|Isoform 3 of Anthrax toxin receptor 2 OS=Homo sapiens GN=ANTXR2|Isoform 4 of Anthrax toxin receptor 2 OS=Homo sapiens GN=ANTXR2	29874.1|51742.4|61134.2|49395.2|38806.7|60675.0	0.974416	0.890075	0.744202	0.68857	0.615789	0.507053	0.326494	0.297213	0.179849	0.133887	0.974416	0.980438	0.779149	0.790702	0.60271	0.44162	0.287528	0.24914	0.214765	0.196759	51.809	-0.0402172	0	0.988093	51.5588	-0.0525126	0.12717	0.986099	Yes	Yes	Yes	Yes	6.58869	0	67	67	2	1	1	1	18230700	16615700	17980800	13100200	17927200	15800100
ANXA11	P50995|P50995-2	Annexin A11 OS=Homo sapiens GN=ANXA11 PE=1 SV=1|Isoform 2 of Annexin A11 OS=Homo sapiens GN=ANXA11	60197.1|57051.7	0.974416	1.06465	0.975563	0.483182	0.203261	0.112733	0.0680671	0.0409537	0.0314105	0.0308869	0.974416	0.918195	0.775152	0.403622	0.119227	0.0743097	0.0400644	0.0252927	0.0218325	0.0336579	47.0169	-0.183897	0.0588517	0.991102	46.078	-0.134981	0.0254729	0.99668	Yes	Yes	Yes	Yes	6.60219	0	90	308	9	6	8	5	67778500	73908900	87632100	33877100	21775300	13039500
ANXA2	P07355|P07355-2	Annexin A2 OS=Homo sapiens GN=ANXA2 PE=1 SV=2|Isoform 2 of Annexin A2 OS=Homo sapiens GN=ANXA2	46141.1|48691.5	0.974416	1.01894	0.936319	0.814593	0.739808	0.456723	0.113572	0.0795565	0.0424685	0.0491401	0.974416	0.88301	0.812409	0.671426	0.532828	0.32456	0.0989496	0.0694777	0.0486127	0.264243	51.9742	-0.0946621	0	0.989381	49.2974	-0.0710222	0.0786809	0.948045	Yes	Yes	Yes	Yes	7.11383	0	93	552	18	11	14	11	138640000	144764000	172287000	117826000	163878000	108088000
ANXA3	P12429	Annexin A3 OS=Homo sapiens GN=ANXA3 PE=1 SV=3	42482.0	0.974416	0.975118	0.943171	0.870082	0.680098	0.348742	0.0805736	0.0436568	0.0319159	0.0306604	0.974416	0.901372	0.80028	0.709292	0.515689	0.266046	0.0624738	0.0402043	0.0290263	0.0478619	51.2979	-0.110939	0.00272482	0.996938	49.2957	-0.0787002	0	0.986343	Yes	Yes	Yes	Yes	7.46281	0	82	733	30	14	25	13	269532000	269029000	337192000	246230000	293121000	161140000
ANXA4	P09525	Annexin A4 OS=Homo sapiens GN=ANXA4 PE=1 SV=4	41129.8	0.974416	0.962364	0.944197	0.675054	0.358807	0.119953	0.068128	0.0458147	0.030784	0.0315421	0.974416	0.907639	0.850326	0.659361	0.298044	0.117547	0.0645839	0.0435579	0.0266627	0.0243658	48.4542	-0.124846	0.031359	0.99829	47.9831	-0.110029	0.0183942	0.993881	Yes	Yes	Yes	Yes	8.02002	0	98	1012	77	18	55	16	728766000	717842000	911900000	511707000	417199000	149054000
ANXA5	P08758	Annexin A5 OS=Homo sapiens GN=ANXA5 PE=1 SV=2	41013.0	0.974416	0.895996	0.831295	0.592053	0.274042	0.0909825	0.0492289	0.0322357	0.0206478	0.0215671	0.974416	0.972084	0.858241	0.647497	0.270234	0.0884062	0.0462437	0.0353144	0.0234307	0.0251774	47.5026	-0.106929	0.00799852	0.99444	47.8393	-0.125992	0.0192427	0.997881	Yes	Yes	Yes	Yes	8.88145	0	131	1185	136	23	86	21	1302510000	1199670000	1438100000	802601000	570082000	201932000
ANXA6	E5RJF5|P08133	Annexin (Fragment) OS=Homo sapiens GN=ANXA6 PE=1 SV=7|Annexin A6 OS=Homo sapiens GN=ANXA6 PE=1 SV=3	17345.4|88084.2	0.974416	0.788528	0.705838	0.570998	0.330687	0.109345	0.054709	0.034999	0.0237325	0.023127	0.974416	0.898162	0.826073	0.643986	0.359413	0.0996718	0.0443918	0.0308495	0.0196071	0.0279033	46.8325	-0.0741086	0	0.980066	48.0384	-0.0991091	0	0.992321	Yes	Yes	Yes	Yes	8.11599	0	108	2106	128	43	92	43	1605680000	1295800000	1501650000	955668000	847602000	299816000
ANXA7	P20073|P20073-2	Annexin A7 OS=Homo sapiens GN=ANXA7 PE=1 SV=3|Isoform 2 of Annexin A7 OS=Homo sapiens GN=ANXA7	56199.1|53777.1	0.974416	0.987202	0.946	0.803382	0.561831	0.155615	0.0675629	0.0482147	0.0338152	0.0351779	0.974416	0.875399	0.806757	0.71511	0.241119	0.0810622	0.0354672	0.0307887	0.0183436	0.0103229	49.91	-0.126712	0.0229185	0.995914	47.9079	-0.122169	0.00373437	0.979022	Yes	Yes	Yes	Yes	7.36339	0	77	695	24	14	20	13	247803000	250519000	310759000	207342000	221642000	65822100
ANXA9	O76027	Annexin A9 OS=Homo sapiens GN=ANXA9 PE=1 SV=3	41547.1											0.974416	0.897069	0.859134	0.526238	0.338141	0.178086	0.122665	0.0728348	0.0255743	0.0282913					47.6723	-0.0858344	0.0261164	0.992255	No	Yes		Yes
AOX1	Q06278	Aldehyde oxidase OS=Homo sapiens GN=AOX1 PE=1 SV=2	169237.0	0.974416	0.87338	0.653257	0.432124	0.297323	0.220649	0.164041	0.11551	0.125062	0.142035	0.974416	0.913165	0.735595	0.492229	0.354663	0.249727	0.182507	0.155203	0.155823	0.14979	46.032	-0.0749356	0.117113	0.998312	47.0804	-0.0740519	0.138262	0.998941	Yes	Yes	Yes	Yes	6.79211	0	62	289	8	7	6	6	120587000	107844000	104353000	54418100	57128900	45478700
AP1AR	Q63HQ0	AP-1 complex-associated regulatory protein OS=Homo sapiens GN=AP1AR PE=1 SV=1	38497.2	0.974416	0.904179	0.758112	0.696111	0.48943	0.426831	0.32789	0.299314	0.280387	0.428813	0.974416	0.900102	0.629726	0.636678	0.400466	0.328188	0.242308	0.186515	0.162691	0.236701	49.9576	-0.0532001	0.309751	0.960672	47.9716	-0.0551682	0.155476	0.974263	Yes	Yes	Yes	Yes	7.23411	0	86	357	11	7	6	6	103350000	95714000	103719000	75078900	80775400	75141300
AP1B1	Q10567-3	Isoform C of AP-1 complex subunit beta-1 OS=Homo sapiens GN=AP1B1	118618.0	0.974416	0.849537	0.734543	0.520883	0.274535	0.162954	0.13714	0.0758528	0.0217659	0.0177178	0.974416	0.91852	0.853471	0.531657	0.267667	0.159177	0.138109	0.0588596	0.0117052	0	46.8746	-0.0725369	0.00189611	0.993717	47.3969	-0.0974279	0.0285627	0.991213	Yes	Yes	Yes	Yes	7.58321	0	85	1108	44	10	16	9	360359000	313499000	350442000	196368000	157953000	100224000
AP1G1	O43747|O43747-2	AP-1 complex subunit gamma-1 OS=Homo sapiens GN=AP1G1 PE=1 SV=5|Isoform 2 of AP-1 complex subunit gamma-1 OS=Homo sapiens GN=AP1G1	101544.0|102144.0	0.974416	0.858537	0.744005	0.392818	0.238538	0.109691	0.0544229	0.035216	0.0192595	0.0215101	0.974416	0.937246	0.834874	0.582026	0.279795	0.145658	0.0787583	0.0639798	0.0500415	0.0330611	46.1	-0.0907266	0.00896633	0.993998	47.5517	-0.103442	0.0386409	0.998256	Yes	Yes	Yes	Yes	7.40874	0	81	520	20	12	17	12	351720000	308481000	346733000	144164000	133584000	65726300
AP1G2	O75843	AP-1 complex subunit gamma-like 2 OS=Homo sapiens GN=AP1G2 PE=1 SV=1	93187.8	0.974416	0.80656	0.564908	0.31658	0.177947	0.0920543	0.0437333	0.0362934	0.0202023	0.0204039	0.974416	0.92355	0.694667	0.377737	0.192389	0.1034	0.0450905	0.0320206	0.0302882	0.0322648	44.5918	-0.0854203	0.00870007	0.99908	45.7876	-0.104186	0.0261422	0.999373	Yes	Yes	Yes	Yes	6.80878	0	53	141	8	4	5	3	79519100	65674600	59504300	26254000	22596100	12414000
AP1M1	K7EJL1|Q9BXS5|Q9BXS5-2	AP-1 complex subunit mu-1 OS=Homo sapiens GN=AP1M1 PE=1 SV=1|AP-1 complex subunit mu-1 OS=Homo sapiens GN=AP1M1 PE=1 SV=3|Isoform 2 of AP-1 complex subunit mu-1 OS=Homo sapiens GN=AP1M1	46515.3|56060.3|57542.1	0.974416	0.94021	0.817622	0.514543	0.280047	0.164862	0.110965	0.0755967	0.0258599	0.0283797	0.974416	0.916173	0.833286	0.537606	0.26552	0.155858	0.103142	0.0611994	0.0198515	0.0281377	47.2395	-0.0947959	0.0391031	0.997043	47.317	-0.0982807	0.0325352	0.995754	Yes	Yes	Yes	Yes	7.5573	0	60	440	24	10	20	9	237784000	228236000	257042000	127940000	105850000	66534600
AP1S1	P61966	AP-1 complex subunit sigma-1A OS=Homo sapiens GN=AP1S1 PE=1 SV=1	22157.0	0.974416	0.958474	0.955002	0.820265	0.370878	0.221278	0.0932988	0.0806955	0.0222563	0.0361124	0.974416	1.16725	0.851757	0.661286	0.420813	0.23911	0.171925	0.1122	0.0881589	0.0750487	49.1961	-0.131205	0.0538707	0.992839	48.8241	-0.0929958	0.088092	0.974469	Yes	Yes	Yes	Yes	5.66117	0.00020903	51	96	2	2	2	2	2358180	2314440	2984670	2018640	1396650	891905
AP1S2	F6SFB5|P56377	AP-1 complex subunit sigma-2 OS=Homo sapiens GN=AP1S2 PE=1 SV=1|AP-1 complex subunit sigma-2 OS=Homo sapiens GN=AP1S2 PE=1 SV=1	22811.6|22268.3	0.974416	0.941136	0.738326	0.560502	0.46002	0.307776	0.188476	0.0965017	0.0688296	0.0322644	0.974416	1.00343	0.94076	0.705319	0.430654	0.2401	0.111828	0.0476946	0.0745996	0	48.541	-0.0594541	0	0.994559	49.2318	-0.0972231	0.0264803	0.996417	Yes	Yes	Yes	Yes	5.98039	0	61	60	1	1	1	1	2606260	2511650	2550250	1524490	1914580	1371060
AP2A1	O95782|O95782-2	AP-2 complex subunit alpha-1 OS=Homo sapiens GN=AP2A1 PE=1 SV=3|Isoform B of AP-2 complex subunit alpha-1 OS=Homo sapiens GN=AP2A1	121165.0|118982.0	0.974416	0.861183	0.74967	0.557312	0.388847	0.225204	0.089445	0.0623568	0.032109	0.0303205	0.974416	0.947455	0.834599	0.654712	0.43642	0.239177	0.104453	0.0601242	0.0347884	0.0529704	47.6503	-0.0688519	0	0.996219	48.8194	-0.0793041	0.0071705	0.998511	Yes	Yes	Yes	Yes	7.4164	0	83	1285	55	19	36	19	349680000	308145000	347351000	202814000	216744000	133983000
AP2A2	O94973	AP-2 complex subunit alpha-2 OS=Homo sapiens GN=AP2A2 PE=1 SV=2	116495.0	0.974416	0.880725	0.807353	0.674408	0.473974	0.271141	0.124576	0.0785871	0.0424562	0.0364247	0.974416	0.890735	0.82304	0.663203	0.464624	0.281445	0.126296	0.0716009	0.0539528	0.0505861	49.0521	-0.0697709	0	0.994241	49.062	-0.0697005	0	0.995627	Yes	Yes	Yes	Yes	7.18855	0	85	1041	40	16	21	14	195087000	175928000	208625000	137321000	147472000	90313600
AP2B1	P63010|P63010-2	AP-2 complex subunit beta OS=Homo sapiens GN=AP2B1 PE=1 SV=1|Isoform 2 of AP-2 complex subunit beta OS=Homo sapiens GN=AP2B1	119377.0|120516.0	0.974416	0.84924	0.734592	0.558067	0.402689	0.208301	0.0506953	0.0302142	0.0160312	0.0169367	0.974416	0.941885	0.848585	0.696128	0.459808	0.237822	0.0738444	0.0500269	0.0279072	0.0329294	47.5096	-0.0721273	0	0.9898	49.1096	-0.0849883	0	0.997353	Yes	Yes	Yes	Yes	7.60233	0	85	1063	45	10	17	9	217566000	189321000	211641000	126104000	139238000	77175400
AP2M1	A0A087WY71|E9PFW3|Q96CW1|Q96CW1-2	AP-2 complex subunit mu OS=Homo sapiens GN=AP2M1 PE=1 SV=1|AP-2 complex subunit mu OS=Homo sapiens GN=AP2M1 PE=1 SV=1|AP-2 complex subunit mu OS=Homo sapiens GN=AP2M1 PE=1 SV=2|Isoform 2 of AP-2 complex subunit mu OS=Homo sapiens GN=AP2M1	58545.3|61320.6|58673.4|58408.2	0.974416	0.901598	0.826579	0.848277	0.482151	0.287728	0.149596	0.0617052	0.0341856	0.033672	0.974416	1.08256	0.821557	0.696495	0.449167	0.236138	0.0806432	0.0549485	0.0321166	0.0384246	50.0399	-0.0826379	0	0.982063	49.0793	-0.0883738	0.00852422	0.989541	Yes	Yes	Yes	Yes	7.68548	0	75	533	38	12	33	11	280702000	258840000	307655000	252545000	216215000	137546000
AP2S1	M0QYZ2|M0QZ21|M0R0N4|M0R1S0|P53680|P53680-2|X6R390	AP-2 complex subunit sigma OS=Homo sapiens GN=AP2S1 PE=1 SV=1|AP-2 complex subunit sigma OS=Homo sapiens GN=AP2S1 PE=1 SV=1|AP-2 complex subunit sigma OS=Homo sapiens GN=AP2S1 PE=1 SV=1|AP-2 complex subunit sigma OS=Homo sapiens GN=AP2S1 PE=1 SV=1|AP-2 complex subunit sigma OS=Homo sapiens GN=AP2S1 PE=1 SV=2|Isoform 2 of AP-2 complex subunit sigma OS=Homo sapiens GN=AP2S1|AP-2 complex subunit sig…	22124.0|16322.5|19525.4|12114.3|19240.2|14299.7|20636.0	0.974416	0.919866	0.84754	0.687036	0.567576	0.360314	0.236951	0.158004	0.0861001	0.0684178	0.974416	1.18985	0.897868	0.643324	0.565078	0.323045	0.214354	0.061844	0	0	50.439	-0.058281	0	0.997552	50.1526	-0.0776844	0	0.960732	Yes	Yes	Yes	Yes	6.57335	0.00178253	39	39	4	1	4	1	8369230	7883130	9400760	6000580	7585560	5154310
AP3B1	O00203	AP-3 complex subunit beta-1 OS=Homo sapiens GN=AP3B1 PE=1 SV=3	143127.0	0.974416	0.917974	0.833317	0.584991	0.391809	0.123137	0.0640392	0.0412336	0.0243646	0.0243347	0.974416	0.945446	0.820461	0.661099	0.357737	0.11784	0.0555933	0.0363509	0.0238579	0.0318745	47.9722	-0.0901448	0	0.99524	48.1599	-0.0999494	0.00585623	0.995844	Yes	Yes	Yes	Yes	7.28401	0	102	897	33	21	27	19	489540000	460292000	540511000	299067000	306049000	103081000
AP3D1	O14617|O14617-4|O14617-5	AP-3 complex subunit delta-1 OS=Homo sapiens GN=AP3D1 PE=1 SV=1|Isoform 4 of AP-3 complex subunit delta-1 OS=Homo sapiens GN=AP3D1|Isoform 5 of AP-3 complex subunit delta-1 OS=Homo sapiens GN=AP3D1	157742.0|134280.0|164976.0	0.974416	0.945251	0.802124	0.614555	0.415761	0.134523	0.0567245	0.0399375	0.0220466	0.0243648	0.974416	0.917969	0.857053	0.707412	0.497349	0.142995	0.0629454	0.0433421	0.0282448	0.0423353	48.1437	-0.0882654	0	0.995177	49.0818	-0.0958432	0.00136571	0.989246	Yes	Yes	Yes	Yes	7.64163	0	73	674	25	15	23	15	341764000	330459000	363867000	220220000	226727000	78161400
AP3M1	Q9Y2T2	AP-3 complex subunit mu-1 OS=Homo sapiens GN=AP3M1 PE=1 SV=1	53897.2	0.974416	0.920829	0.903761	0.566339	0.419268	0.116038	0.0651531	0.0523314	0.0253006	0.0236585	0.974416	0.999355	0.924213	0.768556	0.535041	0.209928	0.0655991	0.0523861	0.0327015	0.0122082	48.1753	-0.0970927	0.00958264	0.989385	49.8236	-0.105074	0.00443179	0.998067	Yes	Yes	Yes	Yes	6.81507	0	82	290	9	6	8	6	89372000	84184600	107098000	52622700	59820900	17461100
AP3S1	Q92572	AP-3 complex subunit sigma-1 OS=Homo sapiens GN=AP3S1 PE=1 SV=1	24696.2	0.974416	0.956129	0.902025	0.698219	0.471519	0.154096	0.073583	0.0587532	0.0338378	0.0336187	0.974416	0.925092	0.810603	0.635179	0.299306	0.105872	0.0651122	0.0440072	0.0351028	0.0154387	49.0596	-0.101754	0.0165843	0.996168	47.7639	-0.101776	0.0116091	0.994945	Yes	Yes	Yes	Yes	6.88878	0	79	197	6	3	3	3	52890600	51782600	63228600	38538800	39824900	13930700
AP4B1	Q9Y6B7	AP-4 complex subunit beta-1 OS=Homo sapiens GN=AP4B1 PE=1 SV=2	92824.1	0.974416	0.695048	0.585132	0.419774	0.192974	0.0964674	0.0608885	0.0311312	0.0178585	0.0220809	0.974416	0.753029	0.637809	0.4812	0.168209	0.100955	0.0524753	0.0182627	0.0207021	0.0229688	44.7003	-0.0706602	0	0.982602	45.4328	-0.0767918	0	0.98022	Yes	Yes	Yes	Yes	6.14901	0	73	128	4	2	2	2	34385600	24472600	26665300	15063300	10596200	5669680
AP4E1	H0YK95|H0YL95|Q9UPM8	AP-4 complex subunit epsilon-1 OS=Homo sapiens GN=AP4E1 PE=1 SV=1|AP-4 complex subunit epsilon-1 OS=Homo sapiens GN=AP4E1 PE=1 SV=1|AP-4 complex subunit epsilon-1 OS=Homo sapiens GN=AP4E1 PE=1 SV=2	42071.6|47576.3|146966.0											0.974416	0.940508	0.839052	0.49662	0.2499	0.122797	0.0703768	0.0310777	0.0122673	0.0389079					47.0543	-0.110904	0.0282892	0.997416	Yes	Yes	No	Yes	5.5877	0.00020903	51	51	1	1	0	0	0	0	0	0	0	0
AP5M1	E7EQ45|Q9H0R1	AP-5 complex subunit mu-1 OS=Homo sapiens GN=AP5M1 PE=1 SV=1|AP-5 complex subunit mu-1 OS=Homo sapiens GN=AP5M1 PE=1 SV=2	63931.8|62234.1	0.974416	0.917343	0.794616	0.568047	0.358707	0.275328	0.116551	0.0579592	0.0339307	0.0409529	0.974416	0.861775	0.813981	0.634481	0.462718	0.208186	0.146116	0.127751	0.0783015	0.0920582	48.0416	-0.0708901	0	0.996176	48.6182	-0.0690309	0.0403287	0.989188	Yes	Yes	Yes	Yes	5.59442	0	56	129	3	3	3	3	9966150	9361560	10495400	5907990	5708800	4690070
AP5Z1	O43299	AP-5 complex subunit zeta-1 OS=Homo sapiens GN=AP5Z1 PE=1 SV=2	93585.4	0.974416	0.791398	0.693745	0.499112	0.260238	0.144717	0.0295832	0.0309422	0.0190757	0.00555652	0.974416	1.45454	1.20405	0.566914	1.10664	0.37549	0.13995	0.0326299	0.116317	0.128961	46.2479	-0.0759856	0	0.988673	52.7728	-1.06167	0.104464	0.820295	Yes	Yes	Yes	Yes	6.03341	0	55	55	1	1	1	1	11498600	9318120	10572100	5989220	4778530	2844260
APAF1	C9JLV4|O14727|O14727-2|O14727-3|O14727-4|O14727-5	Apoptotic protease-activating factor 1 OS=Homo sapiens GN=APAF1 PE=1 SV=1|Apoptotic protease-activating factor 1 OS=Homo sapiens GN=APAF1 PE=1 SV=2|Isoform 2 of Apoptotic protease-activating factor 1 OS=Homo sapiens GN=APAF1|Isoform 3 of Apoptotic protease-activating factor 1 OS=Homo sapiens GN=APAF1|Isoform 4 of Apoptotic protease-activating factor 1 OS=Homo sapiens GN=APAF1|Isoform 5 of Apoptot…	154885.0|164482.0|163159.0|158283.0|159607.0|156234.0	0.974416	0.921933	0.781736	0.552809	0.292093	0.127444	0.0594347	0.0431937	0.0321614	0.0462034	0.974416	0.837775	0.77505	0.549512	0.233094	0.0955496	0.0455732	0.0443735	0.0309113	0.0369424	47.2615	-0.093252	0.0180457	0.998184	46.8873	-0.0932938	0.00753814	0.98704	Yes	Yes	Yes	Yes	6.28012	0.000573285	45	108	4	3	2	2	27701300	26151100	28699700	15981000	12921100	6034260
APBA3	O96018	Amyloid beta A4 precursor protein-binding family A member 3 OS=Homo sapiens GN=APBA3 PE=1 SV=1	63703.9	0.974416	0.86766	0.629657	0.341956	0.185031	0.106302	0.0566716	0.0443473	0.0353537	0.0367385	0.974416	1.02529	0.728988	0.522053	0.274896	0.184069	0.101483	0.0906441	0.0650713	0.074168	45.1971	-0.0938375	0.0289442	0.999349	46.9789	-0.0944107	0.0702676	0.993405	Yes	Yes	Yes	Yes	5.98893	0	67	89	2	2	2	2	15695800	13945100	13097900	5601210	4637750	2851860
APBB2	D6RB55|G5E9Y1|H0YAJ5|Q92870|Q92870-2|Q92870-4	Amyloid beta A4 precursor protein-binding family B member 2 (Fragment) OS=Homo sapiens GN=APBB2 PE=1 SV=1|Amyloid beta (A4) protein-binding, family B, member 2 (Fe65-like), isoform CRA_c OS=Homo sapiens GN=APBB2 PE=1 SV=1|Amyloid beta A4 precursor protein-binding family B member 2 (Fragment) OS=Homo sapiens GN=APBB2 PE=1 SV=1|Amyloid beta A4 precursor protein-binding family B member 2 OS=Homo sap…	17686.5|91703.6|90800.1|94775.3|91604.5|94846.4																													No	Yes		No
APC	P25054|P25054-2	Adenomatous polyposis coli protein OS=Homo sapiens GN=APC PE=1 SV=2|Isoform Short of Adenomatous polyposis coli protein OS=Homo sapiens GN=APC	359225.0|346995.0	0.974416	0.881123	0.762993	0.74008	0.54044	0.366912	0.295344	0.305682	0.346855	0.694608	0.974416	0.782376	0.683923	0.772089	0.545103	0.286476	0.22608	0.259473	0.338349	0.716213	50.4357	-0.0578556	0.395927	0.756219	49.6193	-0.0486461	0.364168	0.624743	Yes	Yes	Yes	Yes	5.87327	0	54	80	2	2	2	2	4576690	4129300	4627960	3534740	3949820	2870220
APEH	C9JIF9|P13798	Acylamino-acid-releasing enzyme OS=Homo sapiens GN=APEH PE=1 SV=1|Acylamino-acid-releasing enzyme OS=Homo sapiens GN=APEH PE=1 SV=4	89121.8|88558.5	0.974416	0.920438	0.807179	0.684155	0.593149	0.490994	0.319751	0.337425	0.281895	0.247114	0.974416	0.928262	0.839681	0.737001	0.622009	0.48479	0.352724	0.325682	0.355301	0.202916	51.8575	-0.0420989	0.176333	0.994591	52.6367	-0.0422221	0.167954	0.988471	Yes	Yes	Yes	Yes	8.22911	0	102	1175	74	22	62	21	530155000	500006000	566907000	378466000	501739000	444987000
APEX1	G3V3M6|P27695	DNA-(apurinic or apyrimidinic site) lyase (Fragment) OS=Homo sapiens GN=APEX1 PE=1 SV=1|DNA-(apurinic or apyrimidinic site) lyase OS=Homo sapiens GN=APEX1 PE=1 SV=2	35415.3|42577.0	0.974416	0.975639	0.893341	0.814101	0.374327	0.120551	0.0658394	0.0603344	0.0201411	0.0231455	0.974416	0.866	0.848287	0.624905	0.254587	0.117201	0.0610856	0.0329869	0.00867443	0.00683803	48.9831	-0.145171	0.0328212	0.994989	47.665	-0.107427	0.004836	0.98877	Yes	Yes	Yes	Yes	7.89541	0	107	702	25	12	21	10	308066000	307525000	364841000	261108000	183919000	63593400
APEX2	Q9UBZ4	DNA-(apurinic or apyrimidinic site) lyase 2 OS=Homo sapiens GN=APEX2 PE=1 SV=1	63661.1	0.974416	0.936362	0.512734	0.269165	0.141656	0.0646047	0.0432591	0.015113	0.0104198	0	0.974416	0.893088	0.462904	0.222236	0.115925	0.0570997	0.0157042	0.0156853	0	0.027634	44.4447	-0.115061	0.0195797	0.995397	43.9148	-0.120598	0.0195019	0.997337	Yes	Yes	Yes	Yes	5.65602	0.0194474	23	23	1	1	1	1	5051190	4843130	3432430	1418870	1142630	557777
APH1A	Q5TB21|Q96BI3|Q96BI3-2	Anterior pharynx defective 1 homolog A (C. elegans) (Fragment) OS=Homo sapiens GN=APH1A PE=1 SV=1|Gamma-secretase subunit APH-1A OS=Homo sapiens GN=APH1A PE=1 SV=1|Isoform 2 of Gamma-secretase subunit APH-1A OS=Homo sapiens GN=APH1A	16185.6|29836.0|27910.1																													Yes	No	No		5.72604	0.000205381	50	50	1	1	0	0	0	0	0	0	0	0
API5	Q9BZZ5-2	Isoform 2 of Apoptosis inhibitor 5 OS=Homo sapiens GN=API5	66930.9	0.974416	0.970249	0.975073	0.913774	0.857154	0.593966	0.128663	0.0584842	0.0332435	0.0392269	0.974416	0.944812	0.825228	0.736641	0.622931	0.438012	0.0926112	0.0510622	0.0384169	0.0377214	53.2978	-0.137955	0.0114388	0.993344	50.7001	-0.075235	0	0.976589	Yes	Yes	Yes	Yes	8.02509	0	80	1011	46	20	35	20	387489000	384822000	501042000	368843000	530490000	393772000
APIP	Q96GX9	Methylthioribulose-1-phosphate dehydratase OS=Homo sapiens GN=APIP PE=1 SV=1	32317.7	0.974416	0.961942	0.871225	0.820636	0.633846	0.487271	0.362043	0.320664	0.257814	0.34567	0.974416	0.905093	0.779695	0.699221	0.431619	0.330601	0.276861	0.244016	0.181238	0.27155	52.411	-0.0566884	0.270283	0.987073	49.1225	-0.0625736	0.202745	0.983393	Yes	Yes	Yes	Yes	6.9885	0	62	511	24	12	20	12	140424000	138537000	162132000	120508000	142546000	116995000
APLP2	Q06481|Q06481-3|Q06481-6	Amyloid-like protein 2 OS=Homo sapiens GN=APLP2 PE=1 SV=2|Isoform 3 of Amyloid-like protein 2 OS=Homo sapiens GN=APLP2|Isoform 6 of Amyloid-like protein 2 OS=Homo sapiens GN=APLP2	97551.4|95625.4|97752.3	0.974416	0.957839	0.78025	0.650884	0.522215	0.364513	0.209818	0.123668	0.0925054	0.105828	0.974416	0.998439	0.869616	0.716142	0.522904	0.381264	0.207746	0.159015	0.122715	0.0837008	49.7512	-0.0576322	0.0156403	0.994335	50.3727	-0.0658681	0.0543376	0.997827	Yes	Yes	Yes	Yes	6.86995	0	62	575	18	12	11	11	71566000	70322300	73869900	48377800	59624000	44582800
APMAP	Q9HDC9	Adipocyte plasma membrane-associated protein OS=Homo sapiens GN=APMAP PE=1 SV=2	50288.5	0.974416	0.926425	0.882671	0.70389	0.643991	0.48388	0.345672	0.346633	0.168861	0.0732551	0.974416	0.932211	0.848441	0.737156	0.626945	0.515218	0.379237	0.336977	0.179662	0.0612112	52.5673	-0.0459063	0	0.986889	52.7924	-0.0451009	0	0.988697	Yes	Yes	Yes	Yes	8.38453	0	114	1091	75	20	60	19	542774000	517155000	635518000	398328000	557883000	446988000
APOA1	P02647	Apolipoprotein A-I OS=Homo sapiens GN=APOA1 PE=1 SV=1	35800.5	0.974416	0.899406	0.781465	0.626936	0.492354	0.354255	0.225387	0.0801585	0.157378	0.165271	0.974416	0.925998	0.834742	0.72188	0.623552	0.396965	0.239705	0.164089	0.110757	0.101189	49.1987	-0.0576764	0.0770585	0.984306	51.0523	-0.0565255	0	0.994289	Yes	Yes	Yes	Yes	7.3161	0.000212721	52	480	26	12	20	12	223579000	205852000	231537000	146700000	175826000	135346000
APOB	A0A087WTM7|P04114	Apolipoprotein B-100 OS=Homo sapiens GN=APOB PE=1 SV=1|Apolipoprotein B-100 OS=Homo sapiens GN=APOB PE=1 SV=2	568181.0|598233.0	0.974416	0.92884	0.833619	0.631086	0.567627	0.401763	0.201064	0.161967	0.130849	0.131841	0.974416	0.921676	0.828986	0.706166	0.555678	0.403774	0.249606	0.186032	0.166312	0.143277	50.1876	-0.0557472	0.042481	0.990513	50.6139	-0.0547671	0.070475	0.997474	Yes	Yes	Yes	Yes	8.07064	0	113	5134	234	115	183	109	2046020000	1947370000	2260350000	1347870000	1853510000	1404450000
APOBEC3B	Q9UH17|Q9UH17-3	DNA dC->dU-editing enzyme APOBEC-3B OS=Homo sapiens GN=APOBEC3B PE=1 SV=1|Isoform 3 of DNA dC->dU-editing enzyme APOBEC-3B OS=Homo sapiens GN=APOBEC3B	48811.9|45684.1	0.974416	1.00097	0.895974	0.657214	0.437063	0.291821	0.183815	0.161058	0.100345	0.0707468	0.974416	0.889169	0.738882	0.517306	0.239031	0.115913	0.0504303	0.0424967	0.0308912	0.0392917	49.1874	-0.0796079	0.0872391	0.996006	46.6987	-0.0908922	0.0123722	0.996474	Yes	Yes	Yes	Yes	6.09776	0	65	114	2	2	2	2	11015200	11290200	13079900	7554890	7688020	5494290
APOBEC3F	Q8IUX4	DNA dC->dU-editing enzyme APOBEC-3F OS=Homo sapiens GN=APOBEC3F PE=1 SV=3	50200.0	0.974416	0.938836	0.885524	0.709338	0.382645	0.210931	0.145695	0.0824529	0.0560038	0.0844998											48.7769	-0.0983723	0.067382	0.995833					Yes	No	Yes		5.72331	0.00244243	37	63	2	2	2	2	4284320	4118710	5028020	3171490	2617920	1544630
APOE	P02649	Apolipoprotein E OS=Homo sapiens GN=APOE PE=1 SV=1	39224.9	0.974416	0.877705	0.781231	0.68513	0.530644	0.346093	0.202796	0.120893	0.0898356	0.0902246	0.974416	0.923474	0.797735	0.6954	0.494495	0.309902	0.16717	0.10833	0.0964529	0.0854025	49.7536	-0.0564122	0	0.992976	49.4893	-0.0645839	0.0230686	0.996201	Yes	Yes	Yes	Yes	7.11979	0	91	553	15	9	13	9	116202000	104584000	120583000	82898300	98474000	68665100
APOH	P02749	Beta-2-glycoprotein 1 OS=Homo sapiens GN=APOH PE=1 SV=3	46459.0	0.974416	0.984487	0.888466	0.907014	0.618325	0.456904	0.371366	0.316782	0.153392	0.157124	0.974416	0.897579	0.727397	0.696983	0.410535	0.295161	0.23725	0.168192	0.103343	0.12738	52.7975	-0.0577822	0.108961	0.980996	48.8715	-0.0575751	0.064153	0.986309	Yes	Yes	Yes	Yes	7.16557	0	85	552	14	9	14	9	98050200	98879900	115419000	92363400	96570400	76606100
APOL1	O14791|O14791-2|O14791-3	Apolipoprotein L1 OS=Homo sapiens GN=APOL1 PE=1 SV=5|Isoform 2 of Apolipoprotein L1 OS=Homo sapiens GN=APOL1|Isoform 3 of Apolipoprotein L1 OS=Homo sapiens GN=APOL1	49733.0|51962.1|47918.0	0.974416	0.92644	0.815887	0.646976	0.576642	0.369129	0.170974	0.106637	0.0712947	0.0809591	0.974416	0.860794	0.818002	0.695481	0.64571	0.38966	0.223797	0.113014	0.0892633	0.0805113	49.9778	-0.0607888	0	0.990285	50.6797	-0.0576958	0	0.978899	Yes	Yes	Yes	Yes	7.38528	0	91	368	10	8	10	8	136699000	130798000	147812000	91812800	125982000	86223400
APOL2	J3KQL8|Q9BQE5	Apolipoprotein L2 OS=Homo sapiens GN=APOL2 PE=1 SV=2|Apolipoprotein L2 OS=Homo sapiens GN=APOL2 PE=1 SV=1	53868.6|41251.4	0.974416	0.799118	0.634099	0.438998	0.217848	0.117647	0.0619003	0.0372753	0.0318785	0.0276979	0.974416	0.890246	0.759499	0.531128	0.287575	0.149144	0.0766036	0.0562424	0.0477918	0.0380889	45.556	-0.0754159	0	0.995353	47.0534	-0.0841587	0.0193553	0.997883	Yes	Yes	Yes	Yes	7.30056	0	82	355	9	8	8	7	149801000	122572000	125927000	68437200	52112100	30122800
APOLD1	Q96LR9|Q96LR9-2	Apolipoprotein L domain-containing protein 1 OS=Homo sapiens GN=APOLD1 PE=2 SV=2|Isoform 2 of Apolipoprotein L domain-containing protein 1 OS=Homo sapiens GN=APOLD1	32987.7|28877.4	0.974416	1.1244	1.19464	0.772655	0.813375	0.385503	0.0728694	0.144988	0.0727596	0											51.9708	-0.121073	0.0324662	0.949689					Yes	No	Yes		5.42725	0.0194474	23	23	2	1	1	1	637875	734427	1009930	514340	828524	420307
APOO	H7C1U8|Q9BUR5|Q9BUR5-2	MICOS complex subunit (Fragment) OS=Homo sapiens GN=APOO PE=1 SV=1|MICOS complex subunit MIC26 OS=Homo sapiens GN=APOO PE=1 SV=1|Isoform 2 of MICOS complex subunit MIC26 OS=Homo sapiens GN=APOO	23389.6|26051.2|23738.1	0.974416	0.982066	0.881962	0.882141	0.580091	0.399366	0.361083	0.325956	0.167509	0.198089	0.974416	0.863705	0.578243	0.680842	0.305307	0.19455	0.171282	0.116877	0.0672684	0.167417	51.8239	-0.0644263	0.187109	0.976866	47.0408	-0.0622235	0.0669628	0.945583	Yes	Yes	Yes	Yes	6.71493	0	81	166	5	3	5	3	44721600	44995000	52325400	41170200	41427700	30527500
APOOL	A0A087WYF7|Q6UXV4	MICOS complex subunit OS=Homo sapiens GN=APOOL PE=1 SV=1|MICOS complex subunit MIC27 OS=Homo sapiens GN=APOOL PE=1 SV=1	36461.4|36186.2	0.974416	0.909346	0.798683	0.776497	0.571893	0.40815	0.335329	0.226548	0.149677	0.170003	0.974416	0.972968	0.753195	0.679755	0.381395	0.290815	0.215095	0.160947	0.109002	0.170823	51.3714	-0.0490674	0.055733	0.98836	48.5628	-0.0711588	0.12326	0.987607	Yes	Yes	Yes	Yes	6.72291	0	62	192	9	5	7	5	66153200	61604900	70023400	53606700	60444500	46124800
APP	E9PG40|H7C0V9|P05067|P05067-11|P05067-7|P05067-8|P05067-9	Amyloid beta A4 protein OS=Homo sapiens GN=APP PE=1 SV=1|Amyloid beta A4 protein (Fragment) OS=Homo sapiens GN=APP PE=1 SV=1|Amyloid beta A4 protein OS=Homo sapiens GN=APP PE=1 SV=3|Isoform 11 of Amyloid beta A4 protein OS=Homo sapiens GN=APP|Isoform L-APP733 of Amyloid beta A4 protein OS=Homo sapiens GN=APP|Isoform APP751 of Amyloid beta A4 protein OS=Homo sapiens GN=APP|Isoform L-APP752 of Amyl…	90345.7|61699.5|97310.1|94431.4|92826.6|94728.6|95408.1	0.974416	0.94665	0.807972	0.740809	0.48301	0.308084	0.22225	0.128283	0.0869791	0.083697	0.974416	0.911284	0.759882	0.638795	0.4575	0.306223	0.175146	0.109701	0.0927639	0.0734257	49.798	-0.0656144	0.0357431	0.994387	48.9321	-0.059533	0.00711416	0.998114	Yes	Yes	Yes	Yes	6.37361	0	66	286	8	5	5	5	24443300	23694000	26186700	18905100	18853600	12871600
APPBP2	Q92624	Amyloid protein-binding protein 2 OS=Homo sapiens GN=APPBP2 PE=1 SV=2	76832.7	0.974416	1.06207	0.74656	0.519846	0.376335	0.22311	0.158231	0.0793499	0.058804	0.0309241											47.7069	-0.0789565	0.0444531	0.983906					Yes	No	Yes		5.88479	0.00563194	32	32	1	1	1	1	3815710	4149710	3775340	2070040	2293120	1455120
APPL1	Q9UKG1	DCC-interacting protein 13-alpha OS=Homo sapiens GN=APPL1 PE=1 SV=1	90151.9	0.974416	0.96053	0.839247	0.679894	0.366311	0.156323	0.0961455	0.0551218	0.0397265	0.0290127	0.974416	0.860618	0.736196	0.661726	0.285053	0.12619	0.0644957	0.0364819	0.0382704	0.0361041	48.4102	-0.0974985	0.0232022	0.99752	47.5105	-0.0843235	0	0.98087	Yes	Yes	Yes	Yes	6.72988	0	70	558	21	12	11	11	145005000	142951000	161119000	103321000	84458900	38394500
APPL2	Q8NEU8|Q8NEU8-3	DCC-interacting protein 13-beta OS=Homo sapiens GN=APPL2 PE=1 SV=3|Isoform 3 of DCC-interacting protein 13-beta OS=Homo sapiens GN=APPL2	83438.5|84185.9	0.974416	0.95184	0.840824	0.510724	0.305962	0.19306	0.110923	0.0758177	0.0460332	0.0397402	0.974416	0.848919	0.722044	0.371038	0.167677	0.101339	0.0701984	0.0563941	0.0328476	0.0496404	47.4225	-0.0938785	0.0505	0.996086	45.6838	-0.101897	0.0368539	0.992495	Yes	Yes	Yes	Yes	6.37209	0	99	349	8	7	8	7	59220900	57728900	66010500	31600800	28994900	19497100
APRT	P07741	Adenine phosphoribosyltransferase OS=Homo sapiens GN=APRT PE=1 SV=2	21599.8	0.974416	0.939765	0.877012	0.652746	0.608914	0.420934	0.239473	0.126277	0.0962638	0.0274161	0.974416	0.843426	0.796962	0.70387	0.49568	0.431911	0.35044	0.252547	0.0891868	0.0379915	50.7853	-0.0599429	0	0.988905	50.6496	-0.0468236	0	0.975769	Yes	Yes	Yes	Yes	8.18489	0	143	648	41	12	26	11	229738000	220958000	266710000	156010000	222367000	164106000
APTX	A0A0A0MRW7|Q7Z2E3|Q7Z2E3-11|Q7Z2E3-7|Q7Z2E3-8|Q7Z2E3-9	Aprataxin OS=Homo sapiens GN=APTX PE=1 SV=1|Aprataxin OS=Homo sapiens GN=APTX PE=1 SV=2|Isoform 11 of Aprataxin OS=Homo sapiens GN=APTX|Isoform 7 of Aprataxin OS=Homo sapiens GN=APTX|Isoform 8 of Aprataxin OS=Homo sapiens GN=APTX|Isoform 9 of Aprataxin OS=Homo sapiens GN=APTX	45936.2|48675.6|42068.0|47040.9|45838.1|40433.2	0.974416	0.882114	0.729729	0.425554	0.255243	0.13952	0.0722185	0.0453359	0.0316171	0.0332686	0.974416	0.982984	0.829413	0.555415	0.312374	0.198175	0.0946576	0.0756041	0.0638695	0.0440101	46.2968	-0.0863909	0.0198942	0.997757	47.6381	-0.0949433	0.0523711	0.998339	Yes	Yes	Yes	Yes	6.23298	0	131	211	5	3	4	3	36423300	32899700	35225400	16175600	14846100	8685970
AQR	O60306	Intron-binding protein aquarius OS=Homo sapiens GN=AQR PE=1 SV=4	190374.0	0.974416	0.845238	0.581877	0.321139	0.246206	0.16986	0.0717387	0.06846	0.0284222	0.0187259	0.974416	0.866846	0.624592	0.395361	0.249126	0.152315	0.0888854	0.0524476	0.0237214	0.020193	45.0418	-0.0783008	0.0267342	0.994527	45.661	-0.07702	0.01277	0.999072	Yes	Yes	Yes	Yes	6.46589	0	65	490	22	12	17	10	192102000	166168000	147192000	63410600	74824200	55688300
ARAF	P10398	Serine/threonine-protein kinase A-Raf OS=Homo sapiens GN=ARAF PE=1 SV=2	75215.5	0.974416	0.936216	0.819893	0.59609	0.334538	0.198028	0.131389	0.0838006	0.048604	0.0559553	0.974416	0.904367	0.725696	0.526657	0.266282	0.151897	0.0718584	0.0551593	0.0180556	0.0357968	47.906	-0.0856222	0.0456681	0.99836	46.8659	-0.0829967	0.00857746	0.99822	Yes	Yes	Yes	Yes	6.20908	0	59	219	6	4	5	4	36034200	34544600	39281600	22299600	18985700	12168000
ARAP1	E7EU13|Q96P48|Q96P48-1|Q96P48-2|Q96P48-3|Q96P48-4	Arf-GAP with Rho-GAP domain, ANK repeat and PH domain-containing protein 1 OS=Homo sapiens GN=ARAP1 PE=1 SV=1|Arf-GAP with Rho-GAP domain, ANK repeat and PH domain-containing protein 1 OS=Homo sapiens GN=ARAP1 PE=1 SV=3|Isoform 1 of Arf-GAP with Rho-GAP domain, ANK repeat and PH domain-containing protein 1 OS=Homo sapiens GN=ARAP1|Isoform 2 of Arf-GAP with Rho-GAP domain, ANK repeat and PH domain…	149269.0|177951.0|150437.0|149240.0|176755.0|150466.0	0.974416	0.904015	0.678904	0.310125	0.192775	0.11164	0.0685608	0.0435123	0.0291193	0.0276584	0.974416	0.917684	0.68528	0.307458	0.162154	0.0895221	0.0464922	0.0312189	0.0301692	0.0324474	45.3956	-0.106364	0.038329	0.99621	45.3772	-0.118392	0.0338244	0.997919	Yes	Yes	Yes	Yes	6.90621	0	87	562	22	14	16	12	252074000	233448000	226950000	81971300	77594000	48147600
ARCN1	B0YIW6|P48444	Archain 1, isoform CRA_a OS=Homo sapiens GN=ARCN1 PE=1 SV=1|Coatomer subunit delta OS=Homo sapiens GN=ARCN1 PE=1 SV=1	71094.8|66338.5	0.974416	0.907593	0.797936	0.664625	0.451879	0.202265	0.0731839	0.0483858	0.0268933	0.0314624	0.974416	0.912264	0.828522	0.709464	0.44473	0.183899	0.057367	0.0352052	0.0217649	0.0284589	48.6406	-0.0800554	0	0.993534	48.8699	-0.0907439	0	0.992855	Yes	Yes	Yes	Yes	8.12596	0	93	1275	79	27	61	27	947134000	880010000	1001380000	658310000	683400000	327613000
ARF1	P84077	ADP-ribosylation factor 1 OS=Homo sapiens GN=ARF1 PE=1 SV=2	23261.5	0.974416	0.905547	0.805044	0.506441	0.613961	0.449944	0.180852	0.0782404	0.126766	0.0684567											49.7137	-0.0530054	0	0.94891					Yes	No	Yes		7.664	0	111	582	58	6	30	5	293906000	272483000	313613000	155342000	287570000	226248000
ARF3	P61204|P61204-2	ADP-ribosylation factor 3 OS=Homo sapiens GN=ARF3 PE=1 SV=2|Isoform 2 of ADP-ribosylation factor 3 OS=Homo sapiens GN=ARF3	23623.9|18712.3											0.974416	0.9622	0.945272	0.823272	0.750825	0.62178	0.402803	0.306545	0.204039	0.0503056					54.4931	-0.0555273	0	0.992379	No	Yes		Yes
ARF4	P18085	ADP-ribosylation factor 4 OS=Homo sapiens GN=ARF4 PE=1 SV=3	23132.5	0.974416	0.944142	0.798525	0.380141	0.554503	0.272017	0.0816672	0.0610839	0.0407683	0.03816	0.974416	1.10689	1.0015	0.831904	0.685406	0.387031	0.104406	0.0659355	0.0526807	0.0522091	47.9672	-0.0656958	0	0.944472	51.4585	-0.104049	0.0209444	0.988586	Yes	Yes	Yes	Yes	7.99842	0	82	485	34	6	14	6	158498000	153211000	167773000	62925700	140314000	73924000
ARF5	C9J1Z8|P84085	ADP-ribosylation factor 5 (Fragment) OS=Homo sapiens GN=ARF5 PE=1 SV=1|ADP-ribosylation factor 5 OS=Homo sapiens GN=ARF5 PE=1 SV=2	19444.6|23151.4	0.974416	0.911832	0.770026	0.592003	0.536	0.406507	0.175146	0.119803	0.0307722	0.0350614	0.974416	0.934739	0.926161	0.667161	0.624374	0.524654	0.212693	0.0967025	0.0315388	0.0476209	49.4228	-0.0576207	0	0.983033	51.3219	-0.0654534	0	0.970714	Yes	Yes	Yes	Yes	6.86246	0	82	402	27	3	5	3	64268700	60024100	65587500	39705600	54893100	44655100
ARF6	P62330	ADP-ribosylation factor 6 OS=Homo sapiens GN=ARF6 PE=1 SV=2	23162.6	0.974416	0.823423	0.799709	0.442097	0.551365	0.304748	0.0691664	0.0399233	0.030016	0.0235386											48.0225	-0.062792	0	0.94753					Yes	No	Yes		6.15144	0.000212721	52	224	11	5	4	3	24612800	20752600	26086200	11355500	21671000	12820500
ARFGAP1	F8W1U7|Q8N6T3	ADP-ribosylation factor GTPase-activating protein 1 (Fragment) OS=Homo sapiens GN=ARFGAP1 PE=1 SV=1|ADP-ribosylation factor GTPase-activating protein 1 OS=Homo sapiens GN=ARFGAP1 PE=1 SV=2	33964.4|50940.7	0.974416	0.895453	0.801528	0.575137	0.191763	0.0987339	0.0955347	0.0444576	0.0295906	0.0289084	0.974416	0.910795	0.743649	0.496594	0.123195	0.0606919	0.0265331	0.0197968	0.0108864	0.0197356	47.0765	-0.112265	0.0305644	0.989557	46.3573	-0.117467	0.00292785	0.992595	Yes	Yes	Yes	Yes	7.53113	0	69	438	15	9	14	9	298468000	273607000	317142000	179457000	91808200	51010500
ARFGAP2	G5E9L0|Q8N6H7	ADP-ribosylation factor GTPase-activating protein 2 OS=Homo sapiens GN=ARFGAP2 PE=1 SV=2|ADP-ribosylation factor GTPase-activating protein 2 OS=Homo sapiens GN=ARFGAP2 PE=1 SV=1	61577.3|65277.1	0.974416	0.897161	0.767943	0.642936	0.236514	0.0994646	0.0503106	0.0425803	0.0218031	0.0223279	0.974416	0.904617	0.79224	0.565016	0.213502	0.0920942	0.0465672	0.0372342	0.0259132	0.0412557	47.4198	-0.100631	0.00470684	0.986579	47.0597	-0.109404	0.0189454	0.993731	Yes	Yes	Yes	Yes	7.41865	0	75	515	15	11	15	11	181685000	166844000	184533000	121924000	68611200	30484400
ARFGAP3	H0Y6A0|Q9NP61	ADP-ribosylation factor GTPase-activating protein 3 (Fragment) OS=Homo sapiens GN=ARFGAP3 PE=1 SV=1|ADP-ribosylation factor GTPase-activating protein 3 OS=Homo sapiens GN=ARFGAP3 PE=1 SV=1	36579.6|67260.2	0.974416	0.93501	0.8176	0.714108	0.433745	0.210309	0.0824608	0.0619502	0.0421451	0.0586345	0.974416	0.865422	0.781286	0.595706	0.363205	0.153617	0.0593655	0.0381502	0.024733	0.0336972	48.9045	-0.0856126	0.0144256	0.994265	47.7012	-0.0811723	0	0.992912	Yes	Yes	Yes	Yes	7.49887	0	100	902	29	19	25	19	365092000	349276000	395468000	272121000	252740000	131181000
ARFGEF1	Q9Y6D6	Brefeldin A-inhibited guanine nucleotide-exchange protein 1 OS=Homo sapiens GN=ARFGEF1 PE=1 SV=2	237441.0	0.974416	0.927904	0.782785	0.577658	0.329903	0.141374	0.114313	0.0542504	0.0353565	0.0461512	0.974416	1.10302	0.822836	0.701885	0.286401	0.156101	0.0722279	0.0438983	0.0402223	0.0179941	47.5692	-0.0863023	0.0240934	0.997583	48.179	-0.117443	0.0313484	0.985213	Yes	Yes	Yes	Yes	6.47756	0	84	941	28	11	13	10	107136000	101770000	110798000	64459300	55924400	25835800
ARFGEF2	Q9Y6D5	Brefeldin A-inhibited guanine nucleotide-exchange protein 2 OS=Homo sapiens GN=ARFGEF2 PE=1 SV=3	229626.0	0.974416	0.887603	0.774168	0.616073	0.329092	0.116893	0.0725567	0.0372175	0.0269989	0.0279714	0.974416	0.880566	0.793333	0.629667	0.299188	0.100716	0.0408448	0.0265201	0.0146367	0.0285115	47.6326	-0.0869298	0	0.992717	47.6298	-0.0973426	0	0.990314	Yes	Yes	Yes	Yes	7.39634	0	118	1246	38	18	21	17	416564000	378509000	427382000	268028000	219178000	83561700
ARFGEF3	Q5TH69	Brefeldin A-inhibited guanine nucleotide-exchange protein 3 OS=Homo sapiens GN=ARFGEF3 PE=1 SV=3	268841.0	0.974416	1.01065	0.765597	0.580647	0.360295	0.177928	0.0944521	0.0614649	0.0454135	0.0625722											47.7703	-0.0863525	0.0344043	0.995623					Yes	No	Yes		6.30997	0.00563194	32	81	3	3	1	1	14495800	15001400	14708200	8783800	8340260	4408480
ARFIP1	P53367	Arfaptin-1 OS=Homo sapiens GN=ARFIP1 PE=1 SV=2	48644.5	0.974416	0.924235	0.890737	0.805176	0.505811	0.190622	0.10931	0.0958069	0.0484423	0.0492515	0.974416	0.924116	0.746548	0.672363	0.242675	0.14794	0.0866291	0.0702971	0.0387558	0.031744	49.6899	-0.107172	0.0446455	0.99241	47.58	-0.0926548	0.0235105	0.982912	Yes	Yes	Yes	Yes	6.25653	0	74	192	5	4	5	4	30245700	28640900	35612400	25414600	24430300	9854620
ARFIP2	A0A087X1E4|P53365	Arfaptin-2 OS=Homo sapiens GN=ARFIP2 PE=1 SV=1|Arfaptin-2 OS=Homo sapiens GN=ARFIP2 PE=1 SV=1	47297.3|43217.1	0.974416	0.890043	0.764948	0.666518	0.463009	0.213455	0.113914	0.0819154	0.0568666	0.0734783	0.974416	0.93096	0.792525	0.665514	0.326424	0.204291	0.11458	0.0613609	0.0200097	0.071146	48.6441	-0.0692852	0.00313949	0.990213	48.1344	-0.0850877	0.0272007	0.99249	Yes	Yes	Yes	Yes	5.98019	0.018032	24	68	3	3	1	1	6306160	5747310	6393100	4386370	4662640	2300770
ARFRP1	Q13795	ADP-ribosylation factor-related protein 1 OS=Homo sapiens GN=ARFRP1 PE=1 SV=1	26722.2	0.974416	0.867969	0.827122	0.617205	0.497887	0.299672	0.111563	0.0489784	0.0178712	0.016696	0.974416	0.885831	0.796435	0.743316	0.488931	0.30668	0.149358	0.0650982	0.0171539	0	48.9578	-0.0702234	0	0.987738	49.5481	-0.0723383	0	0.987743	Yes	Yes	Yes	Yes	6.61422	0	83	235	7	4	7	4	95802300	85245300	105066000	61352100	75970100	49066900
ARG2	P78540	Arginase-2, mitochondrial OS=Homo sapiens GN=ARG2 PE=1 SV=1	41818.1	0.974416	0.990249	0.858941	0.556511	0.64989	0.495199	0.216744	0.158494	0.231658	0.104725	0.974416	0.973526	0.828193	0.722508	0.610377	0.531573	0.360717	0.3391	0.221517	0.130926	51.0614	-0.0504763	0.0294291	0.947384	52.9186	-0.04166	0	0.993179	Yes	Yes	Yes	Yes	6.73644	0	80	278	8	4	8	4	34317600	34784400	39019800	19892800	35652600	29027600
ARGLU1	Q9NWB6	Arginine and glutamate-rich protein 1 OS=Homo sapiens GN=ARGLU1 PE=1 SV=1	40759.2	0.974416	0.914898	0.740003	0.676965	0.422781	0.275652	0.172474	0.110763	0.0749435	0.125293	0.974416	0.931347	0.762075	0.655317	0.433745	0.215465	0.118821	0.0808663	0.06772	0.100525	48.6681	-0.0646127	0.0471254	0.990379	48.4589	-0.07387	0.0360785	0.992792	Yes	Yes	Yes	Yes	7.26318	0.000754148	44	273	20	9	12	8	212174000	198597000	208385000	151047000	142637000	99389200
ARHGAP1	Q07960	Rho GTPase-activating protein 1 OS=Homo sapiens GN=ARHGAP1 PE=1 SV=1	57336.1	0.974416	0.999918	0.960314	0.712595	0.567456	0.200394	0.0599139	0.0383078	0.021585	0.0246389	0.974416	0.884	0.82165	0.721066	0.34973	0.151517	0.0450251	0.0338923	0.0165654	0.0196277	49.7907	-0.103548	0	0.992726	48.4302	-0.0990996	0	0.98767	Yes	Yes	Yes	Yes	7.71397	0	69	401	16	9	15	9	166226000	170217000	211775000	123608000	150624000	56840100
ARHGAP12	Q1RLN5|Q8IWW6|Q8IWW6-2|Q8IWW6-3|Q8IWW6-4	ARHGAP12 protein OS=Homo sapiens GN=ARHGAP12 PE=1 SV=1|Rho GTPase-activating protein 12 OS=Homo sapiens GN=ARHGAP12 PE=1 SV=1|Isoform 2 of Rho GTPase-activating protein 12 OS=Homo sapiens GN=ARHGAP12|Isoform 3 of Rho GTPase-activating protein 12 OS=Homo sapiens GN=ARHGAP12|Isoform 4 of Rho GTPase-activating protein 12 OS=Homo sapiens GN=ARHGAP12	107374.0|113037.0|109154.0|106674.0|112338.0	0.974416	0.884512	0.754101	0.616385	0.254681	0.108936	0.082173	0.0432407	0.0257796	0.0292652	0.974416	0.88391	0.780092	0.546884	0.237791	0.0940244	0.0437296	0.0380886	0.024671	0.0274757	47.2853	-0.0905612	0.00676879	0.988479	46.9835	-0.0990513	0.00755266	0.994092	Yes	Yes	Yes	Yes	6.79091	0	80	427	12	9	11	8	179220000	162422000	179035000	115265000	72830100	33306700
ARHGAP17	Q68EM7|Q68EM7-2|Q68EM7-3	Rho GTPase-activating protein 17 OS=Homo sapiens GN=ARHGAP17 PE=1 SV=1|Isoform 2 of Rho GTPase-activating protein 17 OS=Homo sapiens GN=ARHGAP17|Isoform 3 of Rho GTPase-activating protein 17 OS=Homo sapiens GN=ARHGAP17	107464.0|99182.6|70758.0	0.974416	1.06387	0.910688	0.642977	0.325702	0.218527	0.107654	0.0852017	0.0596079	0.0954267	0.974416	0.873104	0.762823	0.508199	0.241682	0.173876	0.108254	0.0827753	0.0663377	0.110036	48.2348	-0.115144	0.0847034	0.99323	46.735	-0.0895111	0.0712957	0.992737	Yes	Yes	Yes	Yes	6.86866	0	99	341	14	7	9	7	78018600	84933900	94062100	52264600	40942900	29715200
ARHGAP18	Q8N392	Rho GTPase-activating protein 18 OS=Homo sapiens GN=ARHGAP18 PE=1 SV=3	89881.4	0.974416	0.968879	0.923304	0.673539	0.238483	0.113789	0.0640009	0.0417509	0.0235462	0.027435	0.974416	0.941544	0.851864	0.619066	0.223138	0.123619	0.0633068	0.0382766	0.0284439	0.027621	47.9505	-0.152852	0.0385101	0.997814	47.5633	-0.123894	0.0303608	0.995576	Yes	Yes	Yes	Yes	7.80951	0	88	1189	46	23	38	23	571619000	567166000	699584000	401814000	217655000	111279000
ARHGAP26	Q9UNA1|Q9UNA1-2	Rho GTPase-activating protein 26 OS=Homo sapiens GN=ARHGAP26 PE=1 SV=1|Isoform 2 of Rho GTPase-activating protein 26 OS=Homo sapiens GN=ARHGAP26	106438.0|100315.0	0.974416	0.957747	0.788618	0.380131	0.199625	0.134642	0.0487177	0.0435802	0.042755	0.044103											46.1952	-0.124803	0.0508698	0.996034					Yes	No	Yes		5.99102	0.000573285	45	79	5	2	2	2	20171500	19782400	21082400	8002040	6430320	4642170
ARHGAP27	A0A0C4DGE6|A0A0G2JNY3|A0A0G2JRG8|E9PIR1|E9PNT2|Q6ZUM4|Q6ZUM4-2|Q6ZUM4-3	Rho GTPase-activating protein 27 OS=Homo sapiens GN=ARHGAP27 PE=1 SV=1|Rho GTPase-activating protein 27 OS=Homo sapiens GN=ARHGAP27 PE=1 SV=1|Rho GTPase-activating protein 27 OS=Homo sapiens GN=ARHGAP27 PE=1 SV=1|Rho GTPase-activating protein 27 OS=Homo sapiens GN=ARHGAP27 PE=1 SV=1|Rho GTPase-activating protein 27 OS=Homo sapiens GN=ARHGAP27 PE=1 SV=1|Rho GTPase-activating protein 27 OS=Homo sap…	64955.3|105983.0|103690.0|103601.0|82028.4|105894.0|68510.1|102339.0	0.974416	0.875832	0.747491	0.675571	0.466345	0.230358	0.0784138	0.0467251	0.0328978	0.0338536	0.974416	0.940694	0.88019	0.637204	0.557983	0.25812	0.0696228	0.0435162	0.0234265	0.0166144	48.5847	-0.0724407	0	0.985882	49.4151	-0.0822458	0	0.98825	Yes	Yes	Yes	Yes	6.57956	0.00020903	51	118	4	3	4	3	65716600	58936600	65102500	46331300	48939600	25875200
ARHGAP29	Q52LW3	Rho GTPase-activating protein 29 OS=Homo sapiens GN=ARHGAP29 PE=1 SV=2	167805.0	0.974416	0.901708	0.751571	0.57889	0.27635	0.12356	0.066184	0.0615423	0.0267123	0.0281637	0.974416	0.825066	0.874159	0.692862	0.380535	0.174564	0.0564606	0.0561056	0.0486468	0.0201832	47.2056	-0.0876844	0.0082686	0.995191	48.5694	-0.0927622	0.00690434	0.981276	Yes	Yes	Yes	Yes	5.90076	0	62	200	7	4	3	3	22047400	20356900	21960600	13319300	9729620	4656250
ARHGAP35	Q9NRY4	Rho GTPase-activating protein 35 OS=Homo sapiens GN=ARHGAP35 PE=1 SV=3	196467.0	0.974416	0.986968	0.672703	0.308536	0.13974	0.0736011	0.0424578	0.0311468	0.0205006	0.0197206	0.974416	0.858564	0.664331	0.327927	0.167956	0.0992147	0.0521041	0.0353247	0.0269658	0.0355691	45.3706	-0.133411	0.0314646	0.998168	45.2617	-0.0991357	0.0247864	0.996802	Yes	Yes	Yes	Yes	6.68676	0	69	454	16	9	12	9	155336000	156964000	138529000	50108300	34535000	19454600
ARHGAP5	A0A0A0MSK6|Q13017|Q13017-2	Rho GTPase-activating protein 5 OS=Homo sapiens GN=ARHGAP5 PE=1 SV=1|Rho GTPase-activating protein 5 OS=Homo sapiens GN=ARHGAP5 PE=1 SV=2|Isoform 2 of Rho GTPase-activating protein 5 OS=Homo sapiens GN=ARHGAP5	200616.0|202480.0|202351.0	0.974416	0.921969	0.815328	0.482547	0.173544	0.0935474	0.0475955	0.0359452	0.0234896	0.0213636	0.974416	0.910466	0.76817	0.50935	0.191491	0.125212	0.07561	0.0536212	0.0355301	0.0497924	46.6761	-0.124407	0.0250668	0.996947	46.6646	-0.104974	0.0382925	0.995428	Yes	Yes	Yes	Yes	6.84938	0	65	497	24	13	13	13	284733000	268859000	307914000	143123000	80318600	45669500
ARHGDIA	P52565	Rho GDP-dissociation inhibitor 1 OS=Homo sapiens GN=ARHGDIA PE=1 SV=3	27603.8	0.974416	0.965368	0.858858	0.736281	0.503305	0.271279	0.103301	0.0699895	0.042706	0.040164	0.974416	0.910982	0.830132	0.688251	0.422797	0.214979	0.0666587	0.049707	0.0276156	0.030108	49.6723	-0.0825113	0.00239439	0.997932	48.7677	-0.0848054	0	0.995364	Yes	Yes	Yes	Yes	8.33409	0	115	673	48	14	37	13	636168000	630307000	723800000	488614000	510232000	294283000
ARHGEF1	M0QZR4|Q92888|Q92888-2|Q92888-3	Rho guanine nucleotide exchange factor 1 OS=Homo sapiens GN=ARHGEF1 PE=1 SV=1|Rho guanine nucleotide exchange factor 1 OS=Homo sapiens GN=ARHGEF1 PE=1 SV=2|Isoform 2 of Rho guanine nucleotide exchange factor 1 OS=Homo sapiens GN=ARHGEF1|Isoform 3 of Rho guanine nucleotide exchange factor 1 OS=Homo sapiens GN=ARHGEF1	119253.0|113139.0|108443.0|114769.0	0.974416	0.976583	0.87536	0.573165	0.301514	0.157737	0.0895773	0.0626574	0.0387478	0.0350382	0.974416	0.920716	0.800676	0.482041	0.263303	0.155061	0.0866518	0.0709495	0.0354349	0.0307967	47.7248	-0.108197	0.0442012	0.998609	46.9261	-0.0957402	0.0380142	0.997319	Yes	Yes	Yes	Yes	6.92409	0	76	857	24	18	21	17	209002000	208741000	241922000	124306000	100358000	55801400
ARHGEF10L	Q9HCE6|Q9HCE6-2|Q9HCE6-3	Rho guanine nucleotide exchange factor 10-like protein OS=Homo sapiens GN=ARHGEF10L PE=1 SV=3|Isoform 2 of Rho guanine nucleotide exchange factor 10-like protein OS=Homo sapiens GN=ARHGEF10L|Isoform 3 of Rho guanine nucleotide exchange factor 10-like protein OS=Homo sapiens GN=ARHGEF10L	155896.0|150040.0|149464.0	0.974416	0.902053	0.776409	0.641628	0.377308	0.156122	0.0719928	0.0397306	0.0270799	0.0288153	0.974416	0.847615	0.783159	0.624979	0.365734	0.143023	0.0606144	0.0319916	0.0106867	0.0232228	48.0342	-0.0831364	0	0.99404	47.8146	-0.0832618	0	0.988273	Yes	Yes	Yes	Yes	6.98341	0	68	465	14	9	11	8	131615000	121492000	135351000	88312600	79069600	35055800
ARHGEF11	O15085-2	Isoform 2 of Rho guanine nucleotide exchange factor 11 OS=Homo sapiens GN=ARHGEF11	190695.0	0.974416	0.968298	0.764163	0.325508	0.270918	0.140066	0.0765939	0.0555891	0.0477725	0.0356889											46.0421	-0.112599	0.0603027	0.987447					Yes	No	Yes		5.53709	0.000921999	42	82	4	2	2	2	2983370	2958050	3021410	1013440	1290690	714238
ARHGEF12	E9PMR6|Q9NZN5|Q9NZN5-2	Rho guanine nucleotide exchange factor 12 OS=Homo sapiens GN=ARHGEF12 PE=1 SV=1|Rho guanine nucleotide exchange factor 12 OS=Homo sapiens GN=ARHGEF12 PE=1 SV=1|Isoform 2 of Rho guanine nucleotide exchange factor 12 OS=Homo sapiens GN=ARHGEF12	183345.0|197011.0|194207.0	0.974416	0.985025	0.757153	0.459183	0.228315	0.133626	0.0796054	0.0569813	0.0297049	0.0243107	0.974416	0.80796	0.797597	0.491202	0.279431	0.184931	0.100559	0.0730921	0.0764316	0.0658966	46.582	-0.105264	0.0384213	0.99812	46.8775	-0.0776198	0.0406262	0.983889	Yes	Yes	Yes	Yes	6.39513	0	67	589	19	12	11	10	116958000	118054000	117263000	55894000	42646000	26911500
ARHGEF16	Q5VV41	Rho guanine nucleotide exchange factor 16 OS=Homo sapiens GN=ARHGEF16 PE=1 SV=1	89048.5	0.974416	0.924235	0.837135	0.679754	0.277591	0.109447	0.0611867	0.042752	0.0250775	0.0264984	0.974416	0.897977	0.757789	0.487122	0.187715	0.0855615	0.0469756	0.0320533	0.0167296	0.0105927	47.9688	-0.116153	0.0202841	0.992721	46.504	-0.104212	0.00664468	0.996391	Yes	Yes	Yes	Yes	6.51314	0	76	254	7	5	7	5	94364600	89125000	104463000	66913600	41312300	17484400
ARHGEF18	Q6ZSZ5	Rho guanine nucleotide exchange factor 18 OS=Homo sapiens GN=ARHGEF18 PE=1 SV=3	146510.0	0.974416	0.868572	0.848325	0.701101	0.570628	0.346371	0.157768	0.102589	0.0589956	0.0516846											50.0998	-0.0658811	0	0.989109					Yes	No	Yes		5.61732	0.000205381	50	140	7	2	3	2	62604700	55680300	70385600	45805400	57047700	37063900
ARHGEF2	Q92974|Q92974-2|Q92974-3|V9GYM8	Rho guanine nucleotide exchange factor 2 OS=Homo sapiens GN=ARHGEF2 PE=1 SV=4|Isoform 2 of Rho guanine nucleotide exchange factor 2 OS=Homo sapiens GN=ARHGEF2|Isoform 3 of Rho guanine nucleotide exchange factor 2 OS=Homo sapiens GN=ARHGEF2|Rho guanine nucleotide exchange factor 2 OS=Homo sapiens GN=ARHGEF2 PE=1 SV=1	122469.0|122398.0|118483.0|127796.0	0.974416	0.877767	0.645538	0.341779	0.163163	0.102214	0.0632978	0.0366051	0.0296821	0.0381768	0.974416	0.899641	0.734319	0.369446	0.183047	0.094933	0.0510826	0.0325527	0.0237027	0.0180434	45.255	-0.0997811	0.0300608	0.998769	45.8739	-0.108547	0.0223991	0.997121	Yes	Yes	Yes	Yes	6.65354	0	74	417	18	9	10	9	130870000	117645000	111950000	46642300	34089000	22601500
ARHGEF26	Q96DR7	Rho guanine nucleotide exchange factor 26 OS=Homo sapiens GN=ARHGEF26 PE=1 SV=4	112522.0	0.974416	1.2483	0.846906	0.698092	0.477083	0.377809	0.143423	0.13741	0.123616	0.102679											49.7651	-0.0808126	0.0946104	0.944679					Yes	No	Yes		5.38796	0.000212721	52	52	1	1	1	1	777695	994073	872895	566566	592491	502209
ARHGEF28	Q8N1W1|Q8N1W1-3|Q8N1W1-4|Q8N1W1-5|Q8N1W1-6	Rho guanine nucleotide exchange factor 28 OS=Homo sapiens GN=ARHGEF28 PE=1 SV=3|Isoform 3 of Rho guanine nucleotide exchange factor 28 OS=Homo sapiens GN=ARHGEF28|Isoform 4 of Rho guanine nucleotide exchange factor 28 OS=Homo sapiens GN=ARHGEF28|Isoform 5 of Rho guanine nucleotide exchange factor 28 OS=Homo sapiens GN=ARHGEF28|Isoform 6 of Rho guanine nucleotide exchange factor 28 OS=Homo sapiens…	215193.0|213716.0|208691.0|178400.0|218391.0	0.974416	0.93723	0.701482	0.408011	0.295579	0.1392	0.108053	0.054371	0.011575	0.0120857	0.974416	0.907845	0.635283	0.366038	0.231096	0.127054	0.0850815	0.0585682	0.0391797	0.0266691	46.3558	-0.0834801	0.016674	0.994883	45.5424	-0.0896971	0.0367492	0.998553	Yes	Yes	Yes	Yes	5.39811	0	69	96	3	2	2	1	4381550	4204970	4073430	1865640	2068140	1042490
ARHGEF40	Q8TER5|Q8TER5-3|Q8TER5-4	Rho guanine nucleotide exchange factor 40 OS=Homo sapiens GN=ARHGEF40 PE=1 SV=3|Isoform 3 of Rho guanine nucleotide exchange factor 40 OS=Homo sapiens GN=ARHGEF40|Isoform 4 of Rho guanine nucleotide exchange factor 40 OS=Homo sapiens GN=ARHGEF40	175891.0|174263.0|170648.0	0.974416	0.879239	0.624114	0.404001	0.246758	0.162167	0.088721	0.0636451	0.0357525	0.0319598	0.974416	0.939643	0.673321	0.450935	0.333365	0.203414	0.118738	0.0936108	0.0758651	0.0792914	45.7068	-0.078336	0.0264598	0.999111	46.5854	-0.0758754	0.0643219	0.996124	Yes	Yes	Yes	Yes	6.24549	0	65	384	11	9	9	8	74887000	67417300	61993100	31606600	29587000	21167700
ARHGEF7	B1ALK7|Q14155-1|Q14155-5	Rho guanine nucleotide exchange factor 7 OS=Homo sapiens GN=ARHGEF7 PE=1 SV=1|Isoform 1 of Rho guanine nucleotide exchange factor 7 OS=Homo sapiens GN=ARHGEF7|Isoform 5 of Rho guanine nucleotide exchange factor 7 OS=Homo sapiens GN=ARHGEF7	92956.4|86268.4|96781.0	0.974416	0.966033	0.823123	0.552614	0.210272	0.118034	0.0627629	0.053001	0.0313097	0.0376456	0.974416	0.913478	0.762964	0.480257	0.178585	0.0991429	0.0567707	0.0438561	0.0328157	0.0282467	47.1384	-0.120114	0.0376611	0.998113	46.4779	-0.109497	0.0262278	0.996909	Yes	Yes	Yes	Yes	6.83234	0	58	351	9	8	8	8	138627000	137057000	151717000	79748300	46780700	28291700
ARID1A	O14497	AT-rich interactive domain-containing protein 1A OS=Homo sapiens GN=ARID1A PE=1 SV=3	259992.0	0.974416	0.990337	0.846159	0.479992	0.169815	0.100147	0.0827288	0.0596105	0.0337367	0.035617	0.974416	0.941856	0.807765	0.432911	0.227613	0.113219	0.0540495	0.038764	0.0238442	0.0342068	46.7378	-0.144498	0.0521687	0.998453	46.5792	-0.113984	0.0326843	0.99746	Yes	Yes	Yes	Yes	6.64329	0	87	649	31	12	11	9	141506000	143565000	158724000	70854100	38246600	24241900
ARID1B	Q8NFD5|Q8NFD5-2|Q8NFD5-3	AT-rich interactive domain-containing protein 1B OS=Homo sapiens GN=ARID1B PE=1 SV=2|Isoform 2 of AT-rich interactive domain-containing protein 1B OS=Homo sapiens GN=ARID1B|Isoform 3 of AT-rich interactive domain-containing protein 1B OS=Homo sapiens GN=ARID1B	255619.0|257385.0|261185.0	0.974416	0.897006	0.759621	0.39787	0.169444	0.0898791	0.0592316	0.0399209	0.0218009	0.0207178	0.974416	0.975306	0.709175	0.410534	0.156027	0.114028	0.0691998	0.0592791	0.0164652	0.100213	46.0635	-0.113939	0.0260153	0.996266	45.9247	-0.119977	0.057705	0.995599	Yes	Yes	Yes	Yes	6.54067	0	69	453	11	9	9	7	96873800	88906000	97445100	40173400	25549600	14598000
ARID3A	Q99856	AT-rich interactive domain-containing protein 3A OS=Homo sapiens GN=ARID3A PE=1 SV=2	68177.8	0.974416	0.983648	0.607459	0.3411	0.192889	0.126308	0.075621	0.0512646	0.0277871	0.0331972	0.974416	0.912408	0.560324	0.268981	0.159319	0.0914951	0.0412953	0.023234	0.0162262	0.0214053	45.3126	-0.107934	0.0493042	0.993563	44.6423	-0.109737	0.0270298	0.997721	Yes	Yes	Yes	Yes	7.09178	0	75	474	11	10	11	10	113888000	114782000	91631200	40571200	35190300	24629700
ARID4A	P29374|P29374-2|P29374-3	AT-rich interactive domain-containing protein 4A OS=Homo sapiens GN=ARID4A PE=1 SV=3|Isoform II of AT-rich interactive domain-containing protein 4A OS=Homo sapiens GN=ARID4A|Isoform III of AT-rich interactive domain-containing protein 4A OS=Homo sapiens GN=ARID4A	175258.0|166885.0|165343.0	0.974416	0.849456	0.438152	0.26913	0.159369	0.11716	0.0822212	0.0445282	0.0260248	0.0222683	0.974416	0.869772	0.602997	0.421324	0.300119	0.188408	0.0920314	0.0648503	0.0565737	0.0664928	43.8295	-0.099798	0.0468699	0.993669	45.8464	-0.0712068	0.0353883	0.996791	Yes	Yes	Yes	Yes	6.18849	0.00058072	46	72	3	1	1	1	23480000	20423400	13634500	6594570	5975580	4701960
ARID4B	Q4LE39|Q4LE39-2	AT-rich interactive domain-containing protein 4B OS=Homo sapiens GN=ARID4B PE=1 SV=2|Isoform 2 of AT-rich interactive domain-containing protein 4B OS=Homo sapiens GN=ARID4B	183635.0|172179.0	0.974416	0.934117	0.677384	0.352036	0.15928	0.109948	0.053771	0.0398913	0.0280045	0.0319115	0.974416	0.923011	0.716214	0.329712	0.135287	0.0947352	0.0530319	0.0429182	0.0249771	0.0376383	45.5438	-0.111943	0.0352557	0.998949	45.5605	-0.127864	0.0390855	0.997799	Yes	Yes	Yes	Yes	6.27999	0.00127644	41	182	10	5	4	4	63770200	60996900	57249100	23427900	16220200	11984100
ARIH1	Q9Y4X5	E3 ubiquitin-protein ligase ARIH1 OS=Homo sapiens GN=ARIH1 PE=1 SV=2	74150.3	0.974416	0.90852	0.763386	0.623672	0.509402	0.399532	0.221522	0.118439	0.0520118	0.0445911	0.974416	0.943282	0.813803	0.710738	0.591221	0.447618	0.284261	0.165273	0.0710648	0.0617697	49.5208	-0.0556999	0	0.990035	51.0709	-0.0555262	0	0.991913	Yes	Yes	Yes	Yes	6.92149	0	78	346	20	8	15	7	135952000	126574000	137216000	88058800	110642000	92458500
ARIH2	O95376	E3 ubiquitin-protein ligase ARIH2 OS=Homo sapiens GN=ARIH2 PE=1 SV=1	65794.3	0.974416	0.990113	0.8563	0.748985	0.532661	0.212348	0.0672746	0.0413483	0.0221985	0.0203549	0.974416	0.885638	0.760887	0.568104	0.39623	0.14376	0.0447317	0.0204533	0.0123058	0.0105538	49.6321	-0.095558	0	0.994732	47.5989	-0.0817048	0	0.992068	Yes	Yes	Yes	Yes	6.55724	0	130	305	7	5	5	5	50610100	51310900	57544900	39347500	42827200	18369100
ARL1	B4DZG7|F8VYN9|P40616|P40616-2	ADP-ribosylation factor-like protein 1 OS=Homo sapiens GN=ARL1 PE=1 SV=1|ADP-ribosylation factor-like protein 1 OS=Homo sapiens GN=ARL1 PE=1 SV=1|ADP-ribosylation factor-like protein 1 OS=Homo sapiens GN=ARL1 PE=1 SV=1|Isoform 2 of ADP-ribosylation factor-like protein 1 OS=Homo sapiens GN=ARL1	17838.4|24512.9|23039.3|21188.4	0.974416	0.883098	0.787229	0.598638	0.489386	0.195706	0.0740245	0.0375813	0.0263886	0.0346645	0.974416	0.9724	0.954112	0.727486	0.577285	0.219714	0.0953723	0.0516482	0.0703099	0.045487	48.3678	-0.0748672	0	0.987068	49.9271	-0.0998164	0.0275632	0.992813	Yes	Yes	Yes	Yes	6.90914	0	68	162	8	2	5	2	33549500	30337800	35146800	20959400	26219000	11223900
ARL15	A0A087WUW9|A0A0B4J222|Q9NXU5	ADP-ribosylation factor-like protein 15 OS=Homo sapiens GN=ARL15 PE=1 SV=1|ADP-ribosylation factor-like protein 15 OS=Homo sapiens GN=ARL15 PE=1 SV=1|ADP-ribosylation factor-like protein 15 OS=Homo sapiens GN=ARL15 PE=1 SV=1	26010.6|19608.2|26010.6	0.974416	0.979595	1.08288	0.83023	0.617128	0.359917	0.233261	0.224467	0.13995	0.150514											51.0738	-0.0979033	0.160784	0.986601					Yes	No	Yes		6.23733	0.000754148	44	44	2	1	2	1	5968800	5987180	8566150	5171470	5882210	3671920
ARL2	P36404	ADP-ribosylation factor-like protein 2 OS=Homo sapiens GN=ARL2 PE=1 SV=4	23556.7	0.974416	0.96309	0.950633	0.685772	0.703149	0.368413	0.126168	0.120688	0.0422547	0.0350689	0.974416	0.980501	0.86861	0.778685	0.563579	0.339225	0.123393	0.0582807	0.0483736	0.0519409	51.0649	-0.0781615	0	0.97973	50.4154	-0.0814744	0	0.995686	Yes	Yes	Yes	Yes	6.70124	0	81	344	13	7	7	5	61518500	60662000	77603100	43859600	69383400	38832700
ARL2BP	H3BU49|Q9Y2Y0|Q9Y2Y0-2	ADP-ribosylation factor-like protein 2-binding protein OS=Homo sapiens GN=ARL2BP PE=1 SV=1|ADP-ribosylation factor-like protein 2-binding protein OS=Homo sapiens GN=ARL2BP PE=1 SV=1|Isoform 2 of ADP-ribosylation factor-like protein 2-binding protein OS=Homo sapiens GN=ARL2BP	15006.5|20471.3|19360.8	0.974416	1.04352	0.792428	0.344582	0.252598	0.105512	0.0450896	0.0352465	0.0370694	0.0510634	0.974416	0.922169	0.720417	0.592899	0.253714	0.131532	0.0613417	0.0328943	0.0309569	0.0559074	46.1707	-0.132852	0.053806	0.987755	47.097	-0.0892244	0.0132732	0.991587	Yes	Yes	Yes	Yes	6.5233	0	67	67	1	1	1	1	8103310	8658720	8510140	2913960	3268660	1461390
ARL3	P36405	ADP-ribosylation factor-like protein 3 OS=Homo sapiens GN=ARL3 PE=1 SV=2	24051.3	0.974416	0.969101	0.937429	0.834502	0.596521	0.368137	0.165955	0.162723	0.0516299	0.0555504	0.974416	0.826867	0.846685	0.734755	0.419726	0.302818	0.173946	0.0798692	0	0.0517165	51.1108	-0.0826324	0.0337267	0.997375	49.3154	-0.0701349	0	0.977558	Yes	Yes	Yes	Yes	6.5536	0.00434928	33	91	5	2	2	2	23241400	23063300	28874500	20240300	22139400	14624300
ARL5B	Q96KC2	ADP-ribosylation factor-like protein 5B OS=Homo sapiens GN=ARL5B PE=1 SV=1	22938.0	0.974416	0.994742	0.829936	0.506088	0.315647	0.0901863	0.07169	0.0241397	0.0136794	0.0284797	0.974416	0.905978	0.79935	0.547698	0.273612	0.0969871	0.0370359	0.0263689	0.0123625	0.0199466	47.2978	-0.105783	0.0163868	0.996037	47.2051	-0.0995383	0	0.997051	Yes	Yes	Yes	Yes	6.30181	0.00258978	36	62	2	2	1	1	9618100	9796940	10579100	5079770	4848070	1482630
ARL6IP4	A0A0C4DH18|F8WCT1|Q66PJ3-2|Q66PJ3-5	ADP-ribosylation factor-like protein 6-interacting protein 4 OS=Homo sapiens GN=ARL6IP4 PE=1 SV=1|ADP-ribosylation factor-like protein 6-interacting protein 4 OS=Homo sapiens GN=ARL6IP4 PE=1 SV=1|Isoform 2 of ADP-ribosylation factor-like protein 6-interacting protein 4 OS=Homo sapiens GN=ARL6IP4|Isoform 5 of ADP-ribosylation factor-like protein 6-interacting protein 4 OS=Homo sapiens GN=ARL6IP4	27134.8|33278.9|52723.9|46579.8	0.974416	0.975032	0.814461	0.908474	0.509587	0.364383	0.372317	0.260439	0.229538	0.407083	0.974416	0.965836	0.822492	0.72994	0.522044	0.324187	0.210884	0.175119	0.202849	0.267818	50.254	-0.112019	0.311528	0.933629	49.7071	-0.0737695	0.186338	0.984836	Yes	Yes	Yes	Yes	7.46385	0	89	368	10	7	10	7	99052800	98860200	107036000	94428500	80607700	61820100
ARL6IP5	O75915	PRA1 family protein 3 OS=Homo sapiens GN=ARL6IP5 PE=1 SV=1	23892.0	0.974416	0.923843	0.775285	0.786461	0.539313	0.414708	0.268808	0.189697	0.128956	0.142451	0.974416	0.927226	0.868159	0.738392	0.718346	0.485846	0.339006	0.260168	0.204327	0.16489	50.9087	-0.0529166	0.0355079	0.986528	52.8421	-0.0475791	0.0359834	0.989512	Yes	Yes	Yes	Yes	7.14815	0	125	362	23	6	17	5	75949300	71883700	77938100	63171400	65403500	53821600
ARL6IP6	Q8N6S5	ADP-ribosylation factor-like protein 6-interacting protein 6 OS=Homo sapiens GN=ARL6IP6 PE=1 SV=1	26320.5	0.974416	0.971825	0.823606	0.713494	0.481442	0.359399	0.18749	0.133875	0.0961292	0.109565											49.8207	-0.066409	0.0539572	0.996094					Yes	No	Yes		6.67702	0.000202306	49	111	4	3	4	3	54913900	54646100	59939800	40888500	42218600	33733500
ARL8A	Q96BM9	ADP-ribosylation factor-like protein 8A OS=Homo sapiens GN=ARL8A PE=1 SV=1	25296.7	0.974416	1.16051	0.836086	0.98701	0.718742	0.44518	0.361973	0.294858	0.21673	0.127512	0.974416	0.926327	0.886829	0.723386	0.615285	0.421423	0.228407	0.192512	0.21974	0.253188	53.0498	-0.071798	0.156868	0.9468	50.913	-0.0641383	0.175442	0.982637	Yes	Yes	Yes	Yes	5.79042	0	62	201	16	1	1	1	2607320	3098370	2889090	2685630	2992590	1983970
ARL8B	Q9NVJ2	ADP-ribosylation factor-like protein 8B OS=Homo sapiens GN=ARL8B PE=1 SV=1	24732.3	0.974416	0.940039	0.823425	0.788195	0.615913	0.466373	0.244239	0.268779	0.296311	0.398383	0.974416	0.968459	0.895071	0.695572	0.572926	0.325195	0.204491	0.18136	0.170109	0.259653	51.3776	-0.0606132	0.278428	0.949899	49.9875	-0.0768339	0.17593	0.985815	Yes	Yes	Yes	Yes	6.98422	0	59	273	22	3	9	2	107720000	103723000	117467000	88647200	105981000	85903000
ARMC1	Q9NVT9	Armadillo repeat-containing protein 1 OS=Homo sapiens GN=ARMC1 PE=1 SV=1	34926.3	0.974416	0.956341	0.91858	0.825394	0.44811	0.192258	0.121589	0.0687807	0.0640072	0.062399	0.974416	0.890459	0.814817	0.70266	0.233565	0.0998863	0.0508275	0.0402201	0.0269628	0.0332179	49.4771	-0.124198	0.0644889	0.996229	47.8571	-0.123125	0.0211516	0.982294	Yes	Yes	Yes	Yes	6.7994	0	59	222	6	6	5	5	67062200	65657600	81641600	57789800	47988900	22037800
ARMC10	C9J5N7|Q8N2F6|Q8N2F6-2|Q8N2F6-3|Q8N2F6-4|Q8N2F6-5|Q8N2F6-6	Armadillo repeat-containing protein 10 (Fragment) OS=Homo sapiens GN=ARMC10 PE=1 SV=1|Armadillo repeat-containing protein 10 OS=Homo sapiens GN=ARMC10 PE=1 SV=1|Isoform 2 of Armadillo repeat-containing protein 10 OS=Homo sapiens GN=ARMC10|Isoform 3 of Armadillo repeat-containing protein 10 OS=Homo sapiens GN=ARMC10|Isoform 4 of Armadillo repeat-containing protein 10 OS=Homo sapiens GN=ARMC10|Isof…	28343.3|41754.5|37780.6|35012.1|31038.2|34920.0|28177.6	0.974416	0.985259	0.685505	0.738188	0.507688	0.209732	0.105221	0.078517	0.0522856	0											49.0264	-0.0734149	0	0.97206					Yes	No	Yes		5.2453	0	75	161	9	3	1	1	813574	820796	739135	626747	659586	291651
ARMC6	Q6NXE6|Q6NXE6-2	Armadillo repeat-containing protein 6 OS=Homo sapiens GN=ARMC6 PE=1 SV=2|Isoform 2 of Armadillo repeat-containing protein 6 OS=Homo sapiens GN=ARMC6	60461.5|57469.2	0.974416	0.762579	0.469865	0.288083	0.166405	0.102733	0.0651809	0.0379071	0.0282426	0.0421697	0.974416	0.861453	0.513836	0.233318	0.113905	0.0566576	0.032686	0.0188278	0.0179636	0.016809	43.7766	-0.0852493	0.0302958	0.997864	44.1074	-0.112222	0.0175339	0.999812	Yes	Yes	Yes	Yes	6.93432	0.000746129	43	241	9	7	7	7	152524000	118964000	94949100	45630500	40431200	26546500
ARMC8	Q8IUR7|Q8IUR7-7	Armadillo repeat-containing protein 8 OS=Homo sapiens GN=ARMC8 PE=1 SV=2|Isoform 7 of Armadillo repeat-containing protein 8 OS=Homo sapiens GN=ARMC8	85538.0|81530.0	0.974416	0.83011	0.706604	0.533802	0.326745	0.15679	0.0852263	0.0468773	0.0280905	0.0323385	0.974416	0.900368	0.805936	0.643144	0.385657	0.19458	0.0987942	0.0703726	0.0389196	0.0452619	46.8663	-0.071278	0	0.994377	48.2863	-0.0791301	0.00892429	0.996287	Yes	Yes	Yes	Yes	6.62197	0	82	490	14	10	11	9	152997000	129945000	143110000	85002800	79856200	40879000
ARMCX3	Q9UH62	Armadillo repeat-containing X-linked protein 3 OS=Homo sapiens GN=ARMCX3 PE=1 SV=1	48774.2	0.974416	0.815536	0.762412	0.521292	0.238494	0.100075	0.0615481	0.0396648	0.0227386	0.0193048	0.974416	0.79964	0.770155	0.519009	0.13612	0.0197709	0.0210467	0	0	0	46.6744	-0.0860356	0	0.986924	46.4353	-0.114619	0	0.973941	Yes	Yes	Yes	Yes	6.34548	0	73	226	5	4	5	4	50812400	42432800	51348700	27642600	19331200	8691550
ARMT1	Q9H993	Protein-glutamate O-methyltransferase OS=Homo sapiens GN=ARMT1 PE=1 SV=1	58643.1	0.974416	0.937635	0.885976	0.617983	0.232004	0.116431	0.0671754	0.037063	0.0192417	0.0160112	0.974416	1.15816	1.38877	0.798489	0.287461	0.124008	0.0486962	0.0339192	0.0125976	0.0222728	47.6556	-0.130824	0.0283759	0.996292	48.6798	-0.224009	0.0433042	0.927036	Yes	Yes	Yes	Yes	7.16857	0	120	461	12	9	11	9	224578000	215621000	264175000	144222000	83092400	43927500
ARNT	P27540|P27540-2|P27540-3|P27540-4	Aryl hydrocarbon receptor nuclear translocator OS=Homo sapiens GN=ARNT PE=1 SV=1|Isoform 2 of Aryl hydrocarbon receptor nuclear translocator OS=Homo sapiens GN=ARNT|Isoform 3 of Aryl hydrocarbon receptor nuclear translocator OS=Homo sapiens GN=ARNT|Isoform 4 of Aryl hydrocarbon receptor nuclear translocator OS=Homo sapiens GN=ARNT	93338.7|91421.8|91999.1|93068.6	0.974416	1.01879	0.783894	0.633158	0.459245	0.308945	0.160864	0.100539	0.0516306	0.051123	0.974416	0.886073	0.736659	0.657833	0.380751	0.210939	0.15169	0.108177	0.0746636	0.0596807	49.1107	-0.0672722	0.00559539	0.993367	48.1587	-0.066926	0.020534	0.991609	Yes	Yes	Yes	Yes	6.20743	0	63	154	9	3	2	2	13408100	13987500	13929600	8859440	9833060	7080290
ARPC1A	Q92747	Actin-related protein 2/3 complex subunit 1A OS=Homo sapiens GN=ARPC1A PE=1 SV=2	47612.8	0.974416	0.950667	0.871746	0.604968	0.572232	0.474525	0.194754	0.177039	0.191082	0.121253	0.974416	0.909537	0.829778	0.736493	0.529067	0.438801	0.311808	0.270964	0.216761	0.0719859	50.606	-0.0538502	0.0556684	0.975066	51.475	-0.0456398	0	0.992001	Yes	Yes	Yes	Yes	7.02196	0.002904	35	138	5	4	4	4	68858000	67030400	79553400	43472500	62922300	55849200
ARPC1B	O15143	Actin-related protein 2/3 complex subunit 1B OS=Homo sapiens GN=ARPC1B PE=1 SV=3	47679.9	0.974416	0.975027	0.839293	0.677988	0.538222	0.461272	0.268456	0.290127	0.128965	0.0570438	0.974416	0.926001	0.850585	0.746559	0.537667	0.435681	0.261752	0.246687	0.126024	0.0565382	51.2059	-0.049753	0	0.988173	51.2051	-0.0529895	0	0.995353	Yes	Yes	Yes	Yes	7.71443	0	120	423	13	8	10	6	151001000	150926000	167882000	107342000	129884000	119183000
ARPC2	O15144	Actin-related protein 2/3 complex subunit 2 OS=Homo sapiens GN=ARPC2 PE=1 SV=1	40154.6	0.974416	0.93295	0.842839	0.634843	0.570096	0.5083	0.27972	0.25	0.153437	0.0595981	0.974416	0.961541	0.930218	0.802026	0.740575	0.620222	0.45671	0.358835	0.202491	0.0602704	51.295	-0.0476246	0	0.98506	54.7986	-0.0506397	0	0.986991	Yes	Yes	Yes	Yes	8.24516	0	79	760	52	17	36	17	528469000	504643000	589899000	351266000	480668000	459555000
ARPC3	C9JZD1|F8VR50|O15145	Actin-related protein 2/3 complex subunit 3 (Fragment) OS=Homo sapiens GN=ARPC3 PE=1 SV=1|Actin-related protein 2/3 complex subunit 3 (Fragment) OS=Homo sapiens GN=ARPC3 PE=1 SV=1|Actin-related protein 2/3 complex subunit 3 OS=Homo sapiens GN=ARPC3 PE=1 SV=3	13944.5|12125.7|24886.4											0.974416	0.582484	0.258208	0.443208	0.081852	0.0907477	0.0736345	0.0413414	0.00308552	0					42.3463	-0.0748613	0.0119664	0.910306	No	Yes		Yes
ARPC4	P59998	Actin-related protein 2/3 complex subunit 4 OS=Homo sapiens GN=ARPC4 PE=1 SV=3	22747.5	0.974416	1.00468	1.00296	0.868685	0.608582	0.489261	0.397951	0.43632	0.177226	0.0678241	0.974416	0.891878	0.81524	0.727132	0.411034	0.407095	0.291976	0.170102	0.0922246	0.0567384	53.9256	-0.05038	0	0.957458	50.0769	-0.0532697	0	0.979921	Yes	Yes	Yes	Yes	7.58152	0	59	354	18	8	11	7	94970200	98006100	126444000	86013400	92437600	79278200
ARPC5	O15511|O15511-2	Actin-related protein 2/3 complex subunit 5 OS=Homo sapiens GN=ARPC5 PE=1 SV=3|Isoform 2 of Actin-related protein 2/3 complex subunit 5 OS=Homo sapiens GN=ARPC5	19575.6|19885.8	0.974416	1.00509	0.955289	0.80759	0.541948	0.353167	0.225295	0.141478	0.0950448	0.0795928	0.974416	0.883875	0.530285	0.630089	0.237783	0.165418	0.099753	0.0702142	0.0520073	0.053571	50.7268	-0.0822794	0.076179	0.996884	46.3473	-0.06718	0.00702068	0.956768	Yes	Yes	Yes	Yes	6.87128	0	92	140	4	3	3	3	38489800	39613400	48730200	32438800	33310500	23234200
ARPC5L	Q9BPX5	Actin-related protein 2/3 complex subunit 5-like protein OS=Homo sapiens GN=ARPC5L PE=1 SV=1	19222.4	0.974416	0.98979	1.17739	1.13925	0.842306	0.496893	0.519331	0.677272	0.492149	0.137824	0.974416	0.849355	0.493318	0.669694	0.108331	0.104865	0.136573	0.0821979	0.0190364	0.0415738	58.8425	-0.0445666	0	0.786664	45.7355	-0.0715723	0.00824486	0.909617	Yes	Yes	Yes	Yes	6.38885	0.018032	24	24	1	1	1	1	8969860	9091120	13996600	10664400	12065200	7618200
ARRB1	P49407|P49407-2	Beta-arrestin-1 OS=Homo sapiens GN=ARRB1 PE=1 SV=2|Isoform 1B of Beta-arrestin-1 OS=Homo sapiens GN=ARRB1	55456.1|54699.7	0.974416	0.942386	0.843156	0.838777	0.67688	0.541601	0.259294	0.0867483	0.0367989	0.0329705	0.974416	0.868447	0.837848	0.72802	0.583131	0.446105	0.241533	0.0404107	0.0277234	0.0174636	52.3077	-0.073463	0	0.978316	50.7007	-0.0654915	0	0.972443	Yes	Yes	Yes	Yes	6.92406	0	90	444	24	6	19	6	141422000	136459000	158213000	124281000	153114000	130907000
ARRB2	P32121|P32121-2|P32121-3|P32121-4|P32121-5	Beta-arrestin-2 OS=Homo sapiens GN=ARRB2 PE=1 SV=2|Isoform 3 of Beta-arrestin-2 OS=Homo sapiens GN=ARRB2|Isoform 2 of Beta-arrestin-2 OS=Homo sapiens GN=ARRB2|Isoform 4 of Beta-arrestin-2 OS=Homo sapiens GN=ARRB2|Isoform 5 of Beta-arrestin-2 OS=Homo sapiens GN=ARRB2	54152.4|53145.8|55317.0|56060.3|51981.1	0.974416	0.87815	0.776869	0.637774	0.367317	0.107136	0.0404821	0.0331311	0.0282257	0.027726	0.974416	0.904426	0.788149	0.626855	0.32211	0.112674	0.0629096	0.0455919	0.0305266	0.0193172	47.8413	-0.0891861	0	0.988105	47.728	-0.0916944	0.000875047	0.993781	Yes	Yes	Yes	Yes	6.75368	0	94	295	10	5	4	4	71222200	64043100	73329500	47403500	41479200	13042300
ARRDC1	Q5T370|Q8N5I2	Arrestin domain-containing protein 1 (Fragment) OS=Homo sapiens GN=ARRDC1 PE=1 SV=1|Arrestin domain-containing protein 1 OS=Homo sapiens GN=ARRDC1 PE=1 SV=1	31985.3|50018.5	0.974416	1.0272	0.787478	0.649259	0.49331	0.342496	0.194691	0.130122	0.0881977	0.117241	0.974416	0.834587	0.831176	0.626634	0.47663	0.282848	0.117354	0.0963084	0.0854458	0.0971775	49.4651	-0.0651051	0.0582298	0.990109	48.8698	-0.0644414	0.0163897	0.984946	Yes	Yes	Yes	Yes	7.49038	0.000397614	48	48	1	1	1	1	11078200	11652400	11561700	7506130	8727060	6485280
ARSA	A0A0C4DFZ2|P15289	Arylsulfatase A OS=Homo sapiens GN=ARSA PE=1 SV=1|Arylsulfatase A OS=Homo sapiens GN=ARSA PE=1 SV=3	56460.4|56242.3	0.974416	0.975282	0.947177	0.908825	0.652132	0.400533	0.213657	0.275818	0.148718	0.159832	0.974416	0.865758	0.722226	0.748314	0.377632	0.298047	0.272317	0.26211	0.141598	0.289421	51.6088	-0.0924339	0.165593	0.991878	48.7635	-0.0595684	0.190352	0.941793	Yes	Yes	Yes	Yes	5.95901	0	69	237	8	4	3	3	7984860	7974200	10023400	7573140	8315360	5466500
ARSB	P15848	Arylsulfatase B OS=Homo sapiens GN=ARSB PE=1 SV=1	65433.4	0.974416	0.969159	0.956654	0.813692	0.707589	0.540018	0.411711	0.657081	0.318879	0.311401	0.974416	0.846983	0.85251	0.681212	0.513246	0.454306	0.444156	0.377144	0.375803	0.531634	56.0759	-0.0381955	0.275849	0.896101	51.486	-0.0522048	0.413109	0.926992	Yes	Yes	Yes	Yes	7.47363	0	83	382	11	6	10	6	78949800	78464700	100161000	67718400	89218700	73439200
ARSD	P51689|P51689-2|P51689-3	Arylsulfatase D OS=Homo sapiens GN=ARSD PE=1 SV=2|Isoform 2 of Arylsulfatase D OS=Homo sapiens GN=ARSD|Isoform 3 of Arylsulfatase D OS=Homo sapiens GN=ARSD	69281.9|45664.5|58904.9	0.974416	0.92215	0.792383	0.663269	0.387691	0.256389	0.24367	0.12471	0.0764511	0.0660205											48.7217	-0.0661094	0.0458207	0.990695					Yes	No	Yes		5.84905	0	54	75	3	1	1	1	3378230	3189920	3547640	2338340	2091480	1480440
ARSE	F5GYY5|F5H324|P51690	Arylsulfatase E OS=Homo sapiens GN=ARSE PE=1 SV=1|Arylsulfatase E OS=Homo sapiens GN=ARSE PE=1 SV=1|Arylsulfatase E OS=Homo sapiens GN=ARSE PE=1 SV=2	72835.4|65502.6|70262.0	0.974416	0.901222	0.84216	0.909374	0.608614	0.421159	0.426841	0.236513	0.11968	0.0719067											52.6309	-0.0538273	0	0.962065					Yes	No	Yes		6.90635	0	73	328	16	7	11	6	63475900	58517100	70886000	60784600	61772900	45719600
ARV1	A0A0A0MRI7|H7C484|Q9H2C2	Protein ARV1 OS=Homo sapiens GN=ARV1 PE=1 SV=1|Protein ARV1 (Fragment) OS=Homo sapiens GN=ARV1 PE=1 SV=1|Protein ARV1 OS=Homo sapiens GN=ARV1 PE=2 SV=1	30039.0|35479.1|35727.2	0.974416	0.800206	0.718314	0.756022	0.550264	0.393783	0.247027	0.138409	0.0634555	0.0461965	0.974416	0.836297	0.758421	0.747295	0.588106	0.446133	0.207324	0.123732	0.100312	0.0363079	50.0346	-0.0523186	0	0.962511	50.5695	-0.0554806	0	0.970959	Yes	Yes	Yes	Yes	6.57179	0.0194474	23	23	2	1	1	1	19806900	16229500	18855800	15627100	17404600	13331400
ARVCF	C9JJX6|E9PDC3|O00192|O00192-2	Armadillo repeat protein deleted in velo-cardio-facial syndrome OS=Homo sapiens GN=ARVCF PE=1 SV=1|Armadillo repeat protein deleted in velo-cardio-facial syndrome OS=Homo sapiens GN=ARVCF PE=1 SV=1|Armadillo repeat protein deleted in velo-cardio-facial syndrome OS=Homo sapiens GN=ARVCF PE=1 SV=1|Isoform Short of Armadillo repeat protein deleted in velo-cardio-facial syndrome OS=Homo sapiens GN=AR…	105417.0|112655.0|113512.0|106273.0	0.974416	0.993677	0.786007	0.618148	0.503613	0.273439	0.186095	0.0728923	0.0476066	0.051292											49.1227	-0.0667328	0	0.992227					Yes	No	Yes		5.91985	0	61	192	5	4	4	4	13415400	13650200	13974900	8654170	10789000	6270010
AS3MT	A0A087WVD4|Q9HBK9	Arsenite methyltransferase OS=Homo sapiens GN=AS3MT PE=1 SV=1|Arsenite methyltransferase OS=Homo sapiens GN=AS3MT PE=1 SV=3	43500.2|48706.8	0.974416	0.963655	0.65271	0.325174	0.225231	0.117973	0.0705808	0.0560808	0.0315507	0.0351446	0.974416	0.888406	0.585775	0.240648	0.123756	0.0780672	0.0561414	0.037616	0.0304944	0.024995	45.4837	-0.106622	0.0488235	0.994886	44.5563	-0.119803	0.0353292	0.998476	Yes	Yes	Yes	Yes	6.60415	0.00058072	46	184	6	5	5	5	74181200	73198900	64399600	25173200	26974500	14970700
ASAH1	E7EMM4|Q13510|Q13510-2	Acid ceramidase OS=Homo sapiens GN=ASAH1 PE=1 SV=1|Acid ceramidase OS=Homo sapiens GN=ASAH1 PE=1 SV=5|Isoform 2 of Acid ceramidase OS=Homo sapiens GN=ASAH1	47668.4|51045.3|53346.4	0.974416	0.926778	0.85424	0.768573	0.565721	0.422644	0.348793	0.295064	0.221294	0.310052	0.974416	0.998762	0.791372	0.740641	0.467482	0.373639	0.311941	0.269794	0.199176	0.373872	51.26	-0.0563308	0.238138	0.987419	49.669	-0.069264	0.268799	0.965635	Yes	Yes	Yes	Yes	7.7633	0	81	324	19	6	15	6	115352000	109390000	130656000	92768200	104370000	83535000
ASAH2	A0A0C4DFQ8|E9PBM9|Q9NR71|Q9NR71-2	Neutral ceramidase OS=Homo sapiens GN=ASAH2 PE=1 SV=1|Neutral ceramidase OS=Homo sapiens GN=ASAH2 PE=1 SV=1|Neutral ceramidase OS=Homo sapiens GN=ASAH2 PE=1 SV=2|Isoform 2 of Neutral ceramidase OS=Homo sapiens GN=ASAH2	86799.0|75778.2|93079.2|89283.4											0.974416	0.931845	0.795624	0.530026	0.535593	0.409558	0.254186	0.202578	0.202101	0.117312					49.6732	-0.0489437	0.0734575	0.980405	No	Yes		Yes
ASAH2|ASAH2B	A0A0C4DFQ8|E9PBM9|P0C7U1-2|Q9NR71|Q9NR71-2	Neutral ceramidase OS=Homo sapiens GN=ASAH2 PE=1 SV=1|Neutral ceramidase OS=Homo sapiens GN=ASAH2 PE=1 SV=1|Isoform 2 of Putative inactive neutral ceramidase B OS=Homo sapiens GN=ASAH2B|Neutral ceramidase OS=Homo sapiens GN=ASAH2 PE=1 SV=2|Isoform 2 of Neutral ceramidase OS=Homo sapiens GN=ASAH2	86799.0|75778.2|19904.7|93079.2|89283.4	0.974416	1.21296	1.08243	0.560007	0.579317	0.277672	0.0576478	0.20257	0.147996	0											49.6802	-0.093736	0.0773471	0.917706					Yes	No	Yes		5.4439	0.00194004	38	38	3	1	1	1	1308350	1625010	1876890	764619	1210370	620954
ASAP1	A0A0A0MRE5|H0YBF7|Q9ULH1|Q9ULH1-2	Arf-GAP with SH3 domain, ANK repeat and PH domain-containing protein 1 OS=Homo sapiens GN=ASAP1 PE=1 SV=1|Arf-GAP with SH3 domain, ANK repeat and PH domain-containing protein 1 (Fragment) OS=Homo sapiens GN=ASAP1 PE=1 SV=1|Arf-GAP with SH3 domain, ANK repeat and PH domain-containing protein 1 OS=Homo sapiens GN=ASAP1 PE=1 SV=4|Isoform 1 of Arf-GAP with SH3 domain, ANK repeat and PH domain-contain…	149268.0|125112.0|149535.0|149934.0	0.974416	0.957568	0.799506	0.701766	0.297559	0.13041	0.0819514	0.0544441	0.0347236	0.0456186	0.974416	0.906308	0.802502	0.516664	0.224725	0.0764609	0.0473849	0.0190844	0	0	48.0775	-0.106186	0.0299882	0.99031	46.9179	-0.108213	0	0.9968	Yes	Yes	Yes	Yes	6.06441	0.00020903	51	249	6	5	4	4	30310400	29720100	32116600	22197900	14402600	6756230
ASAP2	O43150|O43150-2	Arf-GAP with SH3 domain, ANK repeat and PH domain-containing protein 2 OS=Homo sapiens GN=ASAP2 PE=1 SV=3|Isoform 2 of Arf-GAP with SH3 domain, ANK repeat and PH domain-containing protein 2 OS=Homo sapiens GN=ASAP2	130939.0|126044.0	0.974416	0.958363	0.843745	0.799174	0.403339	0.185915	0.141987	0.0633988	0.0475446	0.0510511	0.974416	0.997746	0.845127	0.710799	0.438959	0.245365	0.116666	0.0922034	0.0553024	0.063967	49.1398	-0.105098	0.0473615	0.989025	49.1244	-0.0859974	0.0397993	0.997906	Yes	Yes	Yes	Yes	6.24739	0.00020903	51	189	5	4	4	4	31715800	31123900	35465200	26451200	20427900	10078400
ASAP3	Q8TDY4|Q8TDY4-3	Arf-GAP with SH3 domain, ANK repeat and PH domain-containing protein 3 OS=Homo sapiens GN=ASAP3 PE=1 SV=1|Isoform 3 of Arf-GAP with SH3 domain, ANK repeat and PH domain-containing protein 3 OS=Homo sapiens GN=ASAP3	110489.0|108036.0	0.974416	0.955932	0.7411	0.354129	0.196612	0.124159	0.0681309	0.055507	0.0323776	0.0352771	0.974416	0.961895	0.769618	0.484657	0.278227	0.151607	0.0565662	0.0316786	0.03028	0.0494981	45.9003	-0.119	0.0505202	0.99679	46.9149	-0.0953977	0.0259707	0.998439	Yes	Yes	Yes	Yes	6.39713	0	56	81	2	2	2	2	27544700	26962100	27054000	10179500	8648210	5845460
ASB1	B9A047|Q9Y576	Ankyrin repeat and SOCS box protein 1 OS=Homo sapiens GN=ASB1 PE=1 SV=1|Ankyrin repeat and SOCS box protein 1 OS=Homo sapiens GN=ASB1 PE=1 SV=1	28273.7|40253.1											0.974416	1.05957	0.862175	0.478036	0.433731	0.217059	0.112711	0.0879619	0.0516615	0.06023					47.9888	-0.0868915	0.0553097	0.977699	No	Yes		Yes
ASB4	Q9Y574	Ankyrin repeat and SOCS box protein 4 OS=Homo sapiens GN=ASB4 PE=2 SV=1	54918.8	0.974416	0.741194	1.01475	0.391694	0.442208	0.594796	0.209708	0	0	0											49.1209	-0.0572752	0	0.815559					Yes	No	Yes		4.56147	0.0128551	27	27	1	1	1	1	430093	326425	578412	175808	303715	437255
ASB6	F6TX30|Q9NWX5|Q9NWX5-2	Ankyrin repeat and SOCS box protein 6 OS=Homo sapiens GN=ASB6 PE=1 SV=1|Ankyrin repeat and SOCS box protein 6 OS=Homo sapiens GN=ASB6 PE=1 SV=1|Isoform 2 of Ankyrin repeat and SOCS box protein 6 OS=Homo sapiens GN=ASB6	48062.2|51343.1|23961.6	0.974416	0.793366	0.828888	0.625313	0.34689	0.133321	0.110104	0.080164	0.0980154	0.0477395											47.8249	-0.0814119	0.034842	0.97211					Yes	No	Yes		5.49561	0	56	56	1	1	1	1	2705000	2197510	2971530	1765200	1498430	616408
ASB9	Q96DX5-2|Q96DX5-3	Isoform 2 of Ankyrin repeat and SOCS box protein 9 OS=Homo sapiens GN=ASB9|Isoform 3 of Ankyrin repeat and SOCS box protein 9 OS=Homo sapiens GN=ASB9	31090.1|29981.6											0.974416	0.817934	0.730505	0.618277	0.386134	0.244025	0.116098	0.053128	0.0256883	0.0783447					47.8163	-0.0641375	0	0.985665	No	Yes		Yes
ASCC1	H0YCB3|H0YE76|Q8N9N2|Q8N9N2-2	Activating signal cointegrator 1 complex subunit 1 (Fragment) OS=Homo sapiens GN=ASCC1 PE=1 SV=1|Activating signal cointegrator 1 complex subunit 1 (Fragment) OS=Homo sapiens GN=ASCC1 PE=1 SV=1|Activating signal cointegrator 1 complex subunit 1 OS=Homo sapiens GN=ASCC1 PE=1 SV=1|Isoform 2 of Activating signal cointegrator 1 complex subunit 1 OS=Homo sapiens GN=ASCC1	37874.1|23503.6|51264.6|46585.3	0.974416	0.872088	0.75873	0.520859	0.441846	0.102006	0.0591783	0.038401	0.0214625	0.0192033	0.974416	0.958294	0.917293	0.761459	0.632644	0.276407	0.135276	0.0797966	0.0669739	0.0888409	47.4317	-0.0782079	0	0.982615	50.489	-0.0909333	0.0420438	0.991499	Yes	Yes	Yes	Yes	6.57717	0.00887813	29	51	3	2	2	2	79826000	71284300	80269200	43390300	56324100	13917900
ASCC2	Q9H1I8|Q9H1I8-2|Q9H1I8-3	Activating signal cointegrator 1 complex subunit 2 OS=Homo sapiens GN=ASCC2 PE=1 SV=3|Isoform 2 of Activating signal cointegrator 1 complex subunit 2 OS=Homo sapiens GN=ASCC2|Isoform 3 of Activating signal cointegrator 1 complex subunit 2 OS=Homo sapiens GN=ASCC2	96672.4|46691.4|86484.0	0.974416	0.849293	0.909797	0.636452	0.367725	0.219241	0.0941319	0.0675788	0.0434994	0	0.974416	0.989874	0.885314	0.73909	0.534189	0.295637	0.138671	0.141859	0.0937306	0.0842322	48.5234	-0.0852802	0.00444354	0.985765	49.9693	-0.0814894	0.063614	0.99811	Yes	Yes	Yes	Yes	5.54415	0	71	71	1	1	1	1	3409640	2965210	4111230	2264660	2002210	1277720
ASCC3	J3KNJ4|Q8N3C0	Activating signal cointegrator 1 complex subunit 3 OS=Homo sapiens GN=ASCC3 PE=1 SV=1|Activating signal cointegrator 1 complex subunit 3 OS=Homo sapiens GN=ASCC3 PE=1 SV=3	6306.47|285897.0	0.974416	0.98146	0.845073	0.653617	0.40829	0.25994	0.149212	0.089194	0.078926	0.0973											48.7322	-0.0825413	0.0680448	0.998257					Yes	No	Yes		6.81136	0.00388645	34	57	3	2	2	2	32133100	32293400	35988600	21918200	20950800	14276800
ASF1A	Q9Y294	Histone chaperone ASF1A OS=Homo sapiens GN=ASF1A PE=1 SV=1	24500.2	0.974416	0.888391	0.693427	0.374874	0.396029	0.19361	0.0481666	0.0254503	0.0132762	0.00963328	0.974416	0.903198	0.847282	0.71801	0.541381	0.315774	0.118029	0.0822659	0.0484002	0.0399372	46.4703	-0.0725408	0	0.980634	49.8714	-0.073328	0	0.993393	Yes	Yes	Yes	Yes	6.48726	0.000205381	50	124	3	2	2	2	25591700	23280500	23518800	10011800	16184700	8468940
ASF1B	Q9NVP2	Histone chaperone ASF1B OS=Homo sapiens GN=ASF1B PE=1 SV=1	23677.8	0.974416	1.02511	1.08508	0.444149	0.235185	0.0380863	0	0.023065	0	0											46.9791	-0.213175	0.0276115	0.976769					Yes	No	Yes		5.31382	0	76	150	4	2	2	2	2680610	2813800	3854880	1242480	1006750	174504
ASGR1	P07306	Asialoglycoprotein receptor 1 OS=Homo sapiens GN=ASGR1 PE=1 SV=2	36714.4	0.974416	0.89607	0.74878	0.668453	0.445496	0.334177	0.285896	0.209656	0.153785	0.197819	0.974416	0.938138	0.812722	0.709258	0.541101	0.348691	0.230814	0.188597	0.180416	0.200523	49.1578	-0.0544026	0.132828	0.991307	50.01	-0.062018	0.138391	0.993805	Yes	Yes	Yes	Yes	8.3011	0	82	480	17	10	14	9	167112000	153315000	165761000	116729000	118675000	95292200
ASGR2	P07307	Asialoglycoprotein receptor 2 OS=Homo sapiens GN=ASGR2 PE=1 SV=2	38905.5	0.974416	0.929691	0.777564	0.517983	0.511507	0.345095	0.152515	0.0957359	0.132326	0.16902	0.974416	0.875439	0.910643	0.790893	0.671205	0.552824	0.316884	0.177573	0.190486	0.194016	48.5699	-0.0605768	0.0805156	0.974191	52.7011	-0.0550946	0.0799721	0.973656	Yes	Yes	Yes	Yes	7.75125	0	82	236	10	6	8	6	93469400	88781600	96060600	50481900	76020000	55191700
ASH2L	Q9UBL3|Q9UBL3-3	Set1/Ash2 histone methyltransferase complex subunit ASH2 OS=Homo sapiens GN=ASH2L PE=1 SV=1|Isoform 3 of Set1/Ash2 histone methyltransferase complex subunit ASH2 OS=Homo sapiens GN=ASH2L	79848.2|70880.0	0.974416	0.919384	0.77739	0.603743	0.302704	0.15289	0.053122	0.0316988	0.0230339	0.0224566	0.974416	0.920348	0.763896	0.567704	0.296793	0.107655	0.0528172	0.0348712	0.0210799	0.0226484	47.5864	-0.089151	0	0.996847	47.2754	-0.09142	0	0.99727	Yes	Yes	Yes	Yes	7.09359	0	69	554	19	12	13	11	183373000	172638000	188998000	115355000	88636500	49461800
ASL	P04424	Argininosuccinate lyase OS=Homo sapiens GN=ASL PE=1 SV=4	56493.7	0.974416	0.868674	0.754352	0.665891	0.536565	0.436795	0.284268	0.156895	0.040682	0.0374329	0.974416	0.914546	0.824556	0.681414	0.568017	0.409769	0.279697	0.132748	0.0411144	0.0424672	50.0906	-0.0517062	0	0.979451	50.5281	-0.0577042	0	0.988786	Yes	Yes	Yes	Yes	7.72132	0	101	931	45	19	38	18	481597000	428100000	481044000	334586000	412376000	358950000
ASMTL	O95671|O95671-2	N-acetylserotonin O-methyltransferase-like protein OS=Homo sapiens GN=ASMTL PE=1 SV=3|Isoform 2 of N-acetylserotonin O-methyltransferase-like protein OS=Homo sapiens GN=ASMTL	77574.9|75682.8	0.974416	0.918425	0.802026	0.665208	0.401555	0.165282	0.0711638	0.0436807	0.0269338	0.0307996	0.974416	0.993645	0.907442	0.729059	0.466671	0.299346	0.151061	0.146997	0.11273	0.13147	48.3769	-0.0859722	0	0.994986	49.5255	-0.0888465	0.109909	0.99836	Yes	Yes	Yes	Yes	7.18494	0	87	529	16	11	11	9	155272000	146100000	164894000	107885000	100222000	43675200
ASNA1	A0A087WXS7|O43681	ATPase ASNA1 OS=Homo sapiens GN=ASNA1 PE=1 SV=1|ATPase ASNA1 OS=Homo sapiens GN=ASNA1 PE=1 SV=2	42821.6|44494.3	0.974416	0.913772	0.854157	0.73373	0.605229	0.434401	0.28806	0.182171	0.0781478	0.0259895	0.974416	0.953256	0.885385	0.763182	0.599224	0.428709	0.267841	0.176488	0.0924384	0.0304202	51.3074	-0.0577077	0	0.992972	51.4547	-0.0614952	0	0.998189	Yes	Yes	Yes	Yes	7.07043	0	57	269	13	7	9	6	58912600	55133500	66518900	45004500	56943300	43980200
ASNS	P08243|P08243-2	Asparagine synthetase [glutamine-hydrolyzing] OS=Homo sapiens GN=ASNS PE=1 SV=4|Isoform 2 of Asparagine synthetase [glutamine-hydrolyzing] OS=Homo sapiens GN=ASNS	73836.2|71465.2	0.974416	0.918784	0.836591	0.700954	0.552458	0.275944	0.079364	0.0565495	0.0289093	0.0273593	0.974416	0.959709	0.82952	0.744464	0.553579	0.301918	0.117945	0.0676914	0.0404322	0.0438105	49.6185	-0.0796022	0	0.990467	49.9886	-0.0777457	0	0.994238	Yes	Yes	Yes	Yes	7.37563	0	107	718	36	15	29	14	337743000	317634000	374295000	247184000	297503000	159235000
ASPH	Q12797	Aspartyl/asparaginyl beta-hydroxylase OS=Homo sapiens GN=ASPH PE=1 SV=3	98640.4	0.974416	0.936498	0.873066	0.81967	0.583934	0.3311	0.163088	0.0796309	0.0627181	0.079248	0.974416	0.926584	0.879677	0.769523	0.5769	0.311141	0.151684	0.0907145	0.0678461	0.0655937	50.6625	-0.0828272	0.0284839	0.99321	50.3841	-0.0785516	0.0192443	0.99501	Yes	Yes	Yes	Yes	7.8579	0	186	1243	49	24	37	22	512301000	491031000	592971000	436228000	477520000	289269000
ASPHD1	Q5U4P2	Aspartate beta-hydroxylase domain-containing protein 1 OS=Homo sapiens GN=ASPHD1 PE=1 SV=3	42645.5	0.974416	0.970219	0.950467	0.49762	0.422052	0.275654	0.124288	0.0901573	0.0671389	0.0621099	0.974416	0.985564	0.729495	0.582977	0.264973	0.185657	0.0215245	0.0186152	0.0321078	0	48.3726	-0.0849241	0.0615772	0.975238	47.2998	-0.0904689	0	0.992023	Yes	Yes	Yes	Yes	5.64454	0	57	114	3	2	3	2	3382500	3360440	4260800	1756560	2279720	1593690
ASPSCR1	Q9BZE9|Q9BZE9-2	Tether containing UBX domain for GLUT4 OS=Homo sapiens GN=ASPSCR1 PE=1 SV=1|Isoform 2 of Tether containing UBX domain for GLUT4 OS=Homo sapiens GN=ASPSCR1	66388.1|77047.7	0.974416	1.06261	0.959869	0.90396	0.54263	0.250677	0.130723	0.0790917	0.0461445	0.0538792	0.974416	0.873985	0.721979	0.622071	0.266735	0.154567	0.0773236	0.0454165	0.0316831	0.0379717	50.3308	-0.127516	0.0607592	0.995222	47.2656	-0.0798014	0	0.987489	Yes	Yes	Yes	Yes	7.09906	0	109	562	15	10	12	9	151506000	165171000	193304000	142313000	132224000	64465700
ASRGL1	Q7L266	Isoaspartyl peptidase/L-asparaginase OS=Homo sapiens GN=ASRGL1 PE=1 SV=2	37647.1	0.974416	0.964246	0.907217	0.766074	0.643947	0.444448	0.291421	0.279508	0.135477	0.127789	0.974416	0.914132	0.802603	0.711369	0.529376	0.34443	0.241675	0.175583	0.103502	0.117977	52.1146	-0.0561319	0.055967	0.996013	50.1337	-0.0565711	0.0348907	0.996156	Yes	Yes	Yes	Yes	6.78966	0	100	282	8	4	6	4	28427500	28068200	34234700	22643000	29243800	21595400
ASS1	P00966	Argininosuccinate synthase OS=Homo sapiens GN=ASS1 PE=1 SV=2	54348.4	0.974416	0.928825	0.844801	0.752545	0.565642	0.323924	0.140464	0.091765	0.064629	0.0354811	0.974416	0.913337	0.835995	0.710523	0.507195	0.299313	0.120262	0.0921544	0.0674119	0.0397922	50.2428	-0.0734432	0	0.995057	49.6222	-0.0715716	0	0.995954	Yes	Yes	Yes	Yes	7.55148	0	62	554	27	14	24	14	336486000	319956000	376455000	263900000	303945000	186204000
ASUN	Q9NVM9	Protein asunder homolog OS=Homo sapiens GN=ASUN PE=1 SV=2	92143.5	0.974416	0.898999	0.771995	0.598286	0.358107	0.134463	0.0954685	0.056552	0.0274139	0.0306322	0.974416	0.898385	0.754109	0.55843	0.359377	0.125162	0.0695692	0.0498657	0.0549366	0.0552929	47.7109	-0.0807522	0	0.995423	47.3845	-0.0814544	0.0140697	0.994375	Yes	Yes	Yes	Yes	6.75326	0	61	375	12	8	9	7	112715000	103713000	115158000	69984600	64445800	25854200
ASXL2	E7EWD6|Q76L83|Q76L83-2	Putative Polycomb group protein ASXL2 OS=Homo sapiens GN=ASXL2 PE=1 SV=1|Putative Polycomb group protein ASXL2 OS=Homo sapiens GN=ASXL2 PE=1 SV=1|Isoform 2 of Putative Polycomb group protein ASXL2 OS=Homo sapiens GN=ASXL2	173913.0|178411.0|112444.0	0.974416	0.847506	0.59892	0.45496	0.271444	0.159684	0.0673077	0.0486534	0.0411319	0.0490828											45.8175	-0.0712087	0.00805261	0.99708					Yes	No	Yes		5.83798	0.000921999	42	42	1	1	1	1	5011650	4349230	3978010	2379480	2172400	1367870
ATAD1	Q8NBU5	ATPase family AAA domain-containing protein 1 OS=Homo sapiens GN=ATAD1 PE=1 SV=1	47476.7	0.974416	0.994595	0.888579	0.764404	0.386647	0.189935	0.1106	0.0791285	0.0361605	0.0325167	0.974416	0.843661	0.806543	0.799437	0.441865	0.300377	0.124229	0.0328728	0.0545434	0.0519022	49.0008	-0.110704	0.0436692	0.99644	49.5197	-0.075808	0	0.97238	Yes	Yes	Yes	Yes	6.72027	0	60	181	37	3	4	3	26977800	27475200	31770200	21520800	16657100	8758210
ATAD2	A0A0B4J211|Q6PL18	ATPase family AAA domain-containing protein 2 OS=Homo sapiens GN=ATAD2 PE=1 SV=1|ATPase family AAA domain-containing protein 2 OS=Homo sapiens GN=ATAD2 PE=1 SV=1	93960.6|181595.0	0.974416	1.4389	1.19252	1.03288	0.737184	0.424824	0.44681	0.0708305	0	0											53.2237	-0.0939183	0	0.871935					Yes	Yes	Yes	No	4.75921	0.000587774	47	47	1	1	1	1	551271	812242	871257	594215	648964	400292
ATAD3A	Q9NVI7-2	Isoform 2 of ATPase family AAA domain-containing protein 3A OS=Homo sapiens GN=ATAD3A	74541.1	0.974416	1.02505	0.958676	0.8006	0.300007	0.142195	0.0797759	0.0701477	0.0310994	0.0279589	0.974416	0.959863	0.903448	0.62815	0.398096	0.18169	0.115595	0.0852446	0.11	0.110934	48.6568	-0.174862	0.0566508	0.996608	48.3797	-0.103001	0.090198	0.996901	Yes	Yes	Yes	Yes	6.71117	0	118	940	39	6	8	6	42026000	44120700	53314400	35001000	20086600	10155800
ATAD3B	Q5T9A4	ATPase family AAA domain-containing protein 3B OS=Homo sapiens GN=ATAD3B PE=1 SV=1	81347.4	0.974416	1.10543	0.959197	0.885343	0.532484	0.301212	0.18337	0.114182	0.0357588	0	0.974416	0.858276	0.704522	0.680432	0.51702	0.264845	0.17985	0.148674	0.0838437	0.0916685	50.6513	-0.0999914	0.0344743	0.985992	48.997	-0.0545828	0	0.982627	Yes	Yes	Yes	Yes	5.88826	0	71	647	31	1	1	1	2139020	2421210	2719190	1976310	1818860	1101260
ATAT1	Q5SQI0|Q5SQI0-3|Q5SQI0-4|Q5SQI0-5|Q5SQI0-6|Q5SQI0-7	Alpha-tubulin N-acetyltransferase 1 OS=Homo sapiens GN=ATAT1 PE=1 SV=1|Isoform 3 of Alpha-tubulin N-acetyltransferase 1 OS=Homo sapiens GN=ATAT1|Isoform 4 of Alpha-tubulin N-acetyltransferase 1 OS=Homo sapiens GN=ATAT1|Isoform 5 of Alpha-tubulin N-acetyltransferase 1 OS=Homo sapiens GN=ATAT1|Isoform 6 of Alpha-tubulin N-acetyltransferase 1 OS=Homo sapiens GN=ATAT1|Isoform 7 of Alpha-tubulin N-ace…	51134.3|48784.0|41006.3|39870.8|38656.0|37520.5																													No	Yes		No
ATE1	F5GXE4|O95260	Arginyl-tRNA--protein transferase 1 OS=Homo sapiens GN=ATE1 PE=1 SV=1|Arginyl-tRNA--protein transferase 1 OS=Homo sapiens GN=ATE1 PE=1 SV=2	69889.7|70276.9	0.974416	0.96183	0.851826	0.646456	0.488654	0.211676	0.0761077	0.0380339	0.0287259	0.0265809	0.974416	0.930201	0.840034	0.719912	0.497397	0.215971	0.0590991	0.0323323	0.015605	0.0122912	48.9613	-0.0848842	0	0.995688	49.2694	-0.0904307	0	0.993354	Yes	Yes	Yes	Yes	6.81332	0	99	618	17	12	14	11	147689000	145605000	166671000	99875300	114611000	52900700
ATF1	P18846|P18846-2	Cyclic AMP-dependent transcription factor ATF-1 OS=Homo sapiens GN=ATF1 PE=1 SV=2|Isoform 2 of Cyclic AMP-dependent transcription factor ATF-1 OS=Homo sapiens GN=ATF1	32995.4|17920.7	0.974416	0.883068	0.885524	1.05315	0.609907	0.486642	0.49943	0.193123	0.141812	0.175443											53.4224	-0.0624969	0.101652	0.909084					Yes	No	Yes		6.55343	0.000202306	49	120	6	1	1	1	21149800	19124500	24821300	23244700	20599100	17592200
ATF2	B8ZZU6|P15336-5	Cyclic AMP-dependent transcription factor ATF-2 OS=Homo sapiens GN=ATF2 PE=1 SV=1|Isoform 5 of Cyclic AMP-dependent transcription factor ATF-2 OS=Homo sapiens GN=ATF2	48541.6|58487.9											0.974416	0.995418	0.744959	0.739366	0.320047	0.238552	0.184396	0.120628	0.0643264	0.117775					48.4203	-0.0831758	0.0857503	0.974057	Yes	Yes	No	Yes	6.08932	0.00434928	33	61	2	1	0	0	0	0	0	0	0	0
ATF6	P18850	Cyclic AMP-dependent transcription factor ATF-6 alpha OS=Homo sapiens GN=ATF6 PE=1 SV=3	82843.9	0.974416	0.873454	0.705275	0.646468	0.521236	0.320786	0.226996	0.123703	0.132862	0.156991	0.974416	0.84437	0.655974	0.268605	0.159042	0.111552	0	0	0	0	49.1158	-0.0512895	0.0405175	0.983946	44.9885	-0.100702	0	0.991272	Yes	Yes	Yes	Yes	5.89925	0.000754148	44	66	2	1	1	1	7610340	6806650	7113430	5134280	6334570	4172760
ATF6B	Q99941|Q99941-2	Cyclic AMP-dependent transcription factor ATF-6 beta OS=Homo sapiens GN=ATF6B PE=1 SV=2|Isoform 1 of Cyclic AMP-dependent transcription factor ATF-6 beta OS=Homo sapiens GN=ATF6B	83648.0|83350.8																													Yes	Yes	No	No	5.35532	0.000573285	45	78	5	1	0	0	0	0	0	0	0	0
ATG101	Q9BSB4	Autophagy-related protein 101 OS=Homo sapiens GN=ATG101 PE=1 SV=1	28709.3	0.974416	0.930188	0.786769	0.504641	0.347582	0.227287	0.144137	0.117813	0.120204	0.174331											47.2513	-0.0850815	0.125746	0.995072					Yes	No	Yes		5.98684	0.000921999	42	81	2	2	2	2	16665100	15873300	17376900	8776450	9250040	6474200
ATG12	O94817	Ubiquitin-like protein ATG12 OS=Homo sapiens GN=ATG12 PE=1 SV=1	17967.8	0.974416	0.947035	0.921198	0.86055	0.587721	0.35284	0.21469	0.102509	0.0593141	0.0418093											51.1254	-0.0825045	0.020846	0.995305					Yes	No	Yes		6.17888	0.00766096	30	56	4	2	3	2	24887300	24134200	30384200	22350200	23357500	15009200
ATG13	O75143|O75143-2|O75143-5	Autophagy-related protein 13 OS=Homo sapiens GN=ATG13 PE=1 SV=1|Isoform 2 of Autophagy-related protein 13 OS=Homo sapiens GN=ATG13|Isoform 5 of Autophagy-related protein 13 OS=Homo sapiens GN=ATG13	62090.8|58343.9|65957.9	0.974416	0.936477	0.749947	0.528677	0.429181	0.291638	0.153585	0.152344	0.121518	0.196768											47.8336	-0.0681042	0.126423	0.989824					Yes	Yes	Yes	No	6.62023	0	86	280	8	6	7	6	61718900	59259200	61368000	34027900	42341300	30781500
ATG16L1	E7EVC7|Q676U5|Q676U5-2	Autophagy-related protein 16-1 OS=Homo sapiens GN=ATG16L1 PE=1 SV=1|Autophagy-related protein 16-1 OS=Homo sapiens GN=ATG16L1 PE=1 SV=2|Isoform 2 of Autophagy-related protein 16-1 OS=Homo sapiens GN=ATG16L1	79589.1|77844.3|75647.0	0.974416	0.920345	0.799951	0.696108	0.523943	0.375531	0.209462	0.0819047	0.0539693	0.0542441	0.974416	0.888745	0.826151	0.695225	0.477742	0.305759	0.122934	0.0742223	0.0595729	0.0378437	49.9403	-0.0620668	0	0.992483	49.3549	-0.0701725	0	0.994117	Yes	Yes	Yes	Yes	7.23744	0	99	636	22	14	15	14	200279000	188726000	212275000	145041000	167422000	128124000
ATG2A	H7C3T2|Q2TAZ0|Q2TAZ0-3	Autophagy-related protein 2 homolog A (Fragment) OS=Homo sapiens GN=ATG2A PE=1 SV=1|Autophagy-related protein 2 homolog A OS=Homo sapiens GN=ATG2A PE=1 SV=3|Isoform 2 of Autophagy-related protein 2 homolog A OS=Homo sapiens GN=ATG2A	203969.0|227039.0|227266.0	0.974416	1.11968	1.08967	0.775639	0.859533	0.405429	0.295877	0.152813	0.148826	0.126841											52.5648	-0.0963246	0.121718	0.954861					Yes	No	Yes			0.00258978	36	58	3	2	1	1	7390830	8473750	10673500	5982480	10144600	5121660
ATG2B	Q96BY7	Autophagy-related protein 2 homolog B OS=Homo sapiens GN=ATG2B PE=1 SV=5	258330.0	0.974416	1.02014	0.802094	0.782526	0.45047	0.300517	0.183917	0.103492	0.0516215	0.0474413	0.974416	0.931309	0.868288	0.710915	0.676444	0.356424	0.207064	0.0326673	0.0646977	0	49.749	-0.0750266	0.0199686	0.987832	50.8446	-0.0739472	0	0.979573	Yes	Yes	Yes	Yes	5.89077	0	71	189	5	4	4	3	12296800	12845300	13071700	10042000	8845770	6316310
ATG3	Q9NT62|Q9NT62-2	Ubiquitin-like-conjugating enzyme ATG3 OS=Homo sapiens GN=ATG3 PE=1 SV=1|Isoform 2 of Ubiquitin-like-conjugating enzyme ATG3 OS=Homo sapiens GN=ATG3	41339.2|40942.2	0.974416	0.955259	0.836192	0.815688	0.607716	0.400237	0.280084	0.155205	0.0533186	0.0430378	0.974416	0.943568	0.958406	0.758115	0.56341	0.391821	0.232103	0.136304	0.0363963	0.0480508	51.4191	-0.0643605	0	0.991682	51.0346	-0.0703782	0	0.994082	Yes	Yes	Yes	Yes	7.20413	0	67	191	7	5	6	5	40199100	39321200	44511800	34219100	39005800	27582800
ATG4B	C9JIK8|Q9Y4P1|Q9Y4P1-6	Cysteine protease ATG4B (Fragment) OS=Homo sapiens GN=ATG4B PE=1 SV=1|Cysteine protease ATG4B OS=Homo sapiens GN=ATG4B PE=1 SV=2|Isoform 6 of Cysteine protease ATG4B OS=Homo sapiens GN=ATG4B	26820.6|47986.1|46371.4	0.974416	0.951475	0.854859	0.736102	0.418706	0.174482	0.0786841	0.0616847	0.0367922	0.0586776											48.9226	-0.101311	0.0296281	0.995591					Yes	No	Yes		6.14045	0	101	256	8	3	5	2	26491200	25810000	30013300	20475500	17928200	8579150
ATG4C	Q96DT6	Cysteine protease ATG4C OS=Homo sapiens GN=ATG4C PE=1 SV=1	61742.4											0.974416	0.742615	0.92207	0.454203	0.517953	0.134291	0.243742	0.11362	0.109488	0					48.1831	-0.0593085	0	0.904525	No	Yes		Yes
ATG5	Q9H1Y0	Autophagy protein 5 OS=Homo sapiens GN=ATG5 PE=1 SV=2	37237.7	0.974416	0.971669	0.950535	0.73884	0.656471	0.416108	0.181798	0.0729102	0.030024	0.0203021	0.974416	0.970686	0.782586	0.667641	0.370663	0.273904	0.127268	0.049771	0.0516339	0.0443329	51.277	-0.0792388	0	0.991132	48.5767	-0.0752454	0.00922378	0.993809	Yes	Yes	Yes	Yes	6.44275	0	62	256	9	6	7	5	46414600	46199500	58642400	35903700	48657500	32965800
ATG7	O95352|O95352-3	Ubiquitin-like modifier-activating enzyme ATG7 OS=Homo sapiens GN=ATG7 PE=1 SV=1|Isoform 3 of Ubiquitin-like modifier-activating enzyme ATG7 OS=Homo sapiens GN=ATG7	87528.8|77162.4	0.974416	0.905856	0.835286	0.667353	0.471976	0.155986	0.0663429	0.0365893	0.0247672	0.0253175	0.974416	0.81325	0.671609	0.540799	0.337307	0.0988201	0.0354308	0.0238557	0.010232	0.0213358	48.744	-0.0885778	0	0.99099	46.5699	-0.0754158	0	0.983477	Yes	Yes	Yes	Yes	6.61841	0	77	373	9	8	8	7	78522800	72777300	86767000	54633100	59000700	21072200
ATG9A	Q7Z3C6	Autophagy-related protein 9A OS=Homo sapiens GN=ATG9A PE=1 SV=3	99939.6	0.974416	0.938697	0.776741	0.634324	0.464672	0.244626	0.0870856	0.0598991	0.0414845	0.0391051	0.974416	0.911111	0.832492	0.739596	0.450908	0.201592	0.0669287	0.0472887	0.0431042	0.0377685	48.6503	-0.0731993	0	0.995384	49.0987	-0.0896229	0.00232807	0.991689	Yes	Yes	Yes	Yes	7.18306	0	75	427	13	9	12	8	118863000	114085000	122412000	78657100	88292100	49798100
ATHL1	E7EMA9|Q32M88	Acid trehalase-like protein 1 OS=Homo sapiens GN=ATHL1 PE=1 SV=1|Acid trehalase-like protein 1 OS=Homo sapiens GN=ATHL1 PE=1 SV=2	86761.6|83867.2	0.974416	0.977065	0.806915	0.635593	0.530455	0.396977	0.290779	0.28532	0.124911	0.0620744											50.6541	-0.0484889	0	0.987371					Yes	No	Yes		6.13718	0	80	188	5	2	2	2	8529980	8534120	9122020	5657900	7225610	5787840
ATIC	P31939	Bifunctional purine biosynthesis protein PURH OS=Homo sapiens GN=ATIC PE=1 SV=3	73567.6	0.974416	0.930353	0.87576	0.800004	0.598264	0.443461	0.312203	0.157529	0.0439835	0.0298246	0.974416	0.951239	0.863479	0.722245	0.589432	0.423708	0.249556	0.136233	0.0434009	0.0507006	51.6494	-0.0631024	0	0.989792	50.9824	-0.0627068	0	0.994256	Yes	Yes	Yes	Yes	8.54506	0	106	2334	179	37	139	37	1035500000	986209000	1201630000	865888000	989257000	784746000
ATL2	Q8NHH9|Q8NHH9-3|Q8NHH9-5	Atlastin-2 OS=Homo sapiens GN=ATL2 PE=1 SV=2|Isoform 3 of Atlastin-2 OS=Homo sapiens GN=ATL2|Isoform 5 of Atlastin-2 OS=Homo sapiens GN=ATL2	74376.7|53588.2|73586.8	0.974416	0.894212	0.776862	0.698546	0.479505	0.204408	0.0850917	0.0482122	0.0290365	0.0339356	0.974416	0.947849	0.896936	0.728457	0.693057	0.278413	0.144182	0.077946	0.0961296	0.0968421	48.8512	-0.0780366	0	0.987649	50.6536	-0.0847001	0.0429521	0.977919	Yes	Yes	Yes	Yes	7.8246	0	92	569	22	11	18	11	280330000	256527000	288784000	202922000	214066000	97933800
ATM	Q13315	Serine-protein kinase ATM OS=Homo sapiens GN=ATM PE=1 SV=4	404578.0	0.974416	0.935052	0.765393	0.63343	0.450382	0.199671	0.0762847	0.0474434	0.028969	0.0307541	0.974416	0.921854	0.802791	0.663467	0.447244	0.184639	0.0683022	0.0454488	0.0328934	0.0420379	48.3961	-0.0771488	0	0.993982	48.6037	-0.0825977	0	0.993804	Yes	Yes	Yes	Yes	6.88541	0	92	1077	40	28	28	24	402967000	387289000	408658000	265686000	289749000	137202000
ATN1	P54259	Atrophin-1 OS=Homo sapiens GN=ATN1 PE=1 SV=3	134446.0	0.974416	0.985484	0.693927	0.668083	0.443404	0.329576	0.211818	0.18171	0.169539	0.372471											48.4827	-0.0670154	0.216406	0.943426					Yes	No	Yes		6.33705	0.00766096	30	30	1	1	1	1	8769440	8849320	8064960	6114070	6209410	4940040
ATOX1	E5RGN3|E5RIM7|O00244	Copper transport protein ATOX1 OS=Homo sapiens GN=ATOX1 PE=1 SV=1|Copper transport protein ATOX1 OS=Homo sapiens GN=ATOX1 PE=1 SV=1|Copper transport protein ATOX1 OS=Homo sapiens GN=ATOX1 PE=1 SV=1	8101.45|10102.5|9401.1	0.974416	1.05522	0.97499	0.752791	0.608736	1.14681	0.305568	0.33794	0.186946	0.231521	0.974416	0.729718	0.39118	0.579683	0.173592	0.182832	0.0788485	0.0443601	0.025292	0.25987	55.9677	-0.664145	0.252075	0.796543	44.3187	-0.0667438	0.0805323	0.872328	Yes	Yes	Yes	Yes	7.11053	0.000205381	50	50	1	1	1	1	3054200	3300110	3946530	2399390	2968970	5986750
ATP11A	E9PEJ6|H0Y547|H0Y8F0|P98196	Phospholipid-transporting ATPase OS=Homo sapiens GN=ATP11A PE=1 SV=1|Phospholipid-transporting ATPase (Fragment) OS=Homo sapiens GN=ATP11A PE=1 SV=1|Probable phospholipid-transporting ATPase IH (Fragment) OS=Homo sapiens GN=ATP11A PE=1 SV=1|Probable phospholipid-transporting ATPase IH OS=Homo sapiens GN=ATP11A PE=1 SV=3	151622.0|120643.0|45954.0|145134.0	0.974416	0.887263	0.821855	0.710089	0.591071	0.459729	0.283789	0.135173	0.054794	0.0452833	0.974416	0.927622	0.844849	0.704215	0.556651	0.432609	0.235355	0.134163	0.0803742	0.0901472	50.9665	-0.0564779	0	0.983482	50.7129	-0.0579025	0	0.994124	Yes	Yes	Yes	Yes	6.63886	0	66	255	7	5	6	5	81724200	74294600	88918400	60710500	77138000	64171000
ATP11C	A0A067XG54|Q8NB49|Q8NB49-2|Q8NB49-3|Q8NB49-4	Phospholipid-transporting ATPase OS=Homo sapiens GN=ATP11C PE=1 SV=1|Phospholipid-transporting ATPase IG OS=Homo sapiens GN=ATP11C PE=1 SV=3|Isoform 2 of Phospholipid-transporting ATPase IG OS=Homo sapiens GN=ATP11C|Isoform 3 of Phospholipid-transporting ATPase IG OS=Homo sapiens GN=ATP11C|Isoform 4 of Phospholipid-transporting ATPase IG OS=Homo sapiens GN=ATP11C	145066.0|146918.0|144096.0|145653.0|146547.0	0.974416	0.960176	0.875624	0.799821	0.615227	0.412813	0.327443	0.202789	0.0457989	0.0811251	0.974416	0.915707	0.881007	0.817942	0.598031	0.436204	0.251537	0.100328	0.0630252	0.0449882	51.7987	-0.0600121	0	0.990551	51.4407	-0.0687693	0	0.991083	Yes	Yes	Yes	Yes	5.57738	0	57	133	3	3	2	2	4997510	4913540	5799470	4171330	4909850	3526230
ATP12A	P54707|P54707-2	Potassium-transporting ATPase alpha chain 2 OS=Homo sapiens GN=ATP12A PE=1 SV=3|Isoform 2 of Potassium-transporting ATPase alpha chain 2 OS=Homo sapiens GN=ATP12A	131875.0|132418.0	0.974416	0.929195	0.753791	0.801097	0.621501	0.548466	0.525826	0.311544	0.0709885	0.0549934	0.974416	0.919194	0.81917	0.679247	0.54629	0.44341	0.322499	0.197172	0.0563339	0.0558351	53.1473	-0.0453852	0	0.927872	50.8209	-0.052064	0	0.987277	Yes	Yes	Yes	Yes		0	59	243	21	1	2	1	26611600	25320200	26585100	22247700	26411400	24947300
ATP13A1	Q9HD20	Manganese-transporting ATPase 13A1 OS=Homo sapiens GN=ATP13A1 PE=1 SV=2	148502.0	0.974416	0.918764	0.817192	0.559771	0.526533	0.309691	0.0798624	0.0427575	0.031326	0.0383292	0.974416	0.929095	0.829676	0.696606	0.514739	0.276948	0.0817126	0.0474897	0.0430858	0.0639805	48.8324	-0.0696316	0	0.981721	49.4169	-0.0778134	0	0.992053	Yes	Yes	Yes	Yes	7.35615	0	95	1057	37	21	26	18	430982000	405497000	466100000	249711000	359272000	226075000
ATP13A2	H0Y953|Q9NQ11|Q9NQ11-2|Q9NQ11-3	Probable cation-transporting ATPase 13A2 (Fragment) OS=Homo sapiens GN=ATP13A2 PE=1 SV=1|Probable cation-transporting ATPase 13A2 OS=Homo sapiens GN=ATP13A2 PE=1 SV=2|Isoform B of Probable cation-transporting ATPase 13A2 OS=Homo sapiens GN=ATP13A2|Isoform 3 of Probable cation-transporting ATPase 13A2 OS=Homo sapiens GN=ATP13A2	44855.0|138500.0|133795.0|138030.0											0.974416	1.12949	0.861919	0.739596	0.603756	0.406195	0.269565	0.159216	0.117793	0.0982613					51.2129	-0.0657311	0.0560472	0.977699	No	Yes		Yes
ATP13A3	Q9H7F0	Probable cation-transporting ATPase 13A3 OS=Homo sapiens GN=ATP13A3 PE=1 SV=4	155132.0	0.974416	0.995542	0.882649	0.697017	0.643753	0.437405	0.17484	0.10249	0.0525001	0.0570213	0.974416	0.961974	0.839247	0.754624	0.530762	0.364385	0.192054	0.0800964	0.0918441	0.0999436	51.0591	-0.0689454	0	0.987067	50.2846	-0.0695859	0.0315347	0.993207	Yes	Yes	Yes	Yes	5.86051	0.00020903	51	114	3	3	3	3	10258200	10457300	11999800	7461780	10545500	7669330
ATP1A1	P05023|P05023-4	Sodium/potassium-transporting ATPase subunit alpha-1 OS=Homo sapiens GN=ATP1A1 PE=1 SV=1|Isoform 4 of Sodium/potassium-transporting ATPase subunit alpha-1 OS=Homo sapiens GN=ATP1A1	126969.0|127073.0	0.974416	0.90524	0.810718	0.735121	0.602237	0.50717	0.395819	0.27328	0.0676564	0.0489537	0.974416	0.945812	0.858487	0.751575	0.62949	0.492826	0.344431	0.218005	0.0613593	0.0469492	52.0525	-0.048447	0	0.972567	52.0691	-0.0557891	0	0.987835	Yes	Yes	Yes	Yes	8.57886	0	136	2840	174	31	75	31	733236000	679947000	787817000	563232000	705310000	633897000
ATP1A3	A0A0A0MT26|M0R116|P13637|P13637-2|P13637-3	Sodium/potassium-transporting ATPase subunit alpha-3 OS=Homo sapiens GN=ATP1A3 PE=1 SV=1|Sodium/potassium-transporting ATPase subunit alpha OS=Homo sapiens GN=ATP1A3 PE=1 SV=1|Sodium/potassium-transporting ATPase subunit alpha-3 OS=Homo sapiens GN=ATP1A3 PE=1 SV=3|Isoform 2 of Sodium/potassium-transporting ATPase subunit alpha-3 OS=Homo sapiens GN=ATP1A3|Isoform 3 of Sodium/potassium-transporting…	148232.0|120634.0|126165.0|127549.0|127474.0																													Yes	Yes	No	No		0	136	1240	72	0	0	0	0	0	0	0	0	0
ATP1B1	P05026|P05026-2	Sodium/potassium-transporting ATPase subunit beta-1 OS=Homo sapiens GN=ATP1B1 PE=1 SV=1|Isoform 2 of Sodium/potassium-transporting ATPase subunit beta-1 OS=Homo sapiens GN=ATP1B1	42542.1|42374.0	0.974416	0.935339	0.870787	0.746462	0.658582	0.525521	0.369251	0.280067	0.154484	0.237588	0.974416	0.922004	0.877152	0.757933	0.628726	0.491712	0.36885	0.216951	0.150417	0.218598	52.827	-0.0467855	0.0854148	0.985245	52.2737	-0.0504766	0.0871285	0.985065	Yes	Yes	Yes	Yes	7.94366	0	75	663	32	14	23	13	247434000	236892000	285586000	192838000	260782000	222185000
ATP1B3	P54709	Sodium/potassium-transporting ATPase subunit beta-3 OS=Homo sapiens GN=ATP1B3 PE=1 SV=1	37105.0	0.974416	0.905675	0.873715	0.808337	0.645149	0.474821	0.375688	0.317288	0.16492	0.156674	0.974416	0.877835	0.795364	0.734823	0.427235	0.33926	0.285464	0.186062	0.126993	0.233228	53.0302	-0.0459463	0.0056805	0.991706	49.4481	-0.0605205	0.145108	0.972539	Yes	Yes	Yes	Yes	7.74807	0	88	355	17	8	15	8	158505000	147077000	183219000	133698000	163014000	128481000
ATP2A2	P16615	Sarcoplasmic/endoplasmic reticulum calcium ATPase 2 OS=Homo sapiens GN=ATP2A2 PE=1 SV=1	129398.0	0.974416	0.869141	0.783645	0.693348	0.493009	0.194324	0.061768	0.0358287	0.023794	0.026787	0.974416	0.893266	0.801449	0.697221	0.488768	0.173784	0.0511119	0.0372855	0.0214528	0.0327338	48.8253	-0.0804584	0	0.982281	48.8685	-0.0861192	0	0.98553	Yes	Yes	Yes	Yes	7.90182	0	107	2052	106	31	63	30	967611000	860634000	1004800000	712804000	760589000	322070000
ATP2A3	Q93084|Q93084-2|Q93084-3|Q93084-4|Q93084-5|Q93084-6|Q93084-7	Sarcoplasmic/endoplasmic reticulum calcium ATPase 3 OS=Homo sapiens GN=ATP2A3 PE=1 SV=2|Isoform SERCA3A of Sarcoplasmic/endoplasmic reticulum calcium ATPase 3 OS=Homo sapiens GN=ATP2A3|Isoform SERCA3C of Sarcoplasmic/endoplasmic reticulum calcium ATPase 3 OS=Homo sapiens GN=ATP2A3|Isoform SERCA3G of Sarcoplasmic/endoplasmic reticulum calcium ATPase 3 OS=Homo sapiens GN=ATP2A3|Isoform SERCA3E of S…	123694.0|119091.0|122609.0|118962.0|124819.0|124362.0|122667.0																													Yes	Yes	No	No		0	105	497	29	1	0	0	0	0	0	0	0	0
ATP2B1	P20020|P20020-3|P20020-4|P20020-6	Plasma membrane calcium-transporting ATPase 1 OS=Homo sapiens GN=ATP2B1 PE=1 SV=3|Isoform B of Plasma membrane calcium-transporting ATPase 1 OS=Homo sapiens GN=ATP2B1|Isoform C of Plasma membrane calcium-transporting ATPase 1 OS=Homo sapiens GN=ATP2B1|Isoform K of Plasma membrane calcium-transporting ATPase 1 OS=Homo sapiens GN=ATP2B1	160033.0|155965.0|159082.0|151613.0	0.974416	0.932317	0.830208	0.668899	0.602464	0.432707	0.166493	0.0730214	0.0421892	0.0373355	0.974416	0.951076	0.820443	0.717136	0.564363	0.346637	0.129523	0.0473807	0.0360723	0.0369934	50.4152	-0.0652661	0	0.981732	50.0309	-0.0737985	0	0.990699	Yes	Yes	Yes	Yes	7.28176	0	125	1764	54	18	24	17	309341000	295077000	340516000	215185000	297532000	228877000
ATP2B2	H0Y7S3|Q01814|Q01814-5|Q01814-6|Q01814-8	Plasma membrane calcium-transporting ATPase 2 (Fragment) OS=Homo sapiens GN=ATP2B2 PE=1 SV=1|Plasma membrane calcium-transporting ATPase 2 OS=Homo sapiens GN=ATP2B2 PE=1 SV=2|Isoform YB of Plasma membrane calcium-transporting ATPase 2 OS=Homo sapiens GN=ATP2B2|Isoform ZB of Plasma membrane calcium-transporting ATPase 2 OS=Homo sapiens GN=ATP2B2|Isoform XB of Plasma membrane calcium-transporting A…	139230.0|157466.0|155562.0|152269.0|154173.0	0.974416	0.979849	0.958397	0.595557	0.715786	0.445839	0.15245	0.0674877	0.0247069	0	0.974416	0.888187	0.75961	0.684122	0.525412	0.300344	0.148673	0.0430961	0.0523928	0.0316334	51.0742	-0.0740979	0	0.954708	49.2608	-0.0662384	0	0.986142	Yes	Yes	Yes	Yes	6.60809	0	125	725	25	3	2	2	7045880	7069440	8949480	4379120	8053720	5369290
ATP2B3	Q16720|Q16720-2|Q16720-3|Q16720-4|Q16720-5|Q16720-6|Q16720-7|Q16720-8	Plasma membrane calcium-transporting ATPase 3 OS=Homo sapiens GN=ATP2B3 PE=1 SV=3|Isoform XA of Plasma membrane calcium-transporting ATPase 3 OS=Homo sapiens GN=ATP2B3|Isoform ZA of Plasma membrane calcium-transporting ATPase 3 OS=Homo sapiens GN=ATP2B3|Isoform ZB of Plasma membrane calcium-transporting ATPase 3 OS=Homo sapiens GN=ATP2B3|Isoform XE of Plasma membrane calcium-transporting ATPase 3…	152440.0|146104.0|144170.0|150506.0|145669.0|143735.0|142084.0|140150.0	0.974416	0.890213	0.784355	0.546591	0.606615	0.397064	0.0930372	0.0318663	0.0172111	0.0171393											49.2236	-0.0637692	0	0.952797					Yes	No	Yes			0	125	649	19	2	3	2	61470400	56033600	63898900	35063600	59546700	41718600
ATP2B4	P23634|P23634-2|P23634-3|P23634-4|P23634-5|P23634-6|P23634-7|P23634-8	Plasma membrane calcium-transporting ATPase 4 OS=Homo sapiens GN=ATP2B4 PE=1 SV=2|Isoform XA of Plasma membrane calcium-transporting ATPase 4 OS=Homo sapiens GN=ATP2B4|Isoform ZA of Plasma membrane calcium-transporting ATPase 4 OS=Homo sapiens GN=ATP2B4|Isoform XK of Plasma membrane calcium-transporting ATPase 4 OS=Homo sapiens GN=ATP2B4|Isoform ZK of Plasma membrane calcium-transporting ATPase 4…	158509.0|148794.0|146771.0|144395.0|142372.0|154064.0|152040.0|156486.0	0.974416	0.955788	0.821259	0.729372	0.558649	0.439071	0.225995	0.144695	0.0606663	0.0734403	0.974416	0.894676	0.829778	0.733092	0.572801	0.403176	0.18851	0.0769549	0.0524176	0.0485343	50.7912	-0.0597023	0	0.99339	50.4706	-0.0657152	0	0.987886	Yes	Yes	Yes	Yes	6.95966	0	125	1244	39	10	16	10	111440000	108779000	121286000	84963000	99325200	83607900
ATP2C1	B4E2Q0|H0Y9V7|P98194|P98194-2|P98194-3|P98194-4|P98194-5|P98194-6|P98194-7|P98194-8|P98194-9	Calcium-transporting ATPase OS=Homo sapiens GN=ATP2C1 PE=1 SV=1|Calcium-transporting ATPase type 2C member 1 (Fragment) OS=Homo sapiens GN=ATP2C1 PE=1 SV=1|Calcium-transporting ATPase type 2C member 1 OS=Homo sapiens GN=ATP2C1 PE=1 SV=3|Isoform 2 of Calcium-transporting ATPase type 2C member 1 OS=Homo sapiens GN=ATP2C1|Isoform 3 of Calcium-transporting ATPase type 2C member 1 OS=Homo sapiens GN=A…	119077.0|112329.0|114715.0|110126.0|114899.0|112414.0|117200.0|119249.0|121563.0|117201.0|118225.0	0.974416	0.97308	0.824768	0.69871	0.558899	0.428496	0.206637	0.0880182	0.0385435	0.0359594	0.974416	0.93416	0.816857	0.695283	0.531559	0.382441	0.162032	0.0558979	0.030707	0.0274887	50.4625	-0.0646631	0	0.989237	49.9241	-0.0683476	0	0.990052	Yes	Yes	Yes	Yes	6.89782	0	84	485	16	9	14	9	146784000	147205000	160369000	107036000	130654000	107013000
ATP4A	P20648	Potassium-transporting ATPase alpha chain 1 OS=Homo sapiens GN=ATP4A PE=2 SV=5	126756.0	0.974416	1.70458	2.33729	1.38113	1.82639	1.37549	0.282644	0.18533	0.8449	0.686867											57.8759	-0.152648	0.482711	0.156083					Yes	No	Yes		5.07386	0	91	303	20	1	1	1	158546	276735	491118	228517	462410	372749
ATP5A1	P25705|P25705-2	ATP synthase subunit alpha, mitochondrial OS=Homo sapiens GN=ATP5A1 PE=1 SV=1|Isoform 2 of ATP synthase subunit alpha, mitochondrial OS=Homo sapiens GN=ATP5A1	66702.5|61219.5	0.974416	0.967822	0.864894	0.767348	0.636777	0.49851	0.438904	0.322015	0.271034	0.111611	0.974416	0.976878	0.84593	0.757056	0.610185	0.494048	0.363127	0.312686	0.267013	0.0953108	53.5491	-0.0419036	0	0.99059	52.8969	-0.0434551	0	0.991485	Yes	Yes	Yes	Yes	9.1784	0	136	2374	438	45	239	45	1727700000	1716910000	1980380000	1381260000	1756270000	1472910000
ATP5B	P06576	ATP synthase subunit beta, mitochondrial OS=Homo sapiens GN=ATP5B PE=1 SV=3	61795.4	0.974416	0.959457	0.855968	0.873891	0.629281	0.49832	0.51674	0.395071	0.260145	0.130259	0.974416	1.01872	0.840077	0.745064	0.582969	0.44781	0.315796	0.25473	0.217527	0.085032	54.5725	-0.0405833	0	0.966478	51.8479	-0.0506199	0.0390809	0.99103	Yes	Yes	Yes	Yes	8.94753	0	128	2085	344	31	248	30	1513850000	1484640000	1717070000	1384870000	1521010000	1286770000
ATP5C1	P36542|P36542-2	ATP synthase subunit gamma, mitochondrial OS=Homo sapiens GN=ATP5C1 PE=1 SV=1|Isoform Heart of ATP synthase subunit gamma, mitochondrial OS=Homo sapiens GN=ATP5C1	38990.5|38875.5	0.974416	0.923489	0.845095	0.642566	0.625899	0.471264	0.313017	0.299478	0.250975	0.0929837	0.974416	0.921138	0.834364	0.73636	0.614979	0.468582	0.353369	0.289379	0.228683	0.0465132	51.9836	-0.0422575	0	0.985452	52.2759	-0.0453256	0	0.990353	Yes	Yes	Yes	Yes	8.41903	0	79	711	85	14	62	14	652532000	617650000	730897000	437187000	652609000	525232000
ATP5D	P30049	ATP synthase subunit delta, mitochondrial OS=Homo sapiens GN=ATP5D PE=1 SV=2	18395.8	0.974416	0.897593	0.819003	0.681927	0.4763	0.321232	0.219743	0.223237	0.11366	0.0932568	0.974416	0.874268	0.559201	0.62554	0.263963	0.170859	0.119661	0.080659	0.0487122	0.110737	49.6523	-0.0573795	0.0512923	0.995259	46.4926	-0.0669888	0.0337895	0.961523	Yes	Yes	Yes	Yes	8.12852	0.000202306	49	79	5	2	5	2	91245700	83579500	99040600	64935000	69401200	49523800
ATP5E	P56381	ATP synthase subunit epsilon, mitochondrial OS=Homo sapiens GN=ATP5E PE=1 SV=2	7666.43	0.974416	0.918608	0.843933	0.741662	0.44147	0.27742	0.212475	0.296822	0.0875237	0.0531713	0.974416	0.640118	0.269783	0.438912	0.0972338	0.071965	0.0507087	0.0329709	0.0219958	0.0372135	49.6795	-0.0648175	0.0702709	0.972208	42.6235	-0.0784361	0.0210718	0.926608	Yes	Yes	Yes	Yes	7.3796	0.002904	35	56	4	2	3	2	58949300	55449600	65932900	45626100	41558400	27952400
ATP5F1	P24539|Q5QNZ2	ATP synthase F(0) complex subunit B1, mitochondrial OS=Homo sapiens GN=ATP5F1 PE=1 SV=2|ATP synthase F(0) complex subunit B1, mitochondrial OS=Homo sapiens GN=ATP5F1 PE=1 SV=1	33530.6|26213.6	0.974416	0.896313	0.851018	0.715015	0.561251	0.403161	0.294438	0.221026	0.187781	0.0653778	0.974416	0.87265	0.734604	0.694461	0.202847	0.194261	0.179633	0.115125	0.0400991	0.0482939	51.1495	-0.0494376	0	0.995585	47.5299	-0.0790302	0.0453845	0.957791	Yes	Yes	Yes	Yes	7.11534	0	69	223	9	5	7	5	90581400	83183700	101932000	66744700	81225500	62419500
ATP5G1|ATP5G3|ATP5G2	D6R9H7|E7EPU7|E7EQ97|I3L0Y5|P05496|P48201|Q06055|Q06055-2|Q06055-3	ATP synthase F(0) complex subunit C1, mitochondrial OS=Homo sapiens GN=ATP5G1 PE=3 SV=1|ATP synthase F(0) complex subunit C1, mitochondrial OS=Homo sapiens GN=ATP5G1 PE=3 SV=1|ATP synthase F(0) complex subunit C1, mitochondrial OS=Homo sapiens GN=ATP5G1 PE=3 SV=1|ATP synthase F(0) complex subunit C1, mitochondrial (Fragment) OS=Homo sapiens GN=ATP5G1 PE=3 SV=1|ATP synthase F(0) complex subunit C1…	10760.7|14092.5|11968.3|10604.6|15126.0|15542.2|15944.6|22273.8|17869.7	0.974416	1.36151	0.810318	0.788029	0.557304	0.437621	0.343559	0.35226	0.22269	0.311548	0.974416	0.926061	0.811604	0.728103	0.659443	0.523275	0.39928	0.370397	0.353256	0.335287	50.975	-0.0718461	0.288302	0.862741	53.5252	-0.0382244	0.257138	0.99295	Yes	Yes	Yes	Yes	6.027	0.00058072	46	46	16	1	14	1	144982000	205233000	155981000	120209000	128874000	108538000
ATP5H	F5H608|O75947|O75947-2	ATP synthase subunit d, mitochondrial OS=Homo sapiens GN=ATP5H PE=1 SV=2|ATP synthase subunit d, mitochondrial OS=Homo sapiens GN=ATP5H PE=1 SV=3|Isoform 2 of ATP synthase subunit d, mitochondrial OS=Homo sapiens GN=ATP5H	10972.3|23119.8|19716.0	0.974416	0.989507	0.894616	0.918877	0.631755	0.392865	0.325406	0.314892	0.121155	0.0589489	0.974416	0.704333	0.236307	0.570299	0.147609	0.0884456	0.0654193	0.0381757	0.022331	0.033162	52.5077	-0.0617451	0.0371738	0.974714	43.4389	-0.0674829	0.00284568	0.868445	Yes	Yes	Yes	Yes	6.97892	0.000397614	48	124	4	3	4	3	56440200	57186900	66917800	54122100	56939500	37899600
ATP5I	P56385	ATP synthase subunit e, mitochondrial OS=Homo sapiens GN=ATP5I PE=1 SV=2	9532.47	0.974416	0.860067	0.787244	0.881095	0.566489	0.385114	0.387572	0.46982	0.147353	0.101128	0.974416	0.615153	0.312458	0.455983	0.125632	0.077275	0.0505518	0.0345629	0.0402625	0.0582587	52.6622	-0.0412657	0	0.908508	42.8235	-0.0726794	0.0228929	0.927284	Yes	Yes	Yes	Yes	7.26424	0	67	66	4	1	2	1	14436400	12713900	15062100	13274200	13059600	9502780
ATP5J2	G3V325	Protein ATP5J2-PTCD1 OS=Homo sapiens GN=ATP5J2-PTCD1 PE=4 SV=1	95912.8	0.974416	0.997447	0.860307	0.615965	0.435372	0.321467	0.244413	0.187052	0.138836	0.119469	0.974416	0.856716	0.684902	0.57778	0.243842	0.193737	0.16452	0.110931	0.049084	0.0916722	49.0303	-0.0715929	0.130824	0.993926	46.8095	-0.0711704	0.0535752	0.983769	Yes	Yes	Yes	Yes	6.25077	0	58	226	12	4	4	4	49224700	50275900	56124300	31642300	34223300	27047300
ATP5L	O75964	ATP synthase subunit g, mitochondrial OS=Homo sapiens GN=ATP5L PE=1 SV=3	13254.5	0.974416	0.958757	0.962291	0.94385	0.638981	0.391019	0.244943	0.182532	0.0950434	0.0457848	0.974416	0.880661	0.646502	0.736839	0.264309	0.200099	0.163762	0.111758	0.0488204	0.0370812	51.8518	-0.0875572	0.0668039	0.99118	47.6941	-0.0652944	0.00174089	0.951772	Yes	Yes	Yes	Yes	7.10377	0.000587774	47	163	8	4	7	3	60238300	58859500	76916900	59702800	61706700	40372100
ATP5O	P48047	ATP synthase subunit O, mitochondrial OS=Homo sapiens GN=ATP5O PE=1 SV=1	27501.6	0.974416	0.947889	0.947736	0.774553	0.616555	0.382436	0.259592	0.204518	0.143989	0.0412814	0.974416	0.961504	0.762732	0.714803	0.239648	0.244172	0.256676	0.15115	0.0491306	0.0269885	51.514	-0.0647834	0.0318917	0.994438	48.15	-0.0782861	0.0694312	0.955079	Yes	Yes	Yes	Yes	7.23709	0	101	601	27	4	11	4	135745000	131696000	169820000	108979000	132283000	87536400
ATP5S	Q8WXQ4|Q99766	ATP synthase coupling factor B-like 1 OS=Homo sapiens GN=ATP5S PE=1 SV=1|ATP synthase subunit s, mitochondrial OS=Homo sapiens GN=ATP5S PE=1 SV=3	33216.3|29143.4	0.974416	0.831045	0.989824	0.818408	0.603185	0.21036	0.147052	0.111115	0.0321	0.0279823	0.974416	0.946404	0.87881	0.771287	0.349423	0.169024	0.048813	0.0404503	0.0243667	0.0247498	50.3825	-0.110164	0.041499	0.974807	48.799	-0.120534	0.0206114	0.993927	Yes	Yes	Yes	Yes	6.34858	0	53	53	1	1	1	1	16151000	13744000	21187100	13794200	15557000	5807150
ATP5SL	B4DFT4|K7EIV4|K7ESN5|M0QZC4|M0R078|Q9NW81|Q9NW81-2|Q9NW81-3|Q9NW81-4|Q9NW81-5|Q9NW81-6	ATP synthase subunit s-like protein OS=Homo sapiens GN=ATP5SL PE=1 SV=1|ATP synthase subunit s-like protein (Fragment) OS=Homo sapiens GN=ATP5SL PE=1 SV=7|ATP synthase subunit s-like protein (Fragment) OS=Homo sapiens GN=ATP5SL PE=1 SV=1|ATP synthase subunit s-like protein OS=Homo sapiens GN=ATP5SL PE=1 SV=1|ATP synthase subunit s-like protein OS=Homo sapiens GN=ATP5SL PE=1 SV=1|ATP synthase subu…	23275.0|22595.7|14333.9|22343.6|16232.6|32454.9|20479.6|25033.1|33386.4|28832.9|24101.6	0.974416	1.09222	0.80564	0.679793	0.380214	0.267707	0.124375	0.0974727	0.0449477	0.0288414											48.7865	-0.0839081	0.032038	0.984887					Yes	No	Yes		6.0837	0.000921999	42	42	1	1	1	1	5073840	5674630	5417440	3599500	3080650	2321660
ATP6AP1	A0A0C4DGX8|Q15904	ATPase, H+ transporting, lysosomal accessory protein 1, isoform CRA_c OS=Homo sapiens GN=ATP6AP1 PE=1 SV=1|V-type proton ATPase subunit S1 OS=Homo sapiens GN=ATP6AP1 PE=1 SV=2	33537.3|54913.6	0.974416	0.911438	0.784023	0.708056	0.565058	0.399203	0.20358	0.1766	0.110225	0.128754	0.974416	0.929026	0.819759	0.670617	0.605413	0.390601	0.103939	0.0621236	0.0456827	0.0502317	50.4263	-0.0537112	0.0129501	0.99174	50.1138	-0.0690816	0	0.979553	Yes	Yes	Yes	Yes	6.78375	0	83	197	5	4	5	4	49777100	46456400	51721700	36935100	44916000	34007500
ATP6AP2	H0Y750|H7C3E1|O75787|O75787-2	Renin receptor (Fragment) OS=Homo sapiens GN=ATP6AP2 PE=1 SV=1|Renin receptor (Fragment) OS=Homo sapiens GN=ATP6AP2 PE=1 SV=1|Renin receptor OS=Homo sapiens GN=ATP6AP2 PE=1 SV=2|Isoform 2 of Renin receptor OS=Homo sapiens GN=ATP6AP2	29995.2|31403.8|42649.9|39256.2	0.974416	1.02467	1.01146	1.14752	0.632562	0.379182	0.255128	0.130473	0.0605014	0.049907											51.7355	-0.124067	0.0942848	0.961621					Yes	No	Yes		6.41887	0	56	177	4	4	4	4	28656800	30067700	38414300	34317500	28947500	18572800
ATP6V0A1	Q93050|Q93050-1|Q93050-3	V-type proton ATPase 116 kDa subunit a isoform 1 OS=Homo sapiens GN=ATP6V0A1 PE=1 SV=3|Isoform 2 of V-type proton ATPase 116 kDa subunit a isoform 1 OS=Homo sapiens GN=ATP6V0A1|Isoform 3 of V-type proton ATPase 116 kDa subunit a isoform 1 OS=Homo sapiens GN=ATP6V0A1	105627.0|104971.0|105815.0	0.974416	0.921765	0.775617	0.632338	0.494095	0.39686	0.247084	0.209064	0.176317	0.169882	0.974416	0.940141	0.816147	0.709181	0.532695	0.359779	0.246889	0.184612	0.181941	0.106328	49.6604	-0.0521717	0.10788	0.99755	50.2778	-0.0571176	0.0723214	0.997707	Yes	Yes	Yes	Yes	6.94511	0	93	550	15	10	13	10	59693400	56313200	61375700	39148700	47034900	40172000
ATP6V0A2	Q9Y487	V-type proton ATPase 116 kDa subunit a isoform 2 OS=Homo sapiens GN=ATP6V0A2 PE=1 SV=2	108497.0	0.974416	0.955583	0.83337	0.665306	0.535922	0.393646	0.226401	0.14689	0.124029	0.0704251	0.974416	1.02393	0.871919	0.763468	0.548481	0.385526	0.225585	0.178764	0.113069	0.0391647	50.3236	-0.0565464	0.00149306	0.997613	50.9134	-0.0649379	0.0180207	0.995823	Yes	Yes	Yes	Yes	6.59704	0	69	270	8	6	8	6	68569800	67004900	75733200	47677700	58482100	46096300
ATP6V0D1	F5GYQ1|J3QL14|P61421|R4GN72	V-type proton ATPase subunit d 1 OS=Homo sapiens GN=ATP6V0D1 PE=1 SV=1|V-type proton ATPase subunit d 1 (Fragment) OS=Homo sapiens GN=ATP6V0D1 PE=1 SV=1|V-type proton ATPase subunit d 1 OS=Homo sapiens GN=ATP6V0D1 PE=1 SV=1|V-type proton ATPase subunit d 1 OS=Homo sapiens GN=ATP6V0D1 PE=1 SV=1	49212.5|30177.6|44655.2|35034.1	0.974416	0.957281	0.924194	0.819892	0.581887	0.470412	0.328323	0.268387	0.141722	0.0619998	0.974416	0.954835	0.826209	0.644515	0.325745	0.299789	0.224514	0.163404	0.0789849	0.0558726	52.4093	-0.0549356	0	0.992565	48.5224	-0.0727438	0.0784128	0.985246	Yes	Yes	Yes	Yes	6.318	0.000212721	52	114	5	3	2	2	20003700	19608300	24501300	17115700	18587800	16083900
ATP6V1A	P38606	V-type proton ATPase catalytic subunit A OS=Homo sapiens GN=ATP6V1A PE=1 SV=2	76680.3	0.974416	0.916416	0.796835	0.633125	0.509855	0.33557	0.20861	0.14619	0.102594	0.0519001	0.974416	0.930273	0.872958	0.724311	0.541581	0.3501	0.236507	0.182346	0.11938	0.0438539	49.5542	-0.0565932	0	0.999061	50.5783	-0.0599276	0.00668846	0.997882	Yes	Yes	Yes	Yes	7.68096	0	89	1118	68	22	53	20	426505000	400164000	450399000	281545000	346824000	244174000
ATP6V1B2	P21281	V-type proton ATPase subunit B, brain isoform OS=Homo sapiens GN=ATP6V1B2 PE=1 SV=3	61619.4	0.974416	0.90819	0.846287	0.823647	0.588584	0.410794	0.303426	0.237811	0.119361	0.0606478	0.974416	0.910124	0.839287	0.738213	0.570805	0.365117	0.205329	0.172149	0.0925245	0.045364	51.7343	-0.0550788	0	0.990117	50.6039	-0.0606999	0	0.996664	Yes	Yes	Yes	Yes	7.88179	0	103	978	51	19	39	19	249819000	232320000	280003000	215574000	234957000	175497000
ATP6V1C1	P21283	V-type proton ATPase subunit C 1 OS=Homo sapiens GN=ATP6V1C1 PE=1 SV=4	52793.2	0.974416	0.954666	0.899279	0.707116	0.354694	0.155994	0.0828396	0.0436764	0.0269425	0.0314633	0.974416	1.01059	0.892107	0.681585	0.343611	0.1531	0.0697464	0.0473676	0.0396719	0.0462751	48.5777	-0.113819	0.0283519	0.998102	48.3969	-0.11639	0.0375999	0.999019	Yes	Yes	Yes	Yes	7.19017	0	77	471	18	12	16	12	265684000	259581000	316795000	196775000	150605000	71135500
ATP6V1D	G3V2S6|Q9Y5K8	V-type proton ATPase subunit D OS=Homo sapiens GN=ATP6V1D PE=1 SV=1|V-type proton ATPase subunit D OS=Homo sapiens GN=ATP6V1D PE=1 SV=1	26032.6|34432.7	0.974416	0.970319	0.903225	0.761428	0.604444	0.44048	0.330498	0.252885	0.155993	0.0923402	0.974416	0.948448	0.817453	0.739953	0.425686	0.371807	0.249694	0.178782	0.104514	0.100722	52.0847	-0.0531806	0.0195928	0.99753	49.8863	-0.0609558	0.0611196	0.988573	Yes	Yes	Yes	Yes	6.80397	0	77	194	6	4	5	4	28735000	28690900	34397200	22821600	27678900	21634200
ATP6V1E1	P36543	V-type proton ATPase subunit E 1 OS=Homo sapiens GN=ATP6V1E1 PE=1 SV=1	31456.5	0.974416	0.990406	0.906228	0.872229	0.562042	0.359413	0.218815	0.110888	0.0639346	0.0619836	0.974416	0.93226	0.800069	0.696792	0.277561	0.19899	0.0797655	0.0383234	0.012998	0.017775	51.0272	-0.0833624	0.0408704	0.994106	48.1172	-0.0927093	0.00338159	0.987948	Yes	Yes	Yes	Yes	6.92483	0.000587774	47	273	15	8	11	8	134171000	136023000	161031000	122338000	120321000	82272100
ATP6V1F	Q16864|Q16864-2	V-type proton ATPase subunit F OS=Homo sapiens GN=ATP6V1F PE=1 SV=2|Isoform 2 of V-type proton ATPase subunit F OS=Homo sapiens GN=ATP6V1F	14507.8|17537.3											0.974416	0.841994	1.31957	0.663939	0.437229	0.227905	0.176187	0.121851	0.129132	0.0489959					49.0446	-0.140953	0.125125	0.898093	No	Yes		Yes
ATP6V1G1	O75348	V-type proton ATPase subunit G 1 OS=Homo sapiens GN=ATP6V1G1 PE=1 SV=3	16383.9											0.974416	0.868464	0.531311	0.628933	0.279406	0.15866	0.0948827	0.047748	0.0370686	0.0511364					46.4203	-0.0660789	0	0.960475	No	Yes		Yes
ATP6V1G2|ATP6V1G1	F2Z307|O75348|O95670|O95670-2	Protein ATP6V1G2-DDX39B OS=Homo sapiens GN=ATP6V1G2-DDX39B PE=4 SV=1|V-type proton ATPase subunit G 1 OS=Homo sapiens GN=ATP6V1G1 PE=1 SV=3|V-type proton ATPase subunit G 2 OS=Homo sapiens GN=ATP6V1G2 PE=2 SV=1|Isoform 2 of V-type proton ATPase subunit G 2 OS=Homo sapiens GN=ATP6V1G2	13066.0|16383.9|15257.1|10151.7	0.974416	0.857886	0.867611	0.713007	0.61948	0.376955	0.132569	0.234493	0.279129	0.170892											50.5438	-0.061757	0.146486	0.952848					Yes	No	Yes		5.50263	0.000212721	52	52	1	1	1	1	725818	637598	834580	540070	718015	467650
ATP6V1H	Q9UI12|Q9UI12-2	V-type proton ATPase subunit H OS=Homo sapiens GN=ATP6V1H PE=1 SV=1|Isoform 2 of V-type proton ATPase subunit H OS=Homo sapiens GN=ATP6V1H	63521.3|61561.3	0.974416	0.811969	0.720939	0.623486	0.464051	0.339695	0.102304	0.0646157	0.0395807	0.0378589	0.974416	0.990116	0.84647	0.673462	0.543499	0.344298	0.0580792	0.0319323	0.01052	0.0203057	48.3627	-0.0595353	0	0.977338	49.6971	-0.0805747	0	0.986522	Yes	Yes	Yes	Yes	7.10823	0	83	356	9	7	8	7	85908500	71402200	82115500	55816500	63459500	49883300
ATP7A	Q04656|Q04656-2|Q04656-3|Q04656-5	Copper-transporting ATPase 1 OS=Homo sapiens GN=ATP7A PE=1 SV=3|Isoform 1 of Copper-transporting ATPase 1 OS=Homo sapiens GN=ATP7A|Isoform 2 of Copper-transporting ATPase 1 OS=Homo sapiens GN=ATP7A|Isoform 5 of Copper-transporting ATPase 1 OS=Homo sapiens GN=ATP7A	184689.0|187112.0|194362.0|174533.0	0.974416	1.01965	0.803075	0.650958	0.455974	0.247719	0.120548	0.0580361	0.0680482	0.0795203	0.974416	0.909192	0.816863	0.778653	0.520253	0.289386	0.167068	0.112109	0.0800817	0.0344936	48.8492	-0.0792633	0.0337253	0.993563	50.0059	-0.0698665	0	0.991004	Yes	Yes	Yes	Yes	6.27715	0	64	195	6	5	5	5	35564100	37280000	37780100	24257700	25895900	15138400
ATP7B	B7ZLR4|E7ET55|F5H562|F5H748|P35670|P35670-2|P35670-4	ATP7B protein OS=Homo sapiens GN=ATP7B PE=1 SV=1|Copper-transporting ATPase 2 OS=Homo sapiens GN=ATP7B PE=1 SV=2|Copper-transporting ATPase 2 OS=Homo sapiens GN=ATP7B PE=1 SV=1|Copper-transporting ATPase 2 OS=Homo sapiens GN=ATP7B PE=1 SV=1|Copper-transporting ATPase 2 OS=Homo sapiens GN=ATP7B PE=1 SV=4|Isoform 2 of Copper-transporting ATPase 2 OS=Homo sapiens GN=ATP7B|Isoform 4 of Copper-transpo…	169932.0|166233.0|123363.0|167947.0|175774.0|150426.0|173638.0	0.974416	0.9578	0.834501	0.741342	0.512516	0.308129	0.145572	0.117442	0.0601114	0.0574704	0.974416	0.931605	0.828802	0.757001	0.542697	0.323943	0.170175	0.111114	0.0862334	0.0713736	49.8989	-0.0722891	0.0115265	0.997386	50.175	-0.0689387	0.0156602	0.994979	Yes	Yes	Yes	Yes	6.67088	0	62	301	9	7	8	7	106235000	104028000	117373000	82154700	87118800	55825600
ATP9A	O75110	Probable phospholipid-transporting ATPase IIA OS=Homo sapiens GN=ATP9A PE=1 SV=3	130530.0	0.974416	0.954416	0.849751	0.667076	0.579519	0.438409	0.220961	0.287093	0.215782	0.25866	0.974416	1.19241	0.926126	0.804788	0.607488	0.451145	0.261779	0.352499	0.310967	0.104354	50.6183	-0.0565884	0.193107	0.98359	51.8085	-0.0679404	0.202662	0.938987	Yes	Yes	Yes	Yes	6.31585	0	61	237	9	6	6	6	31925700	31213800	36046100	22321200	29644700	24031900
ATP9B	O43861|O43861-2	Probable phospholipid-transporting ATPase IIB OS=Homo sapiens GN=ATP9B PE=2 SV=4|Isoform 2 of Probable phospholipid-transporting ATPase IIB OS=Homo sapiens GN=ATP9B	143822.0|142717.0	0.974416	0.939223	0.859326	0.766892	0.648813	0.469664	0.292872	0.167031	0.0605197	0.0667105	0.974416	1.01526	0.850188	0.736905	0.616561	0.435404	0.262645	0.107144	0.0123288	0.0297821	51.8501	-0.060407	0	0.991809	51.1994	-0.0672631	0	0.986533	Yes	Yes	Yes	Yes	6.18215	0	57	191	4	4	4	4	30184200	29029400	34375800	24157000	31273500	24230900
ATPAF1	I3L448|Q5TC12	ATP synthase mitochondrial F1 complex assembly factor 1 OS=Homo sapiens GN=ATPAF1 PE=1 SV=1|ATP synthase mitochondrial F1 complex assembly factor 1 OS=Homo sapiens GN=ATPAF1 PE=1 SV=1	43532.9|41109.9	0.974416	0.908545	0.842454	0.815465	0.443697	0.215823	0.088714	0.0315689	0.0197471	0.0190588	0.974416	0.902451	0.752672	0.618972	0.307224	0.158288	0.0461275	0.0193911	0.0137071	0.0269131	49.4667	-0.0982413	0	0.987568	47.5548	-0.0865968	0	0.993248	Yes	Yes	Yes	Yes	6.83824	0.000202306	49	212	8	7	7	6	85330900	79364400	95251400	72931200	60585300	31478000
ATPAF2	Q8N5M1	ATP synthase mitochondrial F1 complex assembly factor 2 OS=Homo sapiens GN=ATPAF2 PE=1 SV=1	36188.3	0.974416	0.975905	0.878182	0.567026	0.649357	0.493791	0.162636	0.228653	0.092221	0.0306816	0.974416	0.903019	0.884027	0.726134	0.518029	0.449966	0.344526	0.259027	0.0841763	0.0339555	50.951	-0.0558801	0	0.954811	51.3616	-0.0516814	0	0.981336	Yes	Yes	Yes	Yes	6.60565	0.000754148	44	98	5	3	2	1	33071400	33048300	38490500	19569700	34293700	27912500
ATPIF1	Q9UII2	ATPase inhibitor, mitochondrial OS=Homo sapiens GN=ATPIF1 PE=1 SV=1	14532.9	0.974416	0.884406	0.558549	0.523147	0.402569	0.375333	0.404732	0.302711	0.516088	0.658951											45.6352	-0.097376	0.448602	0.810751					Yes	No	Yes		6.77043	0.000587774	47	47	1	1	1	1	14499400	13130800	10733200	7915960	9321150	9301900
ATR	Q13535|Q13535-2|Q13535-3	Serine/threonine-protein kinase ATR OS=Homo sapiens GN=ATR PE=1 SV=3|Isoform 2 of Serine/threonine-protein kinase ATR OS=Homo sapiens GN=ATR|Isoform 3 of Serine/threonine-protein kinase ATR OS=Homo sapiens GN=ATR	344868.0|336408.0|340467.0	0.974416	0.897118	0.778575	0.58461	0.379305	0.200618	0.0890349	0.0854784	0.0509979	0.0809515	0.974416	0.913515	0.748247	0.55867	0.440573	0.281475	0.14498	0.0771596	0.0868949	0.07829	47.8411	-0.0757475	0.0285176	0.996442	48.2142	-0.0624879	0.0167446	0.995816	Yes	Yes	Yes	Yes	6.10144	0	76	162	4	3	4	3	24274200	22298900	25047400	14809400	14703200	8323720
ATRIP	Q8WXE1|Q8WXE1-2|Q8WXE1-3|Q8WXE1-5	ATR-interacting protein OS=Homo sapiens GN=ATRIP PE=1 SV=1|Isoform 2 of ATR-interacting protein OS=Homo sapiens GN=ATRIP|Isoform 3 of ATR-interacting protein OS=Homo sapiens GN=ATRIP|Isoform 4 of ATR-interacting protein OS=Homo sapiens GN=ATRIP	95574.0|92398.3|85333.9|79986.8	0.974416	0.931837	0.916656	0.824196	0.660379	0.394971	0.217989	0.083671	0.0558763	0.109626	0.974416	0.843715	0.751122	0.647818	0.412641	0.181523	0.104129	0.0564611	0.0217739	0.0130765	51.4749	-0.0809182	0.0349842	0.990589	48.0775	-0.072506	0	0.987068	Yes	Yes	Yes	Yes	7.05853	0.0234196	21	21	2	1	1	1	19746200	18841400	23988700	16984100	20823700	13330700
ATRN	O75882	Attractin OS=Homo sapiens GN=ATRN PE=1 SV=2	177658.0	0.974416	0.925485	0.801105	0.612659	0.592177	0.43412	0.187089	0.195332	0.1575	0.187122	0.974416	0.911281	0.829596	0.74084	0.602383	0.410225	0.259516	0.213258	0.20034	0.219976	50.226	-0.05198	0.0783511	0.976994	50.9933	-0.055748	0.137854	0.989286	Yes	Yes	Yes	Yes	6.98523	0	103	540	15	13	9	9	128213000	121292000	136088000	81558900	120998000	95330000
ATRX	P46100|P46100-2|P46100-3|P46100-4|P46100-5	Transcriptional regulator ATRX OS=Homo sapiens GN=ATRX PE=1 SV=5|Isoform 1 of Transcriptional regulator ATRX OS=Homo sapiens GN=ATRX|Isoform 2 of Transcriptional regulator ATRX OS=Homo sapiens GN=ATRX|Isoform 3 of Transcriptional regulator ATRX OS=Homo sapiens GN=ATRX|Isoform 5 of Transcriptional regulator ATRX OS=Homo sapiens GN=ATRX	352236.0|324696.0|337178.0|346507.0|331449.0	0.974416	0.954125	0.544793	0.292423	0.181333	0.108885	0.060273	0.0567	0.0355464	0.0515677	0.974416	0.975132	0.648716	0.424195	0.20712	0.118213	0.0619803	0.0404136	0.0311556	0.0359337	44.7108	-0.113351	0.0571604	0.994476	45.9124	-0.0985142	0.0313636	0.99633	Yes	Yes	Yes	Yes	6.43556	0	80	439	13	10	9	9	156781000	153253000	113356000	48077000	46343400	29727200
ATXN10	Q9UBB4	Ataxin-10 OS=Homo sapiens GN=ATXN10 PE=1 SV=1	60154.3	0.974416	0.773412	0.628588	0.460808	0.32962	0.142742	0.0473956	0.035723	0.0180684	0.0158244	0.974416	1.03329	0.851522	0.656496	0.456442	0.218443	0.0939292	0.0639888	0.0435829	0.0482619	45.8746	-0.0679853	0	0.988829	48.9237	-0.0876836	0.0212963	0.995808	Yes	Yes	Yes	Yes	7.05431	0	87	797	43	16	26	15	300277000	237606000	250025000	144728000	158232000	73027600
ATXN1L	P0C7T5	Ataxin-1-like OS=Homo sapiens GN=ATXN1L PE=1 SV=1	77898.9	0.974416	0.865858	0.675059	0.584163	0.355507	0.217404	0.130058	0.0701323	0.0628615	0.0714839											47.3582	-0.0633712	0.00637696	0.993831					Yes	No	Yes		5.7725	0.00434928	33	59	3	1	1	1	6217960	5512950	5562960	3790620	3530000	2310560
ATXN2	F8VQP2|F8WB06|H0YH87|Q99700|Q99700-2|Q99700-4|Q99700-5|V9GY86	Ataxin-2 OS=Homo sapiens GN=ATXN2 PE=1 SV=1|Ataxin-2 OS=Homo sapiens GN=ATXN2 PE=1 SV=1|Ataxin-2 (Fragment) OS=Homo sapiens GN=ATXN2 PE=1 SV=1|Ataxin-2 OS=Homo sapiens GN=ATXN2 PE=1 SV=2|Isoform 2 of Ataxin-2 OS=Homo sapiens GN=ATXN2|Isoform 4 of Ataxin-2 OS=Homo sapiens GN=ATXN2|Isoform 5 of Ataxin-2 OS=Homo sapiens GN=ATXN2|Ataxin-2 OS=Homo sapiens GN=ATXN2 PE=1 SV=1	127553.0|125038.0|109396.0|152052.0|117380.0|144659.0|118478.0|136011.0	0.974416	0.934011	0.775353	0.731368	0.498292	0.241095	0.0779119	0.0575859	0.0417033	0.0501502	0.974416	0.898454	0.764714	0.697046	0.349617	0.19549	0.0931198	0.0503479	0.0347868	0.0510954	49.2404	-0.0783201	0	0.987805	48.2465	-0.0797782	0.00294323	0.987817	Yes	Yes	Yes	Yes	6.681	0	69	338	9	6	6	5	74469900	71230800	76551400	56838900	59359900	30823900
ATXN2L	Q8WWM7|Q8WWM7-8	Ataxin-2-like protein OS=Homo sapiens GN=ATXN2L PE=1 SV=2|Isoform 8 of Ataxin-2-like protein OS=Homo sapiens GN=ATXN2L	123672.0|120673.0	0.974416	0.988716	0.859545	0.761464	0.461564	0.272119	0.123455	0.0583654	0.0368817	0.0379354	0.974416	0.893418	0.648523	0.683449	0.285107	0.179082	0.0853452	0.0445119	0.0141471	0.0429184	49.6001	-0.0860443	0.0100521	0.996991	47.3843	-0.0741279	0	0.97176	Yes	Yes	Yes	Yes	7.2202	0	141	1004	33	18	25	16	338244000	342524000	385174000	269362000	247756000	156775000
ATXN3	A0A087WXY4|A0A087X1A8|A0A0A0MS38|C9JQV6|D3VVH9|E9PJN5|F5H211|G3V2G1|G3V2G2|G3V328|G3V3R7|G3V3T6|G3V4U9|G3V526|P54252|P54252-2|P54252-3|P54252-4|P54252-5|S4R399	Ataxin-3 OS=Homo sapiens GN=ATXN3 PE=1 SV=1|Ataxin-3 OS=Homo sapiens GN=ATXN3 PE=1 SV=1|Ataxin-3 OS=Homo sapiens GN=ATXN3 PE=1 SV=1|Ataxin-3 OS=Homo sapiens GN=ATXN3 PE=1 SV=3|Ataxin 3 variant m OS=Homo sapiens GN=ATXN3 PE=1 SV=1|Ataxin-3 (Fragment) OS=Homo sapiens GN=ATXN3 PE=1 SV=1|Ataxin-3 OS=Homo sapiens GN=ATXN3 PE=1 SV=2|Ataxin-3 (Fragment) OS=Homo sapiens GN=ATXN3 PE=1 SV=1|Ataxin-3 (Fragm…	35371.8|40676.6|37830.7|36982.1|37519.9|24811.3|46345.6|27297.6|18673.4|32916.0|40752.5|29158.9|33651.5|24578.4|45075.7|44946.7|38592.8|43336.0|22739.5|24819.4	0.974416	0.990728	0.771927	0.555689	0.249413	0.112939	0.0789086	0.0561779	0.0263559	0.00965342	0.974416	0.942845	0.546212	0.461236	0.136111	0.0400343	0	0	0	0	47.1571	-0.102934	0.0221932	0.997058	45.3428	-0.0996735	0	0.983043	Yes	Yes	Yes	Yes	5.55286	0.00258978	36	36	1	1	1	1	7302730	7408490	7471020	4234920	2908590	1409720
ATXN7L3B	Q96GX2	Putative ataxin-7-like protein 3B OS=Homo sapiens GN=ATXN7L3B PE=3 SV=2	11965.9	0.974416	0.991509	0.814265	0.541822	0.490077	0.280625	0.126581	0.0513433	0.0360858	0.0385532	0.974416	0.729348	0.416305	0.548826	0.19026	0.103223	0.0559505	0.0435382	0.0297568	0.0354939	48.6837	-0.0705691	0	0.987457	44.505	-0.0660219	0	0.942767	Yes	Yes	Yes	Yes	6.53647	0	69	110	3	2	2	2	27166700	27581900	29316900	15361100	21260800	13030700
AUH	Q13825	Methylglutaconyl-CoA hydratase, mitochondrial OS=Homo sapiens GN=AUH PE=1 SV=1	41142.0	0.974416	0.930392	0.919154	0.815	0.552507	0.246178	0.141864	0.0989795	0.0570449	0.0395878	0.974416	0.931249	0.898389	0.775414	0.457834	0.184107	0.0867056	0.0700206	0.0508576	0.0411207	50.1997	-0.0978119	0.0403851	0.995244	49.3441	-0.108538	0.0358625	0.995624	Yes	Yes	Yes	Yes	7.39859	0	78	354	13	9	10	9	126677000	120515000	154593000	109113000	111592000	53542800
AUP1	Q9Y679|Q9Y679-2	Ancient ubiquitous protein 1 OS=Homo sapiens GN=AUP1 PE=1 SV=1|Isoform Short of Ancient ubiquitous protein 1 OS=Homo sapiens GN=AUP1	56028.7|48505.8	0.974416	0.859118	0.721561	0.584047	0.328147	0.106672	0.0466708	0.0295841	0.0168012	0.0199914	0.974416	0.836396	0.810322	0.672598	0.373226	0.126972	0.0679515	0.0503601	0.0309842	0.112572	47.1541	-0.0820318	0	0.989261	48.125	-0.0909204	0.0287329	0.975088	Yes	Yes	Yes	Yes	7.50629	0	84	558	24	11	17	10	248087000	218657000	236752000	149906000	129044000	44833300
AURKA	O14965	Aurora kinase A OS=Homo sapiens GN=AURKA PE=1 SV=2	53513.2	0.974416	0.978804	0.896525	0.869697	0.482201	0.275042	0.136161	0.0564935	0.0408606	0.0574517	0.974416	0.876403	0.7459	0.622028	0.329831	0.220998	0.113748	0.0642251	0.0580748	0.0701106	50.0668	-0.105545	0.042714	0.992432	47.7424	-0.0717159	0.0182851	0.992363	Yes	Yes	Yes	Yes	6.59736	0	70	302	20	6	5	5	42082700	42178300	50001300	38194400	32404800	19730300
AURKAIP1	Q9NWT8	Aurora kinase A-interacting protein OS=Homo sapiens GN=AURKAIP1 PE=1 SV=1	26464.0																													Yes	No	No		6.50002	0.0128551	27	27	1	1	0	0	0	0	0	0	0	0
AURKB	J3KRF8|J3KRJ2|J3KTD6|J3QLN8|J3QR41|Q96GD4|Q96GD4-2|Q96GD4-3|Q96GD4-4|Q96GD4-5	Aurora kinase B OS=Homo sapiens GN=AURKB PE=1 SV=1|Aurora kinase B (Fragment) OS=Homo sapiens GN=AURKB PE=1 SV=7|Aurora kinase B (Fragment) OS=Homo sapiens GN=AURKB PE=1 SV=1|Aurora kinase B (Fragment) OS=Homo sapiens GN=AURKB PE=1 SV=7|Aurora kinase B (Fragment) OS=Homo sapiens GN=AURKB PE=1 SV=1|Aurora kinase B OS=Homo sapiens GN=AURKB PE=1 SV=3|Isoform 2 of Aurora kinase B OS=Homo sapiens GN=A…	14990.8|9362.25|30205.6|30958.8|23348.8|44612.3|39288.0|18492.2|39606.5|44768.4	0.974416	1.28791	0.753215	0.683712	0.329439	0.181562	0.122494	0.0584419	0.0451669	0.0698236	0.974416	0.850684	0.559695	0.39756	0.1457	0.0468233	0.0114583	0	0	0	48.2026	-0.10569	0.058744	0.9361	44.9306	-0.0930006	0	0.994226	Yes	Yes	Yes	Yes	6.48041	0.00144196	40	40	2	1	2	1	16673700	21989100	16644400	11896900	8771750	5174400
AVL9	B8ZZW5|Q8NBF6|Q8NBF6-2	Late secretory pathway protein AVL9 homolog OS=Homo sapiens GN=AVL9 PE=1 SV=1|Late secretory pathway protein AVL9 homolog OS=Homo sapiens GN=AVL9 PE=1 SV=1|Isoform 2 of Late secretory pathway protein AVL9 homolog OS=Homo sapiens GN=AVL9	77891.1|80265.3|72718.6	0.974416	0.932114	0.878725	0.737831	0.588342	0.420322	0.223017	0.0970713	0.0494083	0.0504467	0.974416	1.11924	0.868189	0.687035	0.605869	0.401336	0.190325	0.117554	0.035787	0.0718648	50.9234	-0.0667344	0	0.99339	50.803	-0.0694878	0	0.976584	Yes	Yes	Yes	Yes	6.95659	0	91	348	10	6	10	6	92564800	88197900	107768000	71326600	86763400	66399400
AZGP1	C9JEV0|P25311	Zinc-alpha-2-glycoprotein OS=Homo sapiens GN=AZGP1 PE=1 SV=1|Zinc-alpha-2-glycoprotein OS=Homo sapiens GN=AZGP1 PE=1 SV=2	30174.9|39048.4	0.974416	0.920796	0.80146	0.818193	0.648218	0.481214	0.37458	0.233013	0.209986	0.255106	0.974416	0.794929	0.553056	0.587433	0.321572	0.191946	0.186034	0.153366	0.0903744	0.387976	52.5039	-0.0479094	0.129741	0.975442	45.9037	-0.0632898	0.176155	0.891495	Yes	Yes	Yes	Yes	6.37486	0.00194004	38	38	1	1	1	1	3861880	3641260	4102010	3297490	3997590	3176440
B2M	P61769	Beta-2-microglobulin OS=Homo sapiens GN=B2M PE=1 SV=1	15653.3	0.974416	0.924641	0.893175	0.900855	0.576414	0.411718	0.283447	0.374069	0.134178	0.145708	0.974416	0.706596	0.484415	0.585297	0.267762	0.188854	0.0978006	0.0684048	0.0498658	0.106377	51.9589	-0.0625945	0.133753	0.961708	45.3777	-0.055482	0	0.943819	Yes	Yes	Yes	Yes	6.92776	0.00194004	38	134	4	4	4	4	44395200	42033800	52551700	41736800	40957000	31242000
B3GALNT2	Q8NCR0|Q8NCR0-2	UDP-GalNAc:beta-1,3-N-acetylgalactosaminyltransferase 2 OS=Homo sapiens GN=B3GALNT2 PE=1 SV=1|Isoform 2 of UDP-GalNAc:beta-1,3-N-acetylgalactosaminyltransferase 2 OS=Homo sapiens GN=B3GALNT2	61763.1|37858.9	0.974416	0.883298	0.741349	0.561605	0.44079	0.325993	0.210167	0.138722	0.0918293	0.100456											48.4779	-0.0541963	0.0248275	0.997253					Yes	Yes	Yes	No	6.63285	0.000205381	50	50	1	1	1	1	11170000	10103000	10974700	6546570	7862580	6223940
B3GALT6	Q96L58	Beta-1,3-galactosyltransferase 6 OS=Homo sapiens GN=B3GALT6 PE=1 SV=2	39117.6											0.974416	0.899618	0.831331	0.66369	0.513636	0.298141	0.147783	0.0814807	0.0769696	0.0466031					49.438	-0.0668939	0	0.995399	No	Yes		Yes
B3GAT3	E9PNA1|G3V150|O94766|O94766-2	Galactosylgalactosylxylosylprotein 3-beta-glucuronosyltransferase 3 (Fragment) OS=Homo sapiens GN=B3GAT3 PE=1 SV=1|Beta-1,3-glucuronyltransferase 3 (Glucuronosyltransferase I), isoform CRA_a OS=Homo sapiens GN=B3GAT3 PE=1 SV=1|Galactosylgalactosylxylosylprotein 3-beta-glucuronosyltransferase 3 OS=Homo sapiens GN=B3GAT3 PE=1 SV=2|Isoform 2 of Galactosylgalactosylxylosylprotein 3-beta-glucuronosylt…	26643.7|37461.3|40248.8|37123.0	0.974416	0.996119	0.92599	0.939683	0.620721	0.288199	0.145195	0.0715373	0.0549786	0.0556011	0.974416	0.88668	0.75883	0.702207	0.275123	0.170945	0.0439916	0.0243318	0.023174	0.0114153	50.913	-0.123037	0.0564346	0.995706	47.8784	-0.0911236	0	0.98055	Yes	Yes	Yes	Yes	6.79602	0.0159624	25	25	1	1	1	1	13276800	13542300	16293600	13019700	13160300	6540160
B3GLCT	Q6Y288	Beta-1,3-glucosyltransferase OS=Homo sapiens GN=B3GLCT PE=1 SV=2	65691.3	0.974416	0.992788	0.914528	0.671387	0.673435	0.440533	0.249742	0.142732	0.0896569	0.0716906	0.974416	0.812617	0.883392	0.641944	0.39336	0.328926	0.257218	0.23456	0.0514462	0.0351126	51.5012	-0.0620051	0	0.984856	49.3618	-0.054301	0	0.963843	Yes	Yes	Yes	Yes	6.50863	0.000397614	48	157	4	4	4	4	44404000	45140400	53818800	31111700	47752500	33435200
B4DGG1|FAM234A	B4DGG1|C9IYB9|C9J3Y6|C9JP72|C9K0C5|H7C3L6|Q9H0X4|Q9H0X4-2	Uncharacterized protein OS=Homo sapiens PE=2 SV=1|Protein FAM234A (Fragment) OS=Homo sapiens GN=FAM234A PE=4 SV=1|Protein FAM234A (Fragment) OS=Homo sapiens GN=FAM234A PE=4 SV=1|Protein FAM234A (Fragment) OS=Homo sapiens GN=FAM234A PE=4 SV=1|Protein FAM234A (Fragment) OS=Homo sapiens GN=FAM234A PE=4 SV=7|Protein FAM234A (Fragment) OS=Homo sapiens GN=FAM234A PE=4 SV=1|Protein FAM234A OS=Homo sapie…	61002.3|27586.9|27172.7|16495.5|28226.3|27534.7|63457.6|62187.0	0.974416	0.945356	0.929521	0.415016	0.454568	0.406892	0.0592815	0.19432	0.135431	0.26107											47.9407	-0.0829781	0.180104	0.908335					Yes	No	Yes		5.59796	0.000921999	42	42	1	1	1	1	2905110	2812210	3578810	1258220	2108820	2020440
B4DLN1	B4DLN1	Uncharacterized protein OS=Homo sapiens PE=2 SV=1	54998.5																													Yes	Yes	No	No		0	103	499	28	0	0	0	0	0	0	0	0	0
B4E1Z4	B4E1Z4	Uncharacterized protein OS=Homo sapiens PE=1 SV=1	161982.0											0.974416	0.889484	0.850832	0.706797	0.520661	0.307308	0.15226	0.106507	0.0873868	0.0822021					49.7495	-0.0685436	0.022268	0.993453	Yes	Yes	No	Yes	5.63559	0	81	769	25	1	0	0	0	0	0	0	0	0
B4GALT1	P15291|P15291-2	Beta-1,4-galactosyltransferase 1 OS=Homo sapiens GN=B4GALT1 PE=1 SV=5|Isoform Short of Beta-1,4-galactosyltransferase 1 OS=Homo sapiens GN=B4GALT1	46812.3|45430.5	0.974416	0.830533	0.740225	0.755442	0.534174	0.312735	0.16563	0.0579754	0.0390899	0.0428882											49.5645	-0.0642813	0	0.969038					Yes	No	Yes		6.6066	0	75	118	3	3	3	3	28177400	23963400	27642800	22214200	24036000	15062000
B4GALT2	O60909|O60909-3	Beta-1,4-galactosyltransferase 2 OS=Homo sapiens GN=B4GALT2 PE=1 SV=1|Isoform 3 of Beta-1,4-galactosyltransferase 2 OS=Homo sapiens GN=B4GALT2	44865.5|47825.8	0.974416	0.886889	0.821078	0.729672	0.532745	0.272278	0.159953	0.129901	0.0744454	0.0585931											49.7723	-0.0666202	0.00260488	0.991018					Yes	No	Yes		5.62694	0.000205381	50	80	2	2	2	2	7675720	6970720	8352590	5844880	6530060	3572200
B4GALT4	C9J3R8|C9J4S5|E7ETS9|O60513	Beta-1,4-galactosyltransferase 4 OS=Homo sapiens GN=B4GALT4 PE=1 SV=1|Beta-1,4-galactosyltransferase 4 (Fragment) OS=Homo sapiens GN=B4GALT4 PE=1 SV=1|Beta-1,4-galactosyltransferase 4 OS=Homo sapiens GN=B4GALT4 PE=1 SV=1|Beta-1,4-galactosyltransferase 4 OS=Homo sapiens GN=B4GALT4 PE=1 SV=1	40581.0|18670.5|33390.3|46086.9	0.974416	1.11357	1.04009	0.836873	0.592541	0.556657	0.344423	0.170471	0.131437	0.151158											52.6325	-0.0688142	0.0947809	0.964265					Yes	No	Yes		6.1221	0.00434928	33	33	1	1	1	1	3072910	3503930	4235820	2683720	2907670	2923750
B4GAT1	O43505	Beta-1,4-glucuronyltransferase 1 OS=Homo sapiens GN=B4GAT1 PE=1 SV=1	50753.3	0.974416	0.850142	0.763657	0.675382	0.530267	0.355339	0.162422	0.0626771	0.0376483	0.0354396	0.974416	0.882681	0.813263	0.724674	0.542254	0.344116	0.143799	0.0510279	0.0267914	0.0391478	49.3929	-0.061717	0	0.981128	49.8726	-0.070637	0	0.986348	Yes	Yes	Yes	Yes	7.71828	0	94	401	13	10	12	9	189969000	165476000	191881000	133737000	159865000	114249000
BABAM1	Q9NWV8	BRISC and BRCA1-A complex member 1 OS=Homo sapiens GN=BABAM1 PE=1 SV=1	40716.4	0.974416	0.974458	0.814868	0.696923	0.58236	0.447004	0.338782	0.265071	0.196878	0.128538	0.974416	0.889344	0.737919	0.574259	0.437487	0.339582	0.280659	0.234015	0.145989	0.0761471	51.6658	-0.0459007	0.0353197	0.996432	48.9501	-0.0481656	0.0385524	0.993244	Yes	Yes	Yes	Yes	6.92304	0	73	237	6	4	4	3	52182500	52068700	56354700	37952200	48528200	39869400
BACH1	O14867	Transcription regulator protein BACH1 OS=Homo sapiens GN=BACH1 PE=1 SV=2	94615.1	0.974416	1.00696	0.692672	0.564537	0.439276	0.258552	0.16551	0.113803	0.103487	0.133467	0.974416	0.851236	0.799083	0.5866	0.375566	0.258614	0.158637	0.122329	0.119071	0.141889	47.9737	-0.0679804	0.0840932	0.984965	47.9598	-0.0688732	0.0894249	0.990989	Yes	Yes	Yes	Yes	6.05153	0	76	170	3	3	3	3	23133200	23852700	21236300	13628800	16227500	10223200
BACH2	Q7Z6Q0|Q9BYV9	Transcription regulator protein BACH2 (Fragment) OS=Homo sapiens GN=BACH2 PE=1 SV=1|Transcription regulator protein BACH2 OS=Homo sapiens GN=BACH2 PE=1 SV=1	10582.5|103582.0											0.974416	0.907885	0.799194	0.693115	0.65763	0.491549	0.382551	0.323582	0.20178	0.0827255					52.4966	-0.0416094	0	0.986367	No	Yes		Yes
BAG1	J3QTA2|Q99933|Q99933-3|Q99933-4	BAG family molecular chaperone regulator 1 OS=Homo sapiens GN=BAG1 PE=1 SV=1|BAG family molecular chaperone regulator 1 OS=Homo sapiens GN=BAG1 PE=1 SV=4|Isoform 3 of BAG family molecular chaperone regulator 1 OS=Homo sapiens GN=BAG1|Isoform 4 of BAG family molecular chaperone regulator 1 OS=Homo sapiens GN=BAG1	44694.2|44712.2|37055.1|31242.2	0.974416	1.01198	0.867611	0.751054	0.612084	0.382013	0.24672	0.12686	0.103028	0.10278	0.974416	0.950989	0.821758	0.696915	0.54559	0.399225	0.230334	0.134159	0.0942162	0.117779	51.0368	-0.0669742	0.0407759	0.994365	50.4078	-0.058229	0.0204075	0.994869	Yes	Yes	Yes	Yes	6.3973	0	55	161	4	3	4	3	25760200	26693900	29620300	20286400	25179000	16820200
BAG2	O95816	BAG family molecular chaperone regulator 2 OS=Homo sapiens GN=BAG2 PE=1 SV=1	27136.6	0.974416	0.98771	0.801845	0.48627	0.282533	0.183081	0.0951994	0.0502235	0.0326588	0.0312749	0.974416	0.855871	0.662638	0.464424	0.177459	0.15477	0.0932297	0.0598851	0.0347073	0.0337781	47.1192	-0.0962855	0.0389344	0.996086	45.8988	-0.082071	0.024157	0.993312	Yes	Yes	Yes	Yes	7.10725	0	87	567	20	11	14	10	238918000	242378000	253816000	120446000	107405000	74366100
BAG5	Q9UL15|Q9UL15-2	BAG family molecular chaperone regulator 5 OS=Homo sapiens GN=BAG5 PE=1 SV=1|Isoform 2 of BAG family molecular chaperone regulator 5 OS=Homo sapiens GN=BAG5	60216.9|65384.4	0.974416	0.99439	0.702684	0.593613	0.272993	0.166751	0.0695157	0.0215146	0.0144859	0.0145132	0.974416	0.864329	0.719939	0.497653	0.179955	0.11107	0.0495505	0.0428056	0.0134596	0.00564123	47.2866	-0.0869487	0	0.990809	46.3307	-0.0913306	0	0.992911	Yes	Yes	Yes	Yes	6.16641	0	83	374	12	8	10	6	136520000	139687000	127274000	85232700	60181900	40112000
BAIAP2	B4DWA1|I3L4C2|Q9UQB8|Q9UQB8-2|Q9UQB8-3|Q9UQB8-4|Q9UQB8-5	Brain-specific angiogenesis inhibitor 1-associated protein 2 OS=Homo sapiens GN=BAIAP2 PE=1 SV=1|Brain-specific angiogenesis inhibitor 1-associated protein 2 OS=Homo sapiens GN=BAIAP2 PE=1 SV=1|Brain-specific angiogenesis inhibitor 1-associated protein 2 OS=Homo sapiens GN=BAIAP2 PE=1 SV=1|Isoform 2 of Brain-specific angiogenesis inhibitor 1-associated protein 2 OS=Homo sapiens GN=BAIAP2|Isoform …	46075.2|71654.2|70968.7|69058.9|66443.5|67175.8|67261.9	0.974416	0.993482	0.869671	0.890596	0.443945	0.20871	0.106531	0.0760384	0.0427726	0.048328	0.974416	0.892382	0.772744	0.61495	0.265461	0.16121	0.0823159	0.0578935	0.0186025	0.0165336	49.6575	-0.131279	0.057121	0.989024	47.4887	-0.0858504	0.00254902	0.992093	Yes	Yes	Yes	Yes	6.22119	0	64	226	5	4	5	4	27976400	28460400	32245000	26001700	19868500	9993790
BAIAP2L1	Q9UHR4	Brain-specific angiogenesis inhibitor 1-associated protein 2-like protein 1 OS=Homo sapiens GN=BAIAP2L1 PE=1 SV=2	67272.4	0.974416	1.01624	0.947932	0.843108	0.662414	0.429244	0.262802	0.143246	0.0722766	0.0455325	0.974416	0.968586	0.871112	0.718422	0.428881	0.324606	0.191776	0.109061	0.0698725	0.0693748	52.0617	-0.0744392	0.00478928	0.998063	49.5467	-0.0745442	0.0462505	0.995298	Yes	Yes	Yes	Yes	6.77913	0	64	267	6	6	6	6	113834000	118631000	142866000	100158000	120116000	83511400
BAK1	A0A0A0MRG8|Q16611|Q16611-2	Bcl-2 homologous antagonist/killer OS=Homo sapiens GN=BAK1 PE=1 SV=1|Bcl-2 homologous antagonist/killer OS=Homo sapiens GN=BAK1 PE=1 SV=1|Isoform 2 of Bcl-2 homologous antagonist/killer OS=Homo sapiens GN=BAK1	21918.3|23966.2|17204.3	0.974416	0.91333	0.762171	0.697838	0.562097	0.407866	0.269353	0.198896	0.16534	0.205606	0.974416	1.05324	0.876052	0.766153	0.65875	0.376775	0.239976	0.172911	0.119272	0.179407	50.4568	-0.0497309	0.0930485	0.989202	51.2095	-0.0726942	0.111566	0.986257	Yes	Yes	Yes	Yes	7.2016	0	56	56	1	1	1	1	11898300	11127600	12018700	8665020	10680100	8294820
BANF1	O75531	Barrier-to-autointegration factor OS=Homo sapiens GN=BANF1 PE=1 SV=1	12342.6	0.974416	1.04556	1.169	0.900138	1.01337	0.482887	0.129012	0.0761123	0.0665061	0.0943598	0.974416	0.786139	0.438235	1.1694	0.157406	0.0994274	0.054087	0.0219641	0.0204725	0.0349894	52.8558	-0.37524	0.09065	0.97786	49.4158	-1.20691	0.0461876	0.775041	Yes	Yes	Yes	Yes	6.70936	0	77	151	5	4	5	4	28094900	30079200	43526900	26370600	45465000	23188700
BAP1	F8W6N3|Q92560	Ubiquitin carboxyl-terminal hydrolase OS=Homo sapiens GN=BAP1 PE=1 SV=1|Ubiquitin carboxyl-terminal hydrolase BAP1 OS=Homo sapiens GN=BAP1 PE=1 SV=2	88871.4|91080.6	0.974416	0.688974	0.598475	0.568739	0.292635	0.153825	0.106647	0.0476371	0.0210544	0.0282786	0.974416	0.972532	0.80018	0.693928	0.406931	0.222097	0.0989625	0.0980641	0.088616	0.0516007	45.8191	-0.0601263	0	0.962672	48.6943	-0.0831749	0.041671	0.99533	Yes	Yes	Yes	Yes	6.07787	0	64	146	4	4	1	1	9481140	6688870	7520090	5627320	4430620	2492820
BAT3|BAG6	A0A024RCR6|A0A0G2JK23|P46379|P46379-2|P46379-3	HLA-B associated transcript 3, isoform CRA_a OS=Homo sapiens GN=BAT3 PE=1 SV=1|Large proline-rich protein BAG6 OS=Homo sapiens GN=BAG6 PE=1 SV=1|Large proline-rich protein BAG6 OS=Homo sapiens GN=BAG6 PE=1 SV=2|Isoform 2 of Large proline-rich protein BAG6 OS=Homo sapiens GN=BAG6|Isoform 3 of Large proline-rich protein BAG6 OS=Homo sapiens GN=BAG6	122064.0|122779.0|122769.0|122054.0|125701.0	0.974416	1.00682	0.897777	0.745277	0.441001	0.197783	0.112689	0.0669853	0.043653	0.044403	0.974416	0.89108	0.791155	0.593366	0.270241	0.138724	0.0659141	0.036127	0.0287483	0.0282869	49.218	-0.103501	0.0388125	0.998654	47.4145	-0.0924157	0.00823936	0.994255	Yes	Yes	Yes	Yes	7.07515	0	86	909	22	18	21	17	167022000	172847000	198304000	130417000	116775000	56642100
BAX	Q07812|Q07812-2|Q07812-5|Q07812-8	Apoptosis regulator BAX OS=Homo sapiens GN=BAX PE=1 SV=1|Isoform Beta of Apoptosis regulator BAX OS=Homo sapiens GN=BAX|Isoform Epsilon of Apoptosis regulator BAX OS=Homo sapiens GN=BAX|Isoform Sigma of Apoptosis regulator BAX OS=Homo sapiens GN=BAX	23347.3|26208.8|20178.5|21881.6	0.974416	0.885208	0.768502	0.695144	0.514343	0.370718	0.296065	0.195941	0.141808	0.152177	0.974416	0.952309	0.854046	0.71522	0.590315	0.350759	0.259619	0.189475	0.172798	0.157713	50.1588	-0.0487159	0.0473356	0.993789	50.5816	-0.06193	0.113132	0.995774	Yes	Yes	Yes	Yes	7.44565	0	80	511	36	9	30	8	207909000	188536000	211664000	150504000	170638000	131701000
BAZ1A	Q9NRL2|Q9NRL2-2	Bromodomain adjacent to zinc finger domain protein 1A OS=Homo sapiens GN=BAZ1A PE=1 SV=2|Isoform 2 of Bromodomain adjacent to zinc finger domain protein 1A OS=Homo sapiens GN=BAZ1A	210953.0|207409.0	0.974416	0.876907	0.349571	0.197128	0.113572	0.0703675	0.0429837	0.028016	0.015725	0.0202664	0.974416	0.860142	0.347051	0.169012	0.0933333	0.0539802	0.026174	0.0206926	0.0114385	0.0189868	43.1962	-0.137388	0.0426728	0.99261	43.0865	-0.140404	0.0313005	0.996172	Yes	Yes	Yes	Yes	6.84446	0	64	603	30	13	15	13	290924000	261241000	134528000	59459500	52495700	34825000
BAZ1B	Q9UIG0|Q9UIG0-2	Tyrosine-protein kinase BAZ1B OS=Homo sapiens GN=BAZ1B PE=1 SV=2|Isoform 2 of Tyrosine-protein kinase BAZ1B OS=Homo sapiens GN=BAZ1B	210892.0|210436.0	0.974416	0.940366	0.829099	0.53603	0.396475	0.233652	0.101228	0.0833226	0.0489661	0.0623414	0.974416	0.955932	0.794257	0.504074	0.351962	0.246124	0.136349	0.109643	0.102063	0.0942917	48.0066	-0.0778864	0.0322861	0.995652	47.4794	-0.0809872	0.0891075	0.996354	Yes	Yes	Yes	Yes	5.97307	0	62	215	6	5	5	5	41242600	39746900	45317800	23070900	26112000	16471000
BAZ2A	F8VU39|H0YII3|J3KPG5|Q9UIF9|Q9UIF9-2|Q9UIF9-3	Bromodomain adjacent to zinc finger domain protein 2A OS=Homo sapiens GN=BAZ2A PE=1 SV=1|Bromodomain adjacent to zinc finger domain protein 2A (Fragment) OS=Homo sapiens GN=BAZ2A PE=1 SV=1|Bromodomain adjacent to zinc finger domain protein 2A OS=Homo sapiens GN=BAZ2A PE=1 SV=1|Bromodomain adjacent to zinc finger domain protein 2A OS=Homo sapiens GN=BAZ2A PE=1 SV=4|Isoform 1 of Bromodomain adjacen…	237722.0|33647.8|234863.0|237983.0|235177.0|237475.0	0.974416	0.914705	0.814702	0.41446	0.123676	0.0442645	0.024572	0.0135634	0.00741959	0.00679276	0.974416	1.06111	0.438978	0.228796	0.115439	0.0711034	0	0.0169893	0	0	46.284	-0.144737	0.00849844	0.996497	44.0476	-0.166163	0.0333212	0.977602	Yes	Yes	Yes	Yes	6.32609	0.00244243	37	72	2	2	1	1	40963600	38368000	44229600	17717800	8090220	3099260
BBC3	Q96PG8	Bcl-2-binding component 3 OS=Homo sapiens GN=BBC3 PE=2 SV=2	27167.0	0.974416	0.933833	0.844824	0.744811	0.585372	0.447013	0.325431	0.456493	0.220668	0.226977											52.2487	-0.0440316	0.174499	0.967583					Yes	No	Yes		6.91585	0.00563194	32	32	2	1	2	1	20216900	19331800	22635900	15714100	18898400	15446800
BCAM	P50895	Basal cell adhesion molecule OS=Homo sapiens GN=BCAM PE=1 SV=2	71598.3	0.974416	0.918383	0.789983	0.72138	0.537493	0.422285	0.294395	0.237478	0.184504	0.228665	0.974416	0.955742	0.837209	0.711199	0.569049	0.390322	0.24413	0.20004	0.158367	0.201822	50.6789	-0.0505446	0.138082	0.99242	50.5206	-0.0602898	0.127717	0.99459	Yes	Yes	Yes	Yes	8.11772	0	118	1440	63	24	53	23	441007000	413446000	460956000	331652000	377454000	317956000
BCAP29	B7Z2L0|C9JTE9|H0Y7N8|H7C5E2|Q9UHQ4|Q9UHQ4-2	B-cell receptor-associated protein 29 OS=Homo sapiens GN=BCAP29 PE=1 SV=1|B-cell receptor-associated protein 29 (Fragment) OS=Homo sapiens GN=BCAP29 PE=1 SV=1|B-cell receptor-associated protein 29 (Fragment) OS=Homo sapiens GN=BCAP29 PE=1 SV=1|B-cell receptor-associated protein 29 (Fragment) OS=Homo sapiens GN=BCAP29 PE=1 SV=1|B-cell receptor-associated protein 29 OS=Homo sapiens GN=BCAP29 PE=1 S…	22461.9|32779.5|24064.4|40969.8|34603.6|50107.0	0.974416	0.871147	0.795393	0.644447	0.529314	0.309583	0.136369	0.14037	0.140276	0.172839	0.974416	0.871503	0.768207	0.721426	0.528741	0.232574	0.167771	0.125057	0.140265	0.141824	49.1865	-0.0614525	0.0792857	0.981066	49.2686	-0.0657081	0.0704953	0.974335	Yes	Yes	Yes	Yes	6.39966	0.00388645	34	113	9	4	3	3	38264300	34133000	40335700	25734100	32343400	20247600
BCAP31	P51572|P51572-2	B-cell receptor-associated protein 31 OS=Homo sapiens GN=BCAP31 PE=1 SV=3|Isoform 2 of B-cell receptor-associated protein 31 OS=Homo sapiens GN=BCAP31	33760.1|41317.9	0.974416	0.860909	0.743	0.767137	0.54316	0.432844	0.379431	0.281401	0.248961	0.345283	0.974416	0.908771	0.736434	0.708341	0.548316	0.341148	0.264626	0.191058	0.212999	0.260909	51.2755	-0.0423211	0.221477	0.958503	49.8162	-0.0539345	0.164362	0.975728	Yes	Yes	Yes	Yes	8.29459	0	93	984	69	21	60	20	892496000	786533000	878805000	714666000	773770000	661130000
BCAR1	P56945-8	Isoform 8 of Breast cancer anti-estrogen resistance protein 1 OS=Homo sapiens GN=BCAR1	101253.0	0.974416	0.966609	0.667053	0.421482	0.214356	0.115447	0.0817391	0.0485358	0.0274183	0.0343825	0.974416	0.876199	0.715894	0.42844	0.292746	0.17234	0.0871824	0.0511372	0.0446611	0.053752	45.9809	-0.0983469	0.0351867	0.997545	46.3924	-0.078377	0.0270646	0.997142	Yes	Yes	Yes	Yes	6.30278	0	96	269	14	5	5	5	43194600	42736300	38186200	18999300	14785800	8523450
BCAS2	O75934	Pre-mRNA-splicing factor SPF27 OS=Homo sapiens GN=BCAS2 PE=1 SV=1	28979.0	0.974416	0.942703	0.927167	0.733327	0.482953	0.240616	0.123295	0.0976609	0.0202435	0.028809	0.974416	0.870114	0.587158	0.497373	0.195505	0.112935	0.0649598	0.0430592	0.00942133	0	49.6032	-0.0901916	0.0176926	0.997302	45.7399	-0.0796601	0	0.990164	Yes	Yes	Yes	Yes	5.18254	0.002904	35	35	2	1	1	1	1900240	1834310	2334970	1454230	1465520	781512
BCAS3	Q9H6U6|Q9H6U6-2	Breast carcinoma-amplified sequence 3 OS=Homo sapiens GN=BCAS3 PE=1 SV=3|Isoform 1 of Breast carcinoma-amplified sequence 3 OS=Homo sapiens GN=BCAS3	109588.0|107690.0	0.974416	0.876544	0.828103	0.690717	0.44903	0.307679	0.149046	0.0906722	0.0569748	0.081033	0.974416	0.965714	0.853747	0.656046	0.493848	0.29079	0.137178	0.0724281	0.0158517	0	49.2474	-0.0668523	0.00722507	0.992296	49.3701	-0.0754977	0	0.997168	Yes	Yes	Yes	Yes	6.26032	0	80	269	5	5	4	4	24254400	21769700	26618900	17483100	17391700	12755300
BCAT1	P54687|P54687-4|P54687-5	Branched-chain-amino-acid aminotransferase, cytosolic OS=Homo sapiens GN=BCAT1 PE=1 SV=3|Isoform 4 of Branched-chain-amino-acid aminotransferase, cytosolic OS=Homo sapiens GN=BCAT1|Isoform 5 of Branched-chain-amino-acid aminotransferase, cytosolic OS=Homo sapiens GN=BCAT1	48550.3|48193.1|49485.8	0.974416	0.908309	0.839828	0.645585	0.565037	0.434697	0.265163	0.258287	0.21686	0.200707	0.974416	0.946446	0.859473	0.775334	0.696058	0.554347	0.415914	0.365705	0.313087	0.168104	50.6737	-0.0496432	0.13538	0.993318	54.4954	-0.0385827	0	0.996142	Yes	Yes	Yes	Yes	7.4368	0	82	301	24	7	21	7	162608000	151239000	180982000	109223000	146368000	120894000
BCCIP	Q9P287|Q9P287-2	BRCA2 and CDKN1A-interacting protein OS=Homo sapiens GN=BCCIP PE=1 SV=1|Isoform 2 of BRCA2 and CDKN1A-interacting protein OS=Homo sapiens GN=BCCIP	43173.7|42435.4	0.974416	0.93947	0.84176	0.507108	0.399719	0.1821	0.0722034	0.0501534	0.0252378	0.026335	0.974416	0.977189	0.831823	0.723921	0.367668	0.206168	0.083571	0.0532042	0.0411003	0.0272215	47.8231	-0.0827762	0.00244596	0.992766	48.7111	-0.0949777	0.0182152	0.995313	Yes	Yes	Yes	Yes	6.88911	0	79	233	8	5	8	5	115108000	110464000	128317000	60527900	72909900	35344400
BCKDHB	P21953	2-oxoisovalerate dehydrogenase subunit beta, mitochondrial OS=Homo sapiens GN=BCKDHB PE=1 SV=2	47445.8	0.974416	0.917364	0.762752	0.681149	0.466568	0.230258	0.0728514	0.0430137	0.0260961	0.0294926											48.7361	-0.0767827	0	0.990142					Yes	No	Yes		7.04059	0	64	260	8	6	8	6	87903700	82608600	88879400	62382700	65505400	34519200
BCKDK	O14874|O14874-2|O14874-3	[3-methyl-2-oxobutanoate dehydrogenase [lipoamide]] kinase, mitochondrial OS=Homo sapiens GN=BCKDK PE=1 SV=2|Isoform 2 of [3-methyl-2-oxobutanoate dehydrogenase [lipoamide]] kinase, mitochondrial OS=Homo sapiens GN=BCKDK|Isoform 3 of [3-methyl-2-oxobutanoate dehydrogenase [lipoamide]] kinase, mitochondrial OS=Homo sapiens GN=BCKDK	50512.1|41924.6|45244.3	0.974416	2.85575	0.693926	0.932389	0.441633	0.342926	0.251818	0.15625	0.0263964	0.0368611	0.974416	1.34277	0.813223	0.747536	0.464257	0.314635	0.171661	0.116175	0.0331947	0.0520279	50.2855	-0.108259	0.0972116	0.436781	49.7835	-0.0855966	0.0459919	0.920201	Yes	Yes	Yes	Yes	6.7151	0.00178253	39	61	3	2	2	2	32589300	95298200	29971300	31710400	22983500	19102000
BCL10	A0A087WWW9|O95999	B-cell lymphoma/leukemia 10 OS=Homo sapiens GN=BCL10 PE=1 SV=1|B-cell lymphoma/leukemia 10 OS=Homo sapiens GN=BCL10 PE=1 SV=1	21384.6|29957.9	0.974416	1.04051	0.897551	0.635473	0.327546	0.165999	0.112907	0.0438907	0.0474192	0.0284543	0.974416	0.801617	0.619175	0.458399	0.155319	0.0928138	0.0662576	0.0382583	0.0374236	0.0293585	48.1833	-0.112666	0.0457264	0.996165	45.3831	-0.0800751	0.00279499	0.988365	Yes	Yes	Yes	Yes	5.74219	0.00178253	39	60	6	1	1	1	2713960	2891620	3228350	1799820	1419560	770039
BCL2L1	Q07817|Q07817-2|Q07817-3|Q5QP56|Q5TE64|Q9H1R6	Bcl-2-like protein 1 OS=Homo sapiens GN=BCL2L1 PE=1 SV=1|Isoform Bcl-X(S) of Bcl-2-like protein 1 OS=Homo sapiens GN=BCL2L1|Isoform Bcl-X(beta) of Bcl-2-like protein 1 OS=Homo sapiens GN=BCL2L1|Bcl-2-like protein 1 (Fragment) OS=Homo sapiens GN=BCL2L1 PE=1 SV=1|Bcl-2-like protein 1 (Fragment) OS=Homo sapiens GN=BCL2L1 PE=1 SV=1|Bcl-2-like protein 1 (Fragment) OS=Homo sapiens GN=BCL2L1 PE=1 SV=1	27464.7|20028.0|26591.3|21205.4|24084.8|21989.8	0.974416	0.955961	0.885388	0.816603	0.596159	0.392467	0.331835	0.228851	0.185376	0.174798	0.974416	1.00138	0.843002	0.702566	0.432081	0.314765	0.214396	0.173336	0.123301	0.202647	51.4937	-0.0632649	0.146595	0.993901	49.1683	-0.0800637	0.153148	0.993043	Yes	Yes	Yes	Yes	6.94291	0.00127644	41	107	9	3	7	3	61060200	59770700	71619500	51976200	57895100	40900800
BCL2L13	Q9BXK5	Bcl-2-like protein 13 OS=Homo sapiens GN=BCL2L13 PE=1 SV=1	58075.4	0.974416	0.97077	0.85753	0.666578	0.565273	0.377708	0.110351	0.0525999	0.0308859	0.0403746	0.974416	1.06715	0.857028	0.700564	0.68078	0.404253	0.151705	0.0705946	0.187895	0.106187	50.0076	-0.0733779	0	0.987756	50.9712	-0.0720524	0.0577925	0.964514	Yes	Yes	Yes	Yes	6.51026	0	57	162	7	4	5	3	44913300	44727900	51068000	31205900	40542500	28995700
BCL2L2	Q92843-2	Isoform 3 of Bcl-2-like protein 2 OS=Homo sapiens GN=BCL2L2	40354.6	0.974416	0.984566	0.886587	0.685957	0.380226	0.195628	0.151628	0.0901945	0.050449	0.0349874											48.6938	-0.0974434	0.0527363	0.997171					Yes	No	Yes		6.19649	0	68	282	13	1	1	1	10986200	11075900	12908800	7864500	6670610	3673500
BCL7A	Q4VC05|Q4VC05-2	B-cell CLL/lymphoma 7 protein family member A OS=Homo sapiens GN=BCL7A PE=1 SV=1|Isoform 2 of B-cell CLL/lymphoma 7 protein family member A OS=Homo sapiens GN=BCL7A	27894.4|30112.6											0.974416	1.46436	0.75191	0.658111	0.363826	0.288107	0.174153	0.193018	0.149728	0.239363					48.151	-0.105527	0.192905	0.850038	No	Yes		Yes
BCL7B	F2Z3H6|Q9BQE9|Q9BQE9-2|Q9BQE9-4	B-cell CLL/lymphoma 7 protein family member B OS=Homo sapiens GN=BCL7B PE=1 SV=2|B-cell CLL/lymphoma 7 protein family member B OS=Homo sapiens GN=BCL7B PE=1 SV=1|Isoform 2 of B-cell CLL/lymphoma 7 protein family member B OS=Homo sapiens GN=BCL7B|Isoform 4 of B-cell CLL/lymphoma 7 protein family member B OS=Homo sapiens GN=BCL7B	26108.3|25676.4|16722.0|19300.4	0.974416	1.11547	0.691809	0.40271	0.334548	0.181245	0.0779479	0.107577	0.0461984	0.0633876	0.974416	0.920859	0.638929	0.594074	0.437291	0.142645	0.115422	0	0	0.192842	46.491	-0.0988327	0.0775992	0.967517	47.3989	-0.0705789	0.0239547	0.950664	Yes	Yes	Yes	Yes	6.20964	0.00244243	37	37	1	1	1	1	1492650	1704920	1368550	627305	797433	462411
BCL7C	I3L1Q2|Q8WUZ0|Q8WUZ0-2	B-cell CLL/lymphoma 7 protein family member C (Fragment) OS=Homo sapiens GN=BCL7C PE=1 SV=1|B-cell CLL/lymphoma 7 protein family member C OS=Homo sapiens GN=BCL7C PE=1 SV=3|Isoform 2 of B-cell CLL/lymphoma 7 protein family member C OS=Homo sapiens GN=BCL7C	37686.1|25573.3|29155.8											0.974416	0.845952	0.655173	0.556106	0.232861	0.126007	0.0818831	0.0476967	0.0357653	0.0477807					46.4029	-0.0755978	0.00292597	0.987361	No	Yes		Yes
BCLAF1	E9PK09|E9PK91|E9PKI6|E9PQN2|Q9NYF8|Q9NYF8-2|Q9NYF8-3	Bcl-2-associated transcription factor 1 (Fragment) OS=Homo sapiens GN=BCLAF1 PE=1 SV=7|Bcl-2-associated transcription factor 1 OS=Homo sapiens GN=BCLAF1 PE=1 SV=1|Bcl-2-associated transcription factor 1 OS=Homo sapiens GN=BCLAF1 PE=1 SV=1|Bcl-2-associated transcription factor 1 OS=Homo sapiens GN=BCLAF1 PE=1 SV=1|Bcl-2-associated transcription factor 1 OS=Homo sapiens GN=BCLAF1 PE=1 SV=2|Isoform …	98650.7|120397.0|102949.0|102775.0|127256.0|127082.0|120223.0	0.974416	0.864508	0.723693	0.634975	0.347787	0.213168	0.147778	0.113062	0.0641541	0.118478	0.974416	1.00376	0.801979	0.616367	0.434088	0.239143	0.124202	0.119678	0.0958064	0.195611	47.737	-0.0677568	0.0497466	0.987452	48.3695	-0.0832384	0.111958	0.988424	Yes	Yes	Yes	Yes	7.40285	0	74	378	13	9	13	9	203806000	180299000	195806000	136584000	113407000	74504700
BCR	P11274|P11274-2	Breakpoint cluster region protein OS=Homo sapiens GN=BCR PE=1 SV=2|Isoform 2 of Breakpoint cluster region protein OS=Homo sapiens GN=BCR	162319.0|155971.0	0.974416	0.905362	0.689272	0.401811	0.187898	0.102045	0.0645532	0.0372371	0.023817	0.0212113	0.974416	0.929912	0.729591	0.406582	0.184226	0.117898	0.0696174	0.0519352	0.0359146	0.0320202	45.8371	-0.0982668	0.0204829	0.999318	46.0449	-0.108234	0.0395157	0.998805	Yes	Yes	Yes	Yes	6.43257	0	87	396	9	8	8	8	89828800	83158900	82036800	37859900	27144800	15998800
BCS1L	Q9Y276	Mitochondrial chaperone BCS1 OS=Homo sapiens GN=BCS1L PE=1 SV=1	50196.3	0.974416	0.958322	0.8994	0.678737	0.6779	0.475206	0.205262	0.108958	0.0548	0.0543521	0.974416	1.00165	0.870362	0.737622	0.589647	0.449866	0.216843	0.0434627	0.0128864	0.0141	51.4084	-0.0661935	0	0.979615	50.9557	-0.0729136	0	0.98448	Yes	Yes	Yes	Yes	7.15437	0	68	413	17	9	12	9	156956000	154181000	187639000	110992000	171050000	127332000
BDH1	C9K0G7|E9PCG9|H7C2W1|Q02338	D-beta-hydroxybutyrate dehydrogenase, mitochondrial (Fragment) OS=Homo sapiens GN=BDH1 PE=1 SV=1|D-beta-hydroxybutyrate dehydrogenase, mitochondrial OS=Homo sapiens GN=BDH1 PE=1 SV=1|D-beta-hydroxybutyrate dehydrogenase, mitochondrial (Fragment) OS=Homo sapiens GN=BDH1 PE=1 SV=1|D-beta-hydroxybutyrate dehydrogenase, mitochondrial OS=Homo sapiens GN=BDH1 PE=1 SV=3	21124.3|33346.6|16218.5|43573.2	0.974416	0.883894	0.897619	0.851629	0.463692	0.140486	0.109052	0.0636866	0.0510518	0.0248674	0.974416	0.907752	0.83809	0.663514	0.343629	0.12569	0.0677074	0.0537426	0.0411827	0.0377208	49.5174	-0.137704	0.0464449	0.985168	48.1411	-0.101167	0.0217494	0.993866	Yes	Yes	Yes	Yes	6.31169	0.002904	35	35	1	1	1	1	13383700	12113400	15921500	11894700	9910210	3213760
BDH2	Q9BUT1	3-hydroxybutyrate dehydrogenase type 2 OS=Homo sapiens GN=BDH2 PE=1 SV=2	30715.5	0.974416	0.917766	0.840651	0.679373	0.495046	0.189502	0.0753449	0.0497472	0.0288606	0.0242689	0.974416	0.862247	0.786694	0.711502	0.364941	0.131287	0.0423789	0.0258391	0.0176913	0.0229386	49.0198	-0.0854523	0	0.992875	48.2686	-0.0938187	0	0.981647	Yes	Yes	Yes	Yes	7.18054	0	72	364	9	7	9	7	148281000	139594000	165424000	104672000	117153000	47968300
BECN1	K7EL88|Q14457	Beclin-1 (Fragment) OS=Homo sapiens GN=BECN1 PE=4 SV=1|Beclin-1 OS=Homo sapiens GN=BECN1 PE=1 SV=2	6994.67|59022.4	0.974416	0.959788	0.826488	0.720606	0.46114	0.231819	0.0713042	0.044426	0.0280406	0.0322678	0.974416	0.905966	0.791028	0.651227	0.424158	0.241972	0.0984395	0.0747067	0.0627247	0.039322	49.1577	-0.0865857	0	0.99591	48.5881	-0.0719755	0	0.996771	Yes	Yes	Yes	Yes	6.61879	0	86	299	9	7	7	6	140488000	138173000	153828000	104743000	103292000	55653800
BEND3	Q5T5X7	BEN domain-containing protein 3 OS=Homo sapiens GN=BEND3 PE=1 SV=1	107014.0	0.974416	0.730356	0.343029	0.251702	0.150357	0.0965142	0.0696694	0.0445919	0.0222944	0.0140617	0.974416	0.735509	0.375475	0.264505	0.20483	0.190632	0.0876076	0.0831229	0.0542786	0.0684321	42.8344	-0.0948684	0.0410751	0.990291	43.0605	-0.0888937	0.0866965	0.984908	Yes	Yes	Yes	Yes	5.95999	0	66	292	7	5	6	5	42980400	32143600	19581000	11289300	10319800	7090320
BET1|DKFZP781C0425	C9JTT8|H7C1N3|O15155|O15155-2|Q68DU7	BET1 homolog OS=Homo sapiens GN=BET1 PE=1 SV=1|BET1 homolog (Fragment) OS=Homo sapiens GN=BET1 PE=1 SV=1|BET1 homolog OS=Homo sapiens GN=BET1 PE=1 SV=1|Isoform 2 of BET1 homolog OS=Homo sapiens GN=BET1|BET1 homolog OS=Homo sapiens GN=DKFZp781C0425 PE=1 SV=1	12481.5|17207.0|15457.3|10045.0|15297.0	0.974416	0.908152	0.816272	0.354247	0.582665	0.326282	0.0961473	0.126493	0.168464	0.306059											47.6808	-0.0668583	0.170396	0.876476					Yes	No	Yes		7.32977	0.00887813	29	29	1	1	1	1	12187500	11333500	13184600	4505570	11340000	6796910
BET1L	A0A0C4DH16|B8ZZS0|H7BXT7|Q9NYM9	BET1-like protein OS=Homo sapiens GN=BET1L PE=1 SV=1|BET1-like protein OS=Homo sapiens GN=BET1L PE=1 SV=1|BET1-like protein OS=Homo sapiens GN=BET1L PE=1 SV=1|BET1-like protein OS=Homo sapiens GN=BET1L PE=1 SV=1	12103.0|19043.8|7148.68|13583.1	0.974416	0.881546	0.797378	0.620991	0.558084	0.377842	0.215217	0.197515	0.158037	0.238089	0.974416	1.03318	0.934858	0.708737	0.608769	0.319595	0.190526	0.14972	0.144982	0.173551	49.6969	-0.0533064	0.125369	0.980386	50.3609	-0.0820435	0.127303	0.988743	Yes	Yes	Yes	Yes	6.77686	0	92	202	4	3	4	3	55605900	50194400	58762700	36035900	49556300	35911600
BGN	P21810	Biglycan OS=Homo sapiens GN=BGN PE=1 SV=2	47297.4	0.974416	0.858558	0.951289	0.637298	0.438965	0.298705	0.14848	0.104736	0.0295506	0											49.2988	-0.0741558	0	0.981435					Yes	No	Yes		4.8194	0.00887813	29	55	3	1	1	1	1186970	1043510	1496460	789423	832043	606014
BHMT	Q93088	Betaine--homocysteine S-methyltransferase 1 OS=Homo sapiens GN=BHMT PE=1 SV=2	52530.1	0.974416	0.95289	0.855772	0.833398	0.539409	0.374538	0.317708	0.216421	0.187274	0.226144											50.8436	-0.0699318	0.187905	0.985623					Yes	No	Yes		6.39282	0	136	357	8	6	6	6	43737500	42636400	49603100	38226000	37710600	28102000
BICD2	Q8TD16|Q8TD16-2	Protein bicaudal D homolog 2 OS=Homo sapiens GN=BICD2 PE=1 SV=1|Isoform 2 of Protein bicaudal D homolog 2 OS=Homo sapiens GN=BICD2	107683.0|111411.0	0.974416	1.04656	0.95424	1.00279	0.183714	0.0981974	0.122144	0.0646439	0.0427849	0.0349269	0.974416	0.9533	0.774901	0.653517	0.238499	0.158788	0.0846752	0.0567628	0.0368613	0.0437239	49.4339	-1.17341	0.0725394	0.994743	47.6029	-0.100458	0.03323	0.988969	Yes	Yes	Yes	Yes	6.03408	0	62	196	6	4	3	3	16868900	18077500	21333500	17653200	4948860	2831320
BID	P55957|P55957-2	BH3-interacting domain death agonist OS=Homo sapiens GN=BID PE=1 SV=1|Isoform 2 of BH3-interacting domain death agonist OS=Homo sapiens GN=BID	23068.8|28078.2	0.974416	1.0609	0.860261	0.728835	0.546042	0.360087	0.239964	0.188723	0.137322	0.162794											50.3495	-0.0707625	0.127649	0.991269					Yes	No	Yes		6.51325	0.00244243	37	37	1	1	1	1	6988560	7591880	7967710	5315510	6093850	4301280
BIRC2	A0A087X2B2|E9PMH5|Q13490|Q13490-2	Baculoviral IAP repeat-containing protein 2 OS=Homo sapiens GN=BIRC2 PE=1 SV=1|Baculoviral IAP repeat-containing protein 2 OS=Homo sapiens GN=BIRC2 PE=1 SV=1|Baculoviral IAP repeat-containing protein 2 OS=Homo sapiens GN=BIRC2 PE=1 SV=2|Isoform 2 of Baculoviral IAP repeat-containing protein 2 OS=Homo sapiens GN=BIRC2	68573.1|76974.4|79817.0|72816.4	0.974416	0.949011	0.870478	0.719734	0.333339	0.185388	0.0867741	0.0452255	0.0257884	0.0281849	0.974416	0.992534	0.861036	0.641691	0.310047	0.135341	0.0896077	0.0605526	0.0474279	0.0569418	48.5584	-0.106525	0.0252001	0.995256	47.9886	-0.114093	0.0493064	0.998787	Yes	Yes	Yes	Yes	6.37569	0.000746129	43	149	4	4	3	3	35298900	34302200	40722500	26513200	18789900	11185300
BIRC6	Q9NR09	Baculoviral IAP repeat-containing protein 6 OS=Homo sapiens GN=BIRC6 PE=1 SV=2	587983.0	0.974416	0.924802	0.815502	0.627272	0.441156	0.182323	0.095302	0.0696401	0.0409903	0.0452314	0.974416	0.903546	0.818791	0.68416	0.405477	0.13284	0.0660732	0.0469969	0.039171	0.0543191	48.4753	-0.0793727	0.00630097	0.996199	48.437	-0.0932939	0.013056	0.990281	Yes	Yes	Yes	Yes	6.61866	0	62	951	37	24	25	20	269591000	255267000	291401000	176845000	189652000	83479200
BLMH	Q13867	Bleomycin hydrolase OS=Homo sapiens GN=BLMH PE=1 SV=1	60717.6	0.974416	0.933855	0.880015	0.69713	0.60435	0.412013	0.275377	0.173106	0.224299	0.135326	0.974416	0.851972	0.786892	0.726226	0.561868	0.469613	0.339391	0.29625	0.233377	0.153887	51.0623	-0.0563225	0.0945227	0.990933	51.8467	-0.0387564	0	0.994297	Yes	Yes	Yes	Yes	7.45666	0.000202306	49	401	30	11	22	11	229091000	219254000	267285000	166104000	221077000	161391000
BLOC1S3	Q6QNY0	Biogenesis of lysosome-related organelles complex 1 subunit 3 OS=Homo sapiens GN=BLOC1S3 PE=1 SV=1	21586.1	0.974416	0.902608	0.760315	0.781044	0.563241	0.4052	0.271657	0.129488	0.063397	0.0701107	0.974416	0.948326	0.728942	0.661263	0.537774	0.319977	0.189152	0.122081	0.0749827	0.0800417	50.7274	-0.0570602	0	0.98123	49.4678	-0.0579199	0	0.990306	Yes	Yes	Yes	Yes	6.90019	0	61	234	7	7	7	7	98289700	90640800	99028200	80173800	88574000	68296000
BLVRA	P53004	Biliverdin reductase A OS=Homo sapiens GN=BLVRA PE=1 SV=2	38963.2	0.974416	0.972306	0.894405	0.992424	0.664819	0.496876	0.367174	0.0948017	0.0410442	0.0393608	0.974416	0.888124	0.831946	0.723459	0.501269	0.418697	0.234104	0.0667913	0.0303922	0.0256861	52.9027	-0.0787026	0	0.972394	50.1876	-0.0636672	0	0.982564	Yes	Yes	Yes	Yes	7.91184	0	76	587	29	12	23	11	240336000	239526000	284822000	252899000	254787000	204003000
BLVRB	P30043	Flavin reductase (NADPH) OS=Homo sapiens GN=BLVRB PE=1 SV=3	24281.9	0.974416	0.960021	0.845895	0.685629	0.457914	0.205487	0.108024	0.0737915	0.050771	0.0647495	0.974416	0.984147	0.814046	0.707026	0.430245	0.194923	0.105761	0.100275	0.08497	0.11614	48.9663	-0.086291	0.0297404	0.997475	48.7685	-0.0913389	0.0718598	0.992976	Yes	Yes	Yes	Yes	6.96067	0	87	304	12	5	12	5	75955100	74566500	84893000	54276400	55712400	26552400
BMI1|COMMD3	P35226|R4GMX3	Polycomb complex protein BMI-1 OS=Homo sapiens GN=BMI1 PE=1 SV=2|Protein COMMD3-BMI1 OS=Homo sapiens GN=COMMD3-BMI1 PE=4 SV=1	42766.3|60875.9	0.974416	0.738577	0.421521	0.278341	0.0868676	0.0631614	0.0359493	0.0270037	0.0309433	0											43.3	-0.0920499	0.00967178	0.994797					Yes	No	Yes		5.73241	0.00887813	29	29	1	1	1	1	1252720	947414	699826	363882	173777	135241
BMP2K	H0Y9P1|Q9NSY1	BMP-2-inducible protein kinase (Fragment) OS=Homo sapiens GN=BMP2K PE=1 SV=1|BMP-2-inducible protein kinase OS=Homo sapiens GN=BMP2K PE=1 SV=2	106701.0|145072.0	0.974416	0.929456	0.789425	0.599297	0.396086	0.174736	0.0882319	0.0554113	0.0453529	0.0546874	0.974416	1.14098	0.817437	0.659415	0.44111	0.191164	0.0619138	0.0689106	0.043356	0.0417279	48.0247	-0.0805103	0.0135777	0.997408	48.735	-0.0945254	0.0233066	0.979537	Yes	Yes	Yes	Yes	6.27431	0	91	275	6	5	5	4	19936300	18974200	20858100	12468500	12569900	5898960
BMPR1A	P36894	Bone morphogenetic protein receptor type-1A OS=Homo sapiens GN=BMPR1A PE=1 SV=2	68802.8																													Yes	No	No		5.72442	0.000921999	42	68	3	2	0	0	0	0	0	0	0	0
BMPR2	Q13873|Q13873-2	Bone morphogenetic protein receptor type-2 OS=Homo sapiens GN=BMPR2 PE=1 SV=2|Isoform 2 of Bone morphogenetic protein receptor type-2 OS=Homo sapiens GN=BMPR2	126982.0|65304.9	0.974416	0.977241	0.819501	0.984633	0.581288	0.273751	0.209329	0.16934	0.0774414	0.137336											50.598	-0.136242	0.138029	0.968071					Yes	No	Yes		5.69899	0.00563194	32	57	2	2	1	1	4809890	4813130	5223970	4942400	4464830	2250580
BMS1	Q14692	Ribosome biogenesis protein BMS1 homolog OS=Homo sapiens GN=BMS1 PE=1 SV=1	176821.0	0.974416	1.17965	1.09975	1.30966	1.09474	0.587536	0.219126	0.0617843	0.0438788	0.060417											53.4855	-0.212391	0.0757661	0.932869					Yes	No	Yes		6.55955	0	68	156	3	3	3	3	31638100	38216600	46112600	43241000	55309900	31772300
BNIP1	Q12981|Q12981-1	Vesicle transport protein SEC20 OS=Homo sapiens GN=BNIP1 PE=1 SV=3|Isoform 3 of Vesicle transport protein SEC20 OS=Homo sapiens GN=BNIP1	31099.4|36306.0	0.974416	0.849965	0.783841	0.687534	0.544149	0.316413	0.113505	0.0584047	0.0253873	0.0211202	0.974416	0.898266	0.817559	0.622895	0.456003	0.251569	0.0885117	0.0353768	0.0290058	0.026619	49.4002	-0.068285	0	0.979968	48.6441	-0.0755186	0	0.994195	Yes	Yes	Yes	Yes	6.76724	0	66	220	7	5	6	4	112447000	97867100	116614000	80920800	97473500	60814100
BNIP2	J3KN59|Q12982|Q12982-2	BCL2/adenovirus E1B 19 kDa protein-interacting protein 2 OS=Homo sapiens GN=BNIP2 PE=1 SV=1|BCL2/adenovirus E1B 19 kDa protein-interacting protein 2 OS=Homo sapiens GN=BNIP2 PE=1 SV=1|Isoform 2 of BCL2/adenovirus E1B 19 kDa protein-interacting protein 2 OS=Homo sapiens GN=BNIP2	54140.2|40978.6|48606.5	0.974416	0.813169	0.72068	1.00188	0.473078	0.353303	0.251546	0.0828813	0.028581	0											50.7347	-0.0720348	0	0.901048					Yes	No	Yes		6.19081	0	71	115	2	2	1	1	5634280	4691470	5381430	5890940	4256470	3402430
BNIP3	A0A0J9YW18|F6RP06|Q12983	BCL2/adenovirus E1B 19 kDa protein-interacting protein 3 (Fragment) OS=Homo sapiens GN=BNIP3 PE=1 SV=1|BCL2/adenovirus E1B 19 kDa protein-interacting protein 3 (Fragment) OS=Homo sapiens GN=BNIP3 PE=1 SV=1|BCL2/adenovirus E1B 19 kDa protein-interacting protein 3 OS=Homo sapiens GN=BNIP3 PE=1 SV=2	29096.9|26520.8|24334.6	0.974416	1.02762	0.789463	0.612248	0.492278	0.386578	0.215256	0.13261	0.165839	0.275318											49.1264	-0.06715	0.174105	0.969287					Yes	No	Yes		6.43018	0.00563194	32	32	2	1	1	1	18101900	19048000	18939800	11565900	14230300	11960900
BOD1L1	Q8NFC6	Biorientation of chromosomes in cell division protein 1-like 1 OS=Homo sapiens GN=BOD1L1 PE=1 SV=2	397744.0	0.974416	0.931378	0.751777	0.71738	0.579339	0.469403	0.381556	0.298149	0.281272	0.447561	0.974416	0.941521	0.792333	0.672125	0.60917	0.428044	0.336186	0.297548	0.338851	0.42299	51.4134	-0.0460513	0.312658	0.949239	50.9209	-0.0515334	0.322957	0.965378	Yes	Yes	Yes	Yes	7.35019	0	111	3227	78	59	63	53	614809000	586232000	612686000	460264000	567799000	493018000
BOK	Q9UMX3	Bcl-2-related ovarian killer protein OS=Homo sapiens GN=BOK PE=1 SV=1	24925.5	0.974416	0.903331	0.745061	0.474603	0.308577	0.130734	0.074394	0.0447112	0.0296478	0.0288693											46.8064	-0.0833015	0.0084629	0.998446					Yes	No	Yes		6.08999	0.00178253	39	111	4	3	3	3	53763000	49730100	53087400	26628200	26492600	12013700
BOLA2	Q9H3K6	BolA-like protein 2 OS=Homo sapiens GN=BOLA2 PE=1 SV=1	11427.1	0.974416	0.994839	1.02074	0.860056	0.46783	0.218968	0.10524	0.0591094	0.043869	0.0452844											49.7727	-0.137745	0.0565232	0.996766					Yes	No	Yes		6.8423	0	57	149	3	3	2	2	33161600	33781200	44860800	29763900	24774300	12411400
BOLA2|A0A0B4J295|H3BTW0|BOLA2B|H3BVE0	A0A087WZT3|A0A0B4J295|H3BTW0|H3BV85|H3BVE0|Q9H3K6|Q9H3K6-2	BolA-like protein 2 OS=Homo sapiens GN=BOLA2 PE=1 SV=2|Uncharacterized protein OS=Homo sapiens PE=3 SV=1|Uncharacterized protein (Fragment) OS=Homo sapiens PE=3 SV=1|BolA-like protein 2 (Fragment) OS=Homo sapiens GN=BOLA2B PE=1 SV=1|Uncharacterized protein (Fragment) OS=Homo sapiens PE=4 SV=1|BolA-like protein 2 OS=Homo sapiens GN=BOLA2 PE=1 SV=1|Isoform 2 of BolA-like protein 2 OS=Homo sapiens G…	18754.0|15022.9|10706.6|10595.6|31540.9|11427.1|7695.98											0.974416	0.623583	0.588939	0.717362	0.188937	0.108222	0.0646113	0	0	0					45.7172	-0.0647329	0	0.876576	No	Yes		Yes
BOLA3	Q53S33	BolA-like protein 3 OS=Homo sapiens GN=BOLA3 PE=1 SV=1	14225.9											0.974416	0.802906	0.482508	0.654039	0.236467	0.174683	0.0852444	0.0605254	0.0367549	0.0619975					45.9313	-0.0618475	0	0.934174	No	Yes		Yes
BOP1	Q14137|Q14137-2	Ribosome biogenesis protein BOP1 OS=Homo sapiens GN=BOP1 PE=1 SV=2|Isoform 2 of Ribosome biogenesis protein BOP1 OS=Homo sapiens GN=BOP1	90219.7|77726.0	0.974416	0.880329	0.689202	0.564413	0.371185	0.16972	0.0964466	0.0476302	0.0211046	0.0285993	0.974416	0.950632	0.729078	0.549384	0.420264	0.181014	0.0813943	0.0532157	0.044591	0.0137164	47.2594	-0.0708063	0	0.994736	47.717	-0.0742474	0	0.994498	Yes	Yes	Yes	Yes	6.50321	0	89	326	8	7	6	5	63362000	57116700	57924000	37412300	37578300	18298500
BORA|C13ORF34	A0A087WV86|B5LMG6|Q6PGQ7|Q6PGQ7-2	Protein aurora borealis OS=Homo sapiens GN=BORA PE=1 SV=1|Aurora borealis OS=Homo sapiens GN=C13orf34 PE=1 SV=1|Protein aurora borealis OS=Homo sapiens GN=BORA PE=1 SV=2|Isoform 2 of Protein aurora borealis OS=Homo sapiens GN=BORA	76755.5|75588.1|68322.1|59645.6											0.974416	0.982517	0.684998	0.398731	0.300033	0.171317	0.134103	0.0343494	0	0.0731611					46.3079	-0.087126	0.0452696	0.986249	No	Yes		Yes
BORCS5|LOH12CR1	G3V1P3|Q969J3	Loss of heterozygosity, 12, chromosomal region 1, isoform CRA_c OS=Homo sapiens GN=BORCS5 PE=1 SV=1|Loss of heterozygosity 12 chromosomal region 1 protein OS=Homo sapiens GN=LOH12CR1 PE=1 SV=1	23098.5|25072.3																													No	Yes		No
BPGM	P07738	Bisphosphoglycerate mutase OS=Homo sapiens GN=BPGM PE=1 SV=2	33824.2																													No	Yes		No
BPHL	Q86WA6|Q86WA6-2	Valacyclovir hydrolase OS=Homo sapiens GN=BPHL PE=1 SV=1|Isoform 2 of Valacyclovir hydrolase OS=Homo sapiens GN=BPHL	37505.5|35841.3	0.974416	0.909241	0.844922	0.81585	0.55765	0.2642	0.0918027	0.0401073	0.0232226	0.0315792	0.974416	0.943555	0.82907	0.699066	0.473466	0.27541	0.0719882	0.0431255	0.0257657	0.0300252	50.1404	-0.0929055	0	0.988182	49.2258	-0.0813447	0	0.995181	Yes	Yes	Yes	Yes	6.97259	0	55	130	6	3	6	3	35756100	33265200	39946300	30443100	31841300	16144300
BPIFB2	Q8N4F0	BPI fold-containing family B member 2 OS=Homo sapiens GN=BPIFB2 PE=1 SV=2	52234.9	0.974416	0.944172	0.826254	0.677837	0.527505	0.367509	0.28945	0.221212	0.140657	0.132739	0.974416	0.844456	0.864129	0.658483	0.646653	0.430994	0.273652	0.212765	0.205503	0.134227	50.3399	-0.0541497	0.0765974	0.998203	51.4006	-0.0456045	0.00224088	0.978335	Yes	Yes	Yes	Yes	6.46203	0	78	103	3	2	3	2	14851800	14358900	16263400	10505900	12510800	9329350
BPNT1	O95861|O95861-4	3'(2'),5'-bisphosphate nucleotidase 1 OS=Homo sapiens GN=BPNT1 PE=1 SV=1|Isoform 4 of 3'(2'),5'-bisphosphate nucleotidase 1 OS=Homo sapiens GN=BPNT1	38296.6|33580.3	0.974416	0.932672	0.895567	0.788931	0.645456	0.495246	0.384195	0.251975	0.217168	0.0616188	0.974416	0.879783	0.804266	0.694688	0.559764	0.449116	0.338867	0.304191	0.215158	0.0592254	52.944	-0.0496099	0	0.993006	51.5159	-0.0423789	0	0.989613	Yes	Yes	Yes	Yes	8.01323	0	91	675	28	13	21	12	183264000	175305000	217408000	151004000	188982000	155179000
BPTF	E7ETD6|Q12830|Q12830-2|Q12830-4	Nucleosome-remodeling factor subunit BPTF (Fragment) OS=Homo sapiens GN=BPTF PE=1 SV=3|Nucleosome-remodeling factor subunit BPTF OS=Homo sapiens GN=BPTF PE=1 SV=3|Isoform 2 of Nucleosome-remodeling factor subunit BPTF OS=Homo sapiens GN=BPTF|Isoform 4 of Nucleosome-remodeling factor subunit BPTF OS=Homo sapiens GN=BPTF	365561.0|398081.0|383691.0|380671.0	0.974416	0.901993	0.671895	0.357689	0.165857	0.101932	0.0656456	0.0532725	0.0276815	0.0343937	0.974416	0.901388	0.754351	0.4168	0.23512	0.152204	0.0754397	0.0595547	0.0402012	0.0393871	45.4956	-0.104745	0.0353296	0.998925	46.3194	-0.0950335	0.0399541	0.996592	Yes	Yes	Yes	Yes	6.78027	0	78	715	28	16	17	14	303426000	280204000	269717000	112394000	80379600	52823600
BRAP	J3KNN7|Q7Z569	BRCA1-associated protein OS=Homo sapiens GN=BRAP PE=1 SV=1|BRCA1-associated protein OS=Homo sapiens GN=BRAP PE=1 SV=2	76091.6|79114.2	0.974416	1.01629	0.853727	0.42619	0.330166	0.186244	0.0795914	0.0993532	0.0342992	0.0510374	0.974416	0.971022	0.798914	0.628513	0.231765	0.146916	0.0922421	0.0617113	0.0263361	0.0742039	47.0983	-0.103857	0.0658115	0.984495	47.5093	-0.110326	0.0491595	0.992121	Yes	Yes	Yes	Yes	6.2078	0.00178253	39	60	2	2	1	1	14568400	15160800	16483400	6479530	7681060	4637650
BRAT1	Q6PJG6	BRCA1-associated ATM activator 1 OS=Homo sapiens GN=BRAT1 PE=1 SV=2	93211.0	0.974416	0.798512	0.544531	0.394807	0.238928	0.139632	0.0660482	0.0513074	0.0405897	0.0605513	0.974416	0.873171	0.588017	0.452235	0.294001	0.177141	0.0911326	0.046607	0.0104772	0.0486688	44.9447	-0.072806	0.0220639	0.996556	45.9725	-0.0691749	0	0.994822	Yes	Yes	Yes	Yes	6.56494	0	64	170	4	4	4	4	62659200	51233600	45219300	25816500	23907300	14954500
BRCA1	P38398|P38398-4|P38398-7|P38398-8	Breast cancer type 1 susceptibility protein OS=Homo sapiens GN=BRCA1 PE=1 SV=2|Isoform 4 of Breast cancer type 1 susceptibility protein OS=Homo sapiens GN=BRCA1|Isoform 7 of Breast cancer type 1 susceptibility protein OS=Homo sapiens GN=BRCA1|Isoform 8 of Breast cancer type 1 susceptibility protein OS=Homo sapiens GN=BRCA1	241496.0|239614.0|244269.0|234920.0	0.974416	0.825195	0.667874	0.3883	0.196903	0.0854584	0.047024	0.0403108	0.0211424	0.00946254											45.5128	-0.0858834	0	0.996193					Yes	No	Yes		5.90174	0.00144196	40	88	3	2	1	1	12573800	10624600	11129500	5095200	3953630	1836640
BRCA2	P51587	Breast cancer type 2 susceptibility protein OS=Homo sapiens GN=BRCA2 PE=1 SV=3	462087.0											0.974416	0.755051	0.395896	0.292283	0.229159	0.146286	0.0750045	0.0670776	0.0338109	0.0206889					43.5273	-0.079496	0.0443862	0.985488	No	Yes		Yes
BRCC3	P46736|P46736-2|P46736-3	Lys-63-specific deubiquitinase BRCC36 OS=Homo sapiens GN=BRCC3 PE=1 SV=2|Isoform 1 of Lys-63-specific deubiquitinase BRCC36 OS=Homo sapiens GN=BRCC3|Isoform 3 of Lys-63-specific deubiquitinase BRCC36 OS=Homo sapiens GN=BRCC3	39656.5|36507.0|36594.0	0.974416	0.92801	0.83143	0.712794	0.540187	0.410342	0.292608	0.276868	0.144872	0.100701	0.974416	0.899047	0.773574	0.610359	0.513776	0.353271	0.249166	0.263049	0.217359	0.112858	51.1375	-0.0482991	0.00910826	0.996614	49.6528	-0.0487701	0.0893676	0.993734	Yes	Yes	Yes	Yes	6.95187	0	114	364	13	6	9	6	76412000	72603700	84474100	56901700	66204000	53626500
BRD2	A0A0G2JHN8|A0A0G2JK44|A0A140T9E9|A0A140T9I1|H0Y6K2|P25440|P25440-2|P25440-3|P25440-4	Bromodomain-containing protein 2 (Fragment) OS=Homo sapiens GN=BRD2 PE=1 SV=1|Bromodomain-containing protein 2 OS=Homo sapiens GN=BRD2 PE=1 SV=1|Bromodomain-containing protein 2 (Fragment) OS=Homo sapiens GN=BRD2 PE=1 SV=1|Bromodomain-containing protein 2 (Fragment) OS=Homo sapiens GN=BRD2 PE=1 SV=1|Bromodomain-containing protein 2 (Fragment) OS=Homo sapiens GN=BRD2 PE=1 SV=1|Bromodomain-containi…	45018.6|111372.0|107227.0|49274.9|107193.0|107083.0|111339.0|101489.0|91390.9	0.974416	0.875292	0.603778	0.302256	0.146382	0.0998689	0.0549658	0.0384907	0.0265305	0.0296246	0.974416	1.04914	0.74958	0.433369	0.252366	0.308045	0.0799838	0.0989793	0.0489976	0.0545214	44.8626	-0.102859	0.0298153	0.999083	46.7215	-0.0954143	0.0816142	0.970617	Yes	Yes	Yes	Yes	6.65081	0.00127644	41	113	3	3	3	3	73197400	65605100	58571900	23088700	17110400	12494800
BRD3	Q15059	Bromodomain-containing protein 3 OS=Homo sapiens GN=BRD3 PE=1 SV=1	99714.4	0.974416	0.905695	0.74256	0.52017	0.229843	0.135986	0.065739	0.0430227	0.0285837	0.0285031	0.974416	0.995174	0.762708	0.5509	0.244471	0.122658	0.0773789	0.0544667	0.036484	0.0548832	46.757	-0.0912149	0.0147408	0.997302	47.0659	-0.104454	0.0396963	0.996797	Yes	Yes	Yes	Yes	6.66633	0	79	373	10	6	7	6	110468000	102728000	108764000	60087700	40716200	25677300
BRD4	O60885	Bromodomain-containing protein 4 OS=Homo sapiens GN=BRD4 PE=1 SV=2	178476.0	0.974416	0.936006	0.605621	0.301036	0.156635	0.103493	0.0631017	0.041319	0.0266025	0.0322003	0.974416	0.868838	0.563839	0.222634	0.123637	0.0620622	0.0372516	0.0100676	0	0	44.9978	-0.113404	0.0414499	0.998252	44.3762	-0.113482	0.00901001	0.997796	Yes	Yes	Yes	Yes	7.05006	0	61	528	18	13	12	11	202270000	193893000	162178000	63577700	50367700	36052900
BRD7	I3L0Y7|I3L4V5|Q9NPI1|Q9NPI1-2	Bromodomain-containing protein 7 (Fragment) OS=Homo sapiens GN=BRD7 PE=1 SV=1|Bromodomain-containing protein 7 (Fragment) OS=Homo sapiens GN=BRD7 PE=1 SV=1|Bromodomain-containing protein 7 OS=Homo sapiens GN=BRD7 PE=1 SV=1|Isoform 2 of Bromodomain-containing protein 7 OS=Homo sapiens GN=BRD7	3906.85|13578.1|89902.3|90030.3											0.974416	1.05732	0.818865	0.367685	0.355826	0.134027	0.0275814	0.0333478	0	0					46.8835	-0.101613	0.00983923	0.973483	Yes	Yes	No	Yes		0.0110329	28	28	1	1	0	0	0	0	0	0	0	0
BRD8	B5MCW3|H7C127|H7C179|Q9H0E9|Q9H0E9-2|Q9H0E9-4	Bromodomain-containing protein 8 OS=Homo sapiens GN=BRD8 PE=1 SV=1|Bromodomain-containing protein 8 (Fragment) OS=Homo sapiens GN=BRD8 PE=1 SV=1|Bromodomain-containing protein 8 (Fragment) OS=Homo sapiens GN=BRD8 PE=1 SV=1|Bromodomain-containing protein 8 OS=Homo sapiens GN=BRD8 PE=1 SV=2|Isoform 2 of Bromodomain-containing protein 8 OS=Homo sapiens GN=BRD8|Isoform 4 of Bromodomain-containing pro…	106300.0|108698.0|105691.0|150258.0|114919.0|106152.0	0.974416	0.937704	0.727484	0.589209	0.3891	0.261459	0.158827	0.0958125	0.0510208	0.0621641	0.974416	0.883851	0.80243	0.608056	0.432905	0.219304	0.10379	0.0612664	0.0358217	0.0343548	48.0749	-0.0650349	0.0142384	0.997522	48.3497	-0.072847	0	0.995858	Yes	Yes	Yes	Yes	6.50818	0	69	228	10	5	7	5	61528100	59078400	59206500	37931700	38241600	27558100
BRD9	Q9H8M2|Q9H8M2-1|Q9H8M2-2|Q9H8M2-3|Q9H8M2-6	Bromodomain-containing protein 9 OS=Homo sapiens GN=BRD9 PE=1 SV=2|Isoform 5 of Bromodomain-containing protein 9 OS=Homo sapiens GN=BRD9|Isoform 2 of Bromodomain-containing protein 9 OS=Homo sapiens GN=BRD9|Isoform 3 of Bromodomain-containing protein 9 OS=Homo sapiens GN=BRD9|Isoform 6 of Bromodomain-containing protein 9 OS=Homo sapiens GN=BRD9	81279.5|64336.6|25556.1|61693.3|69890.8	0.974416	0.908929	0.742732	0.520461	0.3823	0.210948	0.0937902	0.0713273	0.0367982	0.0277767											47.5034	-0.0705591	0	0.998606					Yes	No	Yes		5.94895	0.00258978	36	36	1	1	1	1	4211520	3919740	4145590	2287470	2571110	1518510
BRE	Q9NXR7	BRCA1-A complex subunit BRE OS=Homo sapiens GN=BRE PE=1 SV=2	48334.1	0.974416	0.935154	0.806214	0.936576	0.585948	0.461163	0.585732	0.321391	0.218321	0.0813356	0.974416	0.934943	0.829967	0.679415	0.539527	0.409536	0.288337	0.23723	0.14737	0.0593297	53.9982	-0.0432747	0	0.909645	50.8529	-0.0498442	0	0.997613	Yes	Yes	Yes	Yes	7.08576	0	65	315	9	6	6	6	55613100	53269100	59457300	55270100	51705000	44103000
BRI3BP	Q8WY22	BRI3-binding protein OS=Homo sapiens GN=BRI3BP PE=1 SV=1	29765.2	0.974416	0.909257	0.701902	0.482468	0.42739	0.351313	0.19813	0.210942	0.234629	0.473389	0.974416	0.9425	0.756103	0.760162	0.602123	0.410112	0.272441	0.236486	0.276233	0.278965	46.9177	-0.074004	0.285264	0.917255	50.9549	-0.0524306	0.20035	0.971932	Yes	Yes	Yes	Yes	6.52823	0	84	241	12	3	3	3	18401600	17132900	17117800	9265160	12559100	11049800
BRIP1	Q9BX63	Fanconi anemia group J protein OS=Homo sapiens GN=BRIP1 PE=1 SV=1	166159.0	0.974416	0.896393	0.649821	0.495092	0.289666	0.157722	0.0606518	0.0327731	0.0219409	0.0192827	0.974416	0.896562	0.667476	0.444309	0.286463	0.174206	0.0817437	0.0485827	0.0277001	0.0434465	46.4458	-0.0761915	0	0.997657	46.3026	-0.0762518	0.0140411	0.998867	Yes	Yes	Yes	Yes	5.96494	0.00020903	51	109	3	3	3	3	23992500	22022300	20662700	12396300	11098200	6468010
BRMS1	E9PJF5|E9PPD1|G5E9I4|H0YCF7|Q9HCU9	Breast cancer metastasis-suppressor 1 (Fragment) OS=Homo sapiens GN=BRMS1 PE=1 SV=1|Breast cancer metastasis-suppressor 1 OS=Homo sapiens GN=BRMS1 PE=1 SV=1|Breast cancer metastasis suppressor 1, isoform CRA_c OS=Homo sapiens GN=BRMS1 PE=1 SV=1|Breast cancer metastasis-suppressor 1 (Fragment) OS=Homo sapiens GN=BRMS1 PE=1 SV=1|Breast cancer metastasis-suppressor 1 OS=Homo sapiens GN=BRMS1 PE=1 SV…	32355.8|15760.6|37931.7|34806.1|32509.9	0.974416	1.00419	0.742369	0.48928	0.333759	0.248733	0.122952	0.0565088	0.0294838	0.0547004											47.333	-0.0785164	0.0347872	0.989638					Yes	No	Yes		5.92735	0.002904	35	35	1	1	1	1	7058620	7258110	6944750	3604180	3762100	3000930
BRMS1L	H0YHD0|Q5PSV4|Q5PSV4-2	Breast cancer metastasis-suppressor 1-like protein (Fragment) OS=Homo sapiens GN=BRMS1L PE=1 SV=1|Breast cancer metastasis-suppressor 1-like protein OS=Homo sapiens GN=BRMS1L PE=1 SV=2|Isoform 2 of Breast cancer metastasis-suppressor 1-like protein OS=Homo sapiens GN=BRMS1L	29938.2|44879.5|39140.1	0.974416	0.848292	0.618254	0.434717	0.257013	0.164034	0.0993241	0.0545377	0.0296375	0.0229617	0.974416	0.923605	0.66809	0.415136	0.217024	0.119724	0.0571826	0.0374811	0.0234474	0.0274836	45.8214	-0.0714497	0.0049197	0.999071	45.923	-0.0924294	0.0187023	0.999598	Yes	Yes	Yes	Yes	6.31431	0	53	82	2	2	2	2	44632400	38769000	36570700	20248100	18318200	12513700
BROX	Q5VW32|Q5VW32-2	BRO1 domain-containing protein BROX OS=Homo sapiens GN=BROX PE=1 SV=1|Isoform 2 of BRO1 domain-containing protein BROX OS=Homo sapiens GN=BROX	55438.9|51378.7	0.974416	1.24037	0.935074	0.828884	0.32073	0.202296	0.12277	0.0810034	0.0462146	0.0575046											48.8501	-0.166343	0.0853935	0.962887					Yes	No	Yes		6.57126	0.000205381	50	131	6	4	4	3	34979700	44428100	43349000	30257900	17915700	12095100
BSDC1	Q9NW68|Q9NW68-2	BSD domain-containing protein 1 OS=Homo sapiens GN=BSDC1 PE=1 SV=1|Isoform 2 of BSD domain-containing protein 1 OS=Homo sapiens GN=BSDC1	53377.3|53074.7	0.974416	0.984048	0.910008	0.986617	0.589122	0.364953	0.216525	0.156656	0.0981395	0.118208	0.974416	0.883778	0.637298	0.695917	0.245601	0.157662	0.133556	0.0688646	0.0334037	0.0621704	51.1965	-0.10766	0.120602	0.98494	47.2175	-0.0719688	0.00957966	0.959007	Yes	Yes	Yes	Yes	6.40264	0	55	142	3	3	2	2	22277300	22447500	26867300	22937200	20957800	13896400
BSG	P35613|P35613-2	Basigin OS=Homo sapiens GN=BSG PE=1 SV=2|Isoform 2 of Basigin OS=Homo sapiens GN=BSG	46469.0|33097.4	0.974416	0.934957	0.79977	0.768386	0.557701	0.453778	0.350451	0.411986	0.254643	0.312678	0.974416	0.85767	0.876492	0.667537	0.63302	0.413791	0.26473	0.482943	0.483712	0.688599	51.8519	-0.0461886	0.25637	0.977594	53.1778	-0.0597666	0.470211	0.734548	Yes	Yes	Yes	Yes	8.61234	0	86	592	58	10	49	10	524623000	502930000	555702000	421925000	466923000	407164000
BST2	Q10589	Bone marrow stromal antigen 2 OS=Homo sapiens GN=BST2 PE=1 SV=1	22333.1	0.974416	0.983589	0.784007	0.746002	0.533632	0.404872	0.284785	0.246034	0.2258	0.38569	0.974416	1.00131	0.888505	0.75314	0.756462	0.516461	0.388977	0.373571	0.49295	0.540429	50.2652	-0.0623347	0.260319	0.962101	54.7942	-0.0527346	0.438369	0.914701	Yes	Yes	Yes	Yes	6.87153	0	67	186	4	4	4	4	55102000	55497000	57254000	42897900	46955600	38131900
BTAF1	A0A0A0MTH9|O14981	TATA-binding protein-associated factor 172 OS=Homo sapiens GN=BTAF1 PE=1 SV=1|TATA-binding protein-associated factor 172 OS=Homo sapiens GN=BTAF1 PE=1 SV=2	233374.0|233328.0	0.974416	0.832325	0.726286	0.638444	0.29853	0.119593	0.0720642	0.0501127	0.0284977	0.0281809	0.974416	0.965025	0.82665	0.656617	0.365346	0.145988	0.0789637	0.0658078	0.0416074	0.0278688	47.324	-0.079233	0	0.980573	48.2449	-0.0961055	0.021506	0.997802	Yes	Yes	Yes	Yes	6.58466	0	94	448	10	9	9	8	121415000	103479000	116862000	81304500	58024700	25171800
BTBD11	A6QL63|A6QL63-2|A6QL63-3	Ankyrin repeat and BTB/POZ domain-containing protein BTBD11 OS=Homo sapiens GN=BTBD11 PE=2 SV=3|Isoform 2 of Ankyrin repeat and BTB/POZ domain-containing protein BTBD11 OS=Homo sapiens GN=BTBD11|Isoform 3 of Ankyrin repeat and BTB/POZ domain-containing protein BTBD11 OS=Homo sapiens GN=BTBD11	133116.0|118905.0|120606.0																													Yes	No	No		6.15149	0.0110329	28	50	3	1	0	0	0	0	0	0	0	0
BTBD16	Q32M84|Q32M84-2	BTB/POZ domain-containing protein 16 OS=Homo sapiens GN=BTBD16 PE=2 SV=2|Isoform 2 of BTB/POZ domain-containing protein 16 OS=Homo sapiens GN=BTBD16	68868.0|68996.0	0.974416	0.567897	0.963838	0.886962	0.233815	0.189223	0	0.123389	0	0											48.65	-0.258495	0.0572652	0.858791					Yes	No	Yes		4.53209	0.018032	24	24	1	1	1	1	271138	157670	346345	250971	101237	87693.4
BTBD2	Q9BX70	BTB/POZ domain-containing protein 2 OS=Homo sapiens GN=BTBD2 PE=1 SV=1	60705.3																													Yes	No	No		5.84652	0.00127644	41	41	1	1	0	0	0	0	0	0	0	0
BTD	C9JSN9|P43251|P43251-2|P43251-3|P43251-4	Biotinidase (Fragment) OS=Homo sapiens GN=BTD PE=1 SV=1|Biotinidase OS=Homo sapiens GN=BTD PE=1 SV=2|Isoform 2 of Biotinidase OS=Homo sapiens GN=BTD|Isoform 3 of Biotinidase OS=Homo sapiens GN=BTD|Isoform 4 of Biotinidase OS=Homo sapiens GN=BTD	30799.7|66359.7|66966.1|66327.6|63855.3	0.974416	0.812319	0.901422	0.829459	0.719512	0.479257	0.307417	0.305062	0.150085	0											52.9419	-0.0564425	0	0.961801					Yes	No	Yes		5.1874	0.00244243	37	37	1	1	1	1	1110000	923287	1326070	960826	1275380	909269
BTF3	P20290|P20290-2	Transcription factor BTF3 OS=Homo sapiens GN=BTF3 PE=1 SV=1|Isoform 2 of Transcription factor BTF3 OS=Homo sapiens GN=BTF3	25878.1|21354.8	0.974416	0.949967	0.848679	0.903133	0.548471	0.391233	0.324425	0.376632	0.269977	0.37138	0.974416	0.901018	0.684094	0.742143	0.287847	0.21537	0.215412	0.176904	0.146192	0.559506	50.6722	-0.102031	0.329378	0.959814	47.6509	-0.0813494	0.246617	0.802048	Yes	Yes	Yes	Yes	7.65371	0	56	324	23	8	11	8	94288100	91760700	106089000	88916500	81797600	62592700
BTF3L4	E9PL10|Q96K17	Transcription factor BTF3 OS=Homo sapiens GN=BTF3L4 PE=1 SV=1|Transcription factor BTF3 homolog 4 OS=Homo sapiens GN=BTF3L4 PE=1 SV=1	19665.2|21155.8	0.974416	1.00827	0.858609	0.965248	0.554777	0.394685	0.358616	0.279949	0.25532	0.420128	0.974416	0.837595	0.512475	0.707686	0.18495	0.137952	0.150392	0.116817	0.100664	0.536061	50.3262	-0.160931	0.33543	0.954259	45.7562	-0.0737682	0.194511	0.74092	Yes	Yes	Yes	Yes	7.21999	0.00178253	39	160	8	4	4	4	51249500	52912200	58318000	51624900	45403200	34573500
BTN2A1	Q7KYR7|Q7KYR7-1|Q7KYR7-5	Butyrophilin subfamily 2 member A1 OS=Homo sapiens GN=BTN2A1 PE=1 SV=3|Isoform 2 of Butyrophilin subfamily 2 member A1 OS=Homo sapiens GN=BTN2A1|Isoform 5 of Butyrophilin subfamily 2 member A1 OS=Homo sapiens GN=BTN2A1	65663.5|66150.5|58896.0	0.974416	0.883087	0.79399	0.614135	0.552058	0.409363	0.135173	0.064245	0.0421391	0.050914	0.974416	0.950151	0.838733	0.745384	0.611624	0.414932	0.139074	0.0475875	0.0418394	0.0477622	49.5149	-0.0612028	0	0.97644	50.7145	-0.0741246	0	0.985465	Yes	Yes	Yes	Yes	7.14625	0	69	314	12	8	10	7	192488000	174041000	202459000	122462000	169451000	134761000
BTN3A2	P78410-2	Isoform 2 of Butyrophilin subfamily 3 member A2 OS=Homo sapiens GN=BTN3A2	37553.7											0.974416	0.88622	0.746217	0.659285	0.481147	0.302092	0.184475	0.129087	0.115716	0.114414					49.0224	-0.0572882	0.0333006	0.99375	Yes	Yes	No	Yes	7.33413	0.00563194	32	55	7	1	0	0	0	0	0	0	0	0
BTN3A3	C9JUV8|O00478|O00478-2	Butyrophilin subfamily 3 member A3 (Fragment) OS=Homo sapiens GN=BTN3A3 PE=1 SV=1|Butyrophilin subfamily 3 member A3 OS=Homo sapiens GN=BTN3A3 PE=1 SV=1|Isoform 2 of Butyrophilin subfamily 3 member A3 OS=Homo sapiens GN=BTN3A3	30289.9|72119.8|66064.4																													Yes	No	No			0.00563194	32	59	6	0	0	0	0	0	0	0	0	0
BUB1	O43683|O43683-2|O43683-3	Mitotic checkpoint serine/threonine-protein kinase BUB1 OS=Homo sapiens GN=BUB1 PE=1 SV=1|Isoform 2 of Mitotic checkpoint serine/threonine-protein kinase BUB1 OS=Homo sapiens GN=BUB1|Isoform 3 of Mitotic checkpoint serine/threonine-protein kinase BUB1 OS=Homo sapiens GN=BUB1	141083.0|133810.0|138482.0	0.974416	0.943956	0.609086	0.398956	0.197601	0.148363	0.0776358	0.0585766	0.0371498	0.0501722	0.974416	0.928795	0.669613	0.412468	0.216878	0.180021	0.102504	0.0863733	0.0674005	0.086659	45.5446	-0.0938826	0.0472477	0.995936	45.8748	-0.0937669	0.0783107	0.997959	Yes	Yes	Yes	Yes	6.15831	0.000587774	47	100	3	3	3	3	35498100	34312000	28654900	14779500	11201400	9001910
BUB1B	O60566|O60566-3	Mitotic checkpoint serine/threonine-protein kinase BUB1 beta OS=Homo sapiens GN=BUB1B PE=1 SV=3|Isoform 3 of Mitotic checkpoint serine/threonine-protein kinase BUB1 beta OS=Homo sapiens GN=BUB1B	135906.0|137975.0	0.974416	0.93715	0.832592	0.556822	0.297486	0.154188	0.0853429	0.0498297	0.0291957	0.0303749	0.974416	0.900135	0.793665	0.519639	0.258441	0.145264	0.0721047	0.0475358	0.0253741	0.0383714	47.5309	-0.0969265	0.0259858	0.998664	47.0411	-0.0937758	0.0221911	0.997084	Yes	Yes	Yes	Yes	6.28963	0	65	423	16	9	8	6	66946600	64296200	73732700	39074600	31843500	17581800
BUB3	O43684|O43684-2	Mitotic checkpoint protein BUB3 OS=Homo sapiens GN=BUB3 PE=1 SV=1|Isoform 2 of Mitotic checkpoint protein BUB3 OS=Homo sapiens GN=BUB3	41483.1|41226.0	0.974416	0.901608	0.786165	0.665044	0.537726	0.429132	0.263824	0.231678	0.059553	0.0304324	0.974416	0.909262	0.820227	0.701344	0.554852	0.412691	0.275114	0.156433	0.049838	0.028433	50.3834	-0.0515581	0	0.987723	50.5805	-0.0572052	0	0.990938	Yes	Yes	Yes	Yes	8.24356	0	93	723	38	13	33	13	379158000	349736000	394300000	262565000	323572000	276765000
BUD13	Q9BRD0	BUD13 homolog OS=Homo sapiens GN=BUD13 PE=1 SV=1	82222.7	0.974416	0.825617	0.653584	0.60274	0.463359	0.415376	0.268403	0.215595	0.162014	0.213628											48.8219	-0.042946	0.0954813	0.982097					Yes	No	Yes		6.7317	0	72	289	6	6	4	4	53185800	44963900	46069500	33454500	39354200	37760800
BUD31	C9JCD9|C9JNV2|P41223	Protein BUD31 homolog OS=Homo sapiens GN=BUD31 PE=1 SV=1|Protein BUD31 homolog OS=Homo sapiens GN=BUD31 PE=1 SV=1|Protein BUD31 homolog OS=Homo sapiens GN=BUD31 PE=1 SV=2	14987.8|16879.0|21225.4	0.974416	1.0211	0.957296	0.936945	0.520864	0.283697	0.124422	0.0755022	0.048636	0.0583114	0.974416	1.00374	0.850589	0.735703	0.304189	0.156595	0.093	0.0449855	0.0447421	0.0364239	50.3893	-0.126809	0.0628561	0.993647	48.4061	-0.120561	0.0419638	0.993036	Yes	Yes	Yes	Yes	6.33159	0.000205381	50	76	3	1	1	1	7465810	7806120	9471960	7299950	6209830	3620220
BYSL	Q13895	Bystin OS=Homo sapiens GN=BYSL PE=1 SV=3	55756.3	0.974416	0.940676	0.863589	0.58814	0.286099	0.161108	0.0832393	0.0557815	0.0340127	0.0386146	0.974416	0.840049	0.652273	0.403495	0.118348	0.0706788	0.0350163	0.01936	0.0152163	0.0209	47.707	-0.105921	0.0382365	0.997826	45.3723	-0.0963439	0	0.993087	Yes	Yes	Yes	Yes	6.69165	0	59	221	8	5	6	5	63312000	60995700	72481800	38899300	28925500	17649200
BZW1	Q7L1Q6|Q7L1Q6-3|Q7L1Q6-4	Basic leucine zipper and W2 domain-containing protein 1 OS=Homo sapiens GN=BZW1 PE=1 SV=1|Isoform 3 of Basic leucine zipper and W2 domain-containing protein 1 OS=Homo sapiens GN=BZW1|Isoform 4 of Basic leucine zipper and W2 domain-containing protein 1 OS=Homo sapiens GN=BZW1	58037.8|61274.5|58502.0	0.974416	0.792046	0.667928	0.479234	0.164127	0.0751503	0.044345	0.0264129	0.0161945	0.0177768	0.974416	1.01111	0.990517	0.773555	0.452396	0.140535	0.0673552	0.0444911	0.0423627	0.0534838	45.7056	-0.084571	0	0.984488	49.2844	-0.135925	0.0401522	0.998233	Yes	Yes	Yes	Yes	8.14271	0	83	960	64	20	53	20	1230370000	998210000	1089200000	618569000	323724000	157746000
BZW2	E7ETZ4|Q9Y6E2	Basic leucine zipper and W2 domain-containing protein 2 (Fragment) OS=Homo sapiens GN=BZW2 PE=1 SV=1|Basic leucine zipper and W2 domain-containing protein 2 OS=Homo sapiens GN=BZW2 PE=1 SV=1	56965.6|58214.1	0.974416	0.863062	0.69789	0.486608	0.315495	0.0909287	0.0401244	0.0241894	0.0171774	0.0183491	0.974416	1.00175	0.930103	0.804903	0.603062	0.160246	0.0764497	0.0519434	0.0401443	0.058788	46.5106	-0.0816731	0	0.993942	50.1035	-0.126564	0.0322493	0.992306	Yes	Yes	Yes	Yes	7.76625	0	80	706	31	17	26	17	547732000	483496000	506051000	278572000	274417000	85079100
C10ORF11	A0A087WWI0	Leucine-rich repeat-containing protein C10orf11 OS=Homo sapiens GN=C10orf11 PE=1 SV=1	28708.3	0.974416	1.00931	0.706119	0.399777	0.221754	0.227306	0.128433	0.0997051	0.0263494	0.0572183											46.1306	-0.102827	0.0845582	0.985013					Yes	No	Yes		5.48408	0.0110329	28	28	1	1	1	1	2181980	2255100	2041950	910327	772682	847744
C10ORF76	Q5T2E6	UPF0668 protein C10orf76 OS=Homo sapiens GN=C10orf76 PE=1 SV=1	88910.4	0.974416	0.833311	0.715203	0.577379	0.501564	0.394385	0.197938	0.11989	0.0453004	0.0334029											48.751	-0.0522308	0	0.980489					Yes	No	Yes		6.70166	0.000587774	47	97	3	3	3	3	62702600	53503400	59433500	37781200	50221600	42267700
C11ORF52	Q96A22	Uncharacterized protein C11orf52 OS=Homo sapiens GN=C11orf52 PE=1 SV=2	15973.3	0.974416	0.92647	0.857802	0.799938	0.483899	0.487162	0.498308	0.515336	0.828877	1.54214	0.974416	0.927959	0.761113	0.797565	0.35151	0.257779	0.276414	0.258216	0.420192	0.651111		-0.0499711	0.734406	0.075647	48.8334	-0.0946781	0.362195	0.760558	Yes	Yes	Yes	Yes	6.28688	0.000754148	44	44	1	1	1	1	2365570	2244180	2689300	1974790	1827970	1969760
C11ORF54	A0A087WT99|Q9H0W9|Q9H0W9-2	Ester hydrolase C11orf54 OS=Homo sapiens GN=C11orf54 PE=1 SV=1|Ester hydrolase C11orf54 OS=Homo sapiens GN=C11orf54 PE=1 SV=1|Isoform 2 of Ester hydrolase C11orf54 OS=Homo sapiens GN=C11orf54	33590.0|41107.7|39032.8	0.974416	0.931829	0.850815	0.850292	0.595218	0.452684	0.321638	0.213298	0.102052	0.0590417	0.974416	0.928927	0.73198	0.704587	0.353229	0.256736	0.210263	0.138985	0.0546399	0.0142895	52.0659	-0.0577087	0	0.989627	48.6298	-0.0631537	0	0.981682	Yes	Yes	Yes	Yes	7.09117	0	77	233	8	6	7	6	52670900	50201600	59476000	46713200	50170400	40951400
C11ORF57	E9PKA8|E9PQL5|E9PSC8|Q6ZUT1|Q6ZUT1-2|Q6ZUT1-3	Uncharacterized protein C11orf57 (Fragment) OS=Homo sapiens GN=C11orf57 PE=1 SV=1|Uncharacterized protein C11orf57 (Fragment) OS=Homo sapiens GN=C11orf57 PE=1 SV=1|Uncharacterized protein C11orf57 (Fragment) OS=Homo sapiens GN=C11orf57 PE=1 SV=1|Uncharacterized protein C11orf57 OS=Homo sapiens GN=C11orf57 PE=1 SV=2|Isoform 2 of Uncharacterized protein C11orf57 OS=Homo sapiens GN=C11orf57|Isoform …	33981.8|12946.0|16795.8|45547.4|45634.4|41825.3	0.974416	1.01113	0.792368	0.637914	0.371727	0.236285	0.146719	0.0942578	0.0509884	0.0889421											48.3226	-0.0824036	0.0592921	0.994771					Yes	No	Yes		6.3879	0	86	86	2	1	2	1	9775210	10120900	10265200	6507530	5802670	3947890
C11ORF58|SMAP	E9PM92|E9PRZ9|O00193	Small acidic protein OS=Homo sapiens GN=C11orf58 PE=1 SV=2|Small acidic protein (Fragment) OS=Homo sapiens GN=C11orf58 PE=1 SV=1|Small acidic protein OS=Homo sapiens GN=SMAP PE=1 SV=1	20201.6|11463.7|24043.8	0.974416	1.0629	0.797717	0.547609	0.435307	0.371175	0.191021	0.134526	0.148822	0.466711	0.974416	0.938031	0.579831	0.681416	0.441017	0.289576	0.227911	0.156854	0.23259	0.586337	47.9342	-0.0864867	0.249139	0.90427	47.5795	-0.0636672	0.291939	0.787804	Yes	Yes	Yes	Yes	7.56563	0	75	219	11	4	9	4	96407500	104965000	101895000	55214800	67019600	61163600
C11ORF68	Q9H3H3|Q9H3H3-2|Q9H3H3-3	UPF0696 protein C11orf68 OS=Homo sapiens GN=C11orf68 PE=1 SV=2|Isoform 2 of UPF0696 protein C11orf68 OS=Homo sapiens GN=C11orf68|Isoform 3 of UPF0696 protein C11orf68 OS=Homo sapiens GN=C11orf68	29112.9|33185.9|33273.0	0.974416	0.942192	0.953802	0.630456	0.580085	0.247172	0.0692883	0.0395177	0.0248927	0.0365474	0.974416	1.03489	0.797263	0.767396	0.59604	0.243665	0.0934245	0.0647916	0.0288647	0	49.6391	-0.0879079	0	0.982248	50.0369	-0.0877031	0	0.983803	Yes	Yes	Yes	Yes	6.46048	0	78	125	2	2	2	2	23269400	22449800	29414300	15309800	21555300	9830790
C11ORF84	Q9BUA3	Uncharacterized protein C11orf84 OS=Homo sapiens GN=C11orf84 PE=1 SV=3	45192.3											0.974416	0.922184	0.751937	0.624269	0.334457	0.228689	0.142364	0.100919	0.0605182	0.168035					47.7765	-0.0783604	0.0859046	0.987865	No	Yes		Yes
C11ORF85	H0YEC1|Q3KP22-3	Membrane-anchored junction protein (Fragment) OS=Homo sapiens GN=C11orf85 PE=4 SV=1|Isoform 1 of Membrane-anchored junction protein OS=Homo sapiens GN=C11orf85	7651.0|29318.1	0.974416	0.877287	0.911465	0.760777	0.543675	0.340977	0.132957	0.0847502	0.0615724	0.0438143											50.3362	-0.0767283	0	0.99068					Yes	No	Yes		6.41292	0.0159624	25	25	1	1	1	1	5311370	4771300	6415960	4216890	4611300	3095530
C11ORF98	A0A0B4J220	Chromosome 11 open reading frame 48, isoform CRA_c OS=Homo sapiens GN=C11orf98 PE=1 SV=1	18350.0	0.974416	0.943759	0.845442	0.834471	0.630208	0.383466	0.250011	0.138536	0.0864837	0.262061											51.1491	-0.0767206	0.133983	0.967802					Yes	No	Yes		6.01567	0	79	126	5	3	3	2	13564500	13108500	15198700	11812600	13651000	8890660
C12ORF10	F8VQQ3|Q9HB07	UPF0160 protein MYG1, mitochondrial OS=Homo sapiens GN=C12orf10 PE=1 SV=1|UPF0160 protein MYG1, mitochondrial OS=Homo sapiens GN=C12orf10 PE=1 SV=2	36661.0|45285.3	0.974416	0.976616	0.881064	0.786678	0.557688	0.369449	0.257218	0.161143	0.0916411	0.053686	0.974416	0.949033	0.809395	0.698992	0.459083	0.347524	0.213199	0.142875	0.0868278	0.0477467	51.0106	-0.0653032	0.0144208	0.997435	49.7549	-0.0603283	0	0.997354	Yes	Yes	Yes	Yes	7.38542	0	95	451	21	8	17	8	104480000	104659000	121863000	85619800	93088900	66116200
C12ORF29	Q8N999-3	Isoform 3 of Uncharacterized protein C12orf29 OS=Homo sapiens GN=C12orf29	41230.0	0.974416	0.983716	0.903142	0.82938	0.620495	0.417915	0.331858	0.238308	0.134897	0.0893442	0.974416	1.72505	1.85621	0.774182	1.9207	0.628983	0.491515	0.0871449	1.18162	0.273065	52.1464	-0.0595687	0.0413314	0.994842		-0.583548	0.508336	0.279569	Yes	Yes	Yes	Yes	6.15353	0	55	113	5	3	3	3	14206300	14310000	17004000	12295900	14076500	10147800
C12ORF43	F5H7W8|Q96C57	Chromosome 12 open reading frame 43, isoform CRA_a OS=Homo sapiens GN=C12orf43 PE=1 SV=2|Uncharacterized protein C12orf43 OS=Homo sapiens GN=C12orf43 PE=1 SV=2	38777.3|35142.4	0.974416	0.907002	0.696345	0.580398	0.75371	0.677242	0.494282	0.346704	0.323947	0.542066	0.974416	0.981646	0.826293	0.779437	0.953466	0.710123	0.510734	0.403608	0.49207	0.651989	56.3525	-0.0281959	0.351562	0.760184		-0.034196	0.478399	0.73226	Yes	Yes	Yes	Yes	7.04002	0	89	527	10	8	9	7	42824600	39789700	39481700	25855100	51571500	49787900
C12ORF45	A0A087WT30|Q8N5I9	Uncharacterized protein C12orf45 OS=Homo sapiens GN=C12orf45 PE=1 SV=1|Uncharacterized protein C12orf45 OS=Homo sapiens GN=C12orf45 PE=1 SV=2	23818.6|23834.7	0.974416	0.916304	0.699361	0.544702	0.359382	0.281187	0.199057	0.116536	0.107292	0.214684	0.974416	0.880843	0.641486	0.613566	0.478697	0.341117	0.217245	0.167167	0.179658	0.281381	47.3304	-0.0682961	0.130536	0.987199	48.2345	-0.0524761	0.160568	0.965545	Yes	Yes	Yes	Yes	7.3205	0	61	369	13	9	10	8	194275000	182531000	179852000	110179000	111613000	93422900
C14ORF119	Q9NWQ9	Uncharacterized protein C14orf119 OS=Homo sapiens GN=C14orf119 PE=1 SV=1	17258.7											0.974416	0.732756	0.262443	0.342573	0.137754	0.0758369	0.038064	0.0204637	0.00594904	0.00857924					42.7675	-0.0896589	0.0203877	0.961009	No	Yes		Yes
C14ORF159	Q7Z3D6|Q7Z3D6-2|Q7Z3D6-3|Q7Z3D6-5	UPF0317 protein C14orf159, mitochondrial OS=Homo sapiens GN=C14orf159 PE=1 SV=2|Isoform 2 of UPF0317 protein C14orf159, mitochondrial OS=Homo sapiens GN=C14orf159|Isoform 3 of UPF0317 protein C14orf159, mitochondrial OS=Homo sapiens GN=C14orf159|Isoform 5 of UPF0317 protein C14orf159, mitochondrial OS=Homo sapiens GN=C14orf159	74238.2|74957.6|70300.2|68348.3	0.974416	1.00623	0.918512	0.872038	0.586167	0.316455	0.124969	0.0622148	0.0366153	0.0346795	0.974416	0.926521	0.841306	0.746288	0.526542	0.325707	0.109663	0.0660572	0.0446648	0.071199	50.7838	-0.101066	0.0173474	0.997715	49.9411	-0.0757782	0	0.992244	Yes	Yes	Yes	Yes	6.79819	0	60	223	8	6	8	6	37329900	38447900	45472000	34071500	35034000	20136400
C14ORF166	Q9Y224	UPF0568 protein C14orf166 OS=Homo sapiens GN=C14orf166 PE=1 SV=1	32518.8											0.974416	0.797087	0.648061	0.648554	0.269214	0.174206	0.0934207	0.0585028	0.0264286	0.0485811					46.8735	-0.0669798	0	0.968181	Yes	Yes	No	Yes	6.06426	0.0224133	22	22	1	1	0	0	0	0	0	0	0	0
C15ORF38|ARPIN	A0A0A6YYH1|Q7Z6K5-2	Protein C15orf38-AP3S2 OS=Homo sapiens GN=C15orf38-AP3S2 PE=4 SV=1|Isoform C15orf38-AP3S2 of Arpin OS=Homo sapiens GN=ARPIN	49237.9|49237.9	0.974416	0.971802	0.823372	0.851479	0.455885	0.217647	0.0936336	0.0475229	0.0279965	0.0391878	0.974416	0.849665	0.732668	0.649029	0.259165	0.129857	0.0608819	0.038835	0.0268938	0.0395572	49.6315	-0.105012	0.0193166	0.986189	47.3271	-0.0841674	0	0.979557	Yes	Yes	Yes	Yes	6.29311	0	56	163	4	3	2	2	36383800	36205500	39702700	32330300	26487500	13535200
C15ORF41	H3BNF9|H3BS01|Q9Y2V0|Q9Y2V0-2	Uncharacterized protein C15orf41 (Fragment) OS=Homo sapiens GN=C15orf41 PE=1 SV=1|Uncharacterized protein C15orf41 OS=Homo sapiens GN=C15orf41 PE=1 SV=1|Uncharacterized protein C15orf41 OS=Homo sapiens GN=C15orf41 PE=1 SV=2|Isoform 2 of Uncharacterized protein C15orf41 OS=Homo sapiens GN=C15orf41	15472.1|36678.2|35964.8|23155.8	0.974416	1.00062	0.910718	0.857527	0.618774	0.437681	0.28271	0.0965128	0.0543476	0.0492038	0.974416	0.973284	0.833767	0.702388	0.407487	0.236012	0.0695444	0.0284608	0	0	51.852	-0.0736602	0	0.992654	48.8644	-0.0902111	0	0.996611	Yes	Yes	Yes	Yes	5.85709	0.00144196	40	99	13	2	5	2	39953400	40902600	48222900	35754400	39478800	29862700
C16ORF13	A0A087WYU2|Q96S19|Q96S19-3|Q96S19-5	UPF0585 protein C16orf13 OS=Homo sapiens GN=C16orf13 PE=1 SV=1|UPF0585 protein C16orf13 OS=Homo sapiens GN=C16orf13 PE=1 SV=2|Isoform 3 of UPF0585 protein C16orf13 OS=Homo sapiens GN=C16orf13|Isoform 5 of UPF0585 protein C16orf13 OS=Homo sapiens GN=C16orf13	22075.5|24452.9|12997.9|15031.6											0.974416	0.908623	0.809667	0.686916	0.372855	0.180378	0.0753465	0.048779	0.0217752	0.0104569					48.4171	-0.08742	0	0.994211	No	Yes		Yes
C16ORF58	H3BSM7|Q96GQ5	RUS1 family protein C16orf58 OS=Homo sapiens GN=C16orf58 PE=1 SV=1|RUS1 family protein C16orf58 OS=Homo sapiens GN=C16orf58 PE=1 SV=2	55790.6|56024.7	0.974416	0.905625	0.781925	0.671103	0.530336	0.365945	0.218151	0.164625	0.0601893	0.0621156											49.8852	-0.0559747	0	0.995931					Yes	Yes	Yes	No	7.03096	0	64	209	6	5	6	5	76868100	71375900	79657600	53984200	65121600	48189500
C17ORF59	Q96GS4	Uncharacterized protein C17orf59 OS=Homo sapiens GN=C17orf59 PE=1 SV=2	38977.7											0.974416	0.922044	0.86308	0.717272	0.489665	0.320953	0.199388	0.0927573	0.0479179	0.0279108					49.8656	-0.06918	0	0.996834	No	Yes		Yes
C17ORF62	H0Y2X1|Q9BQA9|Q9BQA9-2	Chromosome 17 open reading frame 62, isoform CRA_c OS=Homo sapiens GN=C17orf62 PE=1 SV=1|Uncharacterized protein C17orf62 OS=Homo sapiens GN=C17orf62 PE=1 SV=1|Isoform 2 of Uncharacterized protein C17orf62 OS=Homo sapiens GN=C17orf62	6966.47|23166.5|21829.8	0.974416	0.915932	0.724915	0.526408	0.500924	0.391692	0.182097	0.102101	0.099139	0.0547134											48.7602	-0.0533533	0	0.981845					Yes	No	Yes		6.88905	0	54	54	4	1	3	1	68845600	64569700	66142400	37820500	55071400	46091800
C17ORF75	J9JIC5|Q9HAS0	Protein Njmu-R1 OS=Homo sapiens GN=C17orf75 PE=1 SV=1|Protein Njmu-R1 OS=Homo sapiens GN=C17orf75 PE=1 SV=2	50535.9|50547.9	0.974416	0.937923	0.914898	0.776839	0.591194	0.333251	0.115436	0.0571511	0.0559929	0.0450002	0.974416	0.938622	0.834713	0.68171	0.432818	0.235006	0.0665172	0.0454706	0.0406647	0.0372967	50.5695	-0.0854038	0.00159247	0.995285	48.8704	-0.0836713	0	0.9969	Yes	Yes	Yes	Yes	6.61094	0	65	159	7	4	6	4	62900200	60391900	76153200	51032600	59518900	35891900
C17ORF80	I3L072|Q9BSJ5|Q9BSJ5-2|Q9BSJ5-3	Uncharacterized protein C17orf80 OS=Homo sapiens GN=C17orf80 PE=1 SV=1|Uncharacterized protein C17orf80 OS=Homo sapiens GN=C17orf80 PE=2 SV=2|Isoform 2 of Uncharacterized protein C17orf80 OS=Homo sapiens GN=C17orf80|Isoform 3 of Uncharacterized protein C17orf80 OS=Homo sapiens GN=C17orf80	74025.1|81647.2|77527.9|78144.3	0.974416	0.985259	0.888346	0.823246	0.674118	0.524613	0.298114	0.214399	0.122584	0.117128	0.974416	1.02061	0.802726	0.673116	0.397648	0.324132	0.157537	0.126435	0.0907744	0.0972468	52.748	-0.0595772	0.017193	0.995928	48.9348	-0.0744202	0.0732662	0.991229	Yes	Yes	Yes	Yes	6.34947	0.00194004	38	154	5	5	4	4	55402700	55894800	65227000	47598000	59641100	49679000
C18ORF25|ARKL1	A0A087WVF1|Q5BIX2|Q96B23|Q96B23-2	Uncharacterized protein C18orf25 OS=Homo sapiens GN=C18orf25 PE=1 SV=1|Chromosome 18 open reading frame 25, isoform CRA_a OS=Homo sapiens GN=ARKL1 PE=1 SV=1|Uncharacterized protein C18orf25 OS=Homo sapiens GN=C18orf25 PE=1 SV=2|Isoform 2 of Uncharacterized protein C18orf25 OS=Homo sapiens GN=C18orf25	33981.4|48409.4|48338.3|41995.4	0.974416	0.843628	0.65084	0.495985	0.437766	0.461274	0.362903	0.350968	0.317341	0.579976	0.974416	0.877379	0.894506	0.770401	0.771854	0.64127	0.564213	0.579641	0.679241	0.957335	47.0796	-0.0657406	0.406914	0.89229		-0.0290501	0.689336	0.444278	Yes	Yes	Yes	Yes	6.49188	0	64	194	6	4	5	4	23256800	20090500	20060400	12037800	16258100	18336300
C18ORF8	Q96DM3	Uncharacterized protein C18orf8 OS=Homo sapiens GN=C18orf8 PE=1 SV=2	85063.6	0.974416	0.879103	0.77481	0.655353	0.417391	0.202065	0.0786023	0.0495359	0.0342556	0.0139775	0.974416	0.766035	0.773004	0.5573	0.356249	0.123412	0.0367502	0	0	0	48.327	-0.076672	0	0.992231	47.1577	-0.0798191	0	0.972221	Yes	Yes	Yes	Yes	5.74093	0	59	184	6	4	6	4	15875600	14290800	16276100	10857500	10582700	5482780
C19ORF12	F8W6J3|K7EPS8|Q9NSK7|Q9NSK7-3|Q9NSK7-4	Protein C19orf12 OS=Homo sapiens GN=C19orf12 PE=1 SV=2|Protein C19orf12 (Fragment) OS=Homo sapiens GN=C19orf12 PE=1 SV=1|Protein C19orf12 OS=Homo sapiens GN=C19orf12 PE=1 SV=3|Isoform 3 of Protein C19orf12 OS=Homo sapiens GN=C19orf12|Isoform 1 of Protein C19orf12 OS=Homo sapiens GN=C19orf12	8202.65|12480.8|18395.0|12708.7|16658.0																													No	Yes		No
C19ORF43	Q9BQ61	Uncharacterized protein C19orf43 OS=Homo sapiens GN=C19orf43 PE=1 SV=1	22361.0	0.974416	0.912606	0.800615	0.602556	0.50203	0.350068	0.182943	0.126091	0.0977653	0.316391											48.9064	-0.0646021	0.148491	0.954134					Yes	No	Yes		6.6124	0.0194474	23	23	1	1	1	1	28945900	27049500	30713400	18201800	23205700	17319800
C19ORF52	Q9BSF4	Uncharacterized protein C19orf52 OS=Homo sapiens GN=C19orf52 PE=1 SV=2	30875.2	0.974416	0.976292	0.776439	0.637213	0.498992	0.340879	0.20653	0.082222	0.0392171	0.0565079	0.974416	0.862321	0.791599	0.598997	0.398626	0.243258	0.127426	0.0585419	0.0370847	0.0309469	49.409	-0.062515	0	0.992046	48.1679	-0.0690649	0	0.995428	Yes	Yes	Yes	Yes	7.16712	0	60	60	2	1	1	1	6826680	6824620	7024780	4539660	5439780	3977530
C19ORF53	Q9UNZ5	Leydig cell tumor 10 kDa protein homolog OS=Homo sapiens GN=C19orf53 PE=1 SV=1	15382.5	0.974416	0.898882	0.664875	0.632405	0.394933	0.307705	0.2362	0.318635	0.355154	0.218009											47.8634	-0.0596797	0.252996	0.962026					Yes	No	Yes		6.08419	0.000202306	49	77	2	2	1	1	5259170	4840710	4634190	3470890	3316800	2766020
C19ORF66|RYDEN	K7EMS9|Q9NUL5|Q9NUL5-3|Q9NUL5-4	Repressor of yield of DENV protein OS=Homo sapiens GN=C19orf66 PE=1 SV=1|Repressor of yield of DENV protein OS=Homo sapiens GN=RYDEN PE=1 SV=2|Isoform 3 of Repressor of yield of DENV protein OS=Homo sapiens GN=RYDEN|Isoform 4 of Repressor of yield of DENV protein OS=Homo sapiens GN=RYDEN	17971.3|37898.4|22408.9|33682.4											0.974416	0.821533	0.666116	0.67118	0.374083	0.373723	0.252951	0.188539	0.106335	0.266145					48.3048	-0.049699	0.12677	0.949217	No	Yes		Yes
C1GALT1	Q9NS00	Glycoprotein-N-acetylgalactosamine 3-beta-galactosyltransferase 1 OS=Homo sapiens GN=C1GALT1 PE=1 SV=1	49048.5	0.974416	0.915168	0.946574	0.827356	0.706142	0.411889	0.127612	0.0681962	0.0362253	0.0276589	0.974416	0.835906	0.758229	0.652513	0.368927	0.222773	0.0675444	0.0318687	0.0225875	0.0379948	51.661	-0.0942097	0	0.991181	47.9913	-0.074236	0	0.984739	Yes	Yes	Yes	Yes	6.45135	0	78	222	7	4	5	4	65013700	60825100	81559800	56133900	73311900	45770800
C1GALT1C1	Q96EU7	C1GALT1-specific chaperone 1 OS=Homo sapiens GN=C1GALT1C1 PE=1 SV=1	42486.2	0.974416	0.915638	0.870025	0.509654	0.564698	0.374661	0.101038	0.0671863	0.041598	0.042939	0.974416	0.897121	0.785192	0.666683	0.535303	0.25987	0.0819634	0.0503241	0.0246657	0.0329409	49.226	-0.0651509	0	0.9631	49.1185	-0.0736122	0	0.985757	Yes	Yes	Yes	Yes	6.31637	0	84	177	8	3	4	3	27792200	26057700	32045700	14781800	25062100	17797700
C1ORF123	Q9NWV4	UPF0587 protein C1orf123 OS=Homo sapiens GN=C1orf123 PE=1 SV=1	21358.1	0.974416	0.860146	0.811201	0.796679	0.617781	0.267492	0.0916501	0.0582516	0.0327269	0.0422672	0.974416	0.964041	0.854689	0.770508	0.550596	0.243544	0.0888861	0.0583292	0.0262621	0.0523536	50.269	-0.0850866	0	0.972237	49.9061	-0.0903984	0.00311949	0.993669	Yes	Yes	Yes	Yes	7.11938	0	88	239	12	5	8	5	108433000	95568900	116825000	90168400	106926000	49656300
C1ORF131	Q8NDD1-3	Isoform 3 of Uncharacterized protein C1orf131 OS=Homo sapiens GN=C1orf131	41685.9	0.974416	0.974083	0.938545	0.982899	0.810745	0.596499	0.507628	0.421044	0.407655	0.651784	0.974416	1.04456	0.935292	0.958496	0.586466	0.430699	0.297651	0.203612	0.178918	0.287114	58.1803	-0.0888012	0.495101	0.913973	51.3204	-0.100928	0.23089	0.97859	Yes	Yes	Yes	Yes	6.46523	0	69	223	8	6	4	4	30873700	30794600	38402600	31668500	39971700	31477600
C1ORF174	Q8IYL3	UPF0688 protein C1orf174 OS=Homo sapiens GN=C1orf174 PE=1 SV=2	30427.7	0.974416	0.944581	0.727443	0.552957	0.364793	0.323132	0.305408	0.251194	0.27335	0.407588	0.974416	0.890457	0.696856	0.769573	0.3653	0.266344	0.291783	0.186891	0.187919	0.417389	47.2183	-0.0816953	0.301706	0.974512	48.4583	-0.0677821	0.23919	0.888261	Yes	Yes	Yes	Yes	6.49322	0	102	212	5	3	5	3	46660700	45131500	44984900	26914900	27181700	25744500
C1ORF198	E5RI90|Q9H425|Q9H425-2|Q9H425-3	Uncharacterized protein C1orf198 (Fragment) OS=Homo sapiens GN=C1orf198 PE=1 SV=1|Uncharacterized protein C1orf198 OS=Homo sapiens GN=C1orf198 PE=1 SV=1|Isoform 2 of Uncharacterized protein C1orf198 OS=Homo sapiens GN=C1orf198|Isoform 3 of Uncharacterized protein C1orf198 OS=Homo sapiens GN=C1orf198	19776.2|40792.2|24450.8|36434.0	0.974416	0.920525	0.819833	0.77604	0.489993	0.372273	0.210853	0.218672	0.123075	0.152923	0.974416	0.912448	0.637217	0.626554	0.323204	0.198645	0.133846	0.0867732	0.0801688	0.174234	50.2351	-0.0626105	0.0968343	0.988034	47.1667	-0.0709224	0.0780246	0.972795	Yes	Yes	Yes	Yes	6.54784	0.000921999	42	42	1	1	1	1	17347500	16351700	18848600	14049100	13573900	11038300
C1ORF226	A1L170|A1L170-2	Uncharacterized protein C1orf226 OS=Homo sapiens GN=C1orf226 PE=1 SV=1|Isoform 2 of Uncharacterized protein C1orf226 OS=Homo sapiens GN=C1orf226	32305.0|37451.8	0.974416	0.97686	0.906998	0.725608	0.583645	0.336248	0.171186	0.119641	0.1108	0.151538	0.974416	1.03658	0.948273	0.769832	0.571161	0.417838	0.174179	0.10851	0.0594797	0.0532572	50.329	-0.078593	0.0894881	0.993523	51.0455	-0.0766638	0.00979019	0.994108	Yes	Yes	Yes	Yes	6.21904	0	61	84	3	1	2	1	7305320	7307370	8781390	5531840	6808720	4198580
C1ORF50	Q9BV19	Uncharacterized protein C1orf50 OS=Homo sapiens GN=C1orf50 PE=1 SV=2	24325.7											0.974416	0.734692	0.266897	0.558877	0.120447	0.0997249	0.0605077	0.0304294	0.0236574	0.038498					43.6171	-0.0702089	0.00525771	0.886436	No	Yes		Yes
C1ORF52	Q8N6N3	UPF0690 protein C1orf52 OS=Homo sapiens GN=C1orf52 PE=1 SV=1	25684.8	0.974416	0.990327	0.868848	0.786718	0.585094	0.470658	0.267591	0.166451	0.178001	0.335323	0.974416	0.828218	0.574864	0.671766	0.387377	0.270314	0.183186	0.104877	0.137739	0.34484	51.1694	-0.0681484	0.203406	0.965121	47.1961	-0.0564078	0.153467	0.899797	Yes	Yes	Yes	Yes	6.27285	0.00058072	46	155	6	5	5	5	54155700	54917800	62359700	44334400	50599700	43700700
C1QBP	Q07021	Complement component 1 Q subcomponent-binding protein, mitochondrial OS=Homo sapiens GN=C1QBP PE=1 SV=1	35408.4	0.974416	0.934569	0.800728	0.559881	0.481561	0.188089	0.053454	0.0290752	0.0157756	0.0150105	0.974416	0.989734	0.804109	0.742389	0.395508	0.165064	0.0344166	0.014778	0	0.0193527	48.2294	-0.0798261	0	0.988365	48.744	-0.102998	0	0.991485	Yes	Yes	Yes	Yes	7.22645	0	118	440	30	6	22	6	158541000	151584000	168143000	92466200	121962000	50525700
C1RL	Q9NZP8	Complement C1r subcomponent-like protein OS=Homo sapiens GN=C1RL PE=1 SV=2	58101.4	0.974416	1.0001	0.860729	0.771559	0.586739	0.453459	0.202895	0.14629	0.114316	0.146151	0.974416	0.914399	0.851657	0.678902	0.63747	0.376155	0.228606	0.187097	0.183818	0.249149	51.1504	-0.0664207	0.0651173	0.9901	50.588	-0.0598259	0.148255	0.974656	Yes	Yes	Yes	Yes	6.31236	0	71	129	3	3	3	3	21961300	22490100	25051900	17683000	20577000	17021600
C2	A0A0G2JL69|H0Y868|P06681	Complement C2 OS=Homo sapiens GN=C2 PE=1 SV=1|Complement C2 (Fragment) OS=Homo sapiens GN=C2 PE=1 SV=1|Complement C2 OS=Homo sapiens GN=C2 PE=1 SV=2	88915.7|19383.7|92832.7	0.974416	0.950367	0.865596	0.785582	0.648381	0.463501	0.343835	0.236445	0.0757803	0.0461068											52.255	-0.0569216	0	0.991647					Yes	No	Yes		6.43965	0	81	465	16	2	2	2	31320100	30479200	35929900	25676900	32428900	24812900
C20ORF194	Q5TEA3	Uncharacterized protein C20orf194 OS=Homo sapiens GN=C20orf194 PE=1 SV=1	146747.0	0.974416	0.701652	0.578299	0.350992	0.268447	0.187549	0.0760155	0.0181746	0.0117416	0											44.7383	-0.0654015	0	0.984264					Yes	No	Yes		5.35078	0.000573285	45	45	2	1	1	1	2642360	1898470	2025170	967873	1132740	847053
C20ORF24	Q9BUV8|Q9BUV8-2|Q9BUV8-3|Q9BUV8-4|Q9BUV8-5	Uncharacterized protein C20orf24 OS=Homo sapiens GN=C20orf24 PE=2 SV=1|Isoform 2 of Uncharacterized protein C20orf24 OS=Homo sapiens GN=C20orf24|Isoform 3 of Uncharacterized protein C20orf24 OS=Homo sapiens GN=C20orf24|Isoform 4 of Uncharacterized protein C20orf24 OS=Homo sapiens GN=C20orf24|Isoform 5 of Uncharacterized protein C20orf24 OS=Homo sapiens GN=C20orf24	16793.7|16018.4|15831.4|10897.8|16913.9	0.974416	0.840959	0.757493	0.742553	0.520763	0.366472	0.265791	0.154658	0.0987567	0.118886											50.1345	-0.0505164	0	0.981693					Yes	No	Yes		7.17705	0	71	127	3	2	3	2	29356900	25279800	29471600	22749200	24413400	18388800
C20ORF27	Q9GZN8|Q9GZN8-2	UPF0687 protein C20orf27 OS=Homo sapiens GN=C20orf27 PE=1 SV=3|Isoform 2 of UPF0687 protein C20orf27 OS=Homo sapiens GN=C20orf27	22027.6|24666.2	0.974416	0.984224	0.958352	0.779522	0.656233	0.456884	0.260113	0.173805	0.0392823	0.0328424	0.974416	0.93393	0.881339	0.751422	0.581778	0.471308	0.23328	0.101945	0.0251643	0.0317059	51.9918	-0.0698859	0	0.994982	51.1746	-0.0671701	0	0.987724	Yes	Yes	Yes	Yes	6.69663	0	74	195	7	4	7	4	29536800	29796200	37475300	23936700	31091300	23245600
C2CD2	Q9Y426|Q9Y426-2|Q9Y426-3	C2 domain-containing protein 2 OS=Homo sapiens GN=C2CD2 PE=1 SV=2|Isoform 2 of C2 domain-containing protein 2 OS=Homo sapiens GN=C2CD2|Isoform 3 of C2 domain-containing protein 2 OS=Homo sapiens GN=C2CD2	86082.4|68600.3|85566.2	0.974416	0.951317	0.737547	0.646125	0.392339	0.259654	0.0854705	0.0779022	0.0227606	0.0478902											48.3216	-0.0719883	0	0.99342					Yes	No	Yes		6.23566	0	61	105	3	1	1	1	13622400	13269900	13315600	9185440	8534810	6045780
C2CD2L	O14523|O14523-2	C2 domain-containing protein 2-like OS=Homo sapiens GN=C2CD2L PE=1 SV=3|Isoform 2 of C2 domain-containing protein 2-like OS=Homo sapiens GN=C2CD2L	82777.9|82775.9	0.974416	1.01376	0.906696	0.770803	0.527959	0.311382	0.203924	0.119066	0.0721318	0.0745499											50.2743	-0.0811729	0.0562286	0.997663					Yes	No	Yes		6.1574	0.000205381	50	50	1	1	1	1	6859630	7120690	8242870	5517890	5783340	3650870
C2CD5	Q86YS7-3	Isoform 3 of C2 domain-containing protein 5 OS=Homo sapiens GN=C2CD5	130383.0	0.974416	0.911575	0.771135	0.627181	0.440736	0.241999	0.0996136	0.0467028	0.0263692	0.0284558	0.974416	1.00184	0.817229	0.691503	0.482068	0.270059	0.114938	0.0591299	0.0265444	0.0395224	48.4408	-0.0727234	0	0.995714	49.3056	-0.078222	0	0.996162	Yes	Yes	Yes	Yes	6.72185	0	89	347	13	8	8	8	69895600	65267300	71432400	45787100	49090600	28817500
C2ORF47	Q8WWC4	Uncharacterized protein C2orf47, mitochondrial OS=Homo sapiens GN=C2orf47 PE=1 SV=1	37048.1	0.974416	0.913008	0.898275	0.662118	0.598343	0.350967	0.172659	0.15973	0.0468629	0.0340745	0.974416	0.903449	0.869748	0.764617	0.495214	0.322639	0.142628	0.0719276	0.0336481	0.0274114	50.3795	-0.0655749	0	0.989482	49.9669	-0.0772635	0	0.993763	Yes	Yes	Yes	Yes	7.33832	0	55	204	8	5	6	5	112116000	104597000	133469000	77469400	107126000	67256700
C2ORF49	Q9BVC5	Ashwin OS=Homo sapiens GN=C2orf49 PE=1 SV=1	31399.5											0.974416	0.927114	0.708709	0.726018	0.164938	0.114442	0.0533209	0.0516569	0	0.0631397					47.4358	-0.106296	0.0159587	0.957649	No	Yes		Yes
C2ORF54	C9JEK0|C9JP86|Q08AI8	Uncharacterized protein C2orf54 (Fragment) OS=Homo sapiens GN=C2orf54 PE=1 SV=7|Uncharacterized protein C2orf54 (Fragment) OS=Homo sapiens GN=C2orf54 PE=1 SV=2|Uncharacterized protein C2orf54 OS=Homo sapiens GN=C2orf54 PE=2 SV=2	15015.5|12397.2|52396.7	0.974416	0.816181	0.820859	0.719796	0.466627	0.156558	0.079556	0.0312856	0.050752	0.028383											48.8492	-0.08505	0	0.972954					Yes	No	Yes		4.99574	0.0110329	28	28	1	1	1	1	2369660	1980440	2577930	1780010	1765770	634110
C2ORF69	Q8N8R5	UPF0565 protein C2orf69 OS=Homo sapiens GN=C2orf69 PE=1 SV=1	48746.2											0.974416	0.865778	0.799588	0.635759	0.437689	0.289829	0.0734683	0.0470109	0	0					48.5907	-0.0735121	0	0.987948	No	Yes		Yes
C2ORF72	A6NCS6	Uncharacterized protein C2orf72 OS=Homo sapiens GN=C2orf72 PE=1 SV=2	31605.4	0.974416	0.979624	0.832125	0.68552	0.534803	0.332259	0.178837	0.11753	0.0527619	0.0540442											49.9555	-0.0664197	0	0.99773					Yes	No	Yes		7.02616	0	74	343	14	7	10	7	86090300	86394400	94992500	61606000	73864600	49064200
C2ORF81|HMGA1	E5RIT9|P17096|P17096-2|P17096-3	Uncharacterized protein C2orf81 (Fragment) OS=Homo sapiens GN=C2orf81 PE=4 SV=1|High mobility group protein HMG-I/HMG-Y OS=Homo sapiens GN=HMGA1 PE=1 SV=3|Isoform HMG-Y of High mobility group protein HMG-I/HMG-Y OS=Homo sapiens GN=HMGA1|Isoform HMG-R of High mobility group protein HMG-I/HMG-Y OS=Homo sapiens GN=HMGA1	14167.9|15335.8|14339.2|22374.1											0.974416	0.741906	0.376728	0.642813	0.295193	0.189563	0.17018	0.161852	0.184709	0.583					44.1603	-0.0706309	0.269242	0.691234	No	Yes		Yes
C3ORF33	Q6P1S2|Q6P1S2-2	Protein C3orf33 OS=Homo sapiens GN=C3orf33 PE=1 SV=2|Isoform 2 of Protein C3orf33 OS=Homo sapiens GN=C3orf33	40962.4|36233.0	0.974416	1.00302	0.749324	0.661256	0.417085	0.181947	0.0932298	0.0562784	0.0242436	0.0242856											48.4045	-0.0811622	0	0.991919					Yes	No	Yes		6.00528	0	66	66	1	1	1	1	14335600	14723600	14236500	9892690	9548140	4458260
C3ORF58	Q8NDZ4	Deleted in autism protein 1 OS=Homo sapiens GN=C3orf58 PE=1 SV=1	54718.0	0.974416	0.829124	0.651934	0.596068	0.393885	0.259247	0.135289	0.0719529	0.0499311	0.0555351	0.974416	0.908659	0.843077	0.575735	0.460974	0.316316	0.132225	0.123801	0.116875	0	47.471	-0.0584164	0	0.989126	48.9407	-0.0630961	0	0.990664	Yes	Yes	Yes	Yes	6.18901	0.00766096	30	51	2	2	2	2	26416300	22427500	22824000	16432200	16615800	11705500
C4A	P0C0L4	Complement C4-A OS=Homo sapiens GN=C4A PE=1 SV=2	211907.0	0.974416	0.91957	0.800147	0.743688	0.62417	0.507634	0.319364	0.0918792	0.0844787	0.114349											51.5652	-0.0548832	0	0.969978					Yes	No	Yes		6.93625	0	110	2371	98	1	1	1	20467100	19272100	21704100	15884600	20400300	17758700
C4A|C4B	A0A0G2JPR0|P0C0L4|P0C0L5	Complement C4-A OS=Homo sapiens GN=C4A PE=1 SV=1|Complement C4-A OS=Homo sapiens GN=C4A PE=1 SV=2|Complement C4-B OS=Homo sapiens GN=C4B PE=1 SV=2	211997.0|211907.0|211816.0											0.974416	0.909429	0.8234	0.719543	0.558172	0.402329	0.257167	0.157496	0.0914109	0.0892567					50.6879	-0.0554254	0	0.996303	No	Yes		Yes
C4B	P0C0L5	Complement C4-B OS=Homo sapiens GN=C4B PE=1 SV=2	211816.0																													Yes	No	No		6.26738	0	110	2351	98	1	0	0	0	0	0	0	0	0
C4BPA	P04003	C4b-binding protein alpha chain OS=Homo sapiens GN=C4BPA PE=1 SV=2	76833.7	0.974416	0.941629	0.857975	0.762877	0.521474	0.32181	0.219903	0.14553	0.0776144	0.0815189	0.974416	0.936991	0.871383	0.729161	0.562279	0.354209	0.196844	0.126314	0.0985641	0.11829	50.2628	-0.0688707	0.0389611	0.996495	50.3783	-0.0684916	0.0529945	0.996062	Yes	Yes	Yes	Yes	6.22725	0.00020903	51	79	2	2	2	2	19283300	18593000	21926600	15352000	16058000	10606800
C4BPB	P20851|P20851-2	C4b-binding protein beta chain OS=Homo sapiens GN=C4BPB PE=1 SV=1|Isoform 2 of C4b-binding protein beta chain OS=Homo sapiens GN=C4BPB	33432.7|33361.7											0.974416	0.802101	0.521639	0.732457	0.310549	0.236743	0.134236	0.0804641	0.0536129	0.140653					47.0254	-0.0542295	0.0012718	0.912948	No	Yes		Yes
C4ORF27	Q9NWY4	UPF0609 protein C4orf27 OS=Homo sapiens GN=C4orf27 PE=1 SV=2	48060.1	0.974416	0.959454	0.706173	0.328683	0.144671	0.0846745	0.0584693	0.0318767	0.0183238	0.0210624											45.5718	-0.129202	0.0333059	0.998594					Yes	No	Yes		6.09853	0.000205381	50	159	5	3	3	3	39108000	38421900	36601000	13414400	9034920	5660050
C4ORF32	Q8N8J7	Uncharacterized protein C4orf32 OS=Homo sapiens GN=C4orf32 PE=2 SV=2	15673.9	0.974416	0.926817	0.853705	0.792676	0.632362	0.35027	0.195369	0.105111	0.090772	0.119381											50.9029	-0.0740082	0.0466637	0.98798					Yes	No	Yes		6.24295	0	68	106	2	2	2	2	11101200	10535400	12560000	9183170	11210100	6646220
C5	P01031	Complement C5 OS=Homo sapiens GN=C5 PE=1 SV=4	217167.0	0.974416	0.998355	0.866102	0.717707	0.55074	0.380139	0.200943	0.112715	0.0867191	0.0903589	0.974416	0.920385	0.860951	0.707683	0.536303	0.375696	0.198415	0.13729	0.112796	0.112324	50.4587	-0.0675918	0.0286744	0.996226	50.2585	-0.0632056	0.0450067	0.996226	Yes	Yes	Yes	Yes	6.64354	0	68	460	13	11	12	11	123526000	126430000	141784000	92489000	108521000	80258900
C5ORF22	Q49AR2|Q49AR2-2	UPF0489 protein C5orf22 OS=Homo sapiens GN=C5orf22 PE=1 SV=2|Isoform 2 of UPF0489 protein C5orf22 OS=Homo sapiens GN=C5orf22	55776.4|22068.1	0.974416	0.85313	0.83094	0.901767	0.568584	0.406652	0.192776	0.114836	0.0477158	0.0101066	0.974416	0.870795	0.792159	0.678229	0.430986	0.263724	0.108168	0.0666589	0.0287475	0.0801951	51.2193	-0.0749101	0	0.970473	48.7536	-0.0702985	0	0.989581	Yes	Yes	Yes	Yes	6.35404	0	61	122	2	2	2	2	8312450	7261610	9154050	7822610	7547480	5777700
C5ORF51	A0A0C4DGW6|A6NDU8	UPF0600 protein C5orf51 OS=Homo sapiens GN=C5orf51 PE=1 SV=1|UPF0600 protein C5orf51 OS=Homo sapiens GN=C5orf51 PE=1 SV=1	19011.9|38809.1	0.974416	1.08415	0.980219	0.725742	0.35496	0.118675	0.0471075	0.0328288	0.0149983	0	0.974416	0.912025	0.805121	0.574104	0.222277	0.0801022	0.0330869	0.0166912	0.0187641	0.00744378	48.6916	-0.141713	0.0173862	0.994685	47.1908	-0.111588	0	0.995199	Yes	Yes	Yes	Yes	5.98903	0	62	62	2	1	1	1	4214540	4678730	5475080	3191980	2388950	854892
C6ORF106	Q9H6K1|Q9H6K1-2	Uncharacterized protein C6orf106 OS=Homo sapiens GN=C6orf106 PE=1 SV=2|Isoform 2 of Uncharacterized protein C6orf106 OS=Homo sapiens GN=C6orf106	35198.2|27604.7											0.974416	0.910602	0.862641	0.548037	0.39115	0.215431	0.0724051	0.0357866	0	0					48.0788	-0.0837038	0	0.993109	No	Yes		Yes
C6ORF203	A0A0D9SEI0|Q9P0P8	Uncharacterized protein C6orf203 OS=Homo sapiens GN=C6orf203 PE=1 SV=1|Uncharacterized protein C6orf203 OS=Homo sapiens GN=C6orf203 PE=1 SV=1	35428.0|34912.7											0.974416	0.961371	0.773937	0.733338	0.302725	0.190678	0.125982	0.0886556	0.0528358	0.0619588					48.2756	-0.0930412	0.0507454	0.982677	No	Yes		Yes
C6ORF47	O95873	Uncharacterized protein C6orf47 OS=Homo sapiens GN=C6orf47 PE=1 SV=2	34153.0	0.974416	0.980698	0.785298	0.642918	0.48066	0.484015	0.27127	0.240595	0.191917	0.230807	0.974416	1.02617	0.861237	0.699471	0.604019	0.437703	0.230353	0.179189	0.193803	0.212846	50.1231	-0.05231	0.167413	0.98004	50.8719	-0.0630638	0.145007	0.984416	Yes	Yes	Yes	Yes	7.26376	0.0159624	25	25	3	1	1	1	19075700	19156000	19853200	12798700	14641900	15781300
C6ORF89	Q6UWU4|Q6UWU4-2	Bombesin receptor-activated protein C6orf89 OS=Homo sapiens GN=C6orf89 PE=1 SV=1|Isoform 2 of Bombesin receptor-activated protein C6orf89 OS=Homo sapiens GN=C6orf89	44768.6|45632.0	0.974416	0.789471	0	0.558294	0.391325	1.36614	0.468537	0	0	0	0.974416	0.775073	0.714901	0.488599	0.452301	0.543292	0	0.191831	0.172245	0	48.3151	-0.0301316	0	0.23397	48.1659	-0.0475934	0	0.879719	Yes	Yes	Yes	Yes	5.42587	0.00058072	46	69	7	1	1	1	168217	135986	0	98007.7	105120	392798
C7ORF25	Q9BPX7|Q9BPX7-2	UPF0415 protein C7orf25 OS=Homo sapiens GN=C7orf25 PE=1 SV=1|Isoform 2 of UPF0415 protein C7orf25 OS=Homo sapiens GN=C7orf25	53582.1|59696.4	0.974416	0.877293	0.732274	0.557461	0.240328	0.135856	0.0757492	0.0234785	0.0149553	0.0190158	0.974416	0.911251	0.76991	0.610806	0.383099	0.175288	0.0403823	0.0266617	0.013972	0.0268336	46.8902	-0.0853638	0	0.993504	47.9013	-0.0833011	0	0.994709	Yes	Yes	Yes	Yes	7.87596	0.0110329	28	50	5	1	1	1	13101400	11769300	12714700	7621850	5028050	3042270
[truncated: 6,317 more rows]
[truncated: 42 more columns]
