# Supplementary material for: Thermal proteome profiling in bacteria: probing protein state in vivo
Source: Mol Syst Biol. 2018 Jul 24;14(7):e8242. doi: 10.15252/msb.20188242 (PMC6056769; doi:10.15252/msb.20188242)
Supplement: Supplementary file 7 — Dataset EV6 [file MSB-14-e8242-s007.xlsx]

## Sheet: Info
Dataset EV6 Melting behavior of protein complexes
Results
Column	Description
id	Complex name
Protein_ID	Gene name
Uniprot_id	Uniprot ID
description	Protein name
Eavg	Average Euclidean distance between all members of complexes
p-value	p-value compared to 10,000 random complexes of the same size
Location	Protein location
loc_count	Number of locations of members of the complex

## Sheet: Results_Ecoli
id	Protein_ID	Uniprot_id	Description	Eavg	p-value	Location	loc_count
2OXOGLUTARATEDEH-CPLX	SUCA	P0AFG3	2-oxoglutarate dehydrogenase E1 component (EC 1.2.4.2) (Alpha-ketoglutarate dehydrogenase)	0.305695	0.2228	Cytosol	1
2OXOGLUTARATEDEH-CPLX	SUCB	P0AFG6	Dihydrolipoyllysine-residue succinyltransferase component of 2-oxoglutarate dehydrogenase complex (EC 2.3.1.61) (2-oxoglutarate dehydrogenase complex component E2) (OGDC-E2) (Dihydrolipoamide succinyltransferase component of 2-oxoglutarate dehydrogenase complex)	0.305695	0.2228	Cytosol	1
ABC-12-CPLX	GLNQ	P10346	Glutamine transport ATP-binding protein GlnQ	0.548599	0.4163	Cytosol	3
ABC-12-CPLX	GLNP	P0AEQ6	Glutamine transport system permease protein GlnP	0.548599	0.4163	Inner_membrane	3
ABC-12-CPLX	GLNH	P0AEQ3	Glutamine-binding periplasmic protein (GlnBP)	0.548599	0.4163	Periplasm	3
ABC-13-CPLX	GLTL	P0AAG3	Glutamate/aspartate import ATP-binding protein GltL (EC 3.6.3.21)	1.27044	0.8912	Cytosol	2
ABC-13-CPLX	GLTI	P37902	Glutamate/aspartate import solute-binding protein	1.27044	0.8912	Periplasm	2
ABC-16-CPLX	MALK	P68187	Maltose/maltodextrin import ATP-binding protein MalK (EC 3.6.3.19)	0.410174	0.2398	Cytosol	3
ABC-16-CPLX	MALF	P02916	Maltose transport system permease protein MalF	0.410174	0.2398	Inner_membrane	3
ABC-16-CPLX	MALE	P0AEX9	Maltose-binding periplasmic protein (MBP) (MMBP) (Maltodextrin-binding protein)	0.410174	0.2398	Periplasm	3
ABC-18-CPLX	MGLA	P0AAG8	Galactose/methyl galactoside import ATP-binding protein MglA (EC 3.6.3.17)	0.748769	0.654	Cytosol	2
ABC-18-CPLX	MGLB	P0AEE5	D-galactose-binding periplasmic protein (GBP) (D-galactose/ D-glucose-binding protein) (GGBP)	0.748769	0.654	Periplasm	2
ABC-22-CPLX	OPPD	P76027	Oligopeptide transport ATP-binding protein OppD	0.47677	0.2397	Cytosol	3
ABC-22-CPLX	OPPF	P77737	Oligopeptide transport ATP-binding protein OppF	0.47677	0.2397	Cytosol	3
ABC-22-CPLX	OPPC	P0AFH6	Oligopeptide transport system permease protein OppC	0.47677	0.2397	Inner_membrane	3
ABC-22-CPLX	OPPB	P0AFH2	Oligopeptide transport system permease protein OppB	0.47677	0.2397	Inner_membrane	3
ABC-22-CPLX	OPPA	P23843	Periplasmic oligopeptide-binding protein	0.47677	0.2397	Periplasm	3
ABC-24-CPLX	POTA	P69874	Spermidine/putrescine import ATP-binding protein PotA (EC 3.6.3.31)	0.753621	0.6517	Cytosol	3
ABC-24-CPLX	POTB	P0AFK4	Spermidine/putrescine transport system permease protein PotB	0.753621	0.6517	Inner_membrane	3
ABC-24-CPLX	POTC	P0AFK6	Spermidine/putrescine transport system permease protein PotC	0.753621	0.6517	Inner_membrane	3
ABC-24-CPLX	POTD	P0AFK9	Spermidine/putrescine-binding periplasmic protein (SPBP)	0.753621	0.6517	Periplasm	3
ABC-26-CPLX	PROV	P14175	Glycine betaine/proline betaine transport system ATP-binding protein ProV	0.521881	0.4628	Cytosol	2
ABC-26-CPLX	PROX	P0AFM2	Glycine betaine/proline betaine-binding periplasmic protein (GBBP)	0.521881	0.4628	Periplasm	2
ABC-27-CPLX	PSTB	P0AAH0	Phosphate import ATP-binding protein PstB (EC 3.6.3.27) (ABC phosphate transporter) (Phosphate-transporting ATPase)	1.40182	0.9195	Cytosol	2
ABC-27-CPLX	PSTS	P0AG82	Phosphate-binding protein PstS (PBP)	1.40182	0.9195	Periplasm	2
ABC-28-CPLX	RBSA	P04983	Ribose import ATP-binding protein RbsA (EC 3.6.3.17)	0.979173	0.8212	Cytosol	3
ABC-28-CPLX	RBSC	P0AGI1	Ribose import permease protein RbsC	0.979173	0.8212	Inner_membrane	3
ABC-28-CPLX	RBSB	P02925	Ribose import binding protein RbsB	0.979173	0.8212	Periplasm	3
ABC-4-CPLX	ARTP	P0AAF6	Arginine transport ATP-binding protein ArtP (EC 3.6.3.-)	1.1157	0.8428	Cytosol	2
ABC-4-CPLX	ARTJ	P30860	ABC transporter arginine-binding protein 1	1.1157	0.8428	Periplasm	2
ABC-45-CPLX	MLAB	P64602	Probable phospholipid ABC transporter-binding protein MlaB	0.777801	0.6657	Cytosol	2
ABC-45-CPLX	MLAF	P63386	Probable phospholipid import ATP-binding protein MlaF (EC 3.6.3.-)	0.777801	0.6657	Cytosol	2
ABC-45-CPLX	MLAD	P64604	Probable phospholipid ABC transporter-binding protein MlaD	0.777801	0.6657	Periplasm	2
ABC-54-CPLX	FTSE	P0A9R7	Cell division ATP-binding protein FtsE	0.725719	0.637	Cytosol	2
ABC-54-CPLX	FTSX	P0AC30	Cell division protein FtsX	0.725719	0.637	Inner_membrane	2
ABC-6-CPLX	CYDD	P29018	ATP-binding/permease protein CydD	0.0956513	0.0247	Inner_membrane	1
ABC-6-CPLX	CYDC	P23886	ATP-binding/permease protein CydC	0.0956513	0.0247	Inner_membrane	1
ABC-62-CPLX	LOLD	P75957	Lipoprotein-releasing system ATP-binding protein LolD (EC 3.6.3.-)	0.179414	0.0259	Cytosol	2
ABC-62-CPLX	LOLE	P75958	Lipoprotein-releasing system transmembrane protein LolE	0.179414	0.0259	Inner_membrane	2
ABC-62-CPLX	LOLC	P0ADC3	Lipoprotein-releasing system transmembrane protein LolC	0.179414	0.0259	Inner_membrane	2
ABC-63-CPLX	ZNUC	P0A9X1	Zinc import ATP-binding protein ZnuC (EC 3.6.3.-)	0.619351	0.5547	Cytosol	2
ABC-63-CPLX	ZNUA	P39172	High-affinity zinc uptake system protein ZnuA	0.619351	0.5547	Periplasm	2
ABC-8-CPLX	DPPD	P0AAG0	Dipeptide transport ATP-binding protein DppD	0.866907	0.7427	Cytosol	2
ABC-8-CPLX	DPPF	P37313	Dipeptide transport ATP-binding protein DppF	0.866907	0.7427	Cytosol	2
ABC-8-CPLX	DPPA	P23847	Periplasmic dipeptide transport protein (Dipeptide-binding protein) (DBP)	0.866907	0.7427	Periplasm	2
ABC-9-CPLX	FECE	P15031	Fe(3+) dicitrate transport ATP-binding protein FecE (Iron(III) dicitrate transport ATP-binding protein FecE)	0.497754	0.4406	Cytosol	2
ABC-9-CPLX	FECB	P15028	Fe(3+) dicitrate-binding periplasmic protein (Iron(III) dicitrate-binding periplasmic protein)	0.497754	0.4406	Periplasm	2
ACETYL-COA-CARBOXYLMULTI-CPLX	ACCD	P0A9Q5	Acetyl-coenzyme A carboxylase carboxyl transferase subunit beta (ACCase subunit beta) (Acetyl-CoA carboxylase carboxyltransferase subunit beta) (EC 6.4.1.2)	0.342422	0.1088	Cytosol	1
ACETYL-COA-CARBOXYLMULTI-CPLX	ACCA	P0ABD5	Acetyl-coenzyme A carboxylase carboxyl transferase subunit alpha (ACCase subunit alpha) (Acetyl-CoA carboxylase carboxyltransferase subunit alpha) (EC 6.4.1.2)	0.342422	0.1088	Cytosol	1
ACETYL-COA-CARBOXYLMULTI-CPLX	ACCC	P24182	Biotin carboxylase (EC 6.3.4.14) (Acetyl-CoA carboxylase subunit A) (ACC) (EC 6.4.1.2)	0.342422	0.1088	Cytosol	1
ACETYL-COA-CARBOXYLMULTI-CPLX	ACCB	P0ABD8	Biotin carboxyl carrier protein of acetyl-CoA carboxylase (BCCP)	0.342422	0.1088	Cytosol	1
ACETYL-COA-CARBOXYLTRANSFER-CPLX	ACCA	P0ABD5	Acetyl-coenzyme A carboxylase carboxyl transferase subunit alpha (ACCase subunit alpha) (Acetyl-CoA carboxylase carboxyltransferase subunit alpha) (EC 6.4.1.2)	0.0775602	0.0143	Cytosol	1
ACETYL-COA-CARBOXYLTRANSFER-CPLX	ACCD	P0A9Q5	Acetyl-coenzyme A carboxylase carboxyl transferase subunit beta (ACCase subunit beta) (Acetyl-CoA carboxylase carboxyltransferase subunit beta) (EC 6.4.1.2)	0.0775602	0.0143	Cytosol	1
ALPHA-SUBUNIT-CPLX	FDNH	P0AAJ3	Formate dehydrogenase, nitrate-inducible, iron-sulfur subunit (Anaerobic formate dehydrogenase iron-sulfur subunit) (Formate dehydrogenase-N subunit beta) (FDH-N subunit beta)	0.146724	0.0603	Inner_membrane	2
ALPHA-SUBUNIT-CPLX	FDNG	P24183	Formate dehydrogenase, nitrate-inducible, major subunit (EC 1.17.5.3) (Anaerobic formate dehydrogenase major subunit) (Formate dehydrogenase-N subunit alpha) (FDH-N subunit alpha)	0.146724	0.0603	Periplasm	2
ANGLYC3PDEHYDROG-CPLX	GLPA	P0A9C0	Anaerobic glycerol-3-phosphate dehydrogenase subunit A (G-3-P dehydrogenase) (EC 1.1.5.3)	0.20457	0.039	Cytosol	1
ANGLYC3PDEHYDROG-CPLX	GLPB	P13033	Anaerobic glycerol-3-phosphate dehydrogenase subunit B (Anaerobic G-3-P dehydrogenase subunit B) (Anaerobic G3Pdhase B) (EC 1.1.5.3)	0.20457	0.039	Cytosol	1
ANGLYC3PDEHYDROG-CPLX	GLPC	P0A996	Anaerobic glycerol-3-phosphate dehydrogenase subunit C (G-3-P dehydrogenase)	0.20457	0.039	Cytosol	1
APORNAP-CPLX	RPOA	P0A7Z4	DNA-directed RNA polymerase subunit alpha (RNAP subunit alpha) (EC 2.7.7.6) (RNA polymerase subunit alpha) (Transcriptase subunit alpha)	0.0511519	0	Cytosol	1
APORNAP-CPLX	RPOC	P0A8T7	DNA-directed RNA polymerase subunit beta' (RNAP subunit beta') (EC 2.7.7.6) (RNA polymerase subunit beta') (Transcriptase subunit beta')	0.0511519	0	Cytosol	1
APORNAP-CPLX	RPOB	P0A8V2	DNA-directed RNA polymerase subunit beta (RNAP subunit beta) (EC 2.7.7.6) (RNA polymerase subunit beta) (Transcriptase subunit beta)	0.0511519	0	Cytosol	1
ASPCARBTRANS-CPLX	PYRB	P0A786	Aspartate carbamoyltransferase catalytic subunit (EC 2.1.3.2) (Aspartate transcarbamylase) (ATCase)	0.439824	0.3777	Cytosol	1
ASPCARBTRANS-CPLX	PYRI	P0A7F3	Aspartate carbamoyltransferase regulatory chain	0.439824	0.3777	Cytosol	1
ATPSYN-CPLX	ATPD	P0ABB4	ATP synthase subunit beta (EC 3.6.3.14) (ATP synthase F1 sector subunit beta) (F-ATPase subunit beta)	0.7986	0.7406	Cytosol	2
ATPSYN-CPLX	ATPG	P0ABA6	ATP synthase gamma chain (ATP synthase F1 sector gamma subunit) (F-ATPase gamma subunit)	0.7986	0.7406	Cytosol	2
ATPSYN-CPLX	ATPA	P0ABB0	ATP synthase subunit alpha (EC 3.6.3.14) (ATP synthase F1 sector subunit alpha) (F-ATPase subunit alpha)	0.7986	0.7406	Cytosol	2
ATPSYN-CPLX	ATPH	P0ABA4	ATP synthase subunit delta (ATP synthase F(1) sector subunit delta) (F-type ATPase subunit delta) (F-ATPase subunit delta)	0.7986	0.7406	Cytosol	2
ATPSYN-CPLX	ATPC	P0A6E6	ATP synthase epsilon chain (ATP synthase F1 sector epsilon subunit) (F-ATPase epsilon subunit)	0.7986	0.7406	Cytosol	2
ATPSYN-CPLX	ATPB	P0AB98	ATP synthase subunit a (ATP synthase F0 sector subunit a) (F-ATPase subunit 6)	0.7986	0.7406	Inner_membrane	2
ATPSYN-CPLX	ATPF	P0ABA0	ATP synthase subunit b (ATP synthase F(0) sector subunit b) (ATPase subunit I) (F-type ATPase subunit b) (F-ATPase subunit b)	0.7986	0.7406	Inner_membrane	2
ATPSYN-CPLX	ATPE	P68699	ATP synthase subunit c (ATP synthase F(0) sector subunit c) (Dicyclohexylcarbodiimide-binding protein) (F-type ATPase subunit c) (F-ATPase subunit c) (Lipid-binding protein)	0.7986	0.7406	Inner_membrane	2
CARBPSYN-CPLX	CARB	P00968	Carbamoyl-phosphate synthase large chain (EC 6.3.5.5) (Carbamoyl-phosphate synthetase ammonia chain)	0.159645	0.0712	Cytosol	1
CARBPSYN-CPLX	CARA	P0A6F1	Carbamoyl-phosphate synthase small chain (EC 6.3.5.5) (Carbamoyl-phosphate synthetase glutamine chain)	0.159645	0.0712	Cytosol	1
CPLX-157	CRR	P69783	PTS system glucose-specific EIIA component (EIIA-Glc) (EIII-Glc) (Glucose-specific phosphotransferase enzyme IIA component)	0.62819	0.5615	Cytosol	2
CPLX-157	PTSG	P69786	PTS system glucose-specific EIICB component (EIICB-Glc) (EII-Glc) [Includes: Glucose permease IIC component (PTS system glucose-specific EIIC component); Glucose-specific phosphotransferase enzyme IIB component (EC 2.7.1.199) (PTS system glucose-specific EIIB component)]	0.62819	0.5615	Inner_membrane	2
CPLX-158	FRUB	P69811	Multiphosphoryl transfer protein (MTP) (Diphosphoryl transfer protein) (DTP) (Phosphotransferase FPr protein) (Pseudo-HPr) [Includes: Phosphocarrier protein HPr (Protein H); PTS system fructose-specific EIIA component (EIIA-Fru) (EIII-Fru) (Fructose-specific phosphotransferase enzyme IIA component)]	0.18421	0.0948	Cytosol	2
CPLX-158	FRUA	P20966	PTS system fructose-specific EIIB'BC component (EIIB'BC-Fru) [Includes: PTS system fructose-specific EIIB component (EC 2.7.1.202) (EIII-Fru) (Fructose-specific phosphotransferase enzyme IIB component); PTS system fructose-specific EIIC component (Fructose permease IIC component)]	0.18421	0.0948	Inner_membrane	2
CPLX-165	MANX	P69797	PTS system mannose-specific EIIAB component (EC 2.7.1.191) (EIIAB-Man) (EIII-Man) [Includes: Mannose-specific phosphotransferase enzyme IIA component (PTS system mannose-specific EIIA component); Mannose-specific phosphotransferase enzyme IIB component (PTS system mannose-specific EIIB component)]	0.942041	0.798	Cytosol	2
CPLX-165	MANZ	P69805	PTS system mannose-specific EIID component (EII-M-Man) (EIID-Man) (Mannose permease IID component)	0.942041	0.798	Inner_membrane	2
CPLX-165	MANY	P69801	PTS system mannose-specific EIIC component (EII-P-Man) (EIIC-Man) (Mannose permease IIC component)	0.942041	0.798	Inner_membrane	2
CPLX-168	CRR	P69783	PTS system glucose-specific EIIA component (EIIA-Glc) (EIII-Glc) (Glucose-specific phosphotransferase enzyme IIA component)	1.06679	0.8221	Cytosol	2
CPLX-168	TREB	P36672	PTS system trehalose-specific EIIBC component (EIIBC-Tre) (EII-Tre) [Includes: Trehalose-specific phosphotransferase enzyme IIB component (EC 2.7.1.201) (PTS system trehalose-specific EIIB component); Trehalose permease IIC component (PTS system trehalose-specific EIIC component)]	1.06679	0.8221	Inner_membrane	2
CPLX-169	SRLB	P05706	PTS system glucitol/sorbitol-specific EIIA component (EIIA-Gut) (EIII-Gut) (Glucitol/sorbitol-specific phosphotransferase enzyme IIA component)	0.10179	0.0274	Cytosol	2
CPLX-169	SRLE	P56580	PTS system glucitol/sorbitol-specific EIIB component (EC 2.7.1.198) (EII-Gut) (Enzyme II-Gut) (Glucitol/sorbitol-specific phosphotransferase enzyme IIB component)	0.10179	0.0274	Inner_membrane	2
CPLX0-1163	HSLU	P0A6H5	ATP-dependent protease ATPase subunit HslU (Heat shock protein HslU) (Unfoldase HslU)	1.02184	0.8027	Cytosol	1
CPLX0-1163	HSLV	P0A7B8	ATP-dependent protease subunit HslV (EC 3.4.25.2) (Heat shock protein HslV)	1.02184	0.8027	Cytosol	1
CPLX0-1321	HFLK	P0ABC7	Modulator of FtsH protease HflK	0.0543004	0.0051	Inner_membrane	1
CPLX0-1321	HFLC	P0ABC3	Modulator of FtsH protease HflC	0.0543004	0.0051	Inner_membrane	1
CPLX0-1341	SUFB	P77522	FeS cluster assembly protein SufB	0.599823	0.4766	Cytosol	1
CPLX0-1341	SUFC	P77499	Probable ATP-dependent transporter SufC	0.599823	0.4766	Cytosol	1
CPLX0-1341	SUFD	P77689	FeS cluster assembly protein SufD	0.599823	0.4766	Cytosol	1
CPLX0-1668	FADI	P76503	3-ketoacyl-CoA thiolase FadI (EC 2.3.1.16) (ACSs) (Acetyl-CoA acyltransferase) (Acyl-CoA ligase) (Beta-ketothiolase) (Fatty acid oxidation complex subunit beta)	0.0464009	0.0034	Cytosol	1
CPLX0-1668	FADJ	P77399	Fatty acid oxidation complex subunit alpha [Includes: Enoyl-CoA hydratase/3-hydroxybutyryl-CoA epimerase (EC 4.2.1.17) (EC 5.1.2.3); 3-hydroxyacyl-CoA dehydrogenase (EC 1.1.1.35)]	0.0464009	0.0034	Cytosol	1
CPLX0-1923	TONB	P02929	Protein TonB	0.427479	0.2612	Inner_membrane	1
CPLX0-1923	EXBB	P0ABU7	Biopolymer transport protein ExbB	0.427479	0.2612	Inner_membrane	1
CPLX0-1923	EXBD	P0ABV2	Biopolymer transport protein ExbD	0.427479	0.2612	Inner_membrane	1
CPLX0-1924	EXBD	P0ABV2	Biopolymer transport protein ExbD	0.974353	0.8464	Inner_membrane	2
CPLX0-1924	EXBB	P0ABU7	Biopolymer transport protein ExbB	0.974353	0.8464	Inner_membrane	2
CPLX0-1924	TONB	P02929	Protein TonB	0.974353	0.8464	Inner_membrane	2
CPLX0-1924	BTUB	P06129	Vitamin B12 transporter BtuB (Cobalamin receptor) (Outer membrane cobalamin translocator)	0.974353	0.8464	Outer_membrane	2
CPLX0-1941	EXBD	P0ABV2	Biopolymer transport protein ExbD	0.427479	0.2612	Inner_membrane	1
CPLX0-1941	EXBB	P0ABU7	Biopolymer transport protein ExbB	0.427479	0.2612	Inner_membrane	1
CPLX0-1941	TONB	P02929	Protein TonB	0.427479	0.2612	Inner_membrane	1
CPLX0-1942	EXBD	P0ABV2	Biopolymer transport protein ExbD	0.78998	0.6924	Inner_membrane	2
CPLX0-1942	EXBB	P0ABU7	Biopolymer transport protein ExbB	0.78998	0.6924	Inner_membrane	2
CPLX0-1942	TONB	P02929	Protein TonB	0.78998	0.6924	Inner_membrane	2
CPLX0-1942	FHUA	P06971	Ferrichrome outer membrane transporter/phage receptor (Ferric hydroxamate receptor) (Ferric hydroxamate uptake) (Ferrichrome-iron receptor)	0.78998	0.6924	Outer_membrane	2
CPLX0-1943	EXBD	P0ABV2	Biopolymer transport protein ExbD	0.835805	0.7393	Inner_membrane	2
CPLX0-1943	EXBB	P0ABU7	Biopolymer transport protein ExbB	0.835805	0.7393	Inner_membrane	2
CPLX0-1943	TONB	P02929	Protein TonB	0.835805	0.7393	Inner_membrane	2
CPLX0-1943	FECA	P13036	Fe(3+) dicitrate transport protein FecA (Iron(III) dicitrate transport protein FecA)	0.835805	0.7393	Outer_membrane	2
CPLX0-2021	HUPA	P0ACF0	DNA-binding protein HU-alpha (HU-2) (NS2)	0.141628	0.0567	Cytosol	1
CPLX0-2021	HUPB	P0ACF4	DNA-binding protein HU-beta (HU-1) (NS1)	0.141628	0.0567	Cytosol	1
CPLX0-2081	DHAK	P76015	PEP-dependent dihydroxyacetone kinase, dihydroxyacetone-binding subunit DhaK (EC 2.7.1.121)	0.457567	0.3006	Cytosol	1
CPLX0-2081	DHAL	P76014	PEP-dependent dihydroxyacetone kinase, ADP-binding subunit DhaL (EC 2.7.1.121)	0.457567	0.3006	Cytosol	1
CPLX0-2081	DHAM	P37349	Protein-lysine deacetylase (EC 3.5.1.-) (Dihydroxyacetone kinase subunit M) (Lysine deacetylase) (KDAC) (PEP-dependent dihydroxyacetone kinase, phosphoryl donor subunit DhaM)	0.457567	0.3006	Cytosol	1
CPLX0-2121	EMRA	P27303	Multidrug export protein EmrA	2.46203	0.993	Inner_membrane	2
CPLX0-2121	TOLC	P02930	Outer membrane protein TolC (Multidrug efflux pump subunit TolC) (Outer membrane factor TolC)	2.46203	0.993	Outer_membrane	2
CPLX0-2201	TOLA	P19934	Tol-Pal system protein TolA	1.10495	0.9354	Inner_membrane	3
CPLX0-2201	TOLR	P0ABV6	Tol-Pal system protein TolR	1.10495	0.9354	Inner_membrane	3
CPLX0-2201	TOLQ	P0ABU9	Tol-Pal system protein TolQ	1.10495	0.9354	Inner_membrane	3
CPLX0-2201	PAL	P0A912	Peptidoglycan-associated lipoprotein (PAL) (Tol-Pal system lipoprotein Pal)	1.10495	0.9354	Outer_membrane	3
CPLX0-2201	TOLB	P0A855	Tol-Pal system protein TolB	1.10495	0.9354	Periplasm	3
CPLX0-221	RPOB	P0A8V2	DNA-directed RNA polymerase subunit beta (RNAP subunit beta) (EC 2.7.7.6) (RNA polymerase subunit beta) (Transcriptase subunit beta)	0.0511519	0	Cytosol	1
CPLX0-221	RPOC	P0A8T7	DNA-directed RNA polymerase subunit beta' (RNAP subunit beta') (EC 2.7.7.6) (RNA polymerase subunit beta') (Transcriptase subunit beta')	0.0511519	0	Cytosol	1
CPLX0-221	RPOA	P0A7Z4	DNA-directed RNA polymerase subunit alpha (RNAP subunit alpha) (EC 2.7.7.6) (RNA polymerase subunit alpha) (Transcriptase subunit alpha)	0.0511519	0	Cytosol	1
CPLX0-222	RPOB	P0A8V2	DNA-directed RNA polymerase subunit beta (RNAP subunit beta) (EC 2.7.7.6) (RNA polymerase subunit beta) (Transcriptase subunit beta)	0.0511519	0	Cytosol	1
CPLX0-222	RPOC	P0A8T7	DNA-directed RNA polymerase subunit beta' (RNAP subunit beta') (EC 2.7.7.6) (RNA polymerase subunit beta') (Transcriptase subunit beta')	0.0511519	0	Cytosol	1
CPLX0-222	RPOA	P0A7Z4	DNA-directed RNA polymerase subunit alpha (RNAP subunit alpha) (EC 2.7.7.6) (RNA polymerase subunit alpha) (Transcriptase subunit alpha)	0.0511519	0	Cytosol	1
CPLX0-2221	OMPF	P02931	Outer membrane protein F (Outer membrane protein 1A) (Outer membrane protein B) (Outer membrane protein IA) (Porin OmpF)	1.9738	0.9793	Outer_membrane	2
CPLX0-2221	TOLB	P0A855	Tol-Pal system protein TolB	1.9738	0.9793	Periplasm	2
CPLX0-231	GATB	P37188	PTS system galactitol-specific EIIB component (EIIB-Gat) (Galactitol-specific phosphotransferase enzyme IIB component) (EC 2.7.1.200)	0.785016	0.6727	Cytosol	2
CPLX0-231	GATA	P69828	PTS system galactitol-specific EIIA component (EIIB-Gat) (Galactitol-specific phosphotransferase enzyme IIA component)	0.785016	0.6727	Cytosol	2
CPLX0-231	GATC	P69831	PTS system galactitol-specific EIIC component (EIIC-Gat) (Galactitol permease IIC component)	0.785016	0.6727	Inner_membrane	2
CPLX0-2361	DNAE	P10443	DNA polymerase III subunit alpha (EC 2.7.7.7)	0.441926	0.2796	Cytosol	1
CPLX0-2361	DNAQ	P03007	DNA polymerase III subunit epsilon (EC 2.7.7.7)	0.441926	0.2796	Cytosol	1
CPLX0-2361	HOLE	P0ABS8	DNA polymerase III subunit theta (EC 2.7.7.7)	0.441926	0.2796	Cytosol	1
CPLX0-2381	PPK	P0A7B1	Polyphosphate kinase (EC 2.7.4.1) (ATP-polyphosphate phosphotransferase) (Polyphosphoric acid kinase)	0.478683	0.2433	Cytosol	1
CPLX0-2381	RNE	P21513	Ribonuclease E (RNase E) (EC 3.1.26.12)	0.478683	0.2433	Cytosol	1
CPLX0-2381	RHLB	P0A8J8	ATP-dependent RNA helicase RhlB (EC 3.6.4.13)	0.478683	0.2433	Cytosol	1
CPLX0-2381	PNP	P05055	Polyribonucleotide nucleotidyltransferase (EC 2.7.7.8) (Polynucleotide phosphorylase) (PNPase)	0.478683	0.2433	Cytosol	1
CPLX0-2381	ENO	P0A6P9	Enolase (EC 4.2.1.11) (2-phospho-D-glycerate hydro-lyase) (2-phosphoglycerate dehydratase)	0.478683	0.2433	Cytosol	1
CPLX0-241	GATY	P0C8J6	D-tagatose-1,6-bisphosphate aldolase subunit GatY (TBPA) (TagBP aldolase) (EC 4.1.2.40) (D-tagatose-bisphosphate aldolase class II) (Tagatose-bisphosphate aldolase)	0.753865	0.6571	Cytosol	1
CPLX0-241	GATZ	P0C8J8	D-tagatose-1,6-bisphosphate aldolase subunit GatZ	0.753865	0.6571	Cytosol	1
CPLX0-2424	PARE	P20083	DNA topoisomerase 4 subunit B (EC 5.99.1.3) (Topoisomerase IV subunit B)	0.0730484	0.0122	Cytosol	1
CPLX0-2424	PARC	P0AFI2	DNA topoisomerase 4 subunit A (EC 5.99.1.3) (Topoisomerase IV subunit A)	0.0730484	0.0122	Cytosol	1
CPLX0-2425	GYRA	P0AES4	DNA gyrase subunit A (EC 5.99.1.3)	0.479415	0.4189	Cytosol	1
CPLX0-2425	GYRB	P0AES6	DNA gyrase subunit B (EC 5.99.1.3) (Type IIA topoisomerase subunit GyrB)	0.479415	0.4189	Cytosol	1
CPLX0-245	AHPC	P0AE08	Alkyl hydroperoxide reductase C (EC 1.11.1.15) (Alkyl hydroperoxide reductase protein C22) (Peroxiredoxin) (SCRP-23) (Sulfate starvation-induced protein 8) (SSI8) (Thioredoxin peroxidase)	0.847922	0.7154	Cytosol	1
CPLX0-245	AHPF	P35340	Alkyl hydroperoxide reductase subunit F (EC 1.8.1.-) (Alkyl hydroperoxide reductase F52A protein)	0.847922	0.7154	Cytosol	1
CPLX0-2561	MUKB	P22523	Chromosome partition protein MukB (Structural maintenance of chromosome-related protein)	0.257338	0.076	Cytosol	1
CPLX0-2561	MUKF	P60293	Chromosome partition protein MukF (Protein KicB)	0.257338	0.076	Cytosol	1
CPLX0-2561	MUKE	P22524	Chromosome partition protein MukE (Protein KicA)	0.257338	0.076	Cytosol	1
CPLX0-2982	HFLC	P0ABC3	Modulator of FtsH protease HflC	0.556079	0.4253	Inner_membrane	1
CPLX0-2982	HFLK	P0ABC7	Modulator of FtsH protease HflK	0.556079	0.4253	Inner_membrane	1
CPLX0-2982	FTSH	P0AAI3	ATP-dependent zinc metalloprotease FtsH (EC 3.4.24.-) (Cell division protease FtsH)	0.556079	0.4253	Inner_membrane	1
CPLX0-3104	CLPP	P0A6G7	ATP-dependent Clp protease proteolytic subunit (EC 3.4.21.92) (Caseinolytic protease) (Endopeptidase Clp) (Heat shock protein F21.5) (Protease Ti)	1.09165	0.8331	Cytosol	1
CPLX0-3104	CLPA	P0ABH9	ATP-dependent Clp protease ATP-binding subunit ClpA	1.09165	0.8331	Cytosol	1
CPLX0-3107	CLPP	P0A6G7	ATP-dependent Clp protease proteolytic subunit (EC 3.4.21.92) (Caseinolytic protease) (Endopeptidase Clp) (Heat shock protein F21.5) (Protease Ti)	1.22825	0.8799	Cytosol	1
CPLX0-3107	CLPX	P0A6H1	ATP-dependent Clp protease ATP-binding subunit ClpX (ATP-dependent unfoldase ClpX)	1.22825	0.8799	Cytosol	1
CPLX0-3108	CLPP	P0A6G7	ATP-dependent Clp protease proteolytic subunit (EC 3.4.21.92) (Caseinolytic protease) (Endopeptidase Clp) (Heat shock protein F21.5) (Protease Ti)	0.88649	0.7575	Cytosol	1
CPLX0-3108	CLPA	P0ABH9	ATP-dependent Clp protease ATP-binding subunit ClpA	0.88649	0.7575	Cytosol	1
CPLX0-3108	CLPX	P0A6H1	ATP-dependent Clp protease ATP-binding subunit ClpX (ATP-dependent unfoldase ClpX)	0.88649	0.7575	Cytosol	1
CPLX0-3361	NUOB	P0AFC7	NADH-quinone oxidoreductase subunit B (EC 1.6.5.11) (NADH dehydrogenase I subunit B) (NDH-1 subunit B) (NUO2)	0.380546	0.0841	Cytosol	1
CPLX0-3361	NUOC	P33599	NADH-quinone oxidoreductase subunit C/D (EC 1.6.5.11) (NADH dehydrogenase I subunit C/D) (NDH-1 subunit C/D) (NUO3/NUO4)	0.380546	0.0841	Cytosol	1
CPLX0-3361	NUOE	P0AFD1	NADH-quinone oxidoreductase subunit E (EC 1.6.5.11) (NADH dehydrogenase I subunit E) (NDH-1 subunit E) (NUO5)	0.380546	0.0841	Cytosol	1
CPLX0-3361	NUOF	P31979	NADH-quinone oxidoreductase subunit F (EC 1.6.5.11) (NADH dehydrogenase I subunit F) (NDH-1 subunit F) (NUO6)	0.380546	0.0841	Cytosol	1
CPLX0-3361	NUOG	P33602	NADH-quinone oxidoreductase subunit G (EC 1.6.5.11) (NADH dehydrogenase I subunit G) (NDH-1 subunit G) (NUO7)	0.380546	0.0841	Cytosol	1
CPLX0-3361	NUOI	P0AFD6	NADH-quinone oxidoreductase subunit I (EC 1.6.5.11) (NADH dehydrogenase I subunit I) (NDH-1 subunit I) (NUO9)	0.380546	0.0841	Cytosol	1
CPLX0-3801	DNAX	P06710	DNA polymerase III subunit tau (EC 2.7.7.7) (DNA polymerase III subunit gamma)	0.0636599	0.0001	Cytosol	1
CPLX0-3801	HOLB	P28631	DNA polymerase III subunit delta' (EC 2.7.7.7)	0.0636599	0.0001	Cytosol	1
CPLX0-3801	HOLA	P28630	DNA polymerase III subunit delta (EC 2.7.7.7)	0.0636599	0.0001	Cytosol	1
CPLX0-3803	HOLE	P0ABS8	DNA polymerase III subunit theta (EC 2.7.7.7)	0.261858	0.0072	Cytosol	1
CPLX0-3803	DNAQ	P03007	DNA polymerase III subunit epsilon (EC 2.7.7.7)	0.261858	0.0072	Cytosol	1
CPLX0-3803	DNAE	P10443	DNA polymerase III subunit alpha (EC 2.7.7.7)	0.261858	0.0072	Cytosol	1
CPLX0-3803	HOLA	P28630	DNA polymerase III subunit delta (EC 2.7.7.7)	0.261858	0.0072	Cytosol	1
CPLX0-3803	HOLB	P28631	DNA polymerase III subunit delta' (EC 2.7.7.7)	0.261858	0.0072	Cytosol	1
CPLX0-3803	DNAX	P06710	DNA polymerase III subunit tau (EC 2.7.7.7) (DNA polymerase III subunit gamma)	0.261858	0.0072	Cytosol	1
CPLX0-3803	DNAN	P0A988	Beta sliding clamp (Beta clamp) (Sliding clamp) (Beta-clamp processivity factor) (DNA polymerase III beta sliding clamp subunit)	0.261858	0.0072	Cytosol	1
CPLX0-3922	DNAB	P0ACB0	Replicative DNA helicase (EC 3.6.4.12)	0.209192	0.0169	Cytosol	1
CPLX0-3922	PRIB	P07013	Primosomal replication protein N	0.209192	0.0169	Cytosol	1
CPLX0-3922	PRIA	P17888	Primosomal protein N' (EC 3.6.4.-) (ATP-dependent helicase PriA) (Replication factor Y)	0.209192	0.0169	Cytosol	1
CPLX0-3922	DNAG	P0ABS5	DNA primase (EC 2.7.7.-)	0.209192	0.0169	Cytosol	1
CPLX0-3932	ACRA	P0AE06	Multidrug efflux pump subunit AcrA (AcrAB-TolC multidrug efflux pump subunit AcrA) (Acridine resistance protein A)	1.76809	0.9663	Inner_membrane	2
CPLX0-3932	TOLC	P02930	Outer membrane protein TolC (Multidrug efflux pump subunit TolC) (Outer membrane factor TolC)	1.76809	0.9663	Outer_membrane	2
CPLX0-3933	BAME	P0A937	Outer membrane protein assembly factor BamE	0.972612	0.8766	Outer_membrane	1
CPLX0-3933	BAMC	P0A903	Outer membrane protein assembly factor BamC	0.972612	0.8766	Outer_membrane	1
CPLX0-3933	BAMD	P0AC02	Outer membrane protein assembly factor BamD	0.972612	0.8766	Outer_membrane	1
CPLX0-3933	BAMA	P0A940	Outer membrane protein assembly factor BamA (Omp85)	0.972612	0.8766	Outer_membrane	1
CPLX0-3933	BAMB	P77774	Outer membrane protein assembly factor BamB	0.972612	0.8766	Outer_membrane	1
CPLX0-3934	GROL	P0A6F5	60 kDa chaperonin (GroEL protein) (Protein Cpn60)	1.00337	0.7951	Cytosol	1
CPLX0-3934	GROS	P0A6F9	10 kDa chaperonin (GroES protein) (Protein Cpn10)	1.00337	0.7951	Cytosol	1
CPLX0-3956	RPLJ	P0A7J3	50S ribosomal protein L10 (50S ribosomal protein L8) (Large ribosomal subunit protein uL10)	0.234372	0.149	Cytosol	1
CPLX0-3956	RPLL	P0A7K2	50S ribosomal protein L7/L12 (L8) (Large ribosomal subunit protein bL12)	0.234372	0.149	Cytosol	1
CPLX0-3958	HSDM	P08957	Type I restriction enzyme EcoKI M protein (M.EcoKI) (EC 2.1.1.72)	0.099619	0.0038	Cytosol	1
CPLX0-3958	HSDR	P08956	Type I restriction enzyme EcoKI R protein (R.EcoKI) (EC 3.1.21.3)	0.099619	0.0038	Cytosol	1
CPLX0-3958	HSDS	P05719	Type-1 restriction enzyme EcoKI specificity protein (S.EcoKI) (Type I restriction enzyme EcoKI specificity protein) (S protein)	0.099619	0.0038	Cytosol	1
CPLX0-3970	OPPD	P76027	Oligopeptide transport ATP-binding protein OppD	0.472204	0.2327	Cytosol	3
CPLX0-3970	OPPF	P77737	Oligopeptide transport ATP-binding protein OppF	0.472204	0.2327	Cytosol	3
CPLX0-3970	OPPB	P0AFH2	Oligopeptide transport system permease protein OppB	0.472204	0.2327	Inner_membrane	3
CPLX0-3970	OPPC	P0AFH6	Oligopeptide transport system permease protein OppC	0.472204	0.2327	Inner_membrane	3
CPLX0-3970	MPPA	P77348	Periplasmic murein peptide-binding protein	0.472204	0.2327	Periplasm	3
CPLX0-7609	MNME	P25522	tRNA modification GTPase MnmE (EC 3.6.-.-)	0.295475	0.2129	Cytosol	1
CPLX0-7609	MNMG	P0A6U3	tRNA uridine 5-carboxymethylaminomethyl modification enzyme MnmG (Glucose-inhibited division protein A)	0.295475	0.2129	Cytosol	1
CPLX0-7628	LPTD	P31554	LPS-assembly protein LptD (Organic solvent tolerance protein)	0.344948	0.2653	Outer_membrane	1
CPLX0-7628	LPTE	P0ADC1	LPS-assembly lipoprotein LptE (Rare lipoprotein B)	0.344948	0.2653	Outer_membrane	1
CPLX0-7697	MUKE	P22524	Chromosome partition protein MukE (Protein KicA)	0.0816418	0.0169	Cytosol	1
CPLX0-7697	MUKF	P60293	Chromosome partition protein MukF (Protein KicB)	0.0816418	0.0169	Cytosol	1
CPLX0-7788	PRET	P76440	NAD-dependent dihydropyrimidine dehydrogenase subunit PreT (DPD) (EC 1.3.1.1) (Dihydrothymine dehydrogenase) (Dihydrouracil dehydrogenase)	0.116258	0.0371	Cytosol	1
CPLX0-7788	PREA	P25889	NAD-dependent dihydropyrimidine dehydrogenase subunit PreA (DPD) (EC 1.3.1.1) (Dihydrothymine dehydrogenase) (Dihydrouracil dehydrogenase)	0.116258	0.0371	Cytosol	1
CPLX0-7879	RPSJ	P0A7R5	30S ribosomal protein S10 (Small ribosomal subunit protein uS10)	0.228233	0.142	Cytosol	1
CPLX0-7879	NUSB	P0A780	Transcription antitermination protein NusB (Antitermination factor NusB) (N utilization substance protein B)	0.228233	0.142	Cytosol	1
CPLX0-7934	FTSQ	P06136	Cell division protein FtsQ	0.736036	0.6457	Inner_membrane	1
CPLX0-7934	FTSL	P0AEN4	Cell division protein FtsL	0.736036	0.6457	Inner_membrane	1
CPLX0-7942	BOLA	P0ABE2	DNA-binding transcriptional regulator BolA	0.136581	0.0527	Cytosol	1
CPLX0-7942	GRXD	P0AC69	Glutaredoxin 4 (Grx4) (Monothiol glutaredoxin)	0.136581	0.0527	Cytosol	1
CPLX0-7952	EXBD	P0ABV2	Biopolymer transport protein ExbD	0.427479	0.2612	Inner_membrane	1
CPLX0-7952	EXBB	P0ABU7	Biopolymer transport protein ExbB	0.427479	0.2612	Inner_membrane	1
CPLX0-7952	TONB	P02929	Protein TonB	0.427479	0.2612	Inner_membrane	1
CPLX0-7976	TAMB	P39321	Translocation and assembly module subunit TamB (Autotransporter assembly factor TamB)	0.466421	0.4064	Inner_membrane	2
CPLX0-7976	TAMA	P0ADE4	Translocation and assembly module subunit TamA (Autotransporter assembly factor TamA)	0.466421	0.4064	Outer_membrane	2
CPLX0-7992	LPTB	P0A9V1	Lipopolysaccharide export system ATP-binding protein LptB (EC 3.6.3.-)	0.915992	0.8632	Cytosol	4
CPLX0-7992	LPTG	P0ADC6	Lipopolysaccharide export system permease protein LptG	0.915992	0.8632	Inner_membrane	4
CPLX0-7992	LPTC	P0ADV9	Lipopolysaccharide export system protein LptC	0.915992	0.8632	Inner_membrane	4
CPLX0-7992	LPTF	P0AF98	Lipopolysaccharide export system permease protein LptF	0.915992	0.8632	Inner_membrane	4
CPLX0-7992	LPTE	P0ADC1	LPS-assembly lipoprotein LptE (Rare lipoprotein B)	0.915992	0.8632	Outer_membrane	4
CPLX0-7992	LPTD	P31554	LPS-assembly protein LptD (Organic solvent tolerance protein)	0.915992	0.8632	Outer_membrane	4
CPLX0-7992	LPTA	P0ADV1	Lipopolysaccharide export system protein LptA	0.915992	0.8632	Periplasm	4
CPLX0-8120	ARTP	P0AAF6	Arginine transport ATP-binding protein ArtP (EC 3.6.3.-)	1.56955	0.9448	Cytosol	2
CPLX0-8120	ARTI	P30859	Putative ABC transporter arginine-binding protein 2	1.56955	0.9448	Periplasm	2
CPLX0-8160	SDHB	P07014	Succinate dehydrogenase iron-sulfur subunit (EC 1.3.5.1)	0.673011	0.5579	Cytosol	2
CPLX0-8160	SDHA	P0AC41	Succinate dehydrogenase flavoprotein subunit (EC 1.3.5.1)	0.673011	0.5579	Cytosol	2
CPLX0-8160	SDHD	P0AC44	Succinate dehydrogenase hydrophobic membrane anchor subunit	0.673011	0.5579	Inner_membrane	2
CPLX0-8167	HYAB	P0ACD8	Hydrogenase-1 large chain (HYD1) (EC 1.12.99.6) (Membrane-bound hydrogenase 1 large subunit) (NiFe hydrogenase)	0.168607	0.079	Cytosol	2
CPLX0-8167	HYAA	P69739	Hydrogenase-1 small chain (HYD1) (EC 1.12.99.6) (Membrane-bound hydrogenase 1 small subunit) (NiFe hydrogenase)	0.168607	0.079	Inner_membrane	2
CPLX0-8178	MRCB	P02919	Penicillin-binding protein 1B (PBP-1b) (PBP1b) (Murein polymerase) [Includes: Penicillin-insensitive transglycosylase (EC 2.4.1.129) (Peptidoglycan TGase) (Peptidoglycan glycosyltransferase); Penicillin-sensitive transpeptidase (EC 3.4.16.4) (DD-transpeptidase)]	0.421156	0.3557	Inner_membrane	2
CPLX0-8178	LPOB	P0AB38	Penicillin-binding protein activator LpoB (PBP activator LpoB) (Lipoprotein activator of PBP from the outer membrane B)	0.421156	0.3557	Outer_membrane	2
CPLX0-8179	MRCA	P02918	Penicillin-binding protein 1A (PBP-1a) (PBP1a) [Includes: Penicillin-insensitive transglycosylase (EC 2.4.1.129) (Peptidoglycan TGase); Penicillin-sensitive transpeptidase (EC 3.4.16.4) (DD-transpeptidase)]	1.02209	0.8029	Inner_membrane	2
CPLX0-8179	LPOA	P45464	Penicillin-binding protein activator LpoA (PBP activator LpoA) (Lipoprotein activator of PBP from the outer membrane A)	1.02209	0.8029	Outer_membrane	2
CPLX0-8181	TSAB	P76256	tRNA threonylcarbamoyladenosine biosynthesis protein TsaB (t(6)A37 threonylcarbamoyladenosine biosynthesis protein TsaB)	0.0589884	0.0063	Cytosol	1
CPLX0-8181	TSAD	P05852	tRNA N6-adenosine threonylcarbamoyltransferase (EC 2.3.1.234) (N6-L-threonylcarbamoyladenine synthase) (t(6)A synthase) (t(6)A37 threonylcarbamoyladenosine biosynthesis protein TsaD) (tRNA threonylcarbamoyladenosine biosynthesis protein TsaD)	0.0589884	0.0063	Cytosol	1
CPLX0-8182	TSAE	P0AF67	tRNA threonylcarbamoyladenosine biosynthesis protein TsaE (t(6)A37 threonylcarbamoyladenosine biosynthesis protein TsaE)	0.131013	0.0089	Cytosol	1
CPLX0-8182	TSAD	P05852	tRNA N6-adenosine threonylcarbamoyltransferase (EC 2.3.1.234) (N6-L-threonylcarbamoyladenine synthase) (t(6)A synthase) (t(6)A37 threonylcarbamoyladenosine biosynthesis protein TsaD) (tRNA threonylcarbamoyladenosine biosynthesis protein TsaD)	0.131013	0.0089	Cytosol	1
CPLX0-8182	TSAB	P76256	tRNA threonylcarbamoyladenosine biosynthesis protein TsaB (t(6)A37 threonylcarbamoyladenosine biosynthesis protein TsaB)	0.131013	0.0089	Cytosol	1
CPLX0-8188	MIND	P0AEZ3	Septum site-determining protein MinD (Cell division inhibitor MinD)	0.531648	0.4714	Cytosol	1
CPLX0-8188	MINC	P18196	Septum site-determining protein MinC	0.531648	0.4714	Cytosol	1
CPLX0-8208	RPSR	P0A7T7	30S ribosomal protein S18 (Small ribosomal subunit protein bS18)	0.0348545	0.0009	Cytosol	1
CPLX0-8208	RPSF	P02358	30S ribosomal protein S6 (Small ribosomal subunit protein bS6) [Cleaved into: 30S ribosomal protein S6, fully modified isoform; 30S ribosomal protein S6, non-modified isoform]	0.0348545	0.0009	Cytosol	1
CPLX0-8239	IBAG	P0A9W6	Acid stress protein IbaG	0.120283	0.0404	Cytosol	1
CPLX0-8239	GRXD	P0AC69	Glutaredoxin 4 (Grx4) (Monothiol glutaredoxin)	0.120283	0.0404	Cytosol	1
CYSSYNMULTI-CPLX	CYSE	P0A9D4	Serine acetyltransferase (SAT) (EC 2.3.1.30)	0.189888	0.1001	Cytosol	1
CYSSYNMULTI-CPLX	CYSK	P0ABK5	Cysteine synthase A (CSase A) (EC 2.5.1.47) (O-acetylserine (thiol)-lyase A) (OAS-TL A) (O-acetylserine sulfhydrylase A) (S-carboxymethylcysteine synthase) (EC 4.5.1.5) (Sulfate starvation-induced protein 5) (SSI5)	0.189888	0.1001	Cytosol	1
CYT-D-UBIOX-CPLX	CYDA	P0ABJ9	Cytochrome bd-I ubiquinol oxidase subunit 1 (EC 1.10.3.14) (Cytochrome bd-I oxidase subunit I) (Cytochrome d ubiquinol oxidase subunit I)	0.700384	0.6183	Inner_membrane	1
CYT-D-UBIOX-CPLX	CYDB	P0ABK2	Cytochrome bd-I ubiquinol oxidase subunit 2 (EC 1.10.3.14) (Cytochrome bd-I oxidase subunit II) (Cytochrome d ubiquinol oxidase subunit II)	0.700384	0.6183	Inner_membrane	1
CYT-O-UBIOX-CPLX	CYOA	P0ABJ1	Cytochrome bo(3) ubiquinol oxidase subunit 2 (Cytochrome b562-o complex subunit II) (Cytochrome o ubiquinol oxidase subunit 2) (Cytochrome o subunit 2) (Oxidase bo(3) subunit 2) (Ubiquinol oxidase chain B) (Ubiquinol oxidase polypeptide II) (Ubiquinol oxidase subunit 2)	0.273274	0.1902	Inner_membrane	1
CYT-O-UBIOX-CPLX	CYOB	P0ABI8	Cytochrome bo(3) ubiquinol oxidase subunit 1 (EC 1.10.3.10) (Cytochrome b562-o complex subunit I) (Cytochrome o ubiquinol oxidase subunit 1) (Cytochrome o subunit 1) (Oxidase bo(3) subunit 1) (Ubiquinol oxidase chain A) (Ubiquinol oxidase polypeptide I) (Ubiquinol oxidase subunit 1)	0.273274	0.1902	Inner_membrane	1
DIMESULFREDUCT-CPLX	DMSA	P18775	Dimethyl sulfoxide reductase DmsA (DMSO reductase) (DMSOR) (Me2SO reductase) (EC 1.8.5.3)	0.114411	0.0357	Periplasm	1
DIMESULFREDUCT-CPLX	DMSB	P18776	Anaerobic dimethyl sulfoxide reductase chain B (DMSO reductase iron-sulfur subunit)	0.114411	0.0357	Periplasm	1
DTDPRHAMSYNTHMULTI-CPLX	RFBC	P37745	dTDP-4-dehydrorhamnose 3,5-epimerase (EC 5.1.3.13) (Thymidine diphospho-4-keto-rhamnose 3,5-epimerase) (dTDP-4-keto-6-deoxyglucose 3,5-epimerase) (dTDP-6-deoxy-D-xylo-4-hexulose 3,5-epimerase) (dTDP-L-rhamnose synthase)	0.329785	0.2468	Cytosol	1
DTDPRHAMSYNTHMULTI-CPLX	RFBD	P37760	dTDP-4-dehydrorhamnose reductase (EC 1.1.1.133) (dTDP-4-keto-L-rhamnose reductase) (dTDP-6-deoxy-L-lyxo-4-hexulose reductase) (dTDP-6-deoxy-L-mannose dehydrogenase) (dTDP-L-rhamnose synthase)	0.329785	0.2468	Cytosol	1
ENTMULTI-CPLX	ENTB	P0ADI4	Enterobactin synthase component B (EC 6.3.2.14) (Enterobactin biosynthesis bifunctional protein EntB) (Enterochelin synthase B) [Includes: Isochorismatase (EC 3.3.2.1) (2,3-dihydro-2,3-dihydroxybenzoate synthase) (Isochorismate lyase); Aryl carrier protein (ArCP)]	0.109958	0.0333	Cytosol	1
ENTMULTI-CPLX	ENTF	P11454	Enterobactin synthase component F (EC 2.7.7.-) (Enterochelin synthase F) (Serine-activating enzyme) (Seryl-AMP ligase)	0.109958	0.0333	Cytosol	1
F-1-CPLX	ATPC	P0A6E6	ATP synthase epsilon chain (ATP synthase F1 sector epsilon subunit) (F-ATPase epsilon subunit)	0.197193	0.0037	Cytosol	1
F-1-CPLX	ATPH	P0ABA4	ATP synthase subunit delta (ATP synthase F(1) sector subunit delta) (F-type ATPase subunit delta) (F-ATPase subunit delta)	0.197193	0.0037	Cytosol	1
F-1-CPLX	ATPA	P0ABB0	ATP synthase subunit alpha (EC 3.6.3.14) (ATP synthase F1 sector subunit alpha) (F-ATPase subunit alpha)	0.197193	0.0037	Cytosol	1
F-1-CPLX	ATPG	P0ABA6	ATP synthase gamma chain (ATP synthase F1 sector gamma subunit) (F-ATPase gamma subunit)	0.197193	0.0037	Cytosol	1
F-1-CPLX	ATPD	P0ABB4	ATP synthase subunit beta (EC 3.6.3.14) (ATP synthase F1 sector subunit beta) (F-ATPase subunit beta)	0.197193	0.0037	Cytosol	1
F-O-CPLX	ATPE	P68699	ATP synthase subunit c (ATP synthase F(0) sector subunit c) (Dicyclohexylcarbodiimide-binding protein) (F-type ATPase subunit c) (F-ATPase subunit c) (Lipid-binding protein)	1.07974	0.8699	Inner_membrane	1
F-O-CPLX	ATPF	P0ABA0	ATP synthase subunit b (ATP synthase F(0) sector subunit b) (ATPase subunit I) (F-type ATPase subunit b) (F-ATPase subunit b)	1.07974	0.8699	Inner_membrane	1
F-O-CPLX	ATPB	P0AB98	ATP synthase subunit a (ATP synthase F0 sector subunit a) (F-ATPase subunit 6)	1.07974	0.8699	Inner_membrane	1
FAO-CPLX	FADB	P21177	Fatty acid oxidation complex subunit alpha [Includes: Enoyl-CoA hydratase/Delta(3)-cis-Delta(2)-trans-enoyl-CoA isomerase/3-hydroxybutyryl-CoA epimerase (EC 4.2.1.17) (EC 5.1.2.3) (EC 5.3.3.8); 3-hydroxyacyl-CoA dehydrogenase (EC 1.1.1.35)]	0.292115	0.2092	Cytosol	1
FAO-CPLX	FADA	P21151	3-ketoacyl-CoA thiolase FadA (EC 2.3.1.16) (Acetyl-CoA acyltransferase) (Beta-ketothiolase) (Fatty acid oxidation complex subunit beta)	0.292115	0.2092	Cytosol	1
FORMATEDEHYDROGN-CPLX	FDNH	P0AAJ3	Formate dehydrogenase, nitrate-inducible, iron-sulfur subunit (Anaerobic formate dehydrogenase iron-sulfur subunit) (Formate dehydrogenase-N subunit beta) (FDH-N subunit beta)	0.146724	0.0603	Inner_membrane	2
FORMATEDEHYDROGN-CPLX	FDNG	P24183	Formate dehydrogenase, nitrate-inducible, major subunit (EC 1.17.5.3) (Anaerobic formate dehydrogenase major subunit) (Formate dehydrogenase-N subunit alpha) (FDH-N subunit alpha)	0.146724	0.0603	Periplasm	2
FORMATEDEHYDROGO-CPLX	FDOH	P0AAJ5	Formate dehydrogenase-O iron-sulfur subunit (Aerobic formate dehydrogenase iron-sulfur subunit) (FDH-Z subunit beta) (Formate dehydrogenase-O subunit beta)	0.797288	0.6833	Cytosol	3
FORMATEDEHYDROGO-CPLX	FDOI	P0AEL0	Formate dehydrogenase, cytochrome b556(fdo) subunit (Aerobic formate dehydrogenase cytochrome b556 subunit) (FDH-Z subunit gamma) (Formate dehydrogenase-O subunit gamma)	0.797288	0.6833	Inner_membrane	3
FORMATEDEHYDROGO-CPLX	FDOG	P32176	Formate dehydrogenase-O major subunit (EC 1.17.1.9) (Aerobic formate dehydrogenase major subunit) (FDH-Z subunit alpha) (Formate dehydrogenase-O subunit alpha)	0.797288	0.6833	Periplasm	3
FORMHYDROG2-CPLX	HYBO	P69741	Hydrogenase-2 small chain (HYD2) (EC 1.12.99.6) (Membrane-bound hydrogenase 2 small subunit) (NiFe hydrogenase)	0.108582	0.0323	Periplasm	1
FORMHYDROG2-CPLX	HYBC	P0ACE0	Hydrogenase-2 large chain (HYD2) (EC 1.12.99.6) (Membrane-bound hydrogenase 2 large subunit) (NiFe hydrogenase)	0.108582	0.0323	Periplasm	1
FORMHYDROGI-CPLX	HYAB	P0ACD8	Hydrogenase-1 large chain (HYD1) (EC 1.12.99.6) (Membrane-bound hydrogenase 1 large subunit) (NiFe hydrogenase)	0.168607	0.079	Cytosol	2
FORMHYDROGI-CPLX	HYAA	P69739	Hydrogenase-1 small chain (HYD1) (EC 1.12.99.6) (Membrane-bound hydrogenase 1 small subunit) (NiFe hydrogenase)	0.168607	0.079	Inner_membrane	2
FUMARATE-REDUCTASE	FRDA	P00363	Fumarate reductase flavoprotein subunit (EC 1.3.5.4)	0.628397	0.4959	Cytosol	2
FUMARATE-REDUCTASE	FRDB	P0AC47	Fumarate reductase iron-sulfur subunit (EC 1.3.5.1)	0.628397	0.4959	Cytosol	2
FUMARATE-REDUCTASE	FRDC	P0A8Q0	Fumarate reductase subunit C (Fumarate reductase 15 kDa hydrophobic protein)	0.628397	0.4959	Inner_membrane	2
FUMARATE-REDUCTASE	FRDD	P0A8Q3	Fumarate reductase subunit D (Fumarate reductase 13 kDa hydrophobic protein)	0.628397	0.4959	Inner_membrane	2
GCVMULTI-CPLX	GCVP	P33195	Glycine dehydrogenase (decarboxylating) (EC 1.4.4.2) (Glycine cleavage system P-protein) (Glycine decarboxylase) (Glycine dehydrogenase (aminomethyl-transferring))	0.923277	0.7834	Cytosol	1
GCVMULTI-CPLX	GCVH	P0A6T9	Glycine cleavage system H protein	0.923277	0.7834	Cytosol	1
GCVMULTI-CPLX	GCVT	P27248	Aminomethyltransferase (EC 2.1.2.10) (Glycine cleavage system T protein)	0.923277	0.7834	Cytosol	1
GLUTAMATESYN-CPLX	GLTB	P09831	Glutamate synthase [NADPH] large chain (EC 1.4.1.13) (Glutamate synthase subunit alpha) (GLTS alpha chain) (NADPH-GOGAT)	0.263871	0.1802	Cytosol	1
GLUTAMATESYN-CPLX	GLTD	P09832	Glutamate synthase [NADPH] small chain (EC 1.4.1.13) (Glutamate synthase subunit beta) (GLTS beta chain) (NADPH-GOGAT)	0.263871	0.1802	Cytosol	1
GLUTAMATESYN-DIMER	GLTD	P09832	Glutamate synthase [NADPH] small chain (EC 1.4.1.13) (Glutamate synthase subunit beta) (GLTS beta chain) (NADPH-GOGAT)	0.263871	0.1802	Cytosol	1
GLUTAMATESYN-DIMER	GLTB	P09831	Glutamate synthase [NADPH] large chain (EC 1.4.1.13) (Glutamate synthase subunit alpha) (GLTS alpha chain) (NADPH-GOGAT)	0.263871	0.1802	Cytosol	1
GLUTAMIDOTRANS-CPLX	HISH	P60595	Imidazole glycerol phosphate synthase subunit HisH (EC 2.4.2.-) (IGP synthase glutamine amidotransferase subunit) (IGP synthase subunit HisH) (ImGP synthase subunit HisH) (IGPS subunit HisH)	0.112442	0.0345	Cytosol	1
GLUTAMIDOTRANS-CPLX	HISF	P60664	Imidazole glycerol phosphate synthase subunit HisF (EC 4.1.3.-) (IGP synthase cyclase subunit) (IGP synthase subunit HisF) (ImGP synthase subunit HisF) (IGPS subunit HisF)	0.112442	0.0345	Cytosol	1
GLYS-CPLX	GLYS	P00961	Glycine--tRNA ligase beta subunit (EC 6.1.1.14) (Glycyl-tRNA synthetase beta subunit) (GlyRS)	0.0784689	0.0146	Cytosol	1
GLYS-CPLX	GLYQ	P00960	Glycine--tRNA ligase alpha subunit (EC 6.1.1.14) (Glycyl-tRNA synthetase alpha subunit) (GlyRS)	0.0784689	0.0146	Cytosol	1
METNIQ-METHIONINE-ABC-CPLX	METN	P30750	Methionine import ATP-binding protein MetN (EC 3.6.3.-)	0.816163	0.6987	Cytosol	2
METNIQ-METHIONINE-ABC-CPLX	METI	P31547	D-methionine transport system permease protein MetI	0.816163	0.6987	Inner_membrane	2
METNIQ-METHIONINE-ABC-CPLX	METQ	P28635	D-methionine-binding lipoprotein MetQ	0.816163	0.6987	Inner_membrane	2
MUTHLS-CPLX	MUTL	P23367	DNA mismatch repair protein MutL	0.207304	0.1182	Cytosol	1
MUTHLS-CPLX	MUTS	P23909	DNA mismatch repair protein MutS	0.207304	0.1182	Cytosol	1
NADH-DHI-CPLX	NUOI	P0AFD6	NADH-quinone oxidoreductase subunit I (EC 1.6.5.11) (NADH dehydrogenase I subunit I) (NDH-1 subunit I) (NUO9)	0.6079	0.365	Cytosol	2
NADH-DHI-CPLX	NUOG	P33602	NADH-quinone oxidoreductase subunit G (EC 1.6.5.11) (NADH dehydrogenase I subunit G) (NDH-1 subunit G) (NUO7)	0.6079	0.365	Cytosol	2
NADH-DHI-CPLX	NUOF	P31979	NADH-quinone oxidoreductase subunit F (EC 1.6.5.11) (NADH dehydrogenase I subunit F) (NDH-1 subunit F) (NUO6)	0.6079	0.365	Cytosol	2
NADH-DHI-CPLX	NUOE	P0AFD1	NADH-quinone oxidoreductase subunit E (EC 1.6.5.11) (NADH dehydrogenase I subunit E) (NDH-1 subunit E) (NUO5)	0.6079	0.365	Cytosol	2
NADH-DHI-CPLX	NUOC	P33599	NADH-quinone oxidoreductase subunit C/D (EC 1.6.5.11) (NADH dehydrogenase I subunit C/D) (NDH-1 subunit C/D) (NUO3/NUO4)	0.6079	0.365	Cytosol	2
NADH-DHI-CPLX	NUOB	P0AFC7	NADH-quinone oxidoreductase subunit B (EC 1.6.5.11) (NADH dehydrogenase I subunit B) (NDH-1 subunit B) (NUO2)	0.6079	0.365	Cytosol	2
NADH-DHI-CPLX	NUOA	P0AFC3	NADH-quinone oxidoreductase subunit A (EC 1.6.5.11) (NADH dehydrogenase I subunit A) (NDH-1 subunit A) (NUO1)	0.6079	0.365	Inner_membrane	2
NADH-DHI-CPLX	NUOJ	P0AFE0	NADH-quinone oxidoreductase subunit J (EC 1.6.5.11) (NADH dehydrogenase I subunit J) (NDH-1 subunit J) (NUO10)	0.6079	0.365	Inner_membrane	2
NADH-DHI-CPLX	NUOK	P0AFE4	NADH-quinone oxidoreductase subunit K (EC 1.6.5.11) (NADH dehydrogenase I subunit K) (NDH-1 subunit K) (NUO11)	0.6079	0.365	Inner_membrane	2
NADH-DHI-CPLX	NUOL	P33607	NADH-quinone oxidoreductase subunit L (EC 1.6.5.11) (NADH dehydrogenase I subunit L) (NDH-1 subunit L) (NUO12)	0.6079	0.365	Inner_membrane	2
NADH-DHI-CPLX	NUON	P0AFF0	NADH-quinone oxidoreductase subunit N (EC 1.6.5.11) (NADH dehydrogenase I subunit N) (NDH-1 subunit N) (NUO14)	0.6079	0.365	Inner_membrane	2
NITRATREDUCTA-CPLX	NARG	P09152	Respiratory nitrate reductase 1 alpha chain (EC 1.7.5.1) (Nitrate reductase A subunit alpha) (Quinol-nitrate oxidoreductase subunit alpha)	0.220516	0.1333	Cytosol	1
NITRATREDUCTA-CPLX	NARH	P11349	Respiratory nitrate reductase 1 beta chain (EC 1.7.5.1) (Nitrate reductase A subunit beta) (Quinol-nitrate oxidoreductase subunit beta)	0.220516	0.1333	Cytosol	1
PABSYNMULTI-CPLX	PABB	P05041	Aminodeoxychorismate synthase component 1 (ADC synthase) (ADCS) (EC 2.6.1.85) (4-amino-4-deoxychorismate synthase component 1)	0.256204	0.1717	Cytosol	1
PABSYNMULTI-CPLX	PABC	P28305	Aminodeoxychorismate lyase (EC 4.1.3.38) (4-amino-4-deoxychorismate lyase) (ADC lyase) (ADCL)	0.256204	0.1717	Cytosol	1
PC00027	IHFA	P0A6X7	Integration host factor subunit alpha (IHF-alpha)	1.53928	0.9397	Cytosol	1
PC00027	IHFB	P0A6Y1	Integration host factor subunit beta (IHF-beta)	1.53928	0.9397	Cytosol	1
PHES-CPLX	PHES	P08312	Phenylalanine--tRNA ligase alpha subunit (EC 6.1.1.20) (Phenylalanyl-tRNA synthetase alpha subunit) (PheRS)	0.0263205	0.0002	Cytosol	1
PHES-CPLX	PHET	P07395	Phenylalanine--tRNA ligase beta subunit (EC 6.1.1.20) (Phenylalanyl-tRNA synthetase beta subunit) (PheRS)	0.0263205	0.0002	Cytosol	1
PYRNUTRANSHYDROGEN-CPLX	PNTB	P0AB67	NAD(P) transhydrogenase subunit beta (EC 1.6.1.2) (Nicotinamide nucleotide transhydrogenase subunit beta) (Pyridine nucleotide transhydrogenase subunit beta)	0.0597695	0.0069	Inner_membrane	1
PYRNUTRANSHYDROGEN-CPLX	PNTA	P07001	NAD(P) transhydrogenase subunit alpha (EC 1.6.1.2) (Nicotinamide nucleotide transhydrogenase subunit alpha) (Pyridine nucleotide transhydrogenase subunit alpha)	0.0597695	0.0069	Inner_membrane	1
PYRUVATEDEH-CPLX	ACEE	P0AFG8	Pyruvate dehydrogenase E1 component (PDH E1 component) (EC 1.2.4.1)	0.0705053	0.0111	Cytosol	1
PYRUVATEDEH-CPLX	ACEF	P06959	Dihydrolipoyllysine-residue acetyltransferase component of pyruvate dehydrogenase complex (EC 2.3.1.12) (Dihydrolipoamide acetyltransferase component of pyruvate dehydrogenase complex) (E2)	0.0705053	0.0111	Cytosol	1
RECBCD	RECC	P07648	RecBCD enzyme subunit RecC (EC 3.1.11.5) (Exodeoxyribonuclease V 125 kDa polypeptide) (Exodeoxyribonuclease V gamma chain) (Exonuclease V subunit RecC) (ExoV subunit RecC)	0.0705835	0.0112	Cytosol	1
RECBCD	RECB	P08394	RecBCD enzyme subunit RecB (EC 3.1.11.5) (Exodeoxyribonuclease V 135 kDa polypeptide) (Exodeoxyribonuclease V beta chain) (Exonuclease V subunit RecB) (ExoV subunit RecB) (Helicase/nuclease RecBCD subunit RecB)	0.0705835	0.0112	Cytosol	1
RIBONUCLEOSIDE-DIP-REDUCTI-CPLX	NRDA	P00452	Ribonucleoside-diphosphate reductase 1 subunit alpha (EC 1.17.4.1) (Protein B1) (Ribonucleoside-diphosphate reductase 1 R1 subunit) (Ribonucleotide reductase 1)	1.90405	0.9757	Cytosol	1
RIBONUCLEOSIDE-DIP-REDUCTI-CPLX	NRDB	P69924	Ribonucleoside-diphosphate reductase 1 subunit beta (EC 1.17.4.1) (Protein B2) (Protein R2) (Ribonucleotide reductase 1)	1.90405	0.9757	Cytosol	1
RNAP32-CPLX	RPOB	P0A8V2	DNA-directed RNA polymerase subunit beta (RNAP subunit beta) (EC 2.7.7.6) (RNA polymerase subunit beta) (Transcriptase subunit beta)	0.0511519	0	Cytosol	1
RNAP32-CPLX	RPOC	P0A8T7	DNA-directed RNA polymerase subunit beta' (RNAP subunit beta') (EC 2.7.7.6) (RNA polymerase subunit beta') (Transcriptase subunit beta')	0.0511519	0	Cytosol	1
RNAP32-CPLX	RPOA	P0A7Z4	DNA-directed RNA polymerase subunit alpha (RNAP subunit alpha) (EC 2.7.7.6) (RNA polymerase subunit alpha) (Transcriptase subunit alpha)	0.0511519	0	Cytosol	1
RNAP54-CPLX	RPOB	P0A8V2	DNA-directed RNA polymerase subunit beta (RNAP subunit beta) (EC 2.7.7.6) (RNA polymerase subunit beta) (Transcriptase subunit beta)	0.422355	0.2064	Cytosol	1
RNAP54-CPLX	RPOC	P0A8T7	DNA-directed RNA polymerase subunit beta' (RNAP subunit beta') (EC 2.7.7.6) (RNA polymerase subunit beta') (Transcriptase subunit beta')	0.422355	0.2064	Cytosol	1
RNAP54-CPLX	RPOA	P0A7Z4	DNA-directed RNA polymerase subunit alpha (RNAP subunit alpha) (EC 2.7.7.6) (RNA polymerase subunit alpha) (Transcriptase subunit alpha)	0.422355	0.2064	Cytosol	1
RNAP54-CPLX	RPON	P24255	RNA polymerase sigma-54 factor	0.422355	0.2064	Cytosol	1
RNAP70-CPLX	RPOB	P0A8V2	DNA-directed RNA polymerase subunit beta (RNAP subunit beta) (EC 2.7.7.6) (RNA polymerase subunit beta) (Transcriptase subunit beta)	0.342076	0.1086	Cytosol	1
RNAP70-CPLX	RPOC	P0A8T7	DNA-directed RNA polymerase subunit beta' (RNAP subunit beta') (EC 2.7.7.6) (RNA polymerase subunit beta') (Transcriptase subunit beta')	0.342076	0.1086	Cytosol	1
RNAP70-CPLX	RPOA	P0A7Z4	DNA-directed RNA polymerase subunit alpha (RNAP subunit alpha) (EC 2.7.7.6) (RNA polymerase subunit alpha) (Transcriptase subunit alpha)	0.342076	0.1086	Cytosol	1
RNAP70-CPLX	RPOD	P00579	RNA polymerase sigma factor RpoD (Sigma-70)	0.342076	0.1086	Cytosol	1
RNAPE-CPLX	RPOB	P0A8V2	DNA-directed RNA polymerase subunit beta (RNAP subunit beta) (EC 2.7.7.6) (RNA polymerase subunit beta) (Transcriptase subunit beta)	0.0699149	0	Cytosol	1
RNAPE-CPLX	RPOC	P0A8T7	DNA-directed RNA polymerase subunit beta' (RNAP subunit beta') (EC 2.7.7.6) (RNA polymerase subunit beta') (Transcriptase subunit beta')	0.0699149	0	Cytosol	1
RNAPE-CPLX	RPOA	P0A7Z4	DNA-directed RNA polymerase subunit alpha (RNAP subunit alpha) (EC 2.7.7.6) (RNA polymerase subunit alpha) (Transcriptase subunit alpha)	0.0699149	0	Cytosol	1
RNAPE-CPLX	RPOE	P0AGB6	ECF RNA polymerase sigma-E factor (RNA polymerase sigma-E factor) (Sigma-24)	0.0699149	0	Cytosol	1
RNAPS-CPLX	RPOB	P0A8V2	DNA-directed RNA polymerase subunit beta (RNAP subunit beta) (EC 2.7.7.6) (RNA polymerase subunit beta) (Transcriptase subunit beta)	0.0511519	0	Cytosol	1
RNAPS-CPLX	RPOC	P0A8T7	DNA-directed RNA polymerase subunit beta' (RNAP subunit beta') (EC 2.7.7.6) (RNA polymerase subunit beta') (Transcriptase subunit beta')	0.0511519	0	Cytosol	1
RNAPS-CPLX	RPOA	P0A7Z4	DNA-directed RNA polymerase subunit alpha (RNAP subunit alpha) (EC 2.7.7.6) (RNA polymerase subunit alpha) (Transcriptase subunit alpha)	0.0511519	0	Cytosol	1
RUVABC-CPLX	RUVC	P0A814	Crossover junction endodeoxyribonuclease RuvC (EC 3.1.22.4) (Holliday junction nuclease RuvC) (Holliday junction resolvase RuvC)	0.7595	0.6494	Cytosol	1
RUVABC-CPLX	RUVB	P0A812	Holliday junction ATP-dependent DNA helicase RuvB (EC 3.6.4.12)	0.7595	0.6494	Cytosol	1
RUVABC-CPLX	RUVA	P0A809	Holliday junction ATP-dependent DNA helicase RuvA (EC 3.6.4.12)	0.7595	0.6494	Cytosol	1
SEC-SECRETION-CPLX	SECD	P0AG90	Protein translocase subunit SecD (Sec translocon accessory complex subunit SecD)	0.723324	0.6235	Inner_membrane	1
SEC-SECRETION-CPLX	SECF	P0AG93	Protein translocase subunit SecF (Sec translocon accessory complex subunit SecF)	0.723324	0.6235	Inner_membrane	1
SEC-SECRETION-CPLX	YAJC	P0ADZ7	Sec translocon accessory complex subunit YajC	0.723324	0.6235	Inner_membrane	1
SEC-SECRETION-CPLX	YIDC	P25714	Membrane protein insertase YidC (Foldase YidC) (Inner membrane protein YidC) (Membrane integrase YidC) (Oxa1Ec)	0.723324	0.6235	Inner_membrane	1
SEC-SECRETION-CPLX	SECY	P0AGA2	Protein translocase subunit SecY	0.723324	0.6235	Inner_membrane	1
SEC-SECRETION-CPLX	SECG	P0AG99	Protein-export membrane protein SecG (P12) (Preprotein translocase band 1 subunit)	0.723324	0.6235	Inner_membrane	1
SEC-SECRETION-CPLX	SECE	P0AG96	Protein translocase subunit SecE	0.723324	0.6235	Inner_membrane	1
SECD-SECF-YAJC-YIDC-CPLX	YIDC	P25714	Membrane protein insertase YidC (Foldase YidC) (Inner membrane protein YidC) (Membrane integrase YidC) (Oxa1Ec)	0.48369	0.2845	Inner_membrane	1
SECD-SECF-YAJC-YIDC-CPLX	YAJC	P0ADZ7	Sec translocon accessory complex subunit YajC	0.48369	0.2845	Inner_membrane	1
SECD-SECF-YAJC-YIDC-CPLX	SECF	P0AG93	Protein translocase subunit SecF (Sec translocon accessory complex subunit SecF)	0.48369	0.2845	Inner_membrane	1
SECD-SECF-YAJC-YIDC-CPLX	SECD	P0AG90	Protein translocase subunit SecD (Sec translocon accessory complex subunit SecD)	0.48369	0.2845	Inner_membrane	1
SECE-G-Y-CPLX	SECE	P0AG96	Protein translocase subunit SecE	0.780241	0.6683	Inner_membrane	1
SECE-G-Y-CPLX	SECG	P0AG99	Protein-export membrane protein SecG (P12) (Preprotein translocase band 1 subunit)	0.780241	0.6683	Inner_membrane	1
SECE-G-Y-CPLX	SECY	P0AGA2	Protein translocase subunit SecY	0.780241	0.6683	Inner_membrane	1
SUCC-DEHASE	SDHA	P0AC41	Succinate dehydrogenase flavoprotein subunit (EC 1.3.5.1)	0.673011	0.5579	Cytosol	2
SUCC-DEHASE	SDHB	P07014	Succinate dehydrogenase iron-sulfur subunit (EC 1.3.5.1)	0.673011	0.5579	Cytosol	2
SUCC-DEHASE	SDHD	P0AC44	Succinate dehydrogenase hydrophobic membrane anchor subunit	0.673011	0.5579	Inner_membrane	2
SUCCCOASYN	SUCD	P0AGE9	Succinate--CoA ligase [ADP-forming] subunit alpha (EC 6.2.1.5) (Succinyl-CoA synthetase subunit alpha) (SCS-alpha)	0.0508274	0.0043	Cytosol	1
SUCCCOASYN	SUCC	P0A836	Succinate--CoA ligase [ADP-forming] subunit beta (EC 6.2.1.5) (Succinyl-CoA synthetase subunit beta) (SCS-beta)	0.0508274	0.0043	Cytosol	1
TATABCE-CPLX	TATB	P69425	Sec-independent protein translocase protein TatB	0.833672	0.7149	Inner_membrane	1
TATABCE-CPLX	TATE	P0A843	Sec-independent protein translocase protein TatE	0.833672	0.7149	Inner_membrane	1
TATABCE-CPLX	TATA	P69428	Sec-independent protein translocase protein TatA	0.833672	0.7149	Inner_membrane	1
TRANS-200-CPLX	MACA	P75830	Macrolide export protein MacA	2.3719	0.9914	Cytosol	2
TRANS-200-CPLX	TOLC	P02930	Outer membrane protein TolC (Multidrug efflux pump subunit TolC) (Outer membrane factor TolC)	2.3719	0.9914	Outer_membrane	2
TRANS-CPLX-201	ACRA	P0AE06	Multidrug efflux pump subunit AcrA (AcrAB-TolC multidrug efflux pump subunit AcrA) (Acridine resistance protein A)	1.32762	0.9422	Inner_membrane	2
TRANS-CPLX-201	ACRB	P31224	Multidrug efflux pump subunit AcrB (AcrAB-TolC multidrug efflux pump subunit AcrB) (Acridine resistance protein B)	1.32762	0.9422	Inner_membrane	2
TRANS-CPLX-201	TOLC	P02930	Outer membrane protein TolC (Multidrug efflux pump subunit TolC) (Outer membrane factor TolC)	1.32762	0.9422	Outer_membrane	2
TRANS-CPLX-202	TOLC	P02930	Outer membrane protein TolC (Multidrug efflux pump subunit TolC) (Outer membrane factor TolC)	2.3294	0.9903	Outer_membrane	2
TRANS-CPLX-202	MDTA	P76397	Multidrug resistance protein MdtA (Multidrug transporter MdtA)	2.3294	0.9903	Periplasm	2
TRANS-CPLX-204	MDTF	P37637	Multidrug resistance protein MdtF	1.47896	0.9652	Inner_membrane	2
TRANS-CPLX-204	TOLC	P02930	Outer membrane protein TolC (Multidrug efflux pump subunit TolC) (Outer membrane factor TolC)	1.47896	0.9652	Outer_membrane	2
TRANS-CPLX-204	MDTE	P37636	Multidrug resistance protein MdtE	1.47896	0.9652	Outer_membrane	2
TRYPSYN	TRPA	P0A877	Tryptophan synthase alpha chain (EC 4.2.1.20)	0.577449	0.5177	Cytosol	1
TRYPSYN	TRPB	P0A879	Tryptophan synthase beta chain (EC 4.2.1.20)	0.577449	0.5177	Cytosol	1
UVRABC-CPLX	UVRB	P0A8F8	UvrABC system protein B (Protein UvrB) (Excinuclease ABC subunit B)	0.738458	0.6276	Cytosol	1
UVRABC-CPLX	UVRC	P0A8G0	UvrABC system protein C (Protein UvrC) (Excinuclease ABC subunit C)	0.738458	0.6276	Cytosol	1
UVRABC-CPLX	UVRA	P0A698	UvrABC system protein A (UvrA protein) (Excinuclease ABC subunit A)	0.738458	0.6276	Cytosol	1

## Sheet: Results_Hsapiens
id	Protein_ID	Uniprot_id	description	Eavg	p-value
ubiquitin ligase ERAD-L complex	ERLEC1	Q96DZ1	Endoplasmic reticulum lectin 1 OS=Homo sapiens GN=ERLEC1 PE=1 SV=1	0.105305	0.0048
ubiquitin ligase ERAD-L complex	SEL1L	Q9UBV2	Protein sel-1 homolog 1 OS=Homo sapiens GN=SEL1L PE=1 SV=3	0.105305	0.0048
ubiquitin ligase ERAD-L complex	SYVN1	Q86TM6|Q86TM6-2|Q86TM6-3	E3 ubiquitin-protein ligase synoviolin OS=Homo sapiens GN=SYVN1 PE=1 SV=2|Isoform 2 of E3 ubiquitin-protein ligase synoviolin OS=Homo sapiens GN=SYVN1|Isoform 3 of E3 ubiquitin-protein ligase synoviolin OS=Homo sapiens GN=SYVN1	0.105305	0.0048
telomerase	DKC1	O60832	H/ACA ribonucleoprotein complex subunit 4 OS=Homo sapiens GN=DKC1 PE=1 SV=3	0.533042	0.8789
telomerase	HNRNPC	B2R5W2|P07910|P07910-2	Heterogeneous nuclear ribonucleoproteins C1/C2 OS=Homo sapiens GN=HNRNPC PE=1 SV=1|Heterogeneous nuclear ribonucleoproteins C1/C2 OS=Homo sapiens GN=HNRNPC PE=1 SV=4|Isoform C1 of Heterogeneous nuclear ribonucleoproteins C1/C2 OS=Homo sapiens GN=HNRNPC	0.533042	0.8789
telomerase	HNRNPU	Q00839|Q00839-2	Heterogeneous nuclear ribonucleoprotein U OS=Homo sapiens GN=HNRNPU PE=1 SV=6|Isoform Short of Heterogeneous nuclear ribonucleoprotein U OS=Homo sapiens GN=HNRNPU	0.533042	0.8789
telomerase	SNRPD3	P62318|P62318-2	Small nuclear ribonucleoprotein Sm D3 OS=Homo sapiens GN=SNRPD3 PE=1 SV=1|Isoform 2 of Small nuclear ribonucleoprotein Sm D3 OS=Homo sapiens GN=SNRPD3	0.533042	0.8789
smc5p-Smc6p complex	MAGED1	Q9Y5V3|Q9Y5V3-2	Melanoma-associated antigen D1 OS=Homo sapiens GN=MAGED1 PE=1 SV=3|Isoform 2 of Melanoma-associated antigen D1 OS=Homo sapiens GN=MAGED1	0.274684	0.2161
smc5p-Smc6p complex	MRPL45	A0A087X2D5|Q9BRJ2	39S ribosomal protein L45, mitochondrial OS=Homo sapiens GN=MRPL45 PE=1 SV=1|39S ribosomal protein L45, mitochondrial OS=Homo sapiens GN=MRPL45 PE=1 SV=2	0.274684	0.2161
smc5p-Smc6p complex	SMC5	Q8IY18	Structural maintenance of chromosomes protein 5 OS=Homo sapiens GN=SMC5 PE=1 SV=2	0.274684	0.2161
smc5p-Smc6p complex	SMC6	C9JMN1|Q96SB8|Q96SB8-2	Structural maintenance of chromosomes protein 6 (Fragment) OS=Homo sapiens GN=SMC6 PE=1 SV=1|Structural maintenance of chromosomes protein 6 OS=Homo sapiens GN=SMC6 PE=1 SV=2|Isoform 2 of Structural maintenance of chromosomes protein 6 OS=Homo sapiens GN=SMC6	0.274684	0.2161
signal peptidase complex	SEC11A	H0YNG3|P67812|P67812-3|P67812-4	Signal peptidase complex catalytic subunit SEC11 OS=Homo sapiens GN=SEC11A PE=1 SV=1|Signal peptidase complex catalytic subunit SEC11A OS=Homo sapiens GN=SEC11A PE=1 SV=1|Isoform 3 of Signal peptidase complex catalytic subunit SEC11A OS=Homo sapiens GN=SEC11A|Isoform 4 of Signal peptidase complex catalytic subunit SEC11A OS=Homo sapiens GN=SEC11A	0.574971	0.8172
signal peptidase complex	SPCS2	A0A087WUC6|E9PI68|Q15005	Signal peptidase complex subunit 2 OS=Homo sapiens GN=SPCS2 PE=1 SV=1|Signal peptidase complex subunit 2 OS=Homo sapiens GN=SPCS2 PE=1 SV=1|Signal peptidase complex subunit 2 OS=Homo sapiens GN=SPCS2 PE=1 SV=3	0.574971	0.8172
retromer complex	SNX1	Q13596|Q13596-3	Sorting nexin-1 OS=Homo sapiens GN=SNX1 PE=1 SV=3|Isoform 3 of Sorting nexin-1 OS=Homo sapiens GN=SNX1	0.238485	0.046
retromer complex	SNX2	O60749	Sorting nexin-2 OS=Homo sapiens GN=SNX2 PE=1 SV=2	0.238485	0.046
retromer complex	SNX6	A0A0A0MRI2|Q9UNH7	Sorting nexin 6, isoform CRA_b OS=Homo sapiens GN=SNX6 PE=1 SV=1|Sorting nexin-6 OS=Homo sapiens GN=SNX6 PE=1 SV=1	0.238485	0.046
retromer complex	VPS26A	O75436	Vacuolar protein sorting-associated protein 26A OS=Homo sapiens GN=VPS26A PE=1 SV=2	0.238485	0.046
retromer complex	VPS26B	Q4G0F5	Vacuolar protein sorting-associated protein 26B OS=Homo sapiens GN=VPS26B PE=1 SV=2	0.238485	0.046
retromer complex	VPS29	F8VXU5|Q9UBQ0|Q9UBQ0-2	Vacuolar protein sorting-associated protein 29 OS=Homo sapiens GN=VPS29 PE=1 SV=1|Vacuolar protein sorting-associated protein 29 OS=Homo sapiens GN=VPS29 PE=1 SV=1|Isoform 2 of Vacuolar protein sorting-associated protein 29 OS=Homo sapiens GN=VPS29	0.238485	0.046
retromer complex	VPS35	Q96QK1	Vacuolar protein sorting-associated protein 35 OS=Homo sapiens GN=VPS35 PE=1 SV=2	0.238485	0.046
protein phosphatase type 2A complex (Rts1p)	PPP2CA	P67775	Serine/threonine-protein phosphatase 2A catalytic subunit alpha isoform OS=Homo sapiens GN=PPP2CA PE=1 SV=1	0.524132	0.825
protein phosphatase type 2A complex (Rts1p)	PPP2R1A	P30153	Serine/threonine-protein phosphatase 2A 65 kDa regulatory subunit A alpha isoform OS=Homo sapiens GN=PPP2R1A PE=1 SV=4	0.524132	0.825
protein phosphatase type 2A complex (Rts1p)	PPP2R5D	E9PFR3|Q14738	Serine/threonine-protein phosphatase 2A 56 kDa regulatory subunit delta isoform OS=Homo sapiens GN=PPP2R5D PE=1 SV=1|Serine/threonine-protein phosphatase 2A 56 kDa regulatory subunit delta isoform OS=Homo sapiens GN=PPP2R5D PE=1 SV=1	0.524132	0.825
pRb2/p130-multimolecular complex (DNMT1	DNMT1	P26358-2	Isoform 2 of DNA (cytosine-5)-methyltransferase 1 OS=Homo sapiens GN=DNMT1	0.316645	0.3895
pRb2/p130-multimolecular complex (DNMT1	E2F4	Q16254	Transcription factor E2F4 OS=Homo sapiens GN=E2F4 PE=1 SV=2	0.316645	0.3895
pRb2/p130-multimolecular complex (DNMT1	HDAC1	Q13547	Histone deacetylase 1 OS=Homo sapiens GN=HDAC1 PE=1 SV=1	0.316645	0.3895
p97/VCP-VIMP-DERL1-DERL2-HRD1-SEL1L complex	SEL1L	Q9UBV2	Protein sel-1 homolog 1 OS=Homo sapiens GN=SEL1L PE=1 SV=3	0.48819	0.7649
p97/VCP-VIMP-DERL1-DERL2-HRD1-SEL1L complex	SYVN1	Q86TM6|Q86TM6-2|Q86TM6-3	E3 ubiquitin-protein ligase synoviolin OS=Homo sapiens GN=SYVN1 PE=1 SV=2|Isoform 2 of E3 ubiquitin-protein ligase synoviolin OS=Homo sapiens GN=SYVN1|Isoform 3 of E3 ubiquitin-protein ligase synoviolin OS=Homo sapiens GN=SYVN1	0.48819	0.7649
p97/VCP-VIMP-DERL1-DERL2-HRD1-SEL1L complex	VCP	P55072	Transitional endoplasmic reticulum ATPase OS=Homo sapiens GN=VCP PE=1 SV=4	0.48819	0.7649
p27-cyclinE-Cdk2 - Ubiquitin E3 ligase (SKP1A	CDK2	G3V5T9|P24941|P24941-2	Cyclin-dependent kinase 2 OS=Homo sapiens GN=CDK2 PE=1 SV=1|Cyclin-dependent kinase 2 OS=Homo sapiens GN=CDK2 PE=1 SV=2|Isoform 2 of Cyclin-dependent kinase 2 OS=Homo sapiens GN=CDK2	0.300154	0.3482
p27-cyclinE-Cdk2 - Ubiquitin E3 ligase (SKP1A	CUL1	Q13616	Cullin-1 OS=Homo sapiens GN=CUL1 PE=1 SV=2	0.300154	0.3482
p27-cyclinE-Cdk2 - Ubiquitin E3 ligase (SKP1A	SKP1	E5RJR5|P63208	S-phase kinase-associated protein 1 OS=Homo sapiens GN=SKP1 PE=1 SV=1|S-phase kinase-associated protein 1 OS=Homo sapiens GN=SKP1 PE=1 SV=2	0.300154	0.3482
oligosaccharyl transferase complex	DDOST	A0A0C4DGS1|P39656|P39656-3	Dolichyl-diphosphooligosaccharide--protein glycosyltransferase 48 kDa subunit OS=Homo sapiens GN=DDOST PE=1 SV=1|Dolichyl-diphosphooligosaccharide--protein glycosyltransferase 48 kDa subunit OS=Homo sapiens GN=DDOST PE=1 SV=4|Isoform 3 of Dolichyl-diphosphooligosaccharide--protein glycosyltransferase 48 kDa subunit OS=Homo sapiens GN=DDOST	0.150209	0.0017
oligosaccharyl transferase complex	MAGT1	A0A087WU53|Q9H0U3	Magnesium transporter protein 1 OS=Homo sapiens GN=MAGT1 PE=1 SV=1|Magnesium transporter protein 1 OS=Homo sapiens GN=MAGT1 PE=1 SV=1	0.150209	0.0017
oligosaccharyl transferase complex	RPN1	P04843	Dolichyl-diphosphooligosaccharide--protein glycosyltransferase subunit 1 OS=Homo sapiens GN=RPN1 PE=1 SV=1	0.150209	0.0017
oligosaccharyl transferase complex	RPN2	P04844|P04844-2	Dolichyl-diphosphooligosaccharide--protein glycosyltransferase subunit 2 OS=Homo sapiens GN=RPN2 PE=1 SV=3|Isoform 2 of Dolichyl-diphosphooligosaccharide--protein glycosyltransferase subunit 2 OS=Homo sapiens GN=RPN2	0.150209	0.0017
oligosaccharyl transferase complex	STT3A	P46977	Dolichyl-diphosphooligosaccharide--protein glycosyltransferase subunit STT3A OS=Homo sapiens GN=STT3A PE=1 SV=2	0.150209	0.0017
oligosaccharyl transferase complex	STT3B	Q8TCJ2	Dolichyl-diphosphooligosaccharide--protein glycosyltransferase subunit STT3B OS=Homo sapiens GN=STT3B PE=1 SV=1	0.150209	0.0017
nucleolar ribonuclease P complex	POP1	Q99575	Ribonucleases P/MRP protein subunit POP1 OS=Homo sapiens GN=POP1 PE=1 SV=2	0.275203	0.3809
nucleolar ribonuclease P complex	RPP30	P78346|P78346-2	Ribonuclease P protein subunit p30 OS=Homo sapiens GN=RPP30 PE=1 SV=1|Isoform 2 of Ribonuclease P protein subunit p30 OS=Homo sapiens GN=RPP30	0.275203	0.3809
nuclear ubiquitin ligase complex	CUL1	Q13616	Cullin-1 OS=Homo sapiens GN=CUL1 PE=1 SV=2	0.32776	0.4185
nuclear ubiquitin ligase complex	CUL2	A0A0A0MTN0|Q13617|Q13617-2	Cullin-2 OS=Homo sapiens GN=CUL2 PE=1 SV=1|Cullin-2 OS=Homo sapiens GN=CUL2 PE=1 SV=2|Isoform 2 of Cullin-2 OS=Homo sapiens GN=CUL2	0.32776	0.4185
nuclear ubiquitin ligase complex	SKP1	E5RJR5|P63208	S-phase kinase-associated protein 1 OS=Homo sapiens GN=SKP1 PE=1 SV=1|S-phase kinase-associated protein 1 OS=Homo sapiens GN=SKP1 PE=1 SV=2	0.32776	0.4185
nuclear condensin complex	NCAPD2	Q15021	Condensin complex subunit 1 OS=Homo sapiens GN=NCAPD2 PE=1 SV=3	0.117555	0.0006
nuclear condensin complex	NCAPG	Q9BPX3	Condensin complex subunit 3 OS=Homo sapiens GN=NCAPG PE=1 SV=1	0.117555	0.0006
nuclear condensin complex	NCAPH	E9PHA2|Q15003	Condensin complex subunit 2 OS=Homo sapiens GN=NCAPH PE=1 SV=1|Condensin complex subunit 2 OS=Homo sapiens GN=NCAPH PE=1 SV=3	0.117555	0.0006
nuclear condensin complex	SMC2	O95347	Structural maintenance of chromosomes protein 2 OS=Homo sapiens GN=SMC2 PE=1 SV=2	0.117555	0.0006
nuclear condensin complex	SMC4	E9PD53|Q9NTJ3	Structural maintenance of chromosomes protein OS=Homo sapiens GN=SMC4 PE=1 SV=1|Structural maintenance of chromosomes protein 4 OS=Homo sapiens GN=SMC4 PE=1 SV=2	0.117555	0.0006
nascent polypeptide-associated complex	BTF3	P20290|P20290-2	Transcription factor BTF3 OS=Homo sapiens GN=BTF3 PE=1 SV=1|Isoform 2 of Transcription factor BTF3 OS=Homo sapiens GN=BTF3	0.412196	0.6182
nascent polypeptide-associated complex	BTF3L4	E9PL10|Q96K17	Transcription factor BTF3 OS=Homo sapiens GN=BTF3L4 PE=1 SV=1|Transcription factor BTF3 homolog 4 OS=Homo sapiens GN=BTF3L4 PE=1 SV=1	0.412196	0.6182
nascent polypeptide-associated complex	NACA	E9PAV3-2	Isoform 2 of Nascent polypeptide-associated complex subunit alpha, muscle-specific form OS=Homo sapiens GN=NACA	0.412196	0.6182
multi-tRNAsynthase complex	AIMP1	Q12904	Aminoacyl tRNA synthase complex-interacting multifunctional protein 1 OS=Homo sapiens GN=AIMP1 PE=1 SV=2	0.13948	0
multi-tRNAsynthase complex	AIMP2	Q13155	Aminoacyl tRNA synthase complex-interacting multifunctional protein 2 OS=Homo sapiens GN=AIMP2 PE=1 SV=2	0.13948	0
multi-tRNAsynthase complex	DARS	P14868	Aspartate--tRNA ligase, cytoplasmic OS=Homo sapiens GN=DARS PE=1 SV=2	0.13948	0
multi-tRNAsynthase complex	EPRS	P07814	Bifunctional glutamate/proline--tRNA ligase OS=Homo sapiens GN=EPRS PE=1 SV=5	0.13948	0
multi-tRNAsynthase complex	IARS	P41252	Isoleucine--tRNA ligase, cytoplasmic OS=Homo sapiens GN=IARS PE=1 SV=2	0.13948	0
multi-tRNAsynthase complex	KARS	Q15046	Lysine--tRNA ligase OS=Homo sapiens GN=KARS PE=1 SV=3	0.13948	0
multi-tRNAsynthase complex	LARS	Q9P2J5	Leucine--tRNA ligase, cytoplasmic OS=Homo sapiens GN=LARS PE=1 SV=2	0.13948	0
multi-tRNAsynthase complex	MARS	P56192	Methionine--tRNA ligase, cytoplasmic OS=Homo sapiens GN=MARS PE=1 SV=2	0.13948	0
multi-tRNAsynthase complex	QARS	P47897	Glutamine--tRNA ligase OS=Homo sapiens GN=QARS PE=1 SV=1	0.13948	0
multi-tRNAsynthase complex	RARS	P54136	Arginine--tRNA ligase, cytoplasmic OS=Homo sapiens GN=RARS PE=1 SV=2	0.13948	0
multi-eIF complex	EIF2S1	P05198	Eukaryotic translation initiation factor 2 subunit 1 OS=Homo sapiens GN=EIF2S1 PE=1 SV=3	0.355826	0.4382
multi-eIF complex	EIF2S2	P20042	Eukaryotic translation initiation factor 2 subunit 2 OS=Homo sapiens GN=EIF2S2 PE=1 SV=2	0.355826	0.4382
multi-eIF complex	EIF3B	P55884|P55884-2	Eukaryotic translation initiation factor 3 subunit B OS=Homo sapiens GN=EIF3B PE=1 SV=3|Isoform 2 of Eukaryotic translation initiation factor 3 subunit B OS=Homo sapiens GN=EIF3B	0.355826	0.4382
multi-eIF complex	EIF3I	Q13347	Eukaryotic translation initiation factor 3 subunit I OS=Homo sapiens GN=EIF3I PE=1 SV=1	0.355826	0.4382
multi-eIF complex	EIF5	P55010	Eukaryotic translation initiation factor 5 OS=Homo sapiens GN=EIF5 PE=1 SV=2	0.355826	0.4382
mitotic checkpoint complex	BUB1	O43683|O43683-2|O43683-3	Mitotic checkpoint serine/threonine-protein kinase BUB1 OS=Homo sapiens GN=BUB1 PE=1 SV=1|Isoform 2 of Mitotic checkpoint serine/threonine-protein kinase BUB1 OS=Homo sapiens GN=BUB1|Isoform 3 of Mitotic checkpoint serine/threonine-protein kinase BUB1 OS=Homo sapiens GN=BUB1	0.316332	0.3357
mitotic checkpoint complex	BUB1B	O60566|O60566-3	Mitotic checkpoint serine/threonine-protein kinase BUB1 beta OS=Homo sapiens GN=BUB1B PE=1 SV=3|Isoform 3 of Mitotic checkpoint serine/threonine-protein kinase BUB1 beta OS=Homo sapiens GN=BUB1B	0.316332	0.3357
mitotic checkpoint complex	BUB3	O43684|O43684-2	Mitotic checkpoint protein BUB3 OS=Homo sapiens GN=BUB3 PE=1 SV=1|Isoform 2 of Mitotic checkpoint protein BUB3 OS=Homo sapiens GN=BUB3	0.316332	0.3357
mitotic checkpoint complex	CDC20	Q12834	Cell division cycle protein 20 homolog OS=Homo sapiens GN=CDC20 PE=1 SV=2	0.316332	0.3357
mitochondrial ribosomal small subunit	AUH	Q13825	Methylglutaconyl-CoA hydratase, mitochondrial OS=Homo sapiens GN=AUH PE=1 SV=1	0.234025	0.0161
mitochondrial ribosomal small subunit	DAP3	P51398|P51398-2|P51398-3	28S ribosomal protein S29, mitochondrial OS=Homo sapiens GN=DAP3 PE=1 SV=1|Isoform 2 of 28S ribosomal protein S29, mitochondrial OS=Homo sapiens GN=DAP3|Isoform 3 of 28S ribosomal protein S29, mitochondrial OS=Homo sapiens GN=DAP3	0.234025	0.0161
mitochondrial ribosomal small subunit	MRPS15	P82914	28S ribosomal protein S15, mitochondrial OS=Homo sapiens GN=MRPS15 PE=1 SV=1	0.234025	0.0161
mitochondrial ribosomal small subunit	MRPS2	Q9Y399	28S ribosomal protein S2, mitochondrial OS=Homo sapiens GN=MRPS2 PE=1 SV=1	0.234025	0.0161
mitochondrial ribosomal small subunit	MRPS35	P82673	28S ribosomal protein S35, mitochondrial OS=Homo sapiens GN=MRPS35 PE=1 SV=1	0.234025	0.0161
mitochondrial ribosomal small subunit	MRPS5	P82675	28S ribosomal protein S5, mitochondrial OS=Homo sapiens GN=MRPS5 PE=1 SV=2	0.234025	0.0161
mitochondrial ribosomal small subunit	MRPS9	P82933	28S ribosomal protein S9, mitochondrial OS=Homo sapiens GN=MRPS9 PE=1 SV=2	0.234025	0.0161
mitochondrial ribosomal small subunit	PPME1	Q9Y570	Protein phosphatase methylesterase 1 OS=Homo sapiens GN=PPME1 PE=1 SV=3	0.234025	0.0161
mitochondrial ribosomal small subunit	RPS15	K7EJ78|K7EQJ5|P62841	40S ribosomal protein S15 OS=Homo sapiens GN=RPS15 PE=1 SV=2|40S ribosomal protein S15 OS=Homo sapiens GN=RPS15 PE=1 SV=2|40S ribosomal protein S15 OS=Homo sapiens GN=RPS15 PE=1 SV=2	0.234025	0.0161
mitochondrial ribosomal small subunit	RPS18	P62269	40S ribosomal protein S18 OS=Homo sapiens GN=RPS18 PE=1 SV=3	0.234025	0.0161
mitochondrial ribosomal large subunit	MRPL1	Q9BYD6	39S ribosomal protein L1, mitochondrial OS=Homo sapiens GN=MRPL1 PE=1 SV=2	0.245021	0.0106
mitochondrial ribosomal large subunit	MRPL10	Q7Z7H8|Q7Z7H8-2	39S ribosomal protein L10, mitochondrial OS=Homo sapiens GN=MRPL10 PE=1 SV=3|Isoform 2 of 39S ribosomal protein L10, mitochondrial OS=Homo sapiens GN=MRPL10	0.245021	0.0106
mitochondrial ribosomal large subunit	MRPL13	E5RJI7|H0YAX3|Q9BYD1	39S ribosomal protein L13, mitochondrial (Fragment) OS=Homo sapiens GN=MRPL13 PE=1 SV=7|39S ribosomal protein L13, mitochondrial (Fragment) OS=Homo sapiens GN=MRPL13 PE=1 SV=1|39S ribosomal protein L13, mitochondrial OS=Homo sapiens GN=MRPL13 PE=1 SV=1	0.245021	0.0106
mitochondrial ribosomal large subunit	MRPL15	Q9P015	39S ribosomal protein L15, mitochondrial OS=Homo sapiens GN=MRPL15 PE=1 SV=1	0.245021	0.0106
mitochondrial ribosomal large subunit	MRPL2	Q5T653	39S ribosomal protein L2, mitochondrial OS=Homo sapiens GN=MRPL2 PE=1 SV=2	0.245021	0.0106
mitochondrial ribosomal large subunit	MRPL22	E7ESL0|J3KQY1|Q9NWU5	39S ribosomal protein L22, mitochondrial OS=Homo sapiens GN=MRPL22 PE=1 SV=1|39S ribosomal protein L22, mitochondrial OS=Homo sapiens GN=MRPL22 PE=1 SV=1|39S ribosomal protein L22, mitochondrial OS=Homo sapiens GN=MRPL22 PE=1 SV=1	0.245021	0.0106
mitochondrial ribosomal large subunit	MRPL3	E7ETU7|H0Y9G6|P09001	39S ribosomal protein L3, mitochondrial OS=Homo sapiens GN=MRPL3 PE=1 SV=1|39S ribosomal protein L3, mitochondrial (Fragment) OS=Homo sapiens GN=MRPL3 PE=1 SV=1|39S ribosomal protein L3, mitochondrial OS=Homo sapiens GN=MRPL3 PE=1 SV=1	0.245021	0.0106
mitochondrial ribosomal large subunit	MRPL32	Q9BYC8	39S ribosomal protein L32, mitochondrial OS=Homo sapiens GN=MRPL32 PE=1 SV=1	0.245021	0.0106
mitochondrial ribosomal large subunit	MRPL38	Q96DV4	39S ribosomal protein L38, mitochondrial OS=Homo sapiens GN=MRPL38 PE=1 SV=2	0.245021	0.0106
mitochondrial ribosomal large subunit	MRPL41	Q8IXM3	39S ribosomal protein L41, mitochondrial OS=Homo sapiens GN=MRPL41 PE=1 SV=1	0.245021	0.0106
mitochondrial ribosomal large subunit	MRPL43	B1AL05|H0Y6Y8|Q8N983|Q8N983-2|Q8N983-3|Q8N983-4|Q8N983-6|Q8N983-7	39S ribosomal protein L43, mitochondrial OS=Homo sapiens GN=MRPL43 PE=1 SV=1|39S ribosomal protein L43, mitochondrial (Fragment) OS=Homo sapiens GN=MRPL43 PE=1 SV=1|39S ribosomal protein L43, mitochondrial OS=Homo sapiens GN=MRPL43 PE=1 SV=1|Isoform 2 of 39S ribosomal protein L43, mitochondrial OS=Homo sapiens GN=MRPL43|Isoform 3 of 39S ribosomal protein L43, mitochondrial OS=Homo sapiens GN=MRPL…	0.245021	0.0106
mitochondrial ribosomal large subunit	MRPL44	Q9H9J2	39S ribosomal protein L44, mitochondrial OS=Homo sapiens GN=MRPL44 PE=1 SV=1	0.245021	0.0106
mitochondrial ribosomal large subunit	MRPS25	P82663	28S ribosomal protein S25, mitochondrial OS=Homo sapiens GN=MRPS25 PE=1 SV=1	0.245021	0.0106
mitochondrial ribosomal large subunit	RPL8	P62917	60S ribosomal protein L8 OS=Homo sapiens GN=RPL8 PE=1 SV=2	0.245021	0.0106
mitochondrial pyruvate dehydrogenase complex	DLAT	P10515	Dihydrolipoyllysine-residue acetyltransferase component of pyruvate dehydrogenase complex, mitochondrial OS=Homo sapiens GN=DLAT PE=1 SV=3	0.490986	0.8449
mitochondrial pyruvate dehydrogenase complex	DLD	P09622	Dihydrolipoyl dehydrogenase, mitochondrial OS=Homo sapiens GN=DLD PE=1 SV=2	0.490986	0.8449
mitochondrial pyruvate dehydrogenase complex	PDHA1	P08559|P08559-2|P08559-4	Pyruvate dehydrogenase E1 component subunit alpha, somatic form, mitochondrial OS=Homo sapiens GN=PDHA1 PE=1 SV=3|Isoform 2 of Pyruvate dehydrogenase E1 component subunit alpha, somatic form, mitochondrial OS=Homo sapiens GN=PDHA1|Isoform 4 of Pyruvate dehydrogenase E1 component subunit alpha, somatic form, mitochondrial OS=Homo sapiens GN=PDHA1	0.490986	0.8449
mitochondrial pyruvate dehydrogenase complex	PDHB	P11177|P11177-2|P11177-3	Pyruvate dehydrogenase E1 component subunit beta, mitochondrial OS=Homo sapiens GN=PDHB PE=1 SV=3|Isoform 2 of Pyruvate dehydrogenase E1 component subunit beta, mitochondrial OS=Homo sapiens GN=PDHB|Isoform 3 of Pyruvate dehydrogenase E1 component subunit beta, mitochondrial OS=Homo sapiens GN=PDHB	0.490986	0.8449
mitochondrial pyruvate dehydrogenase complex	PDHX	O00330|O00330-3	Pyruvate dehydrogenase protein X component, mitochondrial OS=Homo sapiens GN=PDHX PE=1 SV=3|Isoform 3 of Pyruvate dehydrogenase protein X component, mitochondrial OS=Homo sapiens GN=PDHX	0.490986	0.8449
mitochondrial oxoglutarate dehydrogenase complex	DLD	P09622	Dihydrolipoyl dehydrogenase, mitochondrial OS=Homo sapiens GN=DLD PE=1 SV=2	0.595964	0.9032
mitochondrial oxoglutarate dehydrogenase complex	DLST	P36957	Dihydrolipoyllysine-residue succinyltransferase component of 2-oxoglutarate dehydrogenase complex, mitochondrial OS=Homo sapiens GN=DLST PE=1 SV=4	0.595964	0.9032
mitochondrial oxoglutarate dehydrogenase complex	OGDH	Q02218	2-oxoglutarate dehydrogenase, mitochondrial OS=Homo sapiens GN=OGDH PE=1 SV=3	0.595964	0.9032
mitochondrial inner membrane presequence translocase complex	TIMM17B	O60830	Mitochondrial import inner membrane translocase subunit Tim17-B OS=Homo sapiens GN=TIMM17B PE=1 SV=1	0.267666	0.1963
mitochondrial inner membrane presequence translocase complex	TIMM21	Q9BVV7	Mitochondrial import inner membrane translocase subunit Tim21 OS=Homo sapiens GN=TIMM21 PE=1 SV=1	0.267666	0.1963
mitochondrial inner membrane presequence translocase complex	TIMM23	O14925	Mitochondrial import inner membrane translocase subunit Tim23 OS=Homo sapiens GN=TIMM23 PE=1 SV=1	0.267666	0.1963
mitochondrial inner membrane presequence translocase complex	TIMM50	Q3ZCQ8|Q3ZCQ8-2	Mitochondrial import inner membrane translocase subunit TIM50 OS=Homo sapiens GN=TIMM50 PE=1 SV=2|Isoform 2 of Mitochondrial import inner membrane translocase subunit TIM50 OS=Homo sapiens GN=TIMM50	0.267666	0.1963
mRNA cleavage factor complex (CFI)	CSTF2	E7EWR4|P33240|P33240-2	Cleavage stimulation factor subunit 2 OS=Homo sapiens GN=CSTF2 PE=1 SV=1|Cleavage stimulation factor subunit 2 OS=Homo sapiens GN=CSTF2 PE=1 SV=1|Isoform 2 of Cleavage stimulation factor subunit 2 OS=Homo sapiens GN=CSTF2	0.400877	0.6213
mRNA cleavage factor complex (CFI)	CSTF3	Q12996	Cleavage stimulation factor subunit 3 OS=Homo sapiens GN=CSTF3 PE=1 SV=1	0.400877	0.6213
mRNA cleavage factor complex (CFI)	DAZAP1	K7EK33|K7EQ55|Q96EP5|Q96EP5-2	DAZ-associated protein 1 OS=Homo sapiens GN=DAZAP1 PE=1 SV=2|DAZ-associated protein 1 OS=Homo sapiens GN=DAZAP1 PE=1 SV=2|DAZ-associated protein 1 OS=Homo sapiens GN=DAZAP1 PE=1 SV=1|Isoform 2 of DAZ-associated protein 1 OS=Homo sapiens GN=DAZAP1	0.400877	0.6213
mRNA cleavage factor complex (CFI)	HNRNPA0	Q13151	Heterogeneous nuclear ribonucleoprotein A0 OS=Homo sapiens GN=HNRNPA0 PE=1 SV=1	0.400877	0.6213
mRNA cleavage factor complex (CFI)	HNRNPA1	F8W6I7|P09651|P09651-2	Heterogeneous nuclear ribonucleoprotein A1 OS=Homo sapiens GN=HNRNPA1 PE=1 SV=2|Heterogeneous nuclear ribonucleoprotein A1 OS=Homo sapiens GN=HNRNPA1 PE=1 SV=5|Isoform A1-A of Heterogeneous nuclear ribonucleoprotein A1 OS=Homo sapiens GN=HNRNPA1	0.400877	0.6213
mRNA cleavage factor complex (CFI)	HNRNPA2B1	P22626	Heterogeneous nuclear ribonucleoproteins A2/B1 OS=Homo sapiens GN=HNRNPA2B1 PE=1 SV=2	0.400877	0.6213
mRNA cleavage factor complex (CFI)	HNRNPA3	P51991|P51991-2	Heterogeneous nuclear ribonucleoprotein A3 OS=Homo sapiens GN=HNRNPA3 PE=1 SV=2|Isoform 2 of Heterogeneous nuclear ribonucleoprotein A3 OS=Homo sapiens GN=HNRNPA3	0.400877	0.6213
mRNA cleavage factor complex (CFI)	HNRNPAB	Q99729-3	Isoform 3 of Heterogeneous nuclear ribonucleoprotein A/B OS=Homo sapiens GN=HNRNPAB	0.400877	0.6213
mRNA cleavage factor complex (CFI)	HNRNPD	D6RF44|Q14103-3|Q14103-4	Heterogeneous nuclear ribonucleoprotein D0 (Fragment) OS=Homo sapiens GN=HNRNPD PE=1 SV=7|Isoform 3 of Heterogeneous nuclear ribonucleoprotein D0 OS=Homo sapiens GN=HNRNPD|Isoform 4 of Heterogeneous nuclear ribonucleoprotein D0 OS=Homo sapiens GN=HNRNPD	0.400877	0.6213
mRNA cleavage factor complex (CFI)	MSI2	B4DHE8|Q96DH6|Q96DH6-2	RNA-binding protein Musashi homolog 2 OS=Homo sapiens GN=MSI2 PE=1 SV=1|RNA-binding protein Musashi homolog 2 OS=Homo sapiens GN=MSI2 PE=1 SV=1|Isoform 2 of RNA-binding protein Musashi homolog 2 OS=Homo sapiens GN=MSI2	0.400877	0.6213
mRNA cleavage factor complex (CFI)	RBM8A	Q9Y5S9	RNA-binding protein 8A OS=Homo sapiens GN=RBM8A PE=1 SV=1	0.400877	0.6213
hs4 enhancer complex (faster migrating complex)	NFKB1	P19838|P19838-2	Nuclear factor NF-kappa-B p105 subunit OS=Homo sapiens GN=NFKB1 PE=1 SV=2|Isoform 2 of Nuclear factor NF-kappa-B p105 subunit OS=Homo sapiens GN=NFKB1	0.155477	0.046
hs4 enhancer complex (faster migrating complex)	RELA	A0A087X0W8|Q04206|Q04206-2|Q04206-3|Q2TAM5	Transcription factor p65 OS=Homo sapiens GN=RELA PE=1 SV=1|Transcription factor p65 OS=Homo sapiens GN=RELA PE=1 SV=2|Isoform 2 of Transcription factor p65 OS=Homo sapiens GN=RELA|Isoform 3 of Transcription factor p65 OS=Homo sapiens GN=RELA|RELA protein OS=Homo sapiens GN=RELA PE=1 SV=1	0.155477	0.046
hs4 enhancer complex (faster migrating complex)	YY1	P25490	Transcriptional repressor protein YY1 OS=Homo sapiens GN=YY1 PE=1 SV=2	0.155477	0.046
heterotrimeric G-protein complex	GNAI3	P08754	Guanine nucleotide-binding protein G(k) subunit alpha OS=Homo sapiens GN=GNAI3 PE=1 SV=3	0.18624	0.0881
heterotrimeric G-protein complex	GNB1	P62873|P62873-2	Guanine nucleotide-binding protein G(I)/G(S)/G(T) subunit beta-1 OS=Homo sapiens GN=GNB1 PE=1 SV=3|Isoform 2 of Guanine nucleotide-binding protein G(I)/G(S)/G(T) subunit beta-1 OS=Homo sapiens GN=GNB1	0.18624	0.0881
heterotrimeric G-protein complex	GNB2	P62879	Guanine nucleotide-binding protein G(I)/G(S)/G(T) subunit beta-2 OS=Homo sapiens GN=GNB2 PE=1 SV=3	0.18624	0.0881
emerin C52	API5	Q9BZZ5-2	Isoform 2 of Apoptosis inhibitor 5 OS=Homo sapiens GN=API5	0.464309	0.9038
emerin C52	C1QBP	Q07021	Complement component 1 Q subcomponent-binding protein, mitochondrial OS=Homo sapiens GN=C1QBP PE=1 SV=1	0.464309	0.9038
emerin C52	CKB	P12277	Creatine kinase B-type OS=Homo sapiens GN=CKB PE=1 SV=1	0.464309	0.9038
emerin C52	HDGF	P51858	Hepatoma-derived growth factor OS=Homo sapiens GN=HDGF PE=1 SV=1	0.464309	0.9038
emerin C52	HNRNPK	P61978-3	Isoform 3 of Heterogeneous nuclear ribonucleoprotein K OS=Homo sapiens GN=HNRNPK	0.464309	0.9038
emerin C52	HNRNPL	P14866	Heterogeneous nuclear ribonucleoprotein L OS=Homo sapiens GN=HNRNPL PE=1 SV=2	0.464309	0.9038
emerin C52	HNRNPU	Q00839|Q00839-2	Heterogeneous nuclear ribonucleoprotein U OS=Homo sapiens GN=HNRNPU PE=1 SV=6|Isoform Short of Heterogeneous nuclear ribonucleoprotein U OS=Homo sapiens GN=HNRNPU	0.464309	0.9038
emerin C52	ILF3	Q12906-7	Isoform 7 of Interleukin enhancer-binding factor 3 OS=Homo sapiens GN=ILF3	0.464309	0.9038
emerin C52	IQGAP1	P46940	Ras GTPase-activating-like protein IQGAP1 OS=Homo sapiens GN=IQGAP1 PE=1 SV=1	0.464309	0.9038
emerin C52	LSM8	O95777	U6 snRNA-associated Sm-like protein LSm8 OS=Homo sapiens GN=LSM8 PE=1 SV=3	0.464309	0.9038
emerin C52	PDCD4	Q53EL6|Q53EL6-2	Programmed cell death protein 4 OS=Homo sapiens GN=PDCD4 PE=1 SV=2|Isoform 2 of Programmed cell death protein 4 OS=Homo sapiens GN=PDCD4	0.464309	0.9038
emerin C52	SNRPD1	P62314	Small nuclear ribonucleoprotein Sm D1 OS=Homo sapiens GN=SNRPD1 PE=1 SV=1	0.464309	0.9038
emerin C52	YWHAE	P62258	14-3-3 protein epsilon OS=Homo sapiens GN=YWHAE PE=1 SV=1	0.464309	0.9038
emerin C52	YWHAQ	P27348	14-3-3 protein theta OS=Homo sapiens GN=YWHAQ PE=1 SV=1	0.464309	0.9038
emerin C32	CHD4	A0A0C4DGG9|F5GWX5|Q14839|Q14839-2	Chromodomain-helicase-DNA-binding protein 4 OS=Homo sapiens GN=CHD4 PE=1 SV=1|Chromodomain-helicase-DNA-binding protein 4 OS=Homo sapiens GN=CHD4 PE=1 SV=1|Chromodomain-helicase-DNA-binding protein 4 OS=Homo sapiens GN=CHD4 PE=1 SV=2|Isoform 2 of Chromodomain-helicase-DNA-binding protein 4 OS=Homo sapiens GN=CHD4	0.218659	0.0113
emerin C32	HDAC1	Q13547	Histone deacetylase 1 OS=Homo sapiens GN=HDAC1 PE=1 SV=1	0.218659	0.0113
emerin C32	MED4	Q9NPJ6	Mediator of RNA polymerase II transcription subunit 4 OS=Homo sapiens GN=MED4 PE=1 SV=1	0.218659	0.0113
emerin C32	RCOR1	Q9UKL0	REST corepressor 1 OS=Homo sapiens GN=RCOR1 PE=1 SV=1	0.218659	0.0113
emerin C32	SMARCB1	A0A0G2JSE9|A0A0U1RQQ2|A0A0U1RRB8|C9JTA6|G5E975|Q12824|Q12824-2	SWI/SNF-related matrix-associated actin-dependent regulator of chromatin subfamily B member 1 (Fragment) OS=Homo sapiens GN=SMARCB1 PE=1 SV=1|SWI/SNF-related matrix-associated actin-dependent regulator of chromatin subfamily B member 1 (Fragment) OS=Homo sapiens GN=SMARCB1 PE=1 SV=1|SWI/SNF-related matrix-associated actin-dependent regulator of chromatin subfamily B member 1 (Fragment) OS=Homo sa…	0.218659	0.0113
emerin C32	SMARCC1	Q92922	SWI/SNF complex subunit SMARCC1 OS=Homo sapiens GN=SMARCC1 PE=1 SV=3	0.218659	0.0113
emerin C32	SMARCC2	F8VXC8|Q8TAQ2|Q8TAQ2-2|Q8TAQ2-3	SWI/SNF complex subunit SMARCC2 OS=Homo sapiens GN=SMARCC2 PE=1 SV=1|SWI/SNF complex subunit SMARCC2 OS=Homo sapiens GN=SMARCC2 PE=1 SV=1|Isoform 2 of SWI/SNF complex subunit SMARCC2 OS=Homo sapiens GN=SMARCC2|Isoform 3 of SWI/SNF complex subunit SMARCC2 OS=Homo sapiens GN=SMARCC2	0.218659	0.0113
emerin C32	TBL1XR1	Q9BZK7	F-box-like/WD repeat-containing protein TBL1XR1 OS=Homo sapiens GN=TBL1XR1 PE=1 SV=1	0.218659	0.0113
emerin C32	TRIM28	Q13263	Transcription intermediary factor 1-beta OS=Homo sapiens GN=TRIM28 PE=1 SV=5	0.218659	0.0113
emerin C25	BCCIP	Q9P287|Q9P287-2	BRCA2 and CDKN1A-interacting protein OS=Homo sapiens GN=BCCIP PE=1 SV=1|Isoform 2 of BRCA2 and CDKN1A-interacting protein OS=Homo sapiens GN=BCCIP	0.431841	0.7657
emerin C25	CDC37	K7EL68|Q16543	Hsp90 co-chaperone Cdc37 (Fragment) OS=Homo sapiens GN=CDC37 PE=1 SV=1|Hsp90 co-chaperone Cdc37 OS=Homo sapiens GN=CDC37 PE=1 SV=1	0.431841	0.7657
emerin C25	G3BP1	Q13283	Ras GTPase-activating protein-binding protein 1 OS=Homo sapiens GN=G3BP1 PE=1 SV=1	0.431841	0.7657
emerin C25	HNRNPK	P61978-3	Isoform 3 of Heterogeneous nuclear ribonucleoprotein K OS=Homo sapiens GN=HNRNPK	0.431841	0.7657
emerin C25	LSM2	Q9Y333	U6 snRNA-associated Sm-like protein LSm2 OS=Homo sapiens GN=LSM2 PE=1 SV=1	0.431841	0.7657
emerin C25	LSM8	O95777	U6 snRNA-associated Sm-like protein LSm8 OS=Homo sapiens GN=LSM8 PE=1 SV=3	0.431841	0.7657
emerin C25	SNRPD1	P62314	Small nuclear ribonucleoprotein Sm D1 OS=Homo sapiens GN=SNRPD1 PE=1 SV=1	0.431841	0.7657
emerin C25	SSB	P05455	Lupus La protein OS=Homo sapiens GN=SSB PE=1 SV=2	0.431841	0.7657
emerin C25	YWHAB	P31946|P31946-2	14-3-3 protein beta/alpha OS=Homo sapiens GN=YWHAB PE=1 SV=3|Isoform Short of 14-3-3 protein beta/alpha OS=Homo sapiens GN=YWHAB	0.431841	0.7657
emerin C25	YWHAE	P62258	14-3-3 protein epsilon OS=Homo sapiens GN=YWHAE PE=1 SV=1	0.431841	0.7657
emerin C25	ZRANB2	A0A0C4DGV5|O95218|O95218-2	Zinc finger Ran-binding domain-containing protein 2 OS=Homo sapiens GN=ZRANB2 PE=1 SV=1|Zinc finger Ran-binding domain-containing protein 2 OS=Homo sapiens GN=ZRANB2 PE=1 SV=2|Isoform 2 of Zinc finger Ran-binding domain-containing protein 2 OS=Homo sapiens GN=ZRANB2	0.431841	0.7657
emerin C24	C1QBP	Q07021	Complement component 1 Q subcomponent-binding protein, mitochondrial OS=Homo sapiens GN=C1QBP PE=1 SV=1	0.212533	0.0501
emerin C24	HNRNPU	Q00839|Q00839-2	Heterogeneous nuclear ribonucleoprotein U OS=Homo sapiens GN=HNRNPU PE=1 SV=6|Isoform Short of Heterogeneous nuclear ribonucleoprotein U OS=Homo sapiens GN=HNRNPU	0.212533	0.0501
emerin C24	MCM2	P49736	DNA replication licensing factor MCM2 OS=Homo sapiens GN=MCM2 PE=1 SV=4	0.212533	0.0501
emerin C24	MCM4	P33991	DNA replication licensing factor MCM4 OS=Homo sapiens GN=MCM4 PE=1 SV=5	0.212533	0.0501
emerin C24	MCM6	Q14566	DNA replication licensing factor MCM6 OS=Homo sapiens GN=MCM6 PE=1 SV=1	0.212533	0.0501
emerin	CNN3	Q15417|Q15417-3	Calponin-3 OS=Homo sapiens GN=CNN3 PE=1 SV=1|Isoform 3 of Calponin-3 OS=Homo sapiens GN=CNN3	0.500174	0.8637
emerin	LMO7	E9PMS6|J3KP06|Q8WWI1|Q8WWI1-2|Q8WWI1-3|Q8WWI1-4	LIM domain only protein 7 OS=Homo sapiens GN=LMO7 PE=1 SV=1|LIM domain only protein 7 OS=Homo sapiens GN=LMO7 PE=1 SV=2|LIM domain only protein 7 OS=Homo sapiens GN=LMO7 PE=1 SV=3|Isoform 2 of LIM domain only protein 7 OS=Homo sapiens GN=LMO7|Isoform 3 of LIM domain only protein 7 OS=Homo sapiens GN=LMO7|Isoform 4 of LIM domain only protein 7 OS=Homo sapiens GN=LMO7	0.500174	0.8637
emerin	MYH9	P35579	Myosin-9 OS=Homo sapiens GN=MYH9 PE=1 SV=4	0.500174	0.8637
emerin	MYO1E	Q12965	Unconventional myosin-Ie OS=Homo sapiens GN=MYO1E PE=1 SV=2	0.500174	0.8637
emerin	SPTAN1	A0A0D9SF54|A0A0D9SGF6|Q13813-2	Spectrin alpha chain, non-erythrocytic 1 OS=Homo sapiens GN=SPTAN1 PE=1 SV=1|Spectrin alpha chain, non-erythrocytic 1 OS=Homo sapiens GN=SPTAN1 PE=1 SV=1|Isoform 2 of Spectrin alpha chain, non-erythrocytic 1 OS=Homo sapiens GN=SPTAN1	0.500174	0.8637
eIF4F	EIF4A1	P60842	Eukaryotic initiation factor 4A-I OS=Homo sapiens GN=EIF4A1 PE=1 SV=1	0.357756	0.4259
eIF4F	EIF4A2	Q14240|Q14240-2	Eukaryotic initiation factor 4A-II OS=Homo sapiens GN=EIF4A2 PE=1 SV=2|Isoform 2 of Eukaryotic initiation factor 4A-II OS=Homo sapiens GN=EIF4A2	0.357756	0.4259
eIF4F	EIF4A3	P38919	Eukaryotic initiation factor 4A-III OS=Homo sapiens GN=EIF4A3 PE=1 SV=4	0.357756	0.4259
eIF4F	EIF4G1	E7EUU4|Q04637-8	Eukaryotic translation initiation factor 4 gamma 1 OS=Homo sapiens GN=EIF4G1 PE=1 SV=1|Isoform 8 of Eukaryotic translation initiation factor 4 gamma 1 OS=Homo sapiens GN=EIF4G1	0.357756	0.4259
eIF4F	EIF4G2	P78344|P78344-2	Eukaryotic translation initiation factor 4 gamma 2 OS=Homo sapiens GN=EIF4G2 PE=1 SV=1|Isoform 2 of Eukaryotic translation initiation factor 4 gamma 2 OS=Homo sapiens GN=EIF4G2	0.357756	0.4259
eIF4F	EIF4G3	A0A0A0MSA7|A0A0U1RQK7|O43432|O43432-3|O43432-4	Eukaryotic translation initiation factor 4 gamma 3 OS=Homo sapiens GN=EIF4G3 PE=1 SV=1|Eukaryotic translation initiation factor 4 gamma 3 OS=Homo sapiens GN=EIF4G3 PE=1 SV=1|Eukaryotic translation initiation factor 4 gamma 3 OS=Homo sapiens GN=EIF4G3 PE=1 SV=2|Isoform 3 of Eukaryotic translation initiation factor 4 gamma 3 OS=Homo sapiens GN=EIF4G3|Isoform 4 of Eukaryotic translation initiation f…	0.357756	0.4259
eIF3	CLU	P10909|P10909-2|P10909-4|P10909-5	Clusterin OS=Homo sapiens GN=CLU PE=1 SV=1|Isoform 2 of Clusterin OS=Homo sapiens GN=CLU|Isoform 4 of Clusterin OS=Homo sapiens GN=CLU|Isoform 5 of Clusterin OS=Homo sapiens GN=CLU	0.218496	0.0077
eIF3	CLUH	I3L2B0|K7EIG1|O75153	Clustered mitochondria protein homolog (Fragment) OS=Homo sapiens GN=CLUH PE=1 SV=2|Clustered mitochondria protein homolog (Fragment) OS=Homo sapiens GN=CLUH PE=1 SV=2|Clustered mitochondria protein homolog OS=Homo sapiens GN=CLUH PE=1 SV=2	0.218496	0.0077
eIF3	EIF3A	Q14152	Eukaryotic translation initiation factor 3 subunit A OS=Homo sapiens GN=EIF3A PE=1 SV=1	0.218496	0.0077
eIF3	EIF3B	P55884|P55884-2	Eukaryotic translation initiation factor 3 subunit B OS=Homo sapiens GN=EIF3B PE=1 SV=3|Isoform 2 of Eukaryotic translation initiation factor 3 subunit B OS=Homo sapiens GN=EIF3B	0.218496	0.0077
eIF3	EIF3G	K7ER90|O75821	Eukaryotic translation initiation factor 3 subunit G (Fragment) OS=Homo sapiens GN=EIF3G PE=1 SV=1|Eukaryotic translation initiation factor 3 subunit G OS=Homo sapiens GN=EIF3G PE=1 SV=2	0.218496	0.0077
eIF3	EIF3I	Q13347	Eukaryotic translation initiation factor 3 subunit I OS=Homo sapiens GN=EIF3I PE=1 SV=1	0.218496	0.0077
eIF3	EIF3J	O75822|O75822-3	Eukaryotic translation initiation factor 3 subunit J OS=Homo sapiens GN=EIF3J PE=1 SV=2|Isoform 3 of Eukaryotic translation initiation factor 3 subunit J OS=Homo sapiens GN=EIF3J	0.218496	0.0077
eIF3	SAFB	Q15424|Q15424-3|Q15424-4	Scaffold attachment factor B1 OS=Homo sapiens GN=SAFB PE=1 SV=4|Isoform 3 of Scaffold attachment factor B1 OS=Homo sapiens GN=SAFB|Isoform 4 of Scaffold attachment factor B1 OS=Homo sapiens GN=SAFB	0.218496	0.0077
eIF3	SAFB2	Q14151	Scaffold attachment factor B2 OS=Homo sapiens GN=SAFB2 PE=1 SV=1	0.218496	0.0077
eIF3	SLTM	Q9NWH9	SAFB-like transcription modulator OS=Homo sapiens GN=SLTM PE=1 SV=2	0.218496	0.0077
eIF2B	EIF2B1	Q14232	Translation initiation factor eIF-2B subunit alpha OS=Homo sapiens GN=EIF2B1 PE=1 SV=1	0.262031	0.1418
eIF2B	EIF2B2	P49770	Translation initiation factor eIF-2B subunit beta OS=Homo sapiens GN=EIF2B2 PE=1 SV=3	0.262031	0.1418
eIF2B	EIF2B3	Q9NR50	Translation initiation factor eIF-2B subunit gamma OS=Homo sapiens GN=EIF2B3 PE=1 SV=1	0.262031	0.1418
eIF2B	EIF2B4	E7ERK9|Q9UI10	Translation initiation factor eIF-2B subunit delta OS=Homo sapiens GN=EIF2B4 PE=1 SV=1|Translation initiation factor eIF-2B subunit delta OS=Homo sapiens GN=EIF2B4 PE=1 SV=2	0.262031	0.1418
eIF2B	EIF2B5	E9PC74|Q13144	Translation initiation factor eIF-2B subunit epsilon OS=Homo sapiens GN=EIF2B5 PE=1 SV=1|Translation initiation factor eIF-2B subunit epsilon OS=Homo sapiens GN=EIF2B5 PE=1 SV=3	0.262031	0.1418
eEF1	EEF1B2	P24534	Elongation factor 1-beta OS=Homo sapiens GN=EEF1B2 PE=1 SV=3	0.110609	0.0085
eEF1	EEF1D	E9PRY8|P29692|P29692-2	Elongation factor 1-delta OS=Homo sapiens GN=EEF1D PE=1 SV=1|Elongation factor 1-delta OS=Homo sapiens GN=EEF1D PE=1 SV=5|Isoform 2 of Elongation factor 1-delta OS=Homo sapiens GN=EEF1D	0.110609	0.0085
eEF1	EEF1G	P26641	Elongation factor 1-gamma OS=Homo sapiens GN=EEF1G PE=1 SV=3	0.110609	0.0085
dynactin complex	ACTR10	Q9NZ32	Actin-related protein 10 OS=Homo sapiens GN=ACTR10 PE=1 SV=1	0.195185	0.0556
dynactin complex	ACTR1A	P61163	Alpha-centractin OS=Homo sapiens GN=ACTR1A PE=1 SV=1	0.195185	0.0556
dynactin complex	ACTR1B	P42025	Beta-centractin OS=Homo sapiens GN=ACTR1B PE=1 SV=1	0.195185	0.0556
dynactin complex	DCTN2	Q13561|Q13561-2|Q13561-3	Dynactin subunit 2 OS=Homo sapiens GN=DCTN2 PE=1 SV=4|Isoform 2 of Dynactin subunit 2 OS=Homo sapiens GN=DCTN2|Isoform 3 of Dynactin subunit 2 OS=Homo sapiens GN=DCTN2	0.195185	0.0556
cytoplasmic ribosomal small subunit	GLG1	Q92896|Q92896-2|Q92896-3	Golgi apparatus protein 1 OS=Homo sapiens GN=GLG1 PE=1 SV=2|Isoform 2 of Golgi apparatus protein 1 OS=Homo sapiens GN=GLG1|Isoform 3 of Golgi apparatus protein 1 OS=Homo sapiens GN=GLG1	0.245678	0.0004
cytoplasmic ribosomal small subunit	RPS10	P46783	40S ribosomal protein S10 OS=Homo sapiens GN=RPS10 PE=1 SV=1	0.245678	0.0004
cytoplasmic ribosomal small subunit	RPS11	P62280	40S ribosomal protein S11 OS=Homo sapiens GN=RPS11 PE=1 SV=3	0.245678	0.0004
cytoplasmic ribosomal small subunit	RPS12	P25398	40S ribosomal protein S12 OS=Homo sapiens GN=RPS12 PE=1 SV=3	0.245678	0.0004
cytoplasmic ribosomal small subunit	RPS13	P62277	40S ribosomal protein S13 OS=Homo sapiens GN=RPS13 PE=1 SV=2	0.245678	0.0004
cytoplasmic ribosomal small subunit	RPS14	P62263	40S ribosomal protein S14 OS=Homo sapiens GN=RPS14 PE=1 SV=3	0.245678	0.0004
cytoplasmic ribosomal small subunit	RPS15	K7EJ78|K7EQJ5|P62841	40S ribosomal protein S15 OS=Homo sapiens GN=RPS15 PE=1 SV=2|40S ribosomal protein S15 OS=Homo sapiens GN=RPS15 PE=1 SV=2|40S ribosomal protein S15 OS=Homo sapiens GN=RPS15 PE=1 SV=2	0.245678	0.0004
cytoplasmic ribosomal small subunit	RPS15A	P62244	40S ribosomal protein S15a OS=Homo sapiens GN=RPS15A PE=1 SV=2	0.245678	0.0004
cytoplasmic ribosomal small subunit	RPS16	P62249	40S ribosomal protein S16 OS=Homo sapiens GN=RPS16 PE=1 SV=2	0.245678	0.0004
cytoplasmic ribosomal small subunit	RPS18	P62269	40S ribosomal protein S18 OS=Homo sapiens GN=RPS18 PE=1 SV=3	0.245678	0.0004
cytoplasmic ribosomal small subunit	RPS19	P39019	40S ribosomal protein S19 OS=Homo sapiens GN=RPS19 PE=1 SV=2	0.245678	0.0004
cytoplasmic ribosomal small subunit	RPS2	P15880	40S ribosomal protein S2 OS=Homo sapiens GN=RPS2 PE=1 SV=2	0.245678	0.0004
cytoplasmic ribosomal small subunit	RPS20	P60866|P60866-2	40S ribosomal protein S20 OS=Homo sapiens GN=RPS20 PE=1 SV=1|Isoform 2 of 40S ribosomal protein S20 OS=Homo sapiens GN=RPS20	0.245678	0.0004
cytoplasmic ribosomal small subunit	RPS21	P63220|Q8WVC2	40S ribosomal protein S21 OS=Homo sapiens GN=RPS21 PE=1 SV=1|40S ribosomal protein S21 OS=Homo sapiens GN=RPS21 PE=1 SV=1	0.245678	0.0004
cytoplasmic ribosomal small subunit	RPS23	D6RD47|P62266	40S ribosomal protein S23 OS=Homo sapiens GN=RPS23 PE=1 SV=1|40S ribosomal protein S23 OS=Homo sapiens GN=RPS23 PE=1 SV=3	0.245678	0.0004
cytoplasmic ribosomal small subunit	RPS24	A0A087WUS0|E7ETK0|P62847|P62847-2|P62847-3|P62847-4	40S ribosomal protein S24 OS=Homo sapiens GN=RPS24 PE=1 SV=1|40S ribosomal protein S24 OS=Homo sapiens GN=RPS24 PE=1 SV=1|40S ribosomal protein S24 OS=Homo sapiens GN=RPS24 PE=1 SV=1|Isoform 2 of 40S ribosomal protein S24 OS=Homo sapiens GN=RPS24|Isoform 3 of 40S ribosomal protein S24 OS=Homo sapiens GN=RPS24|Isoform 4 of 40S ribosomal protein S24 OS=Homo sapiens GN=RPS24	0.245678	0.0004
cytoplasmic ribosomal small subunit	RPS27A	P62979	Ubiquitin-40S ribosomal protein S27a OS=Homo sapiens GN=RPS27A PE=1 SV=2	0.245678	0.0004
cytoplasmic ribosomal small subunit	RPS3	P23396	40S ribosomal protein S3 OS=Homo sapiens GN=RPS3 PE=1 SV=2	0.245678	0.0004
cytoplasmic ribosomal small subunit	RPS3A	P61247	40S ribosomal protein S3a OS=Homo sapiens GN=RPS3A PE=1 SV=2	0.245678	0.0004
cytoplasmic ribosomal small subunit	RPS4X	P62701	40S ribosomal protein S4, X isoform OS=Homo sapiens GN=RPS4X PE=1 SV=2	0.245678	0.0004
cytoplasmic ribosomal small subunit	RPS5	M0R0F0|M0R0R2|P46782	40S ribosomal protein S5 (Fragment) OS=Homo sapiens GN=RPS5 PE=1 SV=1|40S ribosomal protein S5 OS=Homo sapiens GN=RPS5 PE=1 SV=1|40S ribosomal protein S5 OS=Homo sapiens GN=RPS5 PE=1 SV=4	0.245678	0.0004
cytoplasmic ribosomal small subunit	RPS6	P62753	40S ribosomal protein S6 OS=Homo sapiens GN=RPS6 PE=1 SV=1	0.245678	0.0004
cytoplasmic ribosomal small subunit	RPS7	P62081	40S ribosomal protein S7 OS=Homo sapiens GN=RPS7 PE=1 SV=1	0.245678	0.0004
cytoplasmic ribosomal small subunit	RPS8	P62241	40S ribosomal protein S8 OS=Homo sapiens GN=RPS8 PE=1 SV=2	0.245678	0.0004
cytoplasmic ribosomal small subunit	RPS9	A0A024R4M0|P46781	40S ribosomal protein S9 OS=Homo sapiens GN=RPS9 PE=1 SV=1|40S ribosomal protein S9 OS=Homo sapiens GN=RPS9 PE=1 SV=3	0.245678	0.0004
cytoplasmic ribosomal small subunit	RPSA	A0A0C4DG17|C9J9K3|P08865	40S ribosomal protein SA OS=Homo sapiens GN=RPSA PE=1 SV=1|40S ribosomal protein SA (Fragment) OS=Homo sapiens GN=RPSA PE=1 SV=7|40S ribosomal protein SA OS=Homo sapiens GN=RPSA PE=1 SV=4	0.245678	0.0004
cytoplasmic ribosomal large subunit	RPL10	P27635|X1WI28	60S ribosomal protein L10 OS=Homo sapiens GN=RPL10 PE=1 SV=4|60S ribosomal protein L10 (Fragment) OS=Homo sapiens GN=RPL10 PE=1 SV=6	0.345996	0.1755
cytoplasmic ribosomal large subunit	RPL10A	P62906	60S ribosomal protein L10a OS=Homo sapiens GN=RPL10A PE=1 SV=2	0.345996	0.1755
cytoplasmic ribosomal large subunit	RPL12	P30050	60S ribosomal protein L12 OS=Homo sapiens GN=RPL12 PE=1 SV=1	0.345996	0.1755
cytoplasmic ribosomal large subunit	RPL13	P26373	60S ribosomal protein L13 OS=Homo sapiens GN=RPL13 PE=1 SV=4	0.345996	0.1755
cytoplasmic ribosomal large subunit	RPL13A	M0QYS1|P40429	60S ribosomal protein L13a (Fragment) OS=Homo sapiens GN=RPL13A PE=1 SV=2|60S ribosomal protein L13a OS=Homo sapiens GN=RPL13A PE=1 SV=2	0.345996	0.1755
cytoplasmic ribosomal large subunit	RPL14	P50914	60S ribosomal protein L14 OS=Homo sapiens GN=RPL14 PE=1 SV=4	0.345996	0.1755
cytoplasmic ribosomal large subunit	RPL17	A0A087WXM6|A0A0A6YYL6|J3KRX5|J3QQT2|P18621|P18621-3	60S ribosomal protein L17 (Fragment) OS=Homo sapiens GN=RPL17 PE=3 SV=1|Protein RPL17-C18orf32 OS=Homo sapiens GN=RPL17-C18orf32 PE=3 SV=1|60S ribosomal protein L17 (Fragment) OS=Homo sapiens GN=RPL17 PE=3 SV=1|60S ribosomal protein L17 (Fragment) OS=Homo sapiens GN=RPL17 PE=3 SV=1|60S ribosomal protein L17 OS=Homo sapiens GN=RPL17 PE=1 SV=3|Isoform 3 of 60S ribosomal protein L17 OS=Homo sapiens …	0.345996	0.1755
cytoplasmic ribosomal large subunit	RPL18	G3V203|J3QQ67|Q07020|Q07020-2	60S ribosomal protein L18 OS=Homo sapiens GN=RPL18 PE=1 SV=1|60S ribosomal protein L18 (Fragment) OS=Homo sapiens GN=RPL18 PE=1 SV=1|60S ribosomal protein L18 OS=Homo sapiens GN=RPL18 PE=1 SV=2|Isoform 2 of 60S ribosomal protein L18 OS=Homo sapiens GN=RPL18	0.345996	0.1755
cytoplasmic ribosomal large subunit	RPL18A	M0R117|M0R1A7|M0R3D6|Q02543	60S ribosomal protein L18a OS=Homo sapiens GN=RPL18A PE=1 SV=1|60S ribosomal protein L18a OS=Homo sapiens GN=RPL18A PE=1 SV=1|60S ribosomal protein L18a (Fragment) OS=Homo sapiens GN=RPL18A PE=1 SV=1|60S ribosomal protein L18a OS=Homo sapiens GN=RPL18A PE=1 SV=2	0.345996	0.1755
cytoplasmic ribosomal large subunit	RPL19	J3KTE4|J3QR09|P84098	Ribosomal protein L19 OS=Homo sapiens GN=RPL19 PE=1 SV=1|Ribosomal protein L19 OS=Homo sapiens GN=RPL19 PE=1 SV=1|60S ribosomal protein L19 OS=Homo sapiens GN=RPL19 PE=1 SV=1	0.345996	0.1755
cytoplasmic ribosomal large subunit	RPL21	P46778	60S ribosomal protein L21 OS=Homo sapiens GN=RPL21 PE=1 SV=2	0.345996	0.1755
cytoplasmic ribosomal large subunit	RPL22	K7ERI7|P35268	60S ribosomal protein L22 OS=Homo sapiens GN=RPL22 PE=1 SV=1|60S ribosomal protein L22 OS=Homo sapiens GN=RPL22 PE=1 SV=2	0.345996	0.1755
cytoplasmic ribosomal large subunit	RPL23A	A8MUS3|P62750	60S ribosomal protein L23a OS=Homo sapiens GN=RPL23A PE=1 SV=1|60S ribosomal protein L23a OS=Homo sapiens GN=RPL23A PE=1 SV=1	0.345996	0.1755
cytoplasmic ribosomal large subunit	RPL24	C9JNW5|P83731	60S ribosomal protein L24 OS=Homo sapiens GN=RPL24 PE=1 SV=1|60S ribosomal protein L24 OS=Homo sapiens GN=RPL24 PE=1 SV=1	0.345996	0.1755
cytoplasmic ribosomal large subunit	RPL26	P61254	60S ribosomal protein L26 OS=Homo sapiens GN=RPL26 PE=1 SV=1	0.345996	0.1755
cytoplasmic ribosomal large subunit	RPL27	K7ELC7|P61353	60S ribosomal protein L27 (Fragment) OS=Homo sapiens GN=RPL27 PE=1 SV=1|60S ribosomal protein L27 OS=Homo sapiens GN=RPL27 PE=1 SV=2	0.345996	0.1755
cytoplasmic ribosomal large subunit	RPL27A	P46776	60S ribosomal protein L27a OS=Homo sapiens GN=RPL27A PE=1 SV=2	0.345996	0.1755
cytoplasmic ribosomal large subunit	RPL29	P47914	60S ribosomal protein L29 OS=Homo sapiens GN=RPL29 PE=1 SV=2	0.345996	0.1755
cytoplasmic ribosomal large subunit	RPL3	P39023	60S ribosomal protein L3 OS=Homo sapiens GN=RPL3 PE=1 SV=2	0.345996	0.1755
cytoplasmic ribosomal large subunit	RPL30	A0A0C4DH44|P62888	60S ribosomal protein L30 OS=Homo sapiens GN=RPL30 PE=1 SV=1|60S ribosomal protein L30 OS=Homo sapiens GN=RPL30 PE=1 SV=2	0.345996	0.1755
cytoplasmic ribosomal large subunit	RPL31	P62899	60S ribosomal protein L31 OS=Homo sapiens GN=RPL31 PE=1 SV=1	0.345996	0.1755
cytoplasmic ribosomal large subunit	RPL32	D3YTB1|F8W727|P62910	60S ribosomal protein L32 (Fragment) OS=Homo sapiens GN=RPL32 PE=1 SV=1|60S ribosomal protein L32 OS=Homo sapiens GN=RPL32 PE=1 SV=1|60S ribosomal protein L32 OS=Homo sapiens GN=RPL32 PE=1 SV=2	0.345996	0.1755
cytoplasmic ribosomal large subunit	RPL34	P49207	60S ribosomal protein L34 OS=Homo sapiens GN=RPL34 PE=1 SV=3	0.345996	0.1755
cytoplasmic ribosomal large subunit	RPL35	F2Z388|P42766	60S ribosomal protein L35 OS=Homo sapiens GN=RPL35 PE=1 SV=1|60S ribosomal protein L35 OS=Homo sapiens GN=RPL35 PE=1 SV=2	0.345996	0.1755
cytoplasmic ribosomal large subunit	RPL35A	C9K025|F8WB72|F8WBS5|P18077	60S ribosomal protein L35a (Fragment) OS=Homo sapiens GN=RPL35A PE=1 SV=1|60S ribosomal protein L35a OS=Homo sapiens GN=RPL35A PE=1 SV=1|60S ribosomal protein L35a OS=Homo sapiens GN=RPL35A PE=1 SV=1|60S ribosomal protein L35a OS=Homo sapiens GN=RPL35A PE=1 SV=2	0.345996	0.1755
cytoplasmic ribosomal large subunit	RPL36	Q9Y3U8	60S ribosomal protein L36 OS=Homo sapiens GN=RPL36 PE=1 SV=3	0.345996	0.1755
cytoplasmic ribosomal large subunit	RPL36A	J3KQN4|P83881	60S ribosomal protein L36a OS=Homo sapiens GN=RPL36A PE=3 SV=1|60S ribosomal protein L36a OS=Homo sapiens GN=RPL36A PE=1 SV=2	0.345996	0.1755
cytoplasmic ribosomal large subunit	RPL37A	E9PEL3|G5E9R3|P61513|Q6P4E4	60S ribosomal protein L37a OS=Homo sapiens GN=RPL37A PE=1 SV=1|60S ribosomal protein L37a OS=Homo sapiens GN=RPL37A PE=1 SV=1|60S ribosomal protein L37a OS=Homo sapiens GN=RPL37A PE=1 SV=2|60S ribosomal protein L37a OS=Homo sapiens GN=RPL37A PE=1 SV=1	0.345996	0.1755
cytoplasmic ribosomal large subunit	RPL4	P36578	60S ribosomal protein L4 OS=Homo sapiens GN=RPL4 PE=1 SV=5	0.345996	0.1755
cytoplasmic ribosomal large subunit	RPL5	P46777	60S ribosomal protein L5 OS=Homo sapiens GN=RPL5 PE=1 SV=3	0.345996	0.1755
cytoplasmic ribosomal large subunit	RPL6	Q02878	60S ribosomal protein L6 OS=Homo sapiens GN=RPL6 PE=1 SV=3	0.345996	0.1755
cytoplasmic ribosomal large subunit	RPL7	C9JIJ5|P18124	60S ribosomal protein L7 (Fragment) OS=Homo sapiens GN=RPL7 PE=1 SV=1|60S ribosomal protein L7 OS=Homo sapiens GN=RPL7 PE=1 SV=1	0.345996	0.1755
cytoplasmic ribosomal large subunit	RPL7A	P62424	60S ribosomal protein L7a OS=Homo sapiens GN=RPL7A PE=1 SV=2	0.345996	0.1755
cytoplasmic ribosomal large subunit	RPL8	P62917	60S ribosomal protein L8 OS=Homo sapiens GN=RPL8 PE=1 SV=2	0.345996	0.1755
cytoplasmic ribosomal large subunit	RPLP0	P05388	60S acidic ribosomal protein P0 OS=Homo sapiens GN=RPLP0 PE=1 SV=1	0.345996	0.1755
cytoplasmic ribosomal large subunit	RPLP2	P05387	60S acidic ribosomal protein P2 OS=Homo sapiens GN=RPLP2 PE=1 SV=1	0.345996	0.1755
cytoplasmic ribosomal large subunit	RPS27A	P62979	Ubiquitin-40S ribosomal protein S27a OS=Homo sapiens GN=RPS27A PE=1 SV=2	0.345996	0.1755
chromatin assembly complex	CHAF1A	Q13111	Chromatin assembly factor 1 subunit A OS=Homo sapiens GN=CHAF1A PE=1 SV=2	0.415874	0.6353
chromatin assembly complex	CHAF1B	Q13112	Chromatin assembly factor 1 subunit B OS=Homo sapiens GN=CHAF1B PE=1 SV=1	0.415874	0.6353
chromatin assembly complex	RBBP4	Q09028|Q09028-3	Histone-binding protein RBBP4 OS=Homo sapiens GN=RBBP4 PE=1 SV=3|Isoform 3 of Histone-binding protein RBBP4 OS=Homo sapiens GN=RBBP4	0.415874	0.6353
chromatin assembly complex	RBBP7	Q16576	Histone-binding protein RBBP7 OS=Homo sapiens GN=RBBP7 PE=1 SV=1	0.415874	0.6353
chromatin accessibility complex	BAZ1A	Q9NRL2|Q9NRL2-2	Bromodomain adjacent to zinc finger domain protein 1A OS=Homo sapiens GN=BAZ1A PE=1 SV=2|Isoform 2 of Bromodomain adjacent to zinc finger domain protein 1A OS=Homo sapiens GN=BAZ1A	0.401881	0.5945
chromatin accessibility complex	BAZ1B	Q9UIG0|Q9UIG0-2	Tyrosine-protein kinase BAZ1B OS=Homo sapiens GN=BAZ1B PE=1 SV=2|Isoform 2 of Tyrosine-protein kinase BAZ1B OS=Homo sapiens GN=BAZ1B	0.401881	0.5945
chromatin accessibility complex	SMARCA1	B7ZLQ5|P28370	Probable global transcription activator SNF2L1 OS=Homo sapiens GN=SMARCA1 PE=1 SV=1|Probable global transcription activator SNF2L1 OS=Homo sapiens GN=SMARCA1 PE=1 SV=2	0.401881	0.5945
chromatin accessibility complex	SMARCA5	O60264	SWI/SNF-related matrix-associated actin-dependent regulator of chromatin subfamily A member 5 OS=Homo sapiens GN=SMARCA5 PE=1 SV=1	0.401881	0.5945
chaperonin-containing T-complex	CCT2	P78371	T-complex protein 1 subunit beta OS=Homo sapiens GN=CCT2 PE=1 SV=4	0.0805458	0
chaperonin-containing T-complex	CCT3	P49368	T-complex protein 1 subunit gamma OS=Homo sapiens GN=CCT3 PE=1 SV=4	0.0805458	0
chaperonin-containing T-complex	CCT4	P50991	T-complex protein 1 subunit delta OS=Homo sapiens GN=CCT4 PE=1 SV=4	0.0805458	0
chaperonin-containing T-complex	CCT5	P48643	T-complex protein 1 subunit epsilon OS=Homo sapiens GN=CCT5 PE=1 SV=1	0.0805458	0
chaperonin-containing T-complex	CCT6A	P40227	T-complex protein 1 subunit zeta OS=Homo sapiens GN=CCT6A PE=1 SV=3	0.0805458	0
chaperonin-containing T-complex	CCT7	Q99832	T-complex protein 1 subunit eta OS=Homo sapiens GN=CCT7 PE=1 SV=2	0.0805458	0
chaperonin-containing T-complex	CCT8	P50990	T-complex protein 1 subunit theta OS=Homo sapiens GN=CCT8 PE=1 SV=4	0.0805458	0
chaperonin-containing T-complex	TCP1	F5H136|P17987	T-complex protein 1 subunit alpha (Fragment) OS=Homo sapiens GN=TCP1 PE=1 SV=1|T-complex protein 1 subunit alpha OS=Homo sapiens GN=TCP1 PE=1 SV=1	0.0805458	0
calcineurin complex	PPP3CA	Q08209-2	Isoform 2 of Serine/threonine-protein phosphatase 2B catalytic subunit alpha isoform OS=Homo sapiens GN=PPP3CA	0.348127	0.4688
calcineurin complex	TESC	Q96BS2	Calcineurin B homologous protein 3 OS=Homo sapiens GN=TESC PE=1 SV=3	0.348127	0.4688
calcineurin complex	WDR92	Q96MX6	WD repeat-containing protein 92 OS=Homo sapiens GN=WDR92 PE=1 SV=1	0.348127	0.4688
cAMP-dependent protein kinase	PRKAR1A	P10644	cAMP-dependent protein kinase type I-alpha regulatory subunit OS=Homo sapiens GN=PRKAR1A PE=1 SV=1	0.140062	0.0269
cAMP-dependent protein kinase	PRKAR1B	H7BYW5|P31321	cAMP-dependent protein kinase type I-beta regulatory subunit (Fragment) OS=Homo sapiens GN=PRKAR1B PE=1 SV=1|cAMP-dependent protein kinase type I-beta regulatory subunit OS=Homo sapiens GN=PRKAR1B PE=1 SV=4	0.140062	0.0269
cAMP-dependent protein kinase	PRKAR2A	P13861	cAMP-dependent protein kinase type II-alpha regulatory subunit OS=Homo sapiens GN=PRKAR2A PE=1 SV=2	0.140062	0.0269
actin cytoskeleton-regulatory complex	GRB2	P62993	Growth factor receptor-bound protein 2 OS=Homo sapiens GN=GRB2 PE=1 SV=1	0.440132	0.6658
actin cytoskeleton-regulatory complex	ITSN2	A0A087WVF7|Q9NZM3|Q9NZM3-2	Intersectin-2 OS=Homo sapiens GN=ITSN2 PE=1 SV=1|Intersectin-2 OS=Homo sapiens GN=ITSN2 PE=1 SV=3|Isoform 2 of Intersectin-2 OS=Homo sapiens GN=ITSN2	0.440132	0.6658
Yph1-L	BOP1	Q14137|Q14137-2	Ribosome biogenesis protein BOP1 OS=Homo sapiens GN=BOP1 PE=1 SV=2|Isoform 2 of Ribosome biogenesis protein BOP1 OS=Homo sapiens GN=BOP1	0.408196	0.6736
Yph1-L	EIF6	P56537	Eukaryotic translation initiation factor 6 OS=Homo sapiens GN=EIF6 PE=1 SV=1	0.408196	0.6736
Yph1-L	GNL3	Q9BVP2|Q9BVP2-2	Guanine nucleotide-binding protein-like 3 OS=Homo sapiens GN=GNL3 PE=1 SV=2|Isoform 2 of Guanine nucleotide-binding protein-like 3 OS=Homo sapiens GN=GNL3	0.408196	0.6736
Yph1-L	RPL17	A0A087WXM6|A0A0A6YYL6|J3KRX5|J3QQT2|P18621|P18621-3	60S ribosomal protein L17 (Fragment) OS=Homo sapiens GN=RPL17 PE=3 SV=1|Protein RPL17-C18orf32 OS=Homo sapiens GN=RPL17-C18orf32 PE=3 SV=1|60S ribosomal protein L17 (Fragment) OS=Homo sapiens GN=RPL17 PE=3 SV=1|60S ribosomal protein L17 (Fragment) OS=Homo sapiens GN=RPL17 PE=3 SV=1|60S ribosomal protein L17 OS=Homo sapiens GN=RPL17 PE=1 SV=3|Isoform 3 of 60S ribosomal protein L17 OS=Homo sapiens …	0.408196	0.6736
Yph1-L	RPL3	P39023	60S ribosomal protein L3 OS=Homo sapiens GN=RPL3 PE=1 SV=2	0.408196	0.6736
Yph1-L	RPL35A	C9K025|F8WB72|F8WBS5|P18077	60S ribosomal protein L35a (Fragment) OS=Homo sapiens GN=RPL35A PE=1 SV=1|60S ribosomal protein L35a OS=Homo sapiens GN=RPL35A PE=1 SV=1|60S ribosomal protein L35a OS=Homo sapiens GN=RPL35A PE=1 SV=1|60S ribosomal protein L35a OS=Homo sapiens GN=RPL35A PE=1 SV=2	0.408196	0.6736
Yph1-L	RPL4	P36578	60S ribosomal protein L4 OS=Homo sapiens GN=RPL4 PE=1 SV=5	0.408196	0.6736
Yph1-L	RPL5	P46777	60S ribosomal protein L5 OS=Homo sapiens GN=RPL5 PE=1 SV=3	0.408196	0.6736
Yph1-L	RPL7A	P62424	60S ribosomal protein L7a OS=Homo sapiens GN=RPL7A PE=1 SV=2	0.408196	0.6736
Yph1-L	RPL8	P62917	60S ribosomal protein L8 OS=Homo sapiens GN=RPL8 PE=1 SV=2	0.408196	0.6736
Yph1-L	RSL1D1	J3QSV6|O76021	Ribosomal L1 domain-containing protein 1 (Fragment) OS=Homo sapiens GN=RSL1D1 PE=1 SV=1|Ribosomal L1 domain-containing protein 1 OS=Homo sapiens GN=RSL1D1 PE=1 SV=3	0.408196	0.6736
Yph1-L	WDR12	Q9GZL7	Ribosome biogenesis protein WDR12 OS=Homo sapiens GN=WDR12 PE=1 SV=2	0.408196	0.6736
Yph1-L	WDR5	P61964	WD repeat-containing protein 5 OS=Homo sapiens GN=WDR5 PE=1 SV=1	0.408196	0.6736
Wave-2 complex	ABI1	A0A0A0MRT6|B6VEX4|Q8IZP0|Q8IZP0-10|Q8IZP0-2|Q8IZP0-3|Q8IZP0-4|Q8IZP0-5|Q8IZP0-6|Q8IZP0-7|Q8IZP0-8|Q8IZP0-9	Abl interactor 1 OS=Homo sapiens GN=ABI1 PE=1 SV=1|Abl interactor 1 OS=Homo sapiens GN=ABI1 PE=1 SV=1|Abl interactor 1 OS=Homo sapiens GN=ABI1 PE=1 SV=4|Isoform 10 of Abl interactor 1 OS=Homo sapiens GN=ABI1|Isoform 2 of Abl interactor 1 OS=Homo sapiens GN=ABI1|Isoform 3 of Abl interactor 1 OS=Homo sapiens GN=ABI1|Isoform 4 of Abl interactor 1 OS=Homo sapiens GN=ABI1|Isoform 5 of Abl interactor 1…	0.202414	0.0658
Wave-2 complex	CYFIP1	Q7L576	Cytoplasmic FMR1-interacting protein 1 OS=Homo sapiens GN=CYFIP1 PE=1 SV=1	0.202414	0.0658
Wave-2 complex	NCKAP1	Q9Y2A7|Q9Y2A7-2	Nck-associated protein 1 OS=Homo sapiens GN=NCKAP1 PE=1 SV=1|Isoform 2 of Nck-associated protein 1 OS=Homo sapiens GN=NCKAP1	0.202414	0.0658
Wave-2 complex	WASF2	Q9Y6W5	Wiskott-Aldrich syndrome protein family member 2 OS=Homo sapiens GN=WASF2 PE=1 SV=3	0.202414	0.0658
WIP-WASp-actin-myosin-IIa complex	MYH9	P35579	Myosin-9 OS=Homo sapiens GN=MYH9 PE=1 SV=4	0.293776	0.4197
WIP-WASp-actin-myosin-IIa complex	MYL6	F8W1R7|G3V1V0|P60660|P60660-2	Myosin light polypeptide 6 OS=Homo sapiens GN=MYL6 PE=1 SV=1|Myosin light polypeptide 6 OS=Homo sapiens GN=MYL6 PE=1 SV=1|Myosin light polypeptide 6 OS=Homo sapiens GN=MYL6 PE=1 SV=2|Isoform Smooth muscle of Myosin light polypeptide 6 OS=Homo sapiens GN=MYL6	0.293776	0.4197
Ubiquitin E3 ligase (DET1	CUL4A	Q13619	Cullin-4A OS=Homo sapiens GN=CUL4A PE=1 SV=3	0.681593	0.895
Ubiquitin E3 ligase (DET1	DDB1	Q16531	DNA damage-binding protein 1 OS=Homo sapiens GN=DDB1 PE=1 SV=1	0.681593	0.895
Ubiquitin E3 ligase (ASB2	CUL5	Q93034	Cullin-5 OS=Homo sapiens GN=CUL5 PE=1 SV=4	0.424273	0.6434
Ubiquitin E3 ligase (ASB2	TCEB1	E5RHG8|Q15369	Transcription elongation factor B polypeptide 1 (Fragment) OS=Homo sapiens GN=TCEB1 PE=1 SV=1|Transcription elongation factor B polypeptide 1 OS=Homo sapiens GN=TCEB1 PE=1 SV=1	0.424273	0.6434
Ubiquitin E3 ligase (ASB2	TCEB2	Q15370|Q15370-2	Transcription elongation factor B polypeptide 2 OS=Homo sapiens GN=TCEB2 PE=1 SV=1|Isoform 2 of Transcription elongation factor B polypeptide 2 OS=Homo sapiens GN=TCEB2	0.424273	0.6434
Ubiquitin E3 ligase (AHR	CUL4B	K4DI93|Q13620|Q13620-1|Q13620-3	Cullin 4B, isoform CRA_e OS=Homo sapiens GN=CUL4B PE=1 SV=1|Cullin-4B OS=Homo sapiens GN=CUL4B PE=1 SV=4|Isoform 2 of Cullin-4B OS=Homo sapiens GN=CUL4B|Isoform 3 of Cullin-4B OS=Homo sapiens GN=CUL4B	0.473615	0.7104
Ubiquitin E3 ligase (AHR	DDB1	Q16531	DNA damage-binding protein 1 OS=Homo sapiens GN=DDB1 PE=1 SV=1	0.473615	0.7104
Ubiquilin-proteasome complex	PSMA1	P25786|P25786-2	Proteasome subunit alpha type-1 OS=Homo sapiens GN=PSMA1 PE=1 SV=1|Isoform Long of Proteasome subunit alpha type-1 OS=Homo sapiens GN=PSMA1	0.490385	0.8436
Ubiquilin-proteasome complex	PSMA2	A0A024RA52|P25787	Proteasome subunit alpha type OS=Homo sapiens GN=PSMA2 PE=1 SV=1|Proteasome subunit alpha type-2 OS=Homo sapiens GN=PSMA2 PE=1 SV=2	0.490385	0.8436
Ubiquilin-proteasome complex	PSMA6	G3V5Z7|P60900	Proteasome subunit alpha type OS=Homo sapiens GN=PSMA6 PE=1 SV=1|Proteasome subunit alpha type-6 OS=Homo sapiens GN=PSMA6 PE=1 SV=1	0.490385	0.8436
Ubiquilin-proteasome complex	UBE3A	Q05086|Q05086-2|Q05086-3	Ubiquitin-protein ligase E3A OS=Homo sapiens GN=UBE3A PE=1 SV=4|Isoform I of Ubiquitin-protein ligase E3A OS=Homo sapiens GN=UBE3A|Isoform III of Ubiquitin-protein ligase E3A OS=Homo sapiens GN=UBE3A	0.490385	0.8436
Ubiquilin-proteasome complex	UBQLN2	Q9UHD9	Ubiquilin-2 OS=Homo sapiens GN=UBQLN2 PE=1 SV=2	0.490385	0.8436
UTP C complex	CSNK2A1	E7EU96|P68400|Q5U5J2	Casein kinase II subunit alpha OS=Homo sapiens GN=CSNK2A1 PE=1 SV=1|Casein kinase II subunit alpha OS=Homo sapiens GN=CSNK2A1 PE=1 SV=1|CSNK2A1 protein OS=Homo sapiens GN=CSNK2A1 PE=1 SV=1	0.149539	0.0386
UTP C complex	CSNK2A2	P19784	Casein kinase II subunit alpha' OS=Homo sapiens GN=CSNK2A2 PE=1 SV=1	0.149539	0.0386
UTP C complex	CSNK2B	P67870|Q5SRQ6	Casein kinase II subunit beta OS=Homo sapiens GN=CSNK2B PE=1 SV=1|Casein kinase II subunit beta OS=Homo sapiens GN=CSNK2B PE=1 SV=2	0.149539	0.0386
UTP A complex	HEATR1	Q5T3Q7|Q9H583	HEAT repeat-containing protein 1 OS=Homo sapiens GN=HEATR1 PE=1 SV=1|HEAT repeat-containing protein 1 OS=Homo sapiens GN=HEATR1 PE=1 SV=3	0.219115	0.2655
UTP A complex	MYBBP1A	Q9BQG0|Q9BQG0-2	Myb-binding protein 1A OS=Homo sapiens GN=MYBBP1A PE=1 SV=2|Isoform 2 of Myb-binding protein 1A OS=Homo sapiens GN=MYBBP1A	0.219115	0.2655
Tubulins	TUBA1C	F5H5D3|Q9BQE3	Tubulin alpha-1C chain OS=Homo sapiens GN=TUBA1C PE=1 SV=1|Tubulin alpha-1C chain OS=Homo sapiens GN=TUBA1C PE=1 SV=1	0.262469	0.1434
Tubulins	TUBA4A	P68366|P68366-2	Tubulin alpha-4A chain OS=Homo sapiens GN=TUBA4A PE=1 SV=1|Isoform 2 of Tubulin alpha-4A chain OS=Homo sapiens GN=TUBA4A	0.262469	0.1434
Tubulins	TUBB	P07437	Tubulin beta chain OS=Homo sapiens GN=TUBB PE=1 SV=2	0.262469	0.1434
Tubulins	TUBB4B	P68371	Tubulin beta-4B chain OS=Homo sapiens GN=TUBB4B PE=1 SV=1	0.262469	0.1434
Tubulins	TUBB6	Q9BUF5	Tubulin beta-6 chain OS=Homo sapiens GN=TUBB6 PE=1 SV=1	0.262469	0.1434
Transcription-export (TREX) complex	ALYREF	Q86V81	THO complex subunit 4 OS=Homo sapiens GN=ALYREF PE=1 SV=3	0.225975	0.0321
Transcription-export (TREX) complex	DDX39A	O00148	ATP-dependent RNA helicase DDX39A OS=Homo sapiens GN=DDX39A PE=1 SV=2	0.225975	0.0321
Transcription-export (TREX) complex	DDX39B	H0Y400|Q13838|Q13838-2	Spliceosome RNA helicase DDX39B (Fragment) OS=Homo sapiens GN=DDX39B PE=1 SV=1|Spliceosome RNA helicase DDX39B OS=Homo sapiens GN=DDX39B PE=1 SV=1|Isoform 2 of Spliceosome RNA helicase DDX39B OS=Homo sapiens GN=DDX39B	0.225975	0.0321
Transcription-export (TREX) complex	NXF1	E9PIN3|Q9UBU9|Q9UBU9-2	Nuclear RNA export factor 1 (Fragment) OS=Homo sapiens GN=NXF1 PE=1 SV=1|Nuclear RNA export factor 1 OS=Homo sapiens GN=NXF1 PE=1 SV=1|Isoform 2 of Nuclear RNA export factor 1 OS=Homo sapiens GN=NXF1	0.225975	0.0321
Transcription-export (TREX) complex	THOC2	Q8NI27	THO complex subunit 2 OS=Homo sapiens GN=THOC2 PE=1 SV=2	0.225975	0.0321
Transcription-export (TREX) complex	THOC3	Q96J01	THO complex subunit 3 OS=Homo sapiens GN=THOC3 PE=1 SV=1	0.225975	0.0321
Transcription-export (TREX) complex	THOC6	Q86W42	THO complex subunit 6 homolog OS=Homo sapiens GN=THOC6 PE=1 SV=1	0.225975	0.0321
Toposome	DDX21	Q9NR30|Q9NR30-2	Nucleolar RNA helicase 2 OS=Homo sapiens GN=DDX21 PE=1 SV=5|Isoform 2 of Nucleolar RNA helicase 2 OS=Homo sapiens GN=DDX21	0.243252	0.0727
Toposome	DHX9	Q08211	ATP-dependent RNA helicase A OS=Homo sapiens GN=DHX9 PE=1 SV=4	0.243252	0.0727
Toposome	HNRNPC	B2R5W2|P07910|P07910-2	Heterogeneous nuclear ribonucleoproteins C1/C2 OS=Homo sapiens GN=HNRNPC PE=1 SV=1|Heterogeneous nuclear ribonucleoproteins C1/C2 OS=Homo sapiens GN=HNRNPC PE=1 SV=4|Isoform C1 of Heterogeneous nuclear ribonucleoproteins C1/C2 OS=Homo sapiens GN=HNRNPC	0.243252	0.0727
Toposome	PRPF8	Q6P2Q9	Pre-mRNA-processing-splicing factor 8 OS=Homo sapiens GN=PRPF8 PE=1 SV=2	0.243252	0.0727
Toposome	SSRP1	Q08945	FACT complex subunit SSRP1 OS=Homo sapiens GN=SSRP1 PE=1 SV=1	0.243252	0.0727
Toposome	TOP2A	P11388|P11388-2|P11388-3|P11388-4	DNA topoisomerase 2-alpha OS=Homo sapiens GN=TOP2A PE=1 SV=3|Isoform 2 of DNA topoisomerase 2-alpha OS=Homo sapiens GN=TOP2A|Isoform 3 of DNA topoisomerase 2-alpha OS=Homo sapiens GN=TOP2A|Isoform 4 of DNA topoisomerase 2-alpha OS=Homo sapiens GN=TOP2A	0.243252	0.0727
Telomeric Complex	TERF2	H3BR06|Q15554|U3KQ35	Telomeric repeat-binding factor 2 (Fragment) OS=Homo sapiens GN=TERF2 PE=1 SV=1|Telomeric repeat-binding factor 2 OS=Homo sapiens GN=TERF2 PE=1 SV=3|Telomeric repeat-binding factor 2 (Fragment) OS=Homo sapiens GN=TERF2 PE=1 SV=1	0.093485	0.0286
Telomeric Complex	TERF2IP	Q9NYB0	Telomeric repeat-binding factor 2-interacting protein 1 OS=Homo sapiens GN=TERF2IP PE=1 SV=1	0.093485	0.0286
TRBP containing complex (DICER	AGO2	Q9UKV8	Protein argonaute-2 OS=Homo sapiens GN=AGO2 PE=1 SV=3	0.554532	0.9352
TRBP containing complex (DICER	DICER1	Q9UPY3|Q9UPY3-2	Endoribonuclease Dicer OS=Homo sapiens GN=DICER1 PE=1 SV=3|Isoform 2 of Endoribonuclease Dicer OS=Homo sapiens GN=DICER1	0.554532	0.9352
TRBP containing complex (DICER	EIF6	P56537	Eukaryotic translation initiation factor 6 OS=Homo sapiens GN=EIF6 PE=1 SV=1	0.554532	0.9352
TRBP containing complex (DICER	MOV10	Q9HCE1	Putative helicase MOV-10 OS=Homo sapiens GN=MOV10 PE=1 SV=2	0.554532	0.9352
TRBP containing complex (DICER	RPL7A	P62424	60S ribosomal protein L7a OS=Homo sapiens GN=RPL7A PE=1 SV=2	0.554532	0.9352
TRAPP complex	TRAPPC4	E9PKS9|E9PQE8|J3KP27|Q9Y296|Q9Y296-2	Trafficking protein particle complex subunit 4 OS=Homo sapiens GN=TRAPPC4 PE=1 SV=1|Trafficking protein particle complex subunit 4 OS=Homo sapiens GN=TRAPPC4 PE=1 SV=1|Trafficking protein particle complex subunit 4 OS=Homo sapiens GN=TRAPPC4 PE=1 SV=1|Trafficking protein particle complex subunit 4 OS=Homo sapiens GN=TRAPPC4 PE=1 SV=1|Isoform 2 of Trafficking protein particle complex subunit 4 OS=…	0.169685	0.1616
TRAPP complex	TRAPPC8	J3QQJ5|Q9Y2L5	Trafficking protein particle complex subunit 8 OS=Homo sapiens GN=TRAPPC8 PE=1 SV=1|Trafficking protein particle complex subunit 8 OS=Homo sapiens GN=TRAPPC8 PE=1 SV=2	0.169685	0.1616
TNF-alpha/Nf-kappa B signaling complex (RPL6	DDX3X	A0A0D9SF53|A0A0D9SFB3|A0A0D9SG12|O00571	ATP-dependent RNA helicase DDX3X OS=Homo sapiens GN=DDX3X PE=1 SV=1|ATP-dependent RNA helicase DDX3X OS=Homo sapiens GN=DDX3X PE=1 SV=1|ATP-dependent RNA helicase DDX3X OS=Homo sapiens GN=DDX3X PE=1 SV=1|ATP-dependent RNA helicase DDX3X OS=Homo sapiens GN=DDX3X PE=1 SV=3	0.476981	0.9034
TNF-alpha/Nf-kappa B signaling complex (RPL6	GLG1	Q92896|Q92896-2|Q92896-3	Golgi apparatus protein 1 OS=Homo sapiens GN=GLG1 PE=1 SV=2|Isoform 2 of Golgi apparatus protein 1 OS=Homo sapiens GN=GLG1|Isoform 3 of Golgi apparatus protein 1 OS=Homo sapiens GN=GLG1	0.476981	0.9034
TNF-alpha/Nf-kappa B signaling complex (RPL6	GTF2I	P78347|P78347-2|P78347-3|P78347-4	General transcription factor II-I OS=Homo sapiens GN=GTF2I PE=1 SV=2|Isoform 2 of General transcription factor II-I OS=Homo sapiens GN=GTF2I|Isoform 3 of General transcription factor II-I OS=Homo sapiens GN=GTF2I|Isoform 4 of General transcription factor II-I OS=Homo sapiens GN=GTF2I	0.476981	0.9034
TNF-alpha/Nf-kappa B signaling complex (RPL6	IKBKG	A0A087WUW6|A0A087X0G7|A0A087X1B1|Q9Y6K9|Q9Y6K9-2	NF-kappa-B essential modulator OS=Homo sapiens GN=IKBKG PE=1 SV=1|NF-kappa-B essential modulator OS=Homo sapiens GN=IKBKG PE=1 SV=1|NF-kappa-B essential modulator OS=Homo sapiens GN=IKBKG PE=1 SV=1|NF-kappa-B essential modulator OS=Homo sapiens GN=IKBKG PE=1 SV=2|Isoform 2 of NF-kappa-B essential modulator OS=Homo sapiens GN=IKBKG	0.476981	0.9034
TNF-alpha/Nf-kappa B signaling complex (RPL6	NFKB1	P19838|P19838-2	Nuclear factor NF-kappa-B p105 subunit OS=Homo sapiens GN=NFKB1 PE=1 SV=2|Isoform 2 of Nuclear factor NF-kappa-B p105 subunit OS=Homo sapiens GN=NFKB1	0.476981	0.9034
TNF-alpha/Nf-kappa B signaling complex (RPL6	NFKB2	Q00653|Q00653-4	Nuclear factor NF-kappa-B p100 subunit OS=Homo sapiens GN=NFKB2 PE=1 SV=4|Isoform 4 of Nuclear factor NF-kappa-B p100 subunit OS=Homo sapiens GN=NFKB2	0.476981	0.9034
TNF-alpha/Nf-kappa B signaling complex (RPL6	REL	Q04864|Q04864-2	Proto-oncogene c-Rel OS=Homo sapiens GN=REL PE=1 SV=1|Isoform 2 of Proto-oncogene c-Rel OS=Homo sapiens GN=REL	0.476981	0.9034
TNF-alpha/Nf-kappa B signaling complex (RPL6	RELA	A0A087X0W8|Q04206|Q04206-2|Q04206-3|Q2TAM5	Transcription factor p65 OS=Homo sapiens GN=RELA PE=1 SV=1|Transcription factor p65 OS=Homo sapiens GN=RELA PE=1 SV=2|Isoform 2 of Transcription factor p65 OS=Homo sapiens GN=RELA|Isoform 3 of Transcription factor p65 OS=Homo sapiens GN=RELA|RELA protein OS=Homo sapiens GN=RELA PE=1 SV=1	0.476981	0.9034
TNF-alpha/Nf-kappa B signaling complex (RPL6	RPL30	A0A0C4DH44|P62888	60S ribosomal protein L30 OS=Homo sapiens GN=RPL30 PE=1 SV=1|60S ribosomal protein L30 OS=Homo sapiens GN=RPL30 PE=1 SV=2	0.476981	0.9034
TNF-alpha/Nf-kappa B signaling complex (RPL6	RPL6	Q02878	60S ribosomal protein L6 OS=Homo sapiens GN=RPL6 PE=1 SV=3	0.476981	0.9034
TNF-alpha/Nf-kappa B signaling complex (RPL6	RPS13	P62277	40S ribosomal protein S13 OS=Homo sapiens GN=RPS13 PE=1 SV=2	0.476981	0.9034
TNF-alpha/NF-kappa B signaling complex 7	CDC37	K7EL68|Q16543	Hsp90 co-chaperone Cdc37 (Fragment) OS=Homo sapiens GN=CDC37 PE=1 SV=1|Hsp90 co-chaperone Cdc37 OS=Homo sapiens GN=CDC37 PE=1 SV=1	0.431678	0.6981
TNF-alpha/NF-kappa B signaling complex 7	FKBP5	Q13451	Peptidyl-prolyl cis-trans isomerase FKBP5 OS=Homo sapiens GN=FKBP5 PE=1 SV=2	0.431678	0.6981
TNF-alpha/NF-kappa B signaling complex 7	HSP90AA1	P07900|P07900-2	Heat shock protein HSP 90-alpha OS=Homo sapiens GN=HSP90AA1 PE=1 SV=5|Isoform 2 of Heat shock protein HSP 90-alpha OS=Homo sapiens GN=HSP90AA1	0.431678	0.6981
TNF-alpha/NF-kappa B signaling complex 7	HSP90AB1	P08238	Heat shock protein HSP 90-beta OS=Homo sapiens GN=HSP90AB1 PE=1 SV=4	0.431678	0.6981
TNF-alpha/NF-kappa B signaling complex 7	TAB1	Q15750|Q15750-2	TGF-beta-activated kinase 1 and MAP3K7-binding protein 1 OS=Homo sapiens GN=TAB1 PE=1 SV=1|Isoform 2 of TGF-beta-activated kinase 1 and MAP3K7-binding protein 1 OS=Homo sapiens GN=TAB1	0.431678	0.6981
TNF-alpha/NF-kappa B signaling complex 6	CDC37	K7EL68|Q16543	Hsp90 co-chaperone Cdc37 (Fragment) OS=Homo sapiens GN=CDC37 PE=1 SV=1|Hsp90 co-chaperone Cdc37 OS=Homo sapiens GN=CDC37 PE=1 SV=1	0.36385	0.4185
TNF-alpha/NF-kappa B signaling complex 6	FBL	M0QXL5|M0R0P1|M0R299|M0R2Q4|P22087	rRNA 2'-O-methyltransferase fibrillarin (Fragment) OS=Homo sapiens GN=FBL PE=1 SV=1|rRNA 2'-O-methyltransferase fibrillarin (Fragment) OS=Homo sapiens GN=FBL PE=1 SV=1|rRNA 2'-O-methyltransferase fibrillarin (Fragment) OS=Homo sapiens GN=FBL PE=1 SV=1|rRNA 2'-O-methyltransferase fibrillarin (Fragment) OS=Homo sapiens GN=FBL PE=1 SV=1|rRNA 2'-O-methyltransferase fibrillarin OS=Homo sapiens GN=FBL …	0.36385	0.4185
TNF-alpha/NF-kappa B signaling complex 6	HSP90AA1	P07900|P07900-2	Heat shock protein HSP 90-alpha OS=Homo sapiens GN=HSP90AA1 PE=1 SV=5|Isoform 2 of Heat shock protein HSP 90-alpha OS=Homo sapiens GN=HSP90AA1	0.36385	0.4185
TNF-alpha/NF-kappa B signaling complex 6	HSP90AB1	P08238	Heat shock protein HSP 90-beta OS=Homo sapiens GN=HSP90AB1 PE=1 SV=4	0.36385	0.4185
TNF-alpha/NF-kappa B signaling complex 6	IKBKG	A0A087WUW6|A0A087X0G7|A0A087X1B1|Q9Y6K9|Q9Y6K9-2	NF-kappa-B essential modulator OS=Homo sapiens GN=IKBKG PE=1 SV=1|NF-kappa-B essential modulator OS=Homo sapiens GN=IKBKG PE=1 SV=1|NF-kappa-B essential modulator OS=Homo sapiens GN=IKBKG PE=1 SV=1|NF-kappa-B essential modulator OS=Homo sapiens GN=IKBKG PE=1 SV=2|Isoform 2 of NF-kappa-B essential modulator OS=Homo sapiens GN=IKBKG	0.36385	0.4185
TNF-alpha/NF-kappa B signaling complex 6	RPL30	A0A0C4DH44|P62888	60S ribosomal protein L30 OS=Homo sapiens GN=RPL30 PE=1 SV=1|60S ribosomal protein L30 OS=Homo sapiens GN=RPL30 PE=1 SV=2	0.36385	0.4185
TNF-alpha/NF-kappa B signaling complex 6	RPL4	P36578	60S ribosomal protein L4 OS=Homo sapiens GN=RPL4 PE=1 SV=5	0.36385	0.4185
TNF-alpha/NF-kappa B signaling complex 6	RPL6	Q02878	60S ribosomal protein L6 OS=Homo sapiens GN=RPL6 PE=1 SV=3	0.36385	0.4185
TNF-alpha/NF-kappa B signaling complex 6	RPL8	P62917	60S ribosomal protein L8 OS=Homo sapiens GN=RPL8 PE=1 SV=2	0.36385	0.4185
TNF-alpha/NF-kappa B signaling complex 6	RPS11	P62280	40S ribosomal protein S11 OS=Homo sapiens GN=RPS11 PE=1 SV=3	0.36385	0.4185
TNF-alpha/NF-kappa B signaling complex 6	RPS13	P62277	40S ribosomal protein S13 OS=Homo sapiens GN=RPS13 PE=1 SV=2	0.36385	0.4185
TNF-alpha/NF-kappa B signaling complex (CHUK	ANKRD28	O15084|O15084-1|O15084-4	Serine/threonine-protein phosphatase 6 regulatory ankyrin repeat subunit A OS=Homo sapiens GN=ANKRD28 PE=1 SV=5|Isoform 3 of Serine/threonine-protein phosphatase 6 regulatory ankyrin repeat subunit A OS=Homo sapiens GN=ANKRD28|Isoform 4 of Serine/threonine-protein phosphatase 6 regulatory ankyrin repeat subunit A OS=Homo sapiens GN=ANKRD28	0.388147	0.5497
TNF-alpha/NF-kappa B signaling complex (CHUK	CUL1	Q13616	Cullin-1 OS=Homo sapiens GN=CUL1 PE=1 SV=2	0.388147	0.5497
TNF-alpha/NF-kappa B signaling complex (CHUK	NFKB2	Q00653|Q00653-4	Nuclear factor NF-kappa-B p100 subunit OS=Homo sapiens GN=NFKB2 PE=1 SV=4|Isoform 4 of Nuclear factor NF-kappa-B p100 subunit OS=Homo sapiens GN=NFKB2	0.388147	0.5497
TNF-alpha/NF-kappa B signaling complex (CHUK	PPP6C	O00743	Serine/threonine-protein phosphatase 6 catalytic subunit OS=Homo sapiens GN=PPP6C PE=1 SV=1	0.388147	0.5497
TNF-alpha/NF-kappa B signaling complex (CHUK	PPP6R2	O75170|O75170-2|O75170-3|O75170-4|O75170-5	Serine/threonine-protein phosphatase 6 regulatory subunit 2 OS=Homo sapiens GN=PPP6R2 PE=1 SV=2|Isoform 2 of Serine/threonine-protein phosphatase 6 regulatory subunit 2 OS=Homo sapiens GN=PPP6R2|Isoform 3 of Serine/threonine-protein phosphatase 6 regulatory subunit 2 OS=Homo sapiens GN=PPP6R2|Isoform 4 of Serine/threonine-protein phosphatase 6 regulatory subunit 2 OS=Homo sapiens GN=PPP6R2|Isofor…	0.388147	0.5497
TNF-alpha/NF-kappa B signaling complex (CHUK	REL	Q04864|Q04864-2	Proto-oncogene c-Rel OS=Homo sapiens GN=REL PE=1 SV=1|Isoform 2 of Proto-oncogene c-Rel OS=Homo sapiens GN=REL	0.388147	0.5497
TNF-alpha/NF-kappa B signaling complex (CHUK	RELA	A0A087X0W8|Q04206|Q04206-2|Q04206-3|Q2TAM5	Transcription factor p65 OS=Homo sapiens GN=RELA PE=1 SV=1|Transcription factor p65 OS=Homo sapiens GN=RELA PE=1 SV=2|Isoform 2 of Transcription factor p65 OS=Homo sapiens GN=RELA|Isoform 3 of Transcription factor p65 OS=Homo sapiens GN=RELA|RELA protein OS=Homo sapiens GN=RELA PE=1 SV=1	0.388147	0.5497
TNF-alpha/NF-kappa B signaling complex (CHUK	SKP1	E5RJR5|P63208	S-phase kinase-associated protein 1 OS=Homo sapiens GN=SKP1 PE=1 SV=1|S-phase kinase-associated protein 1 OS=Homo sapiens GN=SKP1 PE=1 SV=2	0.388147	0.5497
TFIIIC complex	GTF3C1	Q12789	General transcription factor 3C polypeptide 1 OS=Homo sapiens GN=GTF3C1 PE=1 SV=4	0.201258	0.0373
TFIIIC complex	GTF3C2	Q8WUA4	General transcription factor 3C polypeptide 2 OS=Homo sapiens GN=GTF3C2 PE=1 SV=2	0.201258	0.0373
TFIIIC complex	GTF3C3	Q9Y5Q9	General transcription factor 3C polypeptide 3 OS=Homo sapiens GN=GTF3C3 PE=1 SV=1	0.201258	0.0373
TFIIIC complex	GTF3C4	Q9UKN8	General transcription factor 3C polypeptide 4 OS=Homo sapiens GN=GTF3C4 PE=1 SV=2	0.201258	0.0373
TFIIIC complex	GTF3C5	Q9Y5Q8|Q9Y5Q8-2|Q9Y5Q8-3	General transcription factor 3C polypeptide 5 OS=Homo sapiens GN=GTF3C5 PE=1 SV=2|Isoform 2 of General transcription factor 3C polypeptide 5 OS=Homo sapiens GN=GTF3C5|Isoform 3 of General transcription factor 3C polypeptide 5 OS=Homo sapiens GN=GTF3C5	0.201258	0.0373
TFIIH complex	ERCC2	P18074	TFIIH basal transcription factor complex helicase XPD subunit OS=Homo sapiens GN=ERCC2 PE=1 SV=1	0.0805974	0.0165
TFIIH complex	ERCC3	P19447	TFIIH basal transcription factor complex helicase XPB subunit OS=Homo sapiens GN=ERCC3 PE=1 SV=1	0.0805974	0.0165
TCF4-CTNNB1-SUMO1-EP300-HADAC6 complex	CTNNB1	P35222	Catenin beta-1 OS=Homo sapiens GN=CTNNB1 PE=1 SV=1	0.294893	0.274
TCF4-CTNNB1-SUMO1-EP300-HADAC6 complex	EP300	Q09472	Histone acetyltransferase p300 OS=Homo sapiens GN=EP300 PE=1 SV=2	0.294893	0.274
TCF4-CTNNB1-SUMO1-EP300-HADAC6 complex	HDAC6	Q9UBN7	Histone deacetylase 6 OS=Homo sapiens GN=HDAC6 PE=1 SV=2	0.294893	0.274
TCF4-CTNNB1-SUMO1-EP300-HADAC6 complex	SUMO1	B8ZZN6|P63165	Small ubiquitin-related modifier 1 OS=Homo sapiens GN=SUMO1 PE=1 SV=1|Small ubiquitin-related modifier 1 OS=Homo sapiens GN=SUMO1 PE=1 SV=1	0.294893	0.274
TAF complex	TAF6	J3KR72|P49848|P49848-3	Transcription initiation factor TFIID subunit 6 OS=Homo sapiens GN=TAF6 PE=1 SV=1|Transcription initiation factor TFIID subunit 6 OS=Homo sapiens GN=TAF6 PE=1 SV=1|Isoform 3 of Transcription initiation factor TFIID subunit 6 OS=Homo sapiens GN=TAF6	0.216972	0.2612
TAF complex	TAF7	Q15545	Transcription initiation factor TFIID subunit 7 OS=Homo sapiens GN=TAF7 PE=1 SV=1	0.216972	0.2612
Suv39h1	CBX1	B5MD17|J3KS05|P83916	Chromobox protein homolog 1 (Fragment) OS=Homo sapiens GN=CBX1 PE=1 SV=1|Chromobox protein homolog 1 (Fragment) OS=Homo sapiens GN=CBX1 PE=1 SV=7|Chromobox protein homolog 1 OS=Homo sapiens GN=CBX1 PE=1 SV=1	0.231594	0.0533
Suv39h1	CBX3	Q13185	Chromobox protein homolog 3 OS=Homo sapiens GN=CBX3 PE=1 SV=4	0.231594	0.0533
Suv39h1	CBX5	P45973	Chromobox protein homolog 5 OS=Homo sapiens GN=CBX5 PE=1 SV=1	0.231594	0.0533
Suv39h1	EHMT2	A0A0G2JIS2|Q96KQ7|Q96KQ7-2	Histone-lysine N-methyltransferase EHMT2 OS=Homo sapiens GN=EHMT2 PE=1 SV=1|Histone-lysine N-methyltransferase EHMT2 OS=Homo sapiens GN=EHMT2 PE=1 SV=3|Isoform 2 of Histone-lysine N-methyltransferase EHMT2 OS=Homo sapiens GN=EHMT2	0.231594	0.0533
Suv39h1	SETDB1	Q15047|Q15047-3	Histone-lysine N-methyltransferase SETDB1 OS=Homo sapiens GN=SETDB1 PE=1 SV=1|Isoform 3 of Histone-lysine N-methyltransferase SETDB1 OS=Homo sapiens GN=SETDB1	0.231594	0.0533
Suv39h1	TRIM28	Q13263	Transcription intermediary factor 1-beta OS=Homo sapiens GN=TRIM28 PE=1 SV=5	0.231594	0.0533
Survival of motor neuron (SMN) complex	DDX20	Q9UHI6	Probable ATP-dependent RNA helicase DDX20 OS=Homo sapiens GN=DDX20 PE=1 SV=2	0.352572	0.3832
Survival of motor neuron (SMN) complex	GEMIN4	I3L2C7|P57678	Gem-associated protein 4 OS=Homo sapiens GN=GEMIN4 PE=1 SV=1|Gem-associated protein 4 OS=Homo sapiens GN=GEMIN4 PE=1 SV=2	0.352572	0.3832
Survival of motor neuron (SMN) complex	GEMIN5	Q8TEQ6	Gem-associated protein 5 OS=Homo sapiens GN=GEMIN5 PE=1 SV=3	0.352572	0.3832
Survival of motor neuron (SMN) complex	GEMIN6	Q8WXD5	Gem-associated protein 6 OS=Homo sapiens GN=GEMIN6 PE=1 SV=1	0.352572	0.3832
Survival of motor neuron (SMN) complex	SNRPD1	P62314	Small nuclear ribonucleoprotein Sm D1 OS=Homo sapiens GN=SNRPD1 PE=1 SV=1	0.352572	0.3832
Survival of motor neuron (SMN) complex	SNRPD2	K7EJB5|P62316	Small nuclear ribonucleoprotein Sm D2 OS=Homo sapiens GN=SNRPD2 PE=1 SV=1|Small nuclear ribonucleoprotein Sm D2 OS=Homo sapiens GN=SNRPD2 PE=1 SV=1	0.352572	0.3832
Survival of motor neuron (SMN) complex	SNRPD3	P62318|P62318-2	Small nuclear ribonucleoprotein Sm D3 OS=Homo sapiens GN=SNRPD3 PE=1 SV=1|Isoform 2 of Small nuclear ribonucleoprotein Sm D3 OS=Homo sapiens GN=SNRPD3	0.352572	0.3832
Survival of motor neuron (SMN) complex	STRAP	Q9Y3F4|Q9Y3F4-2	Serine-threonine kinase receptor-associated protein OS=Homo sapiens GN=STRAP PE=1 SV=1|Isoform 2 of Serine-threonine kinase receptor-associated protein OS=Homo sapiens GN=STRAP	0.352572	0.3832
Sro1p/Sec4p/Sec9p complex	LLGL1	Q15334	Lethal(2) giant larvae protein homolog 1 OS=Homo sapiens GN=LLGL1 PE=1 SV=3	0.381397	0.5204
Sro1p/Sec4p/Sec9p complex	LLGL2	J3QRV5|Q6P1M3|Q6P1M3-2	Lethal(2) giant larvae protein homolog 2 OS=Homo sapiens GN=LLGL2 PE=1 SV=1|Lethal(2) giant larvae protein homolog 2 OS=Homo sapiens GN=LLGL2 PE=1 SV=2|Isoform A of Lethal(2) giant larvae protein homolog 2 OS=Homo sapiens GN=LLGL2	0.381397	0.5204
Sro1p/Sec4p/Sec9p complex	RAB10	P61026	Ras-related protein Rab-10 OS=Homo sapiens GN=RAB10 PE=1 SV=1	0.381397	0.5204
Sro1p/Sec4p/Sec9p complex	RAB13	P51153	Ras-related protein Rab-13 OS=Homo sapiens GN=RAB13 PE=1 SV=1	0.381397	0.5204
Sro1p/Sec4p/Sec9p complex	RAB8A	P61006	Ras-related protein Rab-8A OS=Homo sapiens GN=RAB8A PE=1 SV=1	0.381397	0.5204
Sro1p/Sec4p/Sec9p complex	RAB8B	H0YMN7|Q92930	Ras-related protein Rab-8B OS=Homo sapiens GN=RAB8B PE=1 SV=1|Ras-related protein Rab-8B OS=Homo sapiens GN=RAB8B PE=1 SV=2	0.381397	0.5204
Sro1p/Sec4p/Sec9p complex	SNAP23	O00161	Synaptosomal-associated protein 23 OS=Homo sapiens GN=SNAP23 PE=1 SV=1	0.381397	0.5204
Spliceosome-U5	DDX23	Q9BUQ8	Probable ATP-dependent RNA helicase DDX23 OS=Homo sapiens GN=DDX23 PE=1 SV=3	0.463317	0.7964
Spliceosome-U5	EFTUD2	Q15029|Q15029-2	116 kDa U5 small nuclear ribonucleoprotein component OS=Homo sapiens GN=EFTUD2 PE=1 SV=1|Isoform 2 of 116 kDa U5 small nuclear ribonucleoprotein component OS=Homo sapiens GN=EFTUD2	0.463317	0.7964
Spliceosome-U5	PRPF6	O94906|O94906-2	Pre-mRNA-processing factor 6 OS=Homo sapiens GN=PRPF6 PE=1 SV=1|Isoform 2 of Pre-mRNA-processing factor 6 OS=Homo sapiens GN=PRPF6	0.463317	0.7964
Spliceosome-U5	PRPF8	Q6P2Q9	Pre-mRNA-processing-splicing factor 8 OS=Homo sapiens GN=PRPF8 PE=1 SV=2	0.463317	0.7964
Spliceosome-U5	SNRNP200	O75643	U5 small nuclear ribonucleoprotein 200 kDa helicase OS=Homo sapiens GN=SNRNP200 PE=1 SV=2	0.463317	0.7964
Spliceosome-U5	SNRNP40	Q96DI7	U5 small nuclear ribonucleoprotein 40 kDa protein OS=Homo sapiens GN=SNRNP40 PE=1 SV=1	0.463317	0.7964
Spliceosome-U4/U6	PPIH	O43447	Peptidyl-prolyl cis-trans isomerase H OS=Homo sapiens GN=PPIH PE=1 SV=1	0.232255	0.0808
Spliceosome-U4/U6	PRPF3	O43395	U4/U6 small nuclear ribonucleoprotein Prp3 OS=Homo sapiens GN=PRPF3 PE=1 SV=2	0.232255	0.0808
Spliceosome-U4/U6	PRPF31	Q8WWY3	U4/U6 small nuclear ribonucleoprotein Prp31 OS=Homo sapiens GN=PRPF31 PE=1 SV=2	0.232255	0.0808
Spliceosome-U4/U6	PRPF4	O43172|O43172-2	U4/U6 small nuclear ribonucleoprotein Prp4 OS=Homo sapiens GN=PRPF4 PE=1 SV=2|Isoform 2 of U4/U6 small nuclear ribonucleoprotein Prp4 OS=Homo sapiens GN=PRPF4	0.232255	0.0808
Spliceosome-U4/U6	SNU13	B1AHD1|P55769	NHP2-like protein 1 OS=Homo sapiens GN=SNU13 PE=1 SV=1|NHP2-like protein 1 OS=Homo sapiens GN=SNU13 PE=1 SV=3	0.232255	0.0808
Spliceosome-U2	PHF5A	Q7RTV0	PHD finger-like domain-containing protein 5A OS=Homo sapiens GN=PHF5A PE=1 SV=1	0.250407	0.0259
Spliceosome-U2	SF3A1	Q15459	Splicing factor 3A subunit 1 OS=Homo sapiens GN=SF3A1 PE=1 SV=1	0.250407	0.0259
Spliceosome-U2	SF3A2	Q15428	Splicing factor 3A subunit 2 OS=Homo sapiens GN=SF3A2 PE=1 SV=2	0.250407	0.0259
Spliceosome-U2	SF3A3	Q12874	Splicing factor 3A subunit 3 OS=Homo sapiens GN=SF3A3 PE=1 SV=1	0.250407	0.0259
Spliceosome-U2	SF3B1	O75533	Splicing factor 3B subunit 1 OS=Homo sapiens GN=SF3B1 PE=1 SV=3	0.250407	0.0259
Spliceosome-U2	SF3B2	Q13435	Splicing factor 3B subunit 2 OS=Homo sapiens GN=SF3B2 PE=1 SV=2	0.250407	0.0259
Spliceosome-U2	SF3B3	Q15393	Splicing factor 3B subunit 3 OS=Homo sapiens GN=SF3B3 PE=1 SV=4	0.250407	0.0259
Spliceosome-U2	SF3B4	Q15427	Splicing factor 3B subunit 4 OS=Homo sapiens GN=SF3B4 PE=1 SV=1	0.250407	0.0259
Spliceosome-U2	SF3B6	Q9Y3B4	Splicing factor 3B subunit 6 OS=Homo sapiens GN=SF3B6 PE=1 SV=1	0.250407	0.0259
Spliceosome-U2	SNRPA1	H0YLR3|H0YMA0|P09661	U2 small nuclear ribonucleoprotein A' (Fragment) OS=Homo sapiens GN=SNRPA1 PE=1 SV=1|U2 small nuclear ribonucleoprotein A' (Fragment) OS=Homo sapiens GN=SNRPA1 PE=1 SV=1|U2 small nuclear ribonucleoprotein A' OS=Homo sapiens GN=SNRPA1 PE=1 SV=2	0.250407	0.0259
Spliceosome-U2	SNRPB2	P08579	U2 small nuclear ribonucleoprotein B'' OS=Homo sapiens GN=SNRPB2 PE=1 SV=1	0.250407	0.0259
Spliceosome-Sm	SNRPD1	P62314	Small nuclear ribonucleoprotein Sm D1 OS=Homo sapiens GN=SNRPD1 PE=1 SV=1	0.169953	0.0638
Spliceosome-Sm	SNRPD2	K7EJB5|P62316	Small nuclear ribonucleoprotein Sm D2 OS=Homo sapiens GN=SNRPD2 PE=1 SV=1|Small nuclear ribonucleoprotein Sm D2 OS=Homo sapiens GN=SNRPD2 PE=1 SV=1	0.169953	0.0638
Spliceosome-Sm	SNRPD3	P62318|P62318-2	Small nuclear ribonucleoprotein Sm D3 OS=Homo sapiens GN=SNRPD3 PE=1 SV=1|Isoform 2 of Small nuclear ribonucleoprotein Sm D3 OS=Homo sapiens GN=SNRPD3	0.169953	0.0638
Spliceosome-Prp19	CDC5L	Q99459	Cell division cycle 5-like protein OS=Homo sapiens GN=CDC5L PE=1 SV=2	0.485995	0.8716
Spliceosome-Prp19	CTNNBL1	A0A087WUB9|Q8WYA6	Beta-catenin-like protein 1 OS=Homo sapiens GN=CTNNBL1 PE=1 SV=1|Beta-catenin-like protein 1 OS=Homo sapiens GN=CTNNBL1 PE=1 SV=1	0.485995	0.8716
Spliceosome-Prp19	HSPA8	P11142	Heat shock cognate 71 kDa protein OS=Homo sapiens GN=HSPA8 PE=1 SV=1	0.485995	0.8716
Spliceosome-Prp19	PLRG1	O43660|O43660-2	Pleiotropic regulator 1 OS=Homo sapiens GN=PLRG1 PE=1 SV=1|Isoform 2 of Pleiotropic regulator 1 OS=Homo sapiens GN=PLRG1	0.485995	0.8716
Spliceosome-Prp19	PQBP1	O60828|O60828-2|O60828-5	Polyglutamine-binding protein 1 OS=Homo sapiens GN=PQBP1 PE=1 SV=1|Isoform 2 of Polyglutamine-binding protein 1 OS=Homo sapiens GN=PQBP1|Isoform 5 of Polyglutamine-binding protein 1 OS=Homo sapiens GN=PQBP1	0.485995	0.8716
Spliceosome-Prp19	PRPF19	Q9UMS4	Pre-mRNA-processing factor 19 OS=Homo sapiens GN=PRPF19 PE=1 SV=1	0.485995	0.8716
Spliceosome-Prp19	WBP11	Q9Y2W2	WW domain-binding protein 11 OS=Homo sapiens GN=WBP11 PE=1 SV=1	0.485995	0.8716
Spliceosome-LSm	LSM2	Q9Y333	U6 snRNA-associated Sm-like protein LSm2 OS=Homo sapiens GN=LSM2 PE=1 SV=1	0.487602	0.8057
Spliceosome-LSm	LSM6	P62312	U6 snRNA-associated Sm-like protein LSm6 OS=Homo sapiens GN=LSM6 PE=1 SV=1	0.487602	0.8057
Spliceosome-LSm	LSM7	Q9UK45	U6 snRNA-associated Sm-like protein LSm7 OS=Homo sapiens GN=LSM7 PE=1 SV=1	0.487602	0.8057
Spliceosome-LSm	LSM8	O95777	U6 snRNA-associated Sm-like protein LSm8 OS=Homo sapiens GN=LSM8 PE=1 SV=3	0.487602	0.8057
Spliceosome-C	DDX41	J3KNN5|Q9UJV9	Probable ATP-dependent RNA helicase DDX41 (Fragment) OS=Homo sapiens GN=DDX41 PE=1 SV=1|Probable ATP-dependent RNA helicase DDX41 OS=Homo sapiens GN=DDX41 PE=1 SV=2	0.242882	0.0427
Spliceosome-C	FAM50A	Q14320	Protein FAM50A OS=Homo sapiens GN=FAM50A PE=1 SV=2	0.242882	0.0427
Spliceosome-C	GPATCH1	Q9BRR8	G patch domain-containing protein 1 OS=Homo sapiens GN=GPATCH1 PE=1 SV=1	0.242882	0.0427
Spliceosome-C	NOSIP	Q9Y314	Nitric oxide synthase-interacting protein OS=Homo sapiens GN=NOSIP PE=1 SV=1	0.242882	0.0427
Spliceosome-C	PPIG	Q13427	Peptidyl-prolyl cis-trans isomerase G OS=Homo sapiens GN=PPIG PE=1 SV=2	0.242882	0.0427
Spliceosome-C	PPIL3	H7BZ14|Q9H2H8	Peptidyl-prolyl cis-trans isomerase (Fragment) OS=Homo sapiens GN=PPIL3 PE=1 SV=1|Peptidyl-prolyl cis-trans isomerase-like 3 OS=Homo sapiens GN=PPIL3 PE=1 SV=1	0.242882	0.0427
Spliceosome-C	PPWD1	F5H7P7|Q96BP3	Peptidylprolyl isomerase domain and WD repeat-containing protein 1 OS=Homo sapiens GN=PPWD1 PE=1 SV=1|Peptidylprolyl isomerase domain and WD repeat-containing protein 1 OS=Homo sapiens GN=PPWD1 PE=1 SV=1	0.242882	0.0427
Spliceosome-C	SDE2	Q6IQ49|Q6IQ49-2	Protein SDE2 homolog OS=Homo sapiens GN=SDE2 PE=1 SV=1|Isoform 2 of Protein SDE2 homolog OS=Homo sapiens GN=SDE2	0.242882	0.0427
Spliceosome-Bact	CCDC12	J3KR35|Q8WUD4	Coiled-coil domain containing 12, isoform CRA_a OS=Homo sapiens GN=CCDC12 PE=1 SV=1|Coiled-coil domain-containing protein 12 OS=Homo sapiens GN=CCDC12 PE=1 SV=1	0.351601	0.4006
Spliceosome-Bact	CWC22	B7WP74|Q9HCG8	Pre-mRNA-splicing factor CWC22 homolog (Fragment) OS=Homo sapiens GN=CWC22 PE=1 SV=1|Pre-mRNA-splicing factor CWC22 homolog OS=Homo sapiens GN=CWC22 PE=1 SV=3	0.351601	0.4006
Spliceosome-Bact	CWC27	Q6UX04	Peptidyl-prolyl cis-trans isomerase CWC27 homolog OS=Homo sapiens GN=CWC27 PE=1 SV=1	0.351601	0.4006
Spliceosome-Bact	PPIL2	Q13356|Q13356-2	Peptidyl-prolyl cis-trans isomerase-like 2 OS=Homo sapiens GN=PPIL2 PE=1 SV=1|Isoform 2 of Peptidyl-prolyl cis-trans isomerase-like 2 OS=Homo sapiens GN=PPIL2	0.351601	0.4006
Spliceosome-Bact	SRRM2	Q9UQ35	Serine/arginine repetitive matrix protein 2 OS=Homo sapiens GN=SRRM2 PE=1 SV=2	0.351601	0.4006
Spliceosome-Bact	ZNF830	Q96NB3	Zinc finger protein 830 OS=Homo sapiens GN=ZNF830 PE=1 SV=2	0.351601	0.4006
Spliceosome-B	HSPB1	P04792	Heat shock protein beta-1 OS=Homo sapiens GN=HSPB1 PE=1 SV=2	0.457599	0.8206
Spliceosome-B	IK	Q13123	Protein Red OS=Homo sapiens GN=IK PE=1 SV=3	0.457599	0.8206
Spliceosome-B	KIN	O60870|O60870-2	DNA/RNA-binding protein KIN17 OS=Homo sapiens GN=KIN PE=1 SV=2|Isoform 2 of DNA/RNA-binding protein KIN17 OS=Homo sapiens GN=KIN	0.457599	0.8206
Spliceosome-B	MFAP1	P55081	Microfibrillar-associated protein 1 OS=Homo sapiens GN=MFAP1 PE=1 SV=2	0.457599	0.8206
Spliceosome-B	PRPF4B	Q13523	Serine/threonine-protein kinase PRP4 homolog OS=Homo sapiens GN=PRPF4B PE=1 SV=3	0.457599	0.8206
Spliceosome-B	SMU1	Q2TAY7	WD40 repeat-containing protein SMU1 OS=Homo sapiens GN=SMU1 PE=1 SV=2	0.457599	0.8206
Spliceosome-B	THRAP3	Q9Y2W1	Thyroid hormone receptor-associated protein 3 OS=Homo sapiens GN=THRAP3 PE=1 SV=2	0.457599	0.8206
Spliceosome-B	ZMAT2	Q96NC0	Zinc finger matrin-type protein 2 OS=Homo sapiens GN=ZMAT2 PE=1 SV=1	0.457599	0.8206
Spliceosome-A	BUB3	O43684|O43684-2	Mitotic checkpoint protein BUB3 OS=Homo sapiens GN=BUB3 PE=1 SV=1|Isoform 2 of Mitotic checkpoint protein BUB3 OS=Homo sapiens GN=BUB3	0.397917	0.6169
Spliceosome-A	CCAR1	Q8IX12|Q8IX12-2	Cell division cycle and apoptosis regulator protein 1 OS=Homo sapiens GN=CCAR1 PE=1 SV=2|Isoform 2 of Cell division cycle and apoptosis regulator protein 1 OS=Homo sapiens GN=CCAR1	0.397917	0.6169
Spliceosome-A	DDX17	H3BLZ8|Q92841	Probable ATP-dependent RNA helicase DDX17 OS=Homo sapiens GN=DDX17 PE=1 SV=1|Probable ATP-dependent RNA helicase DDX17 OS=Homo sapiens GN=DDX17 PE=1 SV=2	0.397917	0.6169
Spliceosome-A	DDX5	P17844|P17844-2	Probable ATP-dependent RNA helicase DDX5 OS=Homo sapiens GN=DDX5 PE=1 SV=1|Isoform 2 of Probable ATP-dependent RNA helicase DDX5 OS=Homo sapiens GN=DDX5	0.397917	0.6169
Spliceosome-A	FUS	H3BPE7|P35637|P35637-2	RNA-binding protein FUS OS=Homo sapiens GN=FUS PE=1 SV=1|RNA-binding protein FUS OS=Homo sapiens GN=FUS PE=1 SV=1|Isoform Short of RNA-binding protein FUS OS=Homo sapiens GN=FUS	0.397917	0.6169
Spliceosome-A	HTATSF1	O43719	HIV Tat-specific factor 1 OS=Homo sapiens GN=HTATSF1 PE=1 SV=1	0.397917	0.6169
Spliceosome-A	LUC7L	Q9NQ29	Putative RNA-binding protein Luc7-like 1 OS=Homo sapiens GN=LUC7L PE=1 SV=1	0.397917	0.6169
Spliceosome-A	PRPF40A	O75400|O75400-2|O75400-3	Pre-mRNA-processing factor 40 homolog A OS=Homo sapiens GN=PRPF40A PE=1 SV=2|Isoform 2 of Pre-mRNA-processing factor 40 homolog A OS=Homo sapiens GN=PRPF40A|Isoform 3 of Pre-mRNA-processing factor 40 homolog A OS=Homo sapiens GN=PRPF40A	0.397917	0.6169
Spliceosome-A	RBM10	A0A0A0MR66|P98175|P98175-2|P98175-3|P98175-4	RNA binding motif protein 10, isoform CRA_d OS=Homo sapiens GN=RBM10 PE=1 SV=1|RNA-binding protein 10 OS=Homo sapiens GN=RBM10 PE=1 SV=3|Isoform 2 of RNA-binding protein 10 OS=Homo sapiens GN=RBM10|Isoform 3 of RNA-binding protein 10 OS=Homo sapiens GN=RBM10|Isoform 4 of RNA-binding protein 10 OS=Homo sapiens GN=RBM10	0.397917	0.6169
Spliceosome-A	RBM39	Q14498|Q14498-2	RNA-binding protein 39 OS=Homo sapiens GN=RBM39 PE=1 SV=2|Isoform 2 of RNA-binding protein 39 OS=Homo sapiens GN=RBM39	0.397917	0.6169
Spliceosome-A	RBM5	P52756	RNA-binding protein 5 OS=Homo sapiens GN=RBM5 PE=1 SV=2	0.397917	0.6169
Spliceosome-A	SF1	Q15637|Q15637-2|Q15637-3|Q15637-4|Q15637-5|Q15637-6	Splicing factor 1 OS=Homo sapiens GN=SF1 PE=1 SV=4|Isoform 2 of Splicing factor 1 OS=Homo sapiens GN=SF1|Isoform 3 of Splicing factor 1 OS=Homo sapiens GN=SF1|Isoform 4 of Splicing factor 1 OS=Homo sapiens GN=SF1|Isoform 5 of Splicing factor 1 OS=Homo sapiens GN=SF1|Isoform 6 of Splicing factor 1 OS=Homo sapiens GN=SF1	0.397917	0.6169
Spliceosome-A	TCERG1	O14776|O14776-2	Transcription elongation regulator 1 OS=Homo sapiens GN=TCERG1 PE=1 SV=2|Isoform 2 of Transcription elongation regulator 1 OS=Homo sapiens GN=TCERG1	0.397917	0.6169
Snf1p/Snf4p/Sip2p complex	PRKAA1	Q13131|Q13131-2	5'-AMP-activated protein kinase catalytic subunit alpha-1 OS=Homo sapiens GN=PRKAA1 PE=1 SV=4|Isoform 2 of 5'-AMP-activated protein kinase catalytic subunit alpha-1 OS=Homo sapiens GN=PRKAA1	0.12858	0.0829
Snf1p/Snf4p/Sip2p complex	PRKAG1	F8VYY9	5'-AMP-activated protein kinase subunit gamma-1 OS=Homo sapiens GN=PRKAG1 PE=1 SV=1	0.12858	0.0829
Sli15p/Bir1p complex	BIRC2	A0A087X2B2|E9PMH5|Q13490|Q13490-2	Baculoviral IAP repeat-containing protein 2 OS=Homo sapiens GN=BIRC2 PE=1 SV=1|Baculoviral IAP repeat-containing protein 2 OS=Homo sapiens GN=BIRC2 PE=1 SV=1|Baculoviral IAP repeat-containing protein 2 OS=Homo sapiens GN=BIRC2 PE=1 SV=2|Isoform 2 of Baculoviral IAP repeat-containing protein 2 OS=Homo sapiens GN=BIRC2	0.568679	0.8111
Sli15p/Bir1p complex	MAGED1	Q9Y5V3|Q9Y5V3-2	Melanoma-associated antigen D1 OS=Homo sapiens GN=MAGED1 PE=1 SV=3|Isoform 2 of Melanoma-associated antigen D1 OS=Homo sapiens GN=MAGED1	0.568679	0.8111
Sin3-CI	ACTL6A	O96019	Actin-like protein 6A OS=Homo sapiens GN=ACTL6A PE=1 SV=1	0.206573	0.0046
Sin3-CI	HDAC1	Q13547	Histone deacetylase 1 OS=Homo sapiens GN=HDAC1 PE=1 SV=1	0.206573	0.0046
Sin3-CI	HDAC2	Q92769	Histone deacetylase 2 OS=Homo sapiens GN=HDAC2 PE=1 SV=2	0.206573	0.0046
Sin3-CI	RBBP4	Q09028|Q09028-3	Histone-binding protein RBBP4 OS=Homo sapiens GN=RBBP4 PE=1 SV=3|Isoform 3 of Histone-binding protein RBBP4 OS=Homo sapiens GN=RBBP4	0.206573	0.0046
Sin3-CI	RBBP7	Q16576	Histone-binding protein RBBP7 OS=Homo sapiens GN=RBBP7 PE=1 SV=1	0.206573	0.0046
Sin3-CI	SIN3A	Q96ST3	Paired amphipathic helix protein Sin3a OS=Homo sapiens GN=SIN3A PE=1 SV=2	0.206573	0.0046
Sin3-CI	SMARCA4	A0A0A0MT49|P51532|P51532-2|P51532-3|P51532-4|P51532-5|Q9HBD4	Transcription activator BRG1 OS=Homo sapiens GN=SMARCA4 PE=1 SV=1|Transcription activator BRG1 OS=Homo sapiens GN=SMARCA4 PE=1 SV=2|Isoform 2 of Transcription activator BRG1 OS=Homo sapiens GN=SMARCA4|Isoform 3 of Transcription activator BRG1 OS=Homo sapiens GN=SMARCA4|Isoform 4 of Transcription activator BRG1 OS=Homo sapiens GN=SMARCA4|Isoform 5 of Transcription activator BRG1 OS=Homo sapiens GN…	0.206573	0.0046
Sin3-CI	SMARCB1	A0A0G2JSE9|A0A0U1RQQ2|A0A0U1RRB8|C9JTA6|G5E975|Q12824|Q12824-2	SWI/SNF-related matrix-associated actin-dependent regulator of chromatin subfamily B member 1 (Fragment) OS=Homo sapiens GN=SMARCB1 PE=1 SV=1|SWI/SNF-related matrix-associated actin-dependent regulator of chromatin subfamily B member 1 (Fragment) OS=Homo sapiens GN=SMARCB1 PE=1 SV=1|SWI/SNF-related matrix-associated actin-dependent regulator of chromatin subfamily B member 1 (Fragment) OS=Homo sa…	0.206573	0.0046
Sin3-CI	SMARCC1	Q92922	SWI/SNF complex subunit SMARCC1 OS=Homo sapiens GN=SMARCC1 PE=1 SV=3	0.206573	0.0046
Sin3-CI	SMARCC2	F8VXC8|Q8TAQ2|Q8TAQ2-2|Q8TAQ2-3	SWI/SNF complex subunit SMARCC2 OS=Homo sapiens GN=SMARCC2 PE=1 SV=1|SWI/SNF complex subunit SMARCC2 OS=Homo sapiens GN=SMARCC2 PE=1 SV=1|Isoform 2 of SWI/SNF complex subunit SMARCC2 OS=Homo sapiens GN=SMARCC2|Isoform 3 of SWI/SNF complex subunit SMARCC2 OS=Homo sapiens GN=SMARCC2	0.206573	0.0046
Signal recognition particle (SRP) complex	SRP54	P61011	Signal recognition particle 54 kDa protein OS=Homo sapiens GN=SRP54 PE=1 SV=1	0.0614857	0.0002
Signal recognition particle (SRP) complex	SRP68	Q9UHB9	Signal recognition particle subunit SRP68 OS=Homo sapiens GN=SRP68 PE=1 SV=2	0.0614857	0.0002
Signal recognition particle (SRP) complex	SRP72	O76094	Signal recognition particle subunit SRP72 OS=Homo sapiens GN=SRP72 PE=1 SV=3	0.0614857	0.0002
Septin complex	SEPT11	Q9NVA2	Septin-11 OS=Homo sapiens GN=SEPT11 PE=1 SV=3	0.43171	0.6782
Septin complex	SEPT7	E7EPK1|E7ES33|G3V1Q4|Q16181|Q16181-2	Septin-7 OS=Homo sapiens GN=SEPT7 PE=1 SV=2|Septin-7 OS=Homo sapiens GN=SEPT7 PE=1 SV=3|Septin-7 OS=Homo sapiens GN=SEPT7 PE=1 SV=2|Septin-7 OS=Homo sapiens GN=SEPT7 PE=1 SV=2|Isoform 2 of Septin-7 OS=Homo sapiens GN=SEPT7	0.43171	0.6782
Septin complex	SEPT8	A0A087X142|A6NFQ9|A6NMH6|F8W8I8|Q92599|Q92599-2|Q92599-4	Septin-8 OS=Homo sapiens GN=SEPT8 PE=1 SV=1|Septin-8 OS=Homo sapiens GN=SEPT8 PE=1 SV=1|Septin-8 OS=Homo sapiens GN=SEPT8 PE=1 SV=1|Septin-8 OS=Homo sapiens GN=SEPT8 PE=1 SV=1|Septin-8 OS=Homo sapiens GN=SEPT8 PE=1 SV=4|Isoform 2 of Septin-8 OS=Homo sapiens GN=SEPT8|Isoform 4 of Septin-8 OS=Homo sapiens GN=SEPT8	0.43171	0.6782
Septin complex	SEPT9	Q9UHD8	Septin-9 OS=Homo sapiens GN=SEPT9 PE=1 SV=2	0.43171	0.6782
SWI/SNF chromatin-remodeling complex	HDAC1	Q13547	Histone deacetylase 1 OS=Homo sapiens GN=HDAC1 PE=1 SV=1	0.259949	0.1357
SWI/SNF chromatin-remodeling complex	MECP2	A0A087WXF0|P51608|P51608-2	Methyl-CpG-binding protein 2 OS=Homo sapiens GN=MECP2 PE=1 SV=1|Methyl-CpG-binding protein 2 OS=Homo sapiens GN=MECP2 PE=1 SV=1|Isoform B of Methyl-CpG-binding protein 2 OS=Homo sapiens GN=MECP2	0.259949	0.1357
SWI/SNF chromatin-remodeling complex	SIN3A	Q96ST3	Paired amphipathic helix protein Sin3a OS=Homo sapiens GN=SIN3A PE=1 SV=2	0.259949	0.1357
SWI/SNF chromatin-remodeling complex	SMARCA2	P51531|P51531-2	Probable global transcription activator SNF2L2 OS=Homo sapiens GN=SMARCA2 PE=1 SV=2|Isoform Short of Probable global transcription activator SNF2L2 OS=Homo sapiens GN=SMARCA2	0.259949	0.1357
SWI/SNF chromatin-remodeling complex	SMARCE1	B4DGM3|J3QKS7|Q969G3|Q969G3-2	SWI/SNF-related matrix-associated actin-dependent regulator of chromatin subfamily E member 1 OS=Homo sapiens GN=SMARCE1 PE=1 SV=1|SWI/SNF-related matrix-associated actin-dependent regulator of chromatin subfamily E member 1 (Fragment) OS=Homo sapiens GN=SMARCE1 PE=1 SV=1|SWI/SNF-related matrix-associated actin-dependent regulator of chromatin subfamily E member 1 OS=Homo sapiens GN=SMARCE1 PE=1 …	0.259949	0.1357
STE5-MAPK complex	MAP2K1	Q02750	Dual specificity mitogen-activated protein kinase kinase 1 OS=Homo sapiens GN=MAP2K1 PE=1 SV=2	0.323805	0.3582
STE5-MAPK complex	MAP2K2	P36507	Dual specificity mitogen-activated protein kinase kinase 2 OS=Homo sapiens GN=MAP2K2 PE=1 SV=1	0.323805	0.3582
STE5-MAPK complex	MAPK1	P28482	Mitogen-activated protein kinase 1 OS=Homo sapiens GN=MAPK1 PE=1 SV=3	0.323805	0.3582
STE5-MAPK complex	MAPK3	P27361	Mitogen-activated protein kinase 3 OS=Homo sapiens GN=MAPK3 PE=1 SV=4	0.323805	0.3582
STAGA complex	SF3B3	Q15393	Splicing factor 3B subunit 3 OS=Homo sapiens GN=SF3B3 PE=1 SV=4	0.179624	0.183
STAGA complex	TRRAP	H0Y4W2|Q9Y4A5|Q9Y4A5-2	Transformation/transcription domain-associated protein (Fragment) OS=Homo sapiens GN=TRRAP PE=1 SV=1|Transformation/transcription domain-associated protein OS=Homo sapiens GN=TRRAP PE=1 SV=3|Isoform 2 of Transformation/transcription domain-associated protein OS=Homo sapiens GN=TRRAP	0.179624	0.183
SRm160/300 complex	SNRNP70	P08621	U1 small nuclear ribonucleoprotein 70 kDa OS=Homo sapiens GN=SNRNP70 PE=1 SV=2	0.24662	0.1101
SRm160/300 complex	SNRPA1	H0YLR3|H0YMA0|P09661	U2 small nuclear ribonucleoprotein A' (Fragment) OS=Homo sapiens GN=SNRPA1 PE=1 SV=1|U2 small nuclear ribonucleoprotein A' (Fragment) OS=Homo sapiens GN=SNRPA1 PE=1 SV=1|U2 small nuclear ribonucleoprotein A' OS=Homo sapiens GN=SNRPA1 PE=1 SV=2	0.24662	0.1101
SRm160/300 complex	SRRM1	A9Z1X7|Q8IYB3|Q8IYB3-2	Serine/arginine repetitive matrix protein 1 OS=Homo sapiens GN=SRRM1 PE=1 SV=1|Serine/arginine repetitive matrix protein 1 OS=Homo sapiens GN=SRRM1 PE=1 SV=2|Isoform 2 of Serine/arginine repetitive matrix protein 1 OS=Homo sapiens GN=SRRM1	0.24662	0.1101
SRm160/300 complex	SRRM2	Q9UQ35	Serine/arginine repetitive matrix protein 2 OS=Homo sapiens GN=SRRM2 PE=1 SV=2	0.24662	0.1101
SRm160/300 complex	TRA2B	P62995|P62995-3	Transformer-2 protein homolog beta OS=Homo sapiens GN=TRA2B PE=1 SV=1|Isoform 3 of Transformer-2 protein homolog beta OS=Homo sapiens GN=TRA2B	0.24662	0.1101
SRCAP	ACTL6A	O96019	Actin-like protein 6A OS=Homo sapiens GN=ACTL6A PE=1 SV=1	0.339771	0.3532
SRCAP	ATAD3A	Q9NVI7-2	Isoform 2 of ATPase family AAA domain-containing protein 3A OS=Homo sapiens GN=ATAD3A	0.339771	0.3532
SRCAP	DMAP1	Q9NPF5	DNA methyltransferase 1-associated protein 1 OS=Homo sapiens GN=DMAP1 PE=1 SV=1	0.339771	0.3532
SRCAP	RUVBL1	Q9Y265	RuvB-like 1 OS=Homo sapiens GN=RUVBL1 PE=1 SV=1	0.339771	0.3532
SRCAP	RUVBL2	Q9Y230	RuvB-like 2 OS=Homo sapiens GN=RUVBL2 PE=1 SV=3	0.339771	0.3532
SRCAP	VPS72	Q15906|Q15906-2	Vacuolar protein sorting-associated protein 72 homolog OS=Homo sapiens GN=VPS72 PE=1 SV=1|Isoform 2 of Vacuolar protein sorting-associated protein 72 homolog OS=Homo sapiens GN=VPS72	0.339771	0.3532
SRC-3 complex	IKBKG	A0A087WUW6|A0A087X0G7|A0A087X1B1|Q9Y6K9|Q9Y6K9-2	NF-kappa-B essential modulator OS=Homo sapiens GN=IKBKG PE=1 SV=1|NF-kappa-B essential modulator OS=Homo sapiens GN=IKBKG PE=1 SV=1|NF-kappa-B essential modulator OS=Homo sapiens GN=IKBKG PE=1 SV=1|NF-kappa-B essential modulator OS=Homo sapiens GN=IKBKG PE=1 SV=2|Isoform 2 of NF-kappa-B essential modulator OS=Homo sapiens GN=IKBKG	0.515414	0.8092
SRC-3 complex	NCOA3	Q9Y6Q9|Q9Y6Q9-2|Q9Y6Q9-3|Q9Y6Q9-4|Q9Y6Q9-5	Nuclear receptor coactivator 3 OS=Homo sapiens GN=NCOA3 PE=1 SV=1|Isoform 2 of Nuclear receptor coactivator 3 OS=Homo sapiens GN=NCOA3|Isoform 3 of Nuclear receptor coactivator 3 OS=Homo sapiens GN=NCOA3|Isoform 4 of Nuclear receptor coactivator 3 OS=Homo sapiens GN=NCOA3|Isoform 5 of Nuclear receptor coactivator 3 OS=Homo sapiens GN=NCOA3	0.515414	0.8092
SRC-3 complex	TROVE2	P10155	60 kDa SS-A/Ro ribonucleoprotein OS=Homo sapiens GN=TROVE2 PE=1 SV=2	0.515414	0.8092
SPB components	CALM1	P62158	Calmodulin OS=Homo sapiens GN=CALM1 PE=1 SV=2	0.308461	0.449
SPB components	CIT	O14578-4	Isoform 4 of Citron Rho-interacting kinase OS=Homo sapiens GN=CIT	0.308461	0.449
SNARE complex (VAMP4	STX6	O43752	Syntaxin-6 OS=Homo sapiens GN=STX6 PE=1 SV=1	0.241361	0.2025
SNARE complex (VAMP4	VTI1A	Q96AJ9|Q96AJ9-1	Vesicle transport through interaction with t-SNAREs homolog 1A OS=Homo sapiens GN=VTI1A PE=1 SV=2|Isoform 1 of Vesicle transport through interaction with t-SNAREs homolog 1A OS=Homo sapiens GN=VTI1A	0.241361	0.2025
SNARE complex (VAMP4	VTI1B	Q9UEU0	Vesicle transport through interaction with t-SNAREs homolog 1B OS=Homo sapiens GN=VTI1B PE=1 SV=3	0.241361	0.2025
SNARE complex	SNAP23	O00161	Synaptosomal-associated protein 23 OS=Homo sapiens GN=SNAP23 PE=1 SV=1	0.366638	0.5169
SNARE complex	STX4	Q12846	Syntaxin-4 OS=Homo sapiens GN=STX4 PE=1 SV=2	0.366638	0.5169
SNARE complex	VAMP8	Q9BV40	Vesicle-associated membrane protein 8 OS=Homo sapiens GN=VAMP8 PE=1 SV=1	0.366638	0.5169
SMN-PolII-RHA complex	DDX20	Q9UHI6	Probable ATP-dependent RNA helicase DDX20 OS=Homo sapiens GN=DDX20 PE=1 SV=2	0.306801	0.2391
SMN-PolII-RHA complex	DHX9	Q08211	ATP-dependent RNA helicase A OS=Homo sapiens GN=DHX9 PE=1 SV=4	0.306801	0.2391
SMN-PolII-RHA complex	GEMIN4	I3L2C7|P57678	Gem-associated protein 4 OS=Homo sapiens GN=GEMIN4 PE=1 SV=1|Gem-associated protein 4 OS=Homo sapiens GN=GEMIN4 PE=1 SV=2	0.306801	0.2391
SMN-PolII-RHA complex	GTF2B	Q00403	Transcription initiation factor IIB OS=Homo sapiens GN=GTF2B PE=1 SV=1	0.306801	0.2391
SMN-PolII-RHA complex	POLR2A	A0A0C4DGZ0|P24928	DNA-directed RNA polymerase subunit OS=Homo sapiens GN=POLR2A PE=1 SV=1|DNA-directed RNA polymerase II subunit RPB1 OS=Homo sapiens GN=POLR2A PE=1 SV=2	0.306801	0.2391
SMN-PolII-RHA complex	SNRPB2	P08579	U2 small nuclear ribonucleoprotein B'' OS=Homo sapiens GN=SNRPB2 PE=1 SV=1	0.306801	0.2391
SMG-1-Upf1-eRF1-eRF3 complex (SURF)	ETF1	P62495	Eukaryotic peptide chain release factor subunit 1 OS=Homo sapiens GN=ETF1 PE=1 SV=3	0.346016	0.4281
SMG-1-Upf1-eRF1-eRF3 complex (SURF)	GSPT1	H3BSV8|P15170-2|P15170-3	Eukaryotic peptide chain release factor GTP-binding subunit ERF3A (Fragment) OS=Homo sapiens GN=GSPT1 PE=1 SV=1|Isoform 2 of Eukaryotic peptide chain release factor GTP-binding subunit ERF3A OS=Homo sapiens GN=GSPT1|Isoform 3 of Eukaryotic peptide chain release factor GTP-binding subunit ERF3A OS=Homo sapiens GN=GSPT1	0.346016	0.4281
SMG-1-Upf1-eRF1-eRF3 complex (SURF)	SMG1	Q96Q15	Serine/threonine-protein kinase SMG1 OS=Homo sapiens GN=SMG1 PE=1 SV=3	0.346016	0.4281
SMG-1-Upf1-eRF1-eRF3 complex (SURF)	UPF1	Q92900|Q92900-2	Regulator of nonsense transcripts 1 OS=Homo sapiens GN=UPF1 PE=1 SV=2|Isoform 2 of Regulator of nonsense transcripts 1 OS=Homo sapiens GN=UPF1	0.346016	0.4281
SMAD3/4-E2F4/5-p107-DP1 complex	E2F4	Q16254	Transcription factor E2F4 OS=Homo sapiens GN=E2F4 PE=1 SV=2	0.153858	0.0441
SMAD3/4-E2F4/5-p107-DP1 complex	RBL1	P28749	Retinoblastoma-like protein 1 OS=Homo sapiens GN=RBL1 PE=1 SV=3	0.153858	0.0441
SMAD3/4-E2F4/5-p107-DP1 complex	SMAD4	K7EIU8|Q13485	Mothers against decapentaplegic homolog OS=Homo sapiens GN=SMAD4 PE=1 SV=1|Mothers against decapentaplegic homolog 4 OS=Homo sapiens GN=SMAD4 PE=1 SV=1	0.153858	0.0441
SIN3 complex	BRMS1L	H0YHD0|Q5PSV4|Q5PSV4-2	Breast cancer metastasis-suppressor 1-like protein (Fragment) OS=Homo sapiens GN=BRMS1L PE=1 SV=1|Breast cancer metastasis-suppressor 1-like protein OS=Homo sapiens GN=BRMS1L PE=1 SV=2|Isoform 2 of Breast cancer metastasis-suppressor 1-like protein OS=Homo sapiens GN=BRMS1L	0.0496216	0.0023
SIN3 complex	SIN3A	Q96ST3	Paired amphipathic helix protein Sin3a OS=Homo sapiens GN=SIN3A PE=1 SV=2	0.0496216	0.0023
SCF-CDC4 complex	CDC34	P49427	Ubiquitin-conjugating enzyme E2 R1 OS=Homo sapiens GN=CDC34 PE=1 SV=2	0.354582	0.4123
SCF-CDC4 complex	CUL1	Q13616	Cullin-1 OS=Homo sapiens GN=CUL1 PE=1 SV=2	0.354582	0.4123
SCF-CDC4 complex	CUL2	A0A0A0MTN0|Q13617|Q13617-2	Cullin-2 OS=Homo sapiens GN=CUL2 PE=1 SV=1|Cullin-2 OS=Homo sapiens GN=CUL2 PE=1 SV=2|Isoform 2 of Cullin-2 OS=Homo sapiens GN=CUL2	0.354582	0.4123
SCF-CDC4 complex	SKP1	E5RJR5|P63208	S-phase kinase-associated protein 1 OS=Homo sapiens GN=SKP1 PE=1 SV=1|S-phase kinase-associated protein 1 OS=Homo sapiens GN=SKP1 PE=1 SV=2	0.354582	0.4123
SCF-CDC4 complex	SUGT1	Q9Y2Z0	Protein SGT1 homolog OS=Homo sapiens GN=SUGT1 PE=1 SV=3	0.354582	0.4123
SCF-CDC4 complex	UBE2R2	Q712K3	Ubiquitin-conjugating enzyme E2 R2 OS=Homo sapiens GN=UBE2R2 PE=1 SV=1	0.354582	0.4123
Rpd3L complex	BRMS1L	H0YHD0|Q5PSV4|Q5PSV4-2	Breast cancer metastasis-suppressor 1-like protein (Fragment) OS=Homo sapiens GN=BRMS1L PE=1 SV=1|Breast cancer metastasis-suppressor 1-like protein OS=Homo sapiens GN=BRMS1L PE=1 SV=2|Isoform 2 of Breast cancer metastasis-suppressor 1-like protein OS=Homo sapiens GN=BRMS1L	0.216027	0.0355
Rpd3L complex	HDAC1	Q13547	Histone deacetylase 1 OS=Homo sapiens GN=HDAC1 PE=1 SV=1	0.216027	0.0355
Rpd3L complex	HDAC2	Q92769	Histone deacetylase 2 OS=Homo sapiens GN=HDAC2 PE=1 SV=2	0.216027	0.0355
Rpd3L complex	RBBP4	Q09028|Q09028-3	Histone-binding protein RBBP4 OS=Homo sapiens GN=RBBP4 PE=1 SV=3|Isoform 3 of Histone-binding protein RBBP4 OS=Homo sapiens GN=RBBP4	0.216027	0.0355
Rpd3L complex	RBBP7	Q16576	Histone-binding protein RBBP7 OS=Homo sapiens GN=RBBP7 PE=1 SV=1	0.216027	0.0355
Rpd3L complex	SIN3A	Q96ST3	Paired amphipathic helix protein Sin3a OS=Homo sapiens GN=SIN3A PE=1 SV=2	0.216027	0.0355
Rot2p/Gtb1p complex	GAA	P10253	Lysosomal alpha-glucosidase OS=Homo sapiens GN=GAA PE=1 SV=4	0.32511	0.412
Rot2p/Gtb1p complex	GANAB	Q14697	Neutral alpha-glucosidase AB OS=Homo sapiens GN=GANAB PE=1 SV=3	0.32511	0.412
Rot2p/Gtb1p complex	PRKCSH	K7ELL7	Glucosidase 2 subunit beta OS=Homo sapiens GN=PRKCSH PE=1 SV=1	0.32511	0.412
Respiratory chain complex I (early intermediate NDUFAF1 assembly)	NDUFA9	Q16795	NADH dehydrogenase [ubiquinone] 1 alpha subcomplex subunit 9, mitochondrial OS=Homo sapiens GN=NDUFA9 PE=1 SV=2	0.233896	0.1852
Respiratory chain complex I (early intermediate NDUFAF1 assembly)	NDUFAF1	Q9Y375	Complex I intermediate-associated protein 30, mitochondrial OS=Homo sapiens GN=NDUFAF1 PE=1 SV=2	0.233896	0.1852
Respiratory chain complex I (early intermediate NDUFAF1 assembly)	NDUFS3	O75489	NADH dehydrogenase [ubiquinone] iron-sulfur protein 3, mitochondrial OS=Homo sapiens GN=NDUFS3 PE=1 SV=1	0.233896	0.1852
Replication factor C (RFC) complex	RFC1	P35251|P35251-2	Replication factor C subunit 1 OS=Homo sapiens GN=RFC1 PE=1 SV=4|Isoform 2 of Replication factor C subunit 1 OS=Homo sapiens GN=RFC1	0.211446	0.0491
Replication factor C (RFC) complex	RFC2	P35250	Replication factor C subunit 2 OS=Homo sapiens GN=RFC2 PE=1 SV=3	0.211446	0.0491
Replication factor C (RFC) complex	RFC3	P40938|P40938-2	Replication factor C subunit 3 OS=Homo sapiens GN=RFC3 PE=1 SV=2|Isoform 2 of Replication factor C subunit 3 OS=Homo sapiens GN=RFC3	0.211446	0.0491
Replication factor C (RFC) complex	RFC4	P35249	Replication factor C subunit 4 OS=Homo sapiens GN=RFC4 PE=1 SV=2	0.211446	0.0491
Replication factor C (RFC) complex	RFC5	P40937	Replication factor C subunit 5 OS=Homo sapiens GN=RFC5 PE=1 SV=1	0.211446	0.0491
RecQ helicase-Topo III complex	RECQL	P46063	ATP-dependent DNA helicase Q1 OS=Homo sapiens GN=RECQL PE=1 SV=3	0.481082	0.7193
RecQ helicase-Topo III complex	RECQL5	J3KTQ2|O94762|O94762-2|O94762-3|O94762-4	ATP-dependent DNA helicase Q5 (Fragment) OS=Homo sapiens GN=RECQL5 PE=1 SV=1|ATP-dependent DNA helicase Q5 OS=Homo sapiens GN=RECQL5 PE=1 SV=2|Isoform Alpha of ATP-dependent DNA helicase Q5 OS=Homo sapiens GN=RECQL5|Isoform Gamma of ATP-dependent DNA helicase Q5 OS=Homo sapiens GN=RECQL5|Isoform 4 of ATP-dependent DNA helicase Q5 OS=Homo sapiens GN=RECQL5	0.481082	0.7193
Rap1 complex	MRE11A	P49959	Double-strand break repair protein MRE11A OS=Homo sapiens GN=MRE11A PE=1 SV=3	0.312387	0.2374
Rap1 complex	PARP1	P09874	Poly [ADP-ribose] polymerase 1 OS=Homo sapiens GN=PARP1 PE=1 SV=4	0.312387	0.2374
Rap1 complex	RAD50	Q92878|Q92878-2	DNA repair protein RAD50 OS=Homo sapiens GN=RAD50 PE=1 SV=1|Isoform 2 of DNA repair protein RAD50 OS=Homo sapiens GN=RAD50	0.312387	0.2374
Rap1 complex	TERF2	H3BR06|Q15554|U3KQ35	Telomeric repeat-binding factor 2 (Fragment) OS=Homo sapiens GN=TERF2 PE=1 SV=1|Telomeric repeat-binding factor 2 OS=Homo sapiens GN=TERF2 PE=1 SV=3|Telomeric repeat-binding factor 2 (Fragment) OS=Homo sapiens GN=TERF2 PE=1 SV=1	0.312387	0.2374
Rap1 complex	TERF2IP	Q9NYB0	Telomeric repeat-binding factor 2-interacting protein 1 OS=Homo sapiens GN=TERF2IP PE=1 SV=1	0.312387	0.2374
Rap1 complex	XRCC5	P13010	X-ray repair cross-complementing protein 5 OS=Homo sapiens GN=XRCC5 PE=1 SV=3	0.312387	0.2374
Rap1 complex	XRCC6	P12956	X-ray repair cross-complementing protein 6 OS=Homo sapiens GN=XRCC6 PE=1 SV=2	0.312387	0.2374
RalBP1-CCNB1-AP2A-NUMB-EPN1 complex	AP2A1	O95782|O95782-2	AP-2 complex subunit alpha-1 OS=Homo sapiens GN=AP2A1 PE=1 SV=3|Isoform B of AP-2 complex subunit alpha-1 OS=Homo sapiens GN=AP2A1	0.122934	0.0032
RalBP1-CCNB1-AP2A-NUMB-EPN1 complex	AP2A2	O94973	AP-2 complex subunit alpha-2 OS=Homo sapiens GN=AP2A2 PE=1 SV=2	0.122934	0.0032
RalBP1-CCNB1-AP2A-NUMB-EPN1 complex	CCNB1	E9PC90|P14635|P14635-2	G2/mitotic-specific cyclin-B1 (Fragment) OS=Homo sapiens GN=CCNB1 PE=1 SV=1|G2/mitotic-specific cyclin-B1 OS=Homo sapiens GN=CCNB1 PE=1 SV=1|Isoform 2 of G2/mitotic-specific cyclin-B1 OS=Homo sapiens GN=CCNB1	0.122934	0.0032
RalBP1-CCNB1-AP2A-NUMB-EPN1 complex	NUMB	G3V3Z8|P49757|P49757-2|P49757-3|P49757-4	Protein numb homolog OS=Homo sapiens GN=NUMB PE=1 SV=1|Protein numb homolog OS=Homo sapiens GN=NUMB PE=1 SV=2|Isoform 2 of Protein numb homolog OS=Homo sapiens GN=NUMB|Isoform 3 of Protein numb homolog OS=Homo sapiens GN=NUMB|Isoform 4 of Protein numb homolog OS=Homo sapiens GN=NUMB	0.122934	0.0032
RSC	ACTL6A	O96019	Actin-like protein 6A OS=Homo sapiens GN=ACTL6A PE=1 SV=1	0.346102	0.3143
RSC	ACTR1A	P61163	Alpha-centractin OS=Homo sapiens GN=ACTR1A PE=1 SV=1	0.346102	0.3143
RSC	ACTR1B	P42025	Beta-centractin OS=Homo sapiens GN=ACTR1B PE=1 SV=1	0.346102	0.3143
RSC	HSPA13	P48723	Heat shock 70 kDa protein 13 OS=Homo sapiens GN=HSPA13 PE=1 SV=1	0.346102	0.3143
RSC	HSPA5	P11021	78 kDa glucose-regulated protein OS=Homo sapiens GN=HSPA5 PE=1 SV=2	0.346102	0.3143
RSC	HSPA8	P11142	Heat shock cognate 71 kDa protein OS=Homo sapiens GN=HSPA8 PE=1 SV=1	0.346102	0.3143
RSC	PBRM1	E7EVG2|H0Y5B5|Q86U86|Q86U86-2|Q86U86-3|Q86U86-4|Q86U86-5|Q86U86-7|Q86U86-8|Q86U86-9	Protein polybromo-1 (Fragment) OS=Homo sapiens GN=PBRM1 PE=1 SV=7|Protein polybromo-1 (Fragment) OS=Homo sapiens GN=PBRM1 PE=1 SV=1|Protein polybromo-1 OS=Homo sapiens GN=PBRM1 PE=1 SV=1|Isoform 2 of Protein polybromo-1 OS=Homo sapiens GN=PBRM1|Isoform 3 of Protein polybromo-1 OS=Homo sapiens GN=PBRM1|Isoform 4 of Protein polybromo-1 OS=Homo sapiens GN=PBRM1|Isoform 5 of Protein polybromo-1 OS=Ho…	0.346102	0.3143
RSC	SMARCA2	P51531|P51531-2	Probable global transcription activator SNF2L2 OS=Homo sapiens GN=SMARCA2 PE=1 SV=2|Isoform Short of Probable global transcription activator SNF2L2 OS=Homo sapiens GN=SMARCA2	0.346102	0.3143
RSC	SMARCA4	A0A0A0MT49|P51532|P51532-2|P51532-3|P51532-4|P51532-5|Q9HBD4	Transcription activator BRG1 OS=Homo sapiens GN=SMARCA4 PE=1 SV=1|Transcription activator BRG1 OS=Homo sapiens GN=SMARCA4 PE=1 SV=2|Isoform 2 of Transcription activator BRG1 OS=Homo sapiens GN=SMARCA4|Isoform 3 of Transcription activator BRG1 OS=Homo sapiens GN=SMARCA4|Isoform 4 of Transcription activator BRG1 OS=Homo sapiens GN=SMARCA4|Isoform 5 of Transcription activator BRG1 OS=Homo sapiens GN…	0.346102	0.3143
RSC	SMARCB1	A0A0G2JSE9|A0A0U1RQQ2|A0A0U1RRB8|C9JTA6|G5E975|Q12824|Q12824-2	SWI/SNF-related matrix-associated actin-dependent regulator of chromatin subfamily B member 1 (Fragment) OS=Homo sapiens GN=SMARCB1 PE=1 SV=1|SWI/SNF-related matrix-associated actin-dependent regulator of chromatin subfamily B member 1 (Fragment) OS=Homo sapiens GN=SMARCB1 PE=1 SV=1|SWI/SNF-related matrix-associated actin-dependent regulator of chromatin subfamily B member 1 (Fragment) OS=Homo sa…	0.346102	0.3143
RSC	SMARCC1	Q92922	SWI/SNF complex subunit SMARCC1 OS=Homo sapiens GN=SMARCC1 PE=1 SV=3	0.346102	0.3143
RSC	SMARCC2	F8VXC8|Q8TAQ2|Q8TAQ2-2|Q8TAQ2-3	SWI/SNF complex subunit SMARCC2 OS=Homo sapiens GN=SMARCC2 PE=1 SV=1|SWI/SNF complex subunit SMARCC2 OS=Homo sapiens GN=SMARCC2 PE=1 SV=1|Isoform 2 of SWI/SNF complex subunit SMARCC2 OS=Homo sapiens GN=SMARCC2|Isoform 3 of SWI/SNF complex subunit SMARCC2 OS=Homo sapiens GN=SMARCC2	0.346102	0.3143
RNA polymerase III core complex	POLR3A	O14802	DNA-directed RNA polymerase III subunit RPC1 OS=Homo sapiens GN=POLR3A PE=1 SV=2	0.16925	0.0126
RNA polymerase III core complex	POLR3B	Q9NW08|Q9NW08-2	DNA-directed RNA polymerase III subunit RPC2 OS=Homo sapiens GN=POLR3B PE=1 SV=2|Isoform 2 of DNA-directed RNA polymerase III subunit RPC2 OS=Homo sapiens GN=POLR3B	0.16925	0.0126
RNA polymerase III core complex	POLR3C	E9PHH9|Q9BUI4	DNA-directed RNA polymerase III subunit RPC3 OS=Homo sapiens GN=POLR3C PE=1 SV=1|DNA-directed RNA polymerase III subunit RPC3 OS=Homo sapiens GN=POLR3C PE=1 SV=1	0.16925	0.0126
RNA polymerase III core complex	POLR3D	P05423	DNA-directed RNA polymerase III subunit RPC4 OS=Homo sapiens GN=POLR3D PE=1 SV=2	0.16925	0.0126
RNA polymerase III core complex	POLR3E	A0A0C4DH01|Q9NVU0|Q9NVU0-4|Q9NVU0-5	DNA-directed RNA polymerase III subunit RPC5 OS=Homo sapiens GN=POLR3E PE=1 SV=1|DNA-directed RNA polymerase III subunit RPC5 OS=Homo sapiens GN=POLR3E PE=1 SV=1|Isoform 4 of DNA-directed RNA polymerase III subunit RPC5 OS=Homo sapiens GN=POLR3E|Isoform 5 of DNA-directed RNA polymerase III subunit RPC5 OS=Homo sapiens GN=POLR3E	0.16925	0.0126
RNA polymerase II core complex	POLR2A	A0A0C4DGZ0|P24928	DNA-directed RNA polymerase subunit OS=Homo sapiens GN=POLR2A PE=1 SV=1|DNA-directed RNA polymerase II subunit RPB1 OS=Homo sapiens GN=POLR2A PE=1 SV=2	0.169447	0.0129
RNA polymerase II core complex	POLR2B	C9J2Y9|P30876	DNA-directed RNA polymerase subunit beta OS=Homo sapiens GN=POLR2B PE=1 SV=2|DNA-directed RNA polymerase II subunit RPB2 OS=Homo sapiens GN=POLR2B PE=1 SV=1	0.169447	0.0129
RNA polymerase II core complex	POLR2C	P19387	DNA-directed RNA polymerase II subunit RPB3 OS=Homo sapiens GN=POLR2C PE=1 SV=2	0.169447	0.0129
RNA polymerase II core complex	POLR2G	P62487	DNA-directed RNA polymerase II subunit RPB7 OS=Homo sapiens GN=POLR2G PE=1 SV=1	0.169447	0.0129
RNA polymerase II core complex	POLR2H	C9JLU1|P52434|P52434-4	DNA-directed RNA polymerases I, II, and III subunit RPABC3 (Fragment) OS=Homo sapiens GN=POLR2H PE=1 SV=7|DNA-directed RNA polymerases I, II, and III subunit RPABC3 OS=Homo sapiens GN=POLR2H PE=1 SV=4|Isoform 4 of DNA-directed RNA polymerases I, II, and III subunit RPABC3 OS=Homo sapiens GN=POLR2H	0.169447	0.0129
RNA polymerase II complex	DRAP1	C9JCC6|Q14919|Q14919-2	Dr1-associated corepressor OS=Homo sapiens GN=DRAP1 PE=1 SV=1|Dr1-associated corepressor OS=Homo sapiens GN=DRAP1 PE=1 SV=3|Isoform 2 of Dr1-associated corepressor OS=Homo sapiens GN=DRAP1	0.317326	0.2058
RNA polymerase II complex	GTF2B	Q00403	Transcription initiation factor IIB OS=Homo sapiens GN=GTF2B PE=1 SV=1	0.317326	0.2058
RNA polymerase II complex	GTF2E1	P29083	General transcription factor IIE subunit 1 OS=Homo sapiens GN=GTF2E1 PE=1 SV=2	0.317326	0.2058
RNA polymerase II complex	GTF2F1	P35269	General transcription factor IIF subunit 1 OS=Homo sapiens GN=GTF2F1 PE=1 SV=2	0.317326	0.2058
RNA polymerase II complex	POLR2A	A0A0C4DGZ0|P24928	DNA-directed RNA polymerase subunit OS=Homo sapiens GN=POLR2A PE=1 SV=1|DNA-directed RNA polymerase II subunit RPB1 OS=Homo sapiens GN=POLR2A PE=1 SV=2	0.317326	0.2058
RNA polymerase II complex	SMARCA2	P51531|P51531-2	Probable global transcription activator SNF2L2 OS=Homo sapiens GN=SMARCA2 PE=1 SV=2|Isoform Short of Probable global transcription activator SNF2L2 OS=Homo sapiens GN=SMARCA2	0.317326	0.2058
RNA polymerase II complex	SMARCA4	A0A0A0MT49|P51532|P51532-2|P51532-3|P51532-4|P51532-5|Q9HBD4	Transcription activator BRG1 OS=Homo sapiens GN=SMARCA4 PE=1 SV=1|Transcription activator BRG1 OS=Homo sapiens GN=SMARCA4 PE=1 SV=2|Isoform 2 of Transcription activator BRG1 OS=Homo sapiens GN=SMARCA4|Isoform 3 of Transcription activator BRG1 OS=Homo sapiens GN=SMARCA4|Isoform 4 of Transcription activator BRG1 OS=Homo sapiens GN=SMARCA4|Isoform 5 of Transcription activator BRG1 OS=Homo sapiens GN…	0.317326	0.2058
RNA polymerase II complex	SMARCB1	A0A0G2JSE9|A0A0U1RQQ2|A0A0U1RRB8|C9JTA6|G5E975|Q12824|Q12824-2	SWI/SNF-related matrix-associated actin-dependent regulator of chromatin subfamily B member 1 (Fragment) OS=Homo sapiens GN=SMARCB1 PE=1 SV=1|SWI/SNF-related matrix-associated actin-dependent regulator of chromatin subfamily B member 1 (Fragment) OS=Homo sapiens GN=SMARCB1 PE=1 SV=1|SWI/SNF-related matrix-associated actin-dependent regulator of chromatin subfamily B member 1 (Fragment) OS=Homo sa…	0.317326	0.2058
RNA polymerase II complex	SMARCC1	Q92922	SWI/SNF complex subunit SMARCC1 OS=Homo sapiens GN=SMARCC1 PE=1 SV=3	0.317326	0.2058
RNA polymerase II complex	SMARCC2	F8VXC8|Q8TAQ2|Q8TAQ2-2|Q8TAQ2-3	SWI/SNF complex subunit SMARCC2 OS=Homo sapiens GN=SMARCC2 PE=1 SV=1|SWI/SNF complex subunit SMARCC2 OS=Homo sapiens GN=SMARCC2 PE=1 SV=1|Isoform 2 of SWI/SNF complex subunit SMARCC2 OS=Homo sapiens GN=SMARCC2|Isoform 3 of SWI/SNF complex subunit SMARCC2 OS=Homo sapiens GN=SMARCC2	0.317326	0.2058
RNA polymerase I core complex	POLR1A	B9ZVN9|O95602	DNA-directed RNA polymerase subunit OS=Homo sapiens GN=POLR1A PE=1 SV=1|DNA-directed RNA polymerase I subunit RPA1 OS=Homo sapiens GN=POLR1A PE=1 SV=2	0.0841841	0
RNA polymerase I core complex	POLR1B	Q9H9Y6|Q9H9Y6-2|Q9H9Y6-3|Q9H9Y6-4	DNA-directed RNA polymerase I subunit RPA2 OS=Homo sapiens GN=POLR1B PE=1 SV=2|Isoform 2 of DNA-directed RNA polymerase I subunit RPA2 OS=Homo sapiens GN=POLR1B|Isoform 3 of DNA-directed RNA polymerase I subunit RPA2 OS=Homo sapiens GN=POLR1B|Isoform 4 of DNA-directed RNA polymerase I subunit RPA2 OS=Homo sapiens GN=POLR1B	0.0841841	0
RNA polymerase I core complex	POLR1C	O15160	DNA-directed RNA polymerases I and III subunit RPAC1 OS=Homo sapiens GN=POLR1C PE=1 SV=1	0.0841841	0
RNA polymerase I core complex	POLR1E	Q9GZS1|Q9GZS1-2	DNA-directed RNA polymerase I subunit RPA49 OS=Homo sapiens GN=POLR1E PE=1 SV=2|Isoform 2 of DNA-directed RNA polymerase I subunit RPA49 OS=Homo sapiens GN=POLR1E	0.0841841	0
RNA polymerase I core complex	RPA1	P27694	Replication protein A 70 kDa DNA-binding subunit OS=Homo sapiens GN=RPA1 PE=1 SV=2	0.0841841	0
RNA pol II containing coactivator complex Tat-SF	CDK9	P50750|P50750-2	Cyclin-dependent kinase 9 OS=Homo sapiens GN=CDK9 PE=1 SV=3|Isoform 2 of Cyclin-dependent kinase 9 OS=Homo sapiens GN=CDK9	0.311894	0.2867
RNA pol II containing coactivator complex Tat-SF	HTATSF1	O43719	HIV Tat-specific factor 1 OS=Homo sapiens GN=HTATSF1 PE=1 SV=1	0.311894	0.2867
RNA pol II containing coactivator complex Tat-SF	NCL	H7BY16|P19338	Nucleolin (Fragment) OS=Homo sapiens GN=NCL PE=1 SV=7|Nucleolin OS=Homo sapiens GN=NCL PE=1 SV=3	0.311894	0.2867
RNA pol II containing coactivator complex Tat-SF	POLR2A	A0A0C4DGZ0|P24928	DNA-directed RNA polymerase subunit OS=Homo sapiens GN=POLR2A PE=1 SV=1|DNA-directed RNA polymerase II subunit RPB1 OS=Homo sapiens GN=POLR2A PE=1 SV=2	0.311894	0.2867
RNA pol II containing coactivator complex Tat-SF	SUPT5H	O00267|O00267-2	Transcription elongation factor SPT5 OS=Homo sapiens GN=SUPT5H PE=1 SV=1|Isoform 2 of Transcription elongation factor SPT5 OS=Homo sapiens GN=SUPT5H	0.311894	0.2867
RNA Degradation Complex	RPRD1A	A0A0C4DGQ6|Q96P16|Q96P16-3	Regulation of nuclear pre-mRNA domain-containing protein 1A OS=Homo sapiens GN=RPRD1A PE=1 SV=1|Regulation of nuclear pre-mRNA domain-containing protein 1A OS=Homo sapiens GN=RPRD1A PE=1 SV=1|Isoform 2 of Regulation of nuclear pre-mRNA domain-containing protein 1A OS=Homo sapiens GN=RPRD1A	0.320725	0.3167
RNA Degradation Complex	RPRD1B	Q9NQG5	Regulation of nuclear pre-mRNA domain-containing protein 1B OS=Homo sapiens GN=RPRD1B PE=1 SV=1	0.320725	0.3167
RNA Degradation Complex	RPRD2	Q5VT52|Q5VT52-2	Regulation of nuclear pre-mRNA domain-containing protein 2 OS=Homo sapiens GN=RPRD2 PE=1 SV=1|Isoform 2 of Regulation of nuclear pre-mRNA domain-containing protein 2 OS=Homo sapiens GN=RPRD2	0.320725	0.3167
RNA Degradation Complex	XRN1	H7C5E4|Q8IZH2|Q8IZH2-2	5'-3' exoribonuclease 1 (Fragment) OS=Homo sapiens GN=XRN1 PE=1 SV=1|5'-3' exoribonuclease 1 OS=Homo sapiens GN=XRN1 PE=1 SV=1|Isoform 2 of 5'-3' exoribonuclease 1 OS=Homo sapiens GN=XRN1	0.320725	0.3167
RNA Degradation Complex	XRN2	Q9H0D6	5'-3' exoribonuclease 2 OS=Homo sapiens GN=XRN2 PE=1 SV=1	0.320725	0.3167
RICH1/AMOT polarity complex	ARHGAP17	Q68EM7|Q68EM7-2|Q68EM7-3	Rho GTPase-activating protein 17 OS=Homo sapiens GN=ARHGAP17 PE=1 SV=1|Isoform 2 of Rho GTPase-activating protein 17 OS=Homo sapiens GN=ARHGAP17|Isoform 3 of Rho GTPase-activating protein 17 OS=Homo sapiens GN=ARHGAP17	0.271394	0.1317
RICH1/AMOT polarity complex	CAPZA1	P52907	F-actin-capping protein subunit alpha-1 OS=Homo sapiens GN=CAPZA1 PE=1 SV=3	0.271394	0.1317
RICH1/AMOT polarity complex	CAPZB	P47756|P47756-2	F-actin-capping protein subunit beta OS=Homo sapiens GN=CAPZB PE=1 SV=4|Isoform 2 of F-actin-capping protein subunit beta OS=Homo sapiens GN=CAPZB	0.271394	0.1317
RICH1/AMOT polarity complex	CD2AP	Q9Y5K6	CD2-associated protein OS=Homo sapiens GN=CD2AP PE=1 SV=1	0.271394	0.1317
RICH1/AMOT polarity complex	MPP5	Q8N3R9|Q8N3R9-2	MAGUK p55 subfamily member 5 OS=Homo sapiens GN=MPP5 PE=1 SV=3|Isoform 2 of MAGUK p55 subfamily member 5 OS=Homo sapiens GN=MPP5	0.271394	0.1317
RICH1/AMOT polarity complex	SH3KBP1	Q96B97	SH3 domain-containing kinase-binding protein 1 OS=Homo sapiens GN=SH3KBP1 PE=1 SV=2	0.271394	0.1317
RC complex during S-phase of cell cycle	CCNA2	P20248	Cyclin-A2 OS=Homo sapiens GN=CCNA2 PE=1 SV=2	0.347544	0.3277
RC complex during S-phase of cell cycle	CDK2	G3V5T9|P24941|P24941-2	Cyclin-dependent kinase 2 OS=Homo sapiens GN=CDK2 PE=1 SV=1|Cyclin-dependent kinase 2 OS=Homo sapiens GN=CDK2 PE=1 SV=2|Isoform 2 of Cyclin-dependent kinase 2 OS=Homo sapiens GN=CDK2	0.347544	0.3277
RC complex during S-phase of cell cycle	LIG1	P18858	DNA ligase 1 OS=Homo sapiens GN=LIG1 PE=1 SV=1	0.347544	0.3277
RC complex during S-phase of cell cycle	PARP1	P09874	Poly [ADP-ribose] polymerase 1 OS=Homo sapiens GN=PARP1 PE=1 SV=4	0.347544	0.3277
RC complex during S-phase of cell cycle	POLA1	A0A087WU64|A6NMQ1|P09884	DNA polymerase OS=Homo sapiens GN=POLA1 PE=1 SV=1|DNA polymerase OS=Homo sapiens GN=POLA1 PE=1 SV=1|DNA polymerase alpha catalytic subunit OS=Homo sapiens GN=POLA1 PE=1 SV=2	0.347544	0.3277
RC complex during S-phase of cell cycle	POLD1	M0R2B7|P28340	DNA polymerase OS=Homo sapiens GN=POLD1 PE=1 SV=1|DNA polymerase delta catalytic subunit OS=Homo sapiens GN=POLD1 PE=1 SV=2	0.347544	0.3277
RC complex during S-phase of cell cycle	POLE	Q07864	DNA polymerase epsilon catalytic subunit A OS=Homo sapiens GN=POLE PE=1 SV=5	0.347544	0.3277
RC complex during S-phase of cell cycle	RFC1	P35251|P35251-2	Replication factor C subunit 1 OS=Homo sapiens GN=RFC1 PE=1 SV=4|Isoform 2 of Replication factor C subunit 1 OS=Homo sapiens GN=RFC1	0.347544	0.3277
RC complex during S-phase of cell cycle	RFC2	P35250	Replication factor C subunit 2 OS=Homo sapiens GN=RFC2 PE=1 SV=3	0.347544	0.3277
RC complex during S-phase of cell cycle	RPA1	P27694	Replication protein A 70 kDa DNA-binding subunit OS=Homo sapiens GN=RPA1 PE=1 SV=2	0.347544	0.3277
RC complex during S-phase of cell cycle	TOP1	P11387	DNA topoisomerase 1 OS=Homo sapiens GN=TOP1 PE=1 SV=2	0.347544	0.3277
RANBP9-containing complex	ARMC8	Q8IUR7|Q8IUR7-7	Armadillo repeat-containing protein 8 OS=Homo sapiens GN=ARMC8 PE=1 SV=2|Isoform 7 of Armadillo repeat-containing protein 8 OS=Homo sapiens GN=ARMC8	0.0826008	0
RANBP9-containing complex	MAEA	E7ESC7|Q7L5Y9|Q7L5Y9-2|Q7L5Y9-3	Macrophage erythroblast attacher OS=Homo sapiens GN=MAEA PE=1 SV=1|Macrophage erythroblast attacher OS=Homo sapiens GN=MAEA PE=1 SV=1|Isoform 2 of Macrophage erythroblast attacher OS=Homo sapiens GN=MAEA|Isoform 3 of Macrophage erythroblast attacher OS=Homo sapiens GN=MAEA	0.0826008	0
RANBP9-containing complex	MKLN1	C9J7E8|Q9UL63	Muskelin OS=Homo sapiens GN=MKLN1 PE=1 SV=1|Muskelin OS=Homo sapiens GN=MKLN1 PE=1 SV=2	0.0826008	0
RANBP9-containing complex	RANBP10	A0A0D9SEU5|Q6VN20|Q6VN20-3|R4GMX8	Ran-binding protein 10 OS=Homo sapiens GN=RANBP10 PE=1 SV=1|Ran-binding protein 10 OS=Homo sapiens GN=RANBP10 PE=1 SV=1|Isoform 3 of Ran-binding protein 10 OS=Homo sapiens GN=RANBP10|Ran-binding protein 10 OS=Homo sapiens GN=RANBP10 PE=1 SV=1	0.0826008	0
RANBP9-containing complex	RANBP9	Q96S59	Ran-binding protein 9 OS=Homo sapiens GN=RANBP9 PE=1 SV=1	0.0826008	0
RANBP9-containing complex	WDR26	Q9H7D7|Q9H7D7-2	WD repeat-containing protein 26 OS=Homo sapiens GN=WDR26 PE=1 SV=3|Isoform 2 of WD repeat-containing protein 26 OS=Homo sapiens GN=WDR26	0.0826008	0
RAF1-PPP2-PIN1 complex	PIN1	K7EN45|Q13526	Peptidylprolyl isomerase (Fragment) OS=Homo sapiens GN=PIN1 PE=1 SV=1|Peptidyl-prolyl cis-trans isomerase NIMA-interacting 1 OS=Homo sapiens GN=PIN1 PE=1 SV=1	0.302665	0.2961
RAF1-PPP2-PIN1 complex	PPP2CA	P67775	Serine/threonine-protein phosphatase 2A catalytic subunit alpha isoform OS=Homo sapiens GN=PPP2CA PE=1 SV=1	0.302665	0.2961
RAF1-PPP2-PIN1 complex	PPP2R1A	P30153	Serine/threonine-protein phosphatase 2A 65 kDa regulatory subunit A alpha isoform OS=Homo sapiens GN=PPP2R1A PE=1 SV=4	0.302665	0.2961
RAF1-PPP2-PIN1 complex	PPP2R2A	P63151	Serine/threonine-protein phosphatase 2A 55 kDa regulatory subunit B alpha isoform OS=Homo sapiens GN=PPP2R2A PE=1 SV=1	0.302665	0.2961
Prp19-associated complex	CDC5L	Q99459	Cell division cycle 5-like protein OS=Homo sapiens GN=CDC5L PE=1 SV=2	0.470773	0.7727
Prp19-associated complex	CRNKL1	Q5JY65|Q9BZJ0|Q9BZJ0-2|Q9BZJ0-3	Crooked neck-like protein 1 OS=Homo sapiens GN=CRNKL1 PE=1 SV=1|Crooked neck-like protein 1 OS=Homo sapiens GN=CRNKL1 PE=1 SV=4|Isoform 2 of Crooked neck-like protein 1 OS=Homo sapiens GN=CRNKL1|Isoform 3 of Crooked neck-like protein 1 OS=Homo sapiens GN=CRNKL1	0.470773	0.7727
Prp19-associated complex	PRPF19	Q9UMS4	Pre-mRNA-processing factor 19 OS=Homo sapiens GN=PRPF19 PE=1 SV=1	0.470773	0.7727
Prp19-associated complex	XAB2	Q9HCS7	Pre-mRNA-splicing factor SYF1 OS=Homo sapiens GN=XAB2 PE=1 SV=2	0.470773	0.7727
Profilin 1 complex	CLTC	A0A087WVQ6|Q00610|Q00610-2	Clathrin heavy chain OS=Homo sapiens GN=CLTC PE=1 SV=1|Clathrin heavy chain 1 OS=Homo sapiens GN=CLTC PE=1 SV=5|Isoform 2 of Clathrin heavy chain 1 OS=Homo sapiens GN=CLTC	0.573487	0.9251
Profilin 1 complex	HSPA8	P11142	Heat shock cognate 71 kDa protein OS=Homo sapiens GN=HSPA8 PE=1 SV=1	0.573487	0.9251
Profilin 1 complex	PFN1	P07737	Profilin-1 OS=Homo sapiens GN=PFN1 PE=1 SV=2	0.573487	0.9251
Profilin 1 complex	VCP	P55072	Transitional endoplasmic reticulum ATPase OS=Homo sapiens GN=VCP PE=1 SV=4	0.573487	0.9251
Polycystin-1 multiprotein complex (ACTN1	ACTN1	P12814	Alpha-actinin-1 OS=Homo sapiens GN=ACTN1 PE=1 SV=2	0.427724	0.7386
Polycystin-1 multiprotein complex (ACTN1	BCAR1	P56945-8	Isoform 8 of Breast cancer anti-estrogen resistance protein 1 OS=Homo sapiens GN=BCAR1	0.427724	0.7386
Polycystin-1 multiprotein complex (ACTN1	CTNNB1	P35222	Catenin beta-1 OS=Homo sapiens GN=CTNNB1 PE=1 SV=1	0.427724	0.7386
Polycystin-1 multiprotein complex (ACTN1	JUP	P14923	Junction plakoglobin OS=Homo sapiens GN=JUP PE=1 SV=3	0.427724	0.7386
Polycystin-1 multiprotein complex (ACTN1	PTK2	Q05397|Q05397-5|Q05397-7	Focal adhesion kinase 1 OS=Homo sapiens GN=PTK2 PE=1 SV=2|Isoform 5 of Focal adhesion kinase 1 OS=Homo sapiens GN=PTK2|Isoform 7 of Focal adhesion kinase 1 OS=Homo sapiens GN=PTK2	0.427724	0.7386
Polycystin-1 multiprotein complex (ACTN1	PXN	F5GZ78|P49023|P49023-2|P49023-3	Paxillin OS=Homo sapiens GN=PXN PE=1 SV=1|Paxillin OS=Homo sapiens GN=PXN PE=1 SV=3|Isoform Alpha of Paxillin OS=Homo sapiens GN=PXN|Isoform Gamma of Paxillin OS=Homo sapiens GN=PXN	0.427724	0.7386
Polycystin-1 multiprotein complex (ACTN1	SRC	P12931|P12931-2	Proto-oncogene tyrosine-protein kinase Src OS=Homo sapiens GN=SRC PE=1 SV=3|Isoform 2 of Proto-oncogene tyrosine-protein kinase Src OS=Homo sapiens GN=SRC	0.427724	0.7386
Polycystin-1 multiprotein complex (ACTN1	TLN1	Q9Y490	Talin-1 OS=Homo sapiens GN=TLN1 PE=1 SV=3	0.427724	0.7386
Polycystin-1 multiprotein complex (ACTN1	VCL	P18206|P18206-2	Vinculin OS=Homo sapiens GN=VCL PE=1 SV=4|Isoform 1 of Vinculin OS=Homo sapiens GN=VCL	0.427724	0.7386
Polycomb-group repressive complex 2 (PRC2)	RBBP4	Q09028|Q09028-3	Histone-binding protein RBBP4 OS=Homo sapiens GN=RBBP4 PE=1 SV=3|Isoform 3 of Histone-binding protein RBBP4 OS=Homo sapiens GN=RBBP4	0.247744	0.3241
Polycomb-group repressive complex 2 (PRC2)	RBBP7	Q16576	Histone-binding protein RBBP7 OS=Homo sapiens GN=RBBP7 PE=1 SV=1	0.247744	0.3241
Polycomb-group repressive complex 1 (PRC1)	M6PR	P20645	Cation-dependent mannose-6-phosphate receptor OS=Homo sapiens GN=M6PR PE=1 SV=1	0.807797	0.9497
Polycomb-group repressive complex 1 (PRC1)	RING1	Q06587	E3 ubiquitin-protein ligase RING1 OS=Homo sapiens GN=RING1 PE=1 SV=2	0.807797	0.9497
Pol epsilon	DDX17	H3BLZ8|Q92841	Probable ATP-dependent RNA helicase DDX17 OS=Homo sapiens GN=DDX17 PE=1 SV=1|Probable ATP-dependent RNA helicase DDX17 OS=Homo sapiens GN=DDX17 PE=1 SV=2	0.279184	0.2959
Pol epsilon	DDX5	P17844|P17844-2	Probable ATP-dependent RNA helicase DDX5 OS=Homo sapiens GN=DDX5 PE=1 SV=1|Isoform 2 of Probable ATP-dependent RNA helicase DDX5 OS=Homo sapiens GN=DDX5	0.279184	0.2959
Pol epsilon	POLE	Q07864	DNA polymerase epsilon catalytic subunit A OS=Homo sapiens GN=POLE PE=1 SV=5	0.279184	0.2959
Pho85p/Pcl1p complex	CCNYL1	Q8N7R7|Q8N7R7-3	Cyclin-Y-like protein 1 OS=Homo sapiens GN=CCNYL1 PE=1 SV=2|Isoform 3 of Cyclin-Y-like protein 1 OS=Homo sapiens GN=CCNYL1	0.306615	0.445
Pho85p/Pcl1p complex	CDK5	Q00535	Cyclin-dependent-like kinase 5 OS=Homo sapiens GN=CDK5 PE=1 SV=3	0.306615	0.445
Paf complex	CDC73	Q6P1J9	Parafibromin OS=Homo sapiens GN=CDC73 PE=1 SV=1	0.165833	0.0584
Paf complex	CTR9	Q6PD62	RNA polymerase-associated protein CTR9 homolog OS=Homo sapiens GN=CTR9 PE=1 SV=1	0.165833	0.0584
Paf complex	PAF1	Q8N7H5|Q8N7H5-2|Q8N7H5-3	RNA polymerase II-associated factor 1 homolog OS=Homo sapiens GN=PAF1 PE=1 SV=2|Isoform 2 of RNA polymerase II-associated factor 1 homolog OS=Homo sapiens GN=PAF1|Isoform 3 of RNA polymerase II-associated factor 1 homolog OS=Homo sapiens GN=PAF1	0.165833	0.0584
PFD-like	CUL1	Q13616	Cullin-1 OS=Homo sapiens GN=CUL1 PE=1 SV=2	0.265577	0.1511
PFD-like	RUVBL1	Q9Y265	RuvB-like 1 OS=Homo sapiens GN=RUVBL1 PE=1 SV=1	0.265577	0.1511
PFD-like	RUVBL2	Q9Y230	RuvB-like 2 OS=Homo sapiens GN=RUVBL2 PE=1 SV=3	0.265577	0.1511
PFD-like	SKP1	E5RJR5|P63208	S-phase kinase-associated protein 1 OS=Homo sapiens GN=SKP1 PE=1 SV=1|S-phase kinase-associated protein 1 OS=Homo sapiens GN=SKP1 PE=1 SV=2	0.265577	0.1511
PFD-like	URI1	O94763|O94763-2|O94763-3|O94763-4	Unconventional prefoldin RPB5 interactor 1 OS=Homo sapiens GN=URI1 PE=1 SV=3|Isoform 2 of Unconventional prefoldin RPB5 interactor 1 OS=Homo sapiens GN=URI1|Isoform 3 of Unconventional prefoldin RPB5 interactor 1 OS=Homo sapiens GN=URI1|Isoform 4 of Unconventional prefoldin RPB5 interactor 1 OS=Homo sapiens GN=URI1	0.265577	0.1511
PCNA-MutS-alpha-MutL-alpha-DNA complex	MLH1	H0Y818|P40692	DNA mismatch repair protein Mlh1 (Fragment) OS=Homo sapiens GN=MLH1 PE=1 SV=1|DNA mismatch repair protein Mlh1 OS=Homo sapiens GN=MLH1 PE=1 SV=1	0.544264	0.8944
PCNA-MutS-alpha-MutL-alpha-DNA complex	MSH2	P43246	DNA mismatch repair protein Msh2 OS=Homo sapiens GN=MSH2 PE=1 SV=1	0.544264	0.8944
PCNA-MutS-alpha-MutL-alpha-DNA complex	MSH6	P52701	DNA mismatch repair protein Msh6 OS=Homo sapiens GN=MSH6 PE=1 SV=2	0.544264	0.8944
PCNA-MutS-alpha-MutL-alpha-DNA complex	PCNA	P12004	Proliferating cell nuclear antigen OS=Homo sapiens GN=PCNA PE=1 SV=1	0.544264	0.8944
PCNA-DNA polymerase delta complex	PCNA	P12004	Proliferating cell nuclear antigen OS=Homo sapiens GN=PCNA PE=1 SV=1	0.481581	0.7941
PCNA-DNA polymerase delta complex	POLD1	M0R2B7|P28340	DNA polymerase OS=Homo sapiens GN=POLD1 PE=1 SV=1|DNA polymerase delta catalytic subunit OS=Homo sapiens GN=POLD1 PE=1 SV=2	0.481581	0.7941
PCNA-DNA polymerase delta complex	POLD2	A0A087WWF6|F8W8R3|P49005	DNA polymerase delta subunit 2 OS=Homo sapiens GN=POLD2 PE=1 SV=1|DNA polymerase delta subunit 2 OS=Homo sapiens GN=POLD2 PE=1 SV=1|DNA polymerase delta subunit 2 OS=Homo sapiens GN=POLD2 PE=1 SV=1	0.481581	0.7941
PCNA-DNA polymerase delta complex	POLD3	Q15054|Q15054-2|Q15054-3	DNA polymerase delta subunit 3 OS=Homo sapiens GN=POLD3 PE=1 SV=2|Isoform 2 of DNA polymerase delta subunit 3 OS=Homo sapiens GN=POLD3|Isoform 3 of DNA polymerase delta subunit 3 OS=Homo sapiens GN=POLD3	0.481581	0.7941
PAM complex	GRPEL1	Q9HAV7	GrpE protein homolog 1, mitochondrial OS=Homo sapiens GN=GRPEL1 PE=1 SV=2	0.315292	0.387
PAM complex	HSPA9	P38646	Stress-70 protein, mitochondrial OS=Homo sapiens GN=HSPA9 PE=1 SV=2	0.315292	0.387
PAM complex	TIMM44	O43615	Mitochondrial import inner membrane translocase subunit TIM44 OS=Homo sapiens GN=TIMM44 PE=1 SV=2	0.315292	0.387
P2X7 receptor signalling complex	ACTN4	K7EJH8|O43707	Alpha-actinin-4 (Fragment) OS=Homo sapiens GN=ACTN4 PE=1 SV=1|Alpha-actinin-4 OS=Homo sapiens GN=ACTN4 PE=1 SV=2	0.515405	0.855
P2X7 receptor signalling complex	HSP90AB1	P08238	Heat shock protein HSP 90-beta OS=Homo sapiens GN=HSP90AB1 PE=1 SV=4	0.515405	0.855
P2X7 receptor signalling complex	HSPA8	P11142	Heat shock cognate 71 kDa protein OS=Homo sapiens GN=HSPA8 PE=1 SV=1	0.515405	0.855
P2X7 receptor signalling complex	PI4KA	J3KN10|P42356	Phosphatidylinositol 4-kinase alpha OS=Homo sapiens GN=PI4KA PE=1 SV=1|Phosphatidylinositol 4-kinase alpha OS=Homo sapiens GN=PI4KA PE=1 SV=4	0.515405	0.855
Origin recognition complex (ORC) complex	ORC2	Q13416	Origin recognition complex subunit 2 OS=Homo sapiens GN=ORC2 PE=1 SV=2	0.0675579	0.0002
Origin recognition complex (ORC) complex	ORC3	Q9UBD5|Q9UBD5-2	Origin recognition complex subunit 3 OS=Homo sapiens GN=ORC3 PE=1 SV=1|Isoform 2 of Origin recognition complex subunit 3 OS=Homo sapiens GN=ORC3	0.0675579	0.0002
Origin recognition complex (ORC) complex	ORC5	O43913	Origin recognition complex subunit 5 OS=Homo sapiens GN=ORC5 PE=1 SV=1	0.0675579	0.0002
Nuclear pore complex (NPC)	NDC1	Q9BTX1|Q9BTX1-2|Q9BTX1-5|Q9BTX1-6	Nucleoporin NDC1 OS=Homo sapiens GN=NDC1 PE=1 SV=2|Isoform 2 of Nucleoporin NDC1 OS=Homo sapiens GN=NDC1|Isoform 5 of Nucleoporin NDC1 OS=Homo sapiens GN=NDC1|Isoform 6 of Nucleoporin NDC1 OS=Homo sapiens GN=NDC1	0.297696	0.037
Nuclear pore complex (NPC)	NUP107	P57740	Nuclear pore complex protein Nup107 OS=Homo sapiens GN=NUP107 PE=1 SV=1	0.297696	0.037
Nuclear pore complex (NPC)	NUP133	Q8WUM0	Nuclear pore complex protein Nup133 OS=Homo sapiens GN=NUP133 PE=1 SV=2	0.297696	0.037
Nuclear pore complex (NPC)	NUP153	P49790	Nuclear pore complex protein Nup153 OS=Homo sapiens GN=NUP153 PE=1 SV=2	0.297696	0.037
Nuclear pore complex (NPC)	NUP155	O75694|O75694-2	Nuclear pore complex protein Nup155 OS=Homo sapiens GN=NUP155 PE=1 SV=1|Isoform 2 of Nuclear pore complex protein Nup155 OS=Homo sapiens GN=NUP155	0.297696	0.037
Nuclear pore complex (NPC)	NUP160	G3V198|Q12769	Nuclear pore complex protein Nup160 (Fragment) OS=Homo sapiens GN=NUP160 PE=1 SV=2|Nuclear pore complex protein Nup160 OS=Homo sapiens GN=NUP160 PE=1 SV=3	0.297696	0.037
Nuclear pore complex (NPC)	NUP188	Q5SRE5	Nucleoporin NUP188 homolog OS=Homo sapiens GN=NUP188 PE=1 SV=1	0.297696	0.037
Nuclear pore complex (NPC)	NUP205	Q92621	Nuclear pore complex protein Nup205 OS=Homo sapiens GN=NUP205 PE=1 SV=3	0.297696	0.037
Nuclear pore complex (NPC)	NUP210	Q8TEM1	Nuclear pore membrane glycoprotein 210 OS=Homo sapiens GN=NUP210 PE=1 SV=3	0.297696	0.037
Nuclear pore complex (NPC)	NUP214	P35658|P35658-2|P35658-3|P35658-4	Nuclear pore complex protein Nup214 OS=Homo sapiens GN=NUP214 PE=1 SV=2|Isoform 2 of Nuclear pore complex protein Nup214 OS=Homo sapiens GN=NUP214|Isoform 3 of Nuclear pore complex protein Nup214 OS=Homo sapiens GN=NUP214|Isoform 4 of Nuclear pore complex protein Nup214 OS=Homo sapiens GN=NUP214	0.297696	0.037
Nuclear pore complex (NPC)	NUP35	Q8NFH5|Q8NFH5-2	Nucleoporin NUP53 OS=Homo sapiens GN=NUP35 PE=1 SV=1|Isoform 2 of Nucleoporin NUP53 OS=Homo sapiens GN=NUP35	0.297696	0.037
Nuclear pore complex (NPC)	NUP37	Q8NFH4	Nucleoporin Nup37 OS=Homo sapiens GN=NUP37 PE=1 SV=1	0.297696	0.037
Nuclear pore complex (NPC)	NUP50	Q9UKX7|Q9UKX7-2	Nuclear pore complex protein Nup50 OS=Homo sapiens GN=NUP50 PE=1 SV=2|Isoform 2 of Nuclear pore complex protein Nup50 OS=Homo sapiens GN=NUP50	0.297696	0.037
Nuclear pore complex (NPC)	NUP54	Q7Z3B4|Q7Z3B4-3	Nucleoporin p54 OS=Homo sapiens GN=NUP54 PE=1 SV=2|Isoform 3 of Nucleoporin p54 OS=Homo sapiens GN=NUP54	0.297696	0.037
Nuclear pore complex (NPC)	NUP85	J3KT10|Q9BW27	Nuclear pore complex protein Nup85 OS=Homo sapiens GN=NUP85 PE=1 SV=1|Nuclear pore complex protein Nup85 OS=Homo sapiens GN=NUP85 PE=1 SV=1	0.297696	0.037
Nuclear pore complex (NPC)	NUP88	Q99567	Nuclear pore complex protein Nup88 OS=Homo sapiens GN=NUP88 PE=1 SV=2	0.297696	0.037
Nuclear pore complex (NPC)	NUP93	Q8N1F7	Nuclear pore complex protein Nup93 OS=Homo sapiens GN=NUP93 PE=1 SV=2	0.297696	0.037
Nuclear pore complex (NPC)	RAE1	P78406	mRNA export factor OS=Homo sapiens GN=RAE1 PE=1 SV=1	0.297696	0.037
Nuclear pore complex (NPC)	RANBP2	P49792	E3 SUMO-protein ligase RanBP2 OS=Homo sapiens GN=RANBP2 PE=1 SV=2	0.297696	0.037
Nuclear pore complex (NPC)	SEC13	P55735	Protein SEC13 homolog OS=Homo sapiens GN=SEC13 PE=1 SV=3	0.297696	0.037
Nuclear pore complex (NPC)	SEH1L	K7ELV2|K7ENI5|Q96EE3|Q96EE3-1	Nucleoporin SEH1 (Fragment) OS=Homo sapiens GN=SEH1L PE=1 SV=1|Nucleoporin SEH1 (Fragment) OS=Homo sapiens GN=SEH1L PE=1 SV=1|Nucleoporin SEH1 OS=Homo sapiens GN=SEH1L PE=1 SV=3|Isoform B of Nucleoporin SEH1 OS=Homo sapiens GN=SEH1L	0.297696	0.037
Nuclear pore complex (NPC)	TPR	P12270	Nucleoprotein TPR OS=Homo sapiens GN=TPR PE=1 SV=3	0.297696	0.037
Nuclear cap binding complex (NCBC)	HNRNPF	P52597	Heterogeneous nuclear ribonucleoprotein F OS=Homo sapiens GN=HNRNPF PE=1 SV=3	0.224842	0.0452
Nuclear cap binding complex (NCBC)	HNRNPH1	D6RAM1|E9PCY7|G8JLB6|P31943	Heterogeneous nuclear ribonucleoprotein H (Fragment) OS=Homo sapiens GN=HNRNPH1 PE=1 SV=1|Heterogeneous nuclear ribonucleoprotein H OS=Homo sapiens GN=HNRNPH1 PE=1 SV=1|Heterogeneous nuclear ribonucleoprotein H OS=Homo sapiens GN=HNRNPH1 PE=1 SV=1|Heterogeneous nuclear ribonucleoprotein H OS=Homo sapiens GN=HNRNPH1 PE=1 SV=4	0.224842	0.0452
Nuclear cap binding complex (NCBC)	KPNA2	P52292	Importin subunit alpha-1 OS=Homo sapiens GN=KPNA2 PE=1 SV=1	0.224842	0.0452
Nuclear cap binding complex (NCBC)	KPNB1	Q14974	Importin subunit beta-1 OS=Homo sapiens GN=KPNB1 PE=1 SV=2	0.224842	0.0452
Nuclear cap binding complex (NCBC)	NCBP1	Q09161	Nuclear cap-binding protein subunit 1 OS=Homo sapiens GN=NCBP1 PE=1 SV=1	0.224842	0.0452
Nuclear cap binding complex (NCBC)	SF3A2	Q15428	Splicing factor 3A subunit 2 OS=Homo sapiens GN=SF3A2 PE=1 SV=2	0.224842	0.0452
NuRD complex	CHD4	A0A0C4DGG9|F5GWX5|Q14839|Q14839-2	Chromodomain-helicase-DNA-binding protein 4 OS=Homo sapiens GN=CHD4 PE=1 SV=1|Chromodomain-helicase-DNA-binding protein 4 OS=Homo sapiens GN=CHD4 PE=1 SV=1|Chromodomain-helicase-DNA-binding protein 4 OS=Homo sapiens GN=CHD4 PE=1 SV=2|Isoform 2 of Chromodomain-helicase-DNA-binding protein 4 OS=Homo sapiens GN=CHD4	0.261867	0.0715
NuRD complex	GATAD2A	Q86YP4|Q86YP4-2|Q86YP4-3	Transcriptional repressor p66-alpha OS=Homo sapiens GN=GATAD2A PE=1 SV=1|Isoform 2 of Transcriptional repressor p66-alpha OS=Homo sapiens GN=GATAD2A|Isoform 3 of Transcriptional repressor p66-alpha OS=Homo sapiens GN=GATAD2A	0.261867	0.0715
NuRD complex	HDAC1	Q13547	Histone deacetylase 1 OS=Homo sapiens GN=HDAC1 PE=1 SV=1	0.261867	0.0715
NuRD complex	HDAC2	Q92769	Histone deacetylase 2 OS=Homo sapiens GN=HDAC2 PE=1 SV=2	0.261867	0.0715
NuRD complex	MTA1	E7ESY4|Q13330|Q13330-3	Metastasis-associated protein MTA1 OS=Homo sapiens GN=MTA1 PE=1 SV=1|Metastasis-associated protein MTA1 OS=Homo sapiens GN=MTA1 PE=1 SV=2|Isoform 3 of Metastasis-associated protein MTA1 OS=Homo sapiens GN=MTA1	0.261867	0.0715
NuRD complex	MTA2	O94776	Metastasis-associated protein MTA2 OS=Homo sapiens GN=MTA2 PE=1 SV=1	0.261867	0.0715
NuRD complex	RBBP4	Q09028|Q09028-3	Histone-binding protein RBBP4 OS=Homo sapiens GN=RBBP4 PE=1 SV=3|Isoform 3 of Histone-binding protein RBBP4 OS=Homo sapiens GN=RBBP4	0.261867	0.0715
NuRD complex	RBBP7	Q16576	Histone-binding protein RBBP7 OS=Homo sapiens GN=RBBP7 PE=1 SV=1	0.261867	0.0715
NuA4/Tip60 HAT complex	ACTL6A	O96019	Actin-like protein 6A OS=Homo sapiens GN=ACTL6A PE=1 SV=1	0.361055	0.4306
NuA4/Tip60 HAT complex	ATAD3A	Q9NVI7-2	Isoform 2 of ATPase family AAA domain-containing protein 3A OS=Homo sapiens GN=ATAD3A	0.361055	0.4306
NuA4/Tip60 HAT complex	DMAP1	Q9NPF5	DNA methyltransferase 1-associated protein 1 OS=Homo sapiens GN=DMAP1 PE=1 SV=1	0.361055	0.4306
NuA4/Tip60 HAT complex	EP400	Q96L91|Q96L91-2|Q96L91-3|Q96L91-5	E1A-binding protein p400 OS=Homo sapiens GN=EP400 PE=1 SV=4|Isoform 2 of E1A-binding protein p400 OS=Homo sapiens GN=EP400|Isoform 3 of E1A-binding protein p400 OS=Homo sapiens GN=EP400|Isoform 5 of E1A-binding protein p400 OS=Homo sapiens GN=EP400	0.361055	0.4306
NuA4/Tip60 HAT complex	RUVBL1	Q9Y265	RuvB-like 1 OS=Homo sapiens GN=RUVBL1 PE=1 SV=1	0.361055	0.4306
NuA4/Tip60 HAT complex	RUVBL2	Q9Y230	RuvB-like 2 OS=Homo sapiens GN=RUVBL2 PE=1 SV=3	0.361055	0.4306
NuA4/Tip60 HAT complex	TRRAP	H0Y4W2|Q9Y4A5|Q9Y4A5-2	Transformation/transcription domain-associated protein (Fragment) OS=Homo sapiens GN=TRRAP PE=1 SV=1|Transformation/transcription domain-associated protein OS=Homo sapiens GN=TRRAP PE=1 SV=3|Isoform 2 of Transformation/transcription domain-associated protein OS=Homo sapiens GN=TRRAP	0.361055	0.4306
Nonsense-mediated mRNA decay pathway complex	AQR	O60306	Intron-binding protein aquarius OS=Homo sapiens GN=AQR PE=1 SV=4	0.365123	0.4855
Nonsense-mediated mRNA decay pathway complex	UPF1	Q92900|Q92900-2	Regulator of nonsense transcripts 1 OS=Homo sapiens GN=UPF1 PE=1 SV=2|Isoform 2 of Regulator of nonsense transcripts 1 OS=Homo sapiens GN=UPF1	0.365123	0.4855
Nonsense-mediated mRNA decay pathway complex	UPF2	Q9HAU5	Regulator of nonsense transcripts 2 OS=Homo sapiens GN=UPF2 PE=1 SV=1	0.365123	0.4855
Nonsense-mediated mRNA decay pathway complex	UPF3B	Q9BZI7|Q9BZI7-2	Regulator of nonsense transcripts 3B OS=Homo sapiens GN=UPF3B PE=1 SV=1|Isoform 2 of Regulator of nonsense transcripts 3B OS=Homo sapiens GN=UPF3B	0.365123	0.4855
NatA complex	NAA10	P41227|P41227-2	N-alpha-acetyltransferase 10 OS=Homo sapiens GN=NAA10 PE=1 SV=1|Isoform 2 of N-alpha-acetyltransferase 10 OS=Homo sapiens GN=NAA10	0.206537	0.0722
NatA complex	NAA15	Q9BXJ9	N-alpha-acetyltransferase 15, NatA auxiliary subunit OS=Homo sapiens GN=NAA15 PE=1 SV=1	0.206537	0.0722
NatA complex	NAA16	Q6N069	N-alpha-acetyltransferase 16, NatA auxiliary subunit OS=Homo sapiens GN=NAA16 PE=1 SV=2	0.206537	0.0722
NatA complex	NAA50	E7EQ69|Q9GZZ1	N-alpha-acetyltransferase 50 OS=Homo sapiens GN=NAA50 PE=1 SV=1|N-alpha-acetyltransferase 50 OS=Homo sapiens GN=NAA50 PE=1 SV=1	0.206537	0.0722
NSL	HCFC1	A6NEM2|P51610|P51610-2|P51610-4	Host cell factor 1 OS=Homo sapiens GN=HCFC1 PE=1 SV=2|Host cell factor 1 OS=Homo sapiens GN=HCFC1 PE=1 SV=2|Isoform 2 of Host cell factor 1 OS=Homo sapiens GN=HCFC1|Isoform 4 of Host cell factor 1 OS=Homo sapiens GN=HCFC1	0.249692	0.2217
NSL	NSL1	Q96IY1	Kinetochore-associated protein NSL1 homolog OS=Homo sapiens GN=NSL1 PE=1 SV=3	0.249692	0.2217
NSL	WDR5	P61964	WD repeat-containing protein 5 OS=Homo sapiens GN=WDR5 PE=1 SV=1	0.249692	0.2217
NK-3-Groucho-HIPK2-SIN3A-RbpA48-HDAC1 complex	HDAC1	Q13547	Histone deacetylase 1 OS=Homo sapiens GN=HDAC1 PE=1 SV=1	0.252467	0.1212
NK-3-Groucho-HIPK2-SIN3A-RbpA48-HDAC1 complex	RBBP4	Q09028|Q09028-3	Histone-binding protein RBBP4 OS=Homo sapiens GN=RBBP4 PE=1 SV=3|Isoform 3 of Histone-binding protein RBBP4 OS=Homo sapiens GN=RBBP4	0.252467	0.1212
NK-3-Groucho-HIPK2-SIN3A-RbpA48-HDAC1 complex	SIN3A	Q96ST3	Paired amphipathic helix protein Sin3a OS=Homo sapiens GN=SIN3A PE=1 SV=2	0.252467	0.1212
NK-3-Groucho-HIPK2-SIN3A-RbpA48-HDAC1 complex	TLE1	Q04724|Q5T7A9	Transducin-like enhancer protein 1 OS=Homo sapiens GN=TLE1 PE=1 SV=2|Transducin-like enhancer protein 1 OS=Homo sapiens GN=TLE1 PE=1 SV=2	0.252467	0.1212
NK-3-Groucho-HIPK2-SIN3A-RbpA48-HDAC1 complex	TLE3	F5H7D6|H0YKN8|H0YKT5|H0YL70|H0YNT2|Q04726|Q04726-2|Q04726-3|Q04726-4|Q04726-5|Q04726-6|Q04726-7	Transducin-like enhancer protein 3 OS=Homo sapiens GN=TLE3 PE=1 SV=1|Transducin-like enhancer protein 3 OS=Homo sapiens GN=TLE3 PE=1 SV=1|Transducin-like enhancer protein 3 OS=Homo sapiens GN=TLE3 PE=1 SV=1|Transducin-like enhancer protein 3 OS=Homo sapiens GN=TLE3 PE=1 SV=1|Transducin-like enhancer protein 3 OS=Homo sapiens GN=TLE3 PE=1 SV=1|Transducin-like enhancer protein 3 OS=Homo sapiens GN=…	0.252467	0.1212
N-CoR-1	NCOR1	O75376|O75376-2	Nuclear receptor corepressor 1 OS=Homo sapiens GN=NCOR1 PE=1 SV=2|Isoform 2 of Nuclear receptor corepressor 1 OS=Homo sapiens GN=NCOR1	0.172665	0.0034
N-CoR-1	SF3A1	Q15459	Splicing factor 3A subunit 1 OS=Homo sapiens GN=SF3A1 PE=1 SV=1	0.172665	0.0034
N-CoR-1	SMARCA4	A0A0A0MT49|P51532|P51532-2|P51532-3|P51532-4|P51532-5|Q9HBD4	Transcription activator BRG1 OS=Homo sapiens GN=SMARCA4 PE=1 SV=1|Transcription activator BRG1 OS=Homo sapiens GN=SMARCA4 PE=1 SV=2|Isoform 2 of Transcription activator BRG1 OS=Homo sapiens GN=SMARCA4|Isoform 3 of Transcription activator BRG1 OS=Homo sapiens GN=SMARCA4|Isoform 4 of Transcription activator BRG1 OS=Homo sapiens GN=SMARCA4|Isoform 5 of Transcription activator BRG1 OS=Homo sapiens GN…	0.172665	0.0034
N-CoR-1	SMARCB1	A0A0G2JSE9|A0A0U1RQQ2|A0A0U1RRB8|C9JTA6|G5E975|Q12824|Q12824-2	SWI/SNF-related matrix-associated actin-dependent regulator of chromatin subfamily B member 1 (Fragment) OS=Homo sapiens GN=SMARCB1 PE=1 SV=1|SWI/SNF-related matrix-associated actin-dependent regulator of chromatin subfamily B member 1 (Fragment) OS=Homo sapiens GN=SMARCB1 PE=1 SV=1|SWI/SNF-related matrix-associated actin-dependent regulator of chromatin subfamily B member 1 (Fragment) OS=Homo sa…	0.172665	0.0034
N-CoR-1	SMARCC1	Q92922	SWI/SNF complex subunit SMARCC1 OS=Homo sapiens GN=SMARCC1 PE=1 SV=3	0.172665	0.0034
N-CoR-1	SMARCC2	F8VXC8|Q8TAQ2|Q8TAQ2-2|Q8TAQ2-3	SWI/SNF complex subunit SMARCC2 OS=Homo sapiens GN=SMARCC2 PE=1 SV=1|SWI/SNF complex subunit SMARCC2 OS=Homo sapiens GN=SMARCC2 PE=1 SV=1|Isoform 2 of SWI/SNF complex subunit SMARCC2 OS=Homo sapiens GN=SMARCC2|Isoform 3 of SWI/SNF complex subunit SMARCC2 OS=Homo sapiens GN=SMARCC2	0.172665	0.0034
N-CoR-1	TRIM28	Q13263	Transcription intermediary factor 1-beta OS=Homo sapiens GN=TRIM28 PE=1 SV=5	0.172665	0.0034
Mot1p complex	BTAF1	A0A0A0MTH9|O14981	TATA-binding protein-associated factor 172 OS=Homo sapiens GN=BTAF1 PE=1 SV=1|TATA-binding protein-associated factor 172 OS=Homo sapiens GN=BTAF1 PE=1 SV=2	0.162219	0.1477
Mot1p complex	SMARCAL1	H7BYI2|Q9NZC9	SWI/SNF-related matrix-associated actin-dependent regulator of chromatin subfamily A-like protein 1 (Fragment) OS=Homo sapiens GN=SMARCAL1 PE=1 SV=1|SWI/SNF-related matrix-associated actin-dependent regulator of chromatin subfamily A-like protein 1 OS=Homo sapiens GN=SMARCAL1 PE=1 SV=1	0.162219	0.1477
Mob2p/Cbk1p complex	MOB2	A0A087WVS8|Q70IA6|Q70IA6-2|Q70IA6-3	MOB kinase activator 2 OS=Homo sapiens GN=MOB2 PE=1 SV=1|MOB kinase activator 2 OS=Homo sapiens GN=MOB2 PE=1 SV=1|Isoform 2 of MOB kinase activator 2 OS=Homo sapiens GN=MOB2|Isoform 3 of MOB kinase activator 2 OS=Homo sapiens GN=MOB2	0.04478	0.0013
Mob2p/Cbk1p complex	STK38	Q15208	Serine/threonine-protein kinase 38 OS=Homo sapiens GN=STK38 PE=1 SV=1	0.04478	0.0013
Mob1p/Dbf2p complex	MOB2	A0A087WVS8|Q70IA6|Q70IA6-2|Q70IA6-3	MOB kinase activator 2 OS=Homo sapiens GN=MOB2 PE=1 SV=1|MOB kinase activator 2 OS=Homo sapiens GN=MOB2 PE=1 SV=1|Isoform 2 of MOB kinase activator 2 OS=Homo sapiens GN=MOB2|Isoform 3 of MOB kinase activator 2 OS=Homo sapiens GN=MOB2	0.12944	0.0193
Mob1p/Dbf2p complex	ROCK1	Q13464	Rho-associated protein kinase 1 OS=Homo sapiens GN=ROCK1 PE=1 SV=1	0.12944	0.0193
Mob1p/Dbf2p complex	STK38	Q15208	Serine/threonine-protein kinase 38 OS=Homo sapiens GN=STK38 PE=1 SV=1	0.12944	0.0193
Mis12 centromere complex	CBX5	P45973	Chromobox protein homolog 5 OS=Homo sapiens GN=CBX5 PE=1 SV=1	0.0675696	0.0088
Mis12 centromere complex	NSL1	Q96IY1	Kinetochore-associated protein NSL1 homolog OS=Homo sapiens GN=NSL1 PE=1 SV=3	0.0675696	0.0088
Mediator	MED1	Q15648	Mediator of RNA polymerase II transcription subunit 1 OS=Homo sapiens GN=MED1 PE=1 SV=4	0.167352	0.0049
Mediator	MED16	Q9Y2X0-2|Q9Y2X0-3	Isoform 2 of Mediator of RNA polymerase II transcription subunit 16 OS=Homo sapiens GN=MED16|Isoform 3 of Mediator of RNA polymerase II transcription subunit 16 OS=Homo sapiens GN=MED16	0.167352	0.0049
Mediator	MED17	Q9NVC6	Mediator of RNA polymerase II transcription subunit 17 OS=Homo sapiens GN=MED17 PE=1 SV=2	0.167352	0.0049
Mediator	MED20	B7ZBQ3|Q9H944	Mediator of RNA polymerase II transcription subunit 20 OS=Homo sapiens GN=MED20 PE=1 SV=1|Mediator of RNA polymerase II transcription subunit 20 OS=Homo sapiens GN=MED20 PE=1 SV=1	0.167352	0.0049
Mediator	MED24	A0A0B4J1W0|B4DDR8|F5GY88|F5H5K2|O75448|O75448-2	Mediator of RNA polymerase II transcription subunit 24 OS=Homo sapiens GN=MED24 PE=1 SV=1|Mediator of RNA polymerase II transcription subunit 24 OS=Homo sapiens GN=MED24 PE=1 SV=1|Mediator of RNA polymerase II transcription subunit 24 OS=Homo sapiens GN=MED24 PE=1 SV=2|Mediator of RNA polymerase II transcription subunit 24 (Fragment) OS=Homo sapiens GN=MED24 PE=1 SV=2|Mediator of RNA polymerase I…	0.167352	0.0049
Mediator	MED4	Q9NPJ6	Mediator of RNA polymerase II transcription subunit 4 OS=Homo sapiens GN=MED4 PE=1 SV=1	0.167352	0.0049
MSH2/6-BLM-p53-RAD51 complex	MSH2	P43246	DNA mismatch repair protein Msh2 OS=Homo sapiens GN=MSH2 PE=1 SV=1	0.347298	0.467
MSH2/6-BLM-p53-RAD51 complex	MSH6	P52701	DNA mismatch repair protein Msh6 OS=Homo sapiens GN=MSH6 PE=1 SV=2	0.347298	0.467
MSH2/6-BLM-p53-RAD51 complex	RAD51	Q06609-2|Q06609-4	Isoform 2 of DNA repair protein RAD51 homolog 1 OS=Homo sapiens GN=RAD51|Isoform 4 of DNA repair protein RAD51 homolog 1 OS=Homo sapiens GN=RAD51	0.347298	0.467
MMS22L-TONSL	MCM2	P49736	DNA replication licensing factor MCM2 OS=Homo sapiens GN=MCM2 PE=1 SV=4	0.255156	0.1267
MMS22L-TONSL	MCM4	P33991	DNA replication licensing factor MCM4 OS=Homo sapiens GN=MCM4 PE=1 SV=5	0.255156	0.1267
MMS22L-TONSL	MCM7	P33993	DNA replication licensing factor MCM7 OS=Homo sapiens GN=MCM7 PE=1 SV=4	0.255156	0.1267
MMS22L-TONSL	SSRP1	Q08945	FACT complex subunit SSRP1 OS=Homo sapiens GN=SSRP1 PE=1 SV=1	0.255156	0.1267
MMS22L-TONSL	SUPT16H	Q9Y5B9	FACT complex subunit SPT16 OS=Homo sapiens GN=SUPT16H PE=1 SV=1	0.255156	0.1267
MDC1-MRN-ATM-FANCD2 complex	ATM	Q13315	Serine-protein kinase ATM OS=Homo sapiens GN=ATM PE=1 SV=4	0.241316	0.1363
MDC1-MRN-ATM-FANCD2 complex	MRE11A	P49959	Double-strand break repair protein MRE11A OS=Homo sapiens GN=MRE11A PE=1 SV=3	0.241316	0.1363
MDC1-MRN-ATM-FANCD2 complex	NBN	O60934	Nibrin OS=Homo sapiens GN=NBN PE=1 SV=1	0.241316	0.1363
MDC1-MRN-ATM-FANCD2 complex	RAD50	Q92878|Q92878-2	DNA repair protein RAD50 OS=Homo sapiens GN=RAD50 PE=1 SV=1|Isoform 2 of DNA repair protein RAD50 OS=Homo sapiens GN=RAD50	0.241316	0.1363
MCM complex	MCM2	P49736	DNA replication licensing factor MCM2 OS=Homo sapiens GN=MCM2 PE=1 SV=4	0.191118	0.0088
MCM complex	MCM3	P25205	DNA replication licensing factor MCM3 OS=Homo sapiens GN=MCM3 PE=1 SV=3	0.191118	0.0088
MCM complex	MCM4	P33991	DNA replication licensing factor MCM4 OS=Homo sapiens GN=MCM4 PE=1 SV=5	0.191118	0.0088
MCM complex	MCM5	P33992	DNA replication licensing factor MCM5 OS=Homo sapiens GN=MCM5 PE=1 SV=5	0.191118	0.0088
MCM complex	MCM6	Q14566	DNA replication licensing factor MCM6 OS=Homo sapiens GN=MCM6 PE=1 SV=1	0.191118	0.0088
MCM complex	MCM7	P33993	DNA replication licensing factor MCM7 OS=Homo sapiens GN=MCM7 PE=1 SV=4	0.191118	0.0088
MCM complex	MCMBP	Q9BTE3|Q9BTE3-2	Mini-chromosome maintenance complex-binding protein OS=Homo sapiens GN=MCMBP PE=1 SV=2|Isoform 2 of Mini-chromosome maintenance complex-binding protein OS=Homo sapiens GN=MCMBP	0.191118	0.0088
MAP2K1-BRAF-RAF1-YWHAE-KSR1 complex	MAP2K1	Q02750	Dual specificity mitogen-activated protein kinase kinase 1 OS=Homo sapiens GN=MAP2K1 PE=1 SV=2	0.390082	0.5908
MAP2K1-BRAF-RAF1-YWHAE-KSR1 complex	YWHAE	P62258	14-3-3 protein epsilon OS=Homo sapiens GN=YWHAE PE=1 SV=1	0.390082	0.5908
Large Drosha complex	DDX1	Q92499	ATP-dependent RNA helicase DDX1 OS=Homo sapiens GN=DDX1 PE=1 SV=2	0.437639	0.8276
Large Drosha complex	DDX17	H3BLZ8|Q92841	Probable ATP-dependent RNA helicase DDX17 OS=Homo sapiens GN=DDX17 PE=1 SV=1|Probable ATP-dependent RNA helicase DDX17 OS=Homo sapiens GN=DDX17 PE=1 SV=2	0.437639	0.8276
Large Drosha complex	DDX3X	A0A0D9SF53|A0A0D9SFB3|A0A0D9SG12|O00571	ATP-dependent RNA helicase DDX3X OS=Homo sapiens GN=DDX3X PE=1 SV=1|ATP-dependent RNA helicase DDX3X OS=Homo sapiens GN=DDX3X PE=1 SV=1|ATP-dependent RNA helicase DDX3X OS=Homo sapiens GN=DDX3X PE=1 SV=1|ATP-dependent RNA helicase DDX3X OS=Homo sapiens GN=DDX3X PE=1 SV=3	0.437639	0.8276
Large Drosha complex	DDX5	P17844|P17844-2	Probable ATP-dependent RNA helicase DDX5 OS=Homo sapiens GN=DDX5 PE=1 SV=1|Isoform 2 of Probable ATP-dependent RNA helicase DDX5 OS=Homo sapiens GN=DDX5	0.437639	0.8276
Large Drosha complex	DHX15	O43143	Pre-mRNA-splicing factor ATP-dependent RNA helicase DHX15 OS=Homo sapiens GN=DHX15 PE=1 SV=2	0.437639	0.8276
Large Drosha complex	EWSR1	B0QYK0|Q01844|Q01844-3|Q01844-5|Q01844-6	RNA-binding protein EWS OS=Homo sapiens GN=EWSR1 PE=1 SV=1|RNA-binding protein EWS OS=Homo sapiens GN=EWSR1 PE=1 SV=1|Isoform 3 of RNA-binding protein EWS OS=Homo sapiens GN=EWSR1|Isoform 5 of RNA-binding protein EWS OS=Homo sapiens GN=EWSR1|Isoform 6 of RNA-binding protein EWS OS=Homo sapiens GN=EWSR1	0.437639	0.8276
Large Drosha complex	FUS	H3BPE7|P35637|P35637-2	RNA-binding protein FUS OS=Homo sapiens GN=FUS PE=1 SV=1|RNA-binding protein FUS OS=Homo sapiens GN=FUS PE=1 SV=1|Isoform Short of RNA-binding protein FUS OS=Homo sapiens GN=FUS	0.437639	0.8276
Large Drosha complex	HNRNPH1	D6RAM1|E9PCY7|G8JLB6|P31943	Heterogeneous nuclear ribonucleoprotein H (Fragment) OS=Homo sapiens GN=HNRNPH1 PE=1 SV=1|Heterogeneous nuclear ribonucleoprotein H OS=Homo sapiens GN=HNRNPH1 PE=1 SV=1|Heterogeneous nuclear ribonucleoprotein H OS=Homo sapiens GN=HNRNPH1 PE=1 SV=1|Heterogeneous nuclear ribonucleoprotein H OS=Homo sapiens GN=HNRNPH1 PE=1 SV=4	0.437639	0.8276
Large Drosha complex	HNRNPM	M0QZM1|P52272|P52272-2	Heterogeneous nuclear ribonucleoprotein M (Fragment) OS=Homo sapiens GN=HNRNPM PE=1 SV=1|Heterogeneous nuclear ribonucleoprotein M OS=Homo sapiens GN=HNRNPM PE=1 SV=3|Isoform 2 of Heterogeneous nuclear ribonucleoprotein M OS=Homo sapiens GN=HNRNPM	0.437639	0.8276
Large Drosha complex	HNRNPU	Q00839|Q00839-2	Heterogeneous nuclear ribonucleoprotein U OS=Homo sapiens GN=HNRNPU PE=1 SV=6|Isoform Short of Heterogeneous nuclear ribonucleoprotein U OS=Homo sapiens GN=HNRNPU	0.437639	0.8276
Large Drosha complex	HNRNPUL1	A0A0A0MRA5|B7Z4B8|Q9BUJ2|Q9BUJ2-2|Q9BUJ2-4	Heterogeneous nuclear ribonucleoprotein U-like protein 1 OS=Homo sapiens GN=HNRNPUL1 PE=1 SV=1|Heterogeneous nuclear ribonucleoprotein U-like protein 1 OS=Homo sapiens GN=HNRNPUL1 PE=1 SV=1|Heterogeneous nuclear ribonucleoprotein U-like protein 1 OS=Homo sapiens GN=HNRNPUL1 PE=1 SV=2|Isoform 2 of Heterogeneous nuclear ribonucleoprotein U-like protein 1 OS=Homo sapiens GN=HNRNPUL1|Isoform 4 of Het…	0.437639	0.8276
Large Drosha complex	ILF2	B4DY09|Q12905	Interleukin enhancer-binding factor 2 OS=Homo sapiens GN=ILF2 PE=1 SV=1|Interleukin enhancer-binding factor 2 OS=Homo sapiens GN=ILF2 PE=1 SV=2	0.437639	0.8276
Large Drosha complex	ILF3	Q12906-7	Isoform 7 of Interleukin enhancer-binding factor 3 OS=Homo sapiens GN=ILF3	0.437639	0.8276
Large Drosha complex	RALY	Q5QPL9|Q9UKM9|Q9UKM9-2	RNA-binding protein Raly (Fragment) OS=Homo sapiens GN=RALY PE=1 SV=1|RNA-binding protein Raly OS=Homo sapiens GN=RALY PE=1 SV=1|Isoform 1 of RNA-binding protein Raly OS=Homo sapiens GN=RALY	0.437639	0.8276
Large Drosha complex	TARDBP	A0A087WYY0|A0A087X260|B1AKP7|G3V162|K7EJM5|K7EN94|Q13148	TAR DNA-binding protein 43 OS=Homo sapiens GN=TARDBP PE=1 SV=1|TAR DNA-binding protein 43 OS=Homo sapiens GN=TARDBP PE=1 SV=1|TAR DNA-binding protein 43 OS=Homo sapiens GN=TARDBP PE=1 SV=1|TAR DNA binding protein, isoform CRA_d OS=Homo sapiens GN=TARDBP PE=1 SV=1|TAR DNA-binding protein 43 (Fragment) OS=Homo sapiens GN=TARDBP PE=1 SV=1|TAR DNA-binding protein 43 (Fragment) OS=Homo sapiens GN=TARD…	0.437639	0.8276
LMO4-gp130 complex	IL6ST	P40189	Interleukin-6 receptor subunit beta OS=Homo sapiens GN=IL6ST PE=1 SV=2	0.251202	0.2259
LMO4-gp130 complex	JAK1	P23458	Tyrosine-protein kinase JAK1 OS=Homo sapiens GN=JAK1 PE=1 SV=2	0.251202	0.2259
LMO4-gp130 complex	PTPN11	Q06124	Tyrosine-protein phosphatase non-receptor type 11 OS=Homo sapiens GN=PTPN11 PE=1 SV=2	0.251202	0.2259
LINC complex	E2F4	Q16254	Transcription factor E2F4 OS=Homo sapiens GN=E2F4 PE=1 SV=2	0.188998	0.0923
LINC complex	LIN54	Q6MZP7|Q6MZP7-2	Protein lin-54 homolog OS=Homo sapiens GN=LIN54 PE=1 SV=3|Isoform 2 of Protein lin-54 homolog OS=Homo sapiens GN=LIN54	0.188998	0.0923
LINC complex	RBBP4	Q09028|Q09028-3	Histone-binding protein RBBP4 OS=Homo sapiens GN=RBBP4 PE=1 SV=3|Isoform 3 of Histone-binding protein RBBP4 OS=Homo sapiens GN=RBBP4	0.188998	0.0923
LAT-PLC-gamma-1-p85-GRB2-CBL-VAV-SLP-76 signaling complex	CBL	A0A0U1RQX8|A0A0U1RR39|P22681	E3 ubiquitin-protein ligase CBL OS=Homo sapiens GN=CBL PE=1 SV=1|E3 ubiquitin-protein ligase CBL OS=Homo sapiens GN=CBL PE=1 SV=1|E3 ubiquitin-protein ligase CBL OS=Homo sapiens GN=CBL PE=1 SV=2	0.218693	0.0908
LAT-PLC-gamma-1-p85-GRB2-CBL-VAV-SLP-76 signaling complex	GRB2	P62993	Growth factor receptor-bound protein 2 OS=Homo sapiens GN=GRB2 PE=1 SV=1	0.218693	0.0908
LAT-PLC-gamma-1-p85-GRB2-CBL-VAV-SLP-76 signaling complex	PIK3R1	P27986|P27986-4	Phosphatidylinositol 3-kinase regulatory subunit alpha OS=Homo sapiens GN=PIK3R1 PE=1 SV=2|Isoform 4 of Phosphatidylinositol 3-kinase regulatory subunit alpha OS=Homo sapiens GN=PIK3R1	0.218693	0.0908
LAT-PLC-gamma-1-p85-GRB2-CBL-VAV-SLP-76 signaling complex	PLCG1	P19174-2	Isoform 2 of 1-phosphatidylinositol 4,5-bisphosphate phosphodiesterase gamma-1 OS=Homo sapiens GN=PLCG1	0.218693	0.0908
Kinase maturation complex 2	CDC37	K7EL68|Q16543	Hsp90 co-chaperone Cdc37 (Fragment) OS=Homo sapiens GN=CDC37 PE=1 SV=1|Hsp90 co-chaperone Cdc37 OS=Homo sapiens GN=CDC37 PE=1 SV=1	0.331646	0.3547
Kinase maturation complex 2	HSP90AA1	P07900|P07900-2	Heat shock protein HSP 90-alpha OS=Homo sapiens GN=HSP90AA1 PE=1 SV=5|Isoform 2 of Heat shock protein HSP 90-alpha OS=Homo sapiens GN=HSP90AA1	0.331646	0.3547
Kinase maturation complex 2	HSP90AB1	P08238	Heat shock protein HSP 90-beta OS=Homo sapiens GN=HSP90AB1 PE=1 SV=4	0.331646	0.3547
Kinase maturation complex 2	TBK1	Q9UHD2	Serine/threonine-protein kinase TBK1 OS=Homo sapiens GN=TBK1 PE=1 SV=1	0.331646	0.3547
Kinase maturation complex 2	TRAF2	Q12933|Q12933-2|Q12933-3|Q12933-4	TNF receptor-associated factor 2 OS=Homo sapiens GN=TRAF2 PE=1 SV=2|Isoform 2 of TNF receptor-associated factor 2 OS=Homo sapiens GN=TRAF2|Isoform 3 of TNF receptor-associated factor 2 OS=Homo sapiens GN=TRAF2|Isoform 4 of TNF receptor-associated factor 2 OS=Homo sapiens GN=TRAF2	0.331646	0.3547
Kinase maturation complex 1	CDC37	K7EL68|Q16543	Hsp90 co-chaperone Cdc37 (Fragment) OS=Homo sapiens GN=CDC37 PE=1 SV=1|Hsp90 co-chaperone Cdc37 OS=Homo sapiens GN=CDC37 PE=1 SV=1	0.332549	0.2523
Kinase maturation complex 1	HSP90AA1	P07900|P07900-2	Heat shock protein HSP 90-alpha OS=Homo sapiens GN=HSP90AA1 PE=1 SV=5|Isoform 2 of Heat shock protein HSP 90-alpha OS=Homo sapiens GN=HSP90AA1	0.332549	0.2523
Kinase maturation complex 1	HSP90AB1	P08238	Heat shock protein HSP 90-beta OS=Homo sapiens GN=HSP90AB1 PE=1 SV=4	0.332549	0.2523
Kinase maturation complex 1	HSPA4	P34932	Heat shock 70 kDa protein 4 OS=Homo sapiens GN=HSPA4 PE=1 SV=4	0.332549	0.2523
Kinase maturation complex 1	MARK2	E7ETY4|E9PC69|Q7KZI7|Q7KZI7-13|Q7KZI7-14|Q7KZI7-16|Q7KZI7-2|Q7KZI7-3|Q7KZI7-4|Q7KZI7-6|Q7KZI7-7|Q7KZI7-8|Q7KZI7-9	Serine/threonine-protein kinase MARK2 OS=Homo sapiens GN=MARK2 PE=1 SV=1|Serine/threonine-protein kinase MARK2 OS=Homo sapiens GN=MARK2 PE=1 SV=3|Serine/threonine-protein kinase MARK2 OS=Homo sapiens GN=MARK2 PE=1 SV=2|Isoform 13 of Serine/threonine-protein kinase MARK2 OS=Homo sapiens GN=MARK2|Isoform 14 of Serine/threonine-protein kinase MARK2 OS=Homo sapiens GN=MARK2|Isoform 16 of Serine/threo…	0.332549	0.2523
Kinase maturation complex 1	YWHAB	P31946|P31946-2	14-3-3 protein beta/alpha OS=Homo sapiens GN=YWHAB PE=1 SV=3|Isoform Short of 14-3-3 protein beta/alpha OS=Homo sapiens GN=YWHAB	0.332549	0.2523
Kinase maturation complex 1	YWHAE	P62258	14-3-3 protein epsilon OS=Homo sapiens GN=YWHAE PE=1 SV=1	0.332549	0.2523
Kinase maturation complex 1	YWHAG	P61981	14-3-3 protein gamma OS=Homo sapiens GN=YWHAG PE=1 SV=2	0.332549	0.2523
Kinase maturation complex 1	YWHAH	Q04917	14-3-3 protein eta OS=Homo sapiens GN=YWHAH PE=1 SV=4	0.332549	0.2523
Kinase maturation complex 1	YWHAQ	P27348	14-3-3 protein theta OS=Homo sapiens GN=YWHAQ PE=1 SV=1	0.332549	0.2523
Kinase maturation complex 1	YWHAZ	P63104	14-3-3 protein zeta/delta OS=Homo sapiens GN=YWHAZ PE=1 SV=1	0.332549	0.2523
Kel1p/Kel2p/Lte1p complex	HCFC1	A6NEM2|P51610|P51610-2|P51610-4	Host cell factor 1 OS=Homo sapiens GN=HCFC1 PE=1 SV=2|Host cell factor 1 OS=Homo sapiens GN=HCFC1 PE=1 SV=2|Isoform 2 of Host cell factor 1 OS=Homo sapiens GN=HCFC1|Isoform 4 of Host cell factor 1 OS=Homo sapiens GN=HCFC1	0.490063	0.7297
Kel1p/Kel2p/Lte1p complex	RABEPK	Q7Z6M1	Rab9 effector protein with kelch motifs OS=Homo sapiens GN=RABEPK PE=1 SV=1	0.490063	0.7297
KMT2C/D containing complex	ASH2L	Q9UBL3|Q9UBL3-3	Set1/Ash2 histone methyltransferase complex subunit ASH2 OS=Homo sapiens GN=ASH2L PE=1 SV=1|Isoform 3 of Set1/Ash2 histone methyltransferase complex subunit ASH2 OS=Homo sapiens GN=ASH2L	0.346192	0.4046
KMT2C/D containing complex	HCFC1	A6NEM2|P51610|P51610-2|P51610-4	Host cell factor 1 OS=Homo sapiens GN=HCFC1 PE=1 SV=2|Host cell factor 1 OS=Homo sapiens GN=HCFC1 PE=1 SV=2|Isoform 2 of Host cell factor 1 OS=Homo sapiens GN=HCFC1|Isoform 4 of Host cell factor 1 OS=Homo sapiens GN=HCFC1	0.346192	0.4046
KMT2C/D containing complex	PAXIP1	Q6ZW49	PAX-interacting protein 1 OS=Homo sapiens GN=PAXIP1 PE=1 SV=2	0.346192	0.4046
KMT2C/D containing complex	RBBP5	Q15291|Q15291-2	Retinoblastoma-binding protein 5 OS=Homo sapiens GN=RBBP5 PE=1 SV=2|Isoform 2 of Retinoblastoma-binding protein 5 OS=Homo sapiens GN=RBBP5	0.346192	0.4046
KMT2C/D containing complex	WDR5	P61964	WD repeat-containing protein 5 OS=Homo sapiens GN=WDR5 PE=1 SV=1	0.346192	0.4046
Integrator	ASUN	Q9NVM9	Protein asunder homolog OS=Homo sapiens GN=ASUN PE=1 SV=2	0.225912	0.0224
Integrator	INTS1	Q8N201	Integrator complex subunit 1 OS=Homo sapiens GN=INTS1 PE=1 SV=2	0.225912	0.0224
Integrator	INTS12	A0A087WXN4|Q96CB8	Integrator complex subunit 12 OS=Homo sapiens GN=INTS12 PE=1 SV=1|Integrator complex subunit 12 OS=Homo sapiens GN=INTS12 PE=1 SV=1	0.225912	0.0224
Integrator	INTS3	Q68E01-2	Isoform 2 of Integrator complex subunit 3 OS=Homo sapiens GN=INTS3	0.225912	0.0224
Integrator	INTS4	Q96HW7	Integrator complex subunit 4 OS=Homo sapiens GN=INTS4 PE=1 SV=2	0.225912	0.0224
Integrator	INTS6	Q9UL03|Q9UL03-3	Integrator complex subunit 6 OS=Homo sapiens GN=INTS6 PE=1 SV=1|Isoform 3 of Integrator complex subunit 6 OS=Homo sapiens GN=INTS6	0.225912	0.0224
Integrator	INTS7	Q9NVH2|Q9NVH2-2|Q9NVH2-3	Integrator complex subunit 7 OS=Homo sapiens GN=INTS7 PE=1 SV=1|Isoform 2 of Integrator complex subunit 7 OS=Homo sapiens GN=INTS7|Isoform 3 of Integrator complex subunit 7 OS=Homo sapiens GN=INTS7	0.225912	0.0224
Integrator	INTS8	Q75QN2|Q75QN2-2	Integrator complex subunit 8 OS=Homo sapiens GN=INTS8 PE=1 SV=1|Isoform 2 of Integrator complex subunit 8 OS=Homo sapiens GN=INTS8	0.225912	0.0224
ITGA6-ITGB4-Laminin10/12 complex	ADRM1	Q16186	Proteasomal ubiquitin receptor ADRM1 OS=Homo sapiens GN=ADRM1 PE=1 SV=2	0.285161	0.2052
ITGA6-ITGB4-Laminin10/12 complex	ITGA6	P23229-2|P23229-4|P23229-5|P23229-6	Isoform Alpha-6X1A of Integrin alpha-6 OS=Homo sapiens GN=ITGA6|Isoform Alpha-6X2A of Integrin alpha-6 OS=Homo sapiens GN=ITGA6|Isoform Alpha-6X2B of Integrin alpha-6 OS=Homo sapiens GN=ITGA6|Isoform Alpha-6X1X2A of Integrin alpha-6 OS=Homo sapiens GN=ITGA6	0.285161	0.2052
ITGA6-ITGB4-Laminin10/12 complex	LAMA5	O15230	Laminin subunit alpha-5 OS=Homo sapiens GN=LAMA5 PE=1 SV=8	0.285161	0.2052
ITGA6-ITGB4-Laminin10/12 complex	LAMB1	G3XAI2|P07942	Laminin subunit beta-1 OS=Homo sapiens GN=LAMB1 PE=1 SV=1|Laminin subunit beta-1 OS=Homo sapiens GN=LAMB1 PE=1 SV=2	0.285161	0.2052
ITGA6-ITGB4-Laminin10/12 complex	LAMC1	P11047	Laminin subunit gamma-1 OS=Homo sapiens GN=LAMC1 PE=1 SV=3	0.285161	0.2052
ISW1b complex	HDGF	P51858	Hepatoma-derived growth factor OS=Homo sapiens GN=HDGF PE=1 SV=1	0.426429	0.6824
ISW1b complex	HDGFRP2	Q7Z4V5|Q7Z4V5-2	Hepatoma-derived growth factor-related protein 2 OS=Homo sapiens GN=HDGFRP2 PE=1 SV=1|Isoform 2 of Hepatoma-derived growth factor-related protein 2 OS=Homo sapiens GN=HDGFRP2	0.426429	0.6824
ISW1b complex	PSIP1	O75475	PC4 and SFRS1-interacting protein OS=Homo sapiens GN=PSIP1 PE=1 SV=1	0.426429	0.6824
ISW1b complex	SMARCA1	B7ZLQ5|P28370	Probable global transcription activator SNF2L1 OS=Homo sapiens GN=SMARCA1 PE=1 SV=1|Probable global transcription activator SNF2L1 OS=Homo sapiens GN=SMARCA1 PE=1 SV=2	0.426429	0.6824
ISW1b complex	SMARCA5	O60264	SWI/SNF-related matrix-associated actin-dependent regulator of chromatin subfamily A member 5 OS=Homo sapiens GN=SMARCA5 PE=1 SV=1	0.426429	0.6824
INO80.com	ACTL6A	O96019	Actin-like protein 6A OS=Homo sapiens GN=ACTL6A PE=1 SV=1	0.324626	0.3597
INO80.com	RUVBL1	Q9Y265	RuvB-like 1 OS=Homo sapiens GN=RUVBL1 PE=1 SV=1	0.324626	0.3597
INO80.com	RUVBL2	Q9Y230	RuvB-like 2 OS=Homo sapiens GN=RUVBL2 PE=1 SV=3	0.324626	0.3597
INO80.com	TFAM	H7BYN3|Q00059	Transcription factor A, mitochondrial (Fragment) OS=Homo sapiens GN=TFAM PE=1 SV=1|Transcription factor A, mitochondrial OS=Homo sapiens GN=TFAM PE=1 SV=1	0.324626	0.3597
INO80 complex	UCHL5	Q9Y5K5-2|Q9Y5K5-3|Q9Y5K5-4	Isoform 2 of Ubiquitin carboxyl-terminal hydrolase isozyme L5 OS=Homo sapiens GN=UCHL5|Isoform 3 of Ubiquitin carboxyl-terminal hydrolase isozyme L5 OS=Homo sapiens GN=UCHL5|Isoform 4 of Ubiquitin carboxyl-terminal hydrolase isozyme L5 OS=Homo sapiens GN=UCHL5	0.205795	0.2366
INO80 complex	YY1	P25490	Transcriptional repressor protein YY1 OS=Homo sapiens GN=YY1 PE=1 SV=2	0.205795	0.2366
Hym1p/Kic1p/Sog2p complex	CAB39	Q9Y376	Calcium-binding protein 39 OS=Homo sapiens GN=CAB39 PE=1 SV=1	0.287481	0.2549
Hym1p/Kic1p/Sog2p complex	LRRC57	Q8N9N7	Leucine-rich repeat-containing protein 57 OS=Homo sapiens GN=LRRC57 PE=1 SV=1	0.287481	0.2549
Hym1p/Kic1p/Sog2p complex	STK24	B4DR80|Q9Y6E0-2	Serine/threonine-protein kinase 24 OS=Homo sapiens GN=STK24 PE=1 SV=1|Isoform A of Serine/threonine-protein kinase 24 OS=Homo sapiens GN=STK24	0.287481	0.2549
Hym1p/Kic1p/Sog2p complex	STK26	B4E0Y9|Q8NBY1|Q9P289	Serine/threonine-protein kinase 26 OS=Homo sapiens GN=STK26 PE=1 SV=1|Serine/threonine-protein kinase 26 OS=Homo sapiens GN=STK26 PE=1 SV=1|Serine/threonine-protein kinase 26 OS=Homo sapiens GN=STK26 PE=1 SV=2	0.287481	0.2549
Hse1p/Vps27p complex	HGS	O14964	Hepatocyte growth factor-regulated tyrosine kinase substrate OS=Homo sapiens GN=HGS PE=1 SV=1	0.227966	0.1076
Hse1p/Vps27p complex	STAM	Q92783|Q92783-2	Signal transducing adapter molecule 1 OS=Homo sapiens GN=STAM PE=1 SV=3|Isoform 2 of Signal transducing adapter molecule 1 OS=Homo sapiens GN=STAM	0.227966	0.1076
Hse1p/Vps27p complex	STAM2	O75886	Signal transducing adapter molecule 2 OS=Homo sapiens GN=STAM2 PE=1 SV=1	0.227966	0.1076
Hse1p/Vps27p complex	WDFY1	Q8IWB7	WD repeat and FYVE domain-containing protein 1 OS=Homo sapiens GN=WDFY1 PE=1 SV=1	0.227966	0.1076
HOPS complex	VPS16	Q9H269|Q9H269-2	Vacuolar protein sorting-associated protein 16 homolog OS=Homo sapiens GN=VPS16 PE=1 SV=2|Isoform 2 of Vacuolar protein sorting-associated protein 16 homolog OS=Homo sapiens GN=VPS16	0.049484	0.0001
HOPS complex	VPS18	Q9P253	Vacuolar protein sorting-associated protein 18 homolog OS=Homo sapiens GN=VPS18 PE=1 SV=2	0.049484	0.0001
HOPS complex	VPS33B	F5H008|Q9H267	Vacuolar protein sorting-associated protein 33B OS=Homo sapiens GN=VPS33B PE=1 SV=1|Vacuolar protein sorting-associated protein 33B OS=Homo sapiens GN=VPS33B PE=1 SV=2	0.049484	0.0001
HMGB1-HMGB2-HSC70-ERP60-GAPDH complex	GAPDH	P04406	Glyceraldehyde-3-phosphate dehydrogenase OS=Homo sapiens GN=GAPDH PE=1 SV=3	0.452705	0.7515
HMGB1-HMGB2-HSC70-ERP60-GAPDH complex	HMGB1	P09429	High mobility group protein B1 OS=Homo sapiens GN=HMGB1 PE=1 SV=3	0.452705	0.7515
HMGB1-HMGB2-HSC70-ERP60-GAPDH complex	HMGB2	P26583	High mobility group protein B2 OS=Homo sapiens GN=HMGB2 PE=1 SV=2	0.452705	0.7515
HMGB1-HMGB2-HSC70-ERP60-GAPDH complex	HSPA8	P11142	Heat shock cognate 71 kDa protein OS=Homo sapiens GN=HSPA8 PE=1 SV=1	0.452705	0.7515
HMGB1-HMGB2-HSC70-ERP60-GAPDH complex	PDIA3	H7BZJ3|P30101	Protein disulfide-isomerase A3 (Fragment) OS=Homo sapiens GN=PDIA3 PE=1 SV=1|Protein disulfide-isomerase A3 OS=Homo sapiens GN=PDIA3 PE=1 SV=4	0.452705	0.7515
HMC Complex	DNAJA1	P31689	DnaJ homolog subfamily A member 1 OS=Homo sapiens GN=DNAJA1 PE=1 SV=2	0.297147	0.1846
HMC Complex	DNAJA2	O60884	DnaJ homolog subfamily A member 2 OS=Homo sapiens GN=DNAJA2 PE=1 SV=1	0.297147	0.1846
HMC Complex	HSP90AA1	P07900|P07900-2	Heat shock protein HSP 90-alpha OS=Homo sapiens GN=HSP90AA1 PE=1 SV=5|Isoform 2 of Heat shock protein HSP 90-alpha OS=Homo sapiens GN=HSP90AA1	0.297147	0.1846
HMC Complex	HSP90AB1	P08238	Heat shock protein HSP 90-beta OS=Homo sapiens GN=HSP90AB1 PE=1 SV=4	0.297147	0.1846
HMC Complex	HSP90B1	P14625	Endoplasmin OS=Homo sapiens GN=HSP90B1 PE=1 SV=1	0.297147	0.1846
HMC Complex	HSPA8	P11142	Heat shock cognate 71 kDa protein OS=Homo sapiens GN=HSPA8 PE=1 SV=1	0.297147	0.1846
HMC Complex	LARP1	A0A0B4J210|E5RH50|Q6PKG0|Q6PKG0-3	La-related protein 1 (Fragment) OS=Homo sapiens GN=LARP1 PE=1 SV=4|La-related protein 1 (Fragment) OS=Homo sapiens GN=LARP1 PE=1 SV=7|La-related protein 1 OS=Homo sapiens GN=LARP1 PE=1 SV=2|Isoform 2 of La-related protein 1 OS=Homo sapiens GN=LARP1	0.297147	0.1846
HES1 promoter-Notch enhancer complex	CDK7	P50613	Cyclin-dependent kinase 7 OS=Homo sapiens GN=CDK7 PE=1 SV=1	0.311802	0.2129
HES1 promoter-Notch enhancer complex	CDK9	P50750|P50750-2	Cyclin-dependent kinase 9 OS=Homo sapiens GN=CDK9 PE=1 SV=3|Isoform 2 of Cyclin-dependent kinase 9 OS=Homo sapiens GN=CDK9	0.311802	0.2129
HES1 promoter-Notch enhancer complex	EP300	Q09472	Histone acetyltransferase p300 OS=Homo sapiens GN=EP300 PE=1 SV=2	0.311802	0.2129
HES1 promoter-Notch enhancer complex	MED1	Q15648	Mediator of RNA polymerase II transcription subunit 1 OS=Homo sapiens GN=MED1 PE=1 SV=4	0.311802	0.2129
HES1 promoter-Notch enhancer complex	POLR2A	A0A0C4DGZ0|P24928	DNA-directed RNA polymerase subunit OS=Homo sapiens GN=POLR2A PE=1 SV=1|DNA-directed RNA polymerase II subunit RPB1 OS=Homo sapiens GN=POLR2A PE=1 SV=2	0.311802	0.2129
HES1 promoter-Notch enhancer complex	RBPJ	Q06330-7	Isoform 7 of Recombining binding protein suppressor of hairless OS=Homo sapiens GN=RBPJ	0.311802	0.2129
HES1 promoter-Notch enhancer complex	SUPT16H	Q9Y5B9	FACT complex subunit SPT16 OS=Homo sapiens GN=SUPT16H PE=1 SV=1	0.311802	0.2129
HES1 promoter-Notch enhancer complex	SUPT6H	Q7KZ85	Transcription elongation factor SPT6 OS=Homo sapiens GN=SUPT6H PE=1 SV=2	0.311802	0.2129
HDAC3/NCOR complex	NCOR1	O75376|O75376-2	Nuclear receptor corepressor 1 OS=Homo sapiens GN=NCOR1 PE=1 SV=2|Isoform 2 of Nuclear receptor corepressor 1 OS=Homo sapiens GN=NCOR1	0.18394	0.0842
HDAC3/NCOR complex	NCOR2	C9J0Q5|C9JE98|C9JFD3|Q9Y618|Q9Y618-3|Q9Y618-4|Q9Y618-5	Nuclear receptor corepressor 2 OS=Homo sapiens GN=NCOR2 PE=1 SV=2|Nuclear receptor corepressor 2 OS=Homo sapiens GN=NCOR2 PE=1 SV=1|Nuclear receptor corepressor 2 OS=Homo sapiens GN=NCOR2 PE=1 SV=1|Nuclear receptor corepressor 2 OS=Homo sapiens GN=NCOR2 PE=1 SV=2|Isoform 3 of Nuclear receptor corepressor 2 OS=Homo sapiens GN=NCOR2|Isoform 4 of Nuclear receptor corepressor 2 OS=Homo sapiens GN=NCO…	0.18394	0.0842
HDAC3/NCOR complex	TBL1XR1	Q9BZK7	F-box-like/WD repeat-containing protein TBL1XR1 OS=Homo sapiens GN=TBL1XR1 PE=1 SV=1	0.18394	0.0842
HDAC1-PP1	HDAC1	Q13547	Histone deacetylase 1 OS=Homo sapiens GN=HDAC1 PE=1 SV=1	0.482774	0.8249
HDAC1-PP1	HDAC2	Q92769	Histone deacetylase 2 OS=Homo sapiens GN=HDAC2 PE=1 SV=2	0.482774	0.8249
HDAC1-PP1	PPP1CA	P62136|P62136-2	Serine/threonine-protein phosphatase PP1-alpha catalytic subunit OS=Homo sapiens GN=PPP1CA PE=1 SV=1|Isoform 2 of Serine/threonine-protein phosphatase PP1-alpha catalytic subunit OS=Homo sapiens GN=PPP1CA	0.482774	0.8249
HDAC1-PP1	PPP1R10	Q96QC0	Serine/threonine-protein phosphatase 1 regulatory subunit 10 OS=Homo sapiens GN=PPP1R10 PE=1 SV=1	0.482774	0.8249
HDAC1-PP1	PPP4C	P60510	Serine/threonine-protein phosphatase 4 catalytic subunit OS=Homo sapiens GN=PPP4C PE=1 SV=1	0.482774	0.8249
HCF-1N	ASH2L	Q9UBL3|Q9UBL3-3	Set1/Ash2 histone methyltransferase complex subunit ASH2 OS=Homo sapiens GN=ASH2L PE=1 SV=1|Isoform 3 of Set1/Ash2 histone methyltransferase complex subunit ASH2 OS=Homo sapiens GN=ASH2L	0.327462	0.1801
HCF-1N	HCFC1	A6NEM2|P51610|P51610-2|P51610-4	Host cell factor 1 OS=Homo sapiens GN=HCFC1 PE=1 SV=2|Host cell factor 1 OS=Homo sapiens GN=HCFC1 PE=1 SV=2|Isoform 2 of Host cell factor 1 OS=Homo sapiens GN=HCFC1|Isoform 4 of Host cell factor 1 OS=Homo sapiens GN=HCFC1	0.327462	0.1801
HCF-1N	HDAC1	Q13547	Histone deacetylase 1 OS=Homo sapiens GN=HDAC1 PE=1 SV=1	0.327462	0.1801
HCF-1N	HDAC2	Q92769	Histone deacetylase 2 OS=Homo sapiens GN=HDAC2 PE=1 SV=2	0.327462	0.1801
HCF-1N	HSP90AA1	P07900|P07900-2	Heat shock protein HSP 90-alpha OS=Homo sapiens GN=HSP90AA1 PE=1 SV=5|Isoform 2 of Heat shock protein HSP 90-alpha OS=Homo sapiens GN=HSP90AA1	0.327462	0.1801
HCF-1N	HSPA4	P34932	Heat shock 70 kDa protein 4 OS=Homo sapiens GN=HSPA4 PE=1 SV=4	0.327462	0.1801
HCF-1N	HSPA5	P11021	78 kDa glucose-regulated protein OS=Homo sapiens GN=HSPA5 PE=1 SV=2	0.327462	0.1801
HCF-1N	HSPA8	P11142	Heat shock cognate 71 kDa protein OS=Homo sapiens GN=HSPA8 PE=1 SV=1	0.327462	0.1801
HCF-1N	OGT	O15294	UDP-N-acetylglucosamine--peptide N-acetylglucosaminyltransferase 110 kDa subunit OS=Homo sapiens GN=OGT PE=1 SV=3	0.327462	0.1801
HCF-1N	RBBP4	Q09028|Q09028-3	Histone-binding protein RBBP4 OS=Homo sapiens GN=RBBP4 PE=1 SV=3|Isoform 3 of Histone-binding protein RBBP4 OS=Homo sapiens GN=RBBP4	0.327462	0.1801
HCF-1N	RBBP7	Q16576	Histone-binding protein RBBP7 OS=Homo sapiens GN=RBBP7 PE=1 SV=1	0.327462	0.1801
HCF-1N	SETD1A	O15047	Histone-lysine N-methyltransferase SETD1A OS=Homo sapiens GN=SETD1A PE=1 SV=3	0.327462	0.1801
HCF-1N	SIN3A	Q96ST3	Paired amphipathic helix protein Sin3a OS=Homo sapiens GN=SIN3A PE=1 SV=2	0.327462	0.1801
HCF-1N	SP1	P08047|P08047-3	Transcription factor Sp1 OS=Homo sapiens GN=SP1 PE=1 SV=3|Isoform 3 of Transcription factor Sp1 OS=Homo sapiens GN=SP1	0.327462	0.1801
HCF-1N	WDR5	P61964	WD repeat-containing protein 5 OS=Homo sapiens GN=WDR5 PE=1 SV=1	0.327462	0.1801
H3.3 com	ATRX	P46100|P46100-2|P46100-3|P46100-4|P46100-5	Transcriptional regulator ATRX OS=Homo sapiens GN=ATRX PE=1 SV=5|Isoform 1 of Transcriptional regulator ATRX OS=Homo sapiens GN=ATRX|Isoform 2 of Transcriptional regulator ATRX OS=Homo sapiens GN=ATRX|Isoform 3 of Transcriptional regulator ATRX OS=Homo sapiens GN=ATRX|Isoform 5 of Transcriptional regulator ATRX OS=Homo sapiens GN=ATRX	0.322321	0.2258
H3.3 com	HAT1	O14929	Histone acetyltransferase type B catalytic subunit OS=Homo sapiens GN=HAT1 PE=1 SV=1	0.322321	0.2258
H3.3 com	IPO4	Q8TEX9|Q8TEX9-2	Importin-4 OS=Homo sapiens GN=IPO4 PE=1 SV=2|Isoform 2 of Importin-4 OS=Homo sapiens GN=IPO4	0.322321	0.2258
H3.3 com	NASP	P49321	Nuclear autoantigenic sperm protein OS=Homo sapiens GN=NASP PE=1 SV=2	0.322321	0.2258
H3.3 com	PARP1	P09874	Poly [ADP-ribose] polymerase 1 OS=Homo sapiens GN=PARP1 PE=1 SV=4	0.322321	0.2258
H3.3 com	PRKDC	P78527	DNA-dependent protein kinase catalytic subunit OS=Homo sapiens GN=PRKDC PE=1 SV=3	0.322321	0.2258
H3.3 com	RBBP4	Q09028|Q09028-3	Histone-binding protein RBBP4 OS=Homo sapiens GN=RBBP4 PE=1 SV=3|Isoform 3 of Histone-binding protein RBBP4 OS=Homo sapiens GN=RBBP4	0.322321	0.2258
H3.3 com	RBBP7	Q16576	Histone-binding protein RBBP7 OS=Homo sapiens GN=RBBP7 PE=1 SV=1	0.322321	0.2258
H3.3 com	TOP2A	P11388|P11388-2|P11388-3|P11388-4	DNA topoisomerase 2-alpha OS=Homo sapiens GN=TOP2A PE=1 SV=3|Isoform 2 of DNA topoisomerase 2-alpha OS=Homo sapiens GN=TOP2A|Isoform 3 of DNA topoisomerase 2-alpha OS=Homo sapiens GN=TOP2A|Isoform 4 of DNA topoisomerase 2-alpha OS=Homo sapiens GN=TOP2A	0.322321	0.2258
H3.3 com	XRCC5	P13010	X-ray repair cross-complementing protein 5 OS=Homo sapiens GN=XRCC5 PE=1 SV=3	0.322321	0.2258
H2AX complex	CALM1	P62158	Calmodulin OS=Homo sapiens GN=CALM1 PE=1 SV=2	0.531206	0.9674
H2AX complex	CALR	P27797	Calreticulin OS=Homo sapiens GN=CALR PE=1 SV=1	0.531206	0.9674
H2AX complex	EIF3L	B0QY89|Q9Y262	Eukaryotic translation initiation factor 3 subunit L OS=Homo sapiens GN=EIF3L PE=1 SV=1|Eukaryotic translation initiation factor 3 subunit L OS=Homo sapiens GN=EIF3L PE=1 SV=1	0.531206	0.9674
H2AX complex	HNRNPR	O43390	Heterogeneous nuclear ribonucleoprotein R OS=Homo sapiens GN=HNRNPR PE=1 SV=1	0.531206	0.9674
H2AX complex	HSPA5	P11021	78 kDa glucose-regulated protein OS=Homo sapiens GN=HSPA5 PE=1 SV=2	0.531206	0.9674
H2AX complex	NPM1	P06748	Nucleophosmin OS=Homo sapiens GN=NPM1 PE=1 SV=2	0.531206	0.9674
H2AX complex	PABPC1	P11940	Polyadenylate-binding protein 1 OS=Homo sapiens GN=PABPC1 PE=1 SV=2	0.531206	0.9674
H2AX complex	SSB	P05455	Lupus La protein OS=Homo sapiens GN=SSB PE=1 SV=2	0.531206	0.9674
H2AX complex	SSRP1	Q08945	FACT complex subunit SSRP1 OS=Homo sapiens GN=SSRP1 PE=1 SV=1	0.531206	0.9674
H2AX complex	SUPT16H	Q9Y5B9	FACT complex subunit SPT16 OS=Homo sapiens GN=SUPT16H PE=1 SV=1	0.531206	0.9674
H+transporting ATPase	ATP6V0A1	Q93050|Q93050-1|Q93050-3	V-type proton ATPase 116 kDa subunit a isoform 1 OS=Homo sapiens GN=ATP6V0A1 PE=1 SV=3|Isoform 2 of V-type proton ATPase 116 kDa subunit a isoform 1 OS=Homo sapiens GN=ATP6V0A1|Isoform 3 of V-type proton ATPase 116 kDa subunit a isoform 1 OS=Homo sapiens GN=ATP6V0A1	0.236481	0.0141
H+transporting ATPase	ATP6V0A2	Q9Y487	V-type proton ATPase 116 kDa subunit a isoform 2 OS=Homo sapiens GN=ATP6V0A2 PE=1 SV=2	0.236481	0.0141
H+transporting ATPase	ATP6V0D1	F5GYQ1|J3QL14|P61421|R4GN72	V-type proton ATPase subunit d 1 OS=Homo sapiens GN=ATP6V0D1 PE=1 SV=1|V-type proton ATPase subunit d 1 (Fragment) OS=Homo sapiens GN=ATP6V0D1 PE=1 SV=1|V-type proton ATPase subunit d 1 OS=Homo sapiens GN=ATP6V0D1 PE=1 SV=1|V-type proton ATPase subunit d 1 OS=Homo sapiens GN=ATP6V0D1 PE=1 SV=1	0.236481	0.0141
H+transporting ATPase	ATP6V1A	P38606	V-type proton ATPase catalytic subunit A OS=Homo sapiens GN=ATP6V1A PE=1 SV=2	0.236481	0.0141
H+transporting ATPase	ATP6V1B2	P21281	V-type proton ATPase subunit B, brain isoform OS=Homo sapiens GN=ATP6V1B2 PE=1 SV=3	0.236481	0.0141
H+transporting ATPase	ATP6V1C1	P21283	V-type proton ATPase subunit C 1 OS=Homo sapiens GN=ATP6V1C1 PE=1 SV=4	0.236481	0.0141
H+transporting ATPase	ATP6V1D	G3V2S6|Q9Y5K8	V-type proton ATPase subunit D OS=Homo sapiens GN=ATP6V1D PE=1 SV=1|V-type proton ATPase subunit D OS=Homo sapiens GN=ATP6V1D PE=1 SV=1	0.236481	0.0141
H+transporting ATPase	ATP6V1E1	P36543	V-type proton ATPase subunit E 1 OS=Homo sapiens GN=ATP6V1E1 PE=1 SV=1	0.236481	0.0141
H+transporting ATPase	ATP6V1H	Q9UI12|Q9UI12-2	V-type proton ATPase subunit H OS=Homo sapiens GN=ATP6V1H PE=1 SV=1|Isoform 2 of V-type proton ATPase subunit H OS=Homo sapiens GN=ATP6V1H	0.236481	0.0141
H+transporting ATPase	TBC1D24	Q9ULP9|Q9ULP9-2	TBC1 domain family member 24 OS=Homo sapiens GN=TBC1D24 PE=1 SV=2|Isoform 2 of TBC1 domain family member 24 OS=Homo sapiens GN=TBC1D24	0.236481	0.0141
H+transporting ATPase	UBQLN2	Q9UHD9	Ubiquilin-2 OS=Homo sapiens GN=UBQLN2 PE=1 SV=2	0.236481	0.0141
Gyl1p/Gyp5p complex	RABGAP1	Q9Y3P9	Rab GTPase-activating protein 1 OS=Homo sapiens GN=RABGAP1 PE=1 SV=3	0.0541534	0.0033
Gyl1p/Gyp5p complex	TBC1D4	O60343|O60343-2|O60343-3	TBC1 domain family member 4 OS=Homo sapiens GN=TBC1D4 PE=1 SV=2|Isoform 2 of TBC1 domain family member 4 OS=Homo sapiens GN=TBC1D4|Isoform 3 of TBC1 domain family member 4 OS=Homo sapiens GN=TBC1D4	0.0541534	0.0033
Gac1p/Glc7p complex	PPP1CA	P62136|P62136-2	Serine/threonine-protein phosphatase PP1-alpha catalytic subunit OS=Homo sapiens GN=PPP1CA PE=1 SV=1|Isoform 2 of Serine/threonine-protein phosphatase PP1-alpha catalytic subunit OS=Homo sapiens GN=PPP1CA	0.115345	0.0588
Gac1p/Glc7p complex	PPP1CB	P62140	Serine/threonine-protein phosphatase PP1-beta catalytic subunit OS=Homo sapiens GN=PPP1CB PE=1 SV=3	0.115345	0.0588
GST-Smad3	ERBB2IP	Q96RT1|Q96RT1-2|Q96RT1-3|Q96RT1-5|Q96RT1-8	Protein LAP2 OS=Homo sapiens GN=ERBB2IP PE=1 SV=2|Isoform 2 of Protein LAP2 OS=Homo sapiens GN=ERBB2IP|Isoform 3 of Protein LAP2 OS=Homo sapiens GN=ERBB2IP|Isoform 5 of Protein LAP2 OS=Homo sapiens GN=ERBB2IP|Isoform 8 of Protein LAP2 OS=Homo sapiens GN=ERBB2IP	0.160489	0.0008
GST-Smad3	NCOA3	Q9Y6Q9|Q9Y6Q9-2|Q9Y6Q9-3|Q9Y6Q9-4|Q9Y6Q9-5	Nuclear receptor coactivator 3 OS=Homo sapiens GN=NCOA3 PE=1 SV=1|Isoform 2 of Nuclear receptor coactivator 3 OS=Homo sapiens GN=NCOA3|Isoform 3 of Nuclear receptor coactivator 3 OS=Homo sapiens GN=NCOA3|Isoform 4 of Nuclear receptor coactivator 3 OS=Homo sapiens GN=NCOA3|Isoform 5 of Nuclear receptor coactivator 3 OS=Homo sapiens GN=NCOA3	0.160489	0.0008
GST-Smad3	NCOR1	O75376|O75376-2	Nuclear receptor corepressor 1 OS=Homo sapiens GN=NCOR1 PE=1 SV=2|Isoform 2 of Nuclear receptor corepressor 1 OS=Homo sapiens GN=NCOR1	0.160489	0.0008
GST-Smad3	NCOR2	C9J0Q5|C9JE98|C9JFD3|Q9Y618|Q9Y618-3|Q9Y618-4|Q9Y618-5	Nuclear receptor corepressor 2 OS=Homo sapiens GN=NCOR2 PE=1 SV=2|Nuclear receptor corepressor 2 OS=Homo sapiens GN=NCOR2 PE=1 SV=1|Nuclear receptor corepressor 2 OS=Homo sapiens GN=NCOR2 PE=1 SV=1|Nuclear receptor corepressor 2 OS=Homo sapiens GN=NCOR2 PE=1 SV=2|Isoform 3 of Nuclear receptor corepressor 2 OS=Homo sapiens GN=NCOR2|Isoform 4 of Nuclear receptor corepressor 2 OS=Homo sapiens GN=NCO…	0.160489	0.0008
GST-Smad3	SMARCA4	A0A0A0MT49|P51532|P51532-2|P51532-3|P51532-4|P51532-5|Q9HBD4	Transcription activator BRG1 OS=Homo sapiens GN=SMARCA4 PE=1 SV=1|Transcription activator BRG1 OS=Homo sapiens GN=SMARCA4 PE=1 SV=2|Isoform 2 of Transcription activator BRG1 OS=Homo sapiens GN=SMARCA4|Isoform 3 of Transcription activator BRG1 OS=Homo sapiens GN=SMARCA4|Isoform 4 of Transcription activator BRG1 OS=Homo sapiens GN=SMARCA4|Isoform 5 of Transcription activator BRG1 OS=Homo sapiens GN…	0.160489	0.0008
GST-Smad3	SMARCC1	Q92922	SWI/SNF complex subunit SMARCC1 OS=Homo sapiens GN=SMARCC1 PE=1 SV=3	0.160489	0.0008
GST-Smad3	SMARCC2	F8VXC8|Q8TAQ2|Q8TAQ2-2|Q8TAQ2-3	SWI/SNF complex subunit SMARCC2 OS=Homo sapiens GN=SMARCC2 PE=1 SV=1|SWI/SNF complex subunit SMARCC2 OS=Homo sapiens GN=SMARCC2 PE=1 SV=1|Isoform 2 of SWI/SNF complex subunit SMARCC2 OS=Homo sapiens GN=SMARCC2|Isoform 3 of SWI/SNF complex subunit SMARCC2 OS=Homo sapiens GN=SMARCC2	0.160489	0.0008
GST-Smad3	TRIM33	Q9UPN9-2	Isoform Beta of E3 ubiquitin-protein ligase TRIM33 OS=Homo sapiens GN=TRIM33	0.160489	0.0008
Flag-FCP1	CTDP1	Q9Y5B0	RNA polymerase II subunit A C-terminal domain phosphatase OS=Homo sapiens GN=CTDP1 PE=1 SV=3	0.414788	0.6467
Flag-FCP1	ERH	P84090	Enhancer of rudimentary homolog OS=Homo sapiens GN=ERH PE=1 SV=1	0.414788	0.6467
Flag-FCP1	GTF2F1	P35269	General transcription factor IIF subunit 1 OS=Homo sapiens GN=GTF2F1 PE=1 SV=2	0.414788	0.6467
Flag-FCP1	POLR2B	C9J2Y9|P30876	DNA-directed RNA polymerase subunit beta OS=Homo sapiens GN=POLR2B PE=1 SV=2|DNA-directed RNA polymerase II subunit RPB2 OS=Homo sapiens GN=POLR2B PE=1 SV=1	0.414788	0.6467
Flag-FCP1	PRMT5	O14744	Protein arginine N-methyltransferase 5 OS=Homo sapiens GN=PRMT5 PE=1 SV=4	0.414788	0.6467
Flag-FCP1	STK38	Q15208	Serine/threonine-protein kinase 38 OS=Homo sapiens GN=STK38 PE=1 SV=1	0.414788	0.6467
Fatty Acid Import Complex	ACSL3	O95573	Long-chain-fatty-acid--CoA ligase 3 OS=Homo sapiens GN=ACSL3 PE=1 SV=3	0.246857	0.1495
Fatty Acid Import Complex	ACSL4	O60488|O60488-2	Long-chain-fatty-acid--CoA ligase 4 OS=Homo sapiens GN=ACSL4 PE=1 SV=2|Isoform Short of Long-chain-fatty-acid--CoA ligase 4 OS=Homo sapiens GN=ACSL4	0.246857	0.1495
Fatty Acid Import Complex	SLC27A2	O14975|O14975-2	Very long-chain acyl-CoA synthetase OS=Homo sapiens GN=SLC27A2 PE=1 SV=2|Isoform 2 of Very long-chain acyl-CoA synthetase OS=Homo sapiens GN=SLC27A2	0.246857	0.1495
Fatty Acid Import Complex	SLC27A4	Q6P1M0	Long-chain fatty acid transport protein 4 OS=Homo sapiens GN=SLC27A4 PE=1 SV=1	0.246857	0.1495
FIB-associated protein complex	C1QBP	Q07021	Complement component 1 Q subcomponent-binding protein, mitochondrial OS=Homo sapiens GN=C1QBP PE=1 SV=1	0.290465	0.2207
FIB-associated protein complex	FBL	M0QXL5|M0R0P1|M0R299|M0R2Q4|P22087	rRNA 2'-O-methyltransferase fibrillarin (Fragment) OS=Homo sapiens GN=FBL PE=1 SV=1|rRNA 2'-O-methyltransferase fibrillarin (Fragment) OS=Homo sapiens GN=FBL PE=1 SV=1|rRNA 2'-O-methyltransferase fibrillarin (Fragment) OS=Homo sapiens GN=FBL PE=1 SV=1|rRNA 2'-O-methyltransferase fibrillarin (Fragment) OS=Homo sapiens GN=FBL PE=1 SV=1|rRNA 2'-O-methyltransferase fibrillarin OS=Homo sapiens GN=FBL …	0.290465	0.2207
FIB-associated protein complex	PRMT1	Q99873-4	Isoform 4 of Protein arginine N-methyltransferase 1 OS=Homo sapiens GN=PRMT1	0.290465	0.2207
FIB-associated protein complex	PRMT5	O14744	Protein arginine N-methyltransferase 5 OS=Homo sapiens GN=PRMT5 PE=1 SV=4	0.290465	0.2207
FIB-associated protein complex	TUBA4A	P68366|P68366-2	Tubulin alpha-4A chain OS=Homo sapiens GN=TUBA4A PE=1 SV=1|Isoform 2 of Tubulin alpha-4A chain OS=Homo sapiens GN=TUBA4A	0.290465	0.2207
F0/F1 ATP synthase (complex V)	ATP5A1	P25705|P25705-2	ATP synthase subunit alpha, mitochondrial OS=Homo sapiens GN=ATP5A1 PE=1 SV=1|Isoform 2 of ATP synthase subunit alpha, mitochondrial OS=Homo sapiens GN=ATP5A1	0.434945	0.7465
F0/F1 ATP synthase (complex V)	ATP5B	P06576	ATP synthase subunit beta, mitochondrial OS=Homo sapiens GN=ATP5B PE=1 SV=3	0.434945	0.7465
F0/F1 ATP synthase (complex V)	ATP5C1	P36542|P36542-2	ATP synthase subunit gamma, mitochondrial OS=Homo sapiens GN=ATP5C1 PE=1 SV=1|Isoform Heart of ATP synthase subunit gamma, mitochondrial OS=Homo sapiens GN=ATP5C1	0.434945	0.7465
F0/F1 ATP synthase (complex V)	ATP5D	P30049	ATP synthase subunit delta, mitochondrial OS=Homo sapiens GN=ATP5D PE=1 SV=2	0.434945	0.7465
F0/F1 ATP synthase (complex V)	ATP5F1	P24539|Q5QNZ2	ATP synthase F(0) complex subunit B1, mitochondrial OS=Homo sapiens GN=ATP5F1 PE=1 SV=2|ATP synthase F(0) complex subunit B1, mitochondrial OS=Homo sapiens GN=ATP5F1 PE=1 SV=1	0.434945	0.7465
F0/F1 ATP synthase (complex V)	ATP5H	F5H608|O75947|O75947-2	ATP synthase subunit d, mitochondrial OS=Homo sapiens GN=ATP5H PE=1 SV=2|ATP synthase subunit d, mitochondrial OS=Homo sapiens GN=ATP5H PE=1 SV=3|Isoform 2 of ATP synthase subunit d, mitochondrial OS=Homo sapiens GN=ATP5H	0.434945	0.7465
F0/F1 ATP synthase (complex V)	ATP5L	O75964	ATP synthase subunit g, mitochondrial OS=Homo sapiens GN=ATP5L PE=1 SV=3	0.434945	0.7465
F0/F1 ATP synthase (complex V)	ATP5O	P48047	ATP synthase subunit O, mitochondrial OS=Homo sapiens GN=ATP5O PE=1 SV=1	0.434945	0.7465
Exosome	EXOSC1	Q9Y3B2	Exosome complex component CSL4 OS=Homo sapiens GN=EXOSC1 PE=1 SV=1	0.631148	0.9895
Exosome	EXOSC10	Q01780|Q01780-2	Exosome component 10 OS=Homo sapiens GN=EXOSC10 PE=1 SV=2|Isoform 2 of Exosome component 10 OS=Homo sapiens GN=EXOSC10	0.631148	0.9895
Exosome	EXOSC4	Q9NPD3	Exosome complex component RRP41 OS=Homo sapiens GN=EXOSC4 PE=1 SV=3	0.631148	0.9895
Exosome	EXOSC5	M0R050|Q9NQT4	Exosome complex component RRP46 OS=Homo sapiens GN=EXOSC5 PE=1 SV=1|Exosome complex component RRP46 OS=Homo sapiens GN=EXOSC5 PE=1 SV=1	0.631148	0.9895
Exosome	EXOSC6	Q5RKV6	Exosome complex component MTR3 OS=Homo sapiens GN=EXOSC6 PE=1 SV=1	0.631148	0.9895
Exosome	EXOSC7	Q15024	Exosome complex component RRP42 OS=Homo sapiens GN=EXOSC7 PE=1 SV=3	0.631148	0.9895
Exosome	EXOSC8	Q96B26	Exosome complex component RRP43 OS=Homo sapiens GN=EXOSC8 PE=1 SV=1	0.631148	0.9895
Exosome	EXOSC9	Q06265|Q06265-2	Exosome complex component RRP45 OS=Homo sapiens GN=EXOSC9 PE=1 SV=3|Isoform 2 of Exosome complex component RRP45 OS=Homo sapiens GN=EXOSC9	0.631148	0.9895
Exon Junction Complex (EJC)	ACIN1	S4R3H4	Apoptotic chromatin condensation inducer in the nucleus OS=Homo sapiens GN=ACIN1 PE=1 SV=1	0.241696	0.0413
Exon Junction Complex (EJC)	ALYREF	Q86V81	THO complex subunit 4 OS=Homo sapiens GN=ALYREF PE=1 SV=3	0.241696	0.0413
Exon Junction Complex (EJC)	CASC3	O15234	Protein CASC3 OS=Homo sapiens GN=CASC3 PE=1 SV=2	0.241696	0.0413
Exon Junction Complex (EJC)	EIF4A3	P38919	Eukaryotic initiation factor 4A-III OS=Homo sapiens GN=EIF4A3 PE=1 SV=4	0.241696	0.0413
Exon Junction Complex (EJC)	PNN	Q9H307	Pinin OS=Homo sapiens GN=PNN PE=1 SV=4	0.241696	0.0413
Exon Junction Complex (EJC)	RBM8A	Q9Y5S9	RNA-binding protein 8A OS=Homo sapiens GN=RBM8A PE=1 SV=1	0.241696	0.0413
Exon Junction Complex (EJC)	SRRM1	A9Z1X7|Q8IYB3|Q8IYB3-2	Serine/arginine repetitive matrix protein 1 OS=Homo sapiens GN=SRRM1 PE=1 SV=1|Serine/arginine repetitive matrix protein 1 OS=Homo sapiens GN=SRRM1 PE=1 SV=2|Isoform 2 of Serine/arginine repetitive matrix protein 1 OS=Homo sapiens GN=SRRM1	0.241696	0.0413
Exon Junction Complex (EJC)	UPF3B	Q9BZI7|Q9BZI7-2	Regulator of nonsense transcripts 3B OS=Homo sapiens GN=UPF3B PE=1 SV=1|Isoform 2 of Regulator of nonsense transcripts 3B OS=Homo sapiens GN=UPF3B	0.241696	0.0413
Exocyst complex	EXOC2	Q96KP1	Exocyst complex component 2 OS=Homo sapiens GN=EXOC2 PE=1 SV=1	0.127296	0.0004
Exocyst complex	EXOC3	O60645|O60645-2|O60645-3	Exocyst complex component 3 OS=Homo sapiens GN=EXOC3 PE=1 SV=2|Isoform 2 of Exocyst complex component 3 OS=Homo sapiens GN=EXOC3|Isoform 3 of Exocyst complex component 3 OS=Homo sapiens GN=EXOC3	0.127296	0.0004
Exocyst complex	EXOC4	Q96A65	Exocyst complex component 4 OS=Homo sapiens GN=EXOC4 PE=1 SV=1	0.127296	0.0004
Exocyst complex	EXOC5	A0A0A0MSI8|O00471	Exocyst complex component 5 OS=Homo sapiens GN=EXOC5 PE=1 SV=1|Exocyst complex component 5 OS=Homo sapiens GN=EXOC5 PE=1 SV=1	0.127296	0.0004
Exocyst complex	EXOC7	Q9UPT5|Q9UPT5-1|Q9UPT5-2|Q9UPT5-5|Q9UPT5-6	Exocyst complex component 7 OS=Homo sapiens GN=EXOC7 PE=1 SV=3|Isoform 1 of Exocyst complex component 7 OS=Homo sapiens GN=EXOC7|Isoform 2 of Exocyst complex component 7 OS=Homo sapiens GN=EXOC7|Isoform 5 of Exocyst complex component 7 OS=Homo sapiens GN=EXOC7|Isoform 6 of Exocyst complex component 7 OS=Homo sapiens GN=EXOC7	0.127296	0.0004
Exocyst complex	EXOC8	Q8IYI6	Exocyst complex component 8 OS=Homo sapiens GN=EXOC8 PE=1 SV=2	0.127296	0.0004
Emerin regulatory complex	BANF1	O75531	Barrier-to-autointegration factor OS=Homo sapiens GN=BANF1 PE=1 SV=1	0.533809	0.8796
Emerin regulatory complex	HDAC1	Q13547	Histone deacetylase 1 OS=Homo sapiens GN=HDAC1 PE=1 SV=1	0.533809	0.8796
Emerin regulatory complex	LMO7	E9PMS6|J3KP06|Q8WWI1|Q8WWI1-2|Q8WWI1-3|Q8WWI1-4	LIM domain only protein 7 OS=Homo sapiens GN=LMO7 PE=1 SV=1|LIM domain only protein 7 OS=Homo sapiens GN=LMO7 PE=1 SV=2|LIM domain only protein 7 OS=Homo sapiens GN=LMO7 PE=1 SV=3|Isoform 2 of LIM domain only protein 7 OS=Homo sapiens GN=LMO7|Isoform 3 of LIM domain only protein 7 OS=Homo sapiens GN=LMO7|Isoform 4 of LIM domain only protein 7 OS=Homo sapiens GN=LMO7	0.533809	0.8796
Emerin regulatory complex	RBL1	P28749	Retinoblastoma-like protein 1 OS=Homo sapiens GN=RBL1 PE=1 SV=3	0.533809	0.8796
Elongator complex	ELP3	Q9H9T3|Q9H9T3-2	Elongator complex protein 3 OS=Homo sapiens GN=ELP3 PE=1 SV=2|Isoform 2 of Elongator complex protein 3 OS=Homo sapiens GN=ELP3	0.270388	0.2734
Elongator complex	ELP4	G5E9D4|Q96EB1|Q96EB1-2|Q96EB1-3	Elongation protein 4 homolog (S. cerevisiae), isoform CRA_b OS=Homo sapiens GN=ELP4 PE=1 SV=1|Elongator complex protein 4 OS=Homo sapiens GN=ELP4 PE=1 SV=2|Isoform 2 of Elongator complex protein 4 OS=Homo sapiens GN=ELP4|Isoform 3 of Elongator complex protein 4 OS=Homo sapiens GN=ELP4	0.270388	0.2734
Elongator complex	IKBKAP	O95163	Elongator complex protein 1 OS=Homo sapiens GN=IKBKAP PE=1 SV=3	0.270388	0.2734
Ecsit complex (ECSIT	ECSIT	Q9BQ95	Evolutionarily conserved signaling intermediate in Toll pathway, mitochondrial OS=Homo sapiens GN=ECSIT PE=1 SV=1	0.10493	0.0439
Ecsit complex (ECSIT	NDUFAF1	Q9Y375	Complex I intermediate-associated protein 30, mitochondrial OS=Homo sapiens GN=NDUFAF1 PE=1 SV=2	0.10493	0.0439
ESR1-CDK7-CCNH-MNAT1-MTA1-HDAC2 complex	CDK7	P50613	Cyclin-dependent kinase 7 OS=Homo sapiens GN=CDK7 PE=1 SV=1	0.18205	0.0399
ESR1-CDK7-CCNH-MNAT1-MTA1-HDAC2 complex	HDAC2	Q92769	Histone deacetylase 2 OS=Homo sapiens GN=HDAC2 PE=1 SV=2	0.18205	0.0399
ESR1-CDK7-CCNH-MNAT1-MTA1-HDAC2 complex	MNAT1	P51948|P51948-2	CDK-activating kinase assembly factor MAT1 OS=Homo sapiens GN=MNAT1 PE=1 SV=1|Isoform 2 of CDK-activating kinase assembly factor MAT1 OS=Homo sapiens GN=MNAT1	0.18205	0.0399
ESR1-CDK7-CCNH-MNAT1-MTA1-HDAC2 complex	MTA1	E7ESY4|Q13330|Q13330-3	Metastasis-associated protein MTA1 OS=Homo sapiens GN=MTA1 PE=1 SV=1|Metastasis-associated protein MTA1 OS=Homo sapiens GN=MTA1 PE=1 SV=2|Isoform 3 of Metastasis-associated protein MTA1 OS=Homo sapiens GN=MTA1	0.18205	0.0399
ESCRT III complex	CHMP6	Q96FZ7	Charged multivesicular body protein 6 OS=Homo sapiens GN=CHMP6 PE=1 SV=3	0.169835	0.1623
ESCRT III complex	CHMP7	Q8WUX9	Charged multivesicular body protein 7 OS=Homo sapiens GN=CHMP7 PE=1 SV=1	0.169835	0.1623
ELL.com	CCNT2	O60583	Cyclin-T2 OS=Homo sapiens GN=CCNT2 PE=1 SV=2	0.278711	0.0952
ELL.com	CDK9	P50750|P50750-2	Cyclin-dependent kinase 9 OS=Homo sapiens GN=CDK9 PE=1 SV=3|Isoform 2 of Cyclin-dependent kinase 9 OS=Homo sapiens GN=CDK9	0.278711	0.0952
ELL.com	HDAC1	Q13547	Histone deacetylase 1 OS=Homo sapiens GN=HDAC1 PE=1 SV=1	0.278711	0.0952
ELL.com	HDAC2	Q92769	Histone deacetylase 2 OS=Homo sapiens GN=HDAC2 PE=1 SV=2	0.278711	0.0952
ELL.com	KDM1A	O60341|O60341-2	Lysine-specific histone demethylase 1A OS=Homo sapiens GN=KDM1A PE=1 SV=2|Isoform 2 of Lysine-specific histone demethylase 1A OS=Homo sapiens GN=KDM1A	0.278711	0.0952
ELL.com	RB1	P06400	Retinoblastoma-associated protein OS=Homo sapiens GN=RB1 PE=1 SV=2	0.278711	0.0952
ELL.com	RBBP4	Q09028|Q09028-3	Histone-binding protein RBBP4 OS=Homo sapiens GN=RBBP4 PE=1 SV=3|Isoform 3 of Histone-binding protein RBBP4 OS=Homo sapiens GN=RBBP4	0.278711	0.0952
ELL.com	RBBP7	Q16576	Histone-binding protein RBBP7 OS=Homo sapiens GN=RBBP7 PE=1 SV=1	0.278711	0.0952
ELL.com	WDR5	P61964	WD repeat-containing protein 5 OS=Homo sapiens GN=WDR5 PE=1 SV=1	0.278711	0.0952
EKC/KEOPS protein complex	OSGEP	Q9NPF4	Probable tRNA N6-adenosine threonylcarbamoyltransferase OS=Homo sapiens GN=OSGEP PE=1 SV=1	0.252501	0.3337
EKC/KEOPS protein complex	TP53RK	Q96S44	TP53-regulating kinase OS=Homo sapiens GN=TP53RK PE=1 SV=2	0.252501	0.3337
E2F6.com-1	CBX3	Q13185	Chromobox protein homolog 3 OS=Homo sapiens GN=CBX3 PE=1 SV=4	0.155028	0.0453
E2F6.com-1	EHMT2	A0A0G2JIS2|Q96KQ7|Q96KQ7-2	Histone-lysine N-methyltransferase EHMT2 OS=Homo sapiens GN=EHMT2 PE=1 SV=1|Histone-lysine N-methyltransferase EHMT2 OS=Homo sapiens GN=EHMT2 PE=1 SV=3|Isoform 2 of Histone-lysine N-methyltransferase EHMT2 OS=Homo sapiens GN=EHMT2	0.155028	0.0453
E2F6.com-1	RING1	Q06587	E3 ubiquitin-protein ligase RING1 OS=Homo sapiens GN=RING1 PE=1 SV=2	0.155028	0.0453
Dsl1p complex	BNIP1	Q12981|Q12981-1	Vesicle transport protein SEC20 OS=Homo sapiens GN=BNIP1 PE=1 SV=3|Isoform 3 of Vesicle transport protein SEC20 OS=Homo sapiens GN=BNIP1	0.202166	0.2291
Dsl1p complex	STX18	D6RF48|Q9P2W9	Syntaxin-18 OS=Homo sapiens GN=STX18 PE=1 SV=1|Syntaxin-18 OS=Homo sapiens GN=STX18 PE=1 SV=1	0.202166	0.2291
DotCom	MLLT1	Q03111	Protein ENL OS=Homo sapiens GN=MLLT1 PE=1 SV=2	0.120495	0.0683
DotCom	TRRAP	H0Y4W2|Q9Y4A5|Q9Y4A5-2	Transformation/transcription domain-associated protein (Fragment) OS=Homo sapiens GN=TRRAP PE=1 SV=1|Transformation/transcription domain-associated protein OS=Homo sapiens GN=TRRAP PE=1 SV=3|Isoform 2 of Transformation/transcription domain-associated protein OS=Homo sapiens GN=TRRAP	0.120495	0.0683
Decapping complex	DDX6	P26196	Probable ATP-dependent RNA helicase DDX6 OS=Homo sapiens GN=DDX6 PE=1 SV=2	0.249218	0.2207
Decapping complex	EDC3	Q96F86	Enhancer of mRNA-decapping protein 3 OS=Homo sapiens GN=EDC3 PE=1 SV=1	0.249218	0.2207
Decapping complex	EDC4	Q6P2E9	Enhancer of mRNA-decapping protein 4 OS=Homo sapiens GN=EDC4 PE=1 SV=1	0.249218	0.2207
DNMT3B	HDAC1	Q13547	Histone deacetylase 1 OS=Homo sapiens GN=HDAC1 PE=1 SV=1	0.174892	0.0068
DNMT3B	KIF4A	O95239	Chromosome-associated kinesin KIF4A OS=Homo sapiens GN=KIF4A PE=1 SV=3	0.174892	0.0068
DNMT3B	SIN3A	Q96ST3	Paired amphipathic helix protein Sin3a OS=Homo sapiens GN=SIN3A PE=1 SV=2	0.174892	0.0068
DNMT3B	SMARCA5	O60264	SWI/SNF-related matrix-associated actin-dependent regulator of chromatin subfamily A member 5 OS=Homo sapiens GN=SMARCA5 PE=1 SV=1	0.174892	0.0068
DNMT3B	SMC2	O95347	Structural maintenance of chromosomes protein 2 OS=Homo sapiens GN=SMC2 PE=1 SV=2	0.174892	0.0068
DNMT3B	SMC4	E9PD53|Q9NTJ3	Structural maintenance of chromosomes protein OS=Homo sapiens GN=SMC4 PE=1 SV=1|Structural maintenance of chromosomes protein 4 OS=Homo sapiens GN=SMC4 PE=1 SV=2	0.174892	0.0068
DNA-PK-Ku-eIF2-NF90-NF45 complex	EIF2S1	P05198	Eukaryotic translation initiation factor 2 subunit 1 OS=Homo sapiens GN=EIF2S1 PE=1 SV=3	0.485855	0.8714
DNA-PK-Ku-eIF2-NF90-NF45 complex	EIF2S2	P20042	Eukaryotic translation initiation factor 2 subunit 2 OS=Homo sapiens GN=EIF2S2 PE=1 SV=2	0.485855	0.8714
DNA-PK-Ku-eIF2-NF90-NF45 complex	ILF2	B4DY09|Q12905	Interleukin enhancer-binding factor 2 OS=Homo sapiens GN=ILF2 PE=1 SV=1|Interleukin enhancer-binding factor 2 OS=Homo sapiens GN=ILF2 PE=1 SV=2	0.485855	0.8714
DNA-PK-Ku-eIF2-NF90-NF45 complex	ILF3	Q12906-7	Isoform 7 of Interleukin enhancer-binding factor 3 OS=Homo sapiens GN=ILF3	0.485855	0.8714
DNA-PK-Ku-eIF2-NF90-NF45 complex	PRKDC	P78527	DNA-dependent protein kinase catalytic subunit OS=Homo sapiens GN=PRKDC PE=1 SV=3	0.485855	0.8714
DNA-PK-Ku-eIF2-NF90-NF45 complex	XRCC5	P13010	X-ray repair cross-complementing protein 5 OS=Homo sapiens GN=XRCC5 PE=1 SV=3	0.485855	0.8714
DNA-PK-Ku-eIF2-NF90-NF45 complex	XRCC6	P12956	X-ray repair cross-complementing protein 6 OS=Homo sapiens GN=XRCC6 PE=1 SV=2	0.485855	0.8714
DNA repair complex NEIL2-PNK-Pol(beta)-LigIII(alpha)-XRCC1	LIG3	P49916|P49916-3	DNA ligase 3 OS=Homo sapiens GN=LIG3 PE=1 SV=2|Isoform 3 of DNA ligase 3 OS=Homo sapiens GN=LIG3	0.513504	0.8523
DNA repair complex NEIL2-PNK-Pol(beta)-LigIII(alpha)-XRCC1	PDXK	O00764	Pyridoxal kinase OS=Homo sapiens GN=PDXK PE=1 SV=1	0.513504	0.8523
DNA repair complex NEIL2-PNK-Pol(beta)-LigIII(alpha)-XRCC1	POLB	P06746	DNA polymerase beta OS=Homo sapiens GN=POLB PE=1 SV=3	0.513504	0.8523
DNA repair complex NEIL2-PNK-Pol(beta)-LigIII(alpha)-XRCC1	XRCC1	F5H8D7|P18887	DNA repair protein XRCC1 OS=Homo sapiens GN=XRCC1 PE=1 SV=2|DNA repair protein XRCC1 OS=Homo sapiens GN=XRCC1 PE=1 SV=2	0.513504	0.8523
Cytochrome c oxidase (complex IV)	COX4I1	P13073	Cytochrome c oxidase subunit 4 isoform 1, mitochondrial OS=Homo sapiens GN=COX4I1 PE=1 SV=1	0.262243	0.3547
Cytochrome c oxidase (complex IV)	COX5B	P10606	Cytochrome c oxidase subunit 5B, mitochondrial OS=Homo sapiens GN=COX5B PE=1 SV=2	0.262243	0.3547
Cytochrome bc1 complex (Ubiquinol-cytochrome c reductase complex	UQCRB	B7Z2R2|P14927|P14927-2	Cytochrome b-c1 complex subunit 7 OS=Homo sapiens GN=UQCRB PE=1 SV=1|Cytochrome b-c1 complex subunit 7 OS=Homo sapiens GN=UQCRB PE=1 SV=2|Isoform 2 of Cytochrome b-c1 complex subunit 7 OS=Homo sapiens GN=UQCRB	0.331264	0.3833
Cytochrome bc1 complex (Ubiquinol-cytochrome c reductase complex	UQCRC1	P31930	Cytochrome b-c1 complex subunit 1, mitochondrial OS=Homo sapiens GN=UQCRC1 PE=1 SV=3	0.331264	0.3833
Cytochrome bc1 complex (Ubiquinol-cytochrome c reductase complex	UQCRC2	P22695	Cytochrome b-c1 complex subunit 2, mitochondrial OS=Homo sapiens GN=UQCRC2 PE=1 SV=3	0.331264	0.3833
Cytochrome bc1 complex (Ubiquinol-cytochrome c reductase complex	UQCRFS1	P47985	Cytochrome b-c1 complex subunit Rieske, mitochondrial OS=Homo sapiens GN=UQCRFS1 PE=1 SV=2	0.331264	0.3833
Cul3p-RING ubiquitin ligase complex	CUL3	Q13618	Cullin-3 OS=Homo sapiens GN=CUL3 PE=1 SV=2	0.445105	0.7341
Cul3p-RING ubiquitin ligase complex	CUL4B	K4DI93|Q13620|Q13620-1|Q13620-3	Cullin 4B, isoform CRA_e OS=Homo sapiens GN=CUL4B PE=1 SV=1|Cullin-4B OS=Homo sapiens GN=CUL4B PE=1 SV=4|Isoform 2 of Cullin-4B OS=Homo sapiens GN=CUL4B|Isoform 3 of Cullin-4B OS=Homo sapiens GN=CUL4B	0.445105	0.7341
Cul3p-RING ubiquitin ligase complex	HLTF	A0A0C4DGA6|Q14527|Q14527-2	Helicase-like transcription factor OS=Homo sapiens GN=HLTF PE=1 SV=1|Helicase-like transcription factor OS=Homo sapiens GN=HLTF PE=1 SV=2|Isoform 2 of Helicase-like transcription factor OS=Homo sapiens GN=HLTF	0.445105	0.7341
Cul3p-RING ubiquitin ligase complex	TCEB1	E5RHG8|Q15369	Transcription elongation factor B polypeptide 1 (Fragment) OS=Homo sapiens GN=TCEB1 PE=1 SV=1|Transcription elongation factor B polypeptide 1 OS=Homo sapiens GN=TCEB1 PE=1 SV=1	0.445105	0.7341
Cul3p-RING ubiquitin ligase complex	TCEB3	A0A024RAC6	Transcription elongation factor B (SIII), polypeptide 3 (110kDa, elongin A), isoform CRA_a OS=Homo sapiens GN=TCEB3 PE=1 SV=1	0.445105	0.7341
CtBP	EHMT2	A0A0G2JIS2|Q96KQ7|Q96KQ7-2	Histone-lysine N-methyltransferase EHMT2 OS=Homo sapiens GN=EHMT2 PE=1 SV=1|Histone-lysine N-methyltransferase EHMT2 OS=Homo sapiens GN=EHMT2 PE=1 SV=3|Isoform 2 of Histone-lysine N-methyltransferase EHMT2 OS=Homo sapiens GN=EHMT2	0.153475	0.0008
CtBP	HDAC1	Q13547	Histone deacetylase 1 OS=Homo sapiens GN=HDAC1 PE=1 SV=1	0.153475	0.0008
CtBP	HDAC2	Q92769	Histone deacetylase 2 OS=Homo sapiens GN=HDAC2 PE=1 SV=2	0.153475	0.0008
CtBP	KDM1A	O60341|O60341-2	Lysine-specific histone demethylase 1A OS=Homo sapiens GN=KDM1A PE=1 SV=2|Isoform 2 of Lysine-specific histone demethylase 1A OS=Homo sapiens GN=KDM1A	0.153475	0.0008
CtBP	RCOR1	Q9UKL0	REST corepressor 1 OS=Homo sapiens GN=RCOR1 PE=1 SV=1	0.153475	0.0008
CtBP	RREB1	Q92766|Q92766-2	Ras-responsive element-binding protein 1 OS=Homo sapiens GN=RREB1 PE=1 SV=3|Isoform 2 of Ras-responsive element-binding protein 1 OS=Homo sapiens GN=RREB1	0.153475	0.0008
CtBP	ZNF217	O75362	Zinc finger protein 217 OS=Homo sapiens GN=ZNF217 PE=1 SV=1	0.153475	0.0008
Conserved oligomeric Golgi (COG) complex	COG1	Q8WTW3	Conserved oligomeric Golgi complex subunit 1 OS=Homo sapiens GN=COG1 PE=1 SV=1	0.0978247	0
Conserved oligomeric Golgi (COG) complex	COG2	B7Z2Y2|Q14746|Q14746-2	Conserved oligomeric Golgi complex subunit 2 OS=Homo sapiens GN=COG2 PE=1 SV=1|Conserved oligomeric Golgi complex subunit 2 OS=Homo sapiens GN=COG2 PE=1 SV=1|Isoform 2 of Conserved oligomeric Golgi complex subunit 2 OS=Homo sapiens GN=COG2	0.0978247	0
Conserved oligomeric Golgi (COG) complex	COG3	Q96JB2	Conserved oligomeric Golgi complex subunit 3 OS=Homo sapiens GN=COG3 PE=1 SV=3	0.0978247	0
Conserved oligomeric Golgi (COG) complex	COG4	J3KNI1|Q9H9E3	Conserved oligomeric Golgi complex subunit 4 OS=Homo sapiens GN=COG4 PE=1 SV=1|Conserved oligomeric Golgi complex subunit 4 OS=Homo sapiens GN=COG4 PE=1 SV=3	0.0978247	0
Conserved oligomeric Golgi (COG) complex	COG5	Q9UP83|Q9UP83-2	Conserved oligomeric Golgi complex subunit 5 OS=Homo sapiens GN=COG5 PE=1 SV=3|Isoform 2 of Conserved oligomeric Golgi complex subunit 5 OS=Homo sapiens GN=COG5	0.0978247	0
Conserved oligomeric Golgi (COG) complex	COG6	Q9Y2V7	Conserved oligomeric Golgi complex subunit 6 OS=Homo sapiens GN=COG6 PE=1 SV=2	0.0978247	0
Conserved oligomeric Golgi (COG) complex	COG7	P83436	Conserved oligomeric Golgi complex subunit 7 OS=Homo sapiens GN=COG7 PE=1 SV=1	0.0978247	0
Conserved oligomeric Golgi (COG) complex	COG8	Q96MW5	Conserved oligomeric Golgi complex subunit 8 OS=Homo sapiens GN=COG8 PE=1 SV=2	0.0978247	0
Condensin II complex	SMC2	O95347	Structural maintenance of chromosomes protein 2 OS=Homo sapiens GN=SMC2 PE=1 SV=2	0.0323295	0.0005
Condensin II complex	SMC4	E9PD53|Q9NTJ3	Structural maintenance of chromosomes protein OS=Homo sapiens GN=SMC4 PE=1 SV=1|Structural maintenance of chromosomes protein 4 OS=Homo sapiens GN=SMC4 PE=1 SV=2	0.0323295	0.0005
Cohesin complex	PDS5A	Q29RF7	Sister chromatid cohesion protein PDS5 homolog A OS=Homo sapiens GN=PDS5A PE=1 SV=1	0.346091	0.3559
Cohesin complex	PDS5B	Q9NTI5	Sister chromatid cohesion protein PDS5 homolog B OS=Homo sapiens GN=PDS5B PE=1 SV=1	0.346091	0.3559
Cohesin complex	RAD21	O60216	Double-strand-break repair protein rad21 homolog OS=Homo sapiens GN=RAD21 PE=1 SV=2	0.346091	0.3559
Cohesin complex	SMC1A	Q14683	Structural maintenance of chromosomes protein 1A OS=Homo sapiens GN=SMC1A PE=1 SV=2	0.346091	0.3559
Cohesin complex	SMC3	Q9UQE7	Structural maintenance of chromosomes protein 3 OS=Homo sapiens GN=SMC3 PE=1 SV=2	0.346091	0.3559
Cohesin complex	STAG1	Q8WVM7|Q8WVM7-2	Cohesin subunit SA-1 OS=Homo sapiens GN=STAG1 PE=1 SV=3|Isoform 2 of Cohesin subunit SA-1 OS=Homo sapiens GN=STAG1	0.346091	0.3559
Cohesin complex	STAG2	Q8N3U4|Q8N3U4-2	Cohesin subunit SA-2 OS=Homo sapiens GN=STAG2 PE=1 SV=3|Isoform 2 of Cohesin subunit SA-2 OS=Homo sapiens GN=STAG2	0.346091	0.3559
Cohesin complex	WAPL	Q7Z5K2|Q7Z5K2-2|Q7Z5K2-3	Wings apart-like protein homolog OS=Homo sapiens GN=WAPL PE=1 SV=1|Isoform 2 of Wings apart-like protein homolog OS=Homo sapiens GN=WAPL|Isoform 3 of Wings apart-like protein homolog OS=Homo sapiens GN=WAPL	0.346091	0.3559
Cleavage and polyadenylation specificity factor (CPSF) complex	CPSF1	Q10570	Cleavage and polyadenylation specificity factor subunit 1 OS=Homo sapiens GN=CPSF1 PE=1 SV=2	0.0661271	0.0002
Cleavage and polyadenylation specificity factor (CPSF) complex	CPSF2	Q9P2I0	Cleavage and polyadenylation specificity factor subunit 2 OS=Homo sapiens GN=CPSF2 PE=1 SV=2	0.0661271	0.0002
Cleavage and polyadenylation specificity factor (CPSF) complex	CPSF3	Q9UKF6	Cleavage and polyadenylation specificity factor subunit 3 OS=Homo sapiens GN=CPSF3 PE=1 SV=1	0.0661271	0.0002
Chs5p/Arf-1binding proteins (ChAPs)	ARF4	P18085	ADP-ribosylation factor 4 OS=Homo sapiens GN=ARF4 PE=1 SV=3	0.783491	0.9868
Chs5p/Arf-1binding proteins (ChAPs)	ARF5	C9J1Z8|P84085	ADP-ribosylation factor 5 (Fragment) OS=Homo sapiens GN=ARF5 PE=1 SV=1|ADP-ribosylation factor 5 OS=Homo sapiens GN=ARF5 PE=1 SV=2	0.783491	0.9868
Chs5p/Arf-1binding proteins (ChAPs)	NOLC1	A0A0A0MRM9|Q14978|Q14978-2|Q14978-3	Nucleolar and coiled-body phosphoprotein 1 (Fragment) OS=Homo sapiens GN=NOLC1 PE=1 SV=1|Nucleolar and coiled-body phosphoprotein 1 OS=Homo sapiens GN=NOLC1 PE=1 SV=2|Isoform Beta of Nucleolar and coiled-body phosphoprotein 1 OS=Homo sapiens GN=NOLC1|Isoform 3 of Nucleolar and coiled-body phosphoprotein 1 OS=Homo sapiens GN=NOLC1	0.783491	0.9868
Cell cycle kinase complex CDK5	CDK5	Q00535	Cyclin-dependent-like kinase 5 OS=Homo sapiens GN=CDK5 PE=1 SV=3	0.55341	0.7965
Cell cycle kinase complex CDK5	PCNA	P12004	Proliferating cell nuclear antigen OS=Homo sapiens GN=PCNA PE=1 SV=1	0.55341	0.7965
Cdc42p/Ste20p complex	CDC42	P60953|P60953-1	Cell division control protein 42 homolog OS=Homo sapiens GN=CDC42 PE=1 SV=2|Isoform 1 of Cell division control protein 42 homolog OS=Homo sapiens GN=CDC42	0.47711	0.7141
Cdc42p/Ste20p complex	PAK2	Q13177	Serine/threonine-protein kinase PAK 2 OS=Homo sapiens GN=PAK2 PE=1 SV=3	0.47711	0.7141
Cdc28p/Clb5p complex	CCNA2	P20248	Cyclin-A2 OS=Homo sapiens GN=CCNA2 PE=1 SV=2	0.216795	0.0878
Cdc28p/Clb5p complex	CCNB1	E9PC90|P14635|P14635-2	G2/mitotic-specific cyclin-B1 (Fragment) OS=Homo sapiens GN=CCNB1 PE=1 SV=1|G2/mitotic-specific cyclin-B1 OS=Homo sapiens GN=CCNB1 PE=1 SV=1|Isoform 2 of G2/mitotic-specific cyclin-B1 OS=Homo sapiens GN=CCNB1	0.216795	0.0878
Cdc28p/Clb5p complex	CDK2	G3V5T9|P24941|P24941-2	Cyclin-dependent kinase 2 OS=Homo sapiens GN=CDK2 PE=1 SV=1|Cyclin-dependent kinase 2 OS=Homo sapiens GN=CDK2 PE=1 SV=2|Isoform 2 of Cyclin-dependent kinase 2 OS=Homo sapiens GN=CDK2	0.216795	0.0878
Cdc28p/Clb5p complex	CDK5	Q00535	Cyclin-dependent-like kinase 5 OS=Homo sapiens GN=CDK5 PE=1 SV=3	0.216795	0.0878
CUL4/DDB1	COPS2	P61201|P61201-2	COP9 signalosome complex subunit 2 OS=Homo sapiens GN=COPS2 PE=1 SV=1|Isoform 2 of COP9 signalosome complex subunit 2 OS=Homo sapiens GN=COPS2	0.386439	0.5501
CUL4/DDB1	CUL4B	K4DI93|Q13620|Q13620-1|Q13620-3	Cullin 4B, isoform CRA_e OS=Homo sapiens GN=CUL4B PE=1 SV=1|Cullin-4B OS=Homo sapiens GN=CUL4B PE=1 SV=4|Isoform 2 of Cullin-4B OS=Homo sapiens GN=CUL4B|Isoform 3 of Cullin-4B OS=Homo sapiens GN=CUL4B	0.386439	0.5501
CUL4/DDB1	DDB1	Q16531	DNA damage-binding protein 1 OS=Homo sapiens GN=DDB1 PE=1 SV=1	0.386439	0.5501
CUL4/DDB1	GPS1	C9JFE4|Q13098|Q13098-5|Q13098-7	COP9 signalosome complex subunit 1 OS=Homo sapiens GN=GPS1 PE=1 SV=2|COP9 signalosome complex subunit 1 OS=Homo sapiens GN=GPS1 PE=1 SV=4|Isoform 4 of COP9 signalosome complex subunit 1 OS=Homo sapiens GN=GPS1|Isoform 2 of COP9 signalosome complex subunit 1 OS=Homo sapiens GN=GPS1	0.386439	0.5501
CRM1-RAN-PHAX-CBC complex (cap binding complex)	NCBP1	Q09161	Nuclear cap-binding protein subunit 1 OS=Homo sapiens GN=NCBP1 PE=1 SV=1	0.45443	0.7345
CRM1-RAN-PHAX-CBC complex (cap binding complex)	PHAX	Q9H814	Phosphorylated adapter RNA export protein OS=Homo sapiens GN=PHAX PE=1 SV=1	0.45443	0.7345
CRM1-RAN-PHAX-CBC complex (cap binding complex)	RAN	B5MDF5|P62826	GTP-binding nuclear protein Ran OS=Homo sapiens GN=RAN PE=1 SV=1|GTP-binding nuclear protein Ran OS=Homo sapiens GN=RAN PE=1 SV=3	0.45443	0.7345
CRM1-RAN-PHAX-CBC complex (cap binding complex)	XPO1	O14980	Exportin-1 OS=Homo sapiens GN=XPO1 PE=1 SV=1	0.45443	0.7345
COREST complex	KDM1A	O60341|O60341-2	Lysine-specific histone demethylase 1A OS=Homo sapiens GN=KDM1A PE=1 SV=2|Isoform 2 of Lysine-specific histone demethylase 1A OS=Homo sapiens GN=KDM1A	0.123571	0.0157
COREST complex	RCOR1	Q9UKL0	REST corepressor 1 OS=Homo sapiens GN=RCOR1 PE=1 SV=1	0.123571	0.0157
COREST complex	ZMYM3	A6NHB5|A6NHN7|Q14202	Zinc finger MYM-type protein 3 OS=Homo sapiens GN=ZMYM3 PE=1 SV=1|Zinc finger MYM-type protein 3 OS=Homo sapiens GN=ZMYM3 PE=1 SV=1|Zinc finger MYM-type protein 3 OS=Homo sapiens GN=ZMYM3 PE=1 SV=2	0.123571	0.0157
COPII	ERGIC3	Q9Y282|Q9Y282-3	Endoplasmic reticulum-Golgi intermediate compartment protein 3 OS=Homo sapiens GN=ERGIC3 PE=1 SV=1|Isoform 3 of Endoplasmic reticulum-Golgi intermediate compartment protein 3 OS=Homo sapiens GN=ERGIC3	0.352782	0.3243
COPII	SAR1B	Q9Y6B6	GTP-binding protein SAR1b OS=Homo sapiens GN=SAR1B PE=1 SV=1	0.352782	0.3243
COPII	SEC13	P55735	Protein SEC13 homolog OS=Homo sapiens GN=SEC13 PE=1 SV=3	0.352782	0.3243
COPII	SEC16A	F1T0I1|J3KNL6	Protein transport protein Sec16A OS=Homo sapiens GN=SEC16A PE=1 SV=1|Protein transport protein Sec16A OS=Homo sapiens GN=SEC16A PE=1 SV=1	0.352782	0.3243
COPII	SEC23A	F5H365|Q15436	Protein transport protein Sec23A OS=Homo sapiens GN=SEC23A PE=1 SV=1|Protein transport protein Sec23A OS=Homo sapiens GN=SEC23A PE=1 SV=2	0.352782	0.3243
COPII	SEC23B	Q15437	Protein transport protein Sec23B OS=Homo sapiens GN=SEC23B PE=1 SV=2	0.352782	0.3243
COPII	SEC24A	O95486	Protein transport protein Sec24A OS=Homo sapiens GN=SEC24A PE=1 SV=2	0.352782	0.3243
COPII	SEC24B	O95487|O95487-2|O95487-3	Protein transport protein Sec24B OS=Homo sapiens GN=SEC24B PE=1 SV=2|Isoform 2 of Protein transport protein Sec24B OS=Homo sapiens GN=SEC24B|Isoform 3 of Protein transport protein Sec24B OS=Homo sapiens GN=SEC24B	0.352782	0.3243
COPII	SEC24C	A0A0U1RR49|P53992	Protein transport protein Sec24C (Fragment) OS=Homo sapiens GN=SEC24C PE=1 SV=1|Protein transport protein Sec24C OS=Homo sapiens GN=SEC24C PE=1 SV=3	0.352782	0.3243
COPII	SEC31A	D6REX3|O94979|O94979-2|O94979-3|O94979-8|O94979-9	Protein transport protein Sec31A OS=Homo sapiens GN=SEC31A PE=1 SV=1|Protein transport protein Sec31A OS=Homo sapiens GN=SEC31A PE=1 SV=3|Isoform 2 of Protein transport protein Sec31A OS=Homo sapiens GN=SEC31A|Isoform 3 of Protein transport protein Sec31A OS=Homo sapiens GN=SEC31A|Isoform 8 of Protein transport protein Sec31A OS=Homo sapiens GN=SEC31A|Isoform 9 of Protein transport protein Sec31A…	0.352782	0.3243
COPII	TMED1	Q13445	Transmembrane emp24 domain-containing protein 1 OS=Homo sapiens GN=TMED1 PE=1 SV=1	0.352782	0.3243
COPII	TMED10	P49755	Transmembrane emp24 domain-containing protein 10 OS=Homo sapiens GN=TMED10 PE=1 SV=2	0.352782	0.3243
COPII	TMED2	Q15363	Transmembrane emp24 domain-containing protein 2 OS=Homo sapiens GN=TMED2 PE=1 SV=1	0.352782	0.3243
COPII	TMED4	Q7Z7H5	Transmembrane emp24 domain-containing protein 4 OS=Homo sapiens GN=TMED4 PE=1 SV=1	0.352782	0.3243
COPII	TMED9	Q9BVK6	Transmembrane emp24 domain-containing protein 9 OS=Homo sapiens GN=TMED9 PE=1 SV=2	0.352782	0.3243
COPI	ARCN1	B0YIW6|P48444	Archain 1, isoform CRA_a OS=Homo sapiens GN=ARCN1 PE=1 SV=1|Coatomer subunit delta OS=Homo sapiens GN=ARCN1 PE=1 SV=1	0.130041	0
COPI	ARFGAP2	G5E9L0|Q8N6H7	ADP-ribosylation factor GTPase-activating protein 2 OS=Homo sapiens GN=ARFGAP2 PE=1 SV=2|ADP-ribosylation factor GTPase-activating protein 2 OS=Homo sapiens GN=ARFGAP2 PE=1 SV=1	0.130041	0
COPI	ARFGAP3	H0Y6A0|Q9NP61	ADP-ribosylation factor GTPase-activating protein 3 (Fragment) OS=Homo sapiens GN=ARFGAP3 PE=1 SV=1|ADP-ribosylation factor GTPase-activating protein 3 OS=Homo sapiens GN=ARFGAP3 PE=1 SV=1	0.130041	0
COPI	COPA	P53621	Coatomer subunit alpha OS=Homo sapiens GN=COPA PE=1 SV=2	0.130041	0
COPI	COPB1	P53618	Coatomer subunit beta OS=Homo sapiens GN=COPB1 PE=1 SV=3	0.130041	0
COPI	COPB2	P35606|P35606-2	Coatomer subunit beta' OS=Homo sapiens GN=COPB2 PE=1 SV=2|Isoform 2 of Coatomer subunit beta' OS=Homo sapiens GN=COPB2	0.130041	0
COPI	COPE	M0QXB4|O14579|O14579-3	Coatomer protein complex, subunit epsilon, isoform CRA_g OS=Homo sapiens GN=COPE PE=1 SV=1|Coatomer subunit epsilon OS=Homo sapiens GN=COPE PE=1 SV=3|Isoform 3 of Coatomer subunit epsilon OS=Homo sapiens GN=COPE	0.130041	0
COPI	COPG1	Q9Y678	Coatomer subunit gamma-1 OS=Homo sapiens GN=COPG1 PE=1 SV=1	0.130041	0
COPI	COPG2	Q9UBF2	Coatomer subunit gamma-2 OS=Homo sapiens GN=COPG2 PE=1 SV=1	0.130041	0
COPI	COPZ1	F8VVA7|P61923	Coatomer subunit zeta-1 OS=Homo sapiens GN=COPZ1 PE=1 SV=1|Coatomer subunit zeta-1 OS=Homo sapiens GN=COPZ1 PE=1 SV=1	0.130041	0
COP9 signalosome	COPS2	P61201|P61201-2	COP9 signalosome complex subunit 2 OS=Homo sapiens GN=COPS2 PE=1 SV=1|Isoform 2 of COP9 signalosome complex subunit 2 OS=Homo sapiens GN=COPS2	0.197197	0.0115
COP9 signalosome	COPS3	Q9UNS2	COP9 signalosome complex subunit 3 OS=Homo sapiens GN=COPS3 PE=1 SV=3	0.197197	0.0115
COP9 signalosome	COPS4	D6RAX7|Q9BT78	COP9 constitutive photomorphogenic-like protein subunit 4 isoform 2 OS=Homo sapiens GN=COPS4 PE=1 SV=1|COP9 signalosome complex subunit 4 OS=Homo sapiens GN=COPS4 PE=1 SV=1	0.197197	0.0115
COP9 signalosome	COPS5	Q92905	COP9 signalosome complex subunit 5 OS=Homo sapiens GN=COPS5 PE=1 SV=4	0.197197	0.0115
COP9 signalosome	COPS6	E7EM64|Q7L5N1	COP9 signalosome complex subunit 6 OS=Homo sapiens GN=COPS6 PE=1 SV=1|COP9 signalosome complex subunit 6 OS=Homo sapiens GN=COPS6 PE=1 SV=1	0.197197	0.0115
COP9 signalosome	COPS7A	F5GYF7|F5H248|Q9UBW8	COP9 signalosome complex subunit 7a (Fragment) OS=Homo sapiens GN=COPS7A PE=1 SV=7|COP9 signalosome complex subunit 7a OS=Homo sapiens GN=COPS7A PE=1 SV=1|COP9 signalosome complex subunit 7a OS=Homo sapiens GN=COPS7A PE=1 SV=1	0.197197	0.0115
COP9 signalosome	GPS1	C9JFE4|Q13098|Q13098-5|Q13098-7	COP9 signalosome complex subunit 1 OS=Homo sapiens GN=GPS1 PE=1 SV=2|COP9 signalosome complex subunit 1 OS=Homo sapiens GN=GPS1 PE=1 SV=4|Isoform 4 of COP9 signalosome complex subunit 1 OS=Homo sapiens GN=GPS1|Isoform 2 of COP9 signalosome complex subunit 1 OS=Homo sapiens GN=GPS1	0.197197	0.0115
COMPASS complex	ASH2L	Q9UBL3|Q9UBL3-3	Set1/Ash2 histone methyltransferase complex subunit ASH2 OS=Homo sapiens GN=ASH2L PE=1 SV=1|Isoform 3 of Set1/Ash2 histone methyltransferase complex subunit ASH2 OS=Homo sapiens GN=ASH2L	0.326974	0.2737
COMPASS complex	CXXC1	K7EQ21|Q9P0U4|Q9P0U4-2	CXXC finger 1 (PHD domain), isoform CRA_c OS=Homo sapiens GN=CXXC1 PE=1 SV=1|CXXC-type zinc finger protein 1 OS=Homo sapiens GN=CXXC1 PE=1 SV=2|Isoform 2 of CXXC-type zinc finger protein 1 OS=Homo sapiens GN=CXXC1	0.326974	0.2737
COMPASS complex	DIDO1	Q9BTC0	Death-inducer obliterator 1 OS=Homo sapiens GN=DIDO1 PE=1 SV=5	0.326974	0.2737
COMPASS complex	FLNA	P21333|P21333-2	Filamin-A OS=Homo sapiens GN=FLNA PE=1 SV=4|Isoform 2 of Filamin-A OS=Homo sapiens GN=FLNA	0.326974	0.2737
COMPASS complex	RBBP5	Q15291|Q15291-2	Retinoblastoma-binding protein 5 OS=Homo sapiens GN=RBBP5 PE=1 SV=2|Isoform 2 of Retinoblastoma-binding protein 5 OS=Homo sapiens GN=RBBP5	0.326974	0.2737
COMPASS complex	SETD1A	O15047	Histone-lysine N-methyltransferase SETD1A OS=Homo sapiens GN=SETD1A PE=1 SV=3	0.326974	0.2737
COMPASS complex	WDR5	P61964	WD repeat-containing protein 5 OS=Homo sapiens GN=WDR5 PE=1 SV=1	0.326974	0.2737
COMPASS complex	WDR82	Q6UXN9	WD repeat-containing protein 82 OS=Homo sapiens GN=WDR82 PE=1 SV=1	0.326974	0.2737
CF IIAm complex (Cleavage factor IIAm complex)	CAPRIN1	Q14444|Q14444-2	Caprin-1 OS=Homo sapiens GN=CAPRIN1 PE=1 SV=2|Isoform 2 of Caprin-1 OS=Homo sapiens GN=CAPRIN1	0.323747	0.2023
CF IIAm complex (Cleavage factor IIAm complex)	CPSF3	Q9UKF6	Cleavage and polyadenylation specificity factor subunit 3 OS=Homo sapiens GN=CPSF3 PE=1 SV=1	0.323747	0.2023
CF IIAm complex (Cleavage factor IIAm complex)	CPSF6	F8WJN3|Q16630|Q16630-2|Q16630-3	Cleavage and polyadenylation-specificity factor subunit 6 OS=Homo sapiens GN=CPSF6 PE=1 SV=1|Cleavage and polyadenylation specificity factor subunit 6 OS=Homo sapiens GN=CPSF6 PE=1 SV=2|Isoform 2 of Cleavage and polyadenylation specificity factor subunit 6 OS=Homo sapiens GN=CPSF6|Isoform 3 of Cleavage and polyadenylation specificity factor subunit 6 OS=Homo sapiens GN=CPSF6	0.323747	0.2023
CF IIAm complex (Cleavage factor IIAm complex)	CPSF7	F5H669|Q8N684|Q8N684-2|Q8N684-3	Cleavage and polyadenylation-specificity factor subunit 7 (Fragment) OS=Homo sapiens GN=CPSF7 PE=1 SV=1|Cleavage and polyadenylation specificity factor subunit 7 OS=Homo sapiens GN=CPSF7 PE=1 SV=1|Isoform 2 of Cleavage and polyadenylation specificity factor subunit 7 OS=Homo sapiens GN=CPSF7|Isoform 3 of Cleavage and polyadenylation specificity factor subunit 7 OS=Homo sapiens GN=CPSF7	0.323747	0.2023
CF IIAm complex (Cleavage factor IIAm complex)	DHX16	O60231	Putative pre-mRNA-splicing factor ATP-dependent RNA helicase DHX16 OS=Homo sapiens GN=DHX16 PE=1 SV=2	0.323747	0.2023
CF IIAm complex (Cleavage factor IIAm complex)	ERCC3	P19447	TFIIH basal transcription factor complex helicase XPB subunit OS=Homo sapiens GN=ERCC3 PE=1 SV=1	0.323747	0.2023
CF IIAm complex (Cleavage factor IIAm complex)	MRE11A	P49959	Double-strand break repair protein MRE11A OS=Homo sapiens GN=MRE11A PE=1 SV=3	0.323747	0.2023
CF IIAm complex (Cleavage factor IIAm complex)	NUDT21	O43809	Cleavage and polyadenylation specificity factor subunit 5 OS=Homo sapiens GN=NUDT21 PE=1 SV=1	0.323747	0.2023
CF IIAm complex (Cleavage factor IIAm complex)	PTBP1	A6NLN1|P26599|P26599-2|P26599-3	Polypyrimidine tract binding protein 1, isoform CRA_b OS=Homo sapiens GN=PTBP1 PE=1 SV=4|Polypyrimidine tract-binding protein 1 OS=Homo sapiens GN=PTBP1 PE=1 SV=1|Isoform 2 of Polypyrimidine tract-binding protein 1 OS=Homo sapiens GN=PTBP1|Isoform 3 of Polypyrimidine tract-binding protein 1 OS=Homo sapiens GN=PTBP1	0.323747	0.2023
CF IIAm complex (Cleavage factor IIAm complex)	SFPQ	P23246	Splicing factor, proline- and glutamine-rich OS=Homo sapiens GN=SFPQ PE=1 SV=2	0.323747	0.2023
CF IIAm complex (Cleavage factor IIAm complex)	TJP1	A0A087X0K9|G3V1L9|G5E9E7|Q07157|Q07157-2	Tight junction protein ZO-1 OS=Homo sapiens GN=TJP1 PE=1 SV=1|Tight junction protein 1 (Zona occludens 1), isoform CRA_a OS=Homo sapiens GN=TJP1 PE=1 SV=1|Tight junction protein 1 (Zona occludens 1), isoform CRA_e OS=Homo sapiens GN=TJP1 PE=1 SV=1|Tight junction protein ZO-1 OS=Homo sapiens GN=TJP1 PE=1 SV=3|Isoform Short of Tight junction protein ZO-1 OS=Homo sapiens GN=TJP1	0.323747	0.2023
CF IIAm complex (Cleavage factor IIAm complex)	U2AF2	P26368|P26368-2	Splicing factor U2AF 65 kDa subunit OS=Homo sapiens GN=U2AF2 PE=1 SV=4|Isoform 2 of Splicing factor U2AF 65 kDa subunit OS=Homo sapiens GN=U2AF2	0.323747	0.2023
CD147-gamma-secretase complex (APH-1a	BSG	P35613|P35613-2	Basigin OS=Homo sapiens GN=BSG PE=1 SV=2|Isoform 2 of Basigin OS=Homo sapiens GN=BSG	0.529837	0.7735
CD147-gamma-secretase complex (APH-1a	NCSTN	Q92542|Q92542-2	Nicastrin OS=Homo sapiens GN=NCSTN PE=1 SV=2|Isoform 2 of Nicastrin OS=Homo sapiens GN=NCSTN	0.529837	0.7735
CCR4-NOT complex	CNOT1	A5YKK6|A5YKK6-2	CCR4-NOT transcription complex subunit 1 OS=Homo sapiens GN=CNOT1 PE=1 SV=2|Isoform 2 of CCR4-NOT transcription complex subunit 1 OS=Homo sapiens GN=CNOT1	0.376327	0.5194
CCR4-NOT complex	CNOT10	Q9H9A5|Q9H9A5-2|Q9H9A5-6	CCR4-NOT transcription complex subunit 10 OS=Homo sapiens GN=CNOT10 PE=1 SV=1|Isoform 2 of CCR4-NOT transcription complex subunit 10 OS=Homo sapiens GN=CNOT10|Isoform 6 of CCR4-NOT transcription complex subunit 10 OS=Homo sapiens GN=CNOT10	0.376327	0.5194
CCR4-NOT complex	CNOT3	O75175|O75175-2	CCR4-NOT transcription complex subunit 3 OS=Homo sapiens GN=CNOT3 PE=1 SV=1|Isoform 2 of CCR4-NOT transcription complex subunit 3 OS=Homo sapiens GN=CNOT3	0.376327	0.5194
CCR4-NOT complex	TNKS1BP1	Q9C0C2	182 kDa tankyrase-1-binding protein OS=Homo sapiens GN=TNKS1BP1 PE=1 SV=4	0.376327	0.5194
BRCC complex	BRCC3	P46736|P46736-2|P46736-3	Lys-63-specific deubiquitinase BRCC36 OS=Homo sapiens GN=BRCC3 PE=1 SV=2|Isoform 1 of Lys-63-specific deubiquitinase BRCC36 OS=Homo sapiens GN=BRCC3|Isoform 3 of Lys-63-specific deubiquitinase BRCC36 OS=Homo sapiens GN=BRCC3	0.289548	0.4124
BRCC complex	RAD51	Q06609-2|Q06609-4	Isoform 2 of DNA repair protein RAD51 homolog 1 OS=Homo sapiens GN=RAD51|Isoform 4 of DNA repair protein RAD51 homolog 1 OS=Homo sapiens GN=RAD51	0.289548	0.4124
BRCA1/BARD1	BACH1	O14867	Transcription regulator protein BACH1 OS=Homo sapiens GN=BACH1 PE=1 SV=2	0.381324	0.5336
BRCA1/BARD1	MLH1	H0Y818|P40692	DNA mismatch repair protein Mlh1 (Fragment) OS=Homo sapiens GN=MLH1 PE=1 SV=1|DNA mismatch repair protein Mlh1 OS=Homo sapiens GN=MLH1 PE=1 SV=1	0.381324	0.5336
BRCA1/BARD1	MSH6	P52701	DNA mismatch repair protein Msh6 OS=Homo sapiens GN=MSH6 PE=1 SV=2	0.381324	0.5336
BRCA1/BARD1	RAD50	Q92878|Q92878-2	DNA repair protein RAD50 OS=Homo sapiens GN=RAD50 PE=1 SV=1|Isoform 2 of DNA repair protein RAD50 OS=Homo sapiens GN=RAD50	0.381324	0.5336
BRCA1/BARD1	SMC1A	Q14683	Structural maintenance of chromosomes protein 1A OS=Homo sapiens GN=SMC1A PE=1 SV=2	0.381324	0.5336
BP-SMAD complex	ERCC3	P19447	TFIIH basal transcription factor complex helicase XPB subunit OS=Homo sapiens GN=ERCC3 PE=1 SV=1	0.325081	0.4119
BP-SMAD complex	PSMC3	P17980	26S protease regulatory subunit 6A OS=Homo sapiens GN=PSMC3 PE=1 SV=3	0.325081	0.4119
BP-SMAD complex	TGFBI	Q15582	Transforming growth factor-beta-induced protein ig-h3 OS=Homo sapiens GN=TGFBI PE=1 SV=1	0.325081	0.4119
BLM-CII	MLH1	H0Y818|P40692	DNA mismatch repair protein Mlh1 (Fragment) OS=Homo sapiens GN=MLH1 PE=1 SV=1|DNA mismatch repair protein Mlh1 OS=Homo sapiens GN=MLH1 PE=1 SV=1	0.337211	0.4999
BLM-CII	RPA1	P27694	Replication protein A 70 kDa DNA-binding subunit OS=Homo sapiens GN=RPA1 PE=1 SV=2	0.337211	0.4999
BCOR	HSPA4	P34932	Heat shock 70 kDa protein 4 OS=Homo sapiens GN=HSPA4 PE=1 SV=4	0.272237	0.2084
BCOR	RING1	Q06587	E3 ubiquitin-protein ligase RING1 OS=Homo sapiens GN=RING1 PE=1 SV=2	0.272237	0.2084
BCOR	RYBP	Q8N488	RING1 and YY1-binding protein OS=Homo sapiens GN=RYBP PE=1 SV=2	0.272237	0.2084
BCOR	SKP1	E5RJR5|P63208	S-phase kinase-associated protein 1 OS=Homo sapiens GN=SKP1 PE=1 SV=1|S-phase kinase-associated protein 1 OS=Homo sapiens GN=SKP1 PE=1 SV=2	0.272237	0.2084
BCDIN3-TAP	CCNA2	P20248	Cyclin-A2 OS=Homo sapiens GN=CCNA2 PE=1 SV=2	0.315735	0.3341
BCDIN3-TAP	CDK9	P50750|P50750-2	Cyclin-dependent kinase 9 OS=Homo sapiens GN=CDK9 PE=1 SV=3|Isoform 2 of Cyclin-dependent kinase 9 OS=Homo sapiens GN=CDK9	0.315735	0.3341
BCDIN3-TAP	HEXIM1	O94992	Protein HEXIM1 OS=Homo sapiens GN=HEXIM1 PE=1 SV=1	0.315735	0.3341
BCDIN3-TAP	SART3	Q15020|Q15020-4	Squamous cell carcinoma antigen recognized by T-cells 3 OS=Homo sapiens GN=SART3 PE=1 SV=1|Isoform 4 of Squamous cell carcinoma antigen recognized by T-cells 3 OS=Homo sapiens GN=SART3	0.315735	0.3341
BARD1-BRCA1-CSTF complex	CSTF1	Q05048	Cleavage stimulation factor subunit 1 OS=Homo sapiens GN=CSTF1 PE=1 SV=1	0.22988	0.1754
BARD1-BRCA1-CSTF complex	CSTF2	E7EWR4|P33240|P33240-2	Cleavage stimulation factor subunit 2 OS=Homo sapiens GN=CSTF2 PE=1 SV=1|Cleavage stimulation factor subunit 2 OS=Homo sapiens GN=CSTF2 PE=1 SV=1|Isoform 2 of Cleavage stimulation factor subunit 2 OS=Homo sapiens GN=CSTF2	0.22988	0.1754
BARD1-BRCA1-CSTF complex	CSTF3	Q12996	Cleavage stimulation factor subunit 3 OS=Homo sapiens GN=CSTF3 PE=1 SV=1	0.22988	0.1754
BAHD1	CBX3	Q13185	Chromobox protein homolog 3 OS=Homo sapiens GN=CBX3 PE=1 SV=4	0.18609	0.0441
BAHD1	HDAC1	Q13547	Histone deacetylase 1 OS=Homo sapiens GN=HDAC1 PE=1 SV=1	0.18609	0.0441
BAHD1	HDAC2	Q92769	Histone deacetylase 2 OS=Homo sapiens GN=HDAC2 PE=1 SV=2	0.18609	0.0441
BAHD1	TRIM28	Q13263	Transcription intermediary factor 1-beta OS=Homo sapiens GN=TRIM28 PE=1 SV=5	0.18609	0.0441
BAF complex	ACTL6A	O96019	Actin-like protein 6A OS=Homo sapiens GN=ACTL6A PE=1 SV=1	0.133491	0
BAF complex	ARID1A	O14497	AT-rich interactive domain-containing protein 1A OS=Homo sapiens GN=ARID1A PE=1 SV=3	0.133491	0
BAF complex	DPF2	J3KMZ8|Q92785	Zinc finger protein ubi-d4 OS=Homo sapiens GN=DPF2 PE=1 SV=1|Zinc finger protein ubi-d4 OS=Homo sapiens GN=DPF2 PE=1 SV=2	0.133491	0
BAF complex	PBRM1	E7EVG2|H0Y5B5|Q86U86|Q86U86-2|Q86U86-3|Q86U86-4|Q86U86-5|Q86U86-7|Q86U86-8|Q86U86-9	Protein polybromo-1 (Fragment) OS=Homo sapiens GN=PBRM1 PE=1 SV=7|Protein polybromo-1 (Fragment) OS=Homo sapiens GN=PBRM1 PE=1 SV=1|Protein polybromo-1 OS=Homo sapiens GN=PBRM1 PE=1 SV=1|Isoform 2 of Protein polybromo-1 OS=Homo sapiens GN=PBRM1|Isoform 3 of Protein polybromo-1 OS=Homo sapiens GN=PBRM1|Isoform 4 of Protein polybromo-1 OS=Homo sapiens GN=PBRM1|Isoform 5 of Protein polybromo-1 OS=Ho…	0.133491	0
BAF complex	SMARCA2	P51531|P51531-2	Probable global transcription activator SNF2L2 OS=Homo sapiens GN=SMARCA2 PE=1 SV=2|Isoform Short of Probable global transcription activator SNF2L2 OS=Homo sapiens GN=SMARCA2	0.133491	0
BAF complex	SMARCA4	A0A0A0MT49|P51532|P51532-2|P51532-3|P51532-4|P51532-5|Q9HBD4	Transcription activator BRG1 OS=Homo sapiens GN=SMARCA4 PE=1 SV=1|Transcription activator BRG1 OS=Homo sapiens GN=SMARCA4 PE=1 SV=2|Isoform 2 of Transcription activator BRG1 OS=Homo sapiens GN=SMARCA4|Isoform 3 of Transcription activator BRG1 OS=Homo sapiens GN=SMARCA4|Isoform 4 of Transcription activator BRG1 OS=Homo sapiens GN=SMARCA4|Isoform 5 of Transcription activator BRG1 OS=Homo sapiens GN…	0.133491	0
BAF complex	SMARCB1	A0A0G2JSE9|A0A0U1RQQ2|A0A0U1RRB8|C9JTA6|G5E975|Q12824|Q12824-2	SWI/SNF-related matrix-associated actin-dependent regulator of chromatin subfamily B member 1 (Fragment) OS=Homo sapiens GN=SMARCB1 PE=1 SV=1|SWI/SNF-related matrix-associated actin-dependent regulator of chromatin subfamily B member 1 (Fragment) OS=Homo sapiens GN=SMARCB1 PE=1 SV=1|SWI/SNF-related matrix-associated actin-dependent regulator of chromatin subfamily B member 1 (Fragment) OS=Homo sa…	0.133491	0
BAF complex	SMARCC1	Q92922	SWI/SNF complex subunit SMARCC1 OS=Homo sapiens GN=SMARCC1 PE=1 SV=3	0.133491	0
BAF complex	SMARCC2	F8VXC8|Q8TAQ2|Q8TAQ2-2|Q8TAQ2-3	SWI/SNF complex subunit SMARCC2 OS=Homo sapiens GN=SMARCC2 PE=1 SV=1|SWI/SNF complex subunit SMARCC2 OS=Homo sapiens GN=SMARCC2 PE=1 SV=1|Isoform 2 of SWI/SNF complex subunit SMARCC2 OS=Homo sapiens GN=SMARCC2|Isoform 3 of SWI/SNF complex subunit SMARCC2 OS=Homo sapiens GN=SMARCC2	0.133491	0
BAF complex	SMARCE1	B4DGM3|J3QKS7|Q969G3|Q969G3-2	SWI/SNF-related matrix-associated actin-dependent regulator of chromatin subfamily E member 1 OS=Homo sapiens GN=SMARCE1 PE=1 SV=1|SWI/SNF-related matrix-associated actin-dependent regulator of chromatin subfamily E member 1 (Fragment) OS=Homo sapiens GN=SMARCE1 PE=1 SV=1|SWI/SNF-related matrix-associated actin-dependent regulator of chromatin subfamily E member 1 OS=Homo sapiens GN=SMARCE1 PE=1 …	0.133491	0
B-WICH	BAZ1B	Q9UIG0|Q9UIG0-2	Tyrosine-protein kinase BAZ1B OS=Homo sapiens GN=BAZ1B PE=1 SV=2|Isoform 2 of Tyrosine-protein kinase BAZ1B OS=Homo sapiens GN=BAZ1B	0.22671	0.0704
B-WICH	DDX21	Q9NR30|Q9NR30-2	Nucleolar RNA helicase 2 OS=Homo sapiens GN=DDX21 PE=1 SV=5|Isoform 2 of Nucleolar RNA helicase 2 OS=Homo sapiens GN=DDX21	0.22671	0.0704
B-WICH	DEK	P35659	Protein DEK OS=Homo sapiens GN=DEK PE=1 SV=1	0.22671	0.0704
B-WICH	MYBBP1A	Q9BQG0|Q9BQG0-2	Myb-binding protein 1A OS=Homo sapiens GN=MYBBP1A PE=1 SV=2|Isoform 2 of Myb-binding protein 1A OS=Homo sapiens GN=MYBBP1A	0.22671	0.0704
B-WICH	SF3B1	O75533	Splicing factor 3B subunit 1 OS=Homo sapiens GN=SF3B1 PE=1 SV=3	0.22671	0.0704
Aurora B-INCENP protein kinase complex	AURKA	O14965	Aurora kinase A OS=Homo sapiens GN=AURKA PE=1 SV=2	0.608118	0.8437
Aurora B-INCENP protein kinase complex	MAGED1	Q9Y5V3|Q9Y5V3-2	Melanoma-associated antigen D1 OS=Homo sapiens GN=MAGED1 PE=1 SV=3|Isoform 2 of Melanoma-associated antigen D1 OS=Homo sapiens GN=MAGED1	0.608118	0.8437
Arp2/3 protein complex	ACTR2	P61160	Actin-related protein 2 OS=Homo sapiens GN=ACTR2 PE=1 SV=1	0.316178	0.2673
Arp2/3 protein complex	ACTR3	P61158	Actin-related protein 3 OS=Homo sapiens GN=ACTR3 PE=1 SV=3	0.316178	0.2673
Arp2/3 protein complex	ARPC1B	O15143	Actin-related protein 2/3 complex subunit 1B OS=Homo sapiens GN=ARPC1B PE=1 SV=3	0.316178	0.2673
Arp2/3 protein complex	ARPC2	O15144	Actin-related protein 2/3 complex subunit 2 OS=Homo sapiens GN=ARPC2 PE=1 SV=1	0.316178	0.2673
Arp2/3 protein complex	ARPC4	P59998	Actin-related protein 2/3 complex subunit 4 OS=Homo sapiens GN=ARPC4 PE=1 SV=3	0.316178	0.2673
Arp2/3 protein complex	ARPC5	O15511|O15511-2	Actin-related protein 2/3 complex subunit 5 OS=Homo sapiens GN=ARPC5 PE=1 SV=3|Isoform 2 of Actin-related protein 2/3 complex subunit 5 OS=Homo sapiens GN=ARPC5	0.316178	0.2673
Anaphase promoting complex (APC)	ANAPC1	Q9H1A4	Anaphase-promoting complex subunit 1 OS=Homo sapiens GN=ANAPC1 PE=1 SV=1	0.104847	0
Anaphase promoting complex (APC)	ANAPC2	Q9UJX6|Q9UJX6-2	Anaphase-promoting complex subunit 2 OS=Homo sapiens GN=ANAPC2 PE=1 SV=1|Isoform 2 of Anaphase-promoting complex subunit 2 OS=Homo sapiens GN=ANAPC2	0.104847	0
Anaphase promoting complex (APC)	ANAPC4	Q9UJX5|Q9UJX5-3	Anaphase-promoting complex subunit 4 OS=Homo sapiens GN=ANAPC4 PE=1 SV=2|Isoform 3 of Anaphase-promoting complex subunit 4 OS=Homo sapiens GN=ANAPC4	0.104847	0
Anaphase promoting complex (APC)	ANAPC7	Q9UJX3|Q9UJX3-2	Anaphase-promoting complex subunit 7 OS=Homo sapiens GN=ANAPC7 PE=1 SV=4|Isoform 2 of Anaphase-promoting complex subunit 7 OS=Homo sapiens GN=ANAPC7	0.104847	0
Anaphase promoting complex (APC)	CDC16	Q13042|Q13042-2|Q13042-3|Q13042-4|Q5T8C6	Cell division cycle protein 16 homolog OS=Homo sapiens GN=CDC16 PE=1 SV=2|Isoform 2 of Cell division cycle protein 16 homolog OS=Homo sapiens GN=CDC16|Isoform 3 of Cell division cycle protein 16 homolog OS=Homo sapiens GN=CDC16|Isoform 4 of Cell division cycle protein 16 homolog OS=Homo sapiens GN=CDC16|Cell division cycle protein 16 homolog OS=Homo sapiens GN=CDC16 PE=1 SV=1	0.104847	0
Anaphase promoting complex (APC)	CDC27	G5EA36|P30260|P30260-2	Cell division cycle 27, isoform CRA_c OS=Homo sapiens GN=CDC27 PE=1 SV=1|Cell division cycle protein 27 homolog OS=Homo sapiens GN=CDC27 PE=1 SV=2|Isoform 2 of Cell division cycle protein 27 homolog OS=Homo sapiens GN=CDC27	0.104847	0
ASF1-histone containing complex	CHAF1B	Q13112	Chromatin assembly factor 1 subunit B OS=Homo sapiens GN=CHAF1B PE=1 SV=1	0.369567	0.4989
ASF1-histone containing complex	CHEK2	O96017|O96017-9	Serine/threonine-protein kinase Chk2 OS=Homo sapiens GN=CHEK2 PE=1 SV=1|Isoform 9 of Serine/threonine-protein kinase Chk2 OS=Homo sapiens GN=CHEK2	0.369567	0.4989
ASF1-histone containing complex	NASP	P49321	Nuclear autoantigenic sperm protein OS=Homo sapiens GN=NASP PE=1 SV=2	0.369567	0.4989
ASF1-histone containing complex	ST13	P50502	Hsc70-interacting protein OS=Homo sapiens GN=ST13 PE=1 SV=2	0.369567	0.4989
ASCOM complex	KMT2D	O14686|O14686-3	Histone-lysine N-methyltransferase 2D OS=Homo sapiens GN=KMT2D PE=1 SV=2|Isoform 3 of Histone-lysine N-methyltransferase 2D OS=Homo sapiens GN=KMT2D	0.479392	0.7896
ASCOM complex	RBBP5	Q15291|Q15291-2	Retinoblastoma-binding protein 5 OS=Homo sapiens GN=RBBP5 PE=1 SV=2|Isoform 2 of Retinoblastoma-binding protein 5 OS=Homo sapiens GN=RBBP5	0.479392	0.7896
ASCOM complex	TUBA4A	P68366|P68366-2	Tubulin alpha-4A chain OS=Homo sapiens GN=TUBA4A PE=1 SV=1|Isoform 2 of Tubulin alpha-4A chain OS=Homo sapiens GN=TUBA4A	0.479392	0.7896
ASCOM complex	TUBB	P07437	Tubulin beta chain OS=Homo sapiens GN=TUBB PE=1 SV=2	0.479392	0.7896
AP-3 adaptor complex	AP3B1	O00203	AP-3 complex subunit beta-1 OS=Homo sapiens GN=AP3B1 PE=1 SV=3	0.0894641	0.0014
AP-3 adaptor complex	AP3D1	O14617|O14617-4|O14617-5	AP-3 complex subunit delta-1 OS=Homo sapiens GN=AP3D1 PE=1 SV=1|Isoform 4 of AP-3 complex subunit delta-1 OS=Homo sapiens GN=AP3D1|Isoform 5 of AP-3 complex subunit delta-1 OS=Homo sapiens GN=AP3D1	0.0894641	0.0014
AP-3 adaptor complex	AP3S1	Q92572	AP-3 complex subunit sigma-1 OS=Homo sapiens GN=AP3S1 PE=1 SV=1	0.0894641	0.0014
AP-1 adaptor complex	AP1B1	Q10567-3	Isoform C of AP-1 complex subunit beta-1 OS=Homo sapiens GN=AP1B1	0.242477	0.0513
AP-1 adaptor complex	AP1G1	O43747|O43747-2	AP-1 complex subunit gamma-1 OS=Homo sapiens GN=AP1G1 PE=1 SV=5|Isoform 2 of AP-1 complex subunit gamma-1 OS=Homo sapiens GN=AP1G1	0.242477	0.0513
AP-1 adaptor complex	AP1G2	O75843	AP-1 complex subunit gamma-like 2 OS=Homo sapiens GN=AP1G2 PE=1 SV=1	0.242477	0.0513
AP-1 adaptor complex	AP1M1	K7EJL1|Q9BXS5|Q9BXS5-2	AP-1 complex subunit mu-1 OS=Homo sapiens GN=AP1M1 PE=1 SV=1|AP-1 complex subunit mu-1 OS=Homo sapiens GN=AP1M1 PE=1 SV=3|Isoform 2 of AP-1 complex subunit mu-1 OS=Homo sapiens GN=AP1M1	0.242477	0.0513
AP-1 adaptor complex	AP1S1	P61966	AP-1 complex subunit sigma-1A OS=Homo sapiens GN=AP1S1 PE=1 SV=1	0.242477	0.0513
AP-1 adaptor complex	AP2B1	P63010|P63010-2	AP-2 complex subunit beta OS=Homo sapiens GN=AP2B1 PE=1 SV=1|Isoform 2 of AP-2 complex subunit beta OS=Homo sapiens GN=AP2B1	0.242477	0.0513
AP-1 adaptor complex	AP2M1	A0A087WY71|E9PFW3|Q96CW1|Q96CW1-2	AP-2 complex subunit mu OS=Homo sapiens GN=AP2M1 PE=1 SV=1|AP-2 complex subunit mu OS=Homo sapiens GN=AP2M1 PE=1 SV=1|AP-2 complex subunit mu OS=Homo sapiens GN=AP2M1 PE=1 SV=2|Isoform 2 of AP-2 complex subunit mu OS=Homo sapiens GN=AP2M1	0.242477	0.0513
AF4.com	CCNT2	O60583	Cyclin-T2 OS=Homo sapiens GN=CCNT2 PE=1 SV=2	0.287375	0.1212
AF4.com	CDK9	P50750|P50750-2	Cyclin-dependent kinase 9 OS=Homo sapiens GN=CDK9 PE=1 SV=3|Isoform 2 of Cyclin-dependent kinase 9 OS=Homo sapiens GN=CDK9	0.287375	0.1212
AF4.com	HEXIM2	Q96MH2	Protein HEXIM2 OS=Homo sapiens GN=HEXIM2 PE=1 SV=1	0.287375	0.1212
AF4.com	MED17	Q9NVC6	Mediator of RNA polymerase II transcription subunit 17 OS=Homo sapiens GN=MED17 PE=1 SV=2	0.287375	0.1212
AF4.com	MED24	A0A0B4J1W0|B4DDR8|F5GY88|F5H5K2|O75448|O75448-2	Mediator of RNA polymerase II transcription subunit 24 OS=Homo sapiens GN=MED24 PE=1 SV=1|Mediator of RNA polymerase II transcription subunit 24 OS=Homo sapiens GN=MED24 PE=1 SV=1|Mediator of RNA polymerase II transcription subunit 24 OS=Homo sapiens GN=MED24 PE=1 SV=2|Mediator of RNA polymerase II transcription subunit 24 (Fragment) OS=Homo sapiens GN=MED24 PE=1 SV=2|Mediator of RNA polymerase I…	0.287375	0.1212
AF4.com	MED4	Q9NPJ6	Mediator of RNA polymerase II transcription subunit 4 OS=Homo sapiens GN=MED4 PE=1 SV=1	0.287375	0.1212
AF4.com	MLLT1	Q03111	Protein ENL OS=Homo sapiens GN=MLLT1 PE=1 SV=2	0.287375	0.1212
AF4.com	TCEA1	P23193	Transcription elongation factor A protein 1 OS=Homo sapiens GN=TCEA1 PE=1 SV=2	0.287375	0.1212
AF4.com	USP7	Q93009|Q93009-3	Ubiquitin carboxyl-terminal hydrolase 7 OS=Homo sapiens GN=USP7 PE=1 SV=2|Isoform 3 of Ubiquitin carboxyl-terminal hydrolase 7 OS=Homo sapiens GN=USP7	0.287375	0.1212
60S APC containing complex	IQGAP1	P46940	Ras GTPase-activating-like protein IQGAP1 OS=Homo sapiens GN=IQGAP1 PE=1 SV=1	0.25838	0.1759
60S APC containing complex	TUBA1C	F5H5D3|Q9BQE3	Tubulin alpha-1C chain OS=Homo sapiens GN=TUBA1C PE=1 SV=1|Tubulin alpha-1C chain OS=Homo sapiens GN=TUBA1C PE=1 SV=1	0.25838	0.1759
60S APC containing complex	TUBA4A	P68366|P68366-2	Tubulin alpha-4A chain OS=Homo sapiens GN=TUBA4A PE=1 SV=1|Isoform 2 of Tubulin alpha-4A chain OS=Homo sapiens GN=TUBA4A	0.25838	0.1759
60S APC containing complex	TUBG1	P23258	Tubulin gamma-1 chain OS=Homo sapiens GN=TUBG1 PE=1 SV=2	0.25838	0.1759
53BP1-containing complex	RPA1	P27694	Replication protein A 70 kDa DNA-binding subunit OS=Homo sapiens GN=RPA1 PE=1 SV=2	0.245202	0.1453
53BP1-containing complex	TP53BP1	Q12888|Q12888-2|Q12888-3	Tumor suppressor p53-binding protein 1 OS=Homo sapiens GN=TP53BP1 PE=1 SV=2|Isoform 2 of Tumor suppressor p53-binding protein 1 OS=Homo sapiens GN=TP53BP1|Isoform 3 of Tumor suppressor p53-binding protein 1 OS=Homo sapiens GN=TP53BP1	0.245202	0.1453
53BP1-containing complex	XRCC5	P13010	X-ray repair cross-complementing protein 5 OS=Homo sapiens GN=XRCC5 PE=1 SV=3	0.245202	0.1453
53BP1-containing complex	XRCC6	P12956	X-ray repair cross-complementing protein 6 OS=Homo sapiens GN=XRCC6 PE=1 SV=2	0.245202	0.1453
2A-DUB	HNRNPH1	D6RAM1|E9PCY7|G8JLB6|P31943	Heterogeneous nuclear ribonucleoprotein H (Fragment) OS=Homo sapiens GN=HNRNPH1 PE=1 SV=1|Heterogeneous nuclear ribonucleoprotein H OS=Homo sapiens GN=HNRNPH1 PE=1 SV=1|Heterogeneous nuclear ribonucleoprotein H OS=Homo sapiens GN=HNRNPH1 PE=1 SV=1|Heterogeneous nuclear ribonucleoprotein H OS=Homo sapiens GN=HNRNPH1 PE=1 SV=4	0.502861	0.834
2A-DUB	KIF11	P52732	Kinesin-like protein KIF11 OS=Homo sapiens GN=KIF11 PE=1 SV=2	0.502861	0.834
2A-DUB	RBM10	A0A0A0MR66|P98175|P98175-2|P98175-3|P98175-4	RNA binding motif protein 10, isoform CRA_d OS=Homo sapiens GN=RBM10 PE=1 SV=1|RNA-binding protein 10 OS=Homo sapiens GN=RBM10 PE=1 SV=3|Isoform 2 of RNA-binding protein 10 OS=Homo sapiens GN=RBM10|Isoform 3 of RNA-binding protein 10 OS=Homo sapiens GN=RBM10|Isoform 4 of RNA-binding protein 10 OS=Homo sapiens GN=RBM10	0.502861	0.834
2A-DUB	TUBB	P07437	Tubulin beta chain OS=Homo sapiens GN=TUBB PE=1 SV=2	0.502861	0.834
26S Proteasome	PAAF1	F5H0C4|Q9BRP4|Q9BRP4-2	Proteasomal ATPase-associated factor 1 OS=Homo sapiens GN=PAAF1 PE=1 SV=1|Proteasomal ATPase-associated factor 1 OS=Homo sapiens GN=PAAF1 PE=1 SV=2|Isoform 2 of Proteasomal ATPase-associated factor 1 OS=Homo sapiens GN=PAAF1	0.389188	0.5813
26S Proteasome	PSMA1	P25786|P25786-2	Proteasome subunit alpha type-1 OS=Homo sapiens GN=PSMA1 PE=1 SV=1|Isoform Long of Proteasome subunit alpha type-1 OS=Homo sapiens GN=PSMA1	0.389188	0.5813
26S Proteasome	PSMA2	A0A024RA52|P25787	Proteasome subunit alpha type OS=Homo sapiens GN=PSMA2 PE=1 SV=1|Proteasome subunit alpha type-2 OS=Homo sapiens GN=PSMA2 PE=1 SV=2	0.389188	0.5813
26S Proteasome	PSMA3	P25788|P25788-2	Proteasome subunit alpha type-3 OS=Homo sapiens GN=PSMA3 PE=1 SV=2|Isoform 2 of Proteasome subunit alpha type-3 OS=Homo sapiens GN=PSMA3	0.389188	0.5813
26S Proteasome	PSMA4	P25789	Proteasome subunit alpha type-4 OS=Homo sapiens GN=PSMA4 PE=1 SV=1	0.389188	0.5813
26S Proteasome	PSMA5	P28066	Proteasome subunit alpha type-5 OS=Homo sapiens GN=PSMA5 PE=1 SV=3	0.389188	0.5813
26S Proteasome	PSMA6	G3V5Z7|P60900	Proteasome subunit alpha type OS=Homo sapiens GN=PSMA6 PE=1 SV=1|Proteasome subunit alpha type-6 OS=Homo sapiens GN=PSMA6 PE=1 SV=1	0.389188	0.5813
26S Proteasome	PSMA7	O14818	Proteasome subunit alpha type-7 OS=Homo sapiens GN=PSMA7 PE=1 SV=1	0.389188	0.5813
26S Proteasome	PSMB1	P20618	Proteasome subunit beta type-1 OS=Homo sapiens GN=PSMB1 PE=1 SV=2	0.389188	0.5813
26S Proteasome	PSMB2	P49721	Proteasome subunit beta type-2 OS=Homo sapiens GN=PSMB2 PE=1 SV=1	0.389188	0.5813
26S Proteasome	PSMB3	P49720	Proteasome subunit beta type-3 OS=Homo sapiens GN=PSMB3 PE=1 SV=2	0.389188	0.5813
26S Proteasome	PSMB4	P28070	Proteasome subunit beta type-4 OS=Homo sapiens GN=PSMB4 PE=1 SV=4	0.389188	0.5813
26S Proteasome	PSMB5	P28074	Proteasome subunit beta type-5 OS=Homo sapiens GN=PSMB5 PE=1 SV=3	0.389188	0.5813
26S Proteasome	PSMB6	P28072	Proteasome subunit beta type-6 OS=Homo sapiens GN=PSMB6 PE=1 SV=4	0.389188	0.5813
26S Proteasome	PSMB7	Q99436	Proteasome subunit beta type-7 OS=Homo sapiens GN=PSMB7 PE=1 SV=1	0.389188	0.5813
26S Proteasome	PSMC1	P62191	26S protease regulatory subunit 4 OS=Homo sapiens GN=PSMC1 PE=1 SV=1	0.389188	0.5813
26S Proteasome	PSMC2	P35998	26S protease regulatory subunit 7 OS=Homo sapiens GN=PSMC2 PE=1 SV=3	0.389188	0.5813
26S Proteasome	PSMC3	P17980	26S protease regulatory subunit 6A OS=Homo sapiens GN=PSMC3 PE=1 SV=3	0.389188	0.5813
26S Proteasome	PSMC4	P43686	26S protease regulatory subunit 6B OS=Homo sapiens GN=PSMC4 PE=1 SV=2	0.389188	0.5813
26S Proteasome	PSMC5	P62195	26S protease regulatory subunit 8 OS=Homo sapiens GN=PSMC5 PE=1 SV=1	0.389188	0.5813
26S Proteasome	PSMC6	A0A087X2I1|P62333	26S protease regulatory subunit 10B OS=Homo sapiens GN=PSMC6 PE=1 SV=1|26S protease regulatory subunit 10B OS=Homo sapiens GN=PSMC6 PE=1 SV=1	0.389188	0.5813
26S Proteasome	PSMD1	Q99460	26S proteasome non-ATPase regulatory subunit 1 OS=Homo sapiens GN=PSMD1 PE=1 SV=2	0.389188	0.5813
26S Proteasome	PSMD10	B1AJY7|O75832|O75832-2	26S proteasome non-ATPase regulatory subunit 10 OS=Homo sapiens GN=PSMD10 PE=1 SV=1|26S proteasome non-ATPase regulatory subunit 10 OS=Homo sapiens GN=PSMD10 PE=1 SV=1|Isoform 2 of 26S proteasome non-ATPase regulatory subunit 10 OS=Homo sapiens GN=PSMD10	0.389188	0.5813
26S Proteasome	PSMD11	O00231|O00231-2	26S proteasome non-ATPase regulatory subunit 11 OS=Homo sapiens GN=PSMD11 PE=1 SV=3|Isoform 2 of 26S proteasome non-ATPase regulatory subunit 11 OS=Homo sapiens GN=PSMD11	0.389188	0.5813
26S Proteasome	PSMD12	O00232	26S proteasome non-ATPase regulatory subunit 12 OS=Homo sapiens GN=PSMD12 PE=1 SV=3	0.389188	0.5813
26S Proteasome	PSMD13	Q9UNM6	26S proteasome non-ATPase regulatory subunit 13 OS=Homo sapiens GN=PSMD13 PE=1 SV=2	0.389188	0.5813
26S Proteasome	PSMD14	O00487	26S proteasome non-ATPase regulatory subunit 14 OS=Homo sapiens GN=PSMD14 PE=1 SV=1	0.389188	0.5813
26S Proteasome	PSMD2	Q13200	26S proteasome non-ATPase regulatory subunit 2 OS=Homo sapiens GN=PSMD2 PE=1 SV=3	0.389188	0.5813
26S Proteasome	PSMD3	O43242	26S proteasome non-ATPase regulatory subunit 3 OS=Homo sapiens GN=PSMD3 PE=1 SV=2	0.389188	0.5813
26S Proteasome	PSMD4	P55036|Q5VWC4	26S proteasome non-ATPase regulatory subunit 4 OS=Homo sapiens GN=PSMD4 PE=1 SV=1|26S proteasome non-ATPase regulatory subunit 4 OS=Homo sapiens GN=PSMD4 PE=1 SV=1	0.389188	0.5813
26S Proteasome	PSMD5	F2Z3J2|Q16401|Q16401-2	26S proteasome non-ATPase regulatory subunit 5 OS=Homo sapiens GN=PSMD5 PE=1 SV=1|26S proteasome non-ATPase regulatory subunit 5 OS=Homo sapiens GN=PSMD5 PE=1 SV=3|Isoform 2 of 26S proteasome non-ATPase regulatory subunit 5 OS=Homo sapiens GN=PSMD5	0.389188	0.5813
26S Proteasome	PSMD6	Q15008	26S proteasome non-ATPase regulatory subunit 6 OS=Homo sapiens GN=PSMD6 PE=1 SV=1	0.389188	0.5813
26S Proteasome	PSMD7	P51665	26S proteasome non-ATPase regulatory subunit 7 OS=Homo sapiens GN=PSMD7 PE=1 SV=2	0.389188	0.5813
26S Proteasome	PSMD8	P48556|R4GMR5	26S proteasome non-ATPase regulatory subunit 8 OS=Homo sapiens GN=PSMD8 PE=1 SV=2|26S proteasome non-ATPase regulatory subunit 8 OS=Homo sapiens GN=PSMD8 PE=1 SV=1	0.389188	0.5813
