# Supplementary material for: Thermal proteome profiling in bacteria: probing protein state in vivo
Source: Mol Syst Biol. 2018 Jul 24;14(7):e8242. doi: 10.15252/msb.20188242 (PMC6056769; doi:10.15252/msb.20188242)
Supplement: Supplementary file 8 — Dataset EV7 [file MSB-14-e8242-s008.xlsx]

## Sheet: Info
Dataset EV7 Impact of ΔtolC on protein thermal stability and abundance
Results
Column	Description
protein_ID	Protein name
Uniprot_id	Uniprot ID
description	Protein name
location	Protein location based on STEPdb (http://www.stepdb.eu/)
abundance.score	Abundance score
stability.score	Stability score
abundance.hit.class	Abundance hit class
stability.hit.class	Stability hit class
fdr.global.abundance.score	Global FDR for abundance score
fdr.global.stability.score	Global FDR for stability score
fdr.local.abundance.score	Local FDR for abundance score
fdr.local.stability.score	Local FDR for stability score
GO_enrichment
increased_abundan	GO enrichment of the proteins with increased abundance in the ΔtolC compared to WT
decreased_abundan	GO enrichment of the proteins with decreased abundance in the ΔtolC compared to WT
stabilized	GO enrichment of the stabilized proteins in the ΔtolC compared to WT
destabilized	GO enrichment of the destabilized proteins in the ΔtolC compared to WT
Column	Description
GO.id	GO ID
GO.term	GO term
GO.tree	GO type (C: cellular component; F: molecular function; P: biological process)
p.value.BH	p-value of enrichment after Benjamin-Hochberg correction
fold.enrichment	Fold-enrichment of hit genes in the in the GO ID compared to background (calculated as: (number.of.hit.genes.in.GOid/(number.of.genes.in.GOid/number.of.background.genes))
number.of.hit.genes.in.GOid	Number of hit genes in the GO ID
fraction.of.hit.genes.in.GOid	Fraction of hit genes in the GO ID compared to total number of hit genes
number.of.hits.genes	Total number of hit genes (genes that were used for enrichment)
number.of.genes.in.GOid	Number of genes in the GO ID
number.of.background.genes	Number of genes in the background
hit.genes	Hit genes in the GO ID

## Sheet: Results
protein_ID	Uniprot_id	description	location	abundance.score	stability.score	abundance.hit.class	stability.hit.class	fdr.global.abundance.score	fdr.global.stability.score	fdr.local.abundance.score	fdr.local.stability.score
AAS	P31119	Bifunctional protein Aas [Includes: 2-acylglycerophosphoethanolamine acyltransferase (EC 2.3.1.40) (2-acyl-GPE acyltransferase) (Acyl-[acyl-carrier-protein]--phospholipid O-acyltransferase); Acyl-[acyl-carrier-protein] synthetase (EC 6.2.1.20) (Acyl-ACP synthetase) (Long-chain-fatty-acid--[acyl-carrier-protein] ligase)]	Inner_membrane	-0.881533	-1.36114	no hit	no hit	7.14324e-06	9.42832e-05	0.0428047	0.0640064
ACCA	P0ABD5	Acetyl-coenzyme A carboxylase carboxyl transferase subunit alpha (ACCase subunit alpha) (Acetyl-CoA carboxylase carboxyltransferase subunit alpha) (EC 6.4.1.2)	Cytosol	-0.374599	1.88719	no hit	no hit	0.0772399	3.28793e-08	0.275251	0.207699
ACCB	P0ABD8	Biotin carboxyl carrier protein of acetyl-CoA carboxylase (BCCP)	Cytosol	1.02774	-0.159838	no hit	no hit	1.43982e-07	0.576385	0.164719	0.935028
ACCC	P24182	Biotin carboxylase (EC 6.3.4.14) (Acetyl-CoA carboxylase subunit A) (ACC) (EC 6.4.1.2)	Cytosol	0.045839	2.37835	no hit	no hit	0.577629	2.10355e-12	0.957571	0.294294
ACCD	P0A9Q5	Acetyl-coenzyme A carboxylase carboxyl transferase subunit beta (ACCase subunit beta) (Acetyl-CoA carboxylase carboxyltransferase subunit beta) (EC 6.4.1.2)	Cytosol	-0.584618	2.3265	no hit	no hit	0.00366865	6.38791e-12	0.104657	0.0885512
ACEA	P0A9G6	Isocitrate lyase (ICL) (EC 4.1.3.1) (Isocitrase) (Isocitratase)	Cytosol	1.27443	-4.80049	no hit	no hit	5.51466e-11	9.85595e-16	0.151642	0.00188495
ACEB	P08997	Malate synthase A (MSA) (EC 2.3.3.9)	Cytosol	-0.403875	-1.03968	no hit	no hit	0.0546754	0.0035694	0.146168	0.215356
ACEE	P0AFG8	Pyruvate dehydrogenase E1 component (PDH E1 component) (EC 1.2.4.1)	Cytosol	3.15978	-1.4606	no hit	no hit	5.93957e-16	2.52363e-05	0.0981198	0.629633
ACEF	P06959	Dihydrolipoyllysine-residue acetyltransferase component of pyruvate dehydrogenase complex (EC 2.3.1.12) (Dihydrolipoamide acetyltransferase component of pyruvate dehydrogenase complex) (E2)	Cytosol	1.32644	0.175133	no hit	no hit	8.49887e-12	0.563347	0.296462	0.967949
ACKA	P0A6A3	Acetate kinase (EC 2.7.2.1) (Acetokinase)	Cytosol	-0.279105	2.02286	no hit	no hit	0.194977	2.85841e-09	0.644393	0.409178
ACNA	P25516	Aconitate hydratase A (ACN) (Aconitase) (EC 4.2.1.3) (Iron-responsive protein-like) (IRP-like) (RNA-binding protein) (Stationary phase enzyme)	Cytosol	1.43756	-4.33943	no hit	no hit	1.23393e-13	9.85595e-16	0.0652694	4.3089e-05
ACNB	P36683	Aconitate hydratase B (ACN) (Aconitase) (EC 4.2.1.3) ((2R,3S)-2-methylisocitrate dehydratase) ((2S,3R)-3-hydroxybutane-1,2,3-tricarboxylate dehydratase) (2-methyl-cis-aconitate hydratase) (EC 4.2.1.99) (Iron-responsive protein-like) (IRP-like) (RNA-binding protein)	Cytosol	-4.29414	5.97615	no hit	no hit	5.93957e-16	9.85595e-16	0.0129736	0.00522624
ACPP	P0A6A8	Acyl carrier protein (ACP) (Cytosolic-activating factor) (CAF) (Fatty acid synthase acyl carrier protein)	Cytosol	4.16311	-0.362927	no hit	no hit	5.93957e-16	0.370051	0.00324508	0.845239
ACPS	P24224	Holo-[acyl-carrier-protein] synthase (Holo-ACP synthase) (EC 2.7.8.7) (4'-phosphopantetheinyl transferase AcpS)	Cytosol	-0.393573	0.483707	no hit	no hit	0.0619395	0.235834	0.822902	0.910187
ACRA	P0AE06	Multidrug efflux pump subunit AcrA (AcrAB-TolC multidrug efflux pump subunit AcrA) (Acridine resistance protein A)	Inner_membrane	12.4514	-47.8118	increased abundance	destabilized	5.93957e-16	9.85595e-16	0.0111841	1.01416e-13
ACRB	P31224	Multidrug efflux pump subunit AcrB (AcrAB-TolC multidrug efflux pump subunit AcrB) (Acridine resistance protein B)	Inner_membrane	10.7856	-28.0255	increased abundance	destabilized	5.93957e-16	9.85595e-16	0.00483575	7.73804e-14
ACRD	P24177	Probable aminoglycoside efflux pump (Acriflavine resistance protein D)	Inner_membrane	7.96908	4.53694	no hit	no hit	5.93957e-16	9.85595e-16	0.333172	0.466363
ACS	P27550	Acetyl-coenzyme A synthetase (AcCoA synthetase) (Acs) (EC 6.2.1.1) (Acetate--CoA ligase) (Acyl-activating enzyme)	Cytosol	1.47983	-1.3225	no hit	no hit	2.21761e-14	0.00015348	0.0592955	0.0411313
ACUI	P26646	Probable acrylyl-CoA reductase AcuI (EC 1.3.1.84) (Acryloyl-coenzyme A reductase AcuI)	Cytosol	-3.30304	-0.490362	no hit	no hit	5.93957e-16	0.228926	0.0365873	0.732964
ADD	P22333	Adenosine deaminase (EC 3.5.4.4) (Adenosine aminohydrolase)	Cytosol	-1.50744	2.88657	no hit	no hit	6.94986e-15	9.85595e-16	0.246157	0.359654
ADE	P31441	Adenine deaminase (Adenase) (Adenine aminase) (EC 3.5.4.2)	Cytosol	-0.65152	1.07099	no hit	no hit	0.00107533	0.00261494	0.0383294	0.194533
ADEP	P31466	Adenine permease AdeP	Inner_membrane	2.96359	-1.98155	no hit	no hit	5.93957e-16	6.12678e-09	0.237589	0.647621
ADHE	P0A9Q7	Aldehyde-alcohol dehydrogenase [Includes: Alcohol dehydrogenase (ADH) (EC 1.1.1.1); Acetaldehyde dehydrogenase [acetylating] (ACDH) (EC 1.2.1.10); Pyruvate-formate-lyase deactivase (PFL deactivase)]	Cytosol	-3.64086	-3.8234	no hit	no hit	5.93957e-16	9.85595e-16	0.0709508	0.215885
ADHP	P39451	Alcohol dehydrogenase, propanol-preferring (EC 1.1.1.1)	Cytosol	2.11354	-0.853634	no hit	no hit	5.93957e-16	0.0204515	0.0547408	0.487447
ADK	P69441	Adenylate kinase (AK) (EC 2.7.4.3) (ATP-AMP transphosphorylase) (ATP:AMP phosphotransferase) (Adenylate monophosphate kinase)	Cytosol	-0.6436	5.18709	no hit	no hit	0.00125113	9.85595e-16	0.0960137	0.000972182
AES	P23872	Acetyl esterase (EC 3.1.1.-) (EcE)	Cytosol	-1.77948	-0.366024	no hit	no hit	5.93957e-16	0.366533	0.000311837	0.435521
AGAR	P0ACK2	Putative aga operon transcriptional repressor	Cytosol	0.0105811	-1.88738	no hit	no hit	0.617366	3.27725e-08	0.977611	0.00424602
AGP	P19926	Glucose-1-phosphatase (G1Pase) (EC 3.1.3.10)	Periplasm	-0.446316	6.87557	no hit	no hit	0.0315723	9.85595e-16	0.517377	0.0160303
AHPC	P0AE08	Alkyl hydroperoxide reductase C (EC 1.11.1.15) (Alkyl hydroperoxide reductase protein C22) (Peroxiredoxin) (SCRP-23) (Sulfate starvation-induced protein 8) (SSI8) (Thioredoxin peroxidase)	Cytosol	1.55824	-0.333285	no hit	no hit	5.93957e-16	0.403505	0.130641	0.860041
AHPF	P35340	Alkyl hydroperoxide reductase subunit F (EC 1.8.1.-) (Alkyl hydroperoxide reductase F52A protein)	Cytosol	-0.207886	-2.88123	no hit	no hit	0.317724	9.85595e-16	0.605022	0.00932682
AHR	P27250	Aldehyde reductase Ahr (EC 1.1.1.2) (Zinc-dependent alcohol dehydrogenase Ahr)	Cytosol	-0.0467785	-2.37242	no hit	no hit	0.576477	2.38775e-12	0.979084	0.374601
AIDB	P33224	Putative acyl-CoA dehydrogenase AidB (EC 1.3.99.-)	Cytosol	0.899686	-0.503988	no hit	no hit	4.54302e-06	0.215048	0.287398	0.833765
ALAA	P0A959	Glutamate-pyruvate aminotransferase AlaA (EC 2.6.1.2)	Cytosol	0.728588	2.82385	no hit	no hit	0.000230368	9.85595e-16	0.185287	0.0107519
ALAC	P77434	Glutamate-pyruvate aminotransferase AlaC (EC 2.6.1.2)	Cytosol	-2.64744	6.11358	no hit	no hit	5.93957e-16	9.85595e-16	0.0876909	0.0267409
ALAS	P00957	Alanine--tRNA ligase (EC 6.1.1.7) (Alanyl-tRNA synthetase) (AlaRS)	Cytosol	-0.478873	-1.12159	no hit	no hit	0.0199685	0.00155459	0.0692462	0.018479
ALDA	P25553	Lactaldehyde dehydrogenase (EC 1.2.1.22) (Aldehyde dehydrogenase A) (Glycolaldehyde dehydrogenase) (EC 1.2.1.21)	Cytosol	-2.9454	4.26648	no hit	no hit	5.93957e-16	9.85595e-16	0.0082695	0.00175339
ALDB	P37685	Aldehyde dehydrogenase B (EC 1.2.1.-)	Cytosol	-0.137765	1.23019	no hit	no hit	0.442522	0.000466407	0.726397	0.497743
ALLE	P75713	(S)-ureidoglycine aminohydrolase (UGHY) (UGlyAH) (EC 3.5.3.26)	Cytosol	0.228554	-3.69536	no hit	no hit	0.280479	9.85595e-16	0.89816	0.181711
ALLR	P0ACN4	HTH-type transcriptional repressor AllR (Negative regulator of allantoin and glyoxylate utilization operons)	Cytosol	-0.665539	-0.882404	no hit	no hit	0.00081918	0.0158929	0.0217446	0.230205
ALR	P0A6B4	Alanine racemase, biosynthetic (EC 5.1.1.1)	Cytosol	-1.26196	0.34595	no hit	no hit	8.54353e-11	0.389271	0.0292548	0.386861
ALSB	P39265	D-allose-binding periplasmic protein (ALBP)	Periplasm	-0.396399	1.2835	no hit	no hit	0.0598764	0.000248099	0.140164	0.225076
AMIA	P36548	N-acetylmuramoyl-L-alanine amidase AmiA (EC 3.5.1.28)	Periplasm	0.149253	0.0550108	no hit	no hit	0.422859	0.652768	0.721514	0.965413
AMIB	P26365	N-acetylmuramoyl-L-alanine amidase AmiB (EC 3.5.1.28)	Periplasm	0.651961	-0.659404	no hit	no hit	0.00106625	0.0898156	0.519419	0.636347
AMIC	P63883	N-acetylmuramoyl-L-alanine amidase AmiC (EC 3.5.1.28)	Periplasm	3.59557	-0.296956	no hit	no hit	5.93957e-16	0.443553	0.0261837	0.82428
AMN	P0AE12	AMP nucleosidase (EC 3.2.2.4)	Cytosol	1.6076	-3.33197	no hit	no hit	5.93957e-16	9.85595e-16	0.347372	0.165577
AMPC	P00811	Beta-lactamase (EC 3.5.2.6) (Cephalosporinase)	Periplasm	-0.267792	0.244513	no hit	no hit	0.213094	0.498333	0.421583	0.831941
AMYA	P26612	Cytoplasmic alpha-amylase (EC 3.2.1.1) (1,4-alpha-D-glucan glucanohydrolase)	Cytosol	2.12003	-1.69081	no hit	no hit	5.93957e-16	8.49641e-07	0.0520189	0.022428
ANSA	P0A962	L-asparaginase 1 (EC 3.5.1.1) (L-asparaginase I) (L-ASNase I) (L-asparagine amidohydrolase I)	Cytosol	-0.0125543	0.883606	no hit	no hit	0.615319	0.0157236	0.929749	0.197519
ANSB	P00805	L-asparaginase 2 (EC 3.5.1.1) (L-asparaginase II) (L-ASNase II) (L-asparagine amidohydrolase II) (Colaspase)	Periplasm	2.64018	4.15921	no hit	no hit	5.93957e-16	9.85595e-16	0.0652694	0.115428
APAH	P05637	Bis(5'-nucleosyl)-tetraphosphatase [symmetrical] (EC 3.6.1.41) (Ap4A hydrolase) (Diadenosine 5',5'''-P1,P4-tetraphosphate pyrophosphohydrolase) (Diadenosine tetraphosphatase)	Cytosol	-1.80138	3.00077	no hit	no hit	5.93957e-16	9.85595e-16	0.209063	0.0290925
APBE	P0AB85	FAD:protein FMN transferase (EC 2.7.1.180) (Flavin transferase)	Inner_membrane	1.38074	-0.629695	no hit	no hit	1.11805e-12	0.108545	0.0821088	0.598395
APHA	P0AE22	Class B acid phosphatase (CBAP) (EC 3.1.3.2)	Periplasm	-4.05901	-1.91308	no hit	no hit	5.93957e-16	2.10287e-08	0.0957878	0.707718
APPA	P07102	Periplasmic AppA protein [Includes: Phosphoanhydride phosphohydrolase (EC 3.1.3.2) (pH 2.5 acid phosphatase) (AP); 4-phytase (EC 3.1.3.26)]	Periplasm	-4.30711	1.26148	no hit	no hit	5.93957e-16	0.00032335	0.0225724	0.343463
APT	P69503	Adenine phosphoribosyltransferase (APRT) (EC 2.4.2.7)	Cytosol	4.56069	2.72006	no hit	no hit	5.93957e-16	9.85595e-16	0.00598292	0.0148965
ARAF	P02924	L-arabinose-binding periplasmic protein (ABP)	Periplasm	4.45892	1.13169	no hit	no hit	5.93957e-16	0.00139775	0.00133986	0.284692
ARCA	P0A9Q1	Aerobic respiration control protein ArcA (Dye resistance protein)	Cytosol	-1.75431	-3.35771	no hit	no hit	5.93957e-16	9.85595e-16	0.0232665	0.000218969
ARCB	P0AEC3	Aerobic respiration control sensor protein ArcB (EC 2.7.13.3)	Inner_membrane	-2.1972	-0.816161	no hit	no hit	5.93957e-16	0.0280596	0.0962206	0.584368
ARGB	P0A6C8	Acetylglutamate kinase (EC 2.7.2.8) (N-acetyl-L-glutamate 5-phosphotransferase) (NAG kinase) (NAGK)	Cytosol	-5.25069	1.47748	no hit	no hit	5.93957e-16	2.00339e-05	0.175218	0.560998
ARGD	P18335	Acetylornithine/succinyldiaminopimelate aminotransferase (ACOAT) (DapATase) (Succinyldiaminopimelate transferase) (EC 2.6.1.11) (EC 2.6.1.17)	Cytosol	-0.939822	0.862147	no hit	no hit	1.60714e-06	0.0189967	5.59033e-06	0.246741
ARGE	P23908	Acetylornithine deacetylase (AO) (Acetylornithinase) (EC 3.5.1.16) (N-acetylornithinase) (NAO)	Cytosol	-5.17785	9.27848	no hit	no hit	5.93957e-16	9.85595e-16	0.00748915	7.60302e-05
ARGG	P0A6E4	Argininosuccinate synthase (EC 6.3.4.5) (Citrulline--aspartate ligase)	Cytosol	-1.0326	1.59603	no hit	no hit	1.2546e-07	3.6515e-06	0.635868	0.780436
ARGH	P11447	Argininosuccinate lyase (ASAL) (EC 4.3.2.1) (Arginosuccinase)	Cytosol	-0.678757	-3.97701	no hit	no hit	0.000632834	9.85595e-16	0.0538374	5.03729e-06
ARGP	P0A8S1	HTH-type transcriptional regulator ArgP (Inhibitor of chromosome initiation) (OriC replication inhibitor)	Cytosol	-1.04991	0.783525	no hit	no hit	7.61508e-08	0.0365339	0.242763	0.784313
ARGR	P0A6D0	Arginine repressor	Cytosol	-0.796932	2.98342	no hit	no hit	5.24974e-05	9.85595e-16	0.259114	0.165364
ARGS	P11875	Arginine--tRNA ligase (EC 6.1.1.19) (Arginyl-tRNA synthetase) (ArgRS)	Cytosol	2.89673	-2.95292	no hit	no hit	5.93957e-16	9.85595e-16	0.0245703	0.00323076
ARGT	P09551	Lysine/arginine/ornithine-binding periplasmic protein (LAO-binding protein)	Periplasm	-0.453569	8.67459	no hit	no hit	0.0285864	9.85595e-16	0.0425469	5.56216e-08
AROA	P0A6D3	3-phosphoshikimate 1-carboxyvinyltransferase (EC 2.5.1.19) (5-enolpyruvylshikimate-3-phosphate synthase) (EPSP synthase) (EPSPS)	Cytosol	-1.21215	0.641928	no hit	no hit	4.7102e-10	0.100528	0.0576889	0.72554
AROB	P07639	3-dehydroquinate synthase (DHQS) (EC 4.2.3.4)	Cytosol	-0.590967	-1.23553	no hit	no hit	0.00328196	0.000438579	0.0166666	0.0130561
AROC	P12008	Chorismate synthase (CS) (EC 4.2.3.5) (5-enolpyruvylshikimate-3-phosphate phospholyase) (EPSP phospholyase)	Cytosol	-0.884394	-1.76898	no hit	no hit	6.65746e-06	2.41856e-07	0.190638	0.215332
AROD	P05194	3-dehydroquinate dehydratase (3-dehydroquinase) (EC 4.2.1.10) (Type I DHQase) (Type I dehydroquinase) (DHQ1)	Cytosol	-1.87882	-0.86491	no hit	no hit	5.93957e-16	0.0185445	0.167085	0.71368
AROE	P15770	Shikimate dehydrogenase (NADP(+)) (SD) (SDH) (EC 1.1.1.25)	Cytosol	-1.71964	5.39639	no hit	no hit	5.93957e-16	9.85595e-16	0.0769377	0.00708503
AROG	P0AB91	Phospho-2-dehydro-3-deoxyheptonate aldolase, Phe-sensitive (EC 2.5.1.54) (3-deoxy-D-arabino-heptulosonate 7-phosphate synthase) (DAHP synthase) (Phospho-2-keto-3-deoxyheptonate aldolase)	Cytosol	-2.97508	-1.2493	no hit	no hit	5.93957e-16	0.000373527	0.0505311	0.497743
AROK	P0A6D7	Shikimate kinase 1 (SK 1) (EC 2.7.1.71) (Shikimate kinase I) (SKI)	Cytosol	0.853047	3.70908	no hit	no hit	1.41885e-05	9.85595e-16	0.296677	0.0772721
ARTI	P30859	Putative ABC transporter arginine-binding protein 2	Periplasm	-1.19962	4.05184	no hit	no hit	7.16252e-10	9.85595e-16	0.140355	0.182917
ARTJ	P30860	ABC transporter arginine-binding protein 1	Periplasm	-1.93891	-0.691966	no hit	no hit	5.93957e-16	0.0721226	0.0540968	0.744388
ARTP	P0AAF6	Arginine transport ATP-binding protein ArtP (EC 3.6.3.-)	Cytosol	1.37758	0.3422	no hit	no hit	1.25979e-12	0.393497	0.317371	0.911409
ARTQ	P0AE34	Arginine ABC transporter permease protein ArtQ	Inner_membrane	3.25427	-3.31401	no hit	no hit	5.93957e-16	9.85595e-16	0.0660557	0.049796
ASCG	P24242	HTH-type transcriptional regulator AscG (Cryptic asc operon repressor)	Cytosol	-1.96503	3.69431	no hit	no hit	5.93957e-16	9.85595e-16	0.647223	0.677395
ASD	P0A9Q9	Aspartate-semialdehyde dehydrogenase (ASA dehydrogenase) (ASADH) (EC 1.2.1.11) (Aspartate-beta-semialdehyde dehydrogenase)	Cytosol	-3.35546	2.41821	no hit	no hit	5.93957e-16	8.78928e-13	0.00602791	0.0860735
ASMA	P28249	Protein AsmA	Inner_membrane	-0.288498	-0.277985	no hit	no hit	0.180506	0.463847	0.439343	0.794903
ASNA	P00963	Aspartate--ammonia ligase (EC 6.3.1.1) (Asparagine synthetase A)	Cytosol	0.994811	-0.699558	no hit	no hit	3.63145e-07	0.0684072	0.476268	0.721663
ASNC	P0ACI6	Regulatory protein AsnC	Cytosol	-0.101594	1.12456	no hit	no hit	0.500839	0.0015068	0.907362	0.691496
ASNS	P0A8M0	Asparagine--tRNA ligase (EC 6.1.1.22) (Asparaginyl-tRNA synthetase) (AsnRS)	Cytosol	2.35675	-2.3607	no hit	no hit	5.93957e-16	3.07619e-12	0.029089	0.0130561
ASPA	P0AC38	Aspartate ammonia-lyase (Aspartase) (EC 4.3.1.1)	Cytosol	-2.67119	-0.715013	no hit	no hit	5.93957e-16	0.0613019	0.0296675	0.636129
ASPC	P00509	Aspartate aminotransferase (AspAT) (EC 2.6.1.1) (Transaminase A)	Cytosol	1.7671	-1.0937	no hit	no hit	5.93957e-16	0.00207939	0.161809	0.625615
ASPS	P21889	Aspartate--tRNA ligase (EC 6.1.1.12) (Aspartyl-tRNA synthetase) (AspRS)	Cytosol	0.367134	-5.01702	no hit	no hit	0.0839752	9.85595e-16	0.682307	0.0023892
ASTB	P76216	N-succinylarginine dihydrolase (EC 3.5.3.23)	Cytosol	-0.653379	-0.0753291	no hit	no hit	0.00103752	0.639699	0.549667	0.92706
ASTC	P77581	Succinylornithine transaminase (SOAT) (EC 2.6.1.81) (Carbon starvation protein C) (Succinylornithine aminotransferase)	Cytosol	-0.182998	-0.619689	no hit	no hit	0.362919	0.115423	0.4697	0.533441
ASTD	P76217	N-succinylglutamate 5-semialdehyde dehydrogenase (EC 1.2.1.71) (Succinylglutamic semialdehyde dehydrogenase) (SGSD)	Cytosol	-1.00024	-1.0194	no hit	no hit	3.12186e-07	0.00433857	0.309449	0.462286
ATOC	Q06065	Regulatory protein AtoC (Acetoacetate metabolism regulatory protein) (DNA-binding transcriptional regulator AtoC) (Ornithine decarboxylase antizyme)	Cytosol	-0.770368	1.8552e-18	no hit	no hit	9.48133e-05	0.684247	0.00417331	0.985701
ATPA	P0ABB0	ATP synthase subunit alpha (EC 3.6.3.14) (ATP synthase F1 sector subunit alpha) (F-ATPase subunit alpha)	Cytosol	1.01402	-0.463514	no hit	no hit	2.12468e-07	0.257263	0.247212	0.787051
ATPB	P0AB98	ATP synthase subunit a (ATP synthase F0 sector subunit a) (F-ATPase subunit 6)	Inner_membrane	-2.62626	10.6879	no hit	stabilized	5.93957e-16	9.85595e-16	0.375372	0.0228544
ATPC	P0A6E6	ATP synthase epsilon chain (ATP synthase F1 sector epsilon subunit) (F-ATPase epsilon subunit)	Cytosol	0.0582032	2.50221	no hit	no hit	0.562074	1.30335e-13	0.948441	0.279214
ATPD	P0ABB4	ATP synthase subunit beta (EC 3.6.3.14) (ATP synthase F1 sector subunit beta) (F-ATPase subunit beta)	Cytosol	0.426271	-0.355257	no hit	no hit	0.0412061	0.378749	0.278107	0.662802
ATPF	P0ABA0	ATP synthase subunit b (ATP synthase F(0) sector subunit b) (ATPase subunit I) (F-type ATPase subunit b) (F-ATPase subunit b)	Inner_membrane	-2.28144	11.3948	no hit	stabilized	5.93957e-16	9.85595e-16	0.028816	0.000243496
ATPG	P0ABA6	ATP synthase gamma chain (ATP synthase F1 sector gamma subunit) (F-ATPase gamma subunit)	Cytosol	1.10457	-0.681365	no hit	no hit	1.50423e-08	0.0775659	0.279632	0.740925
ATPH	P0ABA4	ATP synthase subunit delta (ATP synthase F(1) sector subunit delta) (F-type ATPase subunit delta) (F-ATPase subunit delta)	Cytosol	0.535863	-1.89585	no hit	no hit	0.00832401	2.83567e-08	0.158062	0.0112764
AVTA	P09053	Valine--pyruvate aminotransferase (EC 2.6.1.66) (Alanine--valine transaminase) (Transaminase C)	Cytosol	-0.537485	0.41201	no hit	no hit	0.00810858	0.314289	0.0582104	0.652231
AZOR	P41407	FMN-dependent NADH-azoreductase (EC 1.7.-.-) (Azo-dye reductase) (FMN-dependent NADH-azo compound oxidoreductase)	Cytosol	0.925338	-0.709928	no hit	no hit	2.35011e-06	0.0635728	0.21968	0.598395
BAER	P69228	Transcriptional regulatory protein BaeR	Cytosol	5.1445	1.8551	no hit	no hit	5.93957e-16	5.72856e-08	0.000547251	0.0743449
BAMA	P0A940	Outer membrane protein assembly factor BamA (Omp85)	Outer_membrane	3.28463	-1.54035	no hit	no hit	5.93957e-16	8.2657e-06	0.0382499	0.329944
BAMB	P77774	Outer membrane protein assembly factor BamB	Outer_membrane	5.48125	-3.48779	no hit	no hit	5.93957e-16	9.85595e-16	0.00425162	0.000138154
BAMC	P0A903	Outer membrane protein assembly factor BamC	Outer_membrane	2.83748	-4.22833	no hit	no hit	5.93957e-16	9.85595e-16	0.0319902	0.000540604
BAMD	P0AC02	Outer membrane protein assembly factor BamD	Outer_membrane	3.20614	2.59654	no hit	no hit	5.93957e-16	1.40397e-14	0.00705489	0.142848
BCP	P0AE52	Peroxiredoxin Bcp (EC 1.11.1.15) (Bacterioferritin comigratory protein) (Thioredoxin peroxidase)	Cytosol	-0.648755	6.02719	no hit	no hit	0.00113392	9.85595e-16	0.105689	2.43698e-05
BCSG	P37659	Cellulose biosynthesis protein BcsG	Inner_membrane	-2.83051	-0.478735	no hit	no hit	5.93957e-16	0.241047	0.038636	0.835506
BDCR	P39334	HTH-type transcriptional repressor BdcR	Cytosol	-1.30429	0	no hit	no hit	1.90169e-11	0.684247	0.598053	NA
BEPA	P66948	Beta-barrel assembly-enhancing protease (EC 3.4.-.-)	Outer_membrane	-3.10112	1.15779	no hit	no hit	5.93957e-16	0.00105517	0.00722719	0.318088
BETB	P17445	NAD/NADP-dependent betaine aldehyde dehydrogenase (BADH) (EC 1.2.1.8)	Cytosol	-1.40471	-1.01618	no hit	no hit	4.4603e-13	0.0044755	0.194724	0.592202
BFR	P0ABD3	Bacterioferritin (BFR) (EC 1.16.3.1) (Cytochrome b-1) (Cytochrome b-557)	Cytosol	4.59464	-1.13009	no hit	no hit	5.93957e-16	0.0014217	0.223439	0.887295
BGLA	Q46829	6-phospho-beta-glucosidase BglA (EC 3.2.1.86) (Phospho-beta-glucosidase A)	Cytosol	-2.53049	-0.0806046	no hit	no hit	5.93957e-16	0.636173	0.0141511	0.936625
BGLX	P33363	Periplasmic beta-glucosidase (EC 3.2.1.21) (Beta-D-glucoside glucohydrolase) (Cellobiase) (Gentiobiase)	Periplasm	0.402284	0.195658	no hit	no hit	0.0557509	0.545096	0.0289414	0.847867
BIOA	P12995	Adenosylmethionine-8-amino-7-oxononanoate aminotransferase (EC 2.6.1.62) (7,8-diamino-pelargonic acid aminotransferase) (DAPA AT) (DAPA aminotransferase) (7,8-diaminononanoate synthase) (DANS) (Diaminopelargonic acid synthase)	Cytosol	4.12277	-0.20476	no hit	no hit	5.93957e-16	0.536732	0.00296541	0.721663
BIOB	P12996	Biotin synthase (EC 2.8.1.6)	Cytosol	8.87496	0.319917	no hit	no hit	5.93957e-16	0.418396	0.172399	0.835506
BLC	P0A901	Outer membrane lipoprotein Blc	Outer_membrane	3.13285	-0.224664	no hit	no hit	5.93957e-16	0.517876	0.0210589	0.890608
BLUR	P75989	HTH-type transcriptional repressor BluR	Cytosol	-0.953701	-0.624342	no hit	no hit	1.11172e-06	0.112189	0.10997	0.588392
BOLA	P0ABE2	DNA-binding transcriptional regulator BolA	Cytosol	1.59549	2.52716	no hit	no hit	5.93957e-16	7.29596e-14	0.172854	0.413193
BORD	P77330	Prophage lipoprotein Bor homolog (Lipoprotein Bor homolog from lambdoid prophage DLP12)	Outer_membrane	-2.46613	-4.0804	no hit	no hit	5.93957e-16	9.85595e-16	0.0322669	0.0214678
BTUB	P06129	Vitamin B12 transporter BtuB (Cobalamin receptor) (Outer membrane cobalamin translocator)	Outer_membrane	0.614818	-2.98195	no hit	no hit	0.0021393	9.85595e-16	0.797073	0.517486
BTUR	P0A9H5	Cob(I)yrinic acid a,c-diamide adenosyltransferase (EC 2.5.1.17) (Cob(I)alamin adenosyltransferase) (Corrinoid adenosyltransferase)	Cytosol	1.72358	-2.5569	no hit	no hit	5.93957e-16	3.64752e-14	0.0375213	0.00292819
CADA	P0A9H3	Inducible lysine decarboxylase (LDC) (EC 4.1.1.18)	Cytosol	-10.7518	-2.27447	no hit	no hit	5.93957e-16	1.92835e-11	0.0781733	0.124437
CAN	P61517	Carbonic anhydrase 2 (EC 4.2.1.1) (Carbonate dehydratase 2)	Cytosol	-0.0354009	-2.3524	no hit	no hit	0.5901	3.67431e-12	0.927495	0.0174149
CARA	P0A6F1	Carbamoyl-phosphate synthase small chain (EC 6.3.5.5) (Carbamoyl-phosphate synthetase glutamine chain)	Cytosol	-1.74512	-1.59028	no hit	no hit	5.93957e-16	3.97686e-06	0.0191189	0.0232312
CARB	P00968	Carbamoyl-phosphate synthase large chain (EC 6.3.5.5) (Carbamoyl-phosphate synthetase ammonia chain)	Cytosol	-3.13866	-0.615539	no hit	no hit	5.93957e-16	0.118361	0.00174999	0.0395547
CBPA	P36659	Curved DNA-binding protein	Cytosol	-1.12776	-1.24681	no hit	no hit	7.33511e-09	0.000384591	0.113657	0.211094
CCA	P06961	Multifunctional CCA protein [Includes: CCA-adding enzyme (EC 2.7.7.72) (CCA tRNA nucleotidyltransferase) (tRNA CCA-pyrophosphorylase) (tRNA adenylyl-/cytidylyl-transferase) (tRNA nucleotidyltransferase) (tRNA-NT); 2'-nucleotidase (EC 3.1.3.-); 2',3'-cyclic phosphodiesterase (EC 3.1.4.-); Phosphatase (EC 3.1.3.-)]	Cytosol	3.59814	-2.54666	no hit	no hit	5.93957e-16	4.63206e-14	0.167113	0.473448
CCME	P69490	Cytochrome c-type biogenesis protein CcmE (Cytochrome c maturation protein E) (Heme chaperone CcmE)	Inner_membrane	-2.56467	-1.915	no hit	no hit	5.93957e-16	2.03314e-08	0.0247527	0.0842491
CCMH	P0ABM9	Cytochrome c-type biogenesis protein CcmH	Inner_membrane	-1.52291	0.301559	no hit	no hit	3.49953e-15	0.438558	0.0486282	0.629633
CDD	P0ABF6	Cytidine deaminase (EC 3.5.4.5) (Cytidine aminohydrolase) (CDA)	Cytosol	-2.89492	6.75729	no hit	no hit	5.93957e-16	9.85595e-16	0.0290024	0.0179913
CDH	P06282	CDP-diacylglycerol pyrophosphatase (EC 3.6.1.26) (CDP-diacylglycerol phosphatidylhydrolase) (CDP-diglyceride hydrolase)	Periplasm	-0.9178	3.71434	no hit	no hit	2.85761e-06	9.85595e-16	0.0306001	0.00549314
CHBB	P69795	PTS system N,N'-diacetylchitobiose-specific EIIB component (EIIB-Chb) (IVcel) (N,N'-diacetylchitobiose-specific phosphotransferase enzyme IIB component) (EC 2.7.1.196)	Cytosol	-3.81913	8.34179	no hit	no hit	5.93957e-16	9.85595e-16	0.370223	0.112747
CHEY	P0AE67	Chemotaxis protein CheY	Cytosol	46.9964	-3.79352	increased abundance	no hit	5.93957e-16	9.85595e-16	0.000930585	0.0501671
CHRR	P0AGE6	Quinone reductase (EC 1.6.5.2) (Chromate reductase) (CHRR) (EC 1.6.-.-) (NAD(P)H dehydrogenase (quinone))	Cytosol	-1.08747	2.57674	no hit	no hit	2.51896e-08	2.29809e-14	0.106012	0.160984
CLPA	P0ABH9	ATP-dependent Clp protease ATP-binding subunit ClpA	Cytosol	0.0965002	-1.19282	no hit	no hit	0.508549	0.00071485	0.554962	0.0258475
CLPB	P63284	Chaperone protein ClpB (Heat shock protein F84.1)	Cytosol	-7.23981	9.04122	no hit	no hit	5.93957e-16	9.85595e-16	0.000730877	8.63008e-07
CLPP	P0A6G7	ATP-dependent Clp protease proteolytic subunit (EC 3.4.21.92) (Caseinolytic protease) (Endopeptidase Clp) (Heat shock protein F21.5) (Protease Ti)	Cytosol	-1.17742	-0.699805	no hit	no hit	1.48764e-09	0.0682886	0.0684867	0.537866
CLPS	P0A8Q6	ATP-dependent Clp protease adapter protein ClpS	Cytosol	1.54371	1.66223	no hit	no hit	1.76491e-15	1.32864e-06	0.384404	0.655026
CLPX	P0A6H1	ATP-dependent Clp protease ATP-binding subunit ClpX (ATP-dependent unfoldase ClpX)	Cytosol	-1.34132	1.2244	no hit	no hit	4.92e-12	0.000498375	0.181748	0.650644
CLSA	P0A6H8	Cardiolipin synthase A (CL synthase) (EC 2.7.8.-)	Inner_membrane	0.843798	-2.61178	no hit	no hit	1.77011e-05	1.04098e-14	0.338834	0.0497186
CMK	P0A6I0	Cytidylate kinase (CK) (EC 2.7.4.25) (Cytidine monophosphate kinase) (CMP kinase) (Protein MssA) (p25)	Cytosol	0.79103	4.53935	no hit	no hit	5.99476e-05	9.85595e-16	0.0148294	2.12167e-06
CMOA	P76290	Carboxy-S-adenosyl-L-methionine synthase (Cx-SAM synthase) (EC 2.1.3.-)	Cytosol	3.09399	-1.22971	no hit	no hit	5.93957e-16	0.000468992	0.0292562	0.262272
CMOB	P76291	tRNA U34 carboxymethyltransferase (EC 2.5.1.-)	Cytosol	-0.0145906	0.695549	no hit	no hit	0.613185	0.0703505	0.98563	0.757374
CMOM	P36566	tRNA 5-carboxymethoxyuridine methyltransferase (EC 2.1.1.-) (cmo5U methyltransferase)	Cytosol	-0.887794	0.651043	no hit	no hit	6.12016e-06	0.0948327	0.361744	0.710505
COAA	P0A6I3	Pantothenate kinase (EC 2.7.1.33) (Pantothenic acid kinase) (Rts protein)	Cytosol	-0.256092	0.769451	no hit	no hit	0.232533	0.0407988	0.763808	0.674042
COABC	P0ABQ0	Coenzyme A biosynthesis bifunctional protein CoaBC (DNA/pantothenate metabolism flavoprotein) [Includes: Phosphopantothenoylcysteine decarboxylase (PPCDC) (EC 4.1.1.36) (CoaC); Phosphopantothenate--cysteine ligase (EC 6.3.2.5) (CoaB) (PPC synthetase) (PPCS) (Phosphopantothenoylcysteine synthase)]	Cytosol	-0.230369	-0.768438	no hit	no hit	0.277247	0.0411209	0.497819	0.519308
COAD	P0A6I6	Phosphopantetheine adenylyltransferase (EC 2.7.7.3) (Dephospho-CoA pyrophosphorylase) (Pantetheine-phosphate adenylyltransferase) (PPAT)	Cytosol	-1.25366	3.63273	no hit	no hit	1.13997e-10	9.85595e-16	0.122078	0.0353601
COBB	P75960	NAD-dependent protein deacylase (EC 3.5.1.-) (Regulatory protein SIR2 homolog)	Cytosol	-0.866374	1.07559	no hit	no hit	1.03115e-05	0.00249779	0.633583	0.780974
CODA	P25524	Cytosine deaminase (CD) (CDA) (CDase) (EC 3.5.4.1) (Cytosine aminohydrolase) (Isoguanine deaminase) (EC 3.5.4.-)	Cytosol	2.12759	-2.91059	no hit	no hit	5.93957e-16	9.85595e-16	0.031972	0.000951897
COHE	P75974	Prophage repressor CohE (Putative lambdoid prophage e14 repressor protein C2)	Cytosol	-0.110381	-0.673847	no hit	no hit	0.487232	0.0816103	0.752798	0.364239
COPA	Q59385	Copper-exporting P-type ATPase (EC 3.6.3.54) (Copper-exporting P-type ATPase A) (Cu(+)-exporting ATPase) (Soluble copper chaperone CopA(Z))	Inner_membrane	-0.791699	3.7119	no hit	no hit	5.90562e-05	9.85595e-16	0.00197854	0.000526618
CORA	P0ABI4	Magnesium transport protein CorA	Inner_membrane	0.206929	-3.24922	no hit	no hit	0.319461	9.85595e-16	0.712824	0.00127766
CORC	P0AE78	Magnesium and cobalt efflux protein CorC	Cytosol	2.12744	-2.13595	no hit	no hit	5.93957e-16	3.2517e-10	0.0142266	0.00127766
CPDA	P0AEW4	3',5'-cyclic adenosine monophosphate phosphodiesterase CpdA (3',5'-cyclic AMP phosphodiesterase) (cAMP phosphodiesterase) (EC 3.1.4.53)	Cytosol	0.0317085	-2.00547	no hit	no hit	0.594368	3.95367e-09	0.975153	0.19871
CPDB	P08331	2',3'-cyclic-nucleotide 2'-phosphodiesterase/3'-nucleotidase (EC 3.1.3.6) (EC 3.1.4.16)	Periplasm	-2.10061	1.46348	no hit	no hit	5.93957e-16	2.42692e-05	0.0129736	0.19871
CPOB	P45955	Cell division coordinator CpoB	Periplasm	2.27113	-2.41278	no hit	no hit	5.93957e-16	9.91554e-13	0.682774	0.853162
CPXR	P0AE88	Transcriptional regulatory protein CpxR	Cytosol	0.0281387	6.39033	no hit	no hit	0.598423	9.85595e-16	0.892431	5.60893e-07
CRA	P0ACP1	Catabolite repressor/activator (Fructose repressor)	Cytosol	0.466485	-3.2219	no hit	no hit	0.0238586	9.85595e-16	0.521418	0.00522624
CREA	P0AE91	Protein CreA (Catabolite regulation protein A)	Periplasm	-2.11491	5.46922	no hit	no hit	5.93957e-16	9.85595e-16	0.0521733	0.0203267
CRP	P0ACJ8	cAMP-activated global transcriptional regulator CRP (Catabolite activator protein) (CAP) (Catabolite gene activator) (cAMP receptor protein) (CRP) (cAMP regulatory protein)	Cytosol	1.19247	-2.31872	no hit	no hit	9.06817e-10	7.55546e-12	0.388104	0.232775
CRR	P69783	PTS system glucose-specific EIIA component (EIIA-Glc) (EIII-Glc) (Glucose-specific phosphotransferase enzyme IIA component)	Cytosol	0.254426	0.408551	no hit	no hit	0.235353	0.318199	0.479742	0.785566
CSDA	Q46925	Cysteine desulfurase CsdA (EC 2.8.1.7) (Cysteine sulfinate desulfinase) (CSD) (EC 4.4.1.-) (Selenocysteine lyase) (EC 4.4.1.16)	Cytosol	1.32037	-2.02614	no hit	no hit	1.06004e-11	2.68798e-09	0.0284738	0.00296529
CSDE	P0AGF2	Sulfur acceptor protein CsdE	Cytosol	1.10601	-0.202205	no hit	no hit	1.43939e-08	0.539096	0.394648	0.926751
CSID	P76621	Protein CsiD	Cytosol	0.0405564	-1.30194	no hit	no hit	0.584016	0.00019804	0.977611	0.408318
CSPA	P0A9X9	Cold shock protein CspA (CSP-A) (7.4 kDa cold shock protein) (CS7.4)	Cytosol	0.0525695	0.50078	no hit	no hit	0.569267	0.218281	0.975176	0.93354
CSPB	P36995	Cold shock-like protein CspB (CSP-B)	Cytosol	-0.0602047	7.03421	no hit	no hit	0.559476	9.85595e-16	0.919693	0.00103842
CSPC	P0A9Y6	Cold shock-like protein CspC (CSP-C)	Cytosol	-2.42836	2.35008	no hit	no hit	5.93957e-16	3.86039e-12	0.262003	0.801641
CSPE	P0A972	Cold shock-like protein CspE (CSP-E)	Cytosol	0.534949	2.34723	no hit	no hit	0.0084477	4.10026e-12	0.190465	0.103431
CSPG	P0A978	Cold shock-like protein CspG (CPS-G)	Cytosol	-9.37997	26.0525	no hit	stabilized	5.93957e-16	9.85595e-16	0.0143731	2.53307e-05
CSRA	P69913	Carbon storage regulator (Translational dual regulator CsrA)	Cytosol	-0.880157	2.83367	no hit	no hit	7.38847e-06	9.85595e-16	0.0203924	0.0784673
CUEO	P36649	Blue copper oxidase CueO (Copper efflux oxidase)	Periplasm	-0.268028	-0.359593	no hit	no hit	0.212709	0.373834	0.678061	0.858524
CUTC	P67826	Copper homeostasis protein CutC	Cytosol	-1.20216	-1.08437	no hit	no hit	6.58316e-10	0.00228683	0.0987408	0.411402
CYCA	P0AAE0	D-serine/D-alanine/glycine transporter	Inner_membrane	-2.35026	2.33992	no hit	no hit	5.93957e-16	4.7968e-12	0.0195323	0.00347267
CYDA	P0ABJ9	Cytochrome bd-I ubiquinol oxidase subunit 1 (EC 1.10.3.14) (Cytochrome bd-I oxidase subunit I) (Cytochrome d ubiquinol oxidase subunit I)	Inner_membrane	4.30916	-1.82816	no hit	no hit	5.93957e-16	9.06141e-08	0.0114424	0.0518463
CYDB	P0ABK2	Cytochrome bd-I ubiquinol oxidase subunit 2 (EC 1.10.3.14) (Cytochrome bd-I oxidase subunit II) (Cytochrome d ubiquinol oxidase subunit II)	Inner_membrane	5.96572	-4.3438	no hit	no hit	5.93957e-16	9.85595e-16	0.0724281	0.255044
CYDC	P23886	ATP-binding/permease protein CydC	Inner_membrane	1.37262	-2.68	no hit	no hit	1.51754e-12	1.95946e-15	0.243878	0.100291
CYDD	P29018	ATP-binding/permease protein CydD	Inner_membrane	1.25647	-1.81038	no hit	no hit	1.03425e-10	1.22082e-07	0.0247527	0.0308584
CYOA	P0ABJ1	Cytochrome bo(3) ubiquinol oxidase subunit 2 (Cytochrome b562-o complex subunit II) (Cytochrome o ubiquinol oxidase subunit 2) (Cytochrome o subunit 2) (Oxidase bo(3) subunit 2) (Ubiquinol oxidase chain B) (Ubiquinol oxidase polypeptide II) (Ubiquinol oxidase subunit 2)	Inner_membrane	1.64409	-2.87376	no hit	no hit	5.93957e-16	9.85595e-16	0.225013	0.15172
CYOB	P0ABI8	Cytochrome bo(3) ubiquinol oxidase subunit 1 (EC 1.10.3.10) (Cytochrome b562-o complex subunit I) (Cytochrome o ubiquinol oxidase subunit 1) (Cytochrome o subunit 1) (Oxidase bo(3) subunit 1) (Ubiquinol oxidase chain A) (Ubiquinol oxidase polypeptide I) (Ubiquinol oxidase subunit 1)	Inner_membrane	5.51025	-9.67166	no hit	no hit	5.93957e-16	9.85595e-16	0.13214	0.0371417
CYSE	P0A9D4	Serine acetyltransferase (SAT) (EC 2.3.1.30)	Cytosol	-0.0325511	-3.35674	no hit	no hit	0.593401	9.85595e-16	0.975176	0.108869
CYSG	P0AEA8	Siroheme synthase [Includes: Uroporphyrinogen-III C-methyltransferase (Urogen III methylase) (EC 2.1.1.107) (SUMT) (Uroporphyrinogen III methylase) (UROM); Precorrin-2 dehydrogenase (EC 1.3.1.76); Sirohydrochlorin ferrochelatase (EC 4.99.1.4)]	Cytosol	-2.20916	-0.118961	no hit	no hit	5.93957e-16	0.608847	0.000547251	0.839052
CYSI	P17846	Sulfite reductase [NADPH] hemoprotein beta-component (SiR-HP) (SiRHP) (EC 1.8.1.2)	Cytosol	-0.873633	0.700339	no hit	no hit	8.66075e-06	0.0680334	0.363565	0.469967
CYSK	P0ABK5	Cysteine synthase A (CSase A) (EC 2.5.1.47) (O-acetylserine (thiol)-lyase A) (OAS-TL A) (O-acetylserine sulfhydrylase A) (S-carboxymethylcysteine synthase) (EC 4.5.1.5) (Sulfate starvation-induced protein 5) (SSI5)	Cytosol	-1.94428	-0.18467	no hit	no hit	5.93957e-16	0.554973	0.0709508	0.938122
CYSM	P16703	Cysteine synthase B (CSase B) (EC 2.5.1.47) (O-acetylserine (thiol)-lyase B) (OAS-TL B) (O-acetylserine sulfhydrylase B)	Cytosol	-1.0845	3.25006	no hit	no hit	2.75289e-08	9.85595e-16	0.0311298	0.00226462
CYSP	P16700	Thiosulfate-binding protein	Periplasm	0.867147	10.9398	no hit	stabilized	1.01229e-05	9.85595e-16	0.146168	8.89287e-08
CYSQ	P22255	3'(2'),5'-bisphosphate nucleotidase CysQ (EC 3.1.3.7) (3'(2'),5-bisphosphonucleoside 3'(2')-phosphohydrolase) (3'-phosphoadenosine 5'-phosphate phosphatase) (PAP phosphatase) (DPNPase)	Cytosol	-0.638777	6.45615	no hit	no hit	0.00137087	9.85595e-16	0.0353815	4.61018e-09
CYSS	P21888	Cysteine--tRNA ligase (EC 6.1.1.16) (Cysteinyl-tRNA synthetase) (CysRS)	Cytosol	-1.21581	2.27378	no hit	no hit	4.16711e-10	1.95598e-11	0.0206751	0.0134965
CYTR	P0ACN7	HTH-type transcriptional repressor CytR	Cytosol	-2.12362	1.98953	no hit	no hit	5.93957e-16	5.30044e-09	0.0313718	0.196406
DACA	P0AEB2	D-alanyl-D-alanine carboxypeptidase DacA (DD-carboxypeptidase) (DD-peptidase) (EC 3.4.16.4) (Beta-lactamase) (EC 3.5.2.6) (Penicillin-binding protein 5) (PBP-5)	Periplasm	-0.144842	4.141	no hit	no hit	0.430465	9.85595e-16	0.826981	0.0971215
DACB	P24228	D-alanyl-D-alanine carboxypeptidase DacB (DD-carboxypeptidase) (DD-peptidase) (EC 3.4.16.4) (D-alanyl-D-alanine endopeptidase) (DD-endopeptidase) (EC 3.4.21.-) (Penicillin-binding protein 4) (PBP-4)	Periplasm	0.381773	-0.00458779	no hit	no hit	0.0711533	0.68183	0.67976	0.998691
DACC	P08506	D-alanyl-D-alanine carboxypeptidase DacC (DD-carboxypeptidase) (DD-peptidase) (EC 3.4.16.4) (Penicillin-binding protein 6) (PBP-6)	Periplasm	0.495292	-0.69572	no hit	no hit	0.0156649	0.0702666	0.537698	0.581029
DADA	P0A6J5	D-amino acid dehydrogenase (EC 1.4.99.-) (D-alanine dehydrogenase)	Cytosol	-7.05616	-0.724351	no hit	no hit	5.93957e-16	0.0572974	0.0017916	0.519308
DADX	P29012	Alanine racemase, catabolic (EC 5.1.1.1)	Cytosol	-2.60313	-2.25514	no hit	no hit	5.93957e-16	2.87843e-11	0.00561231	0.000476599
DAMX	P11557	Cell division protein DamX	Inner_membrane	-1.19637	-0.780651	no hit	no hit	7.97608e-10	0.0373734	0.199054	0.759845
DAPA	P0A6L2	4-hydroxy-tetrahydrodipicolinate synthase (HTPA synthase) (EC 4.3.3.7)	Cytosol	-1.30694	-1.00625	no hit	no hit	1.72834e-11	0.00492923	0.02659	0.359654
DAPB	P04036	4-hydroxy-tetrahydrodipicolinate reductase (HTPA reductase) (EC 1.17.1.8)	Cytosol	-0.541377	-0.341669	no hit	no hit	0.00761177	0.394094	0.336428	0.845449
DAPD	P0A9D8	2,3,4,5-tetrahydropyridine-2,6-dicarboxylate N-succinyltransferase (EC 2.3.1.117) (Tetrahydrodipicolinate N-succinyltransferase) (THDP succinyltransferase) (THP succinyltransferase) (Tetrahydropicolinate succinylase)	Cytosol	-2.30992	-0.806334	no hit	no hit	5.93957e-16	0.0304153	0.00819251	0.393676
DAPE	P0AED7	Succinyl-diaminopimelate desuccinylase (SDAP desuccinylase) (EC 3.5.1.18) (N-succinyl-LL-2,6-diaminoheptanedioate amidohydrolase)	Cytosol	1.39012	-1.32415	no hit	no hit	7.82662e-13	0.000150382	0.0306001	0.0350291
DAPF	P0A6K1	Diaminopimelate epimerase (DAP epimerase) (EC 5.1.1.7) (PLP-independent amino acid racemase)	Cytosol	-0.473345	-1.3826	no hit	no hit	0.021631	7.1367e-05	0.238095	0.165577
DAUA	P0AFR2	C4-dicarboxylic acid transporter DauA (Dicarboxylic acid uptake system A)	Inner_membrane	-1.64881	0.819895	no hit	no hit	5.93957e-16	0.0272062	0.0289421	0.64475
DCD	P28248	dCTP deaminase (EC 3.5.4.13) (Deoxycytidine triphosphate deaminase)	Cytosol	-1.57303	0.938919	no hit	no hit	5.93957e-16	0.00946426	0.0890318	0.762132
DCP	P24171	Dipeptidyl carboxypeptidase (EC 3.4.15.5) (Peptidyl-dipeptidase Dcp)	Cytosol	1.51466	-2.33676	no hit	no hit	5.23078e-15	5.13307e-12	0.0414055	0.00204048
DCRB	P0AEE1	Protein DcrB	Inner_membrane	-0.189802	-2.85067	no hit	no hit	0.350587	9.85595e-16	0.750927	0.0459495
DCTA	P0A830	Aerobic C4-dicarboxylate transport protein	Inner_membrane	0.516857	-2.90335	no hit	no hit	0.0112575	9.85595e-16	0.735257	0.343004
DCUA	P0ABN5	Anaerobic C4-dicarboxylate transporter DcuA	Inner_membrane	-1.03501	-2.60084	no hit	no hit	1.17129e-07	1.31397e-14	0.146713	0.0938792
DCYD	P76316	D-cysteine desulfhydrase (EC 4.4.1.15)	Cytosol	0.649531	0.88119	no hit	no hit	0.00111718	0.0160656	0.341748	0.71368
DDLA	P0A6J8	D-alanine--D-alanine ligase A (EC 6.3.2.4) (D-Ala-D-Ala ligase A) (D-alanylalanine synthetase A)	Cytosol	-0.193813	0.170185	no hit	no hit	0.343301	0.567617	0.873241	0.967579
DDLB	P07862	D-alanine--D-alanine ligase B (EC 6.3.2.4) (D-Ala-D-Ala ligase B) (D-alanylalanine synthetase B)	Cytosol	-1.27808	2.65936	no hit	no hit	4.8508e-11	2.92526e-15	0.0545975	0.0996338
DEAD	P0A9P6	ATP-dependent RNA helicase DeaD (EC 3.6.4.13) (Cold-shock DEAD box protein A) (Translation factor W2)	Cytosol	1.48154	-0.40288	no hit	no hit	2.106e-14	0.324623	0.105438	0.806431
DEDA	P0ABP6	Protein DedA (Protein DSG-1)	Inner_membrane	0.98132	-2.62403	no hit	no hit	5.27345e-07	7.63418e-15	0.212001	0.0442862
DEDD	P09549	Cell division protein DedD	Inner_membrane	-1.67325	-0.215502	no hit	no hit	5.93957e-16	0.52665	0.107142	0.858524
DEF	P0A6K3	Peptide deformylase (PDF) (EC 3.5.1.88) (Polypeptide deformylase)	Cytosol	-0.93655	2.1531	no hit	no hit	1.75112e-06	2.31962e-10	0.0568744	0.0946594
DEGP	P0C0V0	Periplasmic serine endoprotease DegP (EC 3.4.21.107) (Heat shock protein DegP) (Protease Do)	Periplasm	6.02392	-0.546245	no hit	no hit	5.93957e-16	0.174607	0.0606664	0.908053
DEGQ	P39099	Periplasmic pH-dependent serine endoprotease DegQ (EC 3.4.21.107) (Protease Do)	Periplasm	-1.05693	3.19643	no hit	no hit	6.21077e-08	9.85595e-16	0.312786	0.403634
DEGS	P0AEE3	Serine endoprotease DegS (EC 3.4.21.107) (Site-1 protease DegS) (S1P protease DegS) (Site-1-type intramembrane protease)	Periplasm	-0.405518	-1.15133	no hit	no hit	0.0535812	0.00113221	0.573634	0.521351
DEOA	P07650	Thymidine phosphorylase (EC 2.4.2.4) (TdRPase)	Cytosol	-1.69485	-0.967859	no hit	no hit	5.93957e-16	0.00717468	0.00602791	0.141744
DEOB	P0A6K6	Phosphopentomutase (EC 5.4.2.7) (Phosphodeoxyribomutase)	Cytosol	-2.70479	2.6347	no hit	no hit	5.93957e-16	5.7685e-15	0.0208212	0.176273
DEOC	P0A6L0	Deoxyribose-phosphate aldolase (DERA) (EC 4.1.2.4) (2-deoxy-D-ribose 5-phosphate aldolase) (Phosphodeoxyriboaldolase) (Deoxyriboaldolase)	Cytosol	-2.19295	6.43326	no hit	no hit	5.93957e-16	9.85595e-16	0.0288993	0.00148485
DEOD	P0ABP8	Purine nucleoside phosphorylase DeoD-type (PNP) (EC 2.4.2.1) (Inosine phosphorylase)	Cytosol	0.823552	-2.03347	no hit	no hit	2.85335e-05	2.34164e-09	0.208946	0.0525347
DEOR	P0ACK5	Deoxyribose operon repressor	Cytosol	1.59931	-1.22204	no hit	no hit	5.93957e-16	0.000511936	0.211222	0.551629
DER	P0A6P5	GTPase Der (Double era-like domain protein) (GTP-binding protein EngA)	Cytosol	0.303548	0.455404	no hit	no hit	0.158514	0.266044	0.791625	0.860797
DGKA	P0ABN1	Diacylglycerol kinase (DAGK) (EC 2.7.1.107) (Diglyceride kinase) (DGK)	Inner_membrane	-1.30718	3.79164	no hit	no hit	1.71319e-11	9.85595e-16	0.155656	0.0288107
DGOR	P31460	Galactonate operon transcriptional repressor	Cytosol	0.759576	-1.14883	no hit	no hit	0.000119892	0.00116331	0.713004	0.6732
DHAK	P76015	PEP-dependent dihydroxyacetone kinase, dihydroxyacetone-binding subunit DhaK (EC 2.7.1.121)	Cytosol	-5.54445	-1.12431	no hit	no hit	5.93957e-16	0.00151084	0.0136569	0.618196
DHAL	P76014	PEP-dependent dihydroxyacetone kinase, ADP-binding subunit DhaL (EC 2.7.1.121)	Cytosol	-4.23009	2.87163	no hit	no hit	5.93957e-16	9.85595e-16	0.0290884	0.403634
DIAA	P66817	DnaA initiator-associating protein DiaA	Cytosol	-1.49883	10.8226	no hit	stabilized	1.0352e-14	9.85595e-16	0.181748	6.16665e-07
DICA	P06966	HTH-type transcriptional regulator DicA (Repressor protein of division inhibition gene dicA)	Cytosol	1.06317	0.373875	no hit	no hit	5.17571e-08	0.357605	0.208426	0.860797
DINI	P0ABR1	DNA damage-inducible protein I	Cytosol	0.338453	-0.24961	no hit	no hit	0.113779	0.4932	0.775799	0.860797
DJLA	P31680	Co-chaperone protein DjlA (DnaJ-like protein DjlA)	Inner_membrane	2.35136	-2.14386	no hit	no hit	5.93957e-16	2.78435e-10	0.0139378	0.0328685
DKGA	Q46857	2,5-diketo-D-gluconic acid reductase A (2,5-DKG reductase A) (2,5-DKGR A) (25DKGR-A) (EC 1.1.1.274) (AKR5C)	Cytosol	0.879893	-1.73057	no hit	no hit	7.43632e-06	4.50448e-07	0.235035	0.080507
DKGB	P30863	2,5-diketo-D-gluconic acid reductase B (2,5-DKG reductase B) (2,5-DKGR B) (25DKGR-B) (EC 1.1.1.346) (AKR5D)	Cytosol	-1.07422	0.00178779	no hit	no hit	3.73696e-08	0.683309	0.168301	0.999202
DKSA	P0ABS1	RNA polymerase-binding transcription factor DksA (DnaK suppressor protein)	Cytosol	-1.31969	5.41573	no hit	no hit	1.0865e-11	9.85595e-16	0.0535887	0.0053247
DLD	P06149	Quinone-dependent D-lactate dehydrogenase (EC 1.1.5.12) ((R)-lactate:quinone 2-oxidoreductase) (D-lactate dehydrogenase) (D-LDH) (Respiratory D-lactate dehydrogenase)	Cytosol	-0.170991	-1.09368	no hit	no hit	0.384533	0.00207993	0.539017	0.119237
DMSA	P18775	Dimethyl sulfoxide reductase DmsA (DMSO reductase) (DMSOR) (Me2SO reductase) (EC 1.8.5.3)	Periplasm	-3.04	-3.50427	no hit	no hit	5.93957e-16	9.85595e-16	0.0150565	0.00366288
DMSB	P18776	Anaerobic dimethyl sulfoxide reductase chain B (DMSO reductase iron-sulfur subunit)	Periplasm	-3.88635	-2.86785	no hit	no hit	5.93957e-16	9.85595e-16	0.0281441	0.133938
DNAB	P0ACB0	Replicative DNA helicase (EC 3.6.4.12)	Cytosol	-0.528891	-2.28243	no hit	no hit	0.00930949	1.63312e-11	0.422969	0.0203267
DNAJ	P08622	Chaperone protein DnaJ (HSP40) (Heat shock protein J)	Cytosol	0.265589	0.795483	no hit	no hit	0.216702	0.0332088	0.797127	0.78626
DNAK	P0A6Y8	Chaperone protein DnaK (HSP70) (Heat shock 70 kDa protein) (Heat shock protein 70)	Cytosol	-2.72392	-2.40555	no hit	no hit	5.93957e-16	1.16382e-12	0.036985	0.154596
DNAN	P0A988	Beta sliding clamp (Beta clamp) (Sliding clamp) (Beta-clamp processivity factor) (DNA polymerase III beta sliding clamp subunit)	Cytosol	1.09657	-0.980969	no hit	no hit	1.9179e-08	0.00631274	0.00558975	0.00283194
DNAQ	P03007	DNA polymerase III subunit epsilon (EC 2.7.7.7)	Cytosol	3.29024	-0.531007	no hit	no hit	5.93957e-16	0.188703	0.351823	0.744641
DNAX	P06710	DNA polymerase III subunit tau (EC 2.7.7.7) (DNA polymerase III subunit gamma)	Cytosol	-0.508915	-0.152726	no hit	no hit	0.0127334	0.582282	0.452074	0.920872
DPPA	P23847	Periplasmic dipeptide transport protein (Dipeptide-binding protein) (DBP)	Periplasm	3.19545	-0.660144	no hit	no hit	5.93957e-16	0.0893813	0.0245742	0.651584
DPPD	P0AAG0	Dipeptide transport ATP-binding protein DppD	Cytosol	2.36247	2.76897	no hit	no hit	5.93957e-16	9.85595e-16	0.00789181	0.00357794
DPPF	P37313	Dipeptide transport ATP-binding protein DppF	Cytosol	3.17349	-1.35715	no hit	no hit	5.93957e-16	9.92285e-05	0.0152261	0.161698
DPS	P0ABT2	DNA protection during starvation protein (EC 1.16.-.-)	Cytosol	-0.109644	-1.12082	no hit	no hit	0.488388	0.00156717	0.826981	0.61979
DSBA	P0AEG4	Thiol:disulfide interchange protein DsbA	Periplasm	5.84454	-4.10016	no hit	no hit	5.93957e-16	9.85595e-16	0.0619271	0.230315
DSBC	P0AEG6	Thiol:disulfide interchange protein DsbC	Periplasm	0.190454	4.19449	no hit	no hit	0.349404	9.85595e-16	0.854201	0.135978
DSBD	P36655	Thiol:disulfide interchange protein DsbD (EC 1.8.1.8) (C-type cytochrome biogenesis protein CycZ) (Inner membrane copper tolerance protein) (Protein-disulfide reductase) (Disulfide reductase)	Inner_membrane	1.43445	-4.35252	no hit	no hit	1.3946e-13	9.85595e-16	0.252229	0.0161096
DSBG	P77202	Thiol:disulfide interchange protein DsbG	Periplasm	-0.766523	6.19339	no hit	no hit	0.000103123	9.85595e-16	0.14479	0.00079727
DSDA	P00926	D-serine dehydratase (EC 4.3.1.18) (D-serine deaminase) (DSD)	Cytosol	-8.54171	4.81728	no hit	no hit	5.93957e-16	9.85595e-16	0.00126991	6.70536e-05
DTD	P0A6M4	D-aminoacyl-tRNA deacylase (DTD) (EC 3.1.1.96) (D-tyrosyl RNA deacylase) (D-tyrosyl-tRNA(Tyr) deacylase) (Gly-tRNA(Ala) deacylase) (EC 3.1.1.-) (Gly-tRNA(Gly) deacylase)	Cytosol	-1.17656	0.311037	no hit	no hit	1.52985e-09	0.428194	0.169132	0.93354
DTPA	P77304	Dipeptide and tripeptide permease A	Inner_membrane	-2.33857	-0.486797	no hit	no hit	5.93957e-16	0.232617	0.252229	0.93354
DUSA	P32695	tRNA-dihydrouridine(20/20a) synthase (EC 1.3.1.-) (EC 1.3.1.91) (U20-specific dihydrouridine synthase) (U20-specific Dus) (tRNA-dihydrouridine synthase A)	Cytosol	-0.936663	4.47697	no hit	no hit	1.74595e-06	9.85595e-16	0.0411189	0.000145773
DUSB	P0ABT5	tRNA-dihydrouridine synthase B (EC 1.3.1.-)	Cytosol	8.90679	-10.8367	no hit	no hit	5.93957e-16	9.85595e-16	0.226887	0.265311
DUSC	P33371	tRNA-dihydrouridine(16) synthase (EC 1.3.1.-) (U16-specific dihydrouridine synthase) (U16-specific Dus) (tRNA-dihydrouridine synthase C)	Cytosol	-0.542146	-3.30967	no hit	no hit	0.00751702	9.85595e-16	0.00110687	1.13969e-06
DUT	P06968	Deoxyuridine 5'-triphosphate nucleotidohydrolase (dUTPase) (EC 3.6.1.23) (dUTP pyrophosphatase)	Cytosol	1.42042	1.53845	no hit	no hit	2.41677e-13	8.49354e-06	0.259152	0.691496
DXR	P45568	1-deoxy-D-xylulose 5-phosphate reductoisomerase (DXP reductoisomerase) (EC 1.1.1.267) (1-deoxyxylulose-5-phosphate reductoisomerase) (2-C-methyl-D-erythritol 4-phosphate synthase)	Cytosol	0.905978	-2.37661	no hit	no hit	3.87193e-06	2.18365e-12	0.0375213	4.3089e-05
DXS	P77488	1-deoxy-D-xylulose-5-phosphate synthase (EC 2.2.1.7) (1-deoxyxylulose-5-phosphate synthase) (DXP synthase) (DXPS)	Cytosol	-0.213592	-0.0933228	no hit	no hit	0.307382	0.627444	0.706007	0.936625
EBGR	P06846	HTH-type transcriptional regulator EbgR (Ebg operon repressor)	Cytosol	-1.30911	0.250747	no hit	no hit	1.59756e-11	0.492049	0.105971	0.936625
ECO	P23827	Ecotin	Periplasm	4.36286	3.8111	no hit	no hit	5.93957e-16	9.85595e-16	0.184476	0.677395
EDA	P0A955	KHG/KDPG aldolase [Includes: 4-hydroxy-2-oxoglutarate aldolase (EC 4.1.3.16) (2-keto-4-hydroxyglutarate aldolase) (KHG-aldolase); 2-dehydro-3-deoxy-phosphogluconate aldolase (EC 4.1.2.14) (2-keto-3-deoxy-6-phosphogluconate aldolase) (KDPG-aldolase) (Phospho-2-dehydro-3-deoxygluconate aldolase) (Phospho-2-keto-3-deoxygluconate aldolase)]	Cytosol	-0.805812	1.99117	no hit	no hit	4.28945e-05	5.14336e-09	0.303256	0.598395
EDD	P0ADF6	Phosphogluconate dehydratase (EC 4.2.1.12) (6-phosphogluconate dehydratase) (Entner-Doudoroff dehydrase)	Cytosol	2.59702	-0.285012	no hit	no hit	5.93957e-16	0.456388	0.0160311	0.744388
EFEO	P0AB24	Iron uptake system component EfeO	Periplasm	-0.874626	4.05796	no hit	no hit	8.45489e-06	9.85595e-16	0.219837	0.0628429
EFP	P0A6N4	Elongation factor P (EF-P)	Cytosol	6.72129	-4.91872	no hit	no hit	5.93957e-16	9.85595e-16	0.0257956	0.0299513
ELAB	P0AEH5	Protein ElaB	Inner_membrane	0.0674739	-4.1426	no hit	no hit	0.549853	9.85595e-16	0.97602	0.269678
ELBB	P0ABU5	Glyoxalase ElbB (EC 4.2.1.-) (Sigma cross-reacting protein 27A) (SCRP-27A)	Cytosol	-0.870841	-4.82906	no hit	no hit	9.26455e-06	9.85595e-16	0.56155	0.168618
ELYC	P0AB01	Envelope biogenesis factor ElyC (Elevated frequency of lysis)	Inner_membrane	0.740697	-0.756166	no hit	no hit	0.000178956	0.0451936	0.681622	0.721663
EMRA	P27303	Multidrug export protein EmrA	Inner_membrane	9.42302	-19.1031	no hit	destabilized	5.93957e-16	9.85595e-16	0.0034071	1.43201e-09
EMTA	P0C960	Endo-type membrane-bound lytic murein transglycosylase A (EC 4.2.2.n2) (Peptidoglycan lytic endotransglycosylase)	Outer_membrane	-0.144966	4.4381	no hit	no hit	0.430251	9.85595e-16	0.82461	0.0370393
ENDA	P25736	Endonuclease-1 (EC 3.1.21.1) (Endonuclease I) (Endo I)	Periplasm	2.07358	-0.158976	no hit	no hit	5.93957e-16	0.577105	0.194769	0.786461
ENGB	P0A6P7	Probable GTP-binding protein EngB	Cytosol	-0.287828	1.45387	no hit	no hit	0.181521	2.76485e-05	0.706007	0.525252
ENO	P0A6P9	Enolase (EC 4.2.1.11) (2-phospho-D-glycerate hydro-lyase) (2-phosphoglycerate dehydratase)	Cytosol	-1.75579	2.35943	no hit	no hit	5.93957e-16	3.16182e-12	0.0261837	0.128324
ENTA	P15047	2,3-dihydro-2,3-dihydroxybenzoate dehydrogenase (DiDHB-DH) (EC 1.3.1.28) (Trans-2,3-dihydro-2,3-dihydroxybenzoate dehydrogenase)	Cytosol	4.29735	-1.7912	no hit	no hit	5.93957e-16	1.67986e-07	0.00108433	0.00234352
ENVC	P37690	Murein hydrolase activator EnvC (Septal ring factor)	Periplasm	0.530157	-0.728377	no hit	no hit	0.00912322	0.0556363	0.761277	0.771052
EPD	P0A9B6	D-erythrose-4-phosphate dehydrogenase (E4PDH) (EC 1.2.1.72)	Cytosol	-1.4561	0.504407	no hit	no hit	5.86944e-14	0.214626	0.0505311	0.743032
EPMA	P0A8N7	Elongation factor P--(R)-beta-lysine ligase (EF-P--(R)-beta-lysine ligase) (EC 6.3.1.-) (EF-P post-translational modification enzyme A) (EF-P-lysine lysyltransferase) (GX)	Cytosol	4.52499	-1.84555	no hit	no hit	5.93957e-16	6.74568e-08	0.097672	0.348502
EPMB	P39280	L-lysine 2,3-aminomutase (LAM) (EC 5.4.3.-) (EF-P post-translational modification enzyme B)	Cytosol	0.425103	-2.21877	no hit	no hit	0.0418342	6.13055e-11	0.544149	0.0211361
EPTC	P0CB39	Phosphoethanolamine transferase EptC (EC 2.7.-.-)	Inner_membrane	1.34411	-1.90382	no hit	no hit	4.43743e-12	2.47115e-08	0.173279	0.128337
ERA	P06616	GTPase Era (ERA) (GTP-binding protein Era)	Cytosol	1.53842	0.888216	no hit	no hit	1.76491e-15	0.0150889	0.259021	0.747672
ERPA	P0ACC3	Iron-sulfur cluster insertion protein ErpA	Cytosol	0.811162	5.57979	no hit	no hit	3.79757e-05	9.85595e-16	0.236827	0.0087197
ETK	P38134	Tyrosine-protein kinase etk (EC 2.7.10.-)	Inner_membrane	-0.384414	0	no hit	no hit	0.069006	0.684247	0.724334	NA
ETTA	P0A9W3	Energy-dependent translational throttle protein EttA (Translational regulatory factor EttA)	Cytosol	-0.286445	4.42118	no hit	no hit	0.183622	9.85595e-16	0.576974	0.0320685
EUTB	P0AEJ6	Ethanolamine ammonia-lyase heavy chain (EC 4.3.1.7) (Ethanolamine ammonia-lyase large subunit)	Cytosol	-1.82165	-1.52293	no hit	no hit	5.93957e-16	1.05855e-05	0.0277022	0.0835521
EUTC	P19636	Ethanolamine ammonia-lyase light chain (EC 4.3.1.7) (Ethanolamine ammonia-lyase small subunit)	Cytosol	-2.06825	3.01789	no hit	no hit	5.93957e-16	9.85595e-16	0.0261837	0.0243999
EUTL	P76541	Ethanolamine utilization protein EutL	Cytosol	-2.75234	-0.405846	no hit	no hit	5.93957e-16	0.321262	0.0225724	0.794903
EXBB	P0ABU7	Biopolymer transport protein ExbB	Inner_membrane	2.99842	-1.12572	no hit	no hit	5.93957e-16	0.00148864	0.0599217	0.561741
EXBD	P0ABV2	Biopolymer transport protein ExbD	Inner_membrane	3.02564	2.16114	no hit	no hit	5.93957e-16	1.9766e-10	0.0173269	0.191436
FABA	P0A6Q3	3-hydroxydecanoyl-[acyl-carrier-protein] dehydratase (EC 4.2.1.59) (3-hydroxyacyl-[acyl-carrier-protein] dehydratase FabA) (Beta-hydroxydecanoyl thioester dehydrase) (Trans-2-decenoyl-[acyl-carrier-protein] isomerase) (EC 5.3.3.14)	Cytosol	2.25215	1.34103	no hit	no hit	5.93957e-16	0.00012177	0.0662657	0.629633
FABB	P0A953	3-oxoacyl-[acyl-carrier-protein] synthase 1 (EC 2.3.1.41) (3-oxoacyl-[acyl-carrier-protein] synthase I) (Beta-ketoacyl-ACP synthase I) (KAS I)	Cytosol	-1.4835	0.124712	no hit	no hit	1.93817e-14	0.604489	0.0245703	0.961624
FABD	P0AAI9	Malonyl CoA-acyl carrier protein transacylase (MCT) (EC 2.3.1.39)	Cytosol	-0.72523	10.6999	no hit	stabilized	0.000246902	9.85595e-16	0.0747537	7.95076e-06
FABF	P0AAI5	3-oxoacyl-[acyl-carrier-protein] synthase 2 (EC 2.3.1.179) (3-oxoacyl-[acyl-carrier-protein] synthase II) (Beta-ketoacyl-ACP synthase II) (KAS II)	Cytosol	-2.11429	1.8537	no hit	no hit	5.93957e-16	5.86702e-08	0.0976832	0.677395
FABG	P0AEK2	3-oxoacyl-[acyl-carrier-protein] reductase FabG (EC 1.1.1.100) (3-ketoacyl-acyl carrier protein reductase) (Beta-Ketoacyl-acyl carrier protein reductase) (Beta-ketoacyl-ACP reductase)	Cytosol	-0.621679	3.8138	no hit	no hit	0.00188622	9.85595e-16	0.0407522	3.41329e-05
FABH	P0A6R0	3-oxoacyl-[acyl-carrier-protein] synthase 3 (EC 2.3.1.180) (3-oxoacyl-[acyl-carrier-protein] synthase III) (Beta-ketoacyl-ACP synthase III) (KAS III) (EcFabH)	Cytosol	0.374153	-3.66613	no hit	no hit	0.077631	9.85595e-16	0.419571	0.000251764
FABI	P0AEK4	Enoyl-[acyl-carrier-protein] reductase [NADH] FabI (ENR) (EC 1.3.1.9) (NADH-dependent enoyl-ACP reductase)	Cytosol	1.0689	-0.189925	no hit	no hit	4.37078e-08	0.55028	0.15115	0.890608
FABZ	P0A6Q6	3-hydroxyacyl-[acyl-carrier-protein] dehydratase FabZ (EC 4.2.1.59) ((3R)-hydroxymyristoyl-[acyl-carrier-protein] dehydratase) ((3R)-hydroxymyristoyl-ACP dehydrase) (17 kDa actomyosin component) (Beta-hydroxyacyl-ACP dehydratase)	Cytosol	3.10035	-5.18534	no hit	no hit	5.93957e-16	9.85595e-16	0.0281953	0.000150041
FADB	P21177	Fatty acid oxidation complex subunit alpha [Includes: Enoyl-CoA hydratase/Delta(3)-cis-Delta(2)-trans-enoyl-CoA isomerase/3-hydroxybutyryl-CoA epimerase (EC 4.2.1.17) (EC 5.1.2.3) (EC 5.3.3.8); 3-hydroxyacyl-CoA dehydrogenase (EC 1.1.1.35)]	Cytosol	-2.33441	-3.92987	no hit	no hit	5.93957e-16	9.85595e-16	0.0179089	5.50335e-05
FADD	P69451	Long-chain-fatty-acid--CoA ligase (EC 6.2.1.3) (Long-chain acyl-CoA synthetase) (Acyl-CoA synthetase)	Cytosol	-0.0735221	1.51692	no hit	no hit	0.541624	1.15148e-05	0.955607	0.654519
FADE	Q47146	Acyl-coenzyme A dehydrogenase (ACDH) (Acyl-CoA dehydrogenase) (EC 1.3.8.7) (EC 1.3.8.8)	Inner_membrane	1.50023	-9.58765	no hit	no hit	9.7883e-15	9.85595e-16	0.132049	7.02408e-07
FADH	P42593	2,4-dienoyl-CoA reductase (DCR) (EC 1.3.1.34) (2,4-dienoyl-coenzyme A reductase [NADPH])	Cytosol	-1.89416	0.872885	no hit	no hit	5.93957e-16	0.0172913	0.195556	0.606548
FADI	P76503	3-ketoacyl-CoA thiolase FadI (EC 2.3.1.16) (ACSs) (Acetyl-CoA acyltransferase) (Acyl-CoA ligase) (Beta-ketothiolase) (Fatty acid oxidation complex subunit beta)	Cytosol	-2.63633	0.206142	no hit	no hit	5.93957e-16	0.535448	0.118567	0.945909
FADJ	P77399	Fatty acid oxidation complex subunit alpha [Includes: Enoyl-CoA hydratase/3-hydroxybutyryl-CoA epimerase (EC 4.2.1.17) (EC 5.1.2.3); 3-hydroxyacyl-CoA dehydrogenase (EC 1.1.1.35)]	Cytosol	-1.10163	-0.253033	no hit	no hit	1.64505e-08	0.48973	0.190118	0.878187
FADL	P10384	Long-chain fatty acid transport protein (Outer membrane FadL protein) (Outer membrane flp protein)	Outer_membrane	10.2723	-9.37222	increased abundance	no hit	5.93957e-16	9.85595e-16	0.0129736	0.000363666
FADR	P0A8V6	Fatty acid metabolism regulator protein	Cytosol	0.556246	-0.908017	no hit	no hit	0.00595607	0.0126124	0.0397767	0.225025
FBAA	P0AB71	Fructose-bisphosphate aldolase class 2 (FBP aldolase) (FBPA) (EC 4.1.2.13) (Fructose-1,6-bisphosphate aldolase) (Fructose-bisphosphate aldolase class II)	Cytosol	-1.84914	2.03267	no hit	no hit	5.93957e-16	2.37717e-09	0.0684867	0.456922
FBAB	P0A991	Fructose-bisphosphate aldolase class 1 (EC 4.1.2.13) (Fructose-bisphosphate aldolase class I) (FBP aldolase)	Cytosol	0.188948	-0.628997	no hit	no hit	0.352138	0.109016	0.531861	0.554813
FBP	P0A993	Fructose-1,6-bisphosphatase class 1 (FBPase class 1) (EC 3.1.3.11) (D-fructose-1,6-bisphosphate 1-phosphohydrolase class 1)	Cytosol	-0.103466	-4.50573	no hit	no hit	0.497973	9.85595e-16	0.818636	0.000271636
FDHD	P32177	Sulfur carrier protein FdhD (Sulfurtransferase FdhD)	Cytosol	1.70302	-0.689018	no hit	no hit	5.93957e-16	0.0736062	0.15767	0.747672
FDHE	P13024	Protein FdhE	Cytosol	-1.54421	6.53635	no hit	no hit	1.76491e-15	9.85595e-16	0.025027	8.86277e-06
FDHF	P07658	Formate dehydrogenase H (EC 1.17.1.9) (EC 1.17.99.7) (Formate dehydrogenase-H subunit alpha) (FDH-H) (Formate-hydrogen-lyase-linked, selenocysteine-containing polypeptide)	Cytosol	-4.73394	7.31141	no hit	no hit	5.93957e-16	9.85595e-16	0.00819251	0.000150041
FDNG	P24183	Formate dehydrogenase, nitrate-inducible, major subunit (EC 1.17.5.3) (Anaerobic formate dehydrogenase major subunit) (Formate dehydrogenase-N subunit alpha) (FDH-N subunit alpha)	Periplasm	-4.77671	-8.13461	no hit	no hit	5.93957e-16	9.85595e-16	0.00215391	2.01486e-10
FDNH	P0AAJ3	Formate dehydrogenase, nitrate-inducible, iron-sulfur subunit (Anaerobic formate dehydrogenase iron-sulfur subunit) (Formate dehydrogenase-N subunit beta) (FDH-N subunit beta)	Inner_membrane	-9.30714	2.2552	no hit	no hit	5.93957e-16	2.87478e-11	0.00169527	0.142848
FDOG	P32176	Formate dehydrogenase-O major subunit (EC 1.17.1.9) (Aerobic formate dehydrogenase major subunit) (FDH-Z subunit alpha) (Formate dehydrogenase-O subunit alpha)	Periplasm	-1.40589	-2.58281	no hit	no hit	4.25925e-13	2.03178e-14	0.0819043	0.0425789
FDOH	P0AAJ5	Formate dehydrogenase-O iron-sulfur subunit (Aerobic formate dehydrogenase iron-sulfur subunit) (FDH-Z subunit beta) (Formate dehydrogenase-O subunit beta)	Cytosol	-1.97424	-2.98626	no hit	no hit	5.93957e-16	9.85595e-16	0.143762	0.236338
FDX	P0A9R4	2Fe-2S ferredoxin	Cytosol	0.585873	5.10198	no hit	no hit	0.00358905	9.85595e-16	0.434568	0.0294054
FECA	P13036	Fe(3+) dicitrate transport protein FecA (Iron(III) dicitrate transport protein FecA)	Outer_membrane	2.34429	-6.05972	no hit	no hit	5.93957e-16	9.85595e-16	0.200989	0.0289058
FECB	P15028	Fe(3+) dicitrate-binding periplasmic protein (Iron(III) dicitrate-binding periplasmic protein)	Periplasm	-1.2507	8.07797	no hit	no hit	1.26314e-10	9.85595e-16	0.0576126	0.00146488
FECE	P15031	Fe(3+) dicitrate transport ATP-binding protein FecE (Iron(III) dicitrate transport ATP-binding protein FecE)	Cytosol	-0.42721	-1.59481	no hit	no hit	0.0407061	3.71801e-06	0.557182	0.048088
FEOB	P33650	Fe(2+) transporter FeoB (Ferrous iron transport protein B)	Inner_membrane	2.02465	-0.597264	no hit	no hit	5.93957e-16	0.131886	0.0133538	0.345874
FEPB	P0AEL6	Ferrienterobactin-binding periplasmic protein	Periplasm	1.42712	19.2575	no hit	stabilized	1.8574e-13	9.85595e-16	0.0083507	1.66767e-13
FFH	P0AGD7	Signal recognition particle protein (Fifty-four homolog) (Ffh) (p48)	Cytosol	-0.160263	-0.321962	no hit	no hit	0.403604	0.416128	0.766299	0.806431
FHUA	P06971	Ferrichrome outer membrane transporter/phage receptor (Ferric hydroxamate receptor) (Ferric hydroxamate uptake) (Ferrichrome-iron receptor)	Outer_membrane	8.9705	-8.60223	no hit	no hit	5.93957e-16	9.85595e-16	0.0245338	0.0055235
FHUC	P07821	Iron(3+)-hydroxamate import ATP-binding protein FhuC (EC 3.6.3.34) (Ferric hydroxamate uptake protein C) (Ferrichrome transport ATP-binding protein FhuC) (Iron(III)-hydroxamate import ATP-binding protein FhuC)	Cytosol	3.03338	-1.80486	no hit	no hit	5.93957e-16	1.33885e-07	0.298829	0.340642
FIC	P20605	Probable adenosine monophosphate-protein transferase fic (EC 2.7.7.n1) (Cell filamentation protein fic)	Cytosol	-0.428326	-0.82411	no hit	no hit	0.040119	0.0262696	0.416443	0.482665
FIS	P0A6R3	DNA-binding protein Fis (Factor-for-inversion stimulation protein) (Hin recombinational enhancer-binding protein)	Cytosol	2.04497	4.35347	no hit	no hit	5.93957e-16	9.85595e-16	0.0358977	0.0131594
FKLB	P0A9L3	FKBP-type 22 kDa peptidyl-prolyl cis-trans isomerase (FKBP22) (PPIase) (EC 5.2.1.8) (Rotamase)	Cytosol	-0.669093	4.56983	no hit	no hit	0.000763963	9.85595e-16	0.126189	0.00521501
FKPA	P45523	FKBP-type peptidyl-prolyl cis-trans isomerase FkpA (PPIase) (EC 5.2.1.8) (Rotamase)	Periplasm	-0.775771	7.16141	no hit	no hit	8.42107e-05	9.85595e-16	0.0353815	0.000117358
FKPB	P0AEM0	FKBP-type 16 kDa peptidyl-prolyl cis-trans isomerase (PPIase) (EC 5.2.1.8) (Rotamase)	Cytosol	2.08025	-0.766145	no hit	no hit	5.93957e-16	0.0418582	0.0508807	0.279214
FLDA	P61949	Flavodoxin 1	Cytosol	0.973856	2.8263	no hit	no hit	6.46229e-07	9.85595e-16	0.330537	0.355049
FLGD	P75936	Basal-body rod modification protein FlgD	Extracellular	20.3613	14.089	increased abundance	stabilized	5.93957e-16	9.85595e-16	0.00197854	5.41554e-05
FLGE	P75937	Flagellar hook protein FlgE	Extracellular	37.5489	17.2314	increased abundance	stabilized	5.93957e-16	9.85595e-16	0.00126991	6.39626e-05
FLGH	P0A6S0	Flagellar L-ring protein (Basal body L-ring protein)	Outer_membrane	28.097	20.4452	increased abundance	stabilized	5.93957e-16	9.85595e-16	4.73125e-05	2.90855e-15
FLGI	P0A6S3	Flagellar P-ring protein (Basal body P-ring protein)	Periplasm	29.2596	-1.67047	increased abundance	no hit	5.93957e-16	1.16844e-06	0.00215715	0.0337702
FLGK	P33235	Flagellar hook-associated protein 1 (HAP1)	Extracellular	52.6996	-3.57892	increased abundance	no hit	5.93957e-16	9.85595e-16	0.0256332	0.00447547
FLIC	P04949	Flagellin	Extracellular	62.8751	-6.95205	increased abundance	no hit	5.93957e-16	9.85595e-16	0.000511187	0.000512677
FLIF	P25798	Flagellar M-ring protein	Inner_membrane	38.7402	-0.50013	increased abundance	no hit	5.93957e-16	0.218939	0.0483007	0.690009
FLIL	P0ABX8	Flagellar protein FliL	Inner_membrane	35.2685	-4.79551e-18	increased abundance	no hit	5.93957e-16	0.684247	0.00126991	0.998691
FLIN	P15070	Flagellar motor switch protein FliN	Cytosol	35.0746	-0.272854	increased abundance	no hit	5.93957e-16	0.469249	0.000547251	0.847867
FLIY	P0AEM9	L-cystine-binding protein FliY (CBP) (Protein FliY) (Sulfate starvation-induced protein 7) (SSI7)	Periplasm	3.44082	6.56028	no hit	no hit	5.93957e-16	9.85595e-16	0.0257956	0.00234352
FLK	P15286	Flagellar regulator flk (Fluke)	Inner_membrane	1.00198	-0.253217	no hit	no hit	2.97395e-07	0.489542	0.822902	0.93354
FLU	P39180	Antigen 43 (AG43) (Fluffing protein) [Cleaved into: Antigen 43 alpha chain; Antigen 43 beta chain]	Outer_membrane	3.96192	6.92333	no hit	no hit	5.93957e-16	9.85595e-16	0.0353204	0.0143675
FMT	P23882	Methionyl-tRNA formyltransferase (EC 2.1.2.9) (Met-tRNA(fMet) formyltransferase)	Cytosol	2.73016	-1.534	no hit	no hit	5.93957e-16	9.04996e-06	0.00594213	0.00641464
FNR	P0A9E5	Fumarate and nitrate reduction regulatory protein	Cytosol	2.00126	-1.88878	no hit	no hit	5.93957e-16	3.20003e-08	0.0182748	0.00797061
FOLA	P0ABQ4	Dihydrofolate reductase (EC 1.5.1.3)	Cytosol	0.636341	2.87973	no hit	no hit	0.00143534	9.85595e-16	0.0149289	0.0474863
FOLB	P0AC16	Dihydroneopterin aldolase (DHNA) (EC 4.1.2.25) (7,8-dihydroneopterin 2'-epimerase) (7,8-dihydroneopterin aldolase) (7,8-dihydroneopterin epimerase) (EC 5.1.99.8) (Dihydroneopterin epimerase)	Cytosol	-1.90257	-0.462794	no hit	no hit	5.93957e-16	0.258038	0.0838077	0.878187
FOLD	P24186	Bifunctional protein FolD [Includes: Methylenetetrahydrofolate dehydrogenase (EC 1.5.1.5); Methenyltetrahydrofolate cyclohydrolase (EC 3.5.4.9)]	Cytosol	3.81895	-2.96045	no hit	no hit	5.93957e-16	9.85595e-16	0.0225724	0.0540594
FOLE	P0A6T5	GTP cyclohydrolase 1 (EC 3.5.4.16) (GTP cyclohydrolase I) (GTP-CH-I)	Cytosol	1.38436	-1.98896	no hit	no hit	9.74961e-13	5.35532e-09	0.311746	0.413193
FOLM	P0AFS3	Dihydromonapterin reductase (H(2)-MPt reductase) (EC 1.5.1.-) (Dihydrofolate reductase) (DHFR) (EC 1.5.1.3)	Cytosol	0.843345	-3.0913	no hit	no hit	1.78928e-05	9.85595e-16	0.218012	0.00919055
FOLP	P0AC13	Dihydropteroate synthase (DHPS) (EC 2.5.1.15) (Dihydropteroate pyrophosphorylase)	Cytosol	0.43826	0.844413	no hit	no hit	0.0351905	0.0221352	0.559003	0.687376
FOLX	P0AC19	Dihydroneopterin triphosphate 2'-epimerase (EC 5.1.99.-) (D-erythro-7,8-dihydroneopterin triphosphate epimerase)	Cytosol	0.0730542	-0.0368801	no hit	no hit	0.542268	0.663759	0.90245	0.98151
FPR	P28861	Flavodoxin/ferredoxin--NADP reductase (EC 1.18.1.2) (EC 1.19.1.1) (Ferredoxin (flavodoxin):NADP(+) oxidoreductase) (Ferredoxin--NADP reductase) (FNR) (Flavodoxin--NADP reductase) (FLDR) (Methyl viologen resistance protein A) (dA1)	Cytosol	-1.48458	0.338711	no hit	no hit	1.82599e-14	0.397421	0.0261837	0.841578
FRDA	P00363	Fumarate reductase flavoprotein subunit (EC 1.3.5.4)	Cytosol	-4.53964	-6.16441	no hit	no hit	5.93957e-16	9.85595e-16	0.0181302	0.000850323
FRDB	P0AC47	Fumarate reductase iron-sulfur subunit (EC 1.3.5.1)	Cytosol	-4.98417	-2.01721	no hit	no hit	5.93957e-16	3.178e-09	0.000680923	0.0106983
FRDC	P0A8Q0	Fumarate reductase subunit C (Fumarate reductase 15 kDa hydrophobic protein)	Inner_membrane	-3.83481	-0.0823432	no hit	no hit	5.93957e-16	0.634999	0.0551839	0.936625
FRDD	P0A8Q3	Fumarate reductase subunit D (Fumarate reductase 13 kDa hydrophobic protein)	Inner_membrane	-0.449424	0	no hit	no hit	0.0302622	0.684247	0.673923	NA
FRLB	P0AC00	Fructoselysine 6-phosphate deglycase (EC 3.5.-.-)	Cytosol	-5.73012	3.78185	no hit	no hit	5.93957e-16	9.85595e-16	0.436352	0.645833
FRMA	P25437	S-(hydroxymethyl)glutathione dehydrogenase (EC 1.1.1.284) (Alcohol dehydrogenase class-3) (EC 1.1.1.1) (Alcohol dehydrogenase class-III) (Glutathione-dependent formaldehyde dehydrogenase) (FALDH) (FDH) (GSH-FDH) (EC 1.1.1.-)	Cytosol	0.981839	-1.09058	no hit	no hit	5.19903e-07	0.00214687	0.161943	0.232406
FRMB	P51025	S-formylglutathione hydrolase FrmB (FGH) (EC 3.1.2.12)	Cytosol	0.529046	-0.46641	no hit	no hit	0.00928657	0.254149	0.632876	0.777608
FRMR	P0AAP3	Transcriptional repressor FrmR	Cytosol	-0.337914	1.49663	no hit	no hit	0.1144	1.53402e-05	0.854537	0.683001
FRR	P0A805	Ribosome-recycling factor (RRF) (Ribosome-releasing factor)	Cytosol	-1.9056	3.40537	no hit	no hit	5.93957e-16	9.85595e-16	0.145258	0.427892
FRUA	P20966	PTS system fructose-specific EIIB'BC component (EIIB'BC-Fru) [Includes: PTS system fructose-specific EIIB component (EC 2.7.1.202) (EIII-Fru) (Fructose-specific phosphotransferase enzyme IIB component); PTS system fructose-specific EIIC component (Fructose permease IIC component)]	Inner_membrane	-0.323744	-0.50293	no hit	no hit	0.131516	0.216111	0.806837	0.892219
FRUB	P69811	Multiphosphoryl transfer protein (MTP) (Diphosphoryl transfer protein) (DTP) (Phosphotransferase FPr protein) (Pseudo-HPr) [Includes: Phosphocarrier protein HPr (Protein H); PTS system fructose-specific EIIA component (EIIA-Fru) (EIII-Fru) (Fructose-specific phosphotransferase enzyme IIA component)]	Cytosol	1.67268	-1.3728	no hit	no hit	5.93957e-16	8.11036e-05	0.0289107	0.0524813
FRUK	P0AEW9	1-phosphofructokinase (EC 2.7.1.56) (Fructose 1-phosphate kinase)	Cytosol	2.29802	-3.15513	no hit	no hit	5.93957e-16	9.85595e-16	0.0072161	2.06124e-05
FSAA	P78055	Fructose-6-phosphate aldolase 1 (EC 4.1.2.-) (Fructose-6-phosphate aldolase A) (FSAA)	Cytosol	1.59274	6.44157	no hit	no hit	5.93957e-16	9.85595e-16	0.298186	0.0243947
FTNA	P0A998	Bacterial non-heme ferritin (EC 1.16.3.2) (Ferritin-1)	Cytosol	5.44215	-3.48848	no hit	no hit	5.93957e-16	9.85595e-16	0.253895	0.71368
FTSH	P0AAI3	ATP-dependent zinc metalloprotease FtsH (EC 3.4.24.-) (Cell division protease FtsH)	Inner_membrane	0.328321	-2.53788	no hit	no hit	0.125819	5.69866e-14	0.48481	0.0110352
FTSI	P0AD68	Peptidoglycan D,D-transpeptidase FtsI (EC 3.4.16.4) (Essential cell division protein FtsI) (Murein transpeptidase) (Penicillin-binding protein 3) (PBP-3) (Peptidoglycan synthase FtsI)	Inner_membrane	0.580941	0.398669	no hit	no hit	0.00391117	0.329401	0.404156	0.75117
FTSK	P46889	DNA translocase FtsK	Inner_membrane	-0.15725	1.90457	no hit	no hit	0.40891	2.43906e-08	0.74419	0.19883
FTSN	P29131	Cell division protein FtsN	Inner_membrane	-1.17655	2.70159	no hit	no hit	1.5305e-09	9.85595e-16	0.0960108	0.180001
FTSP	P26648	Cell division protein FtsP	Periplasm	-0.454554	0.88088	no hit	no hit	0.0281999	0.0161099	0.269991	0.669282
FTSQ	P06136	Cell division protein FtsQ	Inner_membrane	-0.527123	-0.413188	no hit	no hit	0.00957552	0.312958	0.180545	0.474619
FTSX	P0AC30	Cell division protein FtsX	Inner_membrane	1.34324	-1.34865	no hit	no hit	4.58221e-12	0.00011057	0.230503	0.511091
FTSY	P10121	Signal recognition particle receptor FtsY (SRP receptor)	Cytosol	1.29458	-4.49241	no hit	no hit	2.69597e-11	9.85595e-16	0.0513647	1.23364e-06
FTSZ	P0A9A6	Cell division protein FtsZ	Cytosol	-1.29463	0.162904	no hit	no hit	2.69072e-11	0.57381	0.0180067	0.911409
FUCI	P69922	L-fucose isomerase (FucIase) (EC 5.3.1.25) (6-deoxy-L-galactose isomerase) (D-arabinose isomerase) (EC 5.3.1.3)	Cytosol	-0.868277	-1.72575	no hit	no hit	9.85308e-06	4.86374e-07	0.126189	0.0754258
FUCO	P0A9S1	Lactaldehyde reductase (EC 1.1.1.77) (Propanediol oxidoreductase)	Cytosol	-1.78988	-1.36735	no hit	no hit	5.93957e-16	8.70365e-05	0.0397767	0.251046
FUCR	P0ACK8	L-fucose operon activator	Cytosol	-2.0386	-0.798943	no hit	no hit	5.93957e-16	0.0322953	0.0486855	0.514326
FUCU	P0AEN8	L-fucose mutarotase (EC 5.1.3.29) (Fucose 1-epimerase) (Type-2 mutarotase)	Cytosol	-1.57753	3.02967	no hit	no hit	5.93957e-16	9.85595e-16	0.211299	0.502736
FUMA	P0AC33	Fumarate hydratase class I, aerobic (EC 4.2.1.2) (Fumarase A) (Oxaloacetate keto--enol-isomerase) (OAAKE isomerase) (Oxaloacetate tautomerase) (EC 5.3.2.2)	Cytosol	-4.67775	7.9411	no hit	no hit	5.93957e-16	9.85595e-16	0.00215391	7.57604e-07
FUMB	P14407	Fumarate hydratase class I, anaerobic (EC 4.2.1.2) (D-tartrate dehydratase) (EC 4.2.1.81) (Fumarase B)	Cytosol	-2.85375	-1.63677	no hit	no hit	5.93957e-16	1.9696e-06	0.0157485	0.0425995
FUMC	P05042	Fumarate hydratase class II (Fumarase C) (EC 4.2.1.2) (Aerobic fumarase) (Iron-independent fumarase)	Cytosol	0.945105	-0.308199	no hit	no hit	1.39799e-06	0.431308	0.16199	0.761242
FUR	P0A9A9	Ferric uptake regulation protein (Ferric uptake regulator)	Cytosol	-0.25877	0.95775	no hit	no hit	0.228026	0.00791043	0.6467	0.722118
FUSA	P0A6M8	Elongation factor G (EF-G)	Cytosol	0.788284	-0.20091	no hit	no hit	6.37392e-05	0.54029	0.0743348	0.87577
FXSA	P37147	UPF0716 protein FxsA (Suppressor of F exclusion of phage T7)	Inner_membrane	1.49898	1.43827	no hit	no hit	1.0352e-14	3.40664e-05	0.777235	0.876115
GABD	P25526	Succinate-semialdehyde dehydrogenase [NADP(+)] GabD (SSDH) (EC 1.2.1.79)	Cytosol	0.00584101	0.589184	no hit	no hit	0.622199	0.138171	0.989262	0.600365
GABT	P22256	4-aminobutyrate aminotransferase GabT (EC 2.6.1.19) ((S)-3-amino-2-methylpropionate transaminase) (EC 2.6.1.22) (GABA aminotransferase) (GABA-AT) (Gamma-amino-N-butyrate transaminase) (GABA transaminase) (Glutamate:succinic semialdehyde transaminase) (L-AIBAT)	Cytosol	-0.164482	-1.14243	no hit	no hit	0.396137	0.00124652	0.706007	0.296184
GADA	P69908	Glutamate decarboxylase alpha (GAD-alpha) (EC 4.1.1.15)	Cytosol	-1.97263	-4.24211	no hit	no hit	5.93957e-16	9.85595e-16	0.116804	0.0560898
GADB	P69910	Glutamate decarboxylase beta (GAD-beta) (EC 4.1.1.15)	Cytosol	-3.68963	2.49883	no hit	no hit	5.93957e-16	1.40826e-13	0.0957878	0.734785
GADC	P63235	Probable glutamate/gamma-aminobutyrate antiporter (Extreme acid sensitivity protein)	Inner_membrane	-2.60756	-1.81937	no hit	no hit	5.93957e-16	1.05018e-07	0.0969826	0.553771
GALE	P09147	UDP-glucose 4-epimerase (EC 5.1.3.2) (Galactowaldenase) (UDP-galactose 4-epimerase)	Cytosol	-4.40413	-0.19238	no hit	no hit	5.93957e-16	0.548068	0.00158793	0.784313
GALF	P0AAB6	UTP--glucose-1-phosphate uridylyltransferase (EC 2.7.7.9) (Alpha-D-glucosyl-1-phosphate uridylyltransferase) (UDP-glucose pyrophosphorylase) (UDPGP) (Uridine diphosphoglucose pyrophosphorylase)	Cytosol	-2.32155	-1.64748	no hit	no hit	5.93957e-16	1.67091e-06	0.0286793	0.115347
GALK	P0A6T3	Galactokinase (EC 2.7.1.6) (Galactose kinase)	Cytosol	-5.99435	-0.695718	no hit	no hit	5.93957e-16	0.0702678	0.00524868	0.429551
GALM	P0A9C3	Aldose 1-epimerase (EC 5.1.3.3) (Galactose mutarotase) (Type-1 mutarotase)	Cytosol	-2.74688	-0.408862	no hit	no hit	5.93957e-16	0.317848	0.0376739	0.725053
GALP	P0AEP1	Galactose-proton symporter (Galactose transporter)	Inner_membrane	-4.66218	-4.35706	no hit	no hit	5.93957e-16	9.85595e-16	0.184346	0.0328685
GALT	P09148	Galactose-1-phosphate uridylyltransferase (Gal-1-P uridylyltransferase) (EC 2.7.7.12) (UDP-glucose--hexose-1-phosphate uridylyltransferase)	Cytosol	-5.20531	-0.393911	no hit	no hit	5.93957e-16	0.334807	0.00923237	0.844552
GALU	P0AEP3	UTP--glucose-1-phosphate uridylyltransferase (EC 2.7.7.9) (Alpha-D-glucosyl-1-phosphate uridylyltransferase) (UDP-glucose pyrophosphorylase) (UDPGP) (Uridine diphosphoglucose pyrophosphorylase)	Cytosol	-1.25651	1.26116	no hit	no hit	1.0327e-10	0.000324587	0.0229213	0.273836
GAPA	P0A9B2	Glyceraldehyde-3-phosphate dehydrogenase A (GAPDH-A) (EC 1.2.1.12) (NAD-dependent glyceraldehyde-3-phosphate dehydrogenase)	Cytosol	-2.18938	-1.0826	no hit	no hit	5.93957e-16	0.00232815	0.0267381	0.38245
GARD	P39829	Galactarate dehydratase (L-threo-forming) (GalcD) (EC 4.2.1.42)	Cytosol	-2.13738	-4.24127	no hit	no hit	5.93957e-16	9.85595e-16	0.0173269	0.000455921
GARR	P0ABQ2	2-hydroxy-3-oxopropionate reductase (EC 1.1.1.60) (Tartronate semialdehyde reductase) (TSAR)	Cytosol	4.42064	-1.5184	no hit	no hit	5.93957e-16	1.12799e-05	0.0173479	0.188142
GATA	P69828	PTS system galactitol-specific EIIA component (EIIB-Gat) (Galactitol-specific phosphotransferase enzyme IIA component)	Cytosol	-5.40246	-0.431752	no hit	no hit	5.93957e-16	0.292121	0.0496162	0.777282
GATB	P37188	PTS system galactitol-specific EIIB component (EIIB-Gat) (Galactitol-specific phosphotransferase enzyme IIB component) (EC 2.7.1.200)	Cytosol	-3.743	-0.481535	no hit	no hit	5.93957e-16	0.238106	0.00594213	0.546292
GATC	P69831	PTS system galactitol-specific EIIC component (EIIC-Gat) (Galactitol permease IIC component)	Inner_membrane	-10.5534	1.00346	decreased abundance	no hit	5.93957e-16	0.00506353	0.00339815	0.763893
GATD	P0A9S3	Galactitol 1-phosphate 5-dehydrogenase (EC 1.1.1.251)	Cytosol	-6.81692	-0.146386	no hit	no hit	5.93957e-16	0.587451	0.00539145	0.93354
GATY	P0C8J6	D-tagatose-1,6-bisphosphate aldolase subunit GatY (TBPA) (TagBP aldolase) (EC 4.1.2.40) (D-tagatose-bisphosphate aldolase class II) (Tagatose-bisphosphate aldolase)	Cytosol	-3.4129	0.746609	no hit	no hit	5.93957e-16	0.0485888	0.00679629	0.731146
GATZ	P0C8J8	D-tagatose-1,6-bisphosphate aldolase subunit GatZ	Cytosol	-4.75744	1.17919	no hit	no hit	5.93957e-16	0.000832694	0.0231908	0.770577
GCD	P15877	Quinoprotein glucose dehydrogenase (EC 1.1.5.2) (Glucose dehydrogenase [pyrroloquinoline-quinone])	Inner_membrane	1.08321	-2.98124	no hit	no hit	2.86123e-08	9.85595e-16	0.0668496	0.000348938
GCVH	P0A6T9	Glycine cleavage system H protein	Cytosol	-13.6463	21.3103	no hit	stabilized	5.93957e-16	9.85595e-16	0.135342	0.00112276
GCVP	P33195	Glycine dehydrogenase (decarboxylating) (EC 1.4.4.2) (Glycine cleavage system P-protein) (Glycine decarboxylase) (Glycine dehydrogenase (aminomethyl-transferring))	Cytosol	-3.3768	-2.35178	no hit	no hit	5.93957e-16	3.72352e-12	0.0547051	0.365298
GCVT	P27248	Aminomethyltransferase (EC 2.1.2.10) (Glycine cleavage system T protein)	Cytosol	-5.61769	-1.53697	no hit	no hit	5.93957e-16	8.67449e-06	0.0119582	0.132075
GDHA	P00370	NADP-specific glutamate dehydrogenase (NADP-GDH) (EC 1.4.1.4)	Cytosol	0.144238	0.0723772	no hit	no hit	0.4315	0.641648	0.838805	0.967949
GHRA	P75913	Glyoxylate/hydroxypyruvate reductase A (EC 1.1.1.79) (EC 1.1.1.81) (2-ketoacid reductase)	Cytosol	-0.855423	0.613991	no hit	no hit	1.34089e-05	0.119469	0.480755	0.806431
GHRB	P37666	Glyoxylate/hydroxypyruvate reductase B (EC 1.1.1.79) (EC 1.1.1.81) (2-ketoaldonate reductase) (2-ketogluconate reductase) (2KR) (EC 1.1.1.215)	Cytosol	-1.78966	0.323695	no hit	no hit	5.93957e-16	0.414204	0.0762603	0.926751
GHXP	P0AF52	Guanine/hypoxanthine permease GhxP	Inner_membrane	-1.34515	0.148063	no hit	no hit	4.26886e-12	0.586092	0.104454	0.928799
GLCB	P37330	Malate synthase G (MSG) (EC 2.3.3.9)	Cytosol	1.43116	-2.0919	no hit	no hit	1.58789e-13	7.7014e-10	0.0141511	3.03256e-05
GLCG	P0AEQ1	Protein GlcG	Cytosol	-0.610499	6.81151	no hit	no hit	0.00231427	9.85595e-16	0.237064	0.00204048
GLDA	P0A9S5	Glycerol dehydrogenase (GDH) (GLDH) (EC 1.1.1.6)	Cytosol	-0.772657	-0.201794	no hit	no hit	9.01801e-05	0.539475	0.257052	0.927244
GLF	P37747	UDP-galactopyranose mutase (UGM) (EC 5.4.99.9) (UDP-GALP mutase) (Uridine 5-diphosphate galactopyranose mutase)	Cytosol	0.0118118	-3.64492	no hit	no hit	0.616092	9.85595e-16	0.981111	0.000137709
GLGA	P0A6U8	Glycogen synthase (EC 2.4.1.21) (Starch [bacterial glycogen] synthase)	Cytosol	-0.161519	0.0142378	no hit	no hit	0.401386	0.676626	0.93649	0.998691
GLGB	P07762	1,4-alpha-glucan branching enzyme GlgB (EC 2.4.1.18) (1,4-alpha-D-glucan:1,4-alpha-D-glucan 6-glucosyl-transferase) (Alpha-(1->4)-glucan branching enzyme) (Glycogen branching enzyme) (BE)	Cytosol	-0.972869	-0.683699	no hit	no hit	6.63721e-07	0.076342	0.718654	0.862234
GLGC	P0A6V1	Glucose-1-phosphate adenylyltransferase (EC 2.7.7.27) (ADP-glucose pyrophosphorylase) (ADPGlc PPase) (ADP-glucose synthase)	Cytosol	-1.0441	-2.73032	no hit	no hit	9.01724e-08	9.85595e-16	0.156126	0.0457265
GLK	P0A6V8	Glucokinase (EC 2.7.1.2) (Glucose kinase)	Cytosol	-2.57214	-0.955346	no hit	no hit	5.93957e-16	0.00809509	0.0254671	0.355433
GLMM	P31120	Phosphoglucosamine mutase (EC 5.4.2.10)	Cytosol	0.305822	-1.9836	no hit	no hit	0.155325	5.90375e-09	0.769505	0.284521
GLMS	P17169	Glutamine--fructose-6-phosphate aminotransferase [isomerizing] (EC 2.6.1.16) (D-fructose-6-phosphate amidotransferase) (GFAT) (Glucosamine-6-phosphate synthase) (Hexosephosphate aminotransferase) (L-glutamine--D-fructose-6-phosphate amidotransferase)	Cytosol	0.397761	-3.53211	no hit	no hit	0.0589008	9.85595e-16	0.338702	6.54365e-05
GLMU	P0ACC7	Bifunctional protein GlmU [Includes: UDP-N-acetylglucosamine pyrophosphorylase (EC 2.7.7.23) (N-acetylglucosamine-1-phosphate uridyltransferase); Glucosamine-1-phosphate N-acetyltransferase (EC 2.3.1.157)]	Cytosol	1.41328	-0.782718	no hit	no hit	3.1963e-13	0.0367681	0.00438242	0.00241012
GLNA	P0A9C5	Glutamine synthetase (GS) (EC 6.3.1.2) (Glutamate--ammonia ligase) (Glutamine synthetase I beta) (GSI beta)	Cytosol	-0.20078	-0.52871	no hit	no hit	0.330636	0.190877	0.605451	0.653297
GLNB	P0A9Z1	Nitrogen regulatory protein P-II 1	Cytosol	-1.16421	-0.160004	no hit	no hit	2.28613e-09	0.576246	0.0236785	0.911409
GLND	P27249	Bifunctional uridylyltransferase/uridylyl-removing enzyme (UTase/UR) (Bifunctional [protein-PII] modification enzyme) (Bifunctional nitrogen sensor protein) [Includes: [Protein-PII] uridylyltransferase (PII uridylyltransferase) (UTase) (EC 2.7.7.59); [Protein-PII]-UMP uridylyl-removing enzyme (UR) (EC 3.1.4.-)]	Cytosol	4.19047	-1.46603	no hit	no hit	5.93957e-16	2.34413e-05	0.0477914	0.279214
GLNH	P0AEQ3	Glutamine-binding periplasmic protein (GlnBP)	Periplasm	-1.0867	0.706244	no hit	no hit	2.57767e-08	0.0652591	0.0824117	0.810457
GLNQ	P10346	Glutamine transport ATP-binding protein GlnQ	Cytosol	-0.799577	-0.829848	no hit	no hit	4.94452e-05	0.0250388	0.0582104	0.248733
GLNS	P00962	Glutamine--tRNA ligase (EC 6.1.1.18) (Glutaminyl-tRNA synthetase) (GlnRS)	Cytosol	1.10565	-0.764015	no hit	no hit	1.45531e-08	0.0425525	0.0555183	0.194533
GLOA	P0AC81	Lactoylglutathione lyase (EC 4.4.1.5) (Aldoketomutase) (Glyoxalase I) (Glx I) (Ketone-aldehyde mutase) (Methylglyoxalase) (S-D-lactoylglutathione methylglyoxal lyase)	Cytosol	0.717873	2.71518	no hit	no hit	0.000287474	9.85595e-16	0.614382	0.542535
GLOB	P0AC84	Hydroxyacylglutathione hydrolase GloB (EC 3.1.2.6) (Glyoxalase II) (Glx II)	Cytosol	3.25853	0.00597776	no hit	no hit	5.93957e-16	0.681091	0.036985	0.999202
GLPA	P0A9C0	Anaerobic glycerol-3-phosphate dehydrogenase subunit A (G-3-P dehydrogenase) (EC 1.1.5.3)	Cytosol	-4.70437	-16.0622	no hit	destabilized	5.93957e-16	9.85595e-16	0.000730877	4.05338e-19
GLPB	P13033	Anaerobic glycerol-3-phosphate dehydrogenase subunit B (Anaerobic G-3-P dehydrogenase subunit B) (Anaerobic G3Pdhase B) (EC 1.1.5.3)	Cytosol	-3.78139	-16.8537	no hit	destabilized	5.93957e-16	9.85595e-16	0.0241773	1.43201e-09
GLPC	P0A996	Anaerobic glycerol-3-phosphate dehydrogenase subunit C (G-3-P dehydrogenase)	Cytosol	-5.61012	-1.66796	no hit	no hit	5.93957e-16	1.21485e-06	0.0089475	0.335068
GLPD	P13035	Aerobic glycerol-3-phosphate dehydrogenase (EC 1.1.5.3)	Cytosol	-1.47134	-4.59413	no hit	no hit	3.17232e-14	9.85595e-16	0.0579866	0.000363666
GLPE	P0A6V5	Thiosulfate sulfurtransferase GlpE (EC 2.8.1.1)	Cytosol	-2.06837	1.21994	no hit	no hit	5.93957e-16	0.000524304	0.0265846	0.303698
GLPF	P0AER0	Glycerol uptake facilitator protein (Aquaglyceroporin)	Inner_membrane	-2.88008	-1.2593	no hit	no hit	5.93957e-16	0.00033185	0.0508807	0.671811
GLPK	P0A6F3	Glycerol kinase (EC 2.7.1.30) (ATP:glycerol 3-phosphotransferase) (Glycerokinase) (GK)	Cytosol	-4.59063	-4.9678	no hit	no hit	5.93957e-16	9.85595e-16	0.0152306	0.00252395
GLPQ	P09394	Glycerophosphodiester phosphodiesterase, periplasmic (Glycerophosphoryl diester phosphodiesterase, periplasmic) (EC 3.1.4.46)	Periplasm	-6.47069	6.64571	no hit	no hit	5.93957e-16	9.85595e-16	0.000680923	2.62695e-07
GLPT	P08194	Glycerol-3-phosphate transporter (G-3-P transporter) (G-3-P permease)	Inner_membrane	-0.815737	-6.40524	no hit	no hit	3.41925e-05	9.85595e-16	0.619292	0.119654
GLPX	P0A9C9	Fructose-1,6-bisphosphatase 1 class 2 (FBPase 1 class 2) (EC 3.1.3.11) (D-fructose-1,6-bisphosphate 1-phosphohydrolase 1 class 2)	Cytosol	-1.11928	-0.690123	no hit	no hit	9.5562e-09	0.0730476	0.0180067	0.229461
GLSA1	P77454	Glutaminase 1 (EC 3.5.1.2)	Cytosol	-2.3889	-0.200686	no hit	no hit	5.93957e-16	0.540496	0.0136569	0.847268
GLSA2	P0A6W0	Glutaminase 2 (EC 3.5.1.2)	Cytosol	1.57616	0.672835	no hit	no hit	5.93957e-16	0.0821663	0.0976832	0.770745
GLTA	P0ABH7	Citrate synthase (EC 2.3.3.16)	Cytosol	-4.34751	-2.25591	no hit	no hit	5.93957e-16	2.83352e-11	0.0210589	0.22437
GLTB	P09831	Glutamate synthase [NADPH] large chain (EC 1.4.1.13) (Glutamate synthase subunit alpha) (GLTS alpha chain) (NADPH-GOGAT)	Cytosol	-2.70863	-2.94339	no hit	no hit	5.93957e-16	9.85595e-16	0.0017916	7.75528e-07
GLTD	P09832	Glutamate synthase [NADPH] small chain (EC 1.4.1.13) (Glutamate synthase subunit beta) (GLTS beta chain) (NADPH-GOGAT)	Cytosol	-4.23856	-0.284984	no hit	no hit	5.93957e-16	0.456417	0.00296541	0.747672
GLTI	P37902	Glutamate/aspartate import solute-binding protein	Periplasm	1.33633	-0.946538	no hit	no hit	5.91213e-12	0.00880528	0.130641	0.482665
GLTL	P0AAG3	Glutamate/aspartate import ATP-binding protein GltL (EC 3.6.3.21)	Cytosol	2.04915	0.0192824	no hit	no hit	5.93957e-16	0.67384	0.225013	0.997149
GLTX	P04805	Glutamate--tRNA ligase (EC 6.1.1.17) (Glutamyl-tRNA synthetase) (GluRS)	Cytosol	-0.485452	1.01987	no hit	no hit	0.0181346	0.00431938	0.0880951	0.324707
GLUQ	P27305	Glutamyl-Q tRNA(Asp) synthetase (Glu-Q-RSs) (EC 6.1.1.-)	Cytosol	1.03214	-0.114764	no hit	no hit	1.27108e-07	0.611983	0.511982	0.962722
GLYA	P0A825	Serine hydroxymethyltransferase (SHMT) (Serine methylase) (EC 2.1.2.1)	Cytosol	-2.12807	1.15941	no hit	no hit	5.93957e-16	0.00103668	0.0309602	0.672136
GLYQ	P00960	Glycine--tRNA ligase alpha subunit (EC 6.1.1.14) (Glycyl-tRNA synthetase alpha subunit) (GlyRS)	Cytosol	0.849305	0.945334	no hit	no hit	1.55177e-05	0.00890659	0.596559	0.801641
GLYS	P00961	Glycine--tRNA ligase beta subunit (EC 6.1.1.14) (Glycyl-tRNA synthetase beta subunit) (GlyRS)	Cytosol	0.813513	3.46004	no hit	no hit	3.59846e-05	9.85595e-16	0.0290269	0.00376
GMHA	P63224	Phosphoheptose isomerase (EC 5.3.1.28) (Sedoheptulose 7-phosphate isomerase)	Cytosol	-0.546455	-1.71606	no hit	no hit	0.0070048	5.67688e-07	0.318177	0.150136
GMHB	P63228	D-glycero-beta-D-manno-heptose-1,7-bisphosphate 7-phosphatase (EC 3.1.3.82) (D,D-heptose 1,7-bisphosphate phosphatase) (HBP phosphatase)	Cytosol	-1.63859	1.02666	no hit	no hit	5.93957e-16	0.00404742	0.105971	0.427892
GMK	P60546	Guanylate kinase (EC 2.7.4.8) (GMP kinase)	Cytosol	1.53179	0.522171	no hit	no hit	2.34206e-15	0.197135	0.0764761	0.703805
GND	P00350	6-phosphogluconate dehydrogenase, decarboxylating (EC 1.1.1.44)	Cytosol	-1.47152	-0.0159743	no hit	no hit	3.11636e-14	0.675672	0.0146794	0.987275
GNSA	P0AC92	Protein GnsA	Cytosol	0.762616	-0.00290973	no hit	no hit	0.000112266	0.682718	0.822902	0.999434
GNSB	P77695	Protein GnsB	Cytosol	3.73023	-0.586092	no hit	no hit	5.93957e-16	0.140625	0.128186	0.890608
GNTR	P0ACP5	HTH-type transcriptional regulator GntR (Gluconate utilization system GNT-I transcriptional repressor)	Cytosol	0.133063	-0.0116878	no hit	no hit	0.450428	0.678018	0.071398	0.936625
GOR	P06715	Glutathione reductase (GR) (GRase) (EC 1.8.1.7)	Cytosol	1.22642	3.73676	no hit	no hit	2.9126e-10	9.85595e-16	0.345137	0.215274
GPH	P32662	Phosphoglycolate phosphatase (PGP) (PGPase) (EC 3.1.3.18)	Cytosol	-0.532402	-0.898103	no hit	no hit	0.00880095	0.0138033	0.452074	0.223907
GPMA	P62707	2,3-bisphosphoglycerate-dependent phosphoglycerate mutase (BPG-dependent PGAM) (PGAM) (Phosphoglyceromutase) (dPGM) (EC 5.4.2.11)	Cytosol	-3.56798	5.61868	no hit	no hit	5.93957e-16	9.85595e-16	0.0179089	0.0214678
GPMB	P0A7A2	Probable phosphoglycerate mutase GpmB (EC 5.4.2.-) (PGAM) (Phosphoglyceromutase)	Inner_membrane	1.75078	1.51732	no hit	no hit	5.93957e-16	1.14508e-05	0.185252	0.614636
GPMI	P37689	2,3-bisphosphoglycerate-independent phosphoglycerate mutase (BPG-independent PGAM) (Phosphoglyceromutase) (iPGM) (EC 5.4.2.12)	Cytosol	-2.176	2.08838	no hit	no hit	5.93957e-16	8.24519e-10	0.0313488	0.331351
GPPA	P25552	Guanosine-5'-triphosphate,3'-diphosphate pyrophosphatase (EC 3.6.1.40) (Guanosine pentaphosphate phosphohydrolase) (pppGpp-5'-phosphohydrolase)	Cytosol	1.11618	-0.202284	no hit	no hit	1.05201e-08	0.539023	0.323944	0.935028
GPR	Q46851	L-glyceraldehyde 3-phosphate reductase (GAP reductase) (EC 1.1.1.-)	NA	-0.709166	1.81378	no hit	no hit	0.000343495	1.15303e-07	0.231708	0.425364
GPSA	P0A6S7	Glycerol-3-phosphate dehydrogenase [NAD(P)+] (EC 1.1.1.94) (NAD(P)H-dependent glycerol-3-phosphate dehydrogenase)	Cytosol	-0.68267	-1.39518	no hit	no hit	0.000585909	6.04562e-05	0.128252	0.100453
GPT	P0A9M5	Xanthine phosphoribosyltransferase (EC 2.4.2.22) (Xanthine-guanine phosphoribosyltransferase) (XGPRT)	Cytosol	0.488884	-0.208404	no hit	no hit	0.0172373	0.533337	0.225645	0.835748
GRCA	P68066	Autonomous glycyl radical cofactor	Cytosol	-5.78931	8.7305	no hit	no hit	5.93957e-16	9.85595e-16	0.00179157	5.26388e-07
GREA	P0A6W5	Transcription elongation factor GreA (Transcript cleavage factor GreA)	Cytosol	0.0881567	5.78784	no hit	no hit	0.520886	9.85595e-16	0.821733	0.000134507
GROL	P0A6F5	60 kDa chaperonin (GroEL protein) (Protein Cpn60)	Cytosol	-2.91853	0.981997	no hit	no hit	5.93957e-16	0.00624924	0.00837759	0.622147
GROS	P0A6F9	10 kDa chaperonin (GroES protein) (Protein Cpn10)	Cytosol	-3.90244	0.140336	no hit	no hit	5.93957e-16	0.592305	0.0129736	0.963423
GRPE	P09372	Protein GrpE (HSP-70 cofactor) (HSP24) (Heat shock protein B25.3)	Cytosol	-3.73641	2.28924	no hit	no hit	5.93957e-16	1.41558e-11	0.00285615	0.0255116
GRXA	P68688	Glutaredoxin 1 (Grx1)	Cytosol	-1.27011	7.89872	no hit	no hit	6.41477e-11	9.85595e-16	0.497819	0.293053
GRXB	P0AC59	Glutaredoxin 2 (Grx2)	Cytosol	-2.77329	1.1151	no hit	no hit	5.93957e-16	0.00166428	0.0265248	0.68035
GRXC	P0AC62	Glutaredoxin 3 (Grx3)	Cytosol	-1.50388	2.33394	no hit	no hit	8.08922e-15	5.45055e-12	0.178181	0.572815
GRXD	P0AC69	Glutaredoxin 4 (Grx4) (Monothiol glutaredoxin)	Cytosol	2.23839	1.28426	no hit	no hit	5.93957e-16	0.000245821	0.466149	0.911409
GSHA	P0A6W9	Glutamate--cysteine ligase (EC 6.3.2.2) (Gamma-ECS) (GCS) (Gamma-glutamylcysteine synthetase)	Cytosol	1.25764	-0.334159	no hit	no hit	9.932e-11	0.402527	0.391537	0.878187
GSHB	P04425	Glutathione synthetase (EC 6.3.2.3) (GSH synthetase) (GSH-S) (GSHase) (Glutathione synthase)	Cytosol	2.76478	1.90073	no hit	no hit	5.93957e-16	2.60701e-08	0.0213642	0.223875
GSIB	P75797	Glutathione-binding protein GsiB	Periplasm	-1.99265	-2.87614	no hit	no hit	5.93957e-16	9.85595e-16	0.0180067	0.00521264
GSK	P0AEW6	Inosine-guanosine kinase (EC 2.7.1.73)	Cytosol	2.07619	0.300979	no hit	no hit	5.93957e-16	0.439188	0.00577992	0.64475
GSS	P0AES0	Bifunctional glutathionylspermidine synthetase/amidase (GspSA) [Includes: Glutathionylspermidine amidase (Gsp amidase) (EC 3.5.1.78) (Glutathionylspermidine amidohydrolase [spermidine-forming]); Glutathionylspermidine synthetase (Gsp synthetase) (EC 6.3.1.8) (Glutathione:spermidine ligase [ADP-forming]) (Gsp synthase)]	Cytosol	-1.33791	-1.53422	no hit	no hit	5.57817e-12	9.02179e-06	0.0173479	0.0423017
GSTA	P0A9D2	Glutathione S-transferase GstA (EC 2.5.1.18) (GST B1-1)	Cytosol	-1.09194	7.25203	no hit	no hit	2.20406e-08	9.85595e-16	0.065306	0.00253184
GSTB	P0ACA7	Glutathione S-transferase GstB (EC 2.5.1.18)	Cytosol	4.23531	-6.04849	no hit	no hit	5.93957e-16	9.85595e-16	0.282387	0.321198
GUAA	P04079	GMP synthase [glutamine-hydrolyzing] (EC 6.3.5.2) (GMP synthetase) (GMPS) (Glutamine amidotransferase)	Cytosol	0.729703	-2.70166	no hit	no hit	0.000225121	9.85595e-16	0.227042	0.00717107
GUAB	P0ADG7	Inosine-5'-monophosphate dehydrogenase (IMP dehydrogenase) (IMPD) (IMPDH) (EC 1.1.1.205)	Cytosol	-1.599	0.643521	no hit	no hit	5.93957e-16	0.0995155	0.0108321	0.491743
GUAC	P60560	GMP reductase (EC 1.7.1.7) (Guanosine 5'-monophosphate oxidoreductase) (Guanosine monophosphate reductase)	Cytosol	-0.871333	-1.63077	no hit	no hit	9.15553e-06	2.15839e-06	0.0632712	0.0353601
GUAD	P76641	Guanine deaminase (Guanase) (Guanine aminase) (EC 3.5.4.3) (Guanine aminohydrolase) (GAH)	Cytosol	-0.774356	-0.939235	no hit	no hit	8.68755e-05	0.00943607	0.652622	0.677395
GUDD	P0AES2	Glucarate dehydratase (GDH) (GlucD) (EC 4.2.1.40)	Cytosol	2.89812	0.663891	no hit	no hit	5.93957e-16	0.0872045	0.07522	0.801641
GUTQ	P17115	Arabinose 5-phosphate isomerase GutQ (API) (G-API) (EC 5.3.1.13) (Phosphosugar aldol-ketol isomerase)	Cytosol	-3.94864	-0.265723	no hit	no hit	5.93957e-16	0.47669	0.0208775	0.870247
GYRA	P0AES4	DNA gyrase subunit A (EC 5.99.1.3)	Cytosol	1.05495	-5.6889	no hit	no hit	6.57855e-08	9.85595e-16	0.0423088	0.000606475
GYRB	P0AES6	DNA gyrase subunit B (EC 5.99.1.3) (Type IIA topoisomerase subunit GyrB)	Cytosol	-0.25999	0.965062	no hit	no hit	0.225984	0.00737178	0.814835	0.860797
HCHA	P31658	Protein/nucleic acid deglycase 1 (EC 3.1.2.-) (EC 3.5.1.-) (EC 3.5.1.124) (Glyoxalase III) (EC 4.2.1.130) (Holding molecular chaperone) (Hsp31) (Maillard deglycase)	Cytosol	0.397615	2.40479	no hit	no hit	0.0590051	1.18327e-12	0.763675	0.558907
HDEA	P0AES9	Acid stress chaperone HdeA (10K-S protein)	Periplasm	-16.0318	35.8672	no hit	stabilized	5.93957e-16	9.85595e-16	0.153979	0.000910814
HDEB	P0AET2	Acid stress chaperone HdeB (10K-L protein)	Periplasm	-3.06552	9.96621	no hit	no hit	5.93957e-16	9.85595e-16	0.0684867	0.0160134
HDHA	P0AET8	7-alpha-hydroxysteroid dehydrogenase (7-alpha-HSDH) (EC 1.1.1.159)	Cytosol	2.07099	-1.05896	no hit	no hit	5.93957e-16	0.00294987	0.0806925	0.533441
HELD	P15038	DNA helicase IV (EC 3.6.4.12) (75 kDa helicase)	Cytosol	-0.118267	-0.284222	no hit	no hit	0.474701	0.457229	0.879361	0.865272
HEMB	P0ACB2	Delta-aminolevulinic acid dehydratase (ALAD) (ALADH) (EC 4.2.1.24) (Porphobilinogen synthase)	Cytosol	7.41804	-2.39915	no hit	no hit	5.93957e-16	1.33916e-12	0.00399439	0.0198652
HEMC	P06983	Porphobilinogen deaminase (PBG) (EC 2.5.1.61) (Hydroxymethylbilane synthase) (HMBS) (Pre-uroporphyrinogen synthase)	Cytosol	0.0967983	-0.380486	no hit	no hit	0.508101	0.350081	0.927495	0.886271
HEME	P29680	Uroporphyrinogen decarboxylase (UPD) (URO-D) (EC 4.1.1.37)	Cytosol	-1.89559	5.28244	no hit	no hit	5.93957e-16	9.85595e-16	0.00169527	4.70295e-07
HEMG	P0ACB4	Protoporphyrinogen IX dehydrogenase [menaquinone] (EC 1.3.5.3)	Cytosol	0.528108	1.08441	no hit	no hit	0.00942646	0.0022858	0.716077	0.774773
HEMH	P23871	Ferrochelatase (EC 4.99.1.1) (Heme synthase) (Protoheme ferro-lyase)	Cytosol	0.606929	0.189849	no hit	no hit	0.00246872	0.550348	0.718654	0.955387
HEML	P23893	Glutamate-1-semialdehyde 2,1-aminomutase (GSA) (EC 5.4.3.8) (Glutamate-1-semialdehyde aminotransferase) (GSA-AT)	Cytosol	-0.319615	-1.44972	no hit	no hit	0.13679	2.92366e-05	0.268679	0.0577832
HEMN	P32131	Oxygen-independent coproporphyrinogen III oxidase (CPO) (EC 1.3.98.3) (Coproporphyrinogen III dehydrogenase) (CPDH)	Cytosol	-0.805704	1.7818	no hit	no hit	4.29998e-05	1.96045e-07	0.21968	0.403634
HEMX	P09127	Protein HemX (ORF X)	Inner_membrane	-0.359542	0.214913	no hit	no hit	0.0912527	0.527209	0.706973	0.966878
HEMY	P0ACB7	Protein HemY	Inner_membrane	-1.37287	0.689189	no hit	no hit	1.50337e-12	0.0735197	0.16945	0.780436
HEXR	P46118	HTH-type transcriptional regulator HexR (Hex regulon repressor)	Cytosol	0.54598	-0.941778	no hit	no hit	0.00705976	0.00921197	0.766299	0.770577
HFLC	P0ABC3	Modulator of FtsH protease HflC	Inner_membrane	0.0620781	-4.6991	no hit	no hit	0.557024	9.85595e-16	0.953241	0.015667
HFLD	P25746	High frequency lysogenization protein HflD	Cytosol	2.48062	-0.740775	no hit	no hit	5.93957e-16	0.0507607	0.126748	0.759845
HFLK	P0ABC7	Modulator of FtsH protease HflK	Inner_membrane	0.215052	-1.82087	no hit	no hit	0.304741	1.02412e-07	0.131059	0.111072
HFLX	P25519	GTPase HflX (GTP-binding protein HflX)	Cytosol	-0.207818	-0.934677	no hit	no hit	0.317848	0.00984993	0.712778	0.475303
HINT	P0ACE7	Purine nucleoside phosphoramidase (EC 3.9.1.-) (Histidine triad nucleotide binding protein HinT) (HIT protein)	Cytosol	-1.0596	8.96812	no hit	no hit	5.74618e-08	9.85595e-16	0.364817	0.0442862
HISA	P10371	1-(5-phosphoribosyl)-5-[(5-phosphoribosylamino)methylideneamino] imidazole-4-carboxamide isomerase (EC 5.3.1.16) (Phosphoribosylformimino-5-aminoimidazole carboxamide ribotide isomerase)	Cytosol	-1.5257	1.43972	no hit	no hit	3.49953e-15	3.34178e-05	0.147541	0.497568
HISB	P06987	Histidine biosynthesis bifunctional protein HisB [Includes: Histidinol-phosphatase (EC 3.1.3.15); Imidazoleglycerol-phosphate dehydratase (IGPD) (EC 4.2.1.19)]	Cytosol	0.747072	1.83372	no hit	no hit	0.000156555	8.2501e-08	0.178505	0.265856
HISC	P06986	Histidinol-phosphate aminotransferase (EC 2.6.1.9) (Imidazole acetol-phosphate transaminase) (HPAT) (HspAT)	Cytosol	-0.1139	2.13184	no hit	no hit	0.481676	3.52257e-10	0.809992	0.128655
HISD	P06988	Histidinol dehydrogenase (HDH) (EC 1.1.1.23)	Cytosol	0.0836096	-0.451434	no hit	no hit	0.527454	0.270375	0.896782	0.75376
HISF	P60664	Imidazole glycerol phosphate synthase subunit HisF (EC 4.1.3.-) (IGP synthase cyclase subunit) (IGP synthase subunit HisF) (ImGP synthase subunit HisF) (IGPS subunit HisF)	Cytosol	1.6797	-2.41574	no hit	no hit	5.93957e-16	9.28475e-13	0.218012	0.15767
HISG	P60757	ATP phosphoribosyltransferase (ATP-PRT) (ATP-PRTase) (EC 2.4.2.17)	Cytosol	-0.272458	-0.192605	no hit	no hit	0.205535	0.547865	0.352718	0.813919
HISH	P60595	Imidazole glycerol phosphate synthase subunit HisH (EC 2.4.2.-) (IGP synthase glutamine amidotransferase subunit) (IGP synthase subunit HisH) (ImGP synthase subunit HisH) (IGPS subunit HisH)	Cytosol	1.79968	-1.72671	no hit	no hit	5.93957e-16	4.79026e-07	0.124844	0.103169
HISI	P06989	Histidine biosynthesis bifunctional protein HisIE [Includes: Phosphoribosyl-AMP cyclohydrolase (PRA-CH) (EC 3.5.4.19); Phosphoribosyl-ATP pyrophosphatase (PRA-PH) (EC 3.6.1.31)]	Cytosol	-1.7872	5.68926	no hit	no hit	5.93957e-16	9.85595e-16	0.0210705	0.000668564
HISJ	P0AEU0	Histidine-binding periplasmic protein (HBP)	Periplasm	-2.33523	8.09567	no hit	no hit	5.93957e-16	9.85595e-16	0.0348596	0.00126972
HISS	P60906	Histidine--tRNA ligase (EC 6.1.1.21) (Histidyl-tRNA synthetase) (HisRS)	Cytosol	0.332341	0.293999	no hit	no hit	0.120948	0.446748	0.769312	0.927029
HLDD	P67910	ADP-L-glycero-D-manno-heptose-6-epimerase (EC 5.1.3.20) (ADP-L-glycero-beta-D-manno-heptose-6-epimerase) (ADP-glyceromanno-heptose 6-epimerase) (ADP-hep 6-epimerase) (AGME)	Cytosol	-0.747496	-2.16741	no hit	no hit	0.000155159	1.74354e-10	0.0326235	0.00621861
HLDE	P76658	Bifunctional protein HldE [Includes: D-beta-D-heptose 7-phosphate kinase (EC 2.7.1.167) (D-beta-D-heptose 7-phosphotransferase) (D-glycero-beta-D-manno-heptose-7-phosphate kinase); D-beta-D-heptose 1-phosphate adenylyltransferase (EC 2.7.7.70) (D-glycero-beta-D-manno-heptose 1-phosphate adenylyltransferase)]	Cytosol	1.51447	-1.17607	no hit	no hit	5.23078e-15	0.000862	0.240916	0.498401
HMP	P24232	Flavohemoprotein (Flavohemoglobin) (HMP) (Hemoglobin-like protein) (Nitric oxide dioxygenase) (NO oxygenase) (NOD) (EC 1.14.12.17)	Cytosol	-1.98391	0.886752	no hit	no hit	5.93957e-16	0.015288	0.0889009	0.671619
HNS	P0ACF8	DNA-binding protein H-NS (Heat-stable nucleoid-structuring protein) (Histone-like protein HLP-II) (Protein B1) (Protein H1)	Cytosol	4.33462	4.01757	no hit	no hit	5.93957e-16	9.85595e-16	0.434655	0.834839
HOLA	P28630	DNA polymerase III subunit delta (EC 2.7.7.7)	Cytosol	0.662671	-0.369618	no hit	no hit	0.000866433	0.362447	0.329121	0.747672
HOLC	P28905	DNA polymerase III subunit chi (EC 2.7.7.7)	Cytosol	-1.53186	3.31238	no hit	no hit	2.34206e-15	9.85595e-16	0.62006	0.467197
HPT	P0A9M2	Hypoxanthine phosphoribosyltransferase (HPRT) (EC 2.4.2.8)	Cytosol	-0.256579	2.27629	no hit	no hit	0.231711	1.85647e-11	0.287544	0.0459495
HSCA	P0A6Z1	Chaperone protein HscA (Hsc66)	Cytosol	0.364438	0.674322	no hit	no hit	0.0865091	0.0813503	0.801548	0.844552
HSCB	P0A6L9	Co-chaperone protein HscB (Hsc20)	Cytosol	2.51123	3.0719	no hit	no hit	5.93957e-16	9.85595e-16	0.22271	0.639531
HSDM	P08957	Type I restriction enzyme EcoKI M protein (M.EcoKI) (EC 2.1.1.72)	Cytosol	-0.17959	-0.0432751	no hit	no hit	0.369077	0.659953	0.830982	0.981715
HSLJ	P52644	Heat shock protein HslJ	Outer_membrane	-0.569703	0.101817	no hit	no hit	0.00474578	0.621431	0.251144	0.967949
HSLO	P0A6Y5	33 kDa chaperonin (Heat shock protein 33) (HSP33)	Cytosol	-0.38272	0.742455	no hit	no hit	0.0703777	0.0501275	0.490571	0.778092
HSLR	P0ACG8	Heat shock protein 15 (HSP15)	Cytosol	0.855784	-0.202781	no hit	no hit	1.32938e-05	0.538564	0.665583	0.933222
HSLU	P0A6H5	ATP-dependent protease ATPase subunit HslU (Heat shock protein HslU) (Unfoldase HslU)	Cytosol	-2.43001	-2.64314	no hit	no hit	5.93957e-16	4.82965e-15	0.0112581	0.000509068
HSLV	P0A7B8	ATP-dependent protease subunit HslV (EC 3.4.25.2) (Heat shock protein HslV)	Cytosol	-2.50637	0.82485	no hit	no hit	5.93957e-16	0.0261081	0.0621446	0.834839
HTPG	P0A6Z3	Chaperone protein HtpG (Heat shock protein C62.5) (Heat shock protein HtpG) (High temperature protein G)	Cytosol	-4.26487	-0.762304	no hit	no hit	5.93957e-16	0.0431171	0.00174999	0.193273
HTPX	P23894	Protease HtpX (EC 3.4.24.-) (Heat shock protein HtpX)	Inner_membrane	0.0632154	0.328194	no hit	no hit	0.555526	0.409194	0.90245	0.890608
HUPA	P0ACF0	DNA-binding protein HU-alpha (HU-2) (NS2)	Cytosol	-1.56561	7.65352	no hit	no hit	5.93957e-16	9.85595e-16	0.522779	0.462836
HUPB	P0ACF4	DNA-binding protein HU-beta (HU-1) (NS1)	Cytosol	-1.00722	6.01223	no hit	no hit	2.56908e-07	9.85595e-16	0.682307	0.588392
HYAB	P0ACD8	Hydrogenase-1 large chain (HYD1) (EC 1.12.99.6) (Membrane-bound hydrogenase 1 large subunit) (NiFe hydrogenase)	Cytosol	-4.87949	-5.29825	no hit	no hit	5.93957e-16	9.85595e-16	0.00602791	9.99278e-05
HYBA	P0AAJ8	Hydrogenase-2 operon protein HybA	Periplasm	-3.60355	-0.894265	no hit	no hit	5.93957e-16	0.0142905	0.00603871	0.43689
HYBC	P0ACE0	Hydrogenase-2 large chain (HYD2) (EC 1.12.99.6) (Membrane-bound hydrogenase 2 large subunit) (NiFe hydrogenase)	Periplasm	-4.16759	1.44108	no hit	no hit	5.93957e-16	3.28182e-05	0.00577992	0.403634
HYBO	P69741	Hydrogenase-2 small chain (HYD2) (EC 1.12.99.6) (Membrane-bound hydrogenase 2 small subunit) (NiFe hydrogenase)	Periplasm	-0.797167	-1.93814	no hit	no hit	5.22187e-05	1.34926e-08	0.652622	0.297991
HYPB	P0AAN3	Hydrogenase maturation factor HypB (Hydrogenase isoenzymes nickel incorporation protein HypB)	Cytosol	-3.86582	-0.586836	no hit	no hit	5.93957e-16	0.140032	0.0034071	0.211122
HYPD	P24192	Hydrogenase maturation factor HypD (Hydrogenase isoenzymes formation protein HypD)	Cytosol	-1.85582	0	no hit	no hit	5.93957e-16	0.684247	0.559003	NA
HYPE	P24193	Carbamoyl dehydratase HypE (EC 4.2.1.-) (Hydrogenase maturation factor HypE)	Cytosol	-4.40851	-1.48358	no hit	no hit	5.93957e-16	1.84096e-05	0.0046271	0.227234
IAAA	P37595	Isoaspartyl peptidase (EC 3.4.19.5) (Beta-aspartyl-peptidase) (EcAIII) (Isoaspartyl dipeptidase) [Cleaved into: Isoaspartyl peptidase subunit alpha; Isoaspartyl peptidase subunit beta]	Cytosol	-1.12977	-1.89182	no hit	no hit	6.88791e-09	3.03828e-08	0.0538298	0.0341169
IADA	P39377	Isoaspartyl dipeptidase (EC 3.4.19.-)	Cytosol	-0.58214	-0.308211	no hit	no hit	0.00383055	0.431295	0.278016	0.855644
IBAG	P0A9W6	Acid stress protein IbaG	Cytosol	0.961021	0.320348	no hit	no hit	9.13372e-07	0.417919	0.165362	0.801641
IBPA	P0C054	Small heat shock protein IbpA (16 kDa heat shock protein A)	Cytosol	-3.80278	10.9036	no hit	stabilized	5.93957e-16	9.85595e-16	0.0157932	1.55447e-05
IBPB	P0C058	Small heat shock protein IbpB (16 kDa heat shock protein B)	Cytosol	-14.9248	3.21217	decreased abundance	no hit	5.93957e-16	9.85595e-16	0.00308959	0.0107519
ICD	P08200	Isocitrate dehydrogenase [NADP] (IDH) (EC 1.1.1.42) (IDP) (NADP(+)-specific ICDH) (Oxalosuccinate decarboxylase)	Cytosol	-1.28216	1.05869	no hit	no hit	4.19783e-11	0.00295802	0.00215391	0.0175597
ICLR	P16528	Transcriptional repressor IclR (Acetate operon repressor)	Cytosol	0.320186	-0.748344	no hit	no hit	0.136053	0.0479574	0.564093	0.304288
IHFA	P0A6X7	Integration host factor subunit alpha (IHF-alpha)	Cytosol	0.578926	3.20358	no hit	no hit	0.00405019	9.85595e-16	0.821312	0.71368
IHFB	P0A6Y1	Integration host factor subunit beta (IHF-beta)	Cytosol	-0.777497	6.07225	no hit	no hit	8.10619e-05	9.85595e-16	0.112963	0.062152
ILES	P00956	Isoleucine--tRNA ligase (EC 6.1.1.5) (Isoleucyl-tRNA synthetase) (IleRS)	Cytosol	0.0817491	-3.81779	no hit	no hit	0.530109	9.85595e-16	0.927386	0.0115016
ILVA	P04968	L-threonine dehydratase biosynthetic IlvA (EC 4.3.1.19) (Threonine deaminase)	Cytosol	-2.22273	-1.76161	no hit	no hit	5.93957e-16	2.72641e-07	0.0292592	0.0929716
ILVB	P08142	Acetolactate synthase isozyme 1 large subunit (AHAS-I) (EC 2.2.1.6) (Acetohydroxy-acid synthase I large subunit) (ALS-I)	Cytosol	-1.09393	-0.849232	no hit	no hit	2.07625e-08	0.0212408	0.196317	0.551629
ILVC	P05793	Ketol-acid reductoisomerase (NADP(+)) (KARI) (EC 1.1.1.86) (Acetohydroxy-acid isomeroreductase) (AHIR) (Alpha-keto-beta-hydroxylacyl reductoisomerase) (Ketol-acid reductoisomerase type 2) (Ketol-acid reductoisomerase type II)	Cytosol	-0.94019	-0.657267	no hit	no hit	1.59165e-06	0.0910793	0.261565	0.721663
ILVD	P05791	Dihydroxy-acid dehydratase (DAD) (EC 4.2.1.9)	Cytosol	-2.27602	-2.0709	no hit	no hit	5.93957e-16	1.15346e-09	0.0306001	0.110706
ILVE	P0AB80	Branched-chain-amino-acid aminotransferase (BCAT) (EC 2.6.1.42) (Transaminase B)	Cytosol	-2.07185	-0.0600752	no hit	no hit	5.93957e-16	0.649586	0.0305894	0.970211
ILVN	P0ADF8	Acetolactate synthase isozyme 1 small subunit (EC 2.2.1.6) (Acetohydroxy-acid synthase I small subunit) (AHAS-I) (ALS-I)	Cytosol	-1.87864	0	no hit	no hit	5.93957e-16	0.684247	0.405109	NA
INFA	P69222	Translation initiation factor IF-1	Cytosol	2.18241	13.4187	no hit	stabilized	5.93957e-16	9.85595e-16	0.0815153	4.65868e-06
INFB	P0A705	Translation initiation factor IF-2	Cytosol	1.07278	-1.14223	no hit	no hit	3.89909e-08	0.00124922	0.0701185	0.237784
INFC	P0A707	Translation initiation factor IF-3 [Cleaved into: Translation initiation factor IF-3, N-terminally processed; Translation initiation factor IF-3S]	Cytosol	5.55578	1.9152	no hit	no hit	5.93957e-16	2.02603e-08	0.0225724	0.64475
ISCA	P0AAC8	Iron-binding protein IscA (Iron-sulfur cluster assembly protein)	Cytosol	2.19553	4.68835	no hit	no hit	5.93957e-16	9.85595e-16	0.00912571	0.000421477
ISCR	P0AGK8	HTH-type transcriptional regulator IscR	Cytosol	0.898707	4.24103	no hit	no hit	4.65682e-06	9.85595e-16	0.456265	0.190605
ISCS	P0A6B7	Cysteine desulfurase IscS (EC 2.8.1.7) (NifS protein homolog) (ThiI transpersulfidase) (TusA transpersulfidase)	Cytosol	0.863205	1.73233	no hit	no hit	1.11236e-05	4.3792e-07	0.254496	0.394767
ISCU	P0ACD4	Iron-sulfur cluster assembly scaffold protein IscU (Sulfur acceptor protein IscU)	Cytosol	0.255306	6.03304	no hit	no hit	0.233863	9.85595e-16	0.816067	0.0401704
ISPB	P0AD57	Octaprenyl diphosphate synthase (EC 2.5.1.90) (All-trans-octaprenyl-diphosphate synthase) (Octaprenyl pyrophosphate synthase) (OPP synthase)	Cytosol	-0.968894	-2.33317	no hit	no hit	7.38761e-07	5.54061e-12	0.499351	0.528918
ISPD	Q46893	2-C-methyl-D-erythritol 4-phosphate cytidylyltransferase (EC 2.7.7.60) (4-diphosphocytidyl-2C-methyl-D-erythritol synthase) (CDP-ME synthase) (MEP cytidylyltransferase) (MCT)	Cytosol	1.13548	0.13039	no hit	no hit	5.75048e-09	0.60012	0.0972548	0.950532
ISPE	P62615	4-diphosphocytidyl-2-C-methyl-D-erythritol kinase (CMK) (EC 2.7.1.148) (4-(cytidine-5'-diphospho)-2-C-methyl-D-erythritol kinase)	Cytosol	-0.141964	0.830708	no hit	no hit	0.435389	0.0248589	0.934271	0.865272
ISPF	P62617	2-C-methyl-D-erythritol 2,4-cyclodiphosphate synthase (MECDP-synthase) (MECPP-synthase) (MECPS) (EC 4.6.1.12)	Cytosol	-0.405662	-1.31744	no hit	no hit	0.0534864	0.000163367	0.351856	0.227596
ISPG	P62620	4-hydroxy-3-methylbut-2-en-1-yl diphosphate synthase (flavodoxin) (EC 1.17.7.3) (1-hydroxy-2-methyl-2-(E)-butenyl 4-diphosphate synthase) (Protein GcpE) (Protein E)	Cytosol	-1.10645	-0.657545	no hit	no hit	1.42004e-08	0.0909142	0.0184064	0.435433
ISPH	P62623	4-hydroxy-3-methylbut-2-enyl diphosphate reductase (HMBPP reductase) (EC 1.17.7.4) (1-hydroxy-2-methyl-2-(E)-butenyl 4-diphosphate reductase)	Cytosol	1.76311	0.263215	no hit	no hit	5.93957e-16	0.479288	0.0477914	0.876115
ISPU	P60472	Ditrans,polycis-undecaprenyl-diphosphate synthase ((2E,6E)-farnesyl-diphosphate specific) (EC 2.5.1.31) (Ditrans,polycis-undecaprenylcistransferase) (Undecaprenyl diphosphate synthase) (UDS) (Undecaprenyl pyrophosphate synthase) (UPP synthase)	Cytosol	0.314984	0.482646	no hit	no hit	0.142858	0.236943	0.843902	0.890184
IVY	P0AD59	Inhibitor of vertebrate lysozyme	Periplasm	-2.46402	0.779419	no hit	no hit	5.93957e-16	0.037738	0.150396	0.360468
KATE	P21179	Catalase HPII (EC 1.11.1.6) (Hydroxyperoxidase II)	Cytosol	-1.11826	-1.56938	no hit	no hit	9.86414e-09	5.41947e-06	0.212117	0.462286
KATG	P13029	Catalase-peroxidase (CP) (EC 1.11.1.21) (Hydroperoxidase I) (HPI) (Peroxidase/catalase)	Cytosol	0.954415	-2.63764	no hit	no hit	1.0907e-06	5.7685e-15	0.025463	0.00055934
KBL	P0AB77	2-amino-3-ketobutyrate coenzyme A ligase (AKB ligase) (EC 2.3.1.29) (Glycine acetyltransferase)	Cytosol	-1.37386	-1.91111	no hit	no hit	1.44925e-12	2.17644e-08	0.00531198	0.000277197
KCH	P31069	Voltage-gated potassium channel Kch	Inner_membrane	-2.6011	2.38579	no hit	no hit	5.93957e-16	1.79238e-12	0.319882	0.434059
KDGK	P37647	2-dehydro-3-deoxygluconokinase (EC 2.7.1.45) (2-keto-3-deoxygluconokinase) (3-deoxy-2-oxo-D-gluconate kinase) (KDG kinase)	Cytosol	0.597814	-0.249548	no hit	no hit	0.00290703	0.493264	0.18504	0.707494
KDGR	P76268	Transcriptional regulator KdgR	Cytosol	2.24254	-1.27887	no hit	no hit	5.93957e-16	0.000262346	0.0747537	0.44297
KDSA	P0A715	2-dehydro-3-deoxyphosphooctonate aldolase (EC 2.5.1.55) (3-deoxy-D-manno-octulosonic acid 8-phosphate synthase) (KDO-8-phosphate synthase) (KDO 8-P synthase) (KDOPS) (Phospho-2-dehydro-3-deoxyoctonate aldolase)	Cytosol	1.5079	2.48041	no hit	no hit	6.94986e-15	2.15223e-13	0.0662657	0.0626848
KDSB	P04951	3-deoxy-manno-octulosonate cytidylyltransferase (EC 2.7.7.38) (CMP-2-keto-3-deoxyoctulosonic acid synthase) (CKS) (CMP-KDO synthase)	Cytosol	0.375948	-0.442514	no hit	no hit	0.0760674	0.280178	0.479018	0.71368
KDSC	P0ABZ4	3-deoxy-D-manno-octulosonate 8-phosphate phosphatase KdsC (EC 3.1.3.45) (KDO 8-P phosphatase)	Cytosol	0.187129	-0.532041	no hit	no hit	0.355437	0.187728	0.721929	0.669282
KDSD	P45395	Arabinose 5-phosphate isomerase KdsD (API) (L-API) (EC 5.3.1.13)	Cytosol	-0.363716	-0.00496755	no hit	no hit	0.0871969	0.681628	0.648685	0.998691
KGTP	P0AEX3	Alpha-ketoglutarate permease	Inner_membrane	-2.27639	3.78435	no hit	no hit	5.93957e-16	9.85595e-16	0.559003	0.701936
KUP	P63183	Low affinity potassium transport system protein kup (Kup system potassium uptake protein)	Inner_membrane	0.614294	-0.686047	no hit	no hit	0.00215985	0.075125	0.17932	0.434059
LACI	P03023	Lactose operon repressor	Cytosol	-3.78905	1.73196	no hit	no hit	5.93957e-16	4.40499e-07	0.126737	0.109933
LAMB	P02943	Maltoporin (Lambda receptor protein) (Maltose-inducible porin)	Outer_membrane	6.52875	-16.4476	no hit	destabilized	5.93957e-16	9.85595e-16	0.00654725	1.53792e-10
LDCA	P76008	Murein tetrapeptide carboxypeptidase (EC 3.4.17.13) (LD-carboxypeptidase A) (Muramoyltetrapeptide carboxypeptidase)	Cytosol	-0.575484	-0.310703	no hit	no hit	0.00429811	0.428561	0.217644	0.793495
LDHA	P52643	D-lactate dehydrogenase (D-LDH) (EC 1.1.1.28) (Fermentative lactate dehydrogenase)	Cytosol	-1.15231	2.8941	no hit	no hit	3.36181e-09	9.85595e-16	0.0604221	0.0478857
LEPA	P60785	Elongation factor 4 (EF-4) (EC 3.6.5.n1) (Ribosomal back-translocase LepA)	Cytosol	2.5046	-1.24934	no hit	no hit	5.93957e-16	0.000373339	0.00417331	0.00957918
LEPB	P00803	Signal peptidase I (SPase I) (EC 3.4.21.89) (Leader peptidase I)	Inner_membrane	2.22899	-2.38155	no hit	no hit	5.93957e-16	1.96404e-12	0.0495138	0.0542194
LEUC	P0A6A6	3-isopropylmalate dehydratase large subunit (EC 4.2.1.33) (Alpha-IPM isomerase) (IPMI) (Isopropylmalate isomerase)	Cytosol	-2.2963	1.52127e-16	no hit	no hit	5.93957e-16	0.684247	0.0934063	0.662514
LEUS	P07813	Leucine--tRNA ligase (EC 6.1.1.4) (Leucyl-tRNA synthetase) (LeuRS)	Cytosol	0.321245	-2.45918	no hit	no hit	0.134692	3.49141e-13	0.13214	0.000724997
LEXA	P0A7C2	LexA repressor (EC 3.4.21.88)	Cytosol	-0.824606	-0.347479	no hit	no hit	2.78411e-05	0.387546	0.0380357	0.701936
LHGO	P37339	L-2-hydroxyglutarate oxidase LhgO (EC 1.1.3.15)	Cytosol	-1.7255	7.52909	no hit	no hit	5.93957e-16	9.85595e-16	0.00301247	0.0863884
LIGA	P15042	DNA ligase (EC 6.5.1.2) (Polydeoxyribonucleotide synthase [NAD(+)])	Cytosol	0.866193	-0.0553918	no hit	no hit	1.03561e-05	0.65253	0.0929171	0.890608
LIPA	P60716	Lipoyl synthase (EC 2.8.1.8) (Lip-syn) (LS) (Lipoate synthase) (Lipoic acid synthase) (Sulfur insertion protein LipA)	Cytosol	2.17382	0.600795	no hit	no hit	5.93957e-16	0.129198	0.0129736	0.639286
LIVJ	P0AD96	Leu/Ile/Val-binding protein (LIV-BP)	Periplasm	-0.220248	-2.13875	no hit	no hit	0.295365	3.0785e-10	0.51948	0.0333093
LLDD	P33232	L-lactate dehydrogenase (EC 1.1.-.-)	Cytosol	-11.1584	-2.99692	decreased abundance	no hit	5.93957e-16	9.85595e-16	0.00042436	0.000442349
LNT	P23930	Apolipoprotein N-acyltransferase (ALP N-acyltransferase) (EC 2.3.1.-) (Copper homeostasis protein CutE)	Inner_membrane	0.492066	2.6077	no hit	no hit	0.0164401	1.13248e-14	0.391896	0.0690309
LOIP	P25894	Metalloprotease LoiP (EC 3.4.24.-)	Outer_membrane	-0.836396	1.03522	no hit	no hit	2.11063e-05	0.00372742	0.0606445	0.483323
LOLA	P61316	Outer-membrane lipoprotein carrier protein (P20)	Periplasm	-2.47899	5.35744	no hit	no hit	5.93957e-16	9.85595e-16	0.031723	0.0376161
LOLB	P61320	Outer-membrane lipoprotein LolB	Outer_membrane	0.631686	-1.49644	no hit	no hit	0.00156634	1.53827e-05	0.45023	0.331692
LOLC	P0ADC3	Lipoprotein-releasing system transmembrane protein LolC	Inner_membrane	2.83926	-2.4563	no hit	no hit	5.93957e-16	3.7252e-13	0.0843114	0.131181
LOLD	P75957	Lipoprotein-releasing system ATP-binding protein LolD (EC 3.6.3.-)	Cytosol	0.347865	0.427157	no hit	no hit	0.103302	0.297254	0.0715555	0.583659
LOLE	P75958	Lipoprotein-releasing system transmembrane protein LolE	Inner_membrane	1.63536	-1.60916	no hit	no hit	5.93957e-16	2.99901e-06	0.105438	0.228963
LON	P0A9M0	Lon protease (EC 3.4.21.53) (ATP-dependent protease La)	Cytosol	-1.66835	2.05396	no hit	no hit	5.93957e-16	1.58867e-09	0.0568744	0.269531
LPDA	P0A9P0	Dihydrolipoyl dehydrogenase (EC 1.8.1.4) (Dihydrolipoamide dehydrogenase) (E3 component of pyruvate and 2-oxoglutarate dehydrogenases complexes) (Glycine cleavage system L protein)	Cytosol	1.21377	-0.52176	no hit	no hit	4.46238e-10	0.197532	0.273205	0.828878
LPLA	P32099	Lipoate-protein ligase A (EC 6.3.1.20) (Lipoate--protein ligase)	Cytosol	-1.09599	-0.177483	no hit	no hit	1.95141e-08	0.561301	0.228085	0.878187
LPOA	P45464	Penicillin-binding protein activator LpoA (PBP activator LpoA) (Lipoprotein activator of PBP from the outer membrane A)	Outer_membrane	0.35717	3.72019	no hit	no hit	0.0936155	9.85595e-16	0.67976	0.0904444
LPOB	P0AB38	Penicillin-binding protein activator LpoB (PBP activator LpoB) (Lipoprotein activator of PBP from the outer membrane B)	Outer_membrane	-2.19996	-0.442537	no hit	no hit	5.93957e-16	0.280153	0.0179089	0.707013
LPP	P69776	Major outer membrane prolipoprotein Lpp [Cleaved into: Major outer membrane lipoprotein Lpp (Braun lipoprotein) (Murein-lipoprotein)]	Outer_membrane	-0.31594	1.90253	no hit	no hit	0.141592	2.52711e-08	0.634719	0.575197
LPTA	P0ADV1	Lipopolysaccharide export system protein LptA	Periplasm	1.69226	-0.0630797	no hit	no hit	5.93957e-16	0.647675	0.0525406	0.970009
LPTB	P0A9V1	Lipopolysaccharide export system ATP-binding protein LptB (EC 3.6.3.-)	Cytosol	0.291433	-1.17702	no hit	no hit	0.176099	0.000853038	0.476409	0.0394852
LPTC	P0ADV9	Lipopolysaccharide export system protein LptC	Inner_membrane	-2.77184	3.16253	no hit	no hit	5.93957e-16	9.85595e-16	0.0423088	0.221405
LPTD	P31554	LPS-assembly protein LptD (Organic solvent tolerance protein)	Outer_membrane	8.94349	-9.70813	no hit	no hit	5.93957e-16	9.85595e-16	0.00577992	9.09568e-07
LPTE	P0ADC1	LPS-assembly lipoprotein LptE (Rare lipoprotein B)	Outer_membrane	6.65114	-5.96473	no hit	no hit	5.93957e-16	9.85595e-16	0.00162071	2.04876e-06
LPTF	P0AF98	Lipopolysaccharide export system permease protein LptF	Inner_membrane	3.00721	-2.8539	no hit	no hit	5.93957e-16	9.85595e-16	0.0422367	0.0584025
LPTG	P0ADC6	Lipopolysaccharide export system permease protein LptG	Inner_membrane	-0.724513	-1.14958	no hit	no hit	0.000250568	0.001154	0.0617858	0.173129
LPXA	P0A722	Acyl-[acyl-carrier-protein]--UDP-N-acetylglucosamine O-acyltransferase (UDP-N-acetylglucosamine acyltransferase) (EC 2.3.1.129)	Cytosol	2.01731	-2.55489	no hit	no hit	5.93957e-16	3.82636e-14	0.269665	0.427892
LPXB	P10441	Lipid-A-disaccharide synthase (EC 2.4.1.182)	Cytosol	0.119989	0.213725	no hit	no hit	0.471926	0.528333	0.928082	0.944132
LPXC	P0A725	UDP-3-O-acyl-N-acetylglucosamine deacetylase (UDP-3-O-acyl-GlcNAc deacetylase) (EC 3.5.1.108) (Protein EnvA) (UDP-3-O-[R-3-hydroxymyristoyl]-N-acetylglucosamine deacetylase)	Cytosol	0.305196	-1.03219	no hit	no hit	0.156199	0.00383816	0.585627	0.329296
LPXD	P21645	UDP-3-O-(3-hydroxymyristoyl)glucosamine N-acyltransferase (UDP-3-O-(3-OHC14)-GlcN N-acyltransferase) (EC 2.3.1.191) (Protein FirA) (Rifampicin resistance protein) (UDP-3-O-(3-hydroxytetradecanoyl)glucosamine N-acyltransferase)	Cytosol	1.92884	-0.269024	no hit	no hit	5.93957e-16	0.473255	0.143202	0.855644
LPXH	P43341	UDP-2,3-diacylglucosamine hydrolase (EC 3.6.1.54) (UDP-2,3-diacylglucosamine diphosphatase) (UDP-2,3-diacylglucosamine pyrophosphatase)	Cytosol	1.61337	-0.789845	no hit	no hit	5.93957e-16	0.0347434	0.0259293	0.551629
LPXK	P27300	Tetraacyldisaccharide 4'-kinase (EC 2.7.1.130) (Lipid A 4'-kinase)	Inner_membrane	2.41024	-1.47367	no hit	no hit	5.93957e-16	2.11114e-05	0.0960137	0.229461
LPXL	P0ACV0	Lipid A biosynthesis lauroyltransferase (EC 2.3.1.241) (Kdo(2)-lipid IV(A) lauroyltransferase)	Inner_membrane	6.31044	0.068798	no hit	no hit	5.93957e-16	0.643988	0.0107482	0.97334
LPXM	P24205	Lipid A biosynthesis myristoyltransferase (EC 2.3.1.243) (Kdo(2)-lauroyl-lipid IV(A) myristoyltransferase)	Inner_membrane	1.56034	-0.686418	no hit	no hit	5.93957e-16	0.0749341	0.150692	0.61967
LRHA	P36771	Probable HTH-type transcriptional regulator LrhA	Cytosol	-1.65206	2.34713	no hit	no hit	5.93957e-16	4.10987e-12	0.178683	0.0770962
LRP	P0ACJ0	Leucine-responsive regulatory protein	Cytosol	-3.16631	-1.77538	no hit	no hit	5.93957e-16	2.178e-07	0.00923237	0.0504931
LSRB	P76142	Autoinducer 2-binding protein LsrB (AI-2-binding protein LsrB)	Periplasm	-0.308451	4.26444	no hit	no hit	0.151686	9.85595e-16	0.2953	0.0160713
LSRF	P76143	3-hydroxy-5-phosphonooxypentane-2,4-dione thiolase (EC 2.3.1.245)	Cytosol	1.8156	2.51636	no hit	no hit	5.93957e-16	9.42404e-14	0.196317	0.477492
LTAE	P75823	Low specificity L-threonine aldolase (Low specificity L-TA) (EC 4.1.2.48)	Cytosol	-0.547708	-1.63732	no hit	no hit	0.00686191	1.95332e-06	0.209417	0.0785055
LUXS	P45578	S-ribosylhomocysteine lyase (EC 4.4.1.21) (AI-2 synthesis protein) (Autoinducer-2 production protein LuxS)	Cytosol	-0.712423	3.63567	no hit	no hit	0.00032146	9.85595e-16	0.344454	0.216245
LYSC	P08660	Lysine-sensitive aspartokinase 3 (EC 2.7.2.4) (Aspartate kinase III) (AKIII) (Lysine-sensitive aspartokinase III)	Cytosol	0.58764	0.546712	no hit	no hit	0.00347969	0.174184	0.561241	0.836274
LYSP	P25737	Lysine-specific permease	Inner_membrane	-0.152514	1.10169	no hit	no hit	0.417194	0.00191492	0.854537	0.778883
LYSS	P0A8N3	Lysine--tRNA ligase (EC 6.1.1.6) (Lysyl-tRNA synthetase) (LysRS)	Cytosol	0.965248	1.12743	no hit	no hit	8.14665e-07	0.00146211	0.0553641	0.214774
LYSU	P0A8N5	Lysine--tRNA ligase, heat inducible (EC 6.1.1.6) (Lysyl-tRNA synthetase) (LysRS)	Cytosol	-1.24616	4.34865	no hit	no hit	1.4771e-10	9.85595e-16	0.0977337	0.00892503
MACA	P75830	Macrolide export protein MacA	Cytosol	0.971527	-15.2131	no hit	destabilized	6.88217e-07	9.85595e-16	0.0610978	2.75725e-07
MAEA	P26616	NAD-dependent malic enzyme (NAD-ME) (EC 1.1.1.38)	Cytosol	2.78054	14.5699	no hit	stabilized	5.93957e-16	9.85595e-16	0.00994972	6.08909e-10
MAEB	P76558	NADP-dependent malic enzyme (NADP-ME) (EC 1.1.1.40)	Cytosol	-2.39987	-2.38909	no hit	no hit	5.93957e-16	1.66875e-12	0.0706556	0.25493
MAK	P23917	Fructokinase (EC 2.7.1.4) (D-fructose kinase) (Manno(fructo)kinase)	Cytosol	-0.0437888	-1.85532	no hit	no hit	0.580126	5.70721e-08	0.949094	0.256099
MALE	P0AEX9	Maltose-binding periplasmic protein (MBP) (MMBP) (Maltodextrin-binding protein)	Periplasm	-1.29579	3.7937	no hit	no hit	2.58144e-11	9.85595e-16	0.0017916	7.4627e-05
MALF	P02916	Maltose transport system permease protein MalF	Inner_membrane	2.77579	-3.3785	no hit	no hit	5.93957e-16	9.85595e-16	0.0960764	0.0863884
MALK	P68187	Maltose/maltodextrin import ATP-binding protein MalK (EC 3.6.3.19)	Cytosol	-0.235982	-1.59739	no hit	no hit	0.267302	3.57827e-06	0.318934	0.00132058
MALM	P03841	Maltose operon periplasmic protein	Periplasm	-0.919477	7.04036	no hit	no hit	2.73643e-06	9.85595e-16	0.537877	0.211094
MALP	P00490	Maltodextrin phosphorylase (EC 2.4.1.1)	Inner_membrane	-1.27075	-3.26645	no hit	no hit	6.27303e-11	9.85595e-16	0.00968756	0.000168016
MALQ	P15977	4-alpha-glucanotransferase (EC 2.4.1.25) (Amylomaltase) (Disproportionating enzyme) (D-enzyme)	Cytosol	-1.75725	-0.766704	no hit	no hit	5.93957e-16	0.0416775	0.0673308	0.530508
MALY	P23256	Protein MalY [Includes: Cystathionine beta-lyase MalY (CBL) (EC 4.4.1.8) (Beta-cystathionase) (Cysteine lyase); Maltose regulon modulator]	Cytosol	-2.28742	2.13556	no hit	no hit	5.93957e-16	3.27631e-10	0.486111	0.687816
MANA	P00946	Mannose-6-phosphate isomerase (EC 5.3.1.8) (Phosphohexomutase) (Phosphomannose isomerase) (PMI)	Cytosol	-2.62549	3.25619	no hit	no hit	5.93957e-16	9.85595e-16	0.219846	0.539095
MANX	P69797	PTS system mannose-specific EIIAB component (EC 2.7.1.191) (EIIAB-Man) (EIII-Man) [Includes: Mannose-specific phosphotransferase enzyme IIA component (PTS system mannose-specific EIIA component); Mannose-specific phosphotransferase enzyme IIB component (PTS system mannose-specific EIIB component)]	Cytosol	-3.25039	1.63278	no hit	no hit	5.93957e-16	2.09343e-06	0.0486282	0.544636
MANZ	P69805	PTS system mannose-specific EIID component (EII-M-Man) (EIID-Man) (Mannose permease IID component)	Inner_membrane	-0.73502	-6.00068	no hit	no hit	0.000201556	9.85595e-16	0.713004	0.194533
MAP	P0AE18	Methionine aminopeptidase (MAP) (MetAP) (EC 3.4.11.18) (Peptidase M)	Cytosol	3.96739	0.943015	no hit	no hit	5.93957e-16	0.00910467	0.00483575	0.64475
MARR	P27245	Multiple antibiotic resistance protein MarR	Cytosol	19.538	2.89412e-16	increased abundance	no hit	5.93957e-16	0.684247	0.0111841	0.865272
MAZF	P0AE70	Endoribonuclease toxin MazF (EC 3.1.27.-) (Toxin MazF) (mRNA interferase MazF)	Cytosol	-2.35909	4.21318	no hit	no hit	5.93957e-16	9.85595e-16	0.212117	0.0911431
MCRB	P15005	5-methylcytosine-specific restriction enzyme B (EC 3.1.21.-) (EcoKMcrBC)	Cytosol	-1.47522	-0.132456	no hit	no hit	2.66778e-14	0.598514	0.136451	0.90644
MDAB	P0AEY5	Modulator of drug activity B	Cytosol	6.13009	2.62909	no hit	no hit	5.93957e-16	6.69861e-15	0.00572162	0.0542444
MDH	P61889	Malate dehydrogenase (EC 1.1.1.37)	Cytosol	-1.93861	1.00783	no hit	no hit	5.93957e-16	0.00485467	0.0449237	0.721703
MDOB	P39401	Phosphoglycerol transferase I (EC 2.7.8.20) (Phosphatidylglycerol--membrane-oligosaccharide glycerophosphotransferase)	Inner_membrane	0.186141	-0.855477	no hit	no hit	0.357228	0.0201286	0.947277	0.801352
MDOD	P40120	Glucans biosynthesis protein D	Periplasm	-0.864612	0.448676	no hit	no hit	1.07534e-05	0.273396	0.126608	0.759845
MDOG	P33136	Glucans biosynthesis protein G	Periplasm	3.45822	2.58906	no hit	no hit	5.93957e-16	1.76351e-14	0.0072161	0.0211361
MDOH	P62517	Glucans biosynthesis glucosyltransferase H (EC 2.4.1.-)	Inner_membrane	2.3395	-0.426552	no hit	no hit	5.93957e-16	0.297931	0.0261837	0.674042
MDTA	P76397	Multidrug resistance protein MdtA (Multidrug transporter MdtA)	Periplasm	36.0253	-14.4267	increased abundance	destabilized	5.93957e-16	9.85595e-16	0.000680923	5.96131e-10
MDTB	P76398	Multidrug resistance protein MdtB (Multidrug transporter MdtB)	Inner_membrane	25.9794	6.09735	increased abundance	no hit	5.93957e-16	9.85595e-16	0.000507133	0.000466414
MDTC	P76399	Multidrug resistance protein MdtC (Multidrug transporter MdtC)	Inner_membrane	23.2676	5.5928	no hit	no hit	5.93957e-16	9.85595e-16	0.120149	0.220335
MDTE	P37636	Multidrug resistance protein MdtE	Outer_membrane	-8.66234	-30.406	no hit	destabilized	5.93957e-16	9.85595e-16	0.00741387	5.95941e-12
MDTF	P37637	Multidrug resistance protein MdtF	Inner_membrane	-4.64791	-23.1768	no hit	destabilized	5.93957e-16	9.85595e-16	0.117452	1.70094e-11
MELA	P06720	Alpha-galactosidase (EC 3.2.1.22) (Melibiase)	Cytosol	0.605882	-1.58146	no hit	no hit	0.00251578	4.53166e-06	0.363565	0.207699
MENA	P32166	1,4-dihydroxy-2-naphthoate octaprenyltransferase (DHNA-octaprenyltransferase) (EC 2.5.1.74)	Inner_membrane	2.40299	-1.03781	no hit	no hit	5.93957e-16	0.00363489	0.190118	0.14377
MENB	P0ABU0	1,4-dihydroxy-2-naphthoyl-CoA synthase (DHNA-CoA synthase) (EC 4.1.3.36)	Cytosol	-1.01753	1.92709	no hit	no hit	1.92476e-07	1.64287e-08	0.101655	0.210325
MENC	P29208	o-succinylbenzoate synthase (OSB synthase) (OSBS) (EC 4.2.1.113) (4-(2'-carboxyphenyl)-4-oxybutyric acid synthase) (o-succinylbenzoic acid synthase)	Cytosol	-1.75036	4.6275	no hit	no hit	5.93957e-16	9.85595e-16	0.00968756	0.00323076
MEND	P17109	2-succinyl-5-enolpyruvyl-6-hydroxy-3-cyclohexene-1-carboxylate synthase (SEPHCHC synthase) (EC 2.2.1.9) (Menaquinone biosynthesis protein MenD)	Cytosol	-0.724149	-1.03511	no hit	no hit	0.00025245	0.00373125	0.215378	0.403634
MENI	P77781	1,4-dihydroxy-2-naphthoyl-CoA hydrolase (DHNA-CoA hydrolase) (EC 3.1.2.28) (DHNA-CoA thioesterase)	Cytosol	-0.149535	0.0369049	no hit	no hit	0.42237	0.663744	0.854537	0.992429
MEPS	P0AFV4	Murein DD-endopeptidase MepS/Murein LD-carboxypeptidase (EC 3.4.-.-) (EC 3.4.17.13) (Lipoprotein Spr) (Murein hydrolase MepS)	Outer_membrane	4.30348	-1.07617	no hit	no hit	5.93957e-16	0.00248334	0.0505311	0.642729
METB	P00935	Cystathionine gamma-synthase (CGS) (EC 2.5.1.48) (O-succinylhomoserine (thiol)-lyase)	Cytosol	-4.7391	4.3378	no hit	no hit	5.93957e-16	9.85595e-16	0.00561231	0.00463085
METC	P06721	Cystathionine beta-lyase MetC (CBL) (CL) (EC 4.4.1.8) (Beta-cystathionase) (Cysteine desulfhydrase) (CD) (EC 4.4.1.28) (Cysteine lyase)	Cytosol	1.14649	-2.35976	no hit	no hit	4.0524e-09	3.13982e-12	0.0633319	0.00812682
METG	P00959	Methionine--tRNA ligase (EC 6.1.1.10) (Methionyl-tRNA synthetase) (MetRS)	Cytosol	2.66951	-2.65474	no hit	no hit	5.93957e-16	3.88194e-15	0.0285362	0.0090821
METJ	P0A8U6	Met repressor (Met regulon regulatory protein MetJ)	Cytosol	1.45868	6.28919	no hit	no hit	5.25314e-14	9.85595e-16	0.600217	0.446065
METK	P0A817	S-adenosylmethionine synthase (AdoMet synthase) (EC 2.5.1.6) (MAT) (Methionine adenosyltransferase)	Cytosol	1.21195	-1.21305	no hit	no hit	4.74146e-10	0.000567471	0.330409	0.629633
METL	P00562	Bifunctional aspartokinase/homoserine dehydrogenase 2 (Aspartokinase II/homoserine dehydrogenase II) (AKII-HDII) [Includes: Aspartokinase (EC 2.7.2.4); Homoserine dehydrogenase (EC 1.1.1.3)]	Cytosol	-0.633734	-0.271421	no hit	no hit	0.0015074	0.470751	0.405109	0.786572
METN	P30750	Methionine import ATP-binding protein MetN (EC 3.6.3.-)	Cytosol	1.72094	-1.18785	no hit	no hit	5.93957e-16	0.000756022	0.00539883	0.00536457
METQ	P28635	D-methionine-binding lipoprotein MetQ	Inner_membrane	0.301019	-1.14679	no hit	no hit	0.162101	0.00118926	0.652599	0.446065
MFD	P30958	Transcription-repair-coupling factor (TRCF) (EC 3.6.4.-)	Cytosol	-1.7408	0.794653	no hit	no hit	5.93957e-16	0.0334309	0.139896	0.811586
MGLB	P0AEE5	D-galactose-binding periplasmic protein (GBP) (D-galactose/ D-glucose-binding protein) (GGBP)	Periplasm	-5.12685	4.77735	no hit	no hit	5.93957e-16	9.85595e-16	0.00527848	0.0103077
MGSA	P0A731	Methylglyoxal synthase (MGS) (EC 4.2.3.3)	Cytosol	-1.02188	-1.02699	no hit	no hit	1.70123e-07	0.00403456	0.175218	0.197606
MGTA	P0ABB8	Magnesium-transporting ATPase, P-type 1 (EC 3.6.3.2) (Mg(2+) transport ATPase, P-type 1)	Inner_membrane	2.01506	-0.775638	no hit	no hit	5.93957e-16	0.0388756	0.00602526	0.197606
MIAB	P0AEI1	tRNA-2-methylthio-N(6)-dimethylallyladenosine synthase (EC 2.8.4.3) ((Dimethylallyl)adenosine tRNA methylthiotransferase MiaB) (tRNA-i(6)A37 methylthiotransferase)	Cytosol	1.87418	-1.36511	no hit	no hit	5.93957e-16	8.95882e-05	0.0474817	0.165577
MINC	P18196	Septum site-determining protein MinC	Cytosol	-1.45165	-2.59445	no hit	no hit	6.98948e-14	1.49348e-14	0.07522	0.0425995
MIND	P0AEZ3	Septum site-determining protein MinD (Cell division inhibitor MinD)	Cytosol	-3.35625	5.78363	no hit	no hit	5.93957e-16	9.85595e-16	0.0384648	0.0320354
MINE	P0A734	Cell division topological specificity factor	Cytosol	-1.5823	-0.461553	no hit	no hit	5.93957e-16	0.259377	0.105864	0.855644
MIOC	P03817	Protein MioC	Cytosol	-0.377714	3.32623	no hit	no hit	0.0745515	9.85595e-16	0.706973	0.281274
MIPA	P0A908	MltA-interacting protein	Outer_membrane	5.55997	0.986636	no hit	no hit	5.93957e-16	0.00597006	0.0129736	0.73659
MLAA	P76506	Probable phospholipid-binding lipoprotein MlaA	Outer_membrane	5.00951	-2.80536	no hit	no hit	5.93957e-16	9.85595e-16	0.388803	0.607289
MLAB	P64602	Probable phospholipid ABC transporter-binding protein MlaB	Cytosol	1.38377	3.28915	no hit	no hit	9.96825e-13	9.85595e-16	0.45697	0.326434
MLAC	P0ADV7	Probable phospholipid-binding protein MlaC	Periplasm	1.16385	8.40802	no hit	no hit	2.31291e-09	9.85595e-16	0.591006	0.168646
MLAD	P64604	Probable phospholipid ABC transporter-binding protein MlaD	Periplasm	2.8163	-0.245607	no hit	no hit	5.93957e-16	0.497235	0.093933	0.932678
MLAF	P63386	Probable phospholipid import ATP-binding protein MlaF (EC 3.6.3.-)	Cytosol	1.39641	1.13253	no hit	no hit	6.14342e-13	0.00138546	0.139615	0.629633
MLC	P50456	Protein mlc (Making large colonies protein)	Cytosol	-0.915388	-3.43928	no hit	no hit	3.04076e-06	9.85595e-16	0.0660557	4.3089e-05
MLTA	P0A935	Membrane-bound lytic murein transglycosylase A (EC 4.2.2.n1) (Mlt38) (Murein hydrolase A)	Outer_membrane	2.95668	4.06025	no hit	no hit	5.93957e-16	9.85595e-16	0.0313718	0.0539248
MLTC	P0C066	Membrane-bound lytic murein transglycosylase C (EC 4.2.2.n1) (Murein lyase C)	Outer_membrane	1.27417	4.56622	no hit	no hit	5.56557e-11	9.85595e-16	0.25872	0.00209922
MLTG	P28306	Endolytic murein transglycosylase (EC 4.2.2.-) (Peptidoglycan polymerization terminase)	Inner_membrane	1.38336	-0.880308	no hit	no hit	1.01281e-12	0.016192	0.0970926	0.520628
MMUM	Q47690	Homocysteine S-methyltransferase (EC 2.1.1.10) (S-methylmethionine:homocysteine methyltransferase)	Cytosol	-1.71786	0.15865	no hit	no hit	5.93957e-16	0.577377	0.101098	0.722905
MNMA	P25745	tRNA-specific 2-thiouridylase MnmA (EC 2.8.1.13)	Cytosol	-0.0029918	5.18511	no hit	no hit	0.625048	9.85595e-16	0.995401	0.012438
MNMC	P77182	tRNA 5-methylaminomethyl-2-thiouridine biosynthesis bifunctional protein MnmC (tRNA mnm(5)s(2)U biosynthesis bifunctional protein) [Includes: tRNA (mnm(5)s(2)U34)-methyltransferase (EC 2.1.1.61); FAD-dependent cmnm(5)s(2)U34 oxidoreductase (EC 1.5.-.-)]	Cytosol	-0.538892	-0.513961	no hit	no hit	0.00792574	0.205132	0.441136	0.692739
MNME	P25522	tRNA modification GTPase MnmE (EC 3.6.-.-)	Cytosol	0.0933843	-0.452313	no hit	no hit	0.513199	0.269415	0.882119	0.690975
MNMG	P0A6U3	tRNA uridine 5-carboxymethylaminomethyl modification enzyme MnmG (Glucose-inhibited division protein A)	Cytosol	0.123345	2.72305	no hit	no hit	0.466478	9.85595e-16	0.906876	0.148648
MNTR	P0A9F1	Transcriptional regulator MntR (Manganese transport regulator)	Cytosol	-0.945263	0.203888	no hit	no hit	1.39213e-06	0.53754	0.344615	0.949708
MOAB	P0AEZ9	Molybdenum cofactor biosynthesis protein B	Cytosol	-2.01871	-1.04758	no hit	no hit	5.93957e-16	0.0033033	0.0568744	0.551629
MOAC	P0A738	Cyclic pyranopterin monophosphate synthase (EC 4.6.1.17) (Molybdenum cofactor biosynthesis protein C)	Cytosol	-3.36176	6.32783	no hit	no hit	5.93957e-16	9.85595e-16	0.000955657	1.50457e-05
MOAE	P30749	Molybdopterin synthase catalytic subunit (EC 2.8.1.12) (MPT synthase subunit 2) (Molybdenum cofactor biosynthesis protein E) (Molybdopterin-converting factor large subunit) (Molybdopterin-converting factor subunit 2)	Cytosol	-1.94579	-2.69862	no hit	no hit	5.93957e-16	9.85595e-16	0.201246	0.427892
MODA	P37329	Molybdate-binding protein ModA (Molybdate/tungstate-binding protein ModA)	Periplasm	5.56094	7.67096	no hit	no hit	5.93957e-16	9.85595e-16	0.00215391	8.1955e-07
MODC	P09833	Molybdenum import ATP-binding protein ModC (EC 3.6.3.29)	Cytosol	5.10113	8.12726	no hit	no hit	5.93957e-16	9.85595e-16	0.212117	0.0115016
MODE	P0A9G8	Transcriptional regulator ModE	Cytosol	0.141258	1.06666	no hit	no hit	0.436593	0.00272996	0.899438	0.687816
MOEA	P12281	Molybdopterin molybdenumtransferase (MPT Mo-transferase) (EC 2.10.1.1)	Cytosol	-2.69145	-0.111703	no hit	no hit	5.93957e-16	0.614248	0.0278905	0.92139
MOEB	P12282	Molybdopterin-synthase adenylyltransferase (EC 2.7.7.80) (MoaD protein adenylase) (Molybdopterin-converting factor subunit 1 adenylase) (Sulfur carrier protein MoaD adenylyltransferase)	Cytosol	0.00834181	-1.07781	no hit	no hit	0.619664	0.00244311	0.989262	0.32332
MOG	P0AF03	Molybdopterin adenylyltransferase (MPT adenylyltransferase) (EC 2.7.7.75)	Cytosol	-0.219398	1.7539	no hit	no hit	0.296896	3.08957e-07	0.573359	0.36177
MPAA	P0ACV6	Protein MpaA	Cytosol	-0.649188	0.383866	no hit	no hit	0.00112456	0.346233	0.713004	0.933226
MPL	P37773	UDP-N-acetylmuramate--L-alanyl-gamma-D-glutamyl-meso-2,6-diaminoheptandioate ligase (EC 6.3.2.45) (Murein peptide ligase) (UDP-N-acetylmuramate:L-alanyl-gamma-D-glutamyl-meso-diaminopimelate ligase)	Cytosol	-0.986305	0.970948	no hit	no hit	4.5982e-07	0.00696249	0.0142266	0.0963008
MPPA	P77348	Periplasmic murein peptide-binding protein	Periplasm	-0.742024	3.72006	no hit	no hit	0.000174066	9.85595e-16	0.104454	0.0023892
MPRA	P0ACR9	Transcriptional repressor MprA (Protein EmrR)	Cytosol	2.41891	0.486268	no hit	no hit	5.93957e-16	0.233167	0.0861589	0.840808
MRAZ	P22186	Transcriptional regulator MraZ	Cytosol	-1.88387	-1.91965	no hit	no hit	5.93957e-16	1.87394e-08	0.0341933	0.180787
MRCA	P02918	Penicillin-binding protein 1A (PBP-1a) (PBP1a) [Includes: Penicillin-insensitive transglycosylase (EC 2.4.1.129) (Peptidoglycan TGase); Penicillin-sensitive transpeptidase (EC 3.4.16.4) (DD-transpeptidase)]	Inner_membrane	2.12318	-2.14946	no hit	no hit	5.93957e-16	2.49293e-10	0.0406648	0.00511214
MRCB	P02919	Penicillin-binding protein 1B (PBP-1b) (PBP1b) (Murein polymerase) [Includes: Penicillin-insensitive transglycosylase (EC 2.4.1.129) (Peptidoglycan TGase) (Peptidoglycan glycosyltransferase); Penicillin-sensitive transpeptidase (EC 3.4.16.4) (DD-transpeptidase)]	Inner_membrane	1.12435	-3.03832	no hit	no hit	8.16085e-09	9.85595e-16	0.0003942	1.55447e-05
MRDB	P0ABG7	Peptidoglycan glycosyltransferase MrdB (PGT) (EC 2.4.1.129) (Cell elongation protein RodA) (Cell wall polymerase) (Peptidoglycan polymerase) (PG polymerase) (Rod shape-determining protein)	Inner_membrane	4.31525	-2.45164	no hit	no hit	5.93957e-16	4.13971e-13	0.026005	0.0288592
MREB	P0A9X4	Rod shape-determining protein MreB	Cytosol	-0.52804	5.91062	no hit	no hit	0.00943677	9.85595e-16	0.193334	0.00148314
MREC	P16926	Cell shape-determining protein MreC (Cell shape protein MreC) (Rod shape-determining protein MreC)	Inner_membrane	3.81618	-2.00656	no hit	no hit	5.93957e-16	3.87458e-09	0.0433225	0.126049
MRP	P0AF08	Iron-sulfur cluster carrier protein	Cytosol	0.215036	-2.77926	no hit	no hit	0.30477	9.85595e-16	0.869086	0.210325
MSBA	P60752	Lipid A export ATP-binding/permease protein MsbA (EC 3.6.3.-)	Inner_membrane	2.63573	-0.485845	no hit	no hit	5.93957e-16	0.233606	0.0419553	0.780834
MSCK	P77338	Mechanosensitive channel MscK (Potassium efflux system KefA)	Inner_membrane	0.582051	-0.0536122	no hit	no hit	0.00383646	0.653638	0.507769	0.971249
MSCL	P0A742	Large-conductance mechanosensitive channel	Inner_membrane	0.148145	-3.82033	no hit	no hit	0.424775	9.85595e-16	0.956196	0.19871
MSCM	P39285	Miniconductance mechanosensitive channel MscM	Inner_membrane	-0.368395	-0.430003	no hit	no hit	0.0828081	0.294072	0.682307	0.795239
MSCS	P0C0S1	Small-conductance mechanosensitive channel	Inner_membrane	2.46866	-4.04642	no hit	no hit	5.93957e-16	9.85595e-16	0.142891	0.0555113
MSRB	P0A746	Peptide methionine sulfoxide reductase MsrB (EC 1.8.4.12) (Peptide-methionine (R)-S-oxide reductase)	Cytosol	-1.08994	-1.23521	no hit	no hit	2.34061e-08	0.000440237	0.228085	0.629633
MSRC	P76270	Free methionine-R-sulfoxide reductase (fRMsr) (EC 1.8.4.14)	Cytosol	-1.33373	3.23842	no hit	no hit	6.50766e-12	9.85595e-16	0.00271544	0.00136881
MTLA	P00550	PTS system mannitol-specific EIICBA component (EIICBA-Mtl) (EII-Mtl) [Includes: Mannitol permease IIC component (PTS system mannitol-specific EIIC component); Mannitol-specific phosphotransferase enzyme IIB component (EC 2.7.1.197) (PTS system mannitol-specific EIIB component); Mannitol-specific phosphotransferase enzyme IIA component (PTS system mannitol-specific EIIA component)]	Inner_membrane	-0.816935	-0.759044	no hit	no hit	3.32625e-05	0.0442099	0.0170097	0.109256
MTLD	P09424	Mannitol-1-phosphate 5-dehydrogenase (EC 1.1.1.17)	Cytosol	-1.11942	-1.3297	no hit	no hit	9.51538e-09	0.00014037	0.0114277	0.000348938
MTNN	P0AF12	5'-methylthioadenosine/S-adenosylhomocysteine nucleosidase (MTA/SAH nucleosidase) (MTAN) (EC 3.2.2.9) (5'-methylthioadenosine nucleosidase) (MTA nucleosidase) (P46) (S-adenosylhomocysteine nucleosidase) (AdoHcy nucleosidase) (SAH nucleosidase) (SRH nucleosidase)	Cytosol	-0.0976602	-2.37592	no hit	no hit	0.506805	2.21628e-12	0.59879	0.000135433
MUG	P0A9H1	G/U mismatch-specific DNA glycosylase (EC 3.2.2.28) (Double-strand-specific uracil glycosylase) (Mismatch-specific uracil DNA-glycosylase) (MUG)	Cytosol	-2.16303	0.195454	no hit	no hit	5.93957e-16	0.545282	0.0843114	0.855644
MUKB	P22523	Chromosome partition protein MukB (Structural maintenance of chromosome-related protein)	Cytosol	-0.547719	2.62986	no hit	no hit	0.00686074	6.69861e-15	0.498	0.289443
MUKE	P22524	Chromosome partition protein MukE (Protein KicA)	Cytosol	-0.389011	0.920685	no hit	no hit	0.0653861	0.0112239	0.455334	0.747146
MUKF	P60293	Chromosome partition protein MukF (Protein KicB)	Cytosol	1.19991	-0.856209	no hit	no hit	7.09368e-10	0.0200016	0.0228528	0.520628
MURA	P0A749	UDP-N-acetylglucosamine 1-carboxyvinyltransferase (EC 2.5.1.7) (Enoylpyruvate transferase) (UDP-N-acetylglucosamine enolpyruvyl transferase) (EPT)	Cytosol	-0.582096	-2.27807	no hit	no hit	0.00383349	1.78902e-11	0.0621234	0.000295476
MURC	P17952	UDP-N-acetylmuramate--L-alanine ligase (EC 6.3.2.8) (UDP-N-acetylmuramoyl-L-alanine synthetase)	Cytosol	-0.872937	0.638775	no hit	no hit	8.80785e-06	0.102553	0.308447	0.778883
MURD	P14900	UDP-N-acetylmuramoylalanine--D-glutamate ligase (EC 6.3.2.9) (D-glutamic acid-adding enzyme) (UDP-N-acetylmuramoyl-L-alanyl-D-glutamate synthetase)	Cytosol	-0.731891	-0.348565	no hit	no hit	0.000215133	0.386319	0.262003	0.767379
MURE	P22188	UDP-N-acetylmuramoyl-L-alanyl-D-glutamate--2,6-diaminopimelate ligase (EC 6.3.2.13) (Meso-A2pm-adding enzyme) (Meso-diaminopimelate-adding enzyme) (UDP-MurNAc-L-Ala-D-Glu:meso-diaminopimelate ligase) (UDP-MurNAc-tripeptide synthetase) (UDP-N-acetylmuramyl-tripeptide synthetase)	Cytosol	-0.654598	-0.592965	no hit	no hit	0.00101341	0.135206	0.247212	0.552079
MURG	P17443	UDP-N-acetylglucosamine--N-acetylmuramyl-(pentapeptide) pyrophosphoryl-undecaprenol N-acetylglucosamine transferase (EC 2.4.1.227) (Undecaprenyl-PP-MurNAc-pentapeptide-UDPGlcNAc GlcNAc transferase)	Cytosol	-0.471452	-1.02679	no hit	no hit	0.0222272	0.00404239	0.487379	0.331351
MURI	P22634	Glutamate racemase (EC 5.1.1.3)	Cytosol	-0.0732761	-5.04098	no hit	no hit	0.541963	9.85595e-16	0.888338	6.43222e-05
MUTT	P08337	8-oxo-dGTP diphosphatase (8-oxo-dGTPase) (EC 3.6.1.55) (7,8-dihydro-8-oxoguanine-triphosphatase) (Mutator protein MutT) (dGTP pyrophosphohydrolase)	Cytosol	0.739877	0.323108	no hit	no hit	0.000182038	0.414855	0.635967	0.927244
NADD	P0A752	Nicotinate-nucleotide adenylyltransferase (EC 2.7.7.18) (Deamido-NAD(+) diphosphorylase) (Deamido-NAD(+) pyrophosphorylase) (Nicotinate mononucleotide adenylyltransferase) (NaMN adenylyltransferase)	Cytosol	3.65005	-0.439912	no hit	no hit	5.93957e-16	0.283055	0.113657	0.809798
NADE	P18843	NH(3)-dependent NAD(+) synthetase (EC 6.3.1.5) (Nicotinamide adenine dinucleotide synthetase) (NADS) (Nitrogen regulatory protein)	Cytosol	0.520689	-2.40197	no hit	no hit	0.0106012	1.25922e-12	0.0838077	0.000559857
NADK	P0A7B3	NAD kinase (EC 2.7.1.23) (ATP-dependent NAD kinase)	Cytosol	2.50564	-4.33319	no hit	no hit	5.93957e-16	9.85595e-16	0.0760783	0.00431407
NADR	P27278	Trifunctional NAD biosynthesis/regulator protein NadR [Includes: Transcriptional regulator NadR; Nicotinamide mononucleotide adenylyltransferase (NMN adenylyltransferase) (NMN-AT) (NMNAT) (EC 2.7.7.1) (Nicotinamide ribonucleotide adenylyltransferase) (Nicotinamide-nucleotide adenylyltransferase); Ribosylnicotinamide kinase (RNK) (EC 2.7.1.22) (Nicotinamide riboside kinase) (NRK) (NmR-K)]	Cytosol	2.84819	-5.14655	no hit	no hit	5.93957e-16	9.85595e-16	0.0509419	0.00126972
NAGA	P0AF18	N-acetylglucosamine-6-phosphate deacetylase (GlcNAc 6-P deacetylase) (EC 3.5.1.25)	Cytosol	-5.77104	-0.965778	no hit	no hit	5.93957e-16	0.00732089	0.00217412	0.232775
NAGB	P0A759	Glucosamine-6-phosphate deaminase (EC 3.5.99.6) (GlcN6P deaminase) (GNPDA) (Glucosamine-6-phosphate isomerase)	Cytosol	-7.48656	4.1859	no hit	no hit	5.93957e-16	9.85595e-16	0.000229426	4.70295e-07
NAGC	P0AF20	N-acetylglucosamine repressor	Cytosol	0.735457	-1.55685	no hit	no hit	0.000199725	6.51189e-06	0.348921	0.210325
NAGD	P0AF24	Ribonucleotide monophosphatase NagD (EC 3.1.3.5)	Cytosol	-0.685452	-1.03363	no hit	no hit	0.000554525	0.00378521	0.261096	0.49302
NAGE	P09323	PTS system N-acetylglucosamine-specific EIICBA component (EIICBA-Nag) (EII-Nag) [Includes: N-acetylglucosamine permease IIC component (PTS system N-acetylglucosamine-specific EIIC component); N-acetylglucosamine-specific phosphotransferase enzyme IIB component (EC 2.7.1.193) (PTS system N-acetylglucosamine-specific EIIB component); N-acetylglucosamine-specific phosphotransferase enzyme IIA compon…	Inner_membrane	-4.04155	0.244886	no hit	no hit	5.93957e-16	0.497958	0.0152306	0.926751
NAGK	P75959	N-acetyl-D-glucosamine kinase (EC 2.7.1.59) (GlcNAc kinase)	Cytosol	-1.48654	0.0144463	no hit	no hit	1.7136e-14	0.676512	0.0414306	0.996262
NAGZ	P75949	Beta-hexosaminidase (EC 3.2.1.52) (Beta-N-acetylhexosaminidase) (N-acetyl-beta-glucosaminidase)	Cytosol	0.154803	-0.61891	no hit	no hit	0.413198	0.115971	0.883396	0.6732
NANA	P0A6L4	N-acetylneuraminate lyase (NAL) (Neu5Ac lyase) (EC 4.1.3.3) (N-acetylneuraminate pyruvate-lyase) (N-acetylneuraminic acid aldolase) (NALase) (Sialate lyase) (Sialic acid aldolase) (Sialic acid lyase)	Cytosol	-14.1054	-1.54742	decreased abundance	no hit	5.93957e-16	7.46553e-06	0.00310859	0.525252
NANK	P45425	N-acetylmannosamine kinase (EC 2.7.1.60) (ManNAc kinase) (N-acetyl-D-mannosamine kinase)	Cytosol	-14.2627	4.56839	decreased abundance	no hit	5.93957e-16	9.85595e-16	0.00215391	0.0770962
NANM	P39371	N-acetylneuraminate epimerase (EC 5.1.3.24) (N-acetylneuraminate mutarotase) (Neu5Ac mutarotase) (Sialic acid epimerase)	Periplasm	-8.52701	-0.102494	no hit	no hit	5.93957e-16	0.620946	0.00215715	0.93354
NANR	P0A8W0	HTH-type transcriptional repressor NanR	Cytosol	-1.53215	0.692709	no hit	no hit	2.34206e-15	0.0717527	0.228771	0.813304
NANT	P41036	Sialic acid transporter NanT (Sialic acid permease) (Sialic acid/H(+) symporter)	Inner_membrane	-1.1816	-16.935	no hit	destabilized	1.29768e-09	9.85595e-16	0.69951	0.00036465
NAPA	P33937	Periplasmic nitrate reductase (EC 1.9.6.1)	Periplasm	-6.04322	-3.40475	no hit	no hit	5.93957e-16	9.85595e-16	0.00394088	0.00253184
NARG	P09152	Respiratory nitrate reductase 1 alpha chain (EC 1.7.5.1) (Nitrate reductase A subunit alpha) (Quinol-nitrate oxidoreductase subunit alpha)	Cytosol	-6.46582	-9.25886	no hit	no hit	5.93957e-16	9.85595e-16	0.00624191	5.91686e-07
NARH	P11349	Respiratory nitrate reductase 1 beta chain (EC 1.7.5.1) (Nitrate reductase A subunit beta) (Quinol-nitrate oxidoreductase subunit beta)	Cytosol	-8.09393	-4.94456	no hit	no hit	5.93957e-16	9.85595e-16	0.00424135	0.000612013
NARJ	P0AF26	Nitrate reductase molybdenum cofactor assembly chaperone NarJ (Redox enzyme maturation protein NarJ)	Cytosol	-6.48121	-0.454085	no hit	no hit	5.93957e-16	0.267481	0.00138169	0.631614
NARK	P10903	Nitrate/nitrite transporter NarK (Nitrite extrusion protein 1) (Nitrite facilitator 1)	Inner_membrane	-5.81915	-2.46784	no hit	no hit	5.93957e-16	2.86571e-13	0.00375617	0.01355
NARL	P0AF28	Nitrate/nitrite response regulator protein NarL	Cytosol	-1.60683	1.02861	no hit	no hit	5.93957e-16	0.00397259	0.0524747	0.564308
NDH	P00393	NADH dehydrogenase (EC 1.6.99.3)	Cytosol	1.78013	-0.202189	no hit	no hit	5.93957e-16	0.539111	0.036985	0.806431
NDK	P0A763	Nucleoside diphosphate kinase (NDK) (NDP kinase) (EC 2.7.4.6) (Nucleoside-2-P kinase)	Cytosol	6.47915	0.605066	no hit	no hit	5.93957e-16	0.125994	0.00718512	0.834839
NEMA	P77258	N-ethylmaleimide reductase (EC 1.-.-.-) (N-ethylmaleimide reducing enzyme)	Cytosol	-1.76944	-0.151197	no hit	no hit	5.93957e-16	0.583537	0.110791	0.93354
NFO	P0A6C1	Endonuclease 4 (EC 3.1.21.2) (Endodeoxyribonuclease IV) (Endonuclease IV)	Cytosol	5.3122	-4.47199	no hit	no hit	5.93957e-16	9.85595e-16	0.0229213	0.00660434
NFSA	P17117	Oxygen-insensitive NADPH nitroreductase (EC 1.-.-.-) (Modulator of drug activity A)	Cytosol	15.6109	1.09881	increased abundance	no hit	5.93957e-16	0.00197279	0.00126991	0.497743
NFSB	P38489	Oxygen-insensitive NAD(P)H nitroreductase (EC 1.-.-.-) (Dihydropteridine reductase) (EC 1.5.1.34) (FMN-dependent nitroreductase)	Cytosol	7.24843	2.58948	no hit	no hit	5.93957e-16	1.67384e-14	0.000737818	0.00256111
NFUA	P63020	Fe/S biogenesis protein NfuA	Cytosol	-0.342995	6.25077	no hit	no hit	0.108638	9.85595e-16	0.62898	0.0134965
NHAB	P0AFA7	Na(+)/H(+) antiporter NhaB (Sodium/proton antiporter NhaB)	Inner_membrane	2.10279	-4.92962	no hit	no hit	5.93957e-16	9.85595e-16	0.427231	0.273497
NHAR	P0A9G2	Transcriptional activator protein NhaR (Na(+)/H(+) antiporter regulatory protein)	Cytosol	-0.621429	-0.541084	no hit	no hit	0.00189494	0.179316	0.296462	0.672276
NIKA	P33590	Nickel-binding periplasmic protein	Periplasm	-5.55977	-1.36368	no hit	no hit	5.93957e-16	9.12546e-05	0.0017916	0.0539723
NIKR	P0A6Z6	Nickel-responsive regulator	Cytosol	-2.19013	-3.37769	no hit	no hit	5.93957e-16	9.85595e-16	0.296462	0.0478857
NIRB	P08201	Nitrite reductase (NADH) large subunit (EC 1.7.1.15)	Cytosol	-5.24375	0.0536662	no hit	no hit	5.93957e-16	0.653605	0.0142266	0.986823
NIRD	P0A9I8	Nitrite reductase (NADH) small subunit (EC 1.7.1.15)	Cytosol	-8.19729	6.72274	no hit	no hit	5.93957e-16	9.85595e-16	0.0040198	0.010268
NLPD	P0ADA3	Murein hydrolase activator NlpD	Outer_membrane	0.237624	0.879593	no hit	no hit	0.264411	0.0162952	0.606681	0.639286
NLPE	P40710	Lipoprotein NlpE (Copper homeostasis protein CutF)	Outer_membrane	-0.86509	-0.594761	no hit	no hit	1.0632e-05	0.133813	0.0960764	0.629633
NNR	P31806	Bifunctional NAD(P)H-hydrate repair enzyme Nnr (Nicotinamide nucleotide repair protein) [Includes: ADP-dependent (S)-NAD(P)H-hydrate dehydratase (EC 4.2.1.136) (ADP-dependent NAD(P)HX dehydratase); NAD(P)H-hydrate epimerase (EC 5.1.99.6) (NAD(P)HX epimerase)]	Cytosol	-1.42495	3.82028	no hit	no hit	2.02724e-13	9.85595e-16	0.228085	0.160984
NRDA	P00452	Ribonucleoside-diphosphate reductase 1 subunit alpha (EC 1.17.4.1) (Protein B1) (Ribonucleoside-diphosphate reductase 1 R1 subunit) (Ribonucleotide reductase 1)	Cytosol	2.24778	-1.7298	no hit	no hit	5.93957e-16	4.56007e-07	0.0386921	0.0430353
NRDB	P69924	Ribonucleoside-diphosphate reductase 1 subunit beta (EC 1.17.4.1) (Protein B2) (Protein R2) (Ribonucleotide reductase 1)	Cytosol	-1.04786	-0.112832	no hit	no hit	8.08323e-08	0.613415	0.124218	0.950532
NRDR	P0A8D0	Transcriptional repressor NrdR	Cytosol	-1.11183	3.12287	no hit	no hit	1.20376e-08	9.85595e-16	0.0824117	0.0835521
NRFA	P0ABK9	Cytochrome c-552 (EC 1.7.2.2) (Ammonia-forming cytochrome c nitrite reductase) (Cytochrome c nitrite reductase)	Periplasm	-3.95906	4.00962	no hit	no hit	5.93957e-16	9.85595e-16	0.00948235	0.0122444
NSRR	P0AF63	HTH-type transcriptional repressor NsrR	Cytosol	1.96437	-2.58667	no hit	no hit	5.93957e-16	1.85284e-14	0.0630829	8.63008e-07
NUDC	P32664	NADH pyrophosphatase (EC 3.6.1.22)	Cytosol	-0.362305	-0.0498941	no hit	no hit	0.0885531	0.655933	0.797073	0.984858
NUDE	P45799	ADP compounds hydrolase NudE (EC 3.6.1.-)	Cytosol	0.082847	0.0229824	no hit	no hit	0.528544	0.671768	0.907362	0.994264
NUDF	Q93K97	ADP-ribose pyrophosphatase (EC 3.6.1.13) (ADP-ribose diphosphatase) (ADP-ribose phosphohydrolase) (ASPPase) (Adenosine diphosphoribose pyrophosphatase) (ADPR-PPase)	Cytosol	-0.686508	0.476069	no hit	no hit	0.000543019	0.243861	0.0692462	0.692631
NUDK	P37128	GDP-mannose pyrophosphatase NudK (EC 3.6.1.-)	Cytosol	-2.34138	0.737728	no hit	no hit	5.93957e-16	0.0519261	0.079187	0.759845
NUOA	P0AFC3	NADH-quinone oxidoreductase subunit A (EC 1.6.5.11) (NADH dehydrogenase I subunit A) (NDH-1 subunit A) (NUO1)	Inner_membrane	-1.74338	0.322507	no hit	no hit	5.93957e-16	0.415524	0.0440165	0.890608
NUOB	P0AFC7	NADH-quinone oxidoreductase subunit B (EC 1.6.5.11) (NADH dehydrogenase I subunit B) (NDH-1 subunit B) (NUO2)	Cytosol	-0.418442	-2.80204	no hit	no hit	0.0455696	9.85595e-16	0.0933579	0.000325298
NUOC	P33599	NADH-quinone oxidoreductase subunit C/D (EC 1.6.5.11) (NADH dehydrogenase I subunit C/D) (NDH-1 subunit C/D) (NUO3/NUO4)	Cytosol	-1.26303	-3.53069	no hit	no hit	8.22839e-11	9.85595e-16	0.105507	0.00666531
NUOE	P0AFD1	NADH-quinone oxidoreductase subunit E (EC 1.6.5.11) (NADH dehydrogenase I subunit E) (NDH-1 subunit E) (NUO5)	Cytosol	-1.17595	2.3464	no hit	no hit	1.56067e-09	4.17305e-12	0.515673	0.784313
NUOF	P31979	NADH-quinone oxidoreductase subunit F (EC 1.6.5.11) (NADH dehydrogenase I subunit F) (NDH-1 subunit F) (NUO6)	Cytosol	-2.31833	1.46077	no hit	no hit	5.93957e-16	2.51765e-05	0.00274939	0.25493
NUOG	P33602	NADH-quinone oxidoreductase subunit G (EC 1.6.5.11) (NADH dehydrogenase I subunit G) (NDH-1 subunit G) (NUO7)	Cytosol	-1.90457	-0.692591	no hit	no hit	5.93957e-16	0.0718111	0.00483575	0.144503
NUOI	P0AFD6	NADH-quinone oxidoreductase subunit I (EC 1.6.5.11) (NADH dehydrogenase I subunit I) (NDH-1 subunit I) (NUO9)	Cytosol	-3.00519	1.20192	no hit	no hit	5.93957e-16	0.000644734	0.136893	0.834839
NUOJ	P0AFE0	NADH-quinone oxidoreductase subunit J (EC 1.6.5.11) (NADH dehydrogenase I subunit J) (NDH-1 subunit J) (NUO10)	Inner_membrane	-2.17696	-3.59082	no hit	no hit	5.93957e-16	9.85595e-16	0.0435914	0.00937013
NUOK	P0AFE4	NADH-quinone oxidoreductase subunit K (EC 1.6.5.11) (NADH dehydrogenase I subunit K) (NDH-1 subunit K) (NUO11)	Inner_membrane	-2.01558	-0.0538631	no hit	no hit	5.93957e-16	0.653482	0.0206751	0.961624
NUPC	P0AFF2	Nucleoside permease NupC (Nucleoside-transport system protein NupC)	Inner_membrane	2.71097	-2.73248	no hit	no hit	5.93957e-16	9.85595e-16	0.0456323	0.080183
NUPG	P0AFF4	Nucleoside permease NupG (Nucleoside-transport system protein NupG)	Inner_membrane	0.48603	-3.15062	no hit	no hit	0.0179805	9.85595e-16	0.834471	0.335068
NUSA	P0AFF6	Transcription termination/antitermination protein NusA (N utilization substance protein A) (Transcription termination/antitermination L factor)	Cytosol	-0.381017	4.29847	no hit	no hit	0.0717774	9.85595e-16	0.286236	0.0020348
NUSB	P0A780	Transcription antitermination protein NusB (Antitermination factor NusB) (N utilization substance protein B)	Cytosol	0.0202823	11.5582	no hit	stabilized	0.607104	9.85595e-16	0.993381	0.0430353
NUSG	P0AFG0	Transcription termination/antitermination protein NusG	Cytosol	1.75996	2.8564	no hit	no hit	5.93957e-16	9.85595e-16	0.0838077	0.153466
OBGE	P42641	GTPase ObgE/CgtA (EC 3.6.5.-) (GTP-binding protein Obg)	Cytosol	0.554645	-1.02713	no hit	no hit	0.00611721	0.00402945	0.634914	0.650644
OMPA	P0A910	Outer membrane protein A (Outer membrane protein II*)	Outer_membrane	6.10919	-6.08893	no hit	no hit	5.93957e-16	9.85595e-16	0.0245742	0.00436075
OMPC	P06996	Outer membrane protein C (Outer membrane protein 1B) (Porin OmpC)	Outer_membrane	16.508	-11.1114	increased abundance	destabilized	5.93957e-16	9.85595e-16	0.0150565	0.00741241
OMPF	P02931	Outer membrane protein F (Outer membrane protein 1A) (Outer membrane protein B) (Outer membrane protein IA) (Porin OmpF)	Outer_membrane	-19.0555	-5.71798	decreased abundance	no hit	5.93957e-16	9.85595e-16	0.00115543	0.000380178
OMPR	P0AA16	Transcriptional regulatory protein OmpR	Cytosol	4.66093	-0.418306	no hit	no hit	5.93957e-16	0.307189	0.00301247	0.236691
OMPT	P09169	Protease 7 (EC 3.4.23.49) (Omptin) (Outer membrane protein 3B) (Protease A) (Protease VII)	Outer_membrane	-1.49864	-4.28302	no hit	no hit	1.0352e-14	9.85595e-16	0.287398	0.0584718
OMPW	P0A915	Outer membrane protein W	Outer_membrane	7.8134	7.32469	no hit	no hit	5.93957e-16	9.85595e-16	0.195749	0.0755845
OMPX	P0A917	Outer membrane protein X	Outer_membrane	11.0197	-10.3474	increased abundance	destabilized	5.93957e-16	9.85595e-16	0.00353692	4.16263e-05
OPPA	P23843	Periplasmic oligopeptide-binding protein	Periplasm	-2.1755	27.3082	no hit	stabilized	5.93957e-16	9.85595e-16	0.0146794	1.66767e-13
OPPB	P0AFH2	Oligopeptide transport system permease protein OppB	Inner_membrane	-0.492258	2.69477	no hit	no hit	0.0163929	9.85595e-16	0.29494	0.160413
OPPC	P0AFH6	Oligopeptide transport system permease protein OppC	Inner_membrane	-1.32423	4.59342	no hit	no hit	9.21267e-12	9.85595e-16	0.0757563	0.0121529
OPPD	P76027	Oligopeptide transport ATP-binding protein OppD	Cytosol	-1.67946	0.0707198	no hit	no hit	5.93957e-16	0.642735	0.0286331	0.967949
OPPF	P77737	Oligopeptide transport ATP-binding protein OppF	Cytosol	-1.06215	0.27673	no hit	no hit	5.33293e-08	0.465173	0.22271	0.935028
ORN	P0A784	Oligoribonuclease (EC 3.1.-.-)	Cytosol	2.13241	-0.247391	no hit	no hit	5.93957e-16	0.495441	0.178355	0.936368
OSMC	P0C0L2	Peroxiredoxin OsmC (EC 1.11.1.15) (Osmotically-inducible protein C)	Cytosol	-0.60773	-0.308879	no hit	no hit	0.00243324	0.430563	0.0928147	0.780436
OSME	P0ADB1	Osmotically-inducible putative lipoprotein OsmE (Activator of ntr-like gene protein)	Outer_membrane	3.71468	-2.04307	no hit	no hit	5.93957e-16	1.95348e-09	0.101098	0.540301
OSMY	P0AFH8	Osmotically-inducible protein Y	Periplasm	-3.18647	8.75078	no hit	no hit	5.93957e-16	9.85595e-16	0.0142266	6.4631e-05
OTSA	P31677	Trehalose-6-phosphate synthase (TPS) (EC 2.4.1.15) (Alpha,alpha-trehalose-phosphate synthase [UDP-forming]) (Osmoregulatory trehalose synthesis protein A) (OtsA) (UDP-glucose-glucosephosphate glucosyltransferase)	Cytosol	-0.528516	1.50855	no hit	no hit	0.00936534	1.29619e-05	0.359141	0.403634
OXYR	P0ACQ4	Hydrogen peroxide-inducible genes activator (Morphology and auto-aggregation control protein)	Cytosol	-1.40099	-0.371643	no hit	no hit	5.15142e-13	0.360143	0.123434	0.810699
PAAX	P76086	Transcriptional repressor PaaX	Cytosol	-0.237358	-5.89448e-18	no hit	no hit	0.264878	0.684247	0.763808	0.949708
PABA	P00903	Aminodeoxychorismate synthase component 2 (ADC synthase) (ADCS) (EC 2.6.1.85) (4-amino-4-deoxychorismate synthase component 2) (Aminodeoxychorismate synthase, glutamine amidotransferase component)	Cytosol	0.165438	-0.325841	no hit	no hit	0.394439	0.411816	0.958911	0.911409
PABC	P28305	Aminodeoxychorismate lyase (EC 4.1.3.38) (4-amino-4-deoxychorismate lyase) (ADC lyase) (ADCL)	Cytosol	-0.117229	-0.657398	no hit	no hit	0.476366	0.0910014	0.90245	0.706116
PAL	P0A912	Peptidoglycan-associated lipoprotein (PAL) (Tol-Pal system lipoprotein Pal)	Outer_membrane	0.0556233	-0.743691	no hit	no hit	0.56539	0.0496657	0.951947	0.706116
PANB	P31057	3-methyl-2-oxobutanoate hydroxymethyltransferase (EC 2.1.2.11) (Ketopantoate hydroxymethyltransferase) (KPHMT)	Cytosol	-2.23651	1.22667	no hit	no hit	5.93957e-16	0.000485635	0.00121564	0.0498988
PANC	P31663	Pantothenate synthetase (PS) (EC 6.3.2.1) (Pantoate--beta-alanine ligase) (Pantoate-activating enzyme)	Cytosol	-1.86214	0.737539	no hit	no hit	5.93957e-16	0.051999	0.0570635	0.724889
PAND	P0A790	Aspartate 1-decarboxylase (EC 4.1.1.11) (Aspartate alpha-decarboxylase) [Cleaved into: Aspartate 1-decarboxylase beta chain; Aspartate 1-decarboxylase alpha chain]	Cytosol	-0.473251	1.14981	no hit	no hit	0.0216602	0.00115103	0.418773	0.70895
PANE	P0A9J4	2-dehydropantoate 2-reductase (EC 1.1.1.169) (Ketopantoate reductase) (KPA reductase) (KPR)	Outer_membrane	-0.760458	1.89775	no hit	no hit	0.000117634	2.74427e-08	0.480699	0.429768
PARC	P0AFI2	DNA topoisomerase 4 subunit A (EC 5.99.1.3) (Topoisomerase IV subunit A)	Cytosol	1.03772	-1.67136	no hit	no hit	1.08393e-07	1.15237e-06	0.340414	0.193273
PCKA	P22259	Phosphoenolpyruvate carboxykinase (ATP) (PCK) (PEP carboxykinase) (PEPCK) (EC 4.1.1.49)	Cytosol	-3.5677	9.22003	no hit	no hit	5.93957e-16	9.85595e-16	0.0225724	0.000540604
PCNB	P0ABF1	Poly(A) polymerase I (PAP I) (EC 2.7.7.19) (Plasmid copy number protein)	Cytosol	2.04495	-0.142021	no hit	no hit	5.93957e-16	0.590961	0.240606	0.957532
PDHR	P0ACL9	Pyruvate dehydrogenase complex repressor	Cytosol	1.50541	-0.5048	no hit	no hit	8.08922e-15	0.214232	0.340827	0.82428
PDXA	P19624	4-hydroxythreonine-4-phosphate dehydrogenase (EC 1.1.1.262) (4-(phosphohydroxy)-L-threonine dehydrogenase)	Cytosol	-0.912008	0.411904	no hit	no hit	3.31749e-06	0.314408	0.0247527	0.728282
PDXB	P05459	Erythronate-4-phosphate dehydrogenase (EC 1.1.1.290)	Cytosol	-0.259038	-0.572597	no hit	no hit	0.227577	0.151649	0.644393	0.639286
PDXH	P0AFI7	Pyridoxine/pyridoxamine 5'-phosphate oxidase (EC 1.4.3.5) (PNP/PMP oxidase) (PNPOx) (Pyridoxal 5'-phosphate synthase)	Cytosol	-0.294083	-1.40676	no hit	no hit	0.172167	5.18616e-05	0.242763	0.0739796
PDXJ	P0A794	Pyridoxine 5'-phosphate synthase (PNP synthase) (EC 2.6.99.2)	Cytosol	-2.06416	-1.09593	no hit	no hit	5.93957e-16	0.00203224	0.0182809	0.169945
PDXK	P40191	Pyridoxine/pyridoxal/pyridoxamine kinase (PN/PL/PM kinase) (EC 2.7.1.35) (B6-vitamer kinase) (Pyridoxal kinase 1) (PL kinase 1)	Cytosol	-0.773471	-2.41319	no hit	no hit	8.85819e-05	9.83039e-13	0.194724	0.0425789
PDXY	P77150	Pyridoxal kinase PdxY (PL kinase) (EC 2.7.1.35) (Pyridoxal kinase 2) (PL kinase 2)	Cytosol	0.563332	-0.367862	no hit	no hit	0.0052878	0.364443	0.661879	0.907822
PEPA	P68767	Cytosol aminopeptidase (EC 3.4.11.1) (Aminopeptidase A/I) (Leucine aminopeptidase) (LAP) (EC 3.4.11.10) (Leucyl aminopeptidase)	Cytosol	0.644307	-2.78965	no hit	no hit	0.00123443	9.85595e-16	0.517377	0.150063
PEPB	P37095	Peptidase B (EC 3.4.11.23) (Aminopeptidase B)	Cytosol	0.585215	-2.97431	no hit	no hit	0.00363062	9.85595e-16	0.63195	0.160015
PEPD	P15288	Cytosol non-specific dipeptidase (EC 3.4.13.18) (Aminoacyl-histidine dipeptidase) (Beta-alanyl-histidine dipeptidase) (Carnosinase) (Cysteinylglycinase) (Peptidase D) (Xaa-His dipeptidase) (X-His dipeptidase)	Cytosol	-0.741018	3.69387	no hit	no hit	0.00017776	9.85595e-16	0.058657	0.00411365
PEPN	P04825	Aminopeptidase N (EC 3.4.11.2) (Alpha-aminoacylpeptide hydrolase)	Cytosol	-0.383893	1.26109	no hit	no hit	0.0694259	0.000324854	0.463702	0.478218
PEPP	P15034	Xaa-Pro aminopeptidase (EC 3.4.11.9) (Aminoacylproline aminopeptidase) (Aminopeptidase P II) (APP-II) (X-Pro aminopeptidase)	Cytosol	0.504403	-1.82065	no hit	no hit	0.0136458	1.0279e-07	0.00174999	0.00463085
PEPQ	P21165	Xaa-Pro dipeptidase (X-Pro dipeptidase) (EC 3.4.13.9) (Imidodipeptidase) (Proline dipeptidase) (Prolidase)	Cytosol	-1.3817	-2.08704	no hit	no hit	1.07824e-12	8.46062e-10	0.0306001	0.017472
PEPT	P29745	Peptidase T (EC 3.4.11.4) (Aminotripeptidase) (Tripeptidase) (Tripeptide aminopeptidase)	Cytosol	-2.23502	3.83224	no hit	no hit	5.93957e-16	9.85595e-16	0.0231908	0.00892862
PFKA	P0A796	ATP-dependent 6-phosphofructokinase isozyme 1 (ATP-PFK 1) (Phosphofructokinase 1) (EC 2.7.1.11) (6-phosphofructokinase isozyme I) (Phosphohexokinase 1)	Cytosol	-1.88277	-2.70122	no hit	no hit	5.93957e-16	9.85595e-16	0.0962206	0.196406
PFKB	P06999	ATP-dependent 6-phosphofructokinase isozyme 2 (ATP-PFK 2) (Phosphofructokinase 2) (EC 2.7.1.11) (6-phosphofructokinase isozyme II) (Phosphohexokinase 2)	Cytosol	-3.33285	2.4781	no hit	no hit	5.93957e-16	2.26518e-13	0.0187794	0.27355
PFLA	P0A9N4	Pyruvate formate-lyase 1-activating enzyme (EC 1.97.1.4) (Formate-C-acetyltransferase-activating enzyme 1) (PFL-activating enzyme 1)	Cytosol	-1.27625	2.57546	no hit	no hit	5.17349e-11	2.38631e-14	0.0110254	0.0265103
PFLB	P09373	Formate acetyltransferase 1 (EC 2.3.1.54) (Pyruvate formate-lyase 1)	Cytosol	-5.8522	2.60744	no hit	no hit	5.93957e-16	1.13248e-14	0.00417331	0.117135
PGI	P0A6T1	Glucose-6-phosphate isomerase (GPI) (EC 5.3.1.9) (Phosphoglucose isomerase) (PGI) (Phosphohexose isomerase) (PHI)	Cytosol	1.00492	-1.51989	no hit	no hit	2.73804e-07	1.1047e-05	0.0125163	0.0415461
PGK	P0A799	Phosphoglycerate kinase (EC 2.7.2.3)	Cytosol	-2.57791	4.64849	no hit	no hit	5.93957e-16	9.85595e-16	0.0100659	0.00114325
PGL	P52697	6-phosphogluconolactonase (6-P-gluconolactonase) (Pgl) (EC 3.1.1.31)	Cytosol	-2.37969	-1.34628	no hit	no hit	5.93957e-16	0.000113943	0.0178496	0.234557
PGM	P36938	Phosphoglucomutase (PGM) (EC 5.4.2.2) (Glucose phosphomutase)	Cytosol	-0.967958	-0.2179	no hit	no hit	7.57542e-07	0.524369	0.138706	0.90644
PHEA	P0A9J8	P-protein [Includes: Chorismate mutase (CM) (EC 5.4.99.5); Prephenate dehydratase (PDT) (EC 4.2.1.51)]	Cytosol	0.158022	-2.64218	no hit	no hit	0.407553	4.82965e-15	0.865529	0.0294506
PHES	P08312	Phenylalanine--tRNA ligase alpha subunit (EC 6.1.1.20) (Phenylalanyl-tRNA synthetase alpha subunit) (PheRS)	Cytosol	1.24939	-0.439656	no hit	no hit	1.32162e-10	0.283338	0.105971	0.764879
PHET	P07395	Phenylalanine--tRNA ligase beta subunit (EC 6.1.1.20) (Phenylalanyl-tRNA synthetase beta subunit) (PheRS)	Cytosol	3.18428	-3.53553	no hit	no hit	5.93957e-16	9.85595e-16	0.0111283	0.00015023
PHNA	P0AFJ1	Protein PhnA	Cytosol	1.0958	4.68946	no hit	no hit	1.96276e-08	9.85595e-16	0.0639394	0.000821879
PHNB	P16681	Protein PhnB	Cytosol	-1.07229	0.143726	no hit	no hit	3.95548e-08	0.589594	0.207421	0.972666
PHOA	P00634	Alkaline phosphatase (APase) (EC 3.1.3.1)	Periplasm	-0.828537	-0.522474	no hit	no hit	2.53943e-05	0.196843	0.208426	0.364239
PHOP	P23836	Transcriptional regulatory protein PhoP	Cytosol	-0.200969	-0.291068	no hit	no hit	0.330291	0.449904	0.752758	0.742301
PHOU	P0A9K7	Phosphate-specific transport system accessory protein PhoU (Pst system accessory protein PhoU) (Negative regulator of Pho regulon)	Cytosol	-0.455134	0.174888	no hit	no hit	0.0279742	0.563559	0.295065	0.93354
PITA	P0AFJ7	Low-affinity inorganic phosphate transporter 1	Inner_membrane	3.22484	-0.180686	no hit	no hit	5.93957e-16	0.558493	0.0791033	0.950532
PKA	P76594	Protein lysine acetyltransferase Pka (EC 2.3.1.-)	Inner_membrane	-0.546442	-0.655781	no hit	no hit	0.00700639	0.0919657	0.51948	0.672454
PLAP	P0AA47	Low-affinity putrescine importer PlaP	Inner_membrane	11.1287	-0.580204	increased abundance	no hit	5.93957e-16	0.145372	0.0265248	0.913886
PLIG	P76002	Inhibitor of g-type lysozyme	Periplasm	-1.39472	5.72629	no hit	no hit	6.55946e-13	9.85595e-16	0.183324	0.079243
PLSB	P0A7A7	Glycerol-3-phosphate acyltransferase (GPAT) (EC 2.3.1.15)	Cytosol	1.06838	-3.58298	no hit	no hit	4.43872e-08	9.85595e-16	0.144763	0.000663981
PLSX	P27247	Phosphate acyltransferase (EC 2.3.1.n2) (Acyl-ACP phosphotransacylase) (Acyl-[acyl-carrier-protein]--phosphate acyltransferase) (Phosphate-acyl-ACP acyltransferase)	Cytosol	2.19572	-2.71802	no hit	no hit	5.93957e-16	9.85595e-16	0.139227	0.214853
PMBA	P0AFK0	Metalloprotease PmbA (EC 3.4.-.-) (Protein TldE)	Cytosol	-0.347942	-3.27776	no hit	no hit	0.10322	9.85595e-16	0.643593	0.0612698
PNCA	P21369	Nicotinamidase (EC 3.5.1.19) (Nicotinamide deamidase) (NAMase) (Pyrazinamidase) (PZAase) (EC 3.5.1.-)	Cytosol	-0.880306	6.34192	no hit	no hit	7.36152e-06	9.85595e-16	0.257035	0.0331934
PNCB	P18133	Nicotinate phosphoribosyltransferase (NAPRTase) (EC 6.3.4.21)	Periplasm	1.87124	-0.440769	no hit	no hit	5.93957e-16	0.282107	0.036767	0.211122
PNCC	P0A6G3	Nicotinamide-nucleotide amidohydrolase PncC (NMN amidohydrolase PncC) (EC 3.5.1.42) (NMN deamidase) (Nicotinamide-nucleotide amidase)	Cytosol	-1.01344	-0.655818	no hit	no hit	2.15928e-07	0.0919436	0.234355	0.780834
PNP	P05055	Polyribonucleotide nucleotidyltransferase (EC 2.7.7.8) (Polynucleotide phosphorylase) (PNPase)	Cytosol	1.77006	-3.39326	no hit	no hit	5.93957e-16	9.85595e-16	0.0957878	0.0130561
PNTA	P07001	NAD(P) transhydrogenase subunit alpha (EC 1.6.1.2) (Nicotinamide nucleotide transhydrogenase subunit alpha) (Pyridine nucleotide transhydrogenase subunit alpha)	Inner_membrane	0.124736	-0.656499	no hit	no hit	0.464206	0.0915367	0.825405	0.5436
PNTB	P0AB67	NAD(P) transhydrogenase subunit beta (EC 1.6.1.2) (Nicotinamide nucleotide transhydrogenase subunit beta) (Pyridine nucleotide transhydrogenase subunit beta)	Inner_membrane	1.86097	-1.28364	no hit	no hit	5.93957e-16	0.000247664	0.0710343	0.403634
POTA	P69874	Spermidine/putrescine import ATP-binding protein PotA (EC 3.6.3.31)	Cytosol	4.17123	-2.70492	no hit	no hit	5.93957e-16	9.85595e-16	0.0245742	0.0371417
POTC	P0AFK6	Spermidine/putrescine transport system permease protein PotC	Inner_membrane	5.69767	-8.40592	no hit	no hit	5.93957e-16	9.85595e-16	0.0854117	0.0288173
POTD	P0AFK9	Spermidine/putrescine-binding periplasmic protein (SPBP)	Periplasm	1.69157	4.43339	no hit	no hit	5.93957e-16	9.85595e-16	0.0265248	0.00932682
POTF	P31133	Putrescine-binding periplasmic protein	Periplasm	-0.916277	4.3129	no hit	no hit	2.97199e-06	9.85595e-16	0.0485162	0.000833633
POXB	P07003	Pyruvate dehydrogenase [ubiquinone] (EC 1.2.5.1) (Pyruvate oxidase) (POX) [Cleaved into: Alpha-peptide]	Cytosol	0.645103	-1.42362	no hit	no hit	0.00121585	4.1394e-05	0.259114	0.160413
PPA	P0A7A9	Inorganic pyrophosphatase (EC 3.6.1.1) (Pyrophosphate phospho-hydrolase) (PPase)	Cytosol	0.956832	1.18159	no hit	no hit	1.02236e-06	0.000810821	0.62006	0.860797
PPC	P00864	Phosphoenolpyruvate carboxylase (PEPC) (PEPCase) (EC 4.1.1.31)	Cytosol	-2.21856	1.02516	no hit	no hit	5.93957e-16	0.004106	0.0486855	0.658902
PPIA	P0AFL3	Peptidyl-prolyl cis-trans isomerase A (PPIase A) (EC 5.2.1.8) (Cyclophilin A) (Rotamase A)	Periplasm	0.593047	5.85169	no hit	no hit	0.00316362	9.85595e-16	0.408819	0.0053247
PPIB	P23869	Peptidyl-prolyl cis-trans isomerase B (PPIase B) (EC 5.2.1.8) (Rotamase B)	Cytosol	-2.71023	6.86845	no hit	no hit	5.93957e-16	9.85595e-16	0.02836	0.00342693
PPIC	P0A9L5	Peptidyl-prolyl cis-trans isomerase C (PPIase C) (EC 5.2.1.8) (Par10) (Parvulin) (Rotamase C)	Cytosol	0.175712	-0.0433687	no hit	no hit	0.376062	0.659897	0.882119	0.945417
PPID	P0ADY1	Peptidyl-prolyl cis-trans isomerase D (PPIase D) (EC 5.2.1.8) (Rotamase D)	Inner_membrane	-0.679634	4.36233	no hit	no hit	0.000622022	9.85595e-16	0.28814	0.0495175
PPK	P0A7B1	Polyphosphate kinase (EC 2.7.4.1) (ATP-polyphosphate phosphotransferase) (Polyphosphoric acid kinase)	Cytosol	0.394407	-0.419525	no hit	no hit	0.0613253	0.305817	0.695558	0.860797
PPSA	P23538	Phosphoenolpyruvate synthase (PEP synthase) (EC 2.7.9.2) (Pyruvate, water dikinase)	Cytosol	1.5426	0.900542	no hit	no hit	1.76491e-15	0.0135014	0.166621	0.655026
PPX	P0AFL6	Exopolyphosphatase (ExopolyPase) (EC 3.6.1.11) (Metaphosphatase)	Cytosol	0.301117	-0.578634	no hit	no hit	0.161962	0.146654	0.741897	0.747717
PQIB	P43671	Paraquat-inducible protein B	Inner_membrane	2.23121	0.825581	no hit	no hit	5.93957e-16	0.0259493	0.0247527	0.589396
PRC	P23865	Tail-specific protease (EC 3.4.21.102) (C-terminal-processing peptidase) (PRC protein) (Protease Re)	Periplasm	0.769205	2.26141	no hit	no hit	9.72513e-05	2.52942e-11	0.0547051	0.00891723
PREA	P25889	NAD-dependent dihydropyrimidine dehydrogenase subunit PreA (DPD) (EC 1.3.1.1) (Dihydrothymine dehydrogenase) (Dihydrouracil dehydrogenase)	Cytosol	-2.65715	-6.32406	no hit	no hit	5.93957e-16	9.85595e-16	0.0114277	1.67035e-07
PRET	P76440	NAD-dependent dihydropyrimidine dehydrogenase subunit PreT (DPD) (EC 1.3.1.1) (Dihydrothymine dehydrogenase) (Dihydrouracil dehydrogenase)	Cytosol	-4.50351	-2.40766	no hit	no hit	5.93957e-16	1.11048e-12	0.00474837	0.0140473
PRFA	P0A7I0	Peptide chain release factor RF1 (RF-1)	Cytosol	-0.0751324	0.981746	no hit	no hit	0.5394	0.00626467	0.712778	0.453701
PRFB	P07012	Peptide chain release factor RF2 (RF-2)	Cytosol	-0.354213	2.64132	no hit	no hit	0.0966221	4.82965e-15	0.721514	0.43938
PRFC	P0A7I4	Peptide chain release factor RF3 (RF-3)	Cytosol	1.29627	-0.434377	no hit	no hit	2.53759e-11	0.289198	0.0728712	0.652231
PRIA	P17888	Primosomal protein N' (EC 3.6.4.-) (ATP-dependent helicase PriA) (Replication factor Y)	Cytosol	-0.641774	-0.203898	no hit	no hit	0.00129528	0.53753	0.643486	0.911409
PRIB	P07013	Primosomal replication protein N	Cytosol	1.44322	-2.19299	no hit	no hit	9.83818e-14	1.03928e-10	0.00968756	0.0235779
PRLC	P27298	Oligopeptidase A (EC 3.4.24.70)	Cytosol	-3.59454	7.02473	no hit	no hit	5.93957e-16	9.85595e-16	0.00744155	0.000253233
PRMA	P0A8T1	Ribosomal protein L11 methyltransferase (L11 Mtase) (EC 2.1.1.-)	Cytosol	-1.8012	4.70102	no hit	no hit	5.93957e-16	9.85595e-16	0.272441	0.200653
PRMB	P39199	50S ribosomal protein L3 glutamine methyltransferase (L3 MTase) (EC 2.1.1.298) (N5-glutamine methyltransferase PrmB)	Cytosol	-0.797657	1.02422	no hit	no hit	5.16438e-05	0.00414289	0.401365	0.712527
PROA	P07004	Gamma-glutamyl phosphate reductase (GPR) (EC 1.2.1.41) (Glutamate-5-semialdehyde dehydrogenase) (Glutamyl-gamma-semialdehyde dehydrogenase) (GSA dehydrogenase)	Cytosol	-0.681838	-3.4353	no hit	no hit	0.000595611	9.85595e-16	0.229416	0.00933783
PROB	P0A7B5	Glutamate 5-kinase (EC 2.7.2.11) (Gamma-glutamyl kinase) (GK)	Cytosol	1.5922	-3.12167	no hit	no hit	5.93957e-16	9.85595e-16	0.0980118	0.00366288
PROC	P0A9L8	Pyrroline-5-carboxylate reductase (P5C reductase) (P5CR) (EC 1.5.1.2) (PCA reductase)	Cytosol	-1.19541	0.850199	no hit	no hit	8.23247e-10	0.0210652	0.0642883	0.677395
PROP	P0C0L7	Proline/betaine transporter (Proline porter II) (PPII)	Inner_membrane	4.7259	-2.93682	no hit	no hit	5.93957e-16	9.85595e-16	0.0151012	0.0150037
PROQ	P45577	RNA chaperone ProQ	Cytosol	1.58812	5.03672	no hit	no hit	5.93957e-16	9.85595e-16	0.271387	0.2741
PROS	P16659	Proline--tRNA ligase (EC 6.1.1.15) (Global RNA synthesis factor) (Prolyl-tRNA synthetase) (ProRS)	Cytosol	-0.167886	-0.59856	no hit	no hit	0.39008	0.130895	0.629743	0.629633
PROX	P0AFM2	Glycine betaine/proline betaine-binding periplasmic protein (GBBP)	Periplasm	-0.833108	-0.490332	no hit	no hit	2.28083e-05	0.228957	0.0696502	0.720618
PRPC	P31660	2-methylcitrate synthase (2-MCS) (MCS) (EC 2.3.3.5) ((2S,3S)-2-methylcitrate synthase) (Citrate synthase) (EC 2.3.3.16)	Cytosol	-5.37025	1.18256	no hit	no hit	5.93957e-16	0.000802062	0.0014779	0.284692
PRPD	P77243	2-methylcitrate dehydratase (2-MC dehydratase) (EC 4.2.1.79) ((2S,3S)-2-methylcitrate dehydratase) (Aconitate hydratase) (ACN) (Aconitase) (EC 4.2.1.3)	Cytosol	-2.64549	-0.0536811	no hit	no hit	5.93957e-16	0.653595	0.0138579	0.957982
PRR	P77674	Gamma-aminobutyraldehyde dehydrogenase (EC 1.2.1.19) (1-pyrroline dehydrogenase) (4-aminobutanal dehydrogenase) (ABALDH)	Cytosol	5.21085	-0.559197	no hit	no hit	5.93957e-16	0.163092	0.00705489	0.677395
PRS	P0A717	Ribose-phosphate pyrophosphokinase (RPPK) (EC 2.7.6.1) (5-phospho-D-ribosyl alpha-1-diphosphate) (Phosphoribosyl diphosphate synthase) (Phosphoribosyl pyrophosphate synthase) (P-Rib-PP synthase) (PRPP synthase) (PRPPase)	Cytosol	0.501711	-1.2798	no hit	no hit	0.0142172	0.000259401	0.4697	0.289531
PSD	P0A8K1	Phosphatidylserine decarboxylase proenzyme (EC 4.1.1.65) [Cleaved into: Phosphatidylserine decarboxylase alpha chain; Phosphatidylserine decarboxylase beta chain]	Cytosol	0.730266	-0.891615	no hit	no hit	0.00022251	0.0146355	0.279959	0.575363
PSIF	P0AFM4	Phosphate starvation-inducible protein PsiF	Periplasm	-3.47823	8.3107	no hit	no hit	5.93957e-16	9.85595e-16	0.29135	0.315008
PSPA	P0AFM6	Phage shock protein A	Cytosol	-0.0441253	5.87363	no hit	no hit	0.579718	9.85595e-16	0.809992	0.00134642
PSPE	P23857	Thiosulfate sulfurtransferase PspE (TST) (EC 2.8.1.1) (Phage shock protein E)	Periplasm	-5.44526	8.83599	no hit	no hit	5.93957e-16	9.85595e-16	0.202469	0.015667
PSTB	P0AAH0	Phosphate import ATP-binding protein PstB (EC 3.6.3.27) (ABC phosphate transporter) (Phosphate-transporting ATPase)	Cytosol	1.39103	-0.395233	no hit	no hit	7.55757e-13	0.333304	0.127102	0.770745
PSTS	P0AG82	Phosphate-binding protein PstS (PBP)	Periplasm	1.87617	0.0954492	no hit	no hit	5.93957e-16	0.625952	0.111914	0.980819
PSUG	P33025	Pseudouridine-5'-phosphate glycosidase (PsiMP glycosidase) (EC 4.2.1.70)	Cytosol	-2.55994	0	no hit	no hit	5.93957e-16	0.684247	0.218012	NA
PTA	P0A9M8	Phosphate acetyltransferase (EC 2.3.1.8) (Phosphotransacetylase)	Periplasm	-0.390942	1.32182	no hit	no hit	0.0639101	0.000154787	0.359141	0.573663
PTH	P0A7D1	Peptidyl-tRNA hydrolase (PTH) (EC 3.1.1.29)	Cytosol	0.0714587	0.0318573	no hit	no hit	0.544454	0.666694	0.882119	0.984858
PTRA	P05458	Protease 3 (EC 3.4.24.55) (Pitrilysin) (Protease III) (Protease pi)	Periplasm	0.617588	-0.0235612	no hit	no hit	0.00203357	0.671441	0.0766701	0.930248
PTSG	P69786	PTS system glucose-specific EIICB component (EIICB-Glc) (EII-Glc) [Includes: Glucose permease IIC component (PTS system glucose-specific EIIC component); Glucose-specific phosphotransferase enzyme IIB component (EC 2.7.1.199) (PTS system glucose-specific EIIB component)]	Inner_membrane	3.68788	-2.47963	no hit	no hit	5.93957e-16	2.1957e-13	0.0265248	0.05953
PTSH	P0AA04	Phosphocarrier protein HPr (Histidine-containing protein)	Cytosol	1.91679	0.322756	no hit	no hit	5.93957e-16	0.415247	0.0486855	0.928799
PTSI	P08839	Phosphoenolpyruvate-protein phosphotransferase (EC 2.7.3.9) (Phosphotransferase system, enzyme I)	Cytosol	-0.130926	1.06424	no hit	no hit	0.453992	0.00279744	0.866441	0.788171
PTSN	P69829	Nitrogen regulatory protein (Enzyme IIA-NTR) (PTS system EIIA component) (Phosphotransferase enzyme IIA component)	Cytosol	-1.22965	3.62838	no hit	no hit	2.60908e-10	9.85595e-16	0.060895	0.0366982
PURA	P0A7D4	Adenylosuccinate synthetase (AMPSase) (AdSS) (EC 6.3.4.4) (IMP--aspartate ligase)	Cytosol	-1.54239	-1.2751	no hit	no hit	1.76491e-15	0.000274577	0.0995358	0.506629
PURB	P0AB89	Adenylosuccinate lyase (ASL) (EC 4.3.2.2) (Adenylosuccinase) (ASase)	Cytosol	-0.16376	1.70511	no hit	no hit	0.397418	6.76876e-07	0.190118	0.0278955
PURC	P0A7D7	Phosphoribosylaminoimidazole-succinocarboxamide synthase (EC 6.3.2.6) (SAICAR synthetase)	Cytosol	-0.457443	0.26892	no hit	no hit	0.0270915	0.473363	0.0960764	0.714129
PURD	P15640	Phosphoribosylamine--glycine ligase (EC 6.3.4.13) (GARS) (Glycinamide ribonucleotide synthetase) (Phosphoribosylglycinamide synthetase)	Cytosol	-1.58247	0.900883	no hit	no hit	5.93957e-16	0.0134598	0.0225724	0.306011
PURF	P0AG16	Amidophosphoribosyltransferase (ATase) (EC 2.4.2.14) (Glutamine phosphoribosylpyrophosphate amidotransferase) (GPATase)	Cytosol	-0.118837	-2.20657	no hit	no hit	0.473783	7.87204e-11	0.652622	0.000944032
PURH	P15639	Bifunctional purine biosynthesis protein PurH [Includes: Phosphoribosylaminoimidazolecarboxamide formyltransferase (EC 2.1.2.3) (AICAR transformylase); IMP cyclohydrolase (EC 3.5.4.10) (ATIC) (IMP synthase) (Inosinicase)]	Cytosol	-0.0637541	0.283178	no hit	no hit	0.554814	0.458341	0.946306	0.931043
PURK	P09029	N5-carboxyaminoimidazole ribonucleotide synthase (N5-CAIR synthase) (EC 6.3.4.18) (5-(carboxyamino)imidazole ribonucleotide synthetase)	Cytosol	0.0618493	-1.0729	no hit	no hit	0.557325	0.0025659	0.927386	0.268306
PURL	P15254	Phosphoribosylformylglycinamidine synthase (FGAM synthase) (FGAMS) (EC 6.3.5.3) (Formylglycinamide ribonucleotide amidotransferase) (FGAR amidotransferase) (FGAR-AT)	Cytosol	-0.501779	-0.923598	no hit	no hit	0.0142025	0.0109245	0.533078	0.564308
PURM	P08178	Phosphoribosylformylglycinamidine cyclo-ligase (EC 6.3.3.1) (AIR synthase) (AIRS) (Phosphoribosyl-aminoimidazole synthetase)	Cytosol	0.38454	0.204507	no hit	no hit	0.0689047	0.536967	0.544662	0.926751
PURR	P0ACP7	HTH-type transcriptional repressor PurR (Pur regulon repressor) (Purine nucleotide synthesis repressor)	Cytosol	0.521663	0.339607	no hit	no hit	0.0104399	0.396414	0.172399	0.683001
PURT	P33221	Formate-dependent phosphoribosylglycinamide formyltransferase (5'-phosphoribosylglycinamide transformylase 2) (Formate-dependent GAR transformylase) (EC 2.1.2.-) (GAR transformylase 2) (GART 2) (Non-folate glycinamide ribonucleotide transformylase) (Phosphoribosylglycinamide formyltransferase 2)	Cytosol	-0.655972	-0.367732	no hit	no hit	0.000986876	0.364591	0.313324	0.770577
PURU	P37051	Formyltetrahydrofolate deformylase (EC 3.5.1.10) (Formyl-FH(4) hydrolase)	Cytosol	0.475165	-1.33992	no hit	no hit	0.0210708	0.000123492	0.681217	0.468117
PUTA	P09546	Bifunctional protein PutA [Includes: Proline dehydrogenase (EC 1.5.5.2) (Proline oxidase); Delta-1-pyrroline-5-carboxylate dehydrogenase (P5C dehydrogenase) (EC 1.2.1.88) (L-glutamate gamma-semialdehyde dehydrogenase)]	Cytosol	-1.97102	1.19333	no hit	no hit	5.93957e-16	0.000710738	0.0358977	0.210325
PUTP	P07117	Sodium/proline symporter (Proline permease) (Propionate transporter)	Inner_membrane	2.35001	-2.59964	no hit	no hit	5.93957e-16	1.31397e-14	0.295642	0.0400143
PYKA	P21599	Pyruvate kinase II (EC 2.7.1.40) (PK-2)	Cytosol	-3.10754	-1.43161	no hit	no hit	5.93957e-16	3.72022e-05	0.0225724	0.201801
PYKF	P0AD61	Pyruvate kinase I (EC 2.7.1.40) (PK-1)	Cytosol	-1.00801	4.29637	no hit	no hit	2.51343e-07	9.85595e-16	0.180476	0.0700646
PYRB	P0A786	Aspartate carbamoyltransferase catalytic subunit (EC 2.1.3.2) (Aspartate transcarbamylase) (ATCase)	Cytosol	-0.44893	-0.30554	no hit	no hit	0.0304676	0.434218	0.351856	0.847806
PYRC	P05020	Dihydroorotase (DHOase) (EC 3.5.2.3)	Cytosol	-2.29071	-0.364395	no hit	no hit	5.93957e-16	0.368383	0.0313655	0.840129
PYRD	P0A7E1	Dihydroorotate dehydrogenase (quinone) (EC 1.3.5.2) (DHOdehase) (DHOD) (DHODase) (Dihydroorotate oxidase)	Cytosol	-0.710507	7.01002	no hit	no hit	0.000334261	9.85595e-16	0.0525406	6.20095e-07
PYRE	P0A7E3	Orotate phosphoribosyltransferase (OPRT) (OPRTase) (EC 2.4.2.10)	Cytosol	0.945707	7.4962	no hit	no hit	1.37586e-06	9.85595e-16	0.0737728	2.49927e-06
PYRF	P08244	Orotidine 5'-phosphate decarboxylase (EC 4.1.1.23) (OMP decarboxylase) (OMPDCase) (OMPdecase)	Cytosol	0.861246	11.2816	no hit	stabilized	1.16621e-05	9.85595e-16	0.463252	0.000459129
PYRG	P0A7E5	CTP synthase (EC 6.3.4.2) (Cytidine 5'-triphosphate synthase) (Cytidine triphosphate synthetase) (CTP synthetase) (CTPS) (UTP--ammonia ligase)	Cytosol	0.214176	-1.76964	no hit	no hit	0.306324	2.39282e-07	0.175218	0.00020972
PYRH	P0A7E9	Uridylate kinase (UK) (EC 2.7.4.22) (Uridine monophosphate kinase) (UMP kinase) (UMPK)	Cytosol	3.07949	-2.85018	no hit	no hit	5.93957e-16	9.85595e-16	0.12084	0.280945
PYRI	P0A7F3	Aspartate carbamoyltransferase regulatory chain	Cytosol	-0.587812	1.83801	no hit	no hit	0.00346919	7.67003e-08	0.820291	0.71368
QMCA	P0AA53	Protein QmcA	Inner_membrane	-0.248209	-0.0104147	no hit	no hit	0.245981	0.678708	0.643615	0.997149
QORA	P28304	Quinone oxidoreductase 1 (EC 1.6.5.5) (NADPH:quinone reductase 1) (Zeta-crystallin homolog protein)	Cytosol	-0.0759886	-1.781	no hit	no hit	0.538211	1.98633e-07	0.88069	0.0971215
QUEC	P77756	7-cyano-7-deazaguanine synthase (EC 6.3.4.20) (7-cyano-7-carbaguanine synthase) (PreQ(0) synthase) (Queuosine biosynthesis protein QueC)	Cytosol	3.73033	-3.40866	no hit	no hit	5.93957e-16	9.85595e-16	0.0747117	0.119654
QUED	P65870	6-carboxy-5,6,7,8-tetrahydropterin synthase (CPH4 synthase) (EC 4.1.2.50) (Queuosine biosynthesis protein QueD)	Cytosol	5.854	-3.58209	no hit	no hit	5.93957e-16	9.85595e-16	0.0241773	0.0472765
QUEE	P64554	7-carboxy-7-deazaguanine synthase (CDG synthase) (EC 4.3.99.3) (Queuosine biosynthesis protein QueE)	Cytosol	3.43502	0.344781	no hit	no hit	5.93957e-16	0.390589	0.0191189	0.870637
QUEF	Q46920	NADPH-dependent 7-cyano-7-deazaguanine reductase (EC 1.7.1.13) (7-cyano-7-carbaguanine reductase) (NADPH-dependent nitrile oxidoreductase) (PreQ(0) reductase)	Cytosol	1.71497	-4.3466	no hit	no hit	5.93957e-16	9.85595e-16	0.0325473	1.98702e-05
QUEG	P39288	Epoxyqueuosine reductase (EC 1.17.99.6) (Queuosine biosynthesis protein QueG)	Cytosol	0.459017	-1.54137	no hit	no hit	0.0265033	8.14459e-06	0.739141	0.201745
RACR	P76062	Prophage repressor RacR (Rac prophage repressor)	Cytosol	-1.01106	1.9653	no hit	no hit	2.30847e-07	8.25622e-09	0.699501	0.653297
RADA	P24554	DNA repair protein RadA (EC 3.6.4.-) (Branch migration protein RadA) (DNA repair protein Sms)	Cytosol	-0.669975	-0.364832	no hit	no hit	0.00075104	0.367886	0.664155	0.887295
RAIA	P0AD49	Ribosome-associated inhibitor A (Protein Y) (pY) (Ribosome associated factor Y) (Spot Y)	Cytosol	4.40011	-4.55221	no hit	no hit	5.93957e-16	9.85595e-16	0.104413	0.221966
RAPA	P60240	RNA polymerase-associated protein RapA (EC 3.6.4.-) (ATP-dependent helicase HepA)	Cytosol	2.08823	-0.328625	no hit	no hit	5.93957e-16	0.408714	0.117679	0.840808
RAPZ	P0A894	RNase adapter protein RapZ	Cytosol	2.48402	-1.71872	no hit	no hit	5.93957e-16	5.44212e-07	0.0897666	0.21094
RATB	P52119	UPF0125 protein RatB	Cytosol	0.440484	1.68416	no hit	no hit	0.034159	9.4353e-07	0.804895	0.784313
RAVA	P31473	ATPase RavA (EC 3.6.3.-) (Regulatory ATPase variant A)	Cytosol	-0.441791	0	no hit	no hit	0.0335645	0.684247	0.0299265	NA
RBFA	P0A7G2	30S ribosome-binding factor (Protein P15B) (Ribosome-binding factor A) (RbfA)	Cytosol	3.4431	-0.926769	no hit	no hit	5.93957e-16	0.0106068	0.364892	0.915831
RBN	P0A8V0	Ribonuclease BN (RNase BN) (EC 3.1.-.-) (Ribonuclease Z homolog) (RNase Z homolog)	Cytosol	-0.219674	-0.20122	no hit	no hit	0.296398	0.540004	0.49745	0.870247
RBSA	P04983	Ribose import ATP-binding protein RbsA (EC 3.6.3.17)	Cytosol	2.23	-0.554656	no hit	no hit	5.93957e-16	0.167079	0.138706	0.786461
RBSB	P02925	Ribose import binding protein RbsB	Periplasm	-2.68443	7.46219	no hit	no hit	5.93957e-16	9.85595e-16	0.0486282	0.0289058
RBSD	P04982	D-ribose pyranase (EC 5.4.99.62)	Cytosol	0.743868	5.13751	no hit	no hit	0.000167473	9.85595e-16	0.431193	0.0494338
RBSK	P0A9J6	Ribokinase (RK) (EC 2.7.1.15)	Cytosol	-0.582688	2.06198	no hit	no hit	0.00379416	1.36623e-09	0.124844	0.0575296
RCNB	P64534	Nickel/cobalt homeostasis protein RcnB	Periplasm	10.5234	-0.480955	increased abundance	no hit	5.93957e-16	0.238714	0.0214888	0.918726
RCSB	P0DMC7	Transcriptional regulatory protein RcsB (Capsular synthesis regulator component B)	Cytosol	1.13084	-1.32345	no hit	no hit	6.65971e-09	0.000151688	0.21659	0.215356
RCSC	P0DMC5	Sensor histidine kinase RcsC (EC 2.7.13.3) (Capsular synthesis regulator component C)	Inner_membrane	-0.497719	1.88612e-17	no hit	no hit	0.0151029	0.684247	0.239734	0.860797
RCSF	P69411	Outer membrane lipoprotein RcsF	Outer_membrane	-0.20243	1.58539	no hit	no hit	0.327636	4.27542e-06	0.689648	0.435521
RDGB	P52061	dITP/XTP pyrophosphatase (EC 3.6.1.66) (Deoxyribonucleoside triphosphate pyrophosphohydrolase) (Inosine triphosphate pyrophosphatase) (ITPase) (Non-canonical purine NTP pyrophosphatase) (Non-standard purine NTP pyrophosphatase) (Nucleoside-triphosphate diphosphatase) (Nucleoside-triphosphate pyrophosphatase) (NTPase)	Cytosol	0.172302	2.25646	no hit	no hit	0.382185	2.80126e-11	0.927294	0.618196
RDGC	P36767	Recombination-associated protein RdgC	Cytosol	-0.00351815	0.261651	no hit	no hit	0.624525	0.480903	0.994028	0.927244
RECA	P0A7G6	Protein RecA (Recombinase A)	Cytosol	-1.94624	1.38652	no hit	no hit	5.93957e-16	6.77833e-05	0.00679143	0.692631
RECR	P0A7H6	Recombination protein RecR	Cytosol	0.972024	-0.183345	no hit	no hit	6.79033e-07	0.556147	0.132049	0.780436
RELA	P0AG20	GTP pyrophosphokinase (EC 2.7.6.5) ((p)ppGpp synthase) (ATP:GTP 3'-pyrophosphotransferase) (ppGpp synthase I)	Cytosol	0.55876	0.763827	no hit	no hit	0.0057107	0.0426142	0.0383322	0.448575
RELE	P0C077	mRNA interferase toxin RelE (EC 3.1.-.-) (Endoribonuclease RelE) (Toxin RelE)	Cytosol	1.0052	-0.568648	no hit	no hit	2.717e-07	0.15497	0.0386921	0.173114
RFAC	P24173	Lipopolysaccharide heptosyltransferase 1 (EC 2.-.-.-)	Cytosol	0.399773	0.647388	no hit	no hit	0.0574832	0.0970879	0.678657	0.827826
RFAI	P27128	Lipopolysaccharide 1,3-galactosyltransferase (EC 2.4.1.44) (Lipopolysaccharide 3-alpha-galactosyltransferase)	Cytosol	2.05768	-0.130752	no hit	no hit	5.93957e-16	0.599839	0.297816	0.93163
RFAQ	P25742	Lipopolysaccharide core heptosyltransferase RfaQ (EC 2.-.-.-)	Cytosol	0.83096	-0.0550628	no hit	no hit	2.39886e-05	0.652736	0.159475	0.946517
RFBA	P37744	Glucose-1-phosphate thymidylyltransferase 1 (G1P-TT 1) (EC 2.7.7.24) (dTDP-glucose pyrophosphorylase 1) (dTDP-glucose synthase 1)	Cytosol	-1.32941	-5.18429	no hit	no hit	7.62492e-12	9.85595e-16	0.0658371	4.96514e-05
RFBB	P37759	dTDP-glucose 4,6-dehydratase 1 (EC 4.2.1.46)	Cytosol	-2.43913	4.69102	no hit	no hit	5.93957e-16	9.85595e-16	0.0376567	0.0100324
RFBC	P37745	dTDP-4-dehydrorhamnose 3,5-epimerase (EC 5.1.3.13) (Thymidine diphospho-4-keto-rhamnose 3,5-epimerase) (dTDP-4-keto-6-deoxyglucose 3,5-epimerase) (dTDP-6-deoxy-D-xylo-4-hexulose 3,5-epimerase) (dTDP-L-rhamnose synthase)	Cytosol	0.41613	-1.44212	no hit	no hit	0.0469274	3.23682e-05	0.20614	0.0584025
RFBD	P37760	dTDP-4-dehydrorhamnose reductase (EC 1.1.1.133) (dTDP-4-keto-L-rhamnose reductase) (dTDP-6-deoxy-L-lyxo-4-hexulose reductase) (dTDP-6-deoxy-L-mannose dehydrogenase) (dTDP-L-rhamnose synthase)	Cytosol	-1.14549	-0.984237	no hit	no hit	4.18476e-09	0.00611301	0.139417	0.5436
RFFG	P27830	dTDP-glucose 4,6-dehydratase 2 (EC 4.2.1.46)	Cytosol	0.872452	-2.07764	no hit	no hit	8.91158e-06	1.01387e-09	0.206768	0.0504931
RFFH	P61887	Glucose-1-phosphate thymidylyltransferase 2 (G1P-TT 2) (EC 2.7.7.24) (dTDP-glucose pyrophosphorylase 2) (dTDP-glucose synthase 2)	Cytosol	0.0117879	-4.60523	no hit	no hit	0.616117	9.85595e-16	0.95587	3.7084e-07
RHLB	P0A8J8	ATP-dependent RNA helicase RhlB (EC 3.6.4.13)	Cytosol	1.92199	0.545061	no hit	no hit	5.93957e-16	0.175681	0.359141	0.920872
RHLE	P25888	ATP-dependent RNA helicase RhlE (EC 3.6.4.13)	Cytosol	0.149746	-0.600603	no hit	no hit	0.422003	0.129343	0.905067	0.759845
RHO	P0AG30	Transcription termination factor Rho (EC 3.6.4.-) (ATP-dependent helicase Rho)	Cytosol	0.441487	0.610508	no hit	no hit	0.033702	0.121988	0.496529	0.813919
RIBA	P0A7I7	GTP cyclohydrolase-2 (EC 3.5.4.25) (GTP cyclohydrolase II)	Cytosol	2.74871	0.262533	no hit	no hit	5.93957e-16	0.479992	0.0288823	0.907121
RIBB	P0A7J0	3,4-dihydroxy-2-butanone 4-phosphate synthase (DHBP synthase) (EC 4.1.99.12)	Cytosol	-0.989827	3.7709	no hit	no hit	4.1714e-07	9.85595e-16	0.0512301	0.00252395
RIBC	P0AFU8	Riboflavin synthase (RS) (EC 2.5.1.9)	Cytosol	-0.891216	-0.164694	no hit	no hit	5.62046e-06	0.572297	0.104657	0.890608
RIBD	P25539	Riboflavin biosynthesis protein RibD [Includes: Diaminohydroxyphosphoribosylaminopyrimidine deaminase (DRAP deaminase) (EC 3.5.4.26) (Riboflavin-specific deaminase); 5-amino-6-(5-phosphoribosylamino)uracil reductase (EC 1.1.1.193) (HTP reductase)]	Cytosol	-0.420189	0.806608	no hit	no hit	0.0445645	0.0303473	0.652599	0.812273
RIBE	P61714	6,7-dimethyl-8-ribityllumazine synthase (DMRL synthase) (LS) (Lumazine synthase) (EC 2.5.1.78)	Cytosol	0.43693	1.65126	no hit	no hit	0.0358199	1.57594e-06	0.682307	0.647621
RIBF	P0AG40	Riboflavin biosynthesis protein RibF [Includes: Riboflavin kinase (EC 2.7.1.26) (Flavokinase); FMN adenylyltransferase (EC 2.7.7.2) (FAD pyrophosphorylase) (FAD synthase)]	Cytosol	0.439887	-4.01294	no hit	no hit	0.0344332	9.85595e-16	0.0599842	3.00902e-09
RIDA	P0AF93	2-iminobutanoate/2-iminopropanoate deaminase (EC 3.5.99.10) (Enamine/imine deaminase)	Cytosol	0.822346	7.54395	no hit	no hit	2.93454e-05	9.85595e-16	0.59879	0.0593424
RIHA	P41409	Pyrimidine-specific ribonucleoside hydrolase RihA (EC 3.2.-.-) (Cytidine/uridine-specific hydrolase)	Cytosol	-3.61855	-2.26299	no hit	no hit	5.93957e-16	2.44815e-11	0.0284738	0.230315
RIMK	P0C0U4	Ribosomal protein S6--L-glutamate ligase (EC 6.3.2.-) (Polyglutamate synthase) (Ribosomal protein S6 modification protein)	Cytosol	4.31874	1.99505	no hit	no hit	5.93957e-16	4.79152e-09	0.0245703	0.434059
RIMM	P0A7X6	Ribosome maturation factor RimM (21K)	Cytosol	2.71715	3.06111	no hit	no hit	5.93957e-16	9.85595e-16	0.0288993	0.0881811
RIMO	P0AEI4	Ribosomal protein S12 methylthiotransferase RimO (S12 MTTase) (S12 methylthiotransferase) (EC 2.8.4.4) (Ribosomal protein S12 (aspartate(89)-C(3))-methylthiotransferase) (Ribosome maturation factor RimO)	Cytosol	0.554587	0.97956	no hit	no hit	0.00612307	0.00640064	0.717258	0.741642
RIMP	P0A8A8	Ribosome maturation factor RimP	Cytosol	5.55528	-2.14965	no hit	no hit	5.93957e-16	2.4837e-10	0.0341933	0.290042
RLMA	P36999	23S rRNA (guanine(745)-N(1))-methyltransferase (EC 2.1.1.187) (23S rRNA m1G745 methyltransferase) (Ribosomal RNA large subunit methyltransferase A)	Cytosol	2.52891	0.108644	no hit	no hit	5.93957e-16	0.616493	0.26455	0.984858
RLMB	P63177	23S rRNA (guanosine-2'-O-)-methyltransferase RlmB (EC 2.1.1.185) (23S rRNA (guanosine2251 2'-O)-methyltransferase) (23S rRNA Gm2251 2'-O-methyltransferase)	Cytosol	0.294765	-0.15624	no hit	no hit	0.171163	0.579381	0.741897	0.926751
RLME	P0C0R7	Ribosomal RNA large subunit methyltransferase E (EC 2.1.1.166) (23S rRNA Um2552 methyltransferase) (Cell division protein FtsJ) (rRNA (uridine-2'-O-)-methyltransferase)	Cytosol	3.62897	-0.368567	no hit	no hit	5.93957e-16	0.363642	0.055281	0.85496
RLMH	P0A8I8	Ribosomal RNA large subunit methyltransferase H (EC 2.1.1.177) (23S rRNA (pseudouridine1915-N3)-methyltransferase) (23S rRNA m3Psi1915 methyltransferase) (rRNA (pseudouridine-N3-)-methyltransferase RlmH)	Cytosol	1.9519	1.05082	no hit	no hit	5.93957e-16	0.00319916	0.124015	0.670239
RLMI	P75876	Ribosomal RNA large subunit methyltransferase I (EC 2.1.1.191) (23S rRNA m5C1962 methyltransferase) (rRNA (cytosine-C(5)-)-methyltransferase RlmI)	Cytosol	1.40581	-1.33336	no hit	no hit	4.27012e-13	0.000134095	0.0520837	0.240441
RLMJ	P37634	Ribosomal RNA large subunit methyltransferase J (EC 2.1.1.266) (23S rRNA (adenine(2030)-N6)-methyltransferase) (23S rRNA m6A2030 methyltransferase)	Cytosol	2.11988	-0.277323	no hit	no hit	5.93957e-16	0.464547	0.194927	0.890608
RLML	P75864	Ribosomal RNA large subunit methyltransferase K/L [Includes: 23S rRNA m2G2445 methyltransferase (EC 2.1.1.173) (rRNA (guanine-N(2)-)-methyltransferase RlmL); 23S rRNA m7G2069 methyltransferase (EC 2.1.1.264) (rRNA (guanine-N(7)-)-methyltransferase RlmK)]	Cytosol	2.39122	-0.818834	no hit	no hit	5.93957e-16	0.0274463	0.167085	0.677395
RLMN	P36979	Dual-specificity RNA methyltransferase RlmN (EC 2.1.1.192) (23S rRNA (adenine(2503)-C(2))-methyltransferase) (23S rRNA m2A2503 methyltransferase) (Ribosomal RNA large subunit methyltransferase N) (tRNA (adenine(37)-C(2))-methyltransferase) (tRNA m2A37 methyltransferase)	Cytosol	3.2264	-3.19186	no hit	no hit	5.93957e-16	9.85595e-16	0.029089	0.00937608
RLPA	P10100	Endolytic peptidoglycan transglycosylase RlpA (EC 4.2.2.-) (Rare lipoprotein A)	Outer_membrane	-2.93834	4.23618	no hit	no hit	5.93957e-16	9.85595e-16	0.0245742	0.0752475
RLUB	P37765	Ribosomal large subunit pseudouridine synthase B (EC 5.4.99.22) (23S rRNA pseudouridine(2605) synthase) (rRNA pseudouridylate synthase B) (rRNA-uridine isomerase B)	Cytosol	0.235366	-2.39591	no hit	no hit	0.26839	1.43828e-12	0.90245	0.290042
RLUC	P0AA39	Ribosomal large subunit pseudouridine synthase C (EC 5.4.99.24) (23S rRNA pseudouridine(955/2504/2580) synthase) (rRNA pseudouridylate synthase C) (rRNA-uridine isomerase C)	Cytosol	1.76642	-1.31881	no hit	no hit	5.93957e-16	0.00016063	0.0715555	0.193188
RLUD	P33643	Ribosomal large subunit pseudouridine synthase D (EC 5.4.99.23) (23S rRNA pseudouridine(1911/1915/1917) synthase) (rRNA pseudouridylate synthase D) (rRNA-uridine isomerase D)	Cytosol	1.19631	-0.484605	no hit	no hit	7.99108e-10	0.234898	0.104399	0.667417
RLUE	P75966	Ribosomal large subunit pseudouridine synthase E (EC 5.4.99.20) (rRNA pseudouridylate synthase E) (rRNA-uridine isomerase E)	Cytosol	1.14686	0.42421	no hit	no hit	4.00424e-09	0.300555	0.494012	0.806431
RLUF	P32684	23S rRNA pseudouridine(2604) synthase (EC 5.4.99.21) (Ribosomal large subunit pseudouridine synthase F) (rRNA pseudouridylate synthase F) (rRNA-uridine isomerase F)	Cytosol	3.24139	-0.797906	no hit	no hit	5.93957e-16	0.0325668	0.126737	0.780234
RNA	P21338	Ribonuclease I (RNase I) (EC 3.1.27.6) (Enterobacter ribonuclease)	Periplasm	-2.91347	15.1934	no hit	stabilized	5.93957e-16	9.85595e-16	0.0232093	1.73524e-07
RNB	P30850	Exoribonuclease 2 (EC 3.1.13.1) (Exoribonuclease II) (RNase II) (Ribonuclease II)	Cytosol	1.16805	0.0565459	no hit	no hit	2.01848e-09	0.651809	0.116125	0.971249
RNC	P0A7Y0	Ribonuclease 3 (EC 3.1.26.3) (Ribonuclease III) (RNase III)	Cytosol	-0.449491	2.55704	no hit	no hit	0.0302344	3.64752e-14	0.764702	0.335068
RND	P09155	Ribonuclease D (RNase D) (EC 3.1.13.5)	Cytosol	2.86423	-0.740479	no hit	no hit	5.93957e-16	0.0508729	0.0547051	0.504615
RNE	P21513	Ribonuclease E (RNase E) (EC 3.1.26.12)	Cytosol	0.483146	-1.16737	no hit	no hit	0.01876	0.000949583	0.610163	0.597846
RNG	P0A9J0	Ribonuclease G (RNase G) (EC 3.1.26.-) (Cytoplasmic axial filament protein)	Cytosol	0.361872	-0.731578	no hit	no hit	0.0889721	0.0543429	0.603757	0.551629
RNHB	P10442	Ribonuclease HII (RNase HII) (EC 3.1.26.4)	Cytosol	3.49989	4.37518e-17	no hit	no hit	5.93957e-16	0.684247	0.0486855	0.911409
RNPA	P0A7Y8	Ribonuclease P protein component (RNase P protein) (RNaseP protein) (EC 3.1.26.5) (Protein C5)	Cytosol	1.90049	-0.251526	no hit	no hit	5.93957e-16	0.49126	0.172794	0.874465
RNR	P21499	Ribonuclease R (RNase R) (EC 3.1.13.1) (Protein VacB)	Cytosol	-1.01775	0.213148	no hit	no hit	1.91259e-07	0.528878	0.246347	0.944132
RNT	P30014	Ribonuclease T (EC 3.1.13.-) (Exoribonuclease T) (RNase T)	Cytosol	3.51603	-0.446647	no hit	no hit	5.93957e-16	0.275625	0.0445831	0.770577
RODZ	P27434	Cytoskeleton protein RodZ	Inner_membrane	-1.65886	1.3102	no hit	no hit	5.93957e-16	0.000178791	0.0720606	0.653297
ROF	P0AFW8	Protein rof	Cytosol	-2.99594	-0.239	no hit	no hit	5.93957e-16	0.503833	0.146341	0.855644
RPE	P0AG07	Ribulose-phosphate 3-epimerase (EC 5.1.3.1) (Pentose-5-phosphate 3-epimerase) (PPE) (R5P3E)	Cytosol	-1.07444	-0.359462	no hit	no hit	3.7133e-08	0.373984	0.103786	0.813919
RPH	P0CG19	Truncated inactive ribonuclease PH (Truncated inactive RNase PH) (Inactive RNase PH) (Truncated RNase PH)	Cytosol	3.48798	-0.272115	no hit	no hit	5.93957e-16	0.470024	0.0486855	0.834174
RPIA	P0A7Z0	Ribose-5-phosphate isomerase A (EC 5.3.1.6) (Phosphoriboisomerase A) (PRI)	Cytosol	-2.90359	9.9227	no hit	no hit	5.93957e-16	9.85595e-16	0.00329626	3.67804e-07
RPIB	P37351	Ribose-5-phosphate isomerase B (EC 5.3.1.6) (Phosphoriboisomerase B)	Cytosol	-0.904231	-2.6298	no hit	no hit	4.0482e-06	6.69861e-15	0.162786	0.0311041
RPIR	P0ACS7	HTH-type transcriptional regulator RpiR (Als operon repressor)	Cytosol	-3.10349	1.42437	no hit	no hit	5.93957e-16	4.09803e-05	0.0780453	0.553771
RPLA	P0A7L0	50S ribosomal protein L1 (Large ribosomal subunit protein uL1)	Cytosol	2.68073	1.00877	no hit	no hit	5.93957e-16	0.00481069	0.0284738	0.721663
RPLB	P60422	50S ribosomal protein L2 (Large ribosomal subunit protein uL2)	Cytosol	1.90466	-0.953004	no hit	no hit	5.93957e-16	0.00827874	0.11753	0.745465
RPLC	P60438	50S ribosomal protein L3 (Large ribosomal subunit protein uL3)	Cytosol	2.26896	0.0435019	no hit	no hit	5.93957e-16	0.659817	0.0803846	0.996262
RPLD	P60723	50S ribosomal protein L4 (Large ribosomal subunit protein uL4)	Cytosol	3.55207	-1.47094	no hit	no hit	5.93957e-16	2.19172e-05	0.0806925	0.677395
RPLE	P62399	50S ribosomal protein L5 (Large ribosomal subunit protein uL5)	Cytosol	2.43364	2.225	no hit	no hit	5.93957e-16	5.39084e-11	0.0920391	0.588392
RPLF	P0AG55	50S ribosomal protein L6 (Large ribosomal subunit protein uL6)	Cytosol	1.23289	0.913587	no hit	no hit	2.33522e-10	0.0119841	0.0843114	0.745013
RPLI	P0A7R1	50S ribosomal protein L9 (Large ribosomal subunit protein bL9)	Cytosol	2.45476	-0.753066	no hit	no hit	5.93957e-16	0.0462729	0.0995358	0.787406
RPLJ	P0A7J3	50S ribosomal protein L10 (50S ribosomal protein L8) (Large ribosomal subunit protein uL10)	Cytosol	4.11619	1.03381	no hit	no hit	5.93957e-16	0.00377845	0.0538374	0.831941
RPLK	P0A7J7	50S ribosomal protein L11 (Large ribosomal subunit protein uL11)	Cytosol	2.51256	4.75598	no hit	no hit	5.93957e-16	9.85595e-16	0.0306001	0.0233942
RPLL	P0A7K2	50S ribosomal protein L7/L12 (L8) (Large ribosomal subunit protein bL12)	Cytosol	6.4776	2.05751	no hit	no hit	5.93957e-16	1.48616e-09	0.0658371	0.811586
RPLM	P0AA10	50S ribosomal protein L13 (Large ribosomal subunit protein uL13)	Cytosol	5.08856	-1.46474	no hit	no hit	5.93957e-16	2.38548e-05	0.0428047	0.687816
RPLN	P0ADY3	50S ribosomal protein L14 (Large ribosomal subunit protein uL14)	Cytosol	4.26852	-3.07095	no hit	no hit	5.93957e-16	9.85595e-16	0.0468883	0.203365
RPLO	P02413	50S ribosomal protein L15 (Large ribosomal subunit protein uL15)	Cytosol	3.02813	-3.42261	no hit	no hit	5.93957e-16	9.85595e-16	0.202399	0.418953
RPLP	P0ADY7	50S ribosomal protein L16 (Large ribosomal subunit protein uL16)	Cytosol	3.29384	-0.149036	no hit	no hit	5.93957e-16	0.585301	0.164719	0.98151
RPLQ	P0AG44	50S ribosomal protein L17 (Large ribosomal subunit protein bL17)	Cytosol	0.914867	-0.591654	no hit	no hit	3.08173e-06	0.13623	0.0343093	0.707494
RPLR	P0C018	50S ribosomal protein L18 (Large ribosomal subunit protein uL18)	Cytosol	-1.10384	5.11917	no hit	no hit	1.53829e-08	9.85595e-16	0.069865	0.0900449
RPLS	P0A7K6	50S ribosomal protein L19 (Large ribosomal subunit protein bL19)	Cytosol	4.12781	-0.0211675	no hit	no hit	5.93957e-16	0.672787	0.025027	0.997149
RPLT	P0A7L3	50S ribosomal protein L20 (Large ribosomal subunit protein bL20)	Cytosol	2.60248	-2.34655	no hit	no hit	5.93957e-16	4.16026e-12	0.101478	0.465491
RPLU	P0AG48	50S ribosomal protein L21 (Large ribosomal subunit protein bL21)	Cytosol	0.0697189	0.799011	no hit	no hit	0.546823	0.0322777	0.875457	0.806431
RPLV	P61175	50S ribosomal protein L22 (Large ribosomal subunit protein uL22)	Cytosol	0.490433	4.53903	no hit	no hit	0.0168451	9.85595e-16	0.452074	0.0506652
RPLW	P0ADZ0	50S ribosomal protein L23 (Large ribosomal subunit protein uL23)	Cytosol	2.00128	0.308229	no hit	no hit	5.93957e-16	0.431275	0.124218	0.953232
RPLX	P60624	50S ribosomal protein L24 (Large ribosomal subunit protein uL24)	Cytosol	1.07157	4.8343	no hit	no hit	4.03978e-08	9.85595e-16	0.229904	0.276268
RPLY	P68919	50S ribosomal protein L25 (Large ribosomal subunit protein bL25)	Cytosol	1.42442	4.03482	no hit	no hit	2.06552e-13	9.85595e-16	0.0786901	0.152209
RPMA	P0A7L8	50S ribosomal protein L27 (Large ribosomal subunit protein bL27)	Cytosol	1.08894	1.45361	no hit	no hit	2.41161e-08	2.77434e-05	0.0649628	0.655026
RPMB	P0A7M2	50S ribosomal protein L28 (Large ribosomal subunit protein bL28)	Cytosol	1.39528	3.4305	no hit	no hit	6.41906e-13	9.85595e-16	0.301713	0.509313
RPMC	P0A7M6	50S ribosomal protein L29 (Large ribosomal subunit protein uL29)	Cytosol	4.83563	-1.91919	no hit	no hit	5.93957e-16	1.88913e-08	0.318841	0.855644
RPMD	P0AG51	50S ribosomal protein L30 (Large ribosomal subunit protein uL30)	Cytosol	-1.13673	11.9031	no hit	stabilized	5.52903e-09	9.85595e-16	0.169132	4.86755e-05
RPME	P0A7M9	50S ribosomal protein L31 (Large ribosomal subunit protein bL31-A)	Cytosol	1.20561	6.88285	no hit	no hit	5.86693e-10	9.85595e-16	0.39702	0.0776665
RPMF	P0A7N4	50S ribosomal protein L32 (Large ribosomal subunit protein bL32)	Cytosol	6.24007	-2.95597	no hit	no hit	5.93957e-16	9.85595e-16	0.0236571	0.320044
RPMG	P0A7N9	50S ribosomal protein L33 (Large ribosomal subunit protein bL33)	Cytosol	1.82365	1.78588	no hit	no hit	5.93957e-16	1.83373e-07	0.0806925	0.699031
RPMH	P0A7P5	50S ribosomal protein L34 (Large ribosomal subunit protein bL34)	Cytosol	1.91421	2.74115	no hit	no hit	5.93957e-16	9.85595e-16	0.375324	0.690992
RPMI	P0A7Q1	50S ribosomal protein L35 (Large ribosomal subunit protein bL35) (Ribosomal protein A)	Cytosol	-1.41298	1.00158	no hit	no hit	3.23427e-13	0.00515583	0.401357	0.368697
RPOA	P0A7Z4	DNA-directed RNA polymerase subunit alpha (RNAP subunit alpha) (EC 2.7.7.6) (RNA polymerase subunit alpha) (Transcriptase subunit alpha)	Cytosol	1.9026	0.945309	no hit	no hit	5.93957e-16	0.00890874	0.0878929	0.763436
RPOB	P0A8V2	DNA-directed RNA polymerase subunit beta (RNAP subunit beta) (EC 2.7.7.6) (RNA polymerase subunit beta) (Transcriptase subunit beta)	Cytosol	1.1916	-0.12664	no hit	no hit	9.33274e-10	0.603013	0.139417	0.953781
RPOC	P0A8T7	DNA-directed RNA polymerase subunit beta' (RNAP subunit beta') (EC 2.7.7.6) (RNA polymerase subunit beta') (Transcriptase subunit beta')	Cytosol	2.35156	-1.22381	no hit	no hit	5.93957e-16	0.00050174	0.0407522	0.448278
RPOD	P00579	RNA polymerase sigma factor RpoD (Sigma-70)	Cytosol	1.84717	-2.21103	no hit	no hit	5.93957e-16	7.18597e-11	0.0290269	0.00414264
RPOE	P0AGB6	ECF RNA polymerase sigma-E factor (RNA polymerase sigma-E factor) (Sigma-24)	Cytosol	-0.0285723	1.13578	no hit	no hit	0.597934	0.00133847	0.979084	0.802617
RPON	P24255	RNA polymerase sigma-54 factor	Cytosol	1.19198	-0.424314	no hit	no hit	9.21638e-10	0.300438	0.154329	0.519308
RPOZ	P0A800	DNA-directed RNA polymerase subunit omega (RNAP omega subunit) (EC 2.7.7.6) (RNA polymerase omega subunit) (Transcriptase subunit omega)	Cytosol	6.41153	-4.20483	no hit	no hit	5.93957e-16	9.85595e-16	0.262003	0.709238
RPSA	P0AG67	30S ribosomal protein S1 (Bacteriophage Q beta RNA-directed RNA polymerase subunit I) (Small ribosomal subunit protein bS1)	Cytosol	3.88428	-2.24244	no hit	no hit	5.93957e-16	3.75108e-11	0.0017916	0.000728427
RPSB	P0A7V0	30S ribosomal protein S2 (Small ribosomal subunit protein uS2)	Cytosol	2.87656	3.91117	no hit	no hit	5.93957e-16	9.85595e-16	0.0125582	0.03134
RPSC	P0A7V3	30S ribosomal protein S3 (Small ribosomal subunit protein uS3)	Cytosol	1.46017	1.01837	no hit	no hit	4.97265e-14	0.00438169	0.100454	0.725053
RPSD	P0A7V8	30S ribosomal protein S4 (Small ribosomal subunit protein uS4)	Cytosol	2.79258	-2.05465	no hit	no hit	5.93957e-16	1.5684e-09	0.146856	0.551629
RPSE	P0A7W1	30S ribosomal protein S5 (Small ribosomal subunit protein uS5)	Cytosol	2.48169	5.23292	no hit	no hit	5.93957e-16	9.85595e-16	0.0173479	0.00555834
RPSF	P02358	30S ribosomal protein S6 (Small ribosomal subunit protein bS6) [Cleaved into: 30S ribosomal protein S6, fully modified isoform; 30S ribosomal protein S6, non-modified isoform]	Cytosol	1.36918	6.66814	no hit	no hit	1.72728e-12	9.85595e-16	0.130641	0.014418
RPSG	P02359	30S ribosomal protein S7 (Small ribosomal subunit protein uS7)	Cytosol	3.64718	0.742682	no hit	no hit	5.93957e-16	0.0500424	0.0880951	0.911409
RPSH	P0A7W7	30S ribosomal protein S8 (Small ribosomal subunit protein uS8)	Cytosol	3.78825	-1.52276	no hit	no hit	5.93957e-16	1.06109e-05	0.00605859	0.165577
RPSI	P0A7X3	30S ribosomal protein S9 (Small ribosomal subunit protein uS9)	Cytosol	3.09931	-1.63296	no hit	no hit	5.93957e-16	2.08767e-06	0.0224757	0.423283
RPSJ	P0A7R5	30S ribosomal protein S10 (Small ribosomal subunit protein uS10)	Cytosol	2.08749	3.8429	no hit	no hit	5.93957e-16	9.85595e-16	0.151642	0.263396
RPSK	P0A7R9	30S ribosomal protein S11 (Small ribosomal subunit protein uS11)	Cytosol	-0.383842	0.446958	no hit	no hit	0.0694668	0.275283	0.0977337	0.87577
RPSL	P0A7S3	30S ribosomal protein S12 (Small ribosomal subunit protein uS12)	Cytosol	2.13274	-3.21841	no hit	no hit	5.93957e-16	9.85595e-16	0.194724	0.327623
RPSM	P0A7S9	30S ribosomal protein S13 (Small ribosomal subunit protein uS13)	Cytosol	2.86809	-0.330253	no hit	no hit	5.93957e-16	0.406896	0.194647	0.948868
RPSN	P0AG59	30S ribosomal protein S14 (Small ribosomal subunit protein uS14)	Cytosol	1.33762	1.79079	no hit	no hit	5.63752e-12	1.6912e-07	0.250982	0.699143
RPSO	P0ADZ4	30S ribosomal protein S15 (Small ribosomal subunit protein uS15)	Cytosol	3.03638	1.8029	no hit	no hit	5.93957e-16	1.38339e-07	0.0428047	0.533441
RPSP	P0A7T3	30S ribosomal protein S16 (Small ribosomal subunit protein bS16)	Cytosol	1.0279	7.77012	no hit	no hit	1.43344e-07	9.85595e-16	0.777494	0.469967
RPSQ	P0AG63	30S ribosomal protein S17 (Small ribosomal subunit protein uS17)	Cytosol	0.37203	6.3831	no hit	no hit	0.0795115	9.85595e-16	0.479663	0.00341126
RPSR	P0A7T7	30S ribosomal protein S18 (Small ribosomal subunit protein bS18)	Cytosol	2.86794	10.3896	no hit	stabilized	5.93957e-16	9.85595e-16	0.0302587	0.00419615
RPSS	P0A7U3	30S ribosomal protein S19 (Small ribosomal subunit protein uS19)	Cytosol	0.00899378	12.2536	no hit	no hit	0.618998	9.85595e-16	0.995401	0.0805074
RPST	P0A7U7	30S ribosomal protein S20 (Small ribosomal subunit protein bS20)	Cytosol	1.55386	7.45218	no hit	no hit	1.18223e-15	9.85595e-16	0.165056	0.14377
RPSU	P68679	30S ribosomal protein S21 (Small ribosomal subunit protein bS21)	Cytosol	1.53015	4.97718	no hit	no hit	2.92191e-15	9.85595e-16	0.22271	0.270237
RRAA	P0A8R0	Regulator of ribonuclease activity A	Cytosol	-0.200796	-2.67391	no hit	no hit	0.330607	1.95946e-15	0.653872	0.0256756
RSEB	P0AFX9	Sigma-E factor regulatory protein RseB	Periplasm	-0.0474112	-1.7671	no hit	no hit	0.575698	2.49378e-07	0.835769	0.0113404
RSEP	P0AEH1	Regulator of sigma-E protease RseP (EC 3.4.24.-) (S2P endopeptidase) (Site-2 protease RseP) (S2P protease RseP) (Site-2-type intramembrane protease)	Inner_membrane	1.97185	-3.78632	no hit	no hit	5.93957e-16	9.85595e-16	0.00539883	3.28917e-08
RSFS	P0AAT6	Ribosomal silencing factor RsfS	Cytosol	4.23618	-2.16703	no hit	no hit	5.93957e-16	1.7567e-10	0.0118988	0.0671238
RSGA	P39286	Small ribosomal subunit biogenesis GTPase RsgA (EC 3.6.1.-)	Cytosol	0.788441	-0.0697434	no hit	no hit	6.35167e-05	0.643373	0.481017	0.967949
RSMA	P06992	Ribosomal RNA small subunit methyltransferase A (EC 2.1.1.182) (16S rRNA (adenine(1518)-N(6)/adenine(1519)-N(6))-dimethyltransferase) (16S rRNA dimethyladenosine transferase) (16S rRNA dimethylase) (High level kasugamycin resistance protein KsgA) (Kasugamycin dimethyltransferase) (S-adenosylmethionine-6-N', N'-adenosyl(rRNA) dimethyltransferase)	Cytosol	1.9561	-0.571508	no hit	no hit	5.93957e-16	0.152561	0.0789152	0.631359
RSMB	P36929	Ribosomal RNA small subunit methyltransferase B (EC 2.1.1.176) (16S rRNA m5C967 methyltransferase) (rRNA (cytosine-C(5)-)-methyltransferase RsmB)	Inner_membrane	2.00627	-0.258819	no hit	no hit	5.93957e-16	0.483817	0.0423088	0.890608
RSMC	P39406	Ribosomal RNA small subunit methyltransferase C (EC 2.1.1.172) (16S rRNA m2G1207 methyltransferase) (rRNA (guanine-N(2)-)-methyltransferase RsmC)	Cytosol	1.79189	0.445092	no hit	no hit	5.93957e-16	0.277335	0.0251128	0.701681
RSME	P0AGL7	Ribosomal RNA small subunit methyltransferase E (EC 2.1.1.193) (16S rRNA m3U1498 methyltransferase)	Cytosol	2.3353	-0.738297	no hit	no hit	5.93957e-16	0.0517066	0.0367288	0.481522
RSMG	P0A6U5	Ribosomal RNA small subunit methyltransferase G (EC 2.1.1.170) (16S rRNA 7-methylguanosine methyltransferase) (16S rRNA m7G methyltransferase) (Glucose-inhibited division protein B)	Cytosol	2.50502	-0.305844	no hit	no hit	5.93957e-16	0.433885	0.0873235	0.897246
RSMH	P60390	Ribosomal RNA small subunit methyltransferase H (EC 2.1.1.199) (16S rRNA m(4)C1402 methyltransferase) (rRNA (cytosine-N(4)-)-methyltransferase RsmH)	Cytosol	-1.1659	-0.459512	no hit	no hit	2.16413e-09	0.261584	0.225645	0.680657
RSMI	P67087	Ribosomal RNA small subunit methyltransferase I (EC 2.1.1.198) (16S rRNA 2'-O-ribose C1402 methyltransferase) (rRNA (cytidine-2'-O-)-methyltransferase RsmI)	Cytosol	2.93676	0.548699	no hit	no hit	5.93957e-16	0.172392	0.00512065	0.801641
RSPR	P0ACM2	HTH-type transcriptional repressor RspR	Cytosol	0.995417	-1.5535	no hit	no hit	3.57093e-07	6.83711e-06	0.105971	0.0904444
RSSA	P0AFR0	NTE family protein RssA	Cytosol	-1.06528	1.84442	no hit	no hit	4.86512e-08	6.87576e-08	0.179597	0.497743
RSUA	P0AA43	Ribosomal small subunit pseudouridine synthase A (EC 5.4.99.19) (16S pseudouridylate 516 synthase) (16S rRNA pseudouridine(516) synthase) (rRNA pseudouridylate synthase A) (rRNA-uridine isomerase A)	Cytosol	1.28393	-0.166441	no hit	no hit	3.94206e-11	0.570815	0.146341	0.860797
RSXB	P77223	Ion-translocating oxidoreductase complex subunit B (EC 1.18.1.-) (Rsx electron transport complex subunit B)	Inner_membrane	-0.0571619	3.11836	no hit	no hit	0.563417	9.85595e-16	0.947277	0.0922161
RSXC	P77611	Ion-translocating oxidoreductase complex subunit C (EC 1.18.1.-) (Rsx electron transport complex subunit C)	Inner_membrane	1.05769	-0.32277	no hit	no hit	6.07504e-08	0.415231	0.294478	0.810699
RSXG	P77285	Ion-translocating oxidoreductase complex subunit G (EC 1.18.1.-) (Rsx electron transport complex subunit G)	Inner_membrane	1.0417	2.5408	no hit	no hit	9.66556e-08	5.34409e-14	0.175953	0.158402
RUVA	P0A809	Holliday junction ATP-dependent DNA helicase RuvA (EC 3.6.4.12)	Cytosol	0.837428	1.13957	no hit	no hit	2.05974e-05	0.00128537	0.413362	0.77099
RUVB	P0A812	Holliday junction ATP-dependent DNA helicase RuvB (EC 3.6.4.12)	Cytosol	-1.05778	-0.0372745	no hit	no hit	6.05924e-08	0.663526	0.0179089	0.757609
RUVC	P0A814	Crossover junction endodeoxyribonuclease RuvC (EC 3.1.22.4) (Holliday junction nuclease RuvC) (Holliday junction resolvase RuvC)	Cytosol	0.930062	-1.51594	no hit	no hit	2.07696e-06	1.16744e-05	0.179781	0.0296948
SAPA	Q47622	Probable ABC transporter periplasmic-binding protein SapA	Periplasm	0.370833	-0.584724	no hit	no hit	0.0805859	0.141719	0.0604706	0.135978
SAPD	P0AAH4	Putrescine export system ATP-binding protein SapD	Cytosol	3.31747	-0.926813	no hit	no hit	5.93957e-16	0.0106024	0.152587	0.70895
SDAA	P16095	L-serine dehydratase 1 (SDH 1) (EC 4.3.1.17) (L-serine deaminase 1) (L-SD1)	Cytosol	-0.138959	-1.18359	no hit	no hit	0.440501	0.000792878	0.80591	0.434059
SDAB	P30744	L-serine dehydratase 2 (SDH 2) (EC 4.3.1.17) (L-serine deaminase 2) (L-SD2)	Cytosol	2.26548	-1.40719	no hit	no hit	5.93957e-16	5.15633e-05	0.0428047	0.222884
SDAC	P0AAD6	Serine transporter	Inner_membrane	3.02551	-2.70566	no hit	no hit	5.93957e-16	9.85595e-16	0.148656	0.37566
SDHA	P0AC41	Succinate dehydrogenase flavoprotein subunit (EC 1.3.5.1)	Cytosol	-3.00454	-3.76562	no hit	no hit	5.93957e-16	9.85595e-16	0.033758	0.0292404
SDHB	P07014	Succinate dehydrogenase iron-sulfur subunit (EC 1.3.5.1)	Cytosol	-2.6949	-1.43242	no hit	no hit	5.93957e-16	3.68045e-05	0.0180067	0.215356
SDHD	P0AC44	Succinate dehydrogenase hydrophobic membrane anchor subunit	Inner_membrane	-2.27337	-0.958221	no hit	no hit	5.93957e-16	0.00787469	0.318177	0.721663
SDIA	P07026	Regulatory protein SdiA	Cytosol	-3.87232	0.832515	no hit	no hit	5.93957e-16	0.024484	0.104399	0.462286
SECA	P10408	Protein translocase subunit SecA	Cytosol	2.08184	-1.05005	no hit	no hit	5.93957e-16	0.0032235	0.202991	0.642359
SECB	P0AG86	Protein-export protein SecB (Chaperone SecB)	Cytosol	0.147171	-0.0811376	no hit	no hit	0.426456	0.635814	0.837024	0.964227
SECD	P0AG90	Protein translocase subunit SecD (Sec translocon accessory complex subunit SecD)	Inner_membrane	1.79771	-5.69222	no hit	no hit	5.93957e-16	9.85595e-16	0.0110254	6.08909e-10
SECF	P0AG93	Protein translocase subunit SecF (Sec translocon accessory complex subunit SecF)	Inner_membrane	1.64513	-2.78379	no hit	no hit	5.93957e-16	9.85595e-16	0.124218	0.0478857
SECG	P0AG99	Protein-export membrane protein SecG (P12) (Preprotein translocase band 1 subunit)	Inner_membrane	5.48035	-3.98583	no hit	no hit	5.93957e-16	9.85595e-16	0.135018	0.49302
SECY	P0AGA2	Protein translocase subunit SecY	Inner_membrane	4.63073	-5.45938	no hit	no hit	5.93957e-16	9.85595e-16	0.138706	0.20448
SELA	P0A821	L-seryl-tRNA(Sec) selenium transferase (EC 2.9.1.1) (Selenocysteine synthase) (Sec synthase) (Selenocysteinyl-tRNA(Sec) synthase)	Cytosol	-0.94203	2.1795	no hit	no hit	1.51638e-06	1.36627e-10	0.108019	0.124939
SELD	P16456	Selenide, water dikinase (EC 2.7.9.3) (Selenium donor protein) (Selenophosphate synthase)	Cytosol	-1.3728	1.43284	no hit	no hit	1.50757e-12	3.66025e-05	0.16199	0.650272
SELU	P33667	tRNA 2-selenouridine synthase (EC 2.9.1.-) (Selenophosphate-dependent tRNA 2-selenouridine synthase)	Cytosol	3.71695	-0.0203323	no hit	no hit	5.93957e-16	0.673255	0.261096	0.997149
SEQA	P0AFY8	Negative modulator of initiation of replication	Cytosol	-0.63007	5.81074	no hit	no hit	0.00161434	9.85595e-16	0.130216	0.159128
SERA	P0A9T0	D-3-phosphoglycerate dehydrogenase (PGDH) (EC 1.1.1.95) (2-oxoglutarate reductase) (EC 1.1.1.399)	Cytosol	-5.33853	-0.750787	no hit	no hit	5.93957e-16	0.0470798	0.0292592	0.806431
SERB	P0AGB0	Phosphoserine phosphatase (PSP) (PSPase) (EC 3.1.3.3) (O-phosphoserine phosphohydrolase)	Cytosol	2.27879	-1.9535	no hit	no hit	5.93957e-16	1.02264e-08	0.0721007	0.182755
SERC	P23721	Phosphoserine aminotransferase (EC 2.6.1.52) (Phosphohydroxythreonine aminotransferase) (PSAT)	Cytosol	-1.31808	-0.706287	no hit	no hit	1.1521e-11	0.0652389	0.120282	0.712527
SERS	P0A8L1	Serine--tRNA ligase (EC 6.1.1.11) (Seryl-tRNA synthetase) (SerRS) (Seryl-tRNA(Ser/Sec) synthetase)	Cytosol	-1.67466	-0.532738	no hit	no hit	5.93957e-16	0.187072	0.00392713	0.394767
SFSA	P0A823	Sugar fermentation stimulation protein A	Cytosol	-0.256303	-0.574496	no hit	no hit	0.232177	0.150067	0.741897	0.794903
SKP	P0AEU7	Chaperone protein Skp (DNA-binding 17 kDa protein) (Histone-like protein HLP-1) (Seventeen kilodalton protein)	Periplasm	-4.12231	10.4147	no hit	stabilized	5.93957e-16	9.85595e-16	0.0266018	0.0023892
SLMA	P0C093	Nucleoid occlusion factor SlmA (Protein Ttk) (Synthetically lethal with a defective Min system protein A)	Cytosol	-0.445579	1.11566	no hit	no hit	0.03189	0.00165462	0.309449	0.461321
SLP	P37194	Outer membrane protein slp	Outer_membrane	2.24384	-3.01644	no hit	no hit	5.93957e-16	9.85595e-16	0.0181302	0.00241676
SLYA	P0A8W2	Transcriptional regulator SlyA	Cytosol	-1.08991	0.72591	no hit	no hit	2.34259e-08	0.0566496	0.452074	0.888026
SLYB	P0A905	Outer membrane lipoprotein SlyB	Outer_membrane	7.12352	-5.01109	no hit	no hit	5.93957e-16	9.85595e-16	0.0384648	0.103169
SLYD	P0A9K9	FKBP-type peptidyl-prolyl cis-trans isomerase SlyD (PPIase) (EC 5.2.1.8) (Histidine-rich protein) (Metallochaperone SlyD) (Rotamase) (Sensitivity to lysis protein D) (WHP)	Cytosol	-1.00508	-1.15559	no hit	no hit	2.7261e-07	0.00108095	0.146686	0.511296
SMP	P0AGC7	Probable inner membrane protein Smp	Inner_membrane	-3.40647	7.3089	no hit	no hit	5.93957e-16	9.85595e-16	0.190915	0.00235791
SMPB	P0A832	SsrA-binding protein (Small protein B)	Cytosol	-1.02963	-0.0447366	no hit	no hit	1.36476e-07	0.659073	0.452074	0.985768
SODA	P00448	Superoxide dismutase [Mn] (EC 1.15.1.1) (MnSOD)	Periplasm	3.55939	5.86964	no hit	no hit	5.93957e-16	9.85595e-16	0.0291815	0.0301505
SODB	P0AGD3	Superoxide dismutase [Fe] (EC 1.15.1.1)	Periplasm	3.65199	0.646436	no hit	no hit	5.93957e-16	0.0976819	0.0106938	0.759845
SODC	P0AGD1	Superoxide dismutase [Cu-Zn] (EC 1.15.1.1) (Bacteriocuprein)	Periplasm	-2.20467	4.02187	no hit	no hit	5.93957e-16	9.85595e-16	0.0810679	0.218629
SOHB	P0AG14	Probable protease SohB (EC 3.4.21.-)	Inner_membrane	0.463849	0.876563	no hit	no hit	0.0247652	0.0167387	0.788027	0.875341
SOLA	P40874	N-methyl-L-tryptophan oxidase (MTOX) (EC 1.5.3.-)	Cytosol	-0.878144	-2.67082	no hit	no hit	7.76126e-06	1.95946e-15	0.0374114	0.000455921
SPEA	P21170	Biosynthetic arginine decarboxylase (ADC) (EC 4.1.1.19)	Periplasm	2.3747	-4.55661	no hit	no hit	5.93957e-16	9.85595e-16	0.0424686	0.000222796
SPEB	P60651	Agmatinase (EC 3.5.3.11) (Agmatine ureohydrolase) (AUH)	Cytosol	0.702947	-0.0977857	no hit	no hit	0.000390084	0.624303	0.0855775	0.927244
SPEC	P21169	Constitutive ornithine decarboxylase (EC 4.1.1.17)	Cytosol	-1.34804	-0.615611	no hit	no hit	3.8337e-12	0.118309	0.0485162	0.588392
SPED	P0A7F6	S-adenosylmethionine decarboxylase proenzyme (AdoMetDC) (SAMDC) (EC 4.1.1.50) [Cleaved into: S-adenosylmethionine decarboxylase beta chain; S-adenosylmethionine decarboxylase alpha chain]	Cytosol	5.25744	-0.427049	no hit	no hit	5.93957e-16	0.297375	0.0299158	0.876083
SPEE	P09158	Polyamine aminopropyltransferase (Cadaverine aminopropyltransferase) (EC 2.5.1.-) (Putrescine aminopropyltransferase) (PAPT) (Spermidine aminopropyltransferase) (EC 2.5.1.79) (Spermidine synthase) (SPDS) (SPDSY) (EC 2.5.1.16) (Spermine synthase) (EC 2.5.1.22) (Thermospermine synthase)	Cytosol	2.06368	-4.60922	no hit	no hit	5.93957e-16	9.85595e-16	0.0449237	0.000116767
SPEG	P0A951	Spermidine N(1)-acetyltransferase (SAT) (EC 2.3.1.57) (Spermidine/spermine N(1)-acetyltransferase) (SSAT)	Cytosol	4.35234	-1.78829	no hit	no hit	5.93957e-16	1.76249e-07	0.0435036	0.294984
SPPA	P08395	Protease 4 (EC 3.4.21.-) (Endopeptidase IV) (Protease IV) (Signal peptide peptidase)	Inner_membrane	2.83304	-1.87706	no hit	no hit	5.93957e-16	3.92169e-08	0.0617858	0.245054
SPY	P77754	Periplasmic chaperone Spy (Spheroplast protein Y)	Periplasm	48.2862	-2.9379	increased abundance	no hit	5.93957e-16	9.85595e-16	0.00623597	0.781248
SRA	P68191	Stationary-phase-induced ribosome-associated protein (Protein D) (SRA) (30S ribosomal protein S22)	Cytosol	-1.117	15.3977	no hit	stabilized	1.02546e-08	9.85595e-16	0.0188536	0.00020516
SRKA	P0C0K3	Stress response kinase A (EC 2.7.11.1) (Serine/threonine protein kinase YihE) (Serine/threonine-protein kinase SrkA)	Cytosol	1.21497	2.37847	no hit	no hit	4.28645e-10	2.09864e-12	0.0943023	0.0842573
SRLB	P05706	PTS system glucitol/sorbitol-specific EIIA component (EIIA-Gut) (EIII-Gut) (Glucitol/sorbitol-specific phosphotransferase enzyme IIA component)	Cytosol	-11.4672	13.8635	decreased abundance	stabilized	5.93957e-16	9.85595e-16	0.000828198	9.38546e-10
SRLE	P56580	PTS system glucitol/sorbitol-specific EIIB component (EC 2.7.1.198) (EII-Gut) (Enzyme II-Gut) (Glucitol/sorbitol-specific phosphotransferase enzyme IIB component)	Inner_membrane	-12.0317	2.50343	decreased abundance	no hit	5.93957e-16	1.26831e-13	0.000311837	0.00118107
SRLR	P15082	Glucitol operon repressor	Cytosol	-1.76849	0.0221171	no hit	no hit	5.93957e-16	0.672255	0.100226	0.997149
SRMB	P21507	ATP-dependent RNA helicase SrmB (EC 3.6.4.13)	Cytosol	1.61308	-0.347854	no hit	no hit	5.93957e-16	0.387123	0.153728	0.759845
SSB	P0AGE0	Single-stranded DNA-binding protein (SSB) (Helix-destabilizing protein)	Cytosol	5.73164	-2.38525	no hit	no hit	5.93957e-16	1.81307e-12	0.0658371	0.543224
SSEA	P31142	3-mercaptopyruvate sulfurtransferase (MST) (EC 2.8.1.2) (Rhodanese-like protein)	Cytosol	-0.298683	-0.0846589	no hit	no hit	0.165454	0.633426	0.39227	0.927244
SSEB	P0AFZ1	Protein SseB	Cytosol	-2.38532	0.821061	no hit	no hit	5.93957e-16	0.0269442	0.0933579	0.542424
SSPA	P0ACA3	Stringent starvation protein A	Cytosol	1.32025	4.39819	no hit	no hit	1.06492e-11	9.85595e-16	0.409268	0.268306
SSPB	P0AFZ3	Stringent starvation protein B (Adapter protein SspB) (Specificity-enhancing factor SspB)	Cytosol	0.880843	-1.95729	no hit	no hit	7.26518e-06	9.54924e-09	0.666867	0.593114
STHA	P27306	Soluble pyridine nucleotide transhydrogenase (STH) (EC 1.6.1.1) (NAD(P)(+) transhydrogenase [B-specific])	Cytosol	-2.0978	-4.434	no hit	no hit	5.93957e-16	9.85595e-16	0.0341933	0.000453083
STPA	P0ACG1	DNA-binding protein StpA (H-NS homolog StpA)	Cytosol	1.41673	-1.43039	no hit	no hit	2.79381e-13	3.78025e-05	0.558028	0.800604
SUCA	P0AFG3	2-oxoglutarate dehydrogenase E1 component (EC 1.2.4.2) (Alpha-ketoglutarate dehydrogenase)	Cytosol	-3.41772	0.238917	no hit	no hit	5.93957e-16	0.503914	0.00789181	0.845319
SUCB	P0AFG6	Dihydrolipoyllysine-residue succinyltransferase component of 2-oxoglutarate dehydrogenase complex (EC 2.3.1.61) (2-oxoglutarate dehydrogenase complex component E2) (OGDC-E2) (Dihydrolipoamide succinyltransferase component of 2-oxoglutarate dehydrogenase complex)	Cytosol	-4.7667	-1.09162	no hit	no hit	5.93957e-16	0.0021242	0.00301247	0.160984
SUCC	P0A836	Succinate--CoA ligase [ADP-forming] subunit beta (EC 6.2.1.5) (Succinyl-CoA synthetase subunit beta) (SCS-beta)	Cytosol	-4.55721	-1.18806	no hit	no hit	5.93957e-16	0.000754188	0.00790385	0.364239
SUCD	P0AGE9	Succinate--CoA ligase [ADP-forming] subunit alpha (EC 6.2.1.5) (Succinyl-CoA synthetase subunit alpha) (SCS-alpha)	Cytosol	-4.8421	0.950455	no hit	no hit	5.93957e-16	0.00848279	0.000930585	0.337397
SUFB	P77522	FeS cluster assembly protein SufB	Cytosol	0.316071	-0.727742	no hit	no hit	0.141419	0.0558955	0.608602	0.597713
SUFC	P77499	Probable ATP-dependent transporter SufC	Cytosol	0.976705	-0.215224	no hit	no hit	5.98137e-07	0.526914	0.189115	0.878187
SUFD	P77689	FeS cluster assembly protein SufD	Cytosol	0.446358	-2.05222	no hit	no hit	0.0315543	1.64136e-09	0.158151	0.000931653
SUFS	P77444	Cysteine desulfurase (EC 2.8.1.7) (Selenocysteine beta-lyase) (SCL) (Selenocysteine lyase) (EC 4.4.1.16) (Selenocysteine reductase)	Cytosol	-0.240753	-2.7239	no hit	no hit	0.258923	9.85595e-16	0.927294	0.497743
SUHB	P0ADG4	Inositol-1-monophosphatase (I-1-Pase) (IMPase) (Inositol-1-phosphatase) (EC 3.1.3.25)	Cytosol	1.91417	-0.588046	no hit	no hit	5.93957e-16	0.13907	0.0284738	0.5436
SURA	P0ABZ6	Chaperone SurA (Peptidyl-prolyl cis-trans isomerase SurA) (PPIase SurA) (EC 5.2.1.8) (Rotamase SurA) (Survival protein A)	Periplasm	-1.64112	11.5143	no hit	stabilized	5.93957e-16	9.85595e-16	0.0289421	6.65427e-07
SURE	P0A840	5'/3'-nucleotidase SurE (EC 3.1.3.5) (EC 3.1.3.6) (Exopolyphosphatase) (EC 3.6.1.11) (Nucleoside monophosphate phosphohydrolase) (Stationary-phase survival protein SurE)	Cytosol	-0.43553	1.29062	no hit	no hit	0.0364921	0.000227553	0.676296	0.647621
TABA	P0AF96	Toxin-antitoxin biofilm protein TabA	Cytosol	-0.258767	-2.32831	no hit	no hit	0.228031	6.14686e-12	0.848644	0.514287
TADA	P68398	tRNA-specific adenosine deaminase (EC 3.5.4.33)	Cytosol	0.464882	3.09679	no hit	no hit	0.0244066	9.85595e-16	0.398196	0.100156
TALA	P0A867	Transaldolase A (EC 2.2.1.2)	Cytosol	0.283342	-0.189569	no hit	no hit	0.188383	0.5506	0.612322	0.899944
TALB	P0A870	Transaldolase B (EC 2.2.1.2)	Cytosol	-2.28333	7.55701	no hit	no hit	5.93957e-16	9.85595e-16	0.00296541	3.7084e-07
TAM	P76145	Trans-aconitate 2-methyltransferase (EC 2.1.1.144)	Cytosol	5.73829	0.371746	no hit	no hit	5.93957e-16	0.360027	0.0905956	0.962722
TAMA	P0ADE4	Translocation and assembly module subunit TamA (Autotransporter assembly factor TamA)	Outer_membrane	-3.25295	6.85825	no hit	no hit	5.93957e-16	9.85595e-16	0.00174999	7.09083e-07
TAMB	P39321	Translocation and assembly module subunit TamB (Autotransporter assembly factor TamB)	Inner_membrane	1.28815	-1.57124	no hit	no hit	3.39194e-11	5.27317e-06	0.303108	0.0478857
TAR	P07017	Methyl-accepting chemotaxis protein II (MCP-II) (Aspartate chemoreceptor protein)	Inner_membrane	39.3433	-5.40429	increased abundance	no hit	5.93957e-16	9.85595e-16	0.000899226	0.00139724
TAS	P0A9T4	Protein tas	Cytosol	-3.3247	1.24411	no hit	no hit	5.93957e-16	0.000396926	0.0547051	0.639286
TATA	P69428	Sec-independent protein translocase protein TatA	Inner_membrane	0.391087	3.88303	no hit	no hit	0.0638	9.85595e-16	0.724121	0.399799
TATB	P69425	Sec-independent protein translocase protein TatB	Inner_membrane	7.32694	-5.26845	no hit	no hit	5.93957e-16	9.85595e-16	0.190638	0.60716
TATD	P27859	3'-5' ssDNA/RNA exonuclease TatD (EC 3.1.11.-) (EC 3.1.13.-) (DNase TatD)	Cytosol	-0.709672	0.249033	no hit	no hit	0.000339987	0.493784	0.28814	0.915831
TCDA	Q46927	tRNA threonylcarbamoyladenosine dehydratase (EC 6.1.-.-) (t(6)A37 dehydratase)	Inner_membrane	0.263846	-0.435477	no hit	no hit	0.219576	0.287974	0.815517	0.757609
TDCB	P0AGF6	L-threonine dehydratase catabolic TdcB (EC 4.3.1.19) (L-serine dehydratase) (EC 4.3.1.17) (Threonine deaminase)	Cytosol	-3.33637	-5.05593	no hit	no hit	5.93957e-16	9.85595e-16	0.014688	0.000142555
TDCF	P0AGL2	Putative reactive intermediate deaminase TdcF (EC 3.5.4.-)	Cytosol	-7.5009	11.9372	no hit	stabilized	5.93957e-16	9.85595e-16	0.00577992	0.000218521
TDH	P07913	L-threonine 3-dehydrogenase (TDH) (EC 1.1.1.103) (L-threonine dehydrogenase)	Cytosol	-1.7933	-3.89986	no hit	no hit	5.93957e-16	9.85595e-16	0.0474567	0.00404789
TDK	P23331	Thymidine kinase (EC 2.7.1.21)	Cytosol	2.6895	-2.40078	no hit	no hit	5.93957e-16	1.29207e-12	0.0212308	0.0105883
TESA	P0ADA1	Thioesterase 1/protease 1/lysophospholipase L1 (TAP) (Acyl-CoA thioesterase 1) (TESA) (EC 3.1.2.2) (Acyl-CoA thioesterase I) (Arylesterase) (EC 3.1.1.2) (Lysophospholipase L1) (EC 3.1.1.5) (Oleoyl-[acyl-carrier-protein] hydrolase) (EC 3.1.2.14) (Phospholipid degradation C) (Pldc) (Protease 1) (EC 3.4.21.-) (Protease I) (Thioesterase I/protease I) (TEP-I)	Periplasm	-1.02687	0.998268	no hit	no hit	1.47562e-07	0.00532217	0.244197	0.806431
TESB	P0AGG2	Acyl-CoA thioesterase 2 (EC 3.1.2.-) (Acyl-CoA thioesterase II) (TEII)	Cytosol	-2.89414	2.07805	no hit	no hit	5.93957e-16	1.00594e-09	0.0292592	0.429999
TGT	P0A847	Queuine tRNA-ribosyltransferase (EC 2.4.2.29) (Guanine insertion enzyme) (tRNA-guanine transglycosylase)	Cytosol	1.1002	-0.943429	no hit	no hit	1.71819e-08	0.00906909	0.0829239	0.251046
THIB	P31550	Thiamine-binding periplasmic protein	Periplasm	-0.866953	4.64815	no hit	no hit	1.01701e-05	9.85595e-16	0.0960764	0.00578513
THID	P76422	Hydroxymethylpyrimidine/phosphomethylpyrimidine kinase (EC 2.7.1.49) (EC 2.7.4.7) (Hydroxymethylpyrimidine kinase) (HMP kinase) (Hydroxymethylpyrimidine phosphate kinase) (HMP-P kinase) (HMP-phosphate kinase) (HMPP kinase)	Cytosol	1.50814	-1.2374	no hit	no hit	6.94986e-15	0.000429192	0.0407522	0.0508303
THII	P77718	tRNA sulfurtransferase (EC 2.8.1.4) (Sulfur carrier protein ThiS sulfurtransferase) (Thiamine biosynthesis protein ThiI) (tRNA 4-thiouridine synthase)	Cytosol	3.53329	-1.91538	no hit	no hit	5.93957e-16	2.01987e-08	0.00324508	0.00853984
THIL	P0AGG0	Thiamine-monophosphate kinase (TMP kinase) (Thiamine-phosphate kinase) (EC 2.7.4.16)	Cytosol	-0.479551	1.08102	no hit	no hit	0.0197724	0.00236556	0.0928147	0.22437
THIM	P76423	Hydroxyethylthiazole kinase (EC 2.7.1.50) (4-methyl-5-beta-hydroxyethylthiazole kinase) (TH kinase) (Thz kinase)	Cytosol	-3.51093	12.0384	no hit	stabilized	5.93957e-16	9.85595e-16	0.0767235	6.99169e-07
THRB	P00547	Homoserine kinase (HK) (HSK) (EC 2.7.1.39)	Cytosol	-2.65679	1.1785	no hit	no hit	5.93957e-16	0.000839127	0.0229213	0.464399
THRC	P00934	Threonine synthase (TS) (EC 4.2.3.1)	Cytosol	0.39426	1.33558	no hit	no hit	0.0614332	0.000130416	0.359005	0.230205
THRS	P0A8M3	Threonine--tRNA ligase (EC 6.1.1.3) (Threonyl-tRNA synthetase) (ThrRS)	Cytosol	-0.0630358	-1.95471	no hit	no hit	0.555763	1.00055e-08	0.833283	0.0299513
THYA	P0A884	Thymidylate synthase (TS) (TSase) (EC 2.1.1.45)	Cytosol	1.41248	1.6141	no hit	no hit	3.29391e-13	2.78331e-06	0.450823	0.666901
TIG	P0A850	Trigger factor (TF) (EC 5.2.1.8) (PPIase)	Cytosol	0.330364	2.53699	no hit	no hit	0.123328	5.78715e-14	0.54578	0.225955
TKTA	P27302	Transketolase 1 (TK 1) (EC 2.2.1.1)	Cytosol	-1.37257	-0.590649	no hit	no hit	1.52069e-12	0.137017	0.0838077	0.745465
TKTB	P33570	Transketolase 2 (TK 2) (EC 2.2.1.1)	Cytosol	-0.263058	-2.76545	no hit	no hit	0.220879	9.85595e-16	0.250045	0.000132259
TLDD	P0AGG8	Metalloprotease TldD (EC 3.4.-.-)	Cytosol	-0.650324	-1.48401	no hit	no hit	0.00110032	1.82998e-05	0.0765776	0.0801168
TMK	P0A720	Thymidylate kinase (EC 2.7.4.9) (Thymidine monophosphate kinase) (dTMP kinase) (TMPK)	Cytosol	0.645908	4.45924	no hit	no hit	0.00119732	9.85595e-16	0.0525406	7.65906e-07
TNAA	P0A853	Tryptophanase (EC 4.1.99.1) (L-tryptophan indole-lyase) (TNase)	Cytosol	-0.630992	4.75365	no hit	no hit	0.0015868	9.85595e-16	0.157131	0.00173501
TOLA	P19934	Tol-Pal system protein TolA	Inner_membrane	0.517262	0.921423	no hit	no hit	0.0111865	0.0111474	0.340827	0.669282
TOLB	P0A855	Tol-Pal system protein TolB	Periplasm	-0.0732289	-1.34954	no hit	no hit	0.542028	0.000109332	0.761277	0.107655
TOLC	P02930	Outer membrane protein TolC (Multidrug efflux pump subunit TolC) (Outer membrane factor TolC)	Outer_membrane	-20.5973	-7.34519	decreased abundance	no hit	5.93957e-16	9.85595e-16	0.000828198	2.22822e-06
TOLQ	P0ABU9	Tol-Pal system protein TolQ	Inner_membrane	2.05485	-0.509132	no hit	no hit	5.93957e-16	0.209907	0.028816	0.667759
TOLR	P0ABV6	Tol-Pal system protein TolR	Inner_membrane	-0.340429	1.51641	no hit	no hit	0.111524	1.15974e-05	0.476409	0.371552
TONB	P02929	Protein TonB	Inner_membrane	3.17845	-2.52359	no hit	no hit	5.93957e-16	8.00486e-14	0.0260439	0.0552745
TOPA	P06612	DNA topoisomerase 1 (EC 5.99.1.2) (DNA topoisomerase I) (Omega-protein) (Relaxing enzyme) (Swivelase) (Untwisting enzyme)	Cytosol	0.467004	-1.94221	no hit	no hit	0.0236834	1.25401e-08	0.239734	0.0166212
TOPB	P14294	DNA topoisomerase 3 (EC 5.99.1.2) (DNA topoisomerase III)	Cytosol	2.27938	-0.525377	no hit	no hit	5.93957e-16	0.194055	0.0173479	0.197606
TPIA	P0A858	Triosephosphate isomerase (TIM) (TPI) (EC 5.3.1.1) (Triose-phosphate isomerase)	Cytosol	-2.48928	0.75877	no hit	no hit	5.93957e-16	0.044303	0.0399339	0.823023
TPX	P0A862	Thiol peroxidase (Tpx) (EC 1.11.1.15) (Peroxiredoxin tpx) (Prx) (Scavengase p20) (Thioredoxin peroxidase)	Cytosol	-0.202805	0.700583	no hit	no hit	0.326954	0.0679169	0.307691	0.650644
TREA	P13482	Periplasmic trehalase (EC 3.2.1.28) (Alpha,alpha-trehalase) (Alpha,alpha-trehalose glucohydrolase) (Tre37A)	Periplasm	0.415681	7.2683	no hit	no hit	0.0471946	9.85595e-16	0.65183	0.00390615
TREB	P36672	PTS system trehalose-specific EIIBC component (EIIBC-Tre) (EII-Tre) [Includes: Trehalose-specific phosphotransferase enzyme IIB component (EC 2.7.1.201) (PTS system trehalose-specific EIIB component); Trehalose permease IIC component (PTS system trehalose-specific EIIC component)]	Inner_membrane	-5.60919	0.116943	no hit	no hit	5.93957e-16	0.61036	0.00112623	0.884939
TREC	P28904	Trehalose-6-phosphate hydrolase (EC 3.2.1.93) (Alpha,alpha-phosphotrehalase)	Cytosol	-6.96647	0.931999	no hit	no hit	5.93957e-16	0.0101007	0.0129736	0.778883
TRER	P36673	HTH-type transcriptional regulator TreR (Trehalose operon repressor)	Cytosol	1.02416	-0.526332	no hit	no hit	1.5944e-07	0.193141	0.532324	0.835506
TRKA	P0AGI8	Trk system potassium uptake protein TrkA (K(+)-uptake protein TrkA)	Cytosol	1.60375	-1.72552	no hit	no hit	5.93957e-16	4.88156e-07	0.0604022	0.0475383
TRMA	P23003	tRNA/tmRNA (uracil-C(5))-methyltransferase (EC 2.1.1.-) (EC 2.1.1.35) (tRNA (uracil(54)-C(5))-methyltransferase) (tRNA(m5U54)-methyltransferase) (RUMT) (tmRNA (uracil(341)-C(5))-methyltransferase)	Cytosol	2.61124	-2.12928	no hit	no hit	5.93957e-16	3.70235e-10	0.00679629	0.0128957
TRMB	P0A8I5	tRNA (guanine-N(7)-)-methyltransferase (EC 2.1.1.33) (tRNA (guanine(46)-N(7))-methyltransferase) (tRNA(m7G46)-methyltransferase)	Cytosol	0.393796	-0.441291	no hit	no hit	0.0617747	0.28153	0.866441	0.860797
TRMH	P0AGJ2	tRNA (guanosine(18)-2'-O)-methyltransferase (EC 2.1.1.34) (tRNA [Gm18] methyltransferase)	Cytosol	0.889453	-1.12418	no hit	no hit	5.87286e-06	0.00151284	0.391537	0.158402
TRMJ	P0AE01	tRNA (cytidine/uridine-2'-O-)-methyltransferase TrmJ (EC 2.1.1.200) (TrMet(Xm32)) (tRNA (cytidine(32)/uridine(32)-2'-O)-methyltransferase) (tRNA Cm32/Um32 methyltransferase)	Cytosol	1.59442	-0.0489468	no hit	no hit	5.93957e-16	0.656514	0.000737818	0.930101
TRML	P0AGJ7	tRNA (cytidine(34)-2'-O)-methyltransferase (EC 2.1.1.207) (tRNA (cytidine/uridine-2'-O-)-methyltransferase TrmL)	Cytosol	-0.387978	0.720112	no hit	no hit	0.0661865	0.0590888	0.431193	0.714878
TRMO	P28634	tRNA (adenine(37)-N6)-methyltransferase (EC 2.1.1.-) (tRNA (m6t6A37) methyltransferase) (tRNA methyltransferase O)	Cytosol	1.1787	-0.129127	no hit	no hit	1.42652e-09	0.601098	0.254733	0.938122
TRPA	P0A877	Tryptophan synthase alpha chain (EC 4.2.1.20)	Cytosol	-1.88432	-0.164059	no hit	no hit	5.93957e-16	0.572835	0.0629512	0.927244
TRPB	P0A879	Tryptophan synthase beta chain (EC 4.2.1.20)	Cytosol	-1.57932	0.869704	no hit	no hit	5.93957e-16	0.0177819	0.0824117	0.771052
TRPS	P00954	Tryptophan--tRNA ligase (EC 6.1.1.2) (Tryptophanyl-tRNA synthetase) (TrpRS)	Cytosol	-1.035	-1.8535	no hit	no hit	1.17147e-07	5.88715e-08	0.0447714	0.00503943
TRUA	P07649	tRNA pseudouridine synthase A (EC 5.4.99.12) (tRNA pseudouridine(38-40) synthase) (tRNA pseudouridylate synthase I) (PSU-I) (tRNA-uridine isomerase I)	Cytosol	-0.546906	-0.381551	no hit	no hit	0.00695315	0.348868	0.253818	0.777282
TRUB	P60340	tRNA pseudouridine synthase B (EC 5.4.99.25) (Protein P35) (tRNA pseudouridine(55) synthase) (Psi55 synthase) (tRNA pseudouridylate synthase) (tRNA-uridine isomerase)	Cytosol	1.80869	0.365056	no hit	no hit	5.93957e-16	0.367632	0.247822	0.911409
TRUD	Q57261	tRNA pseudouridine synthase D (EC 5.4.99.27) (tRNA pseudouridine(13) synthase) (tRNA pseudouridylate synthase D) (tRNA-uridine isomerase D)	Cytosol	-0.0513296	-0.819346	no hit	no hit	0.570826	0.0273302	0.919579	0.411006
TRXA	P0AA25	Thioredoxin 1 (Trx-1)	Cytosol	0.52376	3.58458	no hit	no hit	0.0101	9.85595e-16	0.814914	0.648797
TRXB	P0A9P4	Thioredoxin reductase (TRXR) (EC 1.8.1.9)	Periplasm	0.434384	3.57503	no hit	no hit	0.0370504	9.85595e-16	0.463908	0.0350834
TRXC	P0AGG4	Thioredoxin 2 (Trx-2) (EC 1.8.1.8) (Protein-disulfide reductase)	Cytosol	-0.0282259	-2.01358	no hit	no hit	0.598325	3.40083e-09	0.98563	0.549582
TSAB	P76256	tRNA threonylcarbamoyladenosine biosynthesis protein TsaB (t(6)A37 threonylcarbamoyladenosine biosynthesis protein TsaB)	Cytosol	-0.235601	3.30375	no hit	no hit	0.267975	9.85595e-16	0.21968	0.000250888
TSAC	P45748	Threonylcarbamoyl-AMP synthase (TC-AMP synthase) (EC 2.7.7.87) (L-threonylcarbamoyladenylate synthase) (Ribosome maturation factor TsaC) (t(6)A37 threonylcarbamoyladenosine biosynthesis protein TsaC) (tRNA threonylcarbamoyladenosine biosynthesis protein TsaC)	Cytosol	-0.359168	2.21543	no hit	no hit	0.0916219	6.56604e-11	0.559003	0.212946
TSAD	P05852	tRNA N6-adenosine threonylcarbamoyltransferase (EC 2.3.1.234) (N6-L-threonylcarbamoyladenine synthase) (t(6)A synthase) (t(6)A37 threonylcarbamoyladenosine biosynthesis protein TsaD) (tRNA threonylcarbamoyladenosine biosynthesis protein TsaD)	Cytosol	-0.537277	4.03655	no hit	no hit	0.00813585	9.85595e-16	0.0803846	0.00385327
TSAE	P0AF67	tRNA threonylcarbamoyladenosine biosynthesis protein TsaE (t(6)A37 threonylcarbamoyladenosine biosynthesis protein TsaE)	Cytosol	-0.814026	2.56222	no hit	no hit	3.55634e-05	3.19897e-14	0.0715555	0.0637009
TSF	P0A6P1	Elongation factor Ts (EF-Ts) (Bacteriophage Q beta RNA-directed RNA polymerase subunit IV)	Cytosol	1.87471	3.20256	no hit	no hit	5.93957e-16	9.85595e-16	0.0284738	0.00342281
TSR	P02942	Methyl-accepting chemotaxis protein I (MCP-I) (Serine chemoreceptor protein)	Inner_membrane	44.4432	-3.2194	increased abundance	no hit	5.93957e-16	9.85595e-16	0.000150211	0.00020972
TSX	P0A927	Nucleoside-specific channel-forming protein Tsx	Outer_membrane	5.40011	-7.15692	no hit	no hit	5.93957e-16	9.85595e-16	0.0525406	0.0113246
TTCA	P76055	tRNA-cytidine(32) 2-sulfurtransferase (EC 2.8.1.-) (Two-thiocytidine biosynthesis protein A) (tRNA 2-thiocytidine biosynthesis protein TtcA)	Cytosol	2.20427	-5.32072	no hit	no hit	5.93957e-16	9.85595e-16	0.00819251	1.34384e-08
TUFA|TUFB	P0CE47|P0CE48	Elongation factor Tu 1 (EF-Tu 1) (Bacteriophage Q beta RNA-directed RNA polymerase subunit III) (P-43)|Elongation factor Tu 2 (EF-Tu 2) (Bacteriophage Q beta RNA-directed RNA polymerase subunit III) (P-43)	Inner_membrane	0.85432	-0.927443	no hit	no hit	1.37658e-05	0.0105403	0.0173269	0.102582
TUSE	P0AB18	Sulfurtransferase TusE (EC 2.8.1.-) (tRNA 2-thiouridine synthesizing protein E)	Cytosol	2.65355	-0.320306	no hit	no hit	5.93957e-16	0.417965	0.0980118	0.845802
TYPA	P32132	GTP-binding protein TypA/BipA (Tyrosine phosphorylated protein A)	Cytosol	1.05105	3.15357	no hit	no hit	7.36652e-08	9.85595e-16	0.191274	0.110115
TYRA	P07023	T-protein [Includes: Chorismate mutase (CM) (EC 5.4.99.5); Prephenate dehydrogenase (PDH) (EC 1.3.1.12)]	Cytosol	-1.07896	-0.000750904	no hit	no hit	3.24768e-08	0.683854	0.199554	0.999202
TYRB	P04693	Aromatic-amino-acid aminotransferase (ARAT) (AROAT) (EC 2.6.1.57) (Beta-methylphenylalanine transaminase) (EC 2.6.1.107)	Cytosol	-3.35298	2.5018	no hit	no hit	5.93957e-16	1.32086e-13	0.0111283	0.110115
TYRR	P07604	Transcriptional regulatory protein TyrR	Cytosol	-0.367426	-1.08366	no hit	no hit	0.0837039	0.00230321	0.308301	0.0974992
TYRS	P0AGJ9	Tyrosine--tRNA ligase (EC 6.1.1.1) (Tyrosyl-tRNA synthetase) (TyrRS)	Cytosol	3.9638	-0.891251	no hit	no hit	5.93957e-16	0.0146835	0.00789181	0.224138
UBIB	P0A6A0	Probable protein kinase UbiB (EC 2.7.-.-) (Ubiquinone biosynthesis protein UbiB)	Inner_membrane	-0.764088	-2.29235	no hit	no hit	0.000108738	1.32562e-11	0.208426	0.0126613
UBID	P0AAB4	3-octaprenyl-4-hydroxybenzoate carboxy-lyase (EC 4.1.1.98) (Polyprenyl p-hydroxybenzoate decarboxylase)	Cytosol	1.2193	-2.07187	no hit	no hit	3.70668e-10	1.13229e-09	0.129799	0.0525347
UBIE	P0A887	Ubiquinone/menaquinone biosynthesis C-methyltransferase UbiE (EC 2.1.1.163) (EC 2.1.1.201) (2-methoxy-6-polyprenyl-1,4-benzoquinol methylase) (Demethylmenaquinone methyltransferase)	Cytosol	0.65953	-2.96687	no hit	no hit	0.000921085	9.85595e-16	0.036433	5.27732e-07
UBIF	P75728	2-octaprenyl-3-methyl-6-methoxy-1,4-benzoquinol hydroxylase (EC 1.14.13.-)	Cytosol	-0.0435596	-1.5853	no hit	no hit	0.580404	4.28071e-06	0.913328	0.191383
UBIG	P17993	Ubiquinone biosynthesis O-methyltransferase (2-octaprenyl-6-hydroxyphenol methylase) (EC 2.1.1.222) (3-demethylubiquinone-8 3-O-methyltransferase) (EC 2.1.1.64)	Cytosol	2.02703	-2.18392	no hit	no hit	5.93957e-16	1.24952e-10	0.0306001	0.0068628
UBIH	P25534	2-octaprenyl-6-methoxyphenol hydroxylase (EC 1.14.13.-)	Cytosol	-0.449848	-0.166412	no hit	no hit	0.0300873	0.57084	0.40546	0.93036
UBII	P25535	2-octaprenylphenol hydroxylase (EC 1.14.13.-)	Cytosol	-1.09462	-2.30129	no hit	no hit	2.03396e-08	1.09697e-11	0.0922286	0.00806939
UBIJ	P0ADP7	Ubiquinone biosynthesis protein UbiJ	Cytosol	0.0641753	-3.43503	no hit	no hit	0.554256	9.85595e-16	0.955507	0.0365911
UCPA	P37440	Oxidoreductase UcpA (EC 1.-.-.-)	Cytosol	-1.87516	-0.400855	no hit	no hit	5.93957e-16	0.326919	0.0171683	0.71554
UDK	P0A8F4	Uridine kinase (EC 2.7.1.48) (Cytidine monophosphokinase) (Uridine monophosphokinase)	Cytosol	2.10469	-1.67154	no hit	no hit	5.93957e-16	1.1491e-06	0.167103	0.335068
UDP	P12758	Uridine phosphorylase (UPase) (UrdPase) (EC 2.4.2.3)	Cytosol	0.346624	-4.40175	no hit	no hit	0.104644	9.85595e-16	0.788472	0.0366982
UGPB	P0AG80	sn-glycerol-3-phosphate-binding periplasmic protein UgpB	Periplasm	-2.53888	-0.2021	no hit	no hit	5.93957e-16	0.539193	0.0390075	0.93354
UGPC	P10907	sn-glycerol-3-phosphate import ATP-binding protein UgpC (EC 3.6.3.20)	Cytosol	-3.58744	1.59968	no hit	no hit	5.93957e-16	3.45768e-06	0.0034071	0.152061
UIDA	P05804	Beta-glucuronidase (GUS) (EC 3.2.1.31) (Beta-D-glucuronoside glucuronosohydrolase)	Cytosol	-0.114745	1.1574	no hit	no hit	0.480334	0.00105974	0.89816	0.369676
UIDR	P0ACT6	HTH-type transcriptional regulator UidR (Gus operon repressor) (Uid operon repressor)	Cytosol	-0.285363	-1.4377	no hit	no hit	0.185275	3.43276e-05	0.615577	0.284692
ULAR	P0A9W0	HTH-type transcriptional regulator UlaR	Cytosol	-0.0991073	-0.508843	no hit	no hit	0.50462	0.210194	0.727888	0.647621
UPP	P0A8F0	Uracil phosphoribosyltransferase (EC 2.4.2.9) (UMP pyrophosphorylase) (UPRTase)	Cytosol	1.91927	0.0827218	no hit	no hit	5.93957e-16	0.634742	0.0108321	0.957532
USG	P08390	USG-1 protein	Cytosol	-0.689686	0.828647	no hit	no hit	0.000509714	0.0252922	0.298829	0.466363
USHA	P07024	Protein UshA [Includes: UDP-sugar hydrolase (EC 3.6.1.45) (UDP-sugar diphosphatase) (UDP-sugar pyrophosphatase); 5'-nucleotidase (5'-NT) (EC 3.1.3.5)]	Periplasm	-1.04653	4.50583	no hit	no hit	8.40235e-08	9.85595e-16	0.126189	0.0289058
USPA	P0AED0	Universal stress protein A	Cytosol	-2.16459	-0.735663	no hit	no hit	5.93957e-16	0.0527279	0.071589	0.802617
USPC	P46888	Universal stress protein C	Cytosol	-13.6315	-5.21457	decreased abundance	no hit	5.93957e-16	9.85595e-16	0.0250439	3.8348e-07
USPD	P0AAB8	Universal stress protein D	Cytosol	-3.46814	3.30082	no hit	no hit	5.93957e-16	9.85595e-16	0.0152306	0.0996244
USPE	P0AAC0	Universal stress protein E	Cytosol	0.396697	-1.04782	no hit	no hit	0.0596615	0.00329537	0.653061	0.487152
USPF	P37903	Universal stress protein F	Cytosol	2.51283	2.79748	no hit	no hit	5.93957e-16	9.85595e-16	0.0501737	0.155632
USPG	P39177	Universal stress protein UP12 (Universal stress protein G)	Cytosol	2.0083	2.57468	no hit	no hit	5.93957e-16	2.38631e-14	0.0684095	0.181231
UUP	P43672	ABC transporter ATP-binding protein uup	Cytosol	1.95617	-1.1026	no hit	no hit	5.93957e-16	0.00189684	0.025157	0.0331219
UVRA	P0A698	UvrABC system protein A (UvrA protein) (Excinuclease ABC subunit A)	Cytosol	0.325755	-0.0409676	no hit	no hit	0.128994	0.661335	0.572044	0.98151
UXAC	P0A8G3	Uronate isomerase (EC 5.3.1.12) (Glucuronate isomerase) (Uronic isomerase)	Cytosol	-1.53592	-0.138173	no hit	no hit	2.34206e-15	0.594022	0.104657	0.878187
UXUA	P24215	Mannonate dehydratase (EC 4.2.1.8) (D-mannonate hydro-lyase)	Cytosol	-1.69905	-1.9243	no hit	no hit	5.93957e-16	1.72617e-08	0.0375213	0.0802514
UXUB	P39160	D-mannonate oxidoreductase (EC 1.1.1.57) (Fructuronate reductase)	Cytosol	-0.718503	-0.207606	no hit	no hit	0.000283764	0.534082	0.356804	0.910301
VALS	P07118	Valine--tRNA ligase (EC 6.1.1.9) (Valyl-tRNA synthetase) (ValRS)	Cytosol	1.28836	-0.339174	no hit	no hit	3.3661e-11	0.3969	0.00524868	0.427892
WAAA	P0AC75	3-deoxy-D-manno-octulosonic acid transferase (Kdo transferase) (EC 2.4.99.12) (EC 2.4.99.13) (Bifunctional Kdo transferase) (Kdo-lipid IV(A) 3-deoxy-D-manno-octulosonic acid transferase) (Lipid IV(A) 3-deoxy-D-manno-octulosonic acid transferase)	Inner_membrane	1.34752	-0.499517	no hit	no hit	3.90798e-12	0.21956	0.00509754	0.64743
WBBI	P37749	Beta-1,6-galactofuranosyltransferase WbbI (EC 2.4.1.-) (D-Galf:alpha-D-Glc beta-1,6-galactofuranosyltransferase) (GalF transferase)	Cytosol	0.845246	-2.24974	no hit	no hit	1.71006e-05	3.22166e-11	0.663681	0.281274
WBBJ	P37750	Putative lipopolysaccharide biosynthesis O-acetyl transferase WbbJ (EC 2.3.1.-)	Cytosol	2.42858	-4.35964	no hit	no hit	5.93957e-16	9.85595e-16	0.15076	0.0366982
WBBK	P37751	Putative glycosyltransferase WbbK	Cytosol	2.45873	-1.0543	no hit	no hit	5.93957e-16	0.00309045	0.0606664	0.345874
WECB	P27828	UDP-N-acetylglucosamine 2-epimerase (EC 5.1.3.14) (Bacteriophage N4 adsorption protein C) (UDP-GlcNAc-2-epimerase)	Cytosol	-1.03804	-1.47452	no hit	no hit	1.07409e-07	2.08679e-05	0.0358977	0.0929716
WECD	P27832	dTDP-fucosamine acetyltransferase (EC 2.3.1.210) (TDP-fucosamine acetyltransferase) (dTDP-4-amino-4,6-dideoxy-D-galactose acyltransferase)	Cytosol	-0.0156067	0.0597513	no hit	no hit	0.612112	0.649791	0.98563	0.984858
WECE	P27833	dTDP-4-amino-4,6-dideoxygalactose transaminase (EC 2.6.1.59)	Cytosol	0.193646	-0.214171	no hit	no hit	0.343605	0.527911	0.865723	0.913886
WECG	P27836	UDP-N-acetyl-D-mannosaminuronic acid transferase (UDP-ManNAcA transferase) (EC 2.4.1.180)	Cytosol	-0.114691	-0.472024	no hit	no hit	0.480419	0.24815	0.882119	0.734785
WRBA	P0A8G6	NAD(P)H dehydrogenase (quinone) (EC 1.6.5.2) (Flavoprotein WrbA) (NAD(P)H:quinone oxidoreductase) (NQO)	Cytosol	-1.80778	0.0846563	no hit	no hit	5.93957e-16	0.633427	0.175218	0.989906
WZZB	P76372	Chain length determinant protein (Polysaccharide antigen chain regulator)	Inner_membrane	-1.83965	-0.0619204	no hit	no hit	5.93957e-16	0.648414	0.0129736	0.950532
WZZE	P0AG00	ECA polysaccharide chain length modulation protein	Inner_membrane	-0.807716	-0.749157	no hit	no hit	4.10809e-05	0.0476638	0.0841018	0.403634
XSEA	P04994	Exodeoxyribonuclease 7 large subunit (EC 3.1.11.6) (Exodeoxyribonuclease VII large subunit) (Exonuclease VII large subunit)	Cytosol	-0.663535	2.12377	no hit	no hit	0.000851945	4.12412e-10	0.0250083	0.0341169
XSEB	P0A8G9	Exodeoxyribonuclease 7 small subunit (EC 3.1.11.6) (Exodeoxyribonuclease VII small subunit) (Exonuclease VII small subunit)	Cytosol	2.42763	-2.13101	no hit	no hit	5.93957e-16	3.58022e-10	0.490358	0.770577
XYLF	P37387	D-xylose-binding periplasmic protein	Periplasm	-0.92754	4.0644	no hit	no hit	2.21881e-06	9.85595e-16	0.0617858	0.00351988
YADG	P36879	Uncharacterized ABC transporter ATP-binding protein YadG	Cytosol	6.55517	1.27884	no hit	no hit	5.93957e-16	0.000262444	0.000349898	0.124487
YAEH	P62768	UPF0325 protein YaeH	Cytosol	-2.13157	5.41105	no hit	no hit	5.93957e-16	9.85595e-16	0.0142266	0.00110548
YAER	P52096	Uncharacterized protein YaeR	Cytosol	1.0711	-1.87915	no hit	no hit	4.09643e-08	3.78218e-08	0.218191	0.209591
YAFJ	Q47147	Putative glutamine amidotransferase YafJ (EC 2.4.2.-)	Cytosol	-0.883111	-1.1639	no hit	no hit	6.87132e-06	0.000986658	0.136549	0.165577
YAGE	P75682	Putative 2-dehydro-3-deoxy-D-gluconate aldolase YagE (KDG aldolase YagE) (EC 4.1.2.51) (Putative 2-dehydro-3-deoxy-D-pentonate aldolase YagE) (EC 4.1.2.28)	Cytosol	-1.88001	-0.985156	no hit	no hit	5.93957e-16	0.00605789	0.0960764	0.655026
YAGF	P77596	D-xylonate dehydratase YagF (EC 4.2.1.82)	Cytosol	-1.77348	-1.55361	no hit	no hit	5.93957e-16	6.82606e-06	0.0391116	0.183774
YAGU	P0AAA1	Inner membrane protein YagU	Inner_membrane	-6.17515	-1.40394	no hit	no hit	5.93957e-16	5.3828e-05	0.00174999	0.0887704
YAHJ	P77554	Uncharacterized protein YahJ	Periplasm	-0.739697	-1.75979	no hit	no hit	0.000182722	2.80792e-07	0.010046	0.000376581
YAHK	P75691	Aldehyde reductase YahK (EC 1.1.1.2) (Zinc-dependent alcohol dehydrogenase YahK)	Cytosol	-1.05706	-0.900841	no hit	no hit	6.18846e-08	0.0134649	0.0587293	0.415593
YAHO	P75694	Uncharacterized protein YahO	Periplasm	-0.996653	-2.06712	no hit	no hit	3.45032e-07	1.23942e-09	0.721514	0.795239
YAIE	P0C037	Pyrimidine/purine nucleoside phosphorylase (EC 2.4.2.1) (EC 2.4.2.2) (Adenosine phosphorylase) (Cytidine phosphorylase) (Guanosine phosphorylase) (EC 2.4.2.15) (Inosine phosphorylase) (Thymidine phosphorylase) (EC 2.4.2.4) (Uridine phosphorylase) (EC 2.4.2.3) (Xanthosine phosphorylase)	Cytosol	-4.05223	0.643554	no hit	no hit	5.93957e-16	0.0994943	0.0210589	0.845449
YAII	P0A8D3	UPF0178 protein YaiI	Cytosol	-0.113538	-0.36637	no hit	no hit	0.482251	0.366139	0.892431	0.866438
YAIL	P51024	Uncharacterized protein YaiL	Cytosol	-2.40832	2.18809	no hit	no hit	5.93957e-16	1.14821e-10	0.00271544	0.119654
YAIW	P77562	Uncharacterized protein YaiW	Outer_membrane	2.26468	3.97357	no hit	no hit	5.93957e-16	9.85595e-16	0.0424115	0.0207793
YAJC	P0ADZ7	Sec translocon accessory complex subunit YajC	Inner_membrane	4.31006	-3.40723	no hit	no hit	5.93957e-16	9.85595e-16	0.00741387	0.00555834
YAJD	P0AAQ2	Putative HNH nuclease YajD (EC 3.1.-.-)	Cytosol	-1.30374	3.6415	no hit	no hit	1.93996e-11	9.85595e-16	0.39227	0.359654
YAJG	P0ADA5	Uncharacterized lipoprotein YajG	Outer_membrane	3.52396	-1.82565	no hit	no hit	5.93957e-16	9.45299e-08	0.107333	0.593891
YAJL	Q46948	Protein/nucleic acid deglycase 3 (EC 3.1.2.-) (EC 3.5.1.-) (EC 3.5.1.124) (Chaperone protein YajL) (Maillard deglycase)	Cytosol	1.00813	-1.62066	no hit	no hit	2.50485e-07	2.5195e-06	0.0478056	0.0290324
YAJO	P77735	Uncharacterized oxidoreductase YajO (EC 1.-.-.-)	Cytosol	-1.79621	-0.524747	no hit	no hit	5.93957e-16	0.194658	0.157546	0.672276
YAJQ	P0A8E7	UPF0234 protein YajQ	Cytosol	-0.105698	6.52037	no hit	no hit	0.494532	9.85595e-16	0.823252	0.00068386
YBAA	P0AAQ6	Uncharacterized protein YbaA	Cytosol	-0.210344	4.78438	no hit	no hit	0.313266	9.85595e-16	0.391896	4.96514e-05
YBAB	P0A8B5	Nucleoid-associated protein YbaB	Cytosol	0.807908	1.24676	no hit	no hit	4.09017e-05	0.000384846	0.830982	0.930101
YBAK	P0AAR3	Cys-tRNA(Pro)/Cys-tRNA(Cys) deacylase YbaK (EC 4.2.-.-)	Cytosol	1.73281	-1.13957	no hit	no hit	5.93957e-16	0.00128535	0.119198	0.204501
YBAL	P39830	Putative cation/proton antiporter YbaL	Inner_membrane	1.67807	-0.271416	no hit	no hit	5.93957e-16	0.470755	0.0767235	0.876115
YBAO	P0ACJ5	DNA-binding transcriptional activator DecR	Cytosol	2.54652	-1.47627	no hit	no hit	5.93957e-16	2.03696e-05	0.149482	0.0895451
YBAY	P77717	Uncharacterized lipoprotein YbaY	Outer_membrane	-0.0791891	2.5343	no hit	no hit	0.533732	6.22871e-14	0.721514	0.0038589
YBBN	P77395	Uncharacterized protein YbbN	Cytosol	0.440036	-5.26004	no hit	no hit	0.0343648	9.85595e-16	0.854537	0.215008
YBBO	P0AFP4	Uncharacterized oxidoreductase YbbO (EC 1.-.-.-)	Cytosol	-1.05292	0.547538	no hit	no hit	6.97574e-08	0.173437	0.183324	0.814748
YBCJ	P0AAS7	Uncharacterized protein YbcJ	Cytosol	1.2238	-1.85529	no hit	no hit	3.18378e-10	5.7102e-08	0.20614	0.110115
YBDG	P0AAT4	Miniconductance mechanosensitive channel YbdG	Inner_membrane	0.252218	1.5873	no hit	no hit	0.23911	4.15618e-06	0.816826	0.442153
YBDK	P77213	Putative glutamate--cysteine ligase 2 (EC 6.3.2.2) (Gamma-glutamylcysteine synthetase 2) (GCS 2) (Gamma-GCS 2)	Cytosol	-0.0443351	-0.408917	no hit	no hit	0.579463	0.317785	0.946306	0.584289
YBED	P0A8J4	UPF0250 protein YbeD	Cytosol	-0.0695622	-0.704204	no hit	no hit	0.547035	0.0662075	0.942932	0.542601
YBEL	P0AAT9	Uncharacterized protein YbeL	Cytosol	4.37337	-1.28254	no hit	no hit	5.93957e-16	0.000250972	0.097041	0.763782
YBEZ	P0A9K3	PhoH-like protein	Cytosol	-0.779052	1.06747	no hit	no hit	7.83203e-05	0.00270811	0.0606445	0.4446
YBFE	P0AAU7	Uncharacterized protein YbfE	Cytosol	1.24589	1.17912	no hit	no hit	1.49111e-10	0.000833326	0.573634	0.907854
YBFF	P75736	Esterase YbfF (EC 3.1.-.-)	Cytosol	0.575016	-0.996857	no hit	no hit	0.0043329	0.00539437	0.666867	0.64475
YBGC	P0A8Z3	Acyl-CoA thioester hydrolase YbgC (Acyl-CoA thioesterase) (EC 3.1.2.-)	Cytosol	-0.222287	-0.775216	no hit	no hit	0.291699	0.0390044	0.391896	0.367863
YBGI	P0AFP6	GTP cyclohydrolase 1 type 2 homolog (Radiation resistance protein YbgI)	Cytosol	-1.75078	-2.29745	no hit	no hit	5.93957e-16	1.19007e-11	0.0261837	0.0333186
YBGK	P75745	Uncharacterized protein YbgK	Cytosol	-1.93606	-1.69846	no hit	no hit	5.93957e-16	7.52509e-07	0.00500853	0.0010346
YBHB	P12994	UPF0098 protein YbhB	Cytosol	2.25585	-1.21379	no hit	no hit	5.93957e-16	0.000562648	0.147376	0.463633
YBHC	P46130	Putative acyl-CoA thioester hydrolase YbhC (EC 3.1.2.-)	Outer_membrane	1.64883	0.823038	no hit	no hit	5.93957e-16	0.026505	0.09538	0.759845
YBHG	P75777	UPF0194 membrane protein YbhG	Inner_membrane	11.7194	-21.2816	increased abundance	destabilized	5.93957e-16	9.85595e-16	0.00308959	5.70529e-13
YBHK	P75767	Putative gluconeogenesis factor	Cytosol	-0.0502976	-0.863611	no hit	no hit	0.572118	0.018756	0.930776	0.323651
YBIB	P30177	Uncharacterized protein YbiB	Cytosol	-2.06002	-0.800502	no hit	no hit	5.93957e-16	0.0318909	0.000311837	0.0328685
YBIC	P30178	Hydroxycarboxylate dehydrogenase B (EC 1.1.1.-) (2-oxoglutarate reductase) (Hydroxyphenylpyruvate reductase) (EC 1.1.1.237) (Phenylpyruvate reductase)	Cytosol	-1.64091	-0.424727	no hit	no hit	5.93957e-16	0.299976	0.430162	0.876115
YBIS	P0AAX8	Probable L,D-transpeptidase YbiS (EC 2.-.-.-)	Periplasm	0.8552	-3.35096	no hit	no hit	1.34803e-05	9.85595e-16	0.516391	0.131181
YBIT	P0A9U3	Uncharacterized ABC transporter ATP-binding protein YbiT	Cytosol	2.37038	-0.898263	no hit	no hit	5.93957e-16	0.0137834	0.0290269	0.0871219
YBIV	P75792	Sugar phosphatase YbiV (EC 3.1.3.23)	Cytosol	-1.02735	0.0514573	no hit	no hit	1.45559e-07	0.654971	0.0458092	0.982773
YBJP	P75818	Uncharacterized lipoprotein YbjP	Outer_membrane	34.4432	-32.372	increased abundance	destabilized	5.93957e-16	9.85595e-16	0.00110687	4.1698e-13
YBJQ	P0A8C1	UPF0145 protein YbjQ	Cytosol	-0.757182	10.0876	no hit	stabilized	0.000126235	9.85595e-16	0.48481	0.000198099
YBJS	P75821	Uncharacterized protein YbjS	Cytosol	0.731855	-0.215153	no hit	no hit	0.000215297	0.526981	0.537558	0.886271
YCAC	P21367	Probable hydrolase YcaC (EC 4.-.-.-)	Cytosol	0.20856	1.75962	no hit	no hit	0.316501	2.81557e-07	0.837024	0.677395
YCAO	P75838	Ribosomal protein S12 methylthiotransferase accessory factor YcaO	Cytosol	3.20012	-8.0841	no hit	no hit	5.93957e-16	9.85595e-16	0.0265248	2.22822e-06
YCAR	P0AAZ7	UPF0434 protein YcaR	Cytosol	3.22963	-3.45645	no hit	no hit	5.93957e-16	9.85595e-16	0.404319	0.672678
YCBL	P75849	Hydroxyacylglutathione hydrolase GloC (EC 3.1.2.6) (Accessory type II glyoxalase) (Glyoxalase II 2) (GlxII-2)	Cytosol	1.42538	0.834245	no hit	no hit	1.98893e-13	0.0241298	0.0788502	0.709238
YCBX	P75863	Uncharacterized protein YcbX	Cytosol	-1.55983	-3.57387	no hit	no hit	5.93957e-16	9.85595e-16	0.103562	0.0433019
YCBZ	P75867	Putative Lon protease homolog (EC 3.4.21.-) (ATP-dependent protease La homolog)	Cytosol	1.96126	0.733309	no hit	no hit	5.93957e-16	0.0536537	0.0642883	0.71368
YCCF	P0AB12	Inner membrane protein YccF	Inner_membrane	2.21749	-0.347455	no hit	no hit	5.93957e-16	0.387572	0.133293	0.875341
YCCJ	P0AB14	Uncharacterized protein YccJ	Cytosol	0.0403144	3.15703	no hit	no hit	0.584304	9.85595e-16	0.989262	0.745465
YCCS	P75870	Inner membrane protein YccS	Inner_membrane	-0.247451	1.07874	no hit	no hit	0.247288	0.00242033	0.684778	0.650644
YCCU	P75874	Uncharacterized protein YccU	Cytosol	-1.63947	1.45287	no hit	no hit	5.93957e-16	2.80217e-05	0.147275	0.64475
YCCX	P0AB65	Acylphosphatase (EC 3.6.1.7) (Acylphosphate phosphohydrolase)	Cytosol	-0.571227	2.47452	no hit	no hit	0.00462382	2.4645e-13	0.221709	0.0554928
YCDX	P75914	Probable phosphatase YcdX (EC 3.1.3.-)	Cytosol	0.172876	-2.47504	no hit	no hit	0.381156	2.42988e-13	0.763216	0.0290324
YCDY	P75915	Chaperone protein YcdY	Cytosol	-0.856163	1.27242	no hit	no hit	1.3174e-05	0.000283596	0.0197225	0.160413
YCEA	P24188	UPF0176 protein YceA (ORF39.9)	Cytosol	2.41356	-0.897222	no hit	no hit	5.93957e-16	0.0139139	0.0425469	0.292153
YCEB	P0AB26	Uncharacterized lipoprotein YceB	Outer_membrane	-0.9798	2.86259	no hit	no hit	5.49741e-07	9.85595e-16	0.0513647	0.0203267
YCED	P0AB28	Large ribosomal RNA subunit accumulation protein YceD (23S rRNA accumulation protein YceD) (G30K)	Cytosol	1.13858	2.8442	no hit	no hit	5.21366e-09	9.85595e-16	0.499351	0.591263
YCEF	P0A729	Maf-like protein YceF	Cytosol	0.193729	0.498387	no hit	no hit	0.343455	0.220707	0.376574	0.497743
YCEI	P0A8X2	Protein YceI	Periplasm	2.76046	-0.578789	no hit	no hit	5.93957e-16	0.146528	0.0313718	0.706116
YCEM	P75931	Putative oxidoreductase YceM (EC 1.-.-.-)	Cytosol	9.14328	-8.57924	no hit	no hit	5.93957e-16	9.85595e-16	0.0985114	0.183774
YCFH	P0AFQ7	Uncharacterized metal-dependent hydrolase YcfH (EC 3.1.-.-)	Cytosol	0.753041	0.740124	no hit	no hit	0.000137934	0.051008	0.188749	0.706116
YCFP	P0A8E1	UPF0227 protein YcfP	Cytosol	-0.427275	-0.714691	no hit	no hit	0.0406719	0.0614437	0.312031	0.119239
YCGJ	P76001	Uncharacterized protein YcgJ	Periplasm	-1.22034	0.252716	no hit	no hit	3.57899e-10	0.490052	0.544388	0.962722
YCGL	P0AB43	Protein YcgL	Cytosol	-0.864468	2.57984	no hit	no hit	1.07905e-05	2.12082e-14	0.388171	0.504615
YCGM	P76004	Uncharacterized protein YcgM	Cytosol	-1.41654	2.59848	no hit	no hit	2.81562e-13	1.40397e-14	0.0554631	0.0893791
YCHF	P0ABU2	Ribosome-binding ATPase YchF	Cytosol	-0.516549	0.754621	no hit	no hit	0.0113117	0.0457291	0.560272	0.831098
YCHJ	P37052	UPF0225 protein YchJ	Cytosol	-0.16423	0.275439	no hit	no hit	0.396583	0.466533	0.712778	0.774773
YCHN	P0AB52	Protein YchN	Cytosol	-2.93773	12.6668	no hit	stabilized	5.93957e-16	9.85595e-16	0.187102	0.000155087
YCIA	P0A8Z0	Acyl-CoA thioester hydrolase YciA (EC 3.1.2.-) (Protein P14)	Cytosol	0.745625	-0.767887	no hit	no hit	0.000161403	0.0412972	0.286317	0.593114
YCIE	P21363	Protein YciE	Cytosol	3.0151	-1.88966	no hit	no hit	5.93957e-16	3.15273e-08	0.155595	0.593891
YCIF	P21362	Protein YciF	Cytosol	4.78174	-0.232545	no hit	no hit	5.93957e-16	0.510202	0.258603	0.98151
YCIH	P08245	Uncharacterized protein YciH	Cytosol	0.142577	9.40676	no hit	no hit	0.434342	9.85595e-16	0.91099	0.0076239
YCII	P0AB55	Protein YciI	Cytosol	1.99219	1.89471	no hit	no hit	5.93957e-16	2.89173e-08	0.326275	0.687816
YCIN	P0AB61	Protein YciN	Cytosol	-2.12696	-0.225834	no hit	no hit	5.93957e-16	0.516744	0.164123	0.960005
YCIO	P0AFR4	Uncharacterized protein YciO	Cytosol	-0.00689816	0.111801	no hit	no hit	0.621132	0.614176	0.967281	0.927244
YCIT	P76034	Uncharacterized HTH-type transcriptional regulator YciT	Cytosol	2.42512	-1.85856	no hit	no hit	5.93957e-16	5.39916e-08	0.0224757	0.0552745
YCJF	P0A8R7	UPF0283 membrane protein YcjF	Inner_membrane	-3.03335	-0.571344	no hit	no hit	5.93957e-16	0.152698	0.0151012	0.711248
YCJG	P51981	L-Ala-D/L-Glu epimerase (AE epimerase) (AEE) (EC 5.1.1.20)	Cytosol	-1.93619	-0.248191	no hit	no hit	5.93957e-16	0.494634	0.221985	0.890608
YCJX	P76046	Uncharacterized protein YcjX	Cytosol	-2.11057	-0.131019	no hit	no hit	5.93957e-16	0.599632	0.0395915	0.930248
YDBC	P25906	Pyridoxine 4-dehydrogenase (EC 1.1.1.65)	Cytosol	-0.650117	-0.851694	no hit	no hit	0.0011047	0.0207961	0.496529	0.60716
YDBK	P52647	Probable pyruvate-flavodoxin oxidoreductase (EC 1.2.7.-)	Cytosol	4.23616	-0.674468	no hit	no hit	5.93957e-16	0.0812703	0.00318628	0.593114
YDCH	P0ACW6	Uncharacterized protein YdcH	Cytosol	-8.59016	8.92823	no hit	no hit	5.93957e-16	9.85595e-16	0.0168227	0.0695798
YDCJ	P76097	Uncharacterized protein YdcJ	Cytosol	-0.48808	-0.25262	no hit	no hit	0.0174439	0.490149	0.179597	0.823023
YDCL	P64451	Uncharacterized lipoprotein YdcL	Outer_membrane	4.99141	-0.264976	no hit	no hit	5.93957e-16	0.477464	0.000955657	0.731876
YDCS	P76108	Putative ABC transporter periplasmic-binding protein YdcS	Periplasm	3.10267	6.08166	no hit	no hit	5.93957e-16	9.85595e-16	0.00605859	7.36315e-05
YDCY	P64455	Uncharacterized protein YdcY	Cytosol	-2.33582	17.079	no hit	stabilized	5.93957e-16	9.85595e-16	0.0957878	0.000363666
YDDE	P37757	Uncharacterized isomerase YddE (EC 5.1.-.-) (ORFB)	Cytosol	-1.14069	0.882976	no hit	no hit	4.87648e-09	0.0158122	0.219846	0.784229
YDDH	P76121	Uncharacterized protein YddH	Cytosol	1.07551	-1.85687	no hit	no hit	3.59798e-08	5.55748e-08	0.208426	0.00103842
YDEI	P31130	Uncharacterized protein YdeI	Periplasm	-3.01247	5.40963	no hit	no hit	5.93957e-16	9.85595e-16	0.0321913	0.0440722
YDEN	P77318	Uncharacterized sulfatase YdeN (EC 3.1.6.-)	Periplasm	-5.11251	8.09307	no hit	no hit	5.93957e-16	9.85595e-16	0.00215391	3.67804e-07
YDFG	P39831	NADP-dependent 3-hydroxy acid dehydrogenase YdfG (L-allo-threonine dehydrogenase) (EC 1.1.1.381) (Malonic semialdehyde reductase) (EC 1.1.1.298)	Cytosol	-2.97164	2.7022	no hit	no hit	5.93957e-16	9.85595e-16	0.00301247	0.00218076
YDFZ	P64463	Putative selenoprotein YdfZ	Cytosol	-5.89555	6.59601	no hit	no hit	5.93957e-16	9.85595e-16	0.0171813	0.0584025
YDGA	P77804	Protein YdgA	Periplasm	-0.303401	-1.04609	no hit	no hit	0.15872	0.00335201	0.534206	0.426471
YDGH	P76177	Protein YdgH	Periplasm	-1.21856	3.80414	no hit	no hit	3.79979e-10	9.85595e-16	0.00215391	0.000103628
YDGJ	P77376	Uncharacterized oxidoreductase YdgJ (EC 1.-.-.-)	Cytosol	-1.75544	-0.372617	no hit	no hit	5.93957e-16	0.359035	0.101813	0.774069
YDHF	P76187	Oxidoreductase YdhF (EC 1.-.-.-)	Cytosol	0.00745116	-3.4608	no hit	no hit	0.620571	9.85595e-16	0.993381	0.0128096
YDHJ	P76185	Uncharacterized protein YdhJ	Inner_membrane	-2.22385	1.80099	no hit	no hit	5.93957e-16	1.42789e-07	0.174812	0.648797
YDHQ	P77552	Uncharacterized protein YdhQ	Cytosol	-1.48691	-0.695013	no hit	no hit	1.65731e-14	0.0706137	0.0328577	0.292719
YDHR	P0ACX3	Putative monooxygenase YdhR (EC 1.-.-.-)	Cytosol	4.70869	-0.592897	no hit	no hit	5.93957e-16	0.13526	0.250072	0.945417
YDIJ	P77748	Uncharacterized protein YdiJ	Cytosol	-0.129643	-6.30267	no hit	no hit	0.456123	9.85595e-16	0.583544	8.37761e-09
YDIY	P76206	Uncharacterized protein YdiY	Periplasm	2.43477	-4.18851	no hit	no hit	5.93957e-16	9.85595e-16	0.652599	0.447603
YDJA	P0ACY1	Putative NAD(P)H nitroreductase YdjA (EC 1.-.-.-)	Cytosol	-0.144686	-2.71416	no hit	no hit	0.430731	9.85595e-16	0.831744	0.154089
YDJF	P77721	Uncharacterized HTH-type transcriptional regulator YdjF	Cytosol	0.245503	-1.09428	no hit	no hit	0.250655	0.00206713	0.813859	0.597178
YDJN	P77529	L-cystine transporter YdjN	Inner_membrane	2.67598	-1.68485	no hit	no hit	5.93957e-16	9.33349e-07	0.0449237	0.201745
YDJY	P76220	Uncharacterized protein YdjY	Inner_membrane	2.96113	-4.2937	no hit	no hit	5.93957e-16	9.85595e-16	0.00175999	2.93257e-06
YEAD	P39173	Putative glucose-6-phosphate 1-epimerase (EC 5.1.3.15) (Putative D-hexose-6-phosphate mutarotase) (Unknown protein from 2D-page spots T26/PR37)	Cytosol	-2.99697	1.66807	no hit	no hit	5.93957e-16	1.21275e-06	0.0614206	0.598395
YEAG	P0ACY3	Uncharacterized protein YeaG	Cytosol	3.07941	-0.567836	no hit	no hit	5.93957e-16	0.155659	0.142715	0.721703
YEAK	P64483	Uncharacterized protein YeaK	Cytosol	2.09412	-0.488864	no hit	no hit	5.93957e-16	0.230474	0.106755	0.251863
YEAO	P76243	Uncharacterized protein YeaO	Cytosol	-0.559676	-1.40658	no hit	no hit	0.00562361	5.19839e-05	0.689648	0.216293
YEAY	P0AA91	Uncharacterized lipoprotein YeaY	Outer_membrane	4.84173	-3.65383	no hit	no hit	5.93957e-16	9.85595e-16	0.0195753	0.0125384
YEBC	P0A8A0	Probable transcriptional regulatory protein YebC	Cytosol	-0.427655	3.09205	no hit	no hit	0.0404713	9.85595e-16	0.13769	0.0255772
YEBE	P33218	Inner membrane protein YebE	Inner_membrane	1.08606	-0.676319	no hit	no hit	2.62677e-08	0.0802636	0.496529	0.671931
YEBF	P33219	Protein YebF	Extracellular	-0.755012	6.87217	no hit	no hit	0.000132247	9.85595e-16	0.481279	0.0790573
YEBG	P0ACY9	Uncharacterized protein YebG	Cytosol	-1.0786	15.9997	no hit	stabilized	3.28289e-08	9.85595e-16	0.0193642	1.43201e-09
YEBO	P64499	Uncharacterized protein YebO	Inner_membrane	4.17586	-3.98998	no hit	no hit	5.93957e-16	9.85595e-16	0.243878	0.523773
YEBT	P76272	Uncharacterized protein YebT	Inner_membrane	1.77324	0.266849	no hit	no hit	5.93957e-16	0.475519	0.222476	0.950532
YEBV	P64503	Uncharacterized protein YebV	Cytosol	-0.530399	0.908745	no hit	no hit	0.009088	0.0125287	0.195078	0.483033
YEBY	P64506	Uncharacterized protein YebY	Periplasm	-0.516399	1.75516	no hit	no hit	0.0113383	3.02729e-07	0.450738	0.597178
YECC	P37774	L-cystine transport system ATP-binding protein YecC (EC 3.6.3.-)	Cytosol	0.865848	1.17483	no hit	no hit	1.04417e-05	0.000873954	0.443685	0.631359
YECD	P0ADI7	Isochorismatase family protein YecD (EC 3.-.-.-)	Cytosol	4.47372	-1.35443	no hit	no hit	5.93957e-16	0.000102745	0.0319931	0.473764
YECJ	P0AD10	Uncharacterized protein YecJ	Cytosol	-0.973695	0.252948	no hit	no hit	6.49055e-07	0.489815	0.44252	0.950532
YECM	P52007	Protein YecM	Cytosol	-3.0463	0.38047	no hit	no hit	5.93957e-16	0.350098	0.0478056	0.876115
YEDD	P31063	Uncharacterized lipoprotein YedD	Outer_membrane	-1.78698	1.43605	no hit	no hit	5.93957e-16	3.50841e-05	0.0934063	0.704921
YEDI	P46125	Inner membrane protein YedI	Inner_membrane	0.48045	-1.92492	no hit	no hit	0.0195149	1.70725e-08	0.800827	0.61967
YEDQ	P76330	Probable diguanylate cyclase DgcQ (DGC) (EC 2.7.7.65) (Cellulose synthesis regulatory protein)	Inner_membrane	-1.00743	0.0115636	no hit	no hit	2.55388e-07	0.678085	0.666867	0.998691
YEEN	P0A8A2	Probable transcriptional regulatory protein YeeN	Cytosol	0.198707	2.6503	no hit	no hit	0.334405	3.88194e-15	0.645494	0.0541918
YEEX	P0A8M6	UPF0265 protein YeeX	Cytosol	-3.03396	16.6547	no hit	stabilized	5.93957e-16	9.85595e-16	0.00274939	1.09829e-05
YEEZ	P0AD12	Protein YeeZ	Periplasm	-2.51033	0.300147	no hit	no hit	5.93957e-16	0.440094	0.0680339	0.911409
YEGH	P76389	UPF0053 protein YegH	Inner_membrane	-1.70879	0.417234	no hit	no hit	5.93957e-16	0.308396	0.0245703	0.403634
YEGP	P76402	UPF0339 protein YegP	Cytosol	-2.16023	5.34666	no hit	no hit	5.93957e-16	9.85595e-16	0.040079	0.0554053
YEGQ	P76403	Uncharacterized protease YegQ (EC 3.4.-.-)	Cytosol	2.75367	-4.04826	no hit	no hit	5.93957e-16	9.85595e-16	0.02659	0.000187013
YEGU	P76418	Uncharacterized protein YegU (EC 3.2.2.-)	Cytosol	-1.49197	-1.10492	no hit	no hit	1.37504e-14	0.00185167	0.0668496	0.343676
YEHS	P33355	Uncharacterized protein YehS	Cytosol	1.33163	-0.303205	no hit	no hit	7.02874e-12	0.436766	0.439343	0.927244
YEHZ	P33362	Glycine betaine-binding protein YehZ	Periplasm	0.313524	9.187	no hit	no hit	0.144804	9.85595e-16	0.775967	0.00751619
YEIE	P0ACR4	Uncharacterized HTH-type transcriptional regulator YeiE	Cytosol	-1.49653	-5.91392	no hit	no hit	1.14877e-14	9.85595e-16	0.0313718	2.10486e-07
YEIG	P33018	S-formylglutathione hydrolase YeiG (FGH) (EC 3.1.2.12)	Cytosol	-1.99028	0	no hit	no hit	5.93957e-16	0.684247	0.348921	NA
YEIP	P0A6N8	Elongation factor P-like protein	Cytosol	1.27025	0.94015	no hit	no hit	6.38463e-11	0.00935485	0.0261837	0.810457
YEIR	P33030	Zinc-binding GTPase YeiR (EC 3.6.-.-)	Cytosol	9.63917	-2.78983	no hit	no hit	5.93957e-16	9.85595e-16	0.00891127	0.0353601
YEJK	P33920	Nucleoid-associated protein YejK	Cytosol	-0.00828231	0.808051	no hit	no hit	0.619725	0.0299919	0.993784	0.695437
YFAY	P77808	NMN amidohydrolase-like protein YfaY	Cytosol	-1.64878	0.946982	no hit	no hit	5.93957e-16	0.00876823	0.112963	0.699031
YFAZ	P76471	Outer membrane protein YfaZ	Outer_membrane	1.75312	-3.74711	no hit	no hit	5.93957e-16	9.85595e-16	0.242763	0.0792347
YFBR	P76491	5'-deoxynucleotidase YfbR (EC 3.1.3.89) (5'-deoxyribonucleotidase) (Nucleoside 5'-monophosphate phosphohydrolase)	Cytosol	-1.53567	-0.123199	no hit	no hit	2.34206e-15	0.605642	0.349448	0.950532
YFBU	P0A8W8	UPF0304 protein YfbU	Cytosol	-0.958623	-0.370013	no hit	no hit	9.74325e-07	0.361997	0.187102	0.858524
YFCD	P65556	Uncharacterized Nudix hydrolase YfcD (EC 3.6.-.-)	Cytosol	-0.200594	-0.485097	no hit	no hit	0.330973	0.234385	0.804895	0.553771
YFCE	P67095	Phosphodiesterase YfcE (EC 3.1.4.-)	Cytosol	-0.43455	-0.594342	no hit	no hit	0.0369689	0.134137	0.576974	0.823247
YFCH	P77775	Epimerase family protein YfcH	Cytosol	0.351597	-2.1222	no hit	no hit	0.0993375	4.25259e-10	0.396506	0.0203267
YFCZ	P0AD33	UPF0381 protein YfcZ	Cytosol	-2.96255	0.558632	no hit	no hit	5.93957e-16	0.163585	0.115754	0.938122
YFDH	P77293	Prophage bactoprenol glucosyl transferase homolog (EC 2.4.1.-) (Bactoprenol glucosyl transferase homolog from prophage CPS-53)	Inner_membrane	-0.632952	-1.06817	no hit	no hit	0.00152966	0.00268934	0.278008	0.0983506
YFEX	P76536	Probable deferrochelatase/peroxidase YfeX (EC 1.11.1.-)	Cytosol	-0.0308974	-0.59045	no hit	no hit	0.595295	0.137173	0.979084	0.719607
YFEY	P76537	Uncharacterized protein YfeY	Outer_membrane	2.54993	-1.39657	no hit	no hit	5.93957e-16	5.93574e-05	0.00789181	0.0522997
YFFB	P24178	Protein YffB	Cytosol	1.25517	5.17333	no hit	no hit	1.08192e-10	9.85595e-16	0.517377	0.353843
YFFS	P76550	Uncharacterized protein YffS	Cytosol	-2.27764	3.99504	no hit	no hit	5.93957e-16	9.85595e-16	0.0150565	0.00812185
YFGD	P76569	Uncharacterized protein YfgD	Cytosol	-0.3226	-0.530452	no hit	no hit	0.132964	0.189227	0.822836	0.915626
YFGJ	P76575	Uncharacterized protein YfgJ	Cytosol	-0.340997	6.06127	no hit	no hit	0.11088	9.85595e-16	0.41579	0.00149433
YFGM	P76576	UPF0070 protein YfgM	Inner_membrane	1.68623	2.37356	no hit	no hit	5.93957e-16	2.33098e-12	0.434988	0.743032
YFHL	P52102	Ferredoxin YfhL (EcFd)	Cytosol	0.404101	0.906129	no hit	no hit	0.0545236	0.012832	0.466044	0.634009
YFHM	P76578	Uncharacterized lipoprotein YfhM	Inner_membrane	-1.37142	-0.459322	no hit	no hit	1.58724e-12	0.26179	0.0420755	0.687816
YFIB	P07021	Putative lipoprotein YfiB	Outer_membrane	-6.89923	1.8433	no hit	no hit	5.93957e-16	7.00818e-08	0.164719	0.607289
YFIF	P0AGJ5	Uncharacterized tRNA/rRNA methyltransferase YfiF (EC 2.1.1.-)	Cytosol	0.7499	0.380411	no hit	no hit	0.000147464	0.350165	0.496529	0.884939
YFIH	P33644	Polyphenol oxidase (EC 1.10.3.-) (Multicopper oxidase YfiH)	Cytosol	0.376592	-1.51446	no hit	no hit	0.0755115	1.1917e-05	0.0214888	0.00355137
YFJD	P37908	UPF0053 inner membrane protein YfjD	Inner_membrane	-1.5891	1.03926	no hit	no hit	5.93957e-16	0.00358388	0.0746481	0.643547
YGAM	P0ADQ7	Uncharacterized protein YgaM	Inner_membrane	-2.03262	6.98822	no hit	no hit	5.93957e-16	9.85595e-16	0.0929171	0.0336527
YGAP	P55734	Inner membrane protein YgaP	Inner_membrane	0.423434	-1.71896	no hit	no hit	0.0427458	5.42123e-07	0.432336	0.0269457
YGAU	P0ADE6	Uncharacterized protein YgaU	Cytosol	-0.935619	8.197	no hit	no hit	1.79422e-06	9.85595e-16	0.380338	0.0542444
YGDH	P0ADR8	Pyrimidine/purine nucleotide 5'-monophosphate nucleosidase (EC 3.2.2.-) (EC 3.2.2.10) (AMP nucleosidase) (EC 3.2.2.4) (CMP nucleosidase) (GMP nucleosidase) (IMP nucleosidase) (UMP nucleosidase) (dTMP nucleosidase)	Cytosol	-1.79327	-0.640132	no hit	no hit	5.93957e-16	0.101678	0.00577992	0.0283411
YGDI	P65292	Uncharacterized lipoprotein YgdI	Outer_membrane	8.39544	-8.30431	no hit	no hit	5.93957e-16	9.85595e-16	0.0960764	0.210325
YGEA	P03813	Putative racemase YgeA (EC 5.-.-.-)	Cytosol	-0.968327	-3.12569	no hit	no hit	7.5009e-07	9.85595e-16	0.146168	0.00694671
YGER	Q46798	Uncharacterized lipoprotein YgeR	Outer_membrane	-1.35739	7.44575	no hit	no hit	2.70008e-12	9.85595e-16	0.0313718	4.01276e-05
YGFZ	P0ADE8	tRNA-modifying protein YgfZ	Periplasm	3.21407	-0.818948	no hit	no hit	5.93957e-16	0.0274205	0.127887	0.650644
YGGE	P0ADS6	Uncharacterized protein YggE	Periplasm	-2.62218	0.243072	no hit	no hit	5.93957e-16	0.499775	0.145258	0.972666
YGGL	P38521	Uncharacterized protein YggL	Cytosol	3.15709	-0.892177	no hit	no hit	5.93957e-16	0.0145618	0.177043	0.828141
YGGN	P0ADS9	Uncharacterized protein YggN	Periplasm	-0.0925365	0.16485	no hit	no hit	0.514455	0.572166	0.857625	0.950532
YGGS	P67080	Pyridoxal phosphate homeostasis protein (PLP homeostasis protein)	Cytosol	-0.624676	-0.353395	no hit	no hit	0.00178462	0.380858	0.0993565	0.75117
YGGU	P52060	UPF0235 protein YggU	Cytosol	-0.20331	4.37765	no hit	no hit	0.326037	9.85595e-16	0.486111	0.000833633
YGGX	P0A8P3	Probable Fe(2+)-trafficking protein	Cytosol	4.29856	-1.22831	no hit	no hit	5.93957e-16	0.000476626	0.195749	0.825118
YGHA	P0AG84	Uncharacterized oxidoreductase YghA (EC 1.-.-.-)	Cytosol	-1.34821	0.37687	no hit	no hit	3.80893e-12	0.354196	0.128059	0.911409
YGHJ	P0CK95	Putative lipoprotein AcfD homolog	Inner_membrane	-12.5861	-9.91936	decreased abundance	no hit	5.93957e-16	9.85595e-16	0.000930585	6.08909e-10
YGHU	Q46845	Disulfide-bond oxidoreductase YghU (EC 1.8.4.-) (GSH-dependent disulfide-bond oxidoreductase YghU) (GST N2-2) (Organic hydroperoxidase) (EC 1.11.1.-)	Cytosol	-1.23118	-0.844809	no hit	no hit	2.47612e-10	0.0220605	0.0604706	0.466363
YGIB	P0ADT2	UPF0441 protein YgiB	Cytosol	-3.44351	-1.48118	no hit	no hit	5.93957e-16	1.90323e-05	0.020698	0.371552
YGIC	P0ADT5	Putative acid--amine ligase YgiC (EC 6.3.1.-)	Cytosol	-2.89154	-1.95349	no hit	no hit	5.93957e-16	1.02279e-08	0.0353815	0.252389
YGIM	P0ADT8	Uncharacterized protein YgiM	Inner_membrane	4.09375	0.610275	no hit	no hit	5.93957e-16	0.122158	0.0419721	0.878187
YGIN	P0ADU2	Probable quinol monooxygenase YgiN (QuMo) (EC 1.-.-.-)	Cytosol	-3.57436	9.31818	no hit	no hit	5.93957e-16	9.85595e-16	0.034048	0.0109565
YGIQ	Q46861	UPF0313 protein YgiQ	Cytosol	1.73689	1.8203	no hit	no hit	5.93957e-16	1.03398e-07	0.278008	0.5436
YGIW	P0ADU5	Protein YgiW	Periplasm	-1.72809	-0.0631091	no hit	no hit	5.93957e-16	0.647656	0.122951	0.984738
YGJR	P42599	Uncharacterized oxidoreductase YgjR (EC 1.-.-.-)	Cytosol	-0.406863	-1.96838	no hit	no hit	0.0526982	7.80486e-09	0.441136	0.0835521
YHAJ	P67660	Probable HTH-type transcriptional regulator YhaJ	Cytosol	-0.851693	-0.00861791	no hit	no hit	1.46517e-05	0.679677	0.12149	0.997149
YHAM	P42626	UPF0597 protein YhaM	Inner_membrane	-0.402288	-1.28324	no hit	no hit	0.0557487	0.000248861	0.246347	0.173114
YHBO	P45470	Protein/nucleic acid deglycase 2 (EC 3.1.2.-) (EC 3.5.1.-) (EC 3.5.1.124) (Maillard deglycase)	Cytosol	-3.3975	0.624847	no hit	no hit	5.93957e-16	0.111841	0.00722719	0.781269
YHBS	P63417	Uncharacterized N-acetyltransferase YhbS (EC 2.3.1.-)	Cytosol	-3.97767	0.274622	no hit	no hit	5.93957e-16	0.467392	0.0133952	0.811586
YHBT	P64599	SCP2 domain-containing protein YhbT	Cytosol	1.3467	3.18683	no hit	no hit	4.02908e-12	9.85595e-16	0.0547051	0.00672294
YHBW	P0ADV5	Luciferase-like monooxygenase	Cytosol	8.62403	0.345778	no hit	no hit	5.93957e-16	0.389465	0.00121564	0.811586
YHBY	P0AGK4	RNA-binding protein YhbY	Cytosol	1.00874	3.45215	no hit	no hit	2.46283e-07	9.85595e-16	0.524106	0.495839
YHCB	P0ADW3	Inner membrane protein YhcB	Inner_membrane	2.69425	-2.70348	no hit	no hit	5.93957e-16	9.85595e-16	0.415067	0.712527
YHDE	P25536	Maf-like protein YhdE	Cytosol	0.815919	0.54642	no hit	no hit	3.405e-05	0.174448	0.0423088	0.5436
YHDP	P46474	Uncharacterized protein YhdP	Outer_membrane	2.74716	-3.74416	no hit	no hit	5.93957e-16	9.85595e-16	0.296388	0.00488733
YHEO	P64624	Uncharacterized protein YheO	Cytosol	-0.0380851	-0.210955	no hit	no hit	0.58695	0.530945	0.939663	0.890875
YHES	P63389	Uncharacterized ABC transporter ATP-binding protein YheS	Cytosol	1.57895	-0.451397	no hit	no hit	5.93957e-16	0.270416	0.13214	0.70895
YHEV	P0ADW8	Uncharacterized protein YheV	Cytosol	2.58248	-5.61472	no hit	no hit	5.93957e-16	9.85595e-16	0.262003	0.00148314
YHFA	P0ADX1	Protein YhfA	Cytosol	-1.82588	-0.0288794	no hit	no hit	5.93957e-16	0.668413	0.22271	0.997149
YHFK	P45537	Uncharacterized protein YhfK	Inner_membrane	2.26723	-5.78955	no hit	no hit	5.93957e-16	9.85595e-16	0.105971	1.08785e-06
YHGF	P46837	Protein YhgF	Cytosol	0.567415	-0.0632524	no hit	no hit	0.00493434	0.647564	0.175763	0.961624
YHHM	P37615	Uncharacterized protein YhhM	Inner_membrane	1.16535	-1.06273	no hit	no hit	2.20304e-09	0.00284025	0.105051	0.236691
YHHW	P46852	Quercetin 2,3-dioxygenase (Quercetinase) (EC 1.13.11.24) (Pirin-like protein YhhW)	Cytosol	-4.23476	1.81632	no hit	no hit	5.93957e-16	1.10516e-07	0.0173269	0.525252
YHHX	P46853	Uncharacterized oxidoreductase YhhX (EC 1.-.-.-)	Cytosol	-3.78137	0.665435	no hit	no hit	5.93957e-16	0.0863188	0.0136569	0.809798
YHII	P37626	Uncharacterized protein YhiI	Inner_membrane	-2.0471	-20.3947	no hit	destabilized	5.93957e-16	9.85595e-16	0.0508807	1.40766e-11
YHIN	P37631	Uncharacterized protein YhiN	Inner_membrane	3.37471	-2.65044	no hit	no hit	5.93957e-16	3.88194e-15	0.00110687	2.71191e-05
YHJA	P37197	Probable cytochrome c peroxidase (EC 1.11.1.5)	Inner_membrane	2.83059	-6.48775	no hit	no hit	5.93957e-16	9.85595e-16	0.0662657	0.000453083
YHJD	P37642	Inner membrane protein YhjD	Inner_membrane	-1.75151	-0.537092	no hit	no hit	5.93957e-16	0.183004	0.0358557	0.693905
YHJG	P37645	AsmA family protein YhjG	Inner_membrane	-2.69481	-0.903375	no hit	no hit	5.93957e-16	0.0131583	0.00748915	0.0906474
YHJJ	P37648	Protein YhjJ	Periplasm	0.494864	-0.194756	no hit	no hit	0.0157658	0.545916	0.14445	0.706116
YHJK	P37649	Probable cyclic di-GMP phosphodiesterase PdeK (EC 3.1.4.52)	Inner_membrane	0.025167	-0.686024	no hit	no hit	0.601746	0.0751367	0.988353	0.735591
YIAD	P37665	Probable lipoprotein YiaD	Inner_membrane	20.6227	-11.2878	increased abundance	destabilized	5.93957e-16	9.85595e-16	0.00539883	0.000574243
YIAF	P0ADK0	Uncharacterized protein YiaF	Inner_membrane	-0.691202	-3.44376	no hit	no hit	0.000494489	9.85595e-16	0.208426	0.00641464
YIBF	P0ACA1	Uncharacterized GST-like protein YibF	Cytosol	0.654308	3.62702	no hit	no hit	0.00101912	9.85595e-16	0.542977	0.229461
YIBL	P0ADK8	Uncharacterized protein YibL	Cytosol	-3.86283	13.6672	no hit	stabilized	5.93957e-16	9.85595e-16	0.0806925	0.0338262
YIBN	P0AG27	Uncharacterized protein YibN	Inner_membrane	0.906772	1.88373	no hit	no hit	3.79417e-06	3.49216e-08	0.211284	0.324188
YIBQ	P37691	Uncharacterized protein YibQ	Periplasm	0.67343	-0.228155	no hit	no hit	0.000702312	0.514491	0.363565	0.841578
YIBT	Q2M7R5	Uncharacterized protein YibT	Cytosol	-1.93794	3.19046	no hit	no hit	5.93957e-16	9.85595e-16	0.17497	0.706517
YICC	P23839	UPF0701 protein YicC	Cytosol	-0.400704	-1.67033	no hit	no hit	0.0568357	1.17101e-06	0.706007	0.425455
YIDA	P0A8Y5	Sugar phosphatase YidA (EC 3.1.3.23)	Cytosol	-1.38159	-0.626013	no hit	no hit	1.08249e-12	0.111043	0.150448	0.480776
YIDC	P25714	Membrane protein insertase YidC (Foldase YidC) (Inner membrane protein YidC) (Membrane integrase YidC) (Oxa1Ec)	Inner_membrane	3.59453	-4.17789	no hit	no hit	5.93957e-16	9.85595e-16	0.0286793	0.00208261
YIEP	P31475	Uncharacterized HTH-type transcriptional regulator YieP	Cytosol	-0.573225	0.0748977	no hit	no hit	0.00446825	0.639985	0.54578	0.987804
YIFE	P0ADN2	UPF0438 protein YifE	Cytosol	-2.75967	11.7113	no hit	stabilized	5.93957e-16	9.85595e-16	0.0639394	0.00456213
YIFK	P27837	Probable transport protein YifK	Inner_membrane	-1.67073	-1.98643	no hit	no hit	5.93957e-16	5.60852e-09	0.126189	0.337514
YIFL	P0ADN6	Uncharacterized lipoprotein YifL	Outer_membrane	-1.80575	0	no hit	no hit	5.93957e-16	0.684247	0.679583	NA
YIGB	P0ADP0	5-amino-6-(5-phospho-D-ribitylamino)uracil phosphatase YigB (EC 3.1.3.104)	Cytosol	-2.19166	0.996855	no hit	no hit	5.93957e-16	0.00539447	0.108968	0.778883
YIGI	P0ADP2	Uncharacterized protein YigI	Cytosol	0.708825	-2.61059	no hit	no hit	0.000345882	1.04098e-14	0.4697	0.0627789
YIHD	P0ADP9	Protein YihD	Cytosol	-5.93817	18.5399	no hit	no hit	5.93957e-16	9.85595e-16	0.40546	0.109209
YIHI	P0A8H6	Der GTPase-activating protein YihI (GAP)	Cytosol	2.96292	1.7791	no hit	no hit	5.93957e-16	2.04884e-07	0.105971	0.71368
YIHL	P0ACM9	Uncharacterized HTH-type transcriptional regulator YihL	Cytosol	-0.197158	-0.00705169	no hit	no hit	0.337221	0.680517	0.209417	0.997149
YIHW	P32144	Uncharacterized HTH-type transcriptional regulator YihW	Cytosol	-1.77725	0.359733	no hit	no hit	5.93957e-16	0.373676	0.132	0.92139
YIIM	P32157	Protein YiiM	Cytosol	-2.2828	-2.60707	no hit	no hit	5.93957e-16	1.13248e-14	0.010046	0.0146881
YIIS	P32162	UPF0381 protein YiiS	Cytosol	-3.65356	0.477358	no hit	no hit	5.93957e-16	0.242499	0.00314864	0.794903
YJBJ	P68206	UPF0337 protein YjbJ	Cytosol	-3.48963	11.6197	no hit	stabilized	5.93957e-16	9.85595e-16	0.0793121	0.0201701
YJBR	P0AF50	Uncharacterized protein YjbR	Cytosol	-0.833577	3.66416	no hit	no hit	2.25583e-05	9.85595e-16	0.495668	0.49302
YJDC	P0ACU7	HTH-type transcriptional regulator YjdC	Cytosol	0.345386	-1.40689	no hit	no hit	0.105995	5.17681e-05	0.662499	0.360468
YJDI	P0AF59	Uncharacterized protein YjdI	Cytosol	-4.18205	1.01823	no hit	no hit	5.93957e-16	0.00438727	0.0112246	0.369676
YJDJ	P39274	Uncharacterized protein YjdJ	Cytosol	-3.66554	0	no hit	no hit	5.93957e-16	0.684247	0.157546	NA
YJEI	P0AF70	Uncharacterized protein YjeI	Outer_membrane	-3.50516	4.08467	no hit	no hit	5.93957e-16	9.85595e-16	0.136155	0.0246052
YJFP	P39298	Esterase YjfP (EC 3.1.-.-)	Cytosol	-1.29319	1.36163	no hit	no hit	2.83251e-11	9.36895e-05	0.169132	0.68035
YJGA	P0A8X0	UPF0307 protein YjgA (x96 protein)	Cytosol	0.788072	0.289141	no hit	no hit	6.40407e-05	0.451972	0.0976832	0.862234
YJGR	P39342	Uncharacterized protein YjgR	Cytosol	-2.3227	0.284424	no hit	no hit	5.93957e-16	0.457015	0.0360302	0.872278
YJHU	P39356	Uncharacterized transcriptional regulator YjhU	Cytosol	-1.21984	2.61384	no hit	no hit	3.63925e-10	9.48975e-15	0.140355	0.232775
YJIY	P39396	Pyruvate/proton symporter BtsT (Brenztraubensaure transporter) (Pyruvate/H(+) symporter)	Inner_membrane	-5.10368	-5.75698	no hit	no hit	5.93957e-16	9.85595e-16	0.0547051	0.111596
YJJI	P37342	Uncharacterized protein YjjI	Cytosol	-0.966278	-0.606697	no hit	no hit	7.92491e-07	0.124785	0.0311298	0.252749
YJJV	P39408	Uncharacterized metal-dependent hydrolase YjjV (EC 3.1.-.-)	Cytosol	1.66395	-3.6253	no hit	no hit	5.93957e-16	9.85595e-16	0.42539	0.0228544
YKGE	P77252	Uncharacterized protein YkgE	Cytosol	-5.7358	0.125981	no hit	no hit	5.93957e-16	0.603519	0.00705489	0.968843
YKGF	P77536	Uncharacterized electron transport protein YkgF	Cytosol	-6.76997	2.59293	no hit	no hit	5.93957e-16	1.58383e-14	0.00375617	0.0442862
YKGG	P77433	Uncharacterized protein YkgG	Cytosol	-7.13638	0.0391052	no hit	no hit	5.93957e-16	0.662443	0.00789181	0.983652
YLAC	P0AAS0	Inner membrane protein YlaC	Inner_membrane	0.976436	-5.20263e-17	no hit	no hit	6.02534e-07	0.684247	0.496545	0.725053
YNCE	P76116	Uncharacterized protein YncE	Periplasm	6.03263	1.73266	no hit	no hit	5.93957e-16	4.35617e-07	0.0089475	0.448711
YNFG	P0AAJ1	Probable anaerobic dimethyl sulfoxide reductase chain YnfG (DMSO reductase iron-sulfur subunit YnfG)	Periplasm	-0.615394	-0.820833	no hit	no hit	0.00211688	0.0269954	0.130641	0.375261
YNHG	P76193	Probable L,D-transpeptidase YnhG (EC 2.-.-.-)	Periplasm	-0.830792	-0.125505	no hit	no hit	2.4083e-05	0.603883	0.295753	0.811586
YNIA	P77739	Putative kinase YniA	Cytosol	2.34863	0.380936	no hit	no hit	5.93957e-16	0.349568	0.0925719	0.885287
YNIB	P76208	Uncharacterized protein YniB	Inner_membrane	0.779703	-0.0446077	no hit	no hit	7.7197e-05	0.65915	0.00215391	0.938122
YNIC	P77247	Hexitol phosphatase B (2-deoxyglucose-6-phosphate phosphatase) (EC 3.1.3.68) (Mannitol-1-phosphatase) (EC 3.1.3.22) (Sorbitol-6-phosphatase) (EC 3.1.3.50) (Sugar-phosphatase) (EC 3.1.3.23)	Cytosol	-1.03112	9.67611	no hit	no hit	1.3084e-07	9.85595e-16	0.000930585	4.61018e-09
YNJE	P78067	Thiosulfate sulfurtransferase YnjE (EC 2.8.1.1)	Periplasm	-3.38333	7.62859	no hit	no hit	5.93957e-16	9.85595e-16	0.399538	0.142848
YOAB	P0AEB7	RutC family protein YoaB	Cytosol	2.85757	-1.92963	no hit	no hit	5.93957e-16	1.57047e-08	0.0284738	0.119239
YODD	P64519	Uncharacterized protein YodD	Cytosol	-0.876944	2.59622	no hit	no hit	7.9918e-06	1.49348e-14	0.815517	0.570789
YOHF	P33368	Uncharacterized oxidoreductase YohF (EC 1.-.-.-)	Cytosol	-1.02729	-0.564386	no hit	no hit	1.45803e-07	0.158603	0.0257956	0.642729
YPFJ	P64429	Uncharacterized protein YpfJ	Inner_membrane	-1.64876	3.39657	no hit	no hit	5.93957e-16	9.85595e-16	0.0428047	0.0498988
YQCA	P65367	Uncharacterized protein YqcA	Cytosol	0.404639	1.1109	no hit	no hit	0.0541642	0.00173946	0.741897	0.761242
YQCC	Q46919	Uncharacterized protein YqcC	Cytosol	-2.97183	3.6483	no hit	no hit	5.93957e-16	9.85595e-16	0.485017	0.632981
YQGE	P0A8W5	UPF0301 protein YqgE	Cytosol	3.17571	2.29416	no hit	no hit	5.93957e-16	1.27587e-11	0.0284505	0.231468
YQGF	P0A8I1	Putative pre-16S rRNA nuclease (EC 3.1.-.-)	Cytosol	1.93347	2.10068	no hit	no hit	5.93957e-16	6.4914e-10	0.0590353	0.0736253
YQHD	Q46856	Alcohol dehydrogenase YqhD (EC 1.1.1.-)	Cytosol	-0.473504	0.467835	no hit	no hit	0.0215814	0.252622	0.625925	0.93354
YQIC	Q46868	Uncharacterized protein YqiC	Cytosol	4.3974	-4.60761	no hit	no hit	5.93957e-16	9.85595e-16	0.42539	0.690992
YQJC	P42616	Protein YqjC	Periplasm	-3.6459	13.0646	no hit	stabilized	5.93957e-16	9.85595e-16	0.0378245	0.00380067
YQJD	P64581	Uncharacterized protein YqjD	Inner_membrane	0.209792	-1.78572	no hit	no hit	0.314267	1.83843e-07	0.524106	0.0541918
YQJG	P42620	Glutathionyl-hydroquinone reductase YqjG (GS-HQR) (EC 1.8.5.7)	Cytosol	-0.214744	-1.22817	no hit	no hit	0.305298	0.000477388	0.704143	0.36743
YQJH	Q46871	NADPH-dependent ferric-chelate reductase (EC 1.16.1.9) (Ferric siderophore reductase)	Cytosol	-1.44293	11.3377	no hit	stabilized	9.94959e-14	9.85595e-16	0.0258396	7.17238e-06
YQJI	P64588	Transcriptional regulator YqjI	Cytosol	3.25544	0.593622	no hit	no hit	5.93957e-16	0.134696	0.000571483	0.482109
YRAP	P64596	Uncharacterized protein YraP	Outer_membrane	-0.559724	-2.77599	no hit	no hit	0.00561901	9.85595e-16	0.480699	0.126799
YRDA	P0A9W9	Protein YrdA	Cytosol	-3.02159	0.233612	no hit	no hit	5.93957e-16	0.509155	0.00215391	0.860797
YRDD	P45771	Uncharacterized protein YrdD	Cytosol	-1.7407	7.80619	no hit	no hit	5.93957e-16	9.85595e-16	0.140355	0.0613688
YTFB	P39310	Uncharacterized protein YtfB	Inner_membrane	-0.884022	1.21854	no hit	no hit	6.71879e-06	0.000532669	0.559003	0.759845
YTFE	P69506	Iron-sulfur cluster repair protein YtfE (Regulator of cell morphogenesis and NO signaling) (RCMNS)	Cytosol	-2.97943	5.19465	no hit	no hit	5.93957e-16	9.85595e-16	0.033758	2.28336e-06
YTFJ	P39187	Uncharacterized protein YtfJ	Periplasm	-1.05568	6.81035	no hit	no hit	6.44178e-08	9.85595e-16	0.0423088	4.34055e-05
YTFL	P0AE45	UPF0053 inner membrane protein YtfL	Inner_membrane	-0.673647	0.839532	no hit	no hit	0.000699341	0.0230742	0.263463	0.660893
YTFP	P0AE48	Gamma-glutamylcyclotransferase family protein YtfP	Cytosol	-1.49402	1.99386	no hit	no hit	1.26204e-14	4.8967e-09	0.496545	0.665565
YTFQ	P39325	ABC transporter periplasmic-binding protein YtfQ	Periplasm	0.749637	7.68421	no hit	no hit	0.000148286	9.85595e-16	0.340414	0.000333465
ZAPA	P0ADS2	Cell division protein ZapA (Z ring-associated protein ZapA)	Cytosol	-0.518336	-0.91681	no hit	no hit	0.011	0.0116334	0.631961	0.629633
ZAPB	P0AF36	Cell division protein ZapB	Cytosol	-4.48881	20.4407	no hit	stabilized	5.93957e-16	9.85595e-16	0.349269	0.0369674
ZAPD	P36680	Cell division protein ZapD (Z ring-associated protein D)	Cytosol	2.14377	-0.671989	no hit	no hit	5.93957e-16	0.0826333	0.148656	0.770577
ZINT	P76344	Metal-binding protein ZinT (Cadmium-induced protein ZinT)	Periplasm	2.09881	0.439814	no hit	no hit	5.93957e-16	0.283163	0.241695	0.936625
ZIPA	P77173	Cell division protein ZipA (FtsZ interacting protein A)	Inner_membrane	-0.623671	-1.03569	no hit	no hit	0.00181811	0.00371037	0.0819043	0.147119
ZNTA	P37617	Zinc/cadmium/lead-transporting P-type ATPase (EC 3.6.3.-) (EC 3.6.3.3) (EC 3.6.3.5) (Pb(II)/Cd(II)/Zn(II)-translocating ATPase) (Zn(2+)/Cd(2+)/Pb(2+) export ATPase)	Inner_membrane	-1.32685	-0.709065	no hit	no hit	8.37527e-12	0.0639646	0.0293636	0.363915
ZNUA	P39172	High-affinity zinc uptake system protein ZnuA	Periplasm	-1.43823	5.53625	no hit	no hit	1.20065e-13	9.85595e-16	0.0419553	0.000609004
ZNUC	P0A9X1	Zinc import ATP-binding protein ZnuC (EC 3.6.3.-)	Cytosol	-1.80897	4.71529	no hit	no hit	5.93957e-16	9.85595e-16	0.599151	0.571186
ZUR	P0AC51	Zinc uptake regulation protein (Zinc uptake regulator)	Cytosol	-2.47339	5.50743	no hit	no hit	5.93957e-16	9.85595e-16	0.0675407	0.00290699
ZWF	P0AC53	Glucose-6-phosphate 1-dehydrogenase (G6PD) (EC 1.1.1.49) [Cleaved into: Extracellular death factor (EDF)]	Cytosol	3.86256	-1.10471	no hit	no hit	5.93957e-16	0.00185581	0.0534512	0.611725
ULAD	P39304	3-keto-L-gulonate-6-phosphate decarboxylase UlaD (EC 4.1.1.85) (3-dehydro-L-gulonate-6-phosphate decarboxylase) (KGPDC) (L-ascorbate utilization protein D)	Cytosol	-0.00340522	-1.18659	no hit	no hit	0.624637	0.000766791	0.995401	0.0863884
YGIS	Q46863	Probable deoxycholate-binding periplasmic protein YgiS	Periplasm	-0.48408	0.17458	no hit	no hit	0.0185044	0.563826	0.77646	0.940618

## Sheet: GO_enrichment_increased_abundan
GO.id	GO.term	GO.tree	p.value.BH	fold.enrichment	number.of.hit.genes.in.GOid	fraction.of.hit.genes.in.GOid	number.of.hits.genes	number.of.genes.in.GOid	number.of.background.genes	hit.genes
GO:0001539	cilium or flagellum-dependent cell motility	P	5.67315e-13	52.6906	9	0.391304	23	26	3501	cheY; flgE; flgH; flgI; flgK; fliC; fliF; fliL; fliN
GO:0009425	bacterial-type flagellum basal body	C	1.81738e-08	50.7391	6	0.26087	23	18	3501	flgE; flgH; flgI; fliF; fliL; fliN
GO:0009288	bacterial-type flagellum	C	1.8609e-07	33.8261	6	0.26087	23	27	3501	flgH; flgI; flgK; fliC; fliF; fliN
GO:0003774	motor activity	F	4.19183e-07	47.5679	5	0.217391	23	16	3501	flgE; flgH; flgK; fliF; fliN
GO:0005198	structural molecule activity	F	6.73954e-05	30.4435	4	0.173913	23	20	3501	flgE; flgI; flgK; fliC
GO:0006855	drug transmembrane transport	P	6.90778e-05	28.9938	4	0.173913	23	21	3501	acrA; acrB; mdtA; mdtB
GO:0009424	bacterial-type flagellum hook	C	0.0018715	76.1087	2	0.0869565	23	4	3501	flgE; flgK
GO:0006935	chemotaxis	P	0.00266743	19.8544	3	0.130435	23	23	3501	cheY; fliL; fliN
GO:0015307	drug:proton antiporter activity	F	0.00503418	43.4907	2	0.0869565	23	7	3501	acrB; mdtB
GO:0005886	plasma membrane	C	0.00547003	2.14391	14	0.608696	23	994	3501	acrA; acrB; fadL; flgH; fliC; fliF; fliL; fliN; mdtA; mdtB; ompC; ompX; plaP; ybjP
GO:0046618	drug export	P	0.00547003	38.0543	2	0.0869565	23	8	3501	acrB; mdtB
GO:0005576	extracellular region	C	0.0136933	23.4181	2	0.0869565	23	13	3501	flgK; fliC
GO:0015238	drug transmembrane transporter activity	F	0.0146882	21.7453	2	0.0869565	23	14	3501	acrA; acrB
GO:0005515	protein binding	F	0.0403254	2.69752	7	0.304348	23	395	3501	acrB; cheY; fliF; fliN; marR; mdtB; ompC

## Sheet: GO_enrichment_decreased_abundan
GO.id	GO.term	GO.tree	p.value.BH	fold.enrichment	number.of.hit.genes.in.GOid	fraction.of.hit.genes.in.GOid	number.of.hits.genes	number.of.genes.in.GOid	number.of.background.genes	hit.genes
GO:0019262	N-acetylneuraminate catabolic process	P	0.00310632	127.309	2	0.181818	11	5	3501	nanA; nanK
GO:0009401	phosphoenolpyruvate-dependent sugar phosphotransferase system	P	0.0110379	16.4624	3	0.272727	11	58	3501	gatC; srlB; srlE
GO:0015288	porin activity	F	0.0110379	39.7841	2	0.181818	11	16	3501	ompF; tolC
GO:0008643	carbohydrate transport	P	0.0110379	13.0797	3	0.272727	11	73	3501	gatC; srlB; srlE
GO:0009279	cell outer membrane	C	0.0225432	9.45365	3	0.272727	11	101	3501	ibpB; ompF; tolC
GO:0008982	protein-N(PI)-phosphohistidine-sugar phosphotransferase activity	F	0.0260571	19.2893	2	0.181818	11	33	3501	srlB; srlE
GO:0016310	phosphorylation	P	0.0350387	7.17908	3	0.272727	11	133	3501	nanK; srlB; srlE

## Sheet: GO_enrichment_stabilized
GO.id	GO.term	GO.tree	p.value.BH	fold.enrichment	number.of.hit.genes.in.GOid	fraction.of.hit.genes.in.GOid	number.of.hits.genes	number.of.genes.in.GOid	number.of.background.genes	hit.genes
GO:0045263	proton-transporting ATP synthase complex coupling factor F(o)	C	0.0251186	72.9375	2	0.0833333	24	4	3501	atpB; atpF
GO:0042777	plasma membrane ATP synthesis coupled proton transport	P	0.0369011	41.6786	2	0.0833333	24	7	3501	atpB; atpF
GO:0046933	proton-transporting ATP synthase activity rotational mechanism	F	0.0369011	36.4688	2	0.0833333	24	8	3501	atpB; atpF
GO:0015986	ATP synthesis coupled proton transport	P	0.0369011	32.4167	2	0.0833333	24	9	3501	atpB; atpF
GO:0006754	ATP biosynthetic process	P	0.0447275	26.5227	2	0.0833333	24	11	3501	atpB; atpF

## Sheet: GO_enrichment_destabilized
GO.id	GO.term	GO.tree	p.value.BH	fold.enrichment	number.of.hit.genes.in.GOid	fraction.of.hit.genes.in.GOid	number.of.hits.genes	number.of.genes.in.GOid	number.of.background.genes	hit.genes
GO:0006855	drug transmembrane transport	P	7.24403e-07	52.0982	5	0.3125	16	21	3501	acrA; acrB; emrA; mdtA; mdtF
GO:0046677	response to antibiotic	P	0.000176307	15.856	5	0.3125	16	69	3501	acrA; emrA; macA; mdtE; mdtF
GO:0005886	plasma membrane	C	0.000199766	2.86173	13	0.8125	16	994	3501	acrA; acrB; glpA; glpB; lamB; macA; mdtA; mdtE; mdtF; nanT; ompC; ompX; ybjP
GO:0055085	transmembrane transport	P	0.000207411	9.11719	6	0.375	16	144	3501	emrA; macA; mdtE; nanT; ybhG; yhiI
GO:0015238	drug transmembrane transporter activity	F	0.000207411	46.8884	3	0.1875	16	14	3501	acrA; acrB; emrA
GO:0019563	glycerol catabolic process	P	0.0029034	54.7031	2	0.125	16	8	3501	glpA; glpB
GO:0046618	drug export	P	0.0029034	54.7031	2	0.125	16	8	3501	acrB; macA
GO:0045203	integral component of cell outer membrane	C	0.00313306	48.625	2	0.125	16	9	3501	lamB; ompC
GO:0016020	membrane	C	0.00313306	2.46612	11	0.6875	16	976	3501	acrB; glpA; glpB; mdtA; mdtE; mdtF; nanT; ompX; ybhG; ybjP; yhiI
GO:0015288	porin activity	F	0.00775191	27.3516	2	0.125	16	16	3501	lamB; ompC
GO:0046930	pore complex	C	0.00775191	27.3516	2	0.125	16	16	3501	lamB; ompC
GO:0015144	carbohydrate transmembrane transporter activity	F	0.0458057	54.7031	1	0.0625	16	4	3501	nanT
GO:0015292	uniporter activity	F	0.0458057	54.7031	1	0.0625	16	4	3501	nanT
GO:0019898	extrinsic component of membrane	C	0.0458057	54.7031	1	0.0625	16	4	3501	macA
GO:0031226	intrinsic component of plasma membrane	C	0.0458057	54.7031	1	0.0625	16	4	3501	emrA
GO:0015768	maltose transport	P	0.0476126	43.7625	1	0.0625	16	5	3501	lamB
GO:0022891	substrate-specific transmembrane transporter activity	F	0.0476126	43.7625	1	0.0625	16	5	3501	macA
GO:0042956	maltodextrin transport	P	0.0476126	43.7625	1	0.0625	16	5	3501	lamB
