# Supplementary material for: Thermal proteome profiling in bacteria: probing protein state in vivo
Source: Mol Syst Biol. 2018 Jul 24;14(7):e8242. doi: 10.15252/msb.20188242 (PMC6056769; doi:10.15252/msb.20188242)
Supplement: Supplementary file 9 — Dataset EV8 [file MSB-14-e8242-s009.xlsx]

## Sheet: Info
Dataset EV8 TPP-CCR of aztreonam in WT and ΔtolC cells
Exp_details
TMT labeling scheme (concentrations in micromolar) and temperature used in TPP-CCR experiment
Results
Column	Description
gene_name	Gene name
Uniprot_id	Uniprot ID
description	Protein name
location	Protein location based on STEPdb (http://www.stepdb.eu/)
experiment	Experiment
signal_sum_	Sum of signals of report ions
rel_fc_	Relative fold change of each label to the reference label (126)
norm_rel_fc_	Normalized relative fold change of each label to the reference label (126)
qupm	Unique peptide matches used for quantification
qssm	Sequence spectrum matches used for quantification

## Sheet: Exp details
Compound	Experiment	Temperature	126	127L	127H	128L	128H	129L	129H	130L	130H	131L
Aztreonam	tolC_1	52	0	0.0195312	0.0390625	0.078125	0.15625	0.3125	0.625	1.25	2.5	5
Aztreonam	tolC_2	52	0	0.0195312	0.0390625	0.078125	0.15625	0.3125	0.625	1.25	2.5	5
Aztreonam	WT_1	52	0	0.0195312	0.0390625	0.078125	0.15625	0.3125	0.625	1.25	2.5	5
Aztreonam	WT_2	52	0	0.0195312	0.0390625	0.078125	0.15625	0.3125	0.625	1.25	2.5	5

## Sheet: Results
gene_name	Uniprot_id	description	location	experiment	signal_sum_0	signal_sum_0.01953125	signal_sum_0.0390625	signal_sum_0.078125	signal_sum_0.15625	signal_sum_0.3125	signal_sum_0.625	signal_sum_1.25	signal_sum_2.5	signal_sum_5	rel_fc_0	rel_fc_0.01953125	rel_fc_0.0390625	rel_fc_0.078125	rel_fc_0.15625	rel_fc_0.3125	rel_fc_0.625	rel_fc_1.25	rel_fc_2.5	rel_fc_5	norm_rel_fc_0_unmodified	norm_rel_fc_0.01953125_unmodified	norm_rel_fc_0.0390625_unmodified	norm_rel_fc_0.078125_unmodified	norm_rel_fc_0.15625_unmodified	norm_rel_fc_0.3125_unmodified	norm_rel_fc_0.625_unmodified	norm_rel_fc_1.25_unmodified	norm_rel_fc_2.5_unmodified	norm_rel_fc_5_unmodified	qupm	qssm
AAAT	P46854	L-amino acid N-acetyltransferase AaaT (L-methionine N-acetyltransferase) (EC 2.3.1.-) (L-phenylalanine N-acetyltransferase) (EC 2.3.1.53)	NA	tolC_1	6341540	8346460	7134280	7397860	7338650	9179710	9007690	7843740	8069560	7415470	1	1.31616	1.12501	1.16657	1.15723	1.44755	1.42043	1.23688	1.27249	1.16935	1	1.13114	0.889014	0.950345	0.891662	1.07353	1.08185	1.05589	0.978083	0.926277	1	1
AAAT	P46854	L-amino acid N-acetyltransferase AaaT (L-methionine N-acetyltransferase) (EC 2.3.1.-) (L-phenylalanine N-acetyltransferase) (EC 2.3.1.53)	NA	tolC_2	2852820	3546800	3947070	3855580	4025990	4477990	3818010	4137750	3424290	3958500	1	1.24326	1.38357	1.3515	1.41123	1.56967	1.33833	1.45041	1.20032	1.38757	1	1.01786	0.985432	0.990884	0.923298	1.01561	0.917158	0.907387	0.850307	0.968428	1	1
AAAT	P46854	L-amino acid N-acetyltransferase AaaT (L-methionine N-acetyltransferase) (EC 2.3.1.-) (L-phenylalanine N-acetyltransferase) (EC 2.3.1.53)	NA	WT_1	10967900	15470300	15499800	19194600	15759800	15465400	15371300	17884900	15770400	4684430	1	1.41051	1.4132	1.75007	1.4369	1.41006	1.40148	1.63066	1.43787	0.427104	1	1.35479	1.21743	1.38173	1.15832	1.089	1.20531	1.20642	1.11755	1.16199	2	2
AAAT	P46854	L-amino acid N-acetyltransferase AaaT (L-methionine N-acetyltransferase) (EC 2.3.1.-) (L-phenylalanine N-acetyltransferase) (EC 2.3.1.53)	NA	WT_2	12428000	17810900	17895100	23879200	19939200	20392300	17534900	9648080	12200800	16333400	1	1.43313	1.4399	1.9214	1.60438	1.64084	1.41092	0.776318	0.981719	1.31424	1	1.25732	1.05487	1.32725	1.08454	1.12254	1.04761	0.981193	1.04495	1.18871	2	2
AAEB	P46481	p-hydroxybenzoic acid efflux pump subunit AaeB (pHBA efflux pump protein B)	Inner_membrane	tolC_2	1372750	1844010	2222060	2242540	2628910	2283010	1814560	3227070	2563580	2370140	1	1.3433	1.61869	1.63361	1.91507	1.66309	1.32184	2.35081	1.86748	1.72656	1	1.09976	1.1529	1.19772	1.25293	1.07605	0.90586	1.47069	1.32292	1.20502	1	1
AAER	P67662	HTH-type transcriptional activator AaeR	Inner_membrane	tolC_2	3954930	6638180	4959570	6124380	7107780	6950490	5974670	6573490	5467190	6837490	1	1.67846	1.25402	1.54854	1.79719	1.75742	1.51069	1.6621	1.38237	1.72885	1	1.37415	0.893164	1.13535	1.17581	1.13709	1.03528	1.03982	0.979275	1.20662	1	1
AAS	P31119	Bifunctional protein Aas [Includes: 2-acylglycerophosphoethanolamine acyltransferase (EC 2.3.1.40) (2-acyl-GPE acyltransferase) (Acyl-[acyl-carrier-protein]--phospholipid O-acyltransferase); Acyl-[acyl-carrier-protein] synthetase (EC 6.2.1.20) (Acyl-ACP synthetase) (Long-chain-fatty-acid--[acyl-carrier-protein] ligase)]	Inner_membrane	tolC_1	158700000	188349000	196082000	192963000	198373000	206959000	205425000	170795000	196415000	197676000	1	1.18682	1.23555	1.2159	1.24999	1.30409	1.29442	1.07621	1.23765	1.2456	1	1.01998	0.976369	0.990529	0.963129	0.967134	0.985877	0.918727	0.951302	0.986675	24	31
AAS	P31119	Bifunctional protein Aas [Includes: 2-acylglycerophosphoethanolamine acyltransferase (EC 2.3.1.40) (2-acyl-GPE acyltransferase) (Acyl-[acyl-carrier-protein]--phospholipid O-acyltransferase); Acyl-[acyl-carrier-protein] synthetase (EC 6.2.1.20) (Acyl-ACP synthetase) (Long-chain-fatty-acid--[acyl-carrier-protein] ligase)]	Inner_membrane	tolC_2	232735000	281142000	317783000	306123000	356292000	354653000	328727000	347951000	313600000	333343000	1	1.20799	1.36543	1.31533	1.53089	1.52385	1.41245	1.49505	1.34746	1.43229	1	0.988983	0.972512	0.964365	1.00159	0.985961	0.967955	0.935318	0.954539	0.999634	26	29
AAS	P31119	Bifunctional protein Aas [Includes: 2-acylglycerophosphoethanolamine acyltransferase (EC 2.3.1.40) (2-acyl-GPE acyltransferase) (Acyl-[acyl-carrier-protein]--phospholipid O-acyltransferase); Acyl-[acyl-carrier-protein] synthetase (EC 6.2.1.20) (Acyl-ACP synthetase) (Long-chain-fatty-acid--[acyl-carrier-protein] ligase)]	Inner_membrane	WT_1	220403000	230891000	265993000	284428000	274472000	288622000	262747000	312453000	300854000	82864400	1	1.04759	1.20685	1.29049	1.24532	1.30952	1.19212	1.41764	1.36502	0.375968	1	1.00621	1.03967	1.01888	1.00388	1.01135	1.02525	1.04882	1.06093	1.02287	26	33
AAS	P31119	Bifunctional protein Aas [Includes: 2-acylglycerophosphoethanolamine acyltransferase (EC 2.3.1.40) (2-acyl-GPE acyltransferase) (Acyl-[acyl-carrier-protein]--phospholipid O-acyltransferase); Acyl-[acyl-carrier-protein] synthetase (EC 6.2.1.20) (Acyl-ACP synthetase) (Long-chain-fatty-acid--[acyl-carrier-protein] ligase)]	Inner_membrane	WT_2	216307000	253459000	307871000	310131000	320014000	310424000	291328000	163892000	204097000	246005000	1	1.17176	1.42331	1.43375	1.47944	1.43511	1.34683	0.757682	0.943552	1.1373	1	1.02801	1.04271	0.990396	1.00008	0.981794	1.00002	0.957639	1.00433	1.02866	24	31
ACCA	P0ABD5	Acetyl-coenzyme A carboxylase carboxyl transferase subunit alpha (ACCase subunit alpha) (Acetyl-CoA carboxylase carboxyltransferase subunit alpha) (EC 6.4.1.2)	Cytosol	tolC_1	277303000	345521000	342196000	363641000	361418000	377379000	365722000	337301000	366197000	372118000	1	1.24601	1.23401	1.31135	1.30333	1.36089	1.31885	1.21636	1.32057	1.34192	1	1.07085	0.975155	1.06829	1.00423	1.00926	1.00448	1.03837	1.01503	1.06298	17	59
ACCA	P0ABD5	Acetyl-coenzyme A carboxylase carboxyl transferase subunit alpha (ACCase subunit alpha) (Acetyl-CoA carboxylase carboxyltransferase subunit alpha) (EC 6.4.1.2)	Cytosol	tolC_2	306575000	387247000	427974000	424043000	472174000	479923000	452014000	487091000	423674000	443860000	1	1.26314	1.39598	1.38316	1.54016	1.56543	1.4744	1.58882	1.38196	1.4478	1	1.03413	0.994275	1.0141	1.00765	1.01287	1.01041	0.993977	0.978981	1.01046	18	48
ACCA	P0ABD5	Acetyl-coenzyme A carboxylase carboxyl transferase subunit alpha (ACCase subunit alpha) (Acetyl-CoA carboxylase carboxyltransferase subunit alpha) (EC 6.4.1.2)	Cytosol	WT_1	310403000	358308000	374366000	427518000	391517000	433771000	355095000	424763000	409293000	113710000	1	1.15433	1.20606	1.3773	1.26132	1.39744	1.14398	1.36842	1.31859	0.36633	1	1.10874	1.03899	1.08741	1.01678	1.07925	0.983852	1.01241	1.02484	0.996652	17	53
ACCA	P0ABD5	Acetyl-coenzyme A carboxylase carboxyl transferase subunit alpha (ACCase subunit alpha) (Acetyl-CoA carboxylase carboxyltransferase subunit alpha) (EC 6.4.1.2)	Cytosol	WT_2	343901000	411741000	476706000	509236000	520965000	516526000	472266000	280745000	332210000	382447000	1	1.19727	1.38617	1.48076	1.51487	1.50196	1.37326	0.816354	0.966005	1.11208	1	1.0504	1.01551	1.02287	1.02403	1.02753	1.01965	1.03179	1.02822	1.00586	17	51
ACCB	P0ABD8	Biotin carboxyl carrier protein of acetyl-CoA carboxylase (BCCP)	Cytosol	tolC_1	98498300	116034000	129021000	125845000	125534000	140198000	125574000	119756000	127193000	122084000	1	1.17803	1.30988	1.27764	1.27448	1.42335	1.27488	1.21582	1.29132	1.23945	1	1.01243	1.03511	1.04082	0.982	1.05558	0.970996	1.0379	0.992556	0.981809	4	14
ACCB	P0ABD8	Biotin carboxyl carrier protein of acetyl-CoA carboxylase (BCCP)	Cytosol	tolC_2	96921100	115196000	139560000	132655000	141286000	141959000	144296000	152241000	129971000	131433000	1	1.18855	1.43993	1.36869	1.45774	1.46469	1.4888	1.57077	1.341	1.35608	1	0.97307	1.02558	1.00349	0.953728	0.947681	1.02028	0.982689	0.949965	0.946449	5	14
ACCB	P0ABD8	Biotin carboxyl carrier protein of acetyl-CoA carboxylase (BCCP)	Cytosol	WT_1	168971000	168426000	182633000	208016000	200590000	211066000	171727000	207813000	193741000	59876900	1	0.996775	1.08085	1.23108	1.18713	1.24913	1.01631	1.22987	1.14659	0.354362	1	0.957402	0.931126	0.971965	0.956969	0.964706	0.874053	0.909902	0.891164	0.964091	4	18
ACCB	P0ABD8	Biotin carboxyl carrier protein of acetyl-CoA carboxylase (BCCP)	Cytosol	WT_2	109818000	126948000	153672000	162366000	160301000	161396000	148050000	88983900	102299000	119818000	1	1.15599	1.39933	1.4785	1.4597	1.46967	1.34814	0.810285	0.931532	1.09106	1	1.01418	1.02515	1.02131	0.986734	1.00544	1.001	1.02412	0.991531	0.986843	3	15
ACCC	P24182	Biotin carboxylase (EC 6.3.4.14) (Acetyl-CoA carboxylase subunit A) (ACC) (EC 6.4.1.2)	Cytosol	tolC_1	554024000	650022000	710850000	692552000	752964000	784765000	726629000	649075000	701705000	697046000	1	1.17327	1.28307	1.25004	1.35908	1.41648	1.31155	1.17156	1.26656	1.25815	1	1.00834	1.01392	1.01834	1.04719	1.05049	0.99892	1.00013	0.973524	0.996621	26	89
ACCC	P24182	Biotin carboxylase (EC 6.3.4.14) (Acetyl-CoA carboxylase subunit A) (ACC) (EC 6.4.1.2)	Cytosol	tolC_2	719681000	876991000	984608000	994417000	1069060000	1101070000	1039920000	1101840000	942603000	936841000	1	1.21858	1.36812	1.38175	1.48546	1.52994	1.44497	1.53101	1.30975	1.30174	1	0.997654	0.974427	1.01306	0.971865	0.989903	0.990242	0.957814	0.927829	0.908525	26	84
ACCC	P24182	Biotin carboxylase (EC 6.3.4.14) (Acetyl-CoA carboxylase subunit A) (ACC) (EC 6.4.1.2)	Cytosol	WT_1	718062000	770014000	876742000	916290000	920890000	949235000	845854000	925309000	906072000	254494000	1	1.07235	1.22098	1.27606	1.28247	1.32194	1.17797	1.28862	1.26183	0.354418	1	1.02999	1.05184	1.00748	1.03382	1.02094	1.01308	0.953364	0.980729	0.964243	26	92
ACCC	P24182	Biotin carboxylase (EC 6.3.4.14) (Acetyl-CoA carboxylase subunit A) (ACC) (EC 6.4.1.2)	Cytosol	WT_2	585656000	698286000	865188000	894127000	922096000	903666000	850706000	472513000	551558000	631976000	1	1.19231	1.4773	1.52671	1.57447	1.543	1.45257	0.80681	0.941778	1.07909	1	1.04605	1.08226	1.05461	1.06432	1.0556	1.07853	1.01973	1.00244	0.976017	27	91
ACCD	P0A9Q5	Acetyl-coenzyme A carboxylase carboxyl transferase subunit beta (ACCase subunit beta) (Acetyl-CoA carboxylase carboxyltransferase subunit beta) (EC 6.4.1.2)	Cytosol	tolC_1	212118000	238640000	262757000	250340000	255635000	261369000	267977000	233887000	261870000	245195000	1	1.12503	1.23873	1.18019	1.20515	1.23219	1.26334	1.10263	1.23455	1.15594	1	0.966881	0.978881	0.961441	0.928585	0.91381	0.962203	0.941276	0.948919	0.915654	15	35
ACCD	P0A9Q5	Acetyl-coenzyme A carboxylase carboxyl transferase subunit beta (ACCase subunit beta) (Acetyl-CoA carboxylase carboxyltransferase subunit beta) (EC 6.4.1.2)	Cytosol	tolC_2	292500000	369367000	424514000	409236000	452800000	465482000	428638000	471397000	407639000	413275000	1	1.26279	1.45133	1.3991	1.54803	1.59139	1.46543	1.61161	1.39364	1.41291	1	1.03385	1.03369	1.02578	1.0128	1.02966	1.00426	1.00824	0.987255	0.986108	16	38
ACCD	P0A9Q5	Acetyl-coenzyme A carboxylase carboxyl transferase subunit beta (ACCase subunit beta) (Acetyl-CoA carboxylase carboxyltransferase subunit beta) (EC 6.4.1.2)	Cytosol	WT_1	355670000	385118000	433831000	447360000	445539000	461179000	399228000	475332000	451199000	120535000	1	1.0828	1.21976	1.2578	1.25268	1.29665	1.12247	1.33644	1.26859	0.338896	1	1.04003	1.05079	0.993061	1.00981	1.00141	0.965351	0.988744	0.985982	0.922012	14	41
ACCD	P0A9Q5	Acetyl-coenzyme A carboxylase carboxyl transferase subunit beta (ACCase subunit beta) (Acetyl-CoA carboxylase carboxyltransferase subunit beta) (EC 6.4.1.2)	Cytosol	WT_2	311334000	361535000	445634000	458806000	466252000	452310000	426993000	241638000	294306000	337297000	1	1.16124	1.43137	1.47368	1.49759	1.45281	1.37149	0.776138	0.945306	1.08339	1	1.01879	1.04862	1.01797	1.01235	0.993906	1.01834	0.980965	1.00619	0.979908	16	42
ACEA	P0A9G6	Isocitrate lyase (ICL) (EC 4.1.3.1) (Isocitrase) (Isocitratase)	Cytosol	tolC_1	545110000	648529000	689470000	677009000	731066000	737389000	740496000	648033000	691539000	705614000	1	1.18972	1.26483	1.24197	1.34113	1.35273	1.35843	1.18881	1.26862	1.29444	1	1.02247	0.999504	1.01177	1.03336	1.00321	1.03463	1.01485	0.975109	1.02537	23	78
ACEA	P0A9G6	Isocitrate lyase (ICL) (EC 4.1.3.1) (Isocitrase) (Isocitratase)	Cytosol	tolC_2	839477000	994245000	1185170000	1128490000	1314110000	1311240000	1240260000	1382720000	1267180000	1254560000	1	1.18436	1.4118	1.34428	1.56539	1.56197	1.47742	1.64712	1.50949	1.49445	1	0.969638	1.00554	0.98559	1.02416	1.01063	1.01248	1.03045	1.06932	1.04302	23	102
ACEA	P0A9G6	Isocitrate lyase (ICL) (EC 4.1.3.1) (Isocitrase) (Isocitratase)	Cytosol	WT_1	711966000	753603000	882157000	909577000	881783000	918309000	897559000	979918000	918100000	234069000	1	1.05848	1.23904	1.27756	1.23852	1.28982	1.26068	1.37636	1.28953	0.328764	1	1.01667	1.0674	1.00866	0.998397	0.996136	1.08421	1.01827	1.00226	0.894449	22	86
ACEA	P0A9G6	Isocitrate lyase (ICL) (EC 4.1.3.1) (Isocitrase) (Isocitratase)	Cytosol	WT_2	646744000	761679000	928088000	976946000	981333000	987734000	957471000	537938000	627566000	752487000	1	1.17771	1.43502	1.51056	1.51734	1.52724	1.48045	0.831763	0.970347	1.1635	1	1.03324	1.05129	1.04345	1.0257	1.04482	1.09923	1.05127	1.03285	1.05236	22	81
ACEB	P08997	Malate synthase A (MSA) (EC 2.3.3.9)	Cytosol	tolC_1	408791000	483372000	489489000	469196000	474536000	502688000	532679000	458390000	545227000	530525000	1	1.18244	1.19741	1.14776	1.16083	1.22969	1.30306	1.12133	1.33375	1.29779	1	1.01622	0.946226	0.935024	0.89443	0.911962	0.992455	0.957243	1.02517	1.02802	23	54
ACEB	P08997	Malate synthase A (MSA) (EC 2.3.3.9)	Cytosol	tolC_2	321171000	399473000	495891000	440259000	506700000	509581000	504993000	546326000	489484000	511750000	1	1.2438	1.54401	1.37079	1.57766	1.58663	1.57235	1.70104	1.52406	1.59339	1	1.0183	1.0997	1.00503	1.03219	1.02658	1.07753	1.06419	1.07965	1.11207	21	45
ACEB	P08997	Malate synthase A (MSA) (EC 2.3.3.9)	Cytosol	WT_1	439288000	484765000	549527000	552180000	554946000	577409000	531820000	590327000	573362000	131885000	1	1.10352	1.25095	1.25699	1.26329	1.31442	1.21064	1.34383	1.30521	0.300224	1	1.05994	1.07766	0.992425	1.01836	1.01513	1.04118	0.994208	1.01444	0.816802	20	47
ACEB	P08997	Malate synthase A (MSA) (EC 2.3.3.9)	Cytosol	WT_2	387565000	466788000	516361000	514854000	526740000	527874000	495763000	282376000	347361000	426164000	1	1.20441	1.33232	1.32843	1.3591	1.36203	1.27917	0.72859	0.896265	1.09959	1	1.05666	0.976054	0.917643	0.918733	0.931797	0.949788	0.920869	0.953993	0.994561	21	45
ACEE	P0AFG8	Pyruvate dehydrogenase E1 component (PDH E1 component) (EC 1.2.4.1)	Cytosol	tolC_1	1977750000	2337880000	2594550000	2496210000	2648630000	2734150000	2661160000	2377920000	2633360000	2600560000	1	1.18209	1.31187	1.26215	1.33921	1.38245	1.34555	1.20234	1.33149	1.31491	1	1.01592	1.03668	1.0282	1.03188	1.02525	1.02482	1.02639	1.02343	1.04158	52	304
ACEE	P0AFG8	Pyruvate dehydrogenase E1 component (PDH E1 component) (EC 1.2.4.1)	Cytosol	tolC_2	2716840000	3297850000	3868860000	3707220000	4084050000	4112790000	3999790000	4331220000	3816510000	3822750000	1	1.21386	1.42403	1.36453	1.50324	1.51381	1.47222	1.59421	1.40476	1.40706	1	0.993783	1.01425	1.00044	0.983492	0.979468	1.00891	0.997353	0.995134	0.982026	56	308
ACEE	P0AFG8	Pyruvate dehydrogenase E1 component (PDH E1 component) (EC 1.2.4.1)	Cytosol	WT_1	1896520000	2109560000	2485840000	2596410000	2531850000	2653420000	2293770000	2718450000	2620490000	681067000	1	1.11233	1.31074	1.36904	1.335	1.3991	1.20946	1.43339	1.38174	0.359114	1	1.0684	1.12916	1.08089	1.07617	1.08053	1.04017	1.06047	1.07392	0.977019	50	250
ACEE	P0AFG8	Pyruvate dehydrogenase E1 component (PDH E1 component) (EC 1.2.4.1)	Cytosol	WT_2	2023650000	2496550000	3061770000	3198440000	3204830000	3219060000	3075290000	1749690000	2046220000	2389020000	1	1.23369	1.51299	1.58053	1.58369	1.59072	1.51967	0.864621	1.01115	1.18055	1	1.08235	1.10841	1.09179	1.07055	1.08825	1.12836	1.0928	1.07628	1.06778	55	266
ACEF	P06959	Dihydrolipoyllysine-residue acetyltransferase component of pyruvate dehydrogenase complex (EC 2.3.1.12) (Dihydrolipoamide acetyltransferase component of pyruvate dehydrogenase complex) (E2)	Cytosol	tolC_1	1240210000	1462140000	1630610000	1541460000	1655240000	1711700000	1671540000	1445800000	1620750000	1582970000	1	1.17895	1.31479	1.2429	1.33464	1.38017	1.34779	1.16577	1.30684	1.27637	1	1.01321	1.03898	1.01253	1.02836	1.02356	1.02652	0.995179	1.00448	1.01105	34	205
ACEF	P06959	Dihydrolipoyllysine-residue acetyltransferase component of pyruvate dehydrogenase complex (EC 2.3.1.12) (Dihydrolipoamide acetyltransferase component of pyruvate dehydrogenase complex) (E2)	Cytosol	tolC_2	1754040000	2236520000	2585160000	2556930000	2732040000	2811070000	2654690000	2880430000	2501280000	2533540000	1	1.27507	1.47383	1.45774	1.55757	1.60263	1.51347	1.64217	1.42601	1.4444	1	1.0439	1.04972	1.06878	1.01904	1.03693	1.03718	1.02736	1.01019	1.00809	38	218
ACEF	P06959	Dihydrolipoyllysine-residue acetyltransferase component of pyruvate dehydrogenase complex (EC 2.3.1.12) (Dihydrolipoamide acetyltransferase component of pyruvate dehydrogenase complex) (E2)	Cytosol	WT_1	1282200000	1375030000	1642020000	1716520000	1695550000	1731920000	1560510000	1770120000	1772360000	457444000	1	1.0724	1.28063	1.33873	1.32238	1.35074	1.21706	1.38053	1.38228	0.356765	1	1.03004	1.10323	1.05696	1.066	1.04318	1.0467	1.02137	1.07435	0.970628	32	155
ACEF	P06959	Dihydrolipoyllysine-residue acetyltransferase component of pyruvate dehydrogenase complex (EC 2.3.1.12) (Dihydrolipoamide acetyltransferase component of pyruvate dehydrogenase complex) (E2)	Cytosol	WT_2	1397430000	1686730000	2134450000	2157690000	2167910000	2179920000	2106670000	1172370000	1400290000	1607850000	1	1.20702	1.52741	1.54404	1.55135	1.55995	1.50753	0.838947	1.00205	1.15058	1	1.05896	1.11898	1.06658	1.04869	1.0672	1.11934	1.06035	1.06659	1.04067	34	183
ACKA	P0A6A3	Acetate kinase (EC 2.7.2.1) (Acetokinase)	Cytosol	tolC_1	532810000	588719000	652513000	604930000	650395000	680689000	662255000	577837000	651296000	615803000	1	1.10493	1.22466	1.13536	1.22069	1.27755	1.24295	1.08451	1.22238	1.15576	1	0.949605	0.967765	0.924917	0.940554	0.947449	0.946672	0.925809	0.939565	0.915517	18	91
ACKA	P0A6A3	Acetate kinase (EC 2.7.2.1) (Acetokinase)	Cytosol	tolC_2	938262000	1194680000	1360330000	1293110000	1445870000	1442860000	1386100000	1498660000	1340290000	1316660000	1	1.27329	1.44984	1.3782	1.54101	1.5378	1.47731	1.59727	1.42848	1.4033	1	1.04244	1.03263	1.01046	1.00821	0.994988	1.0124	0.999268	1.01194	0.979401	20	94
ACKA	P0A6A3	Acetate kinase (EC 2.7.2.1) (Acetokinase)	Cytosol	WT_1	535578000	538566000	605248000	624872000	592509000	626963000	615391000	652758000	635629000	174130000	1	1.00558	1.13008	1.16672	1.1063	1.17063	1.14902	1.21879	1.18681	0.325125	1	0.965859	0.973536	0.921159	0.891812	0.904083	0.988188	0.901703	0.922421	0.884548	15	75
ACKA	P0A6A3	Acetate kinase (EC 2.7.2.1) (Acetokinase)	Cytosol	WT_2	646456000	692264000	854365000	856531000	888304000	883627000	810244000	451039000	557694000	665369000	1	1.07086	1.32161	1.32496	1.37411	1.36688	1.25336	0.69771	0.862694	1.02926	1	0.939496	0.96821	0.915247	0.928881	0.935116	0.930624	0.88184	0.91826	0.930943	16	82
ACNA	P25516	Aconitate hydratase A (ACN) (Aconitase) (EC 4.2.1.3) (Iron-responsive protein-like) (IRP-like) (RNA-binding protein) (Stationary phase enzyme)	Cytosol	tolC_1	293552000	345650000	361664000	354792000	352856000	372432000	375610000	338836000	374397000	360543000	1	1.17747	1.23203	1.20862	1.20202	1.26871	1.27953	1.15426	1.2754	1.22821	1	1.01195	0.973584	0.984598	0.926171	0.940895	0.974538	0.985355	0.98032	0.972902	27	47
ACNA	P25516	Aconitate hydratase A (ACN) (Aconitase) (EC 4.2.1.3) (Iron-responsive protein-like) (IRP-like) (RNA-binding protein) (Stationary phase enzyme)	Cytosol	tolC_2	375028000	473283000	553508000	511828000	572486000	573305000	534447000	600868000	535797000	522269000	1	1.26199	1.47591	1.36477	1.52652	1.5287	1.42509	1.6022	1.42869	1.39261	1	1.03319	1.0512	1.00062	0.998723	0.989099	0.976612	1.00235	1.01208	0.971945	30	63
ACNA	P25516	Aconitate hydratase A (ACN) (Aconitase) (EC 4.2.1.3) (Iron-responsive protein-like) (IRP-like) (RNA-binding protein) (Stationary phase enzyme)	Cytosol	WT_1	354899000	379977000	434291000	466818000	448277000	471518000	454783000	495628000	471898000	124973000	1	1.07066	1.2237	1.31535	1.26311	1.3286	1.28144	1.39653	1.32967	0.352137	1	1.02837	1.05419	1.03851	1.01822	1.02608	1.10207	1.0332	1.03345	0.958037	29	51
ACNA	P25516	Aconitate hydratase A (ACN) (Aconitase) (EC 4.2.1.3) (Iron-responsive protein-like) (IRP-like) (RNA-binding protein) (Stationary phase enzyme)	Cytosol	WT_2	403941000	481582000	569710000	595746000	602058000	608334000	563771000	324478000	388480000	458159000	1	1.19221	1.41038	1.47483	1.49046	1.506	1.39568	0.803281	0.961725	1.13422	1	1.04596	1.03324	1.01877	1.00753	1.03029	1.03629	1.01527	1.02367	1.02588	29	53
ACNB	P36683	Aconitate hydratase B (ACN) (Aconitase) (EC 4.2.1.3) ((2R,3S)-2-methylisocitrate dehydratase) ((2S,3R)-3-hydroxybutane-1,2,3-tricarboxylate dehydratase) (2-methyl-cis-aconitate hydratase) (EC 4.2.1.99) (Iron-responsive protein-like) (IRP-like) (RNA-binding protein)	Cytosol	tolC_1	1030380000	1182240000	1330670000	1254210000	1375390000	1356790000	1394420000	1206420000	1364190000	1334410000	1	1.14738	1.29144	1.21723	1.33484	1.31679	1.35331	1.17085	1.32397	1.29507	1	0.986088	1.02053	0.991614	1.02851	0.97655	1.03072	0.999515	1.01765	1.02586	52	157
ACNB	P36683	Aconitate hydratase B (ACN) (Aconitase) (EC 4.2.1.3) ((2R,3S)-2-methylisocitrate dehydratase) ((2S,3R)-3-hydroxybutane-1,2,3-tricarboxylate dehydratase) (2-methyl-cis-aconitate hydratase) (EC 4.2.1.99) (Iron-responsive protein-like) (IRP-like) (RNA-binding protein)	Cytosol	tolC_2	1423810000	1747470000	2063290000	1958630000	2223980000	2228640000	2139750000	2345280000	2080450000	2124590000	1	1.22732	1.44913	1.37563	1.56199	1.56527	1.50283	1.64719	1.46119	1.49219	1	1.00481	1.03213	1.00857	1.02193	1.01276	1.02989	1.03049	1.03511	1.04144	53	169
ACNB	P36683	Aconitate hydratase B (ACN) (Aconitase) (EC 4.2.1.3) ((2R,3S)-2-methylisocitrate dehydratase) ((2S,3R)-3-hydroxybutane-1,2,3-tricarboxylate dehydratase) (2-methyl-cis-aconitate hydratase) (EC 4.2.1.99) (Iron-responsive protein-like) (IRP-like) (RNA-binding protein)	Cytosol	WT_1	1024740000	1092870000	1270450000	1389860000	1375630000	1380970000	1361280000	1504310000	1400310000	338357000	1	1.06649	1.23978	1.35631	1.34242	1.34763	1.32842	1.46799	1.3665	0.330188	1	1.02436	1.06803	1.07084	1.08215	1.04078	1.14247	1.08607	1.06208	0.898322	47	150
ACNB	P36683	Aconitate hydratase B (ACN) (Aconitase) (EC 4.2.1.3) ((2R,3S)-2-methylisocitrate dehydratase) ((2S,3R)-3-hydroxybutane-1,2,3-tricarboxylate dehydratase) (2-methyl-cis-aconitate hydratase) (EC 4.2.1.99) (Iron-responsive protein-like) (IRP-like) (RNA-binding protein)	Cytosol	WT_2	1097150000	1298410000	1576430000	1629470000	1674760000	1645540000	1551990000	858428000	1034950000	1227990000	1	1.18344	1.43684	1.48518	1.52646	1.49983	1.41457	0.782416	0.943308	1.11925	1	1.03826	1.05263	1.02592	1.03187	1.02607	1.05032	0.9889	1.00407	1.01234	48	149
ACPP	P0A6A8	Acyl carrier protein (ACP) (Cytosolic-activating factor) (CAF) (Fatty acid synthase acyl carrier protein)	Cytosol	tolC_1	107001000	130587000	126710000	128194000	123520000	128035000	120320000	104540000	125604000	125945000	1	1.22043	1.18419	1.19806	1.15438	1.19658	1.12448	0.977	1.17386	1.17705	1	1.04886	0.935786	0.976	0.889464	0.887402	0.856439	0.834032	0.90227	0.932374	3	13
ACPP	P0A6A8	Acyl carrier protein (ACP) (Cytosolic-activating factor) (CAF) (Fatty acid synthase acyl carrier protein)	Cytosol	tolC_2	115724000	148865000	177677000	166284000	175061000	164768000	164450000	178856000	153525000	172442000	1	1.28638	1.53535	1.4369	1.51275	1.4238	1.42105	1.54554	1.32665	1.49011	1	1.05316	1.09354	1.0535	0.989714	0.921228	0.973849	0.966903	0.939799	1.03999	4	15
ACPP	P0A6A8	Acyl carrier protein (ACP) (Cytosolic-activating factor) (CAF) (Fatty acid synthase acyl carrier protein)	Cytosol	WT_1	137414000	119050000	122220000	133302000	121403000	123789000	120195000	127904000	125210000	29908400	1	0.86636	0.889429	0.970076	0.883483	0.900847	0.874693	0.930793	0.911188	0.217652	1	0.832139	0.766219	0.7659	0.712196	0.695729	0.752258	0.688632	0.7082	0.592152	4	12
ACPP	P0A6A8	Acyl carrier protein (ACP) (Cytosolic-activating factor) (CAF) (Fatty acid synthase acyl carrier protein)	Cytosol	WT_2	177318000	177491000	213093000	209076000	204077000	200219000	180740000	89846100	112542000	147895000	1	1.00098	1.20176	1.1791	1.15091	1.12915	1.0193	0.506695	0.63469	0.834066	1	0.878184	0.880403	0.81449	0.777998	0.772482	0.756831	0.640414	0.67557	0.754397	3	17
ACPS	P24224	Holo-[acyl-carrier-protein] synthase (Holo-ACP synthase) (EC 2.7.8.7) (4'-phosphopantetheinyl transferase AcpS)	Cytosol	tolC_1	6022690	8088070	9420180	8088930	9163660	8486430	9134500	7541080	9086190	9306380	1	1.34293	1.56412	1.34308	1.52152	1.40908	1.51668	1.25211	1.50866	1.54522	1	1.15415	1.23601	1.09413	1.17235	1.04499	1.15516	1.06889	1.15961	1.22402	2	4
ACPS	P24224	Holo-[acyl-carrier-protein] synthase (Holo-ACP synthase) (EC 2.7.8.7) (4'-phosphopantetheinyl transferase AcpS)	Cytosol	tolC_2	38702300	51287100	61420100	51925100	64073700	61526800	55614100	62792900	55907900	57003200	1	1.32517	1.58699	1.34165	1.65555	1.58975	1.43697	1.62246	1.44456	1.47286	1	1.08492	1.13032	0.983667	1.08315	1.0286	0.984758	1.01502	1.02333	1.02795	4	5
ACPS	P24224	Holo-[acyl-carrier-protein] synthase (Holo-ACP synthase) (EC 2.7.8.7) (4'-phosphopantetheinyl transferase AcpS)	Cytosol	WT_1	33345000	35603500	38157800	43253000	43272300	44630300	40883300	46587400	45600600	11588400	1	1.06773	1.14433	1.29714	1.29771	1.33844	1.22607	1.39713	1.36754	0.34753	1	1.02556	0.985812	1.02412	1.04612	1.03368	1.05445	1.03365	1.06289	0.945504	3	6
ACPS	P24224	Holo-[acyl-carrier-protein] synthase (Holo-ACP synthase) (EC 2.7.8.7) (4'-phosphopantetheinyl transferase AcpS)	Cytosol	WT_2	13976000	18835900	21515500	22229800	25434300	24412500	23006200	12451500	14748500	18894100	1	1.34773	1.53946	1.59057	1.81986	1.74674	1.64612	0.89092	1.05527	1.3519	1	1.1824	1.1278	1.09872	1.2302	1.19499	1.22225	1.12604	1.12324	1.22276	2	3
ACPT	P37623	4'-phosphopantetheinyl transferase AcpT (EC 2.7.8.7)	Cytosol	tolC_2	1313630	1298400	2018790	2009500	2255760	1969480	1858180	1871070	2443140	2442370	1	0.988406	1.5368	1.52973	1.7172	1.49927	1.41454	1.42435	1.85984	1.85925	1	0.809208	1.09457	1.12156	1.12348	0.970055	0.969384	0.891086	1.31751	1.29763	1	1
ACRA	P0AE06	Multidrug efflux pump subunit AcrA (AcrAB-TolC multidrug efflux pump subunit AcrA) (Acridine resistance protein A)	Inner_membrane	tolC_1	135035000	158501000	171182000	181270000	187018000	201458000	184683000	179190000	187571000	192732000	1	1.17378	1.26769	1.34239	1.38496	1.49189	1.36767	1.32699	1.38905	1.42727	1	1.00877	1.00176	1.09358	1.06713	1.10641	1.04166	1.13281	1.06768	1.13059	14	26
ACRA	P0AE06	Multidrug efflux pump subunit AcrA (AcrAB-TolC multidrug efflux pump subunit AcrA) (Acridine resistance protein A)	Inner_membrane	tolC_2	165738000	199984000	228110000	220361000	246284000	250060000	256613000	278677000	249087000	280712000	1	1.20663	1.37633	1.32957	1.48598	1.50877	1.54831	1.68143	1.5029	1.69371	1	0.987866	0.980276	0.97481	0.972205	0.976202	1.06105	1.05192	1.06465	1.18209	12	21
ACRA	P0AE06	Multidrug efflux pump subunit AcrA (AcrAB-TolC multidrug efflux pump subunit AcrA) (Acridine resistance protein A)	Inner_membrane	WT_1	266550000	277693000	305030000	360660000	356203000	355632000	336241000	387467000	339281000	97918500	1	1.0418	1.14436	1.35307	1.33635	1.3342	1.26146	1.45364	1.27286	0.367355	1	1.00065	0.985838	1.06828	1.07726	1.03041	1.08488	1.07545	0.989302	0.99944	16	32
ACRA	P0AE06	Multidrug efflux pump subunit AcrA (AcrAB-TolC multidrug efflux pump subunit AcrA) (Acridine resistance protein A)	Inner_membrane	WT_2	278532000	335622000	408326000	432062000	429318000	426028000	396945000	236850000	283142000	320500000	1	1.20497	1.46599	1.55121	1.54136	1.52955	1.42513	0.850351	1.01655	1.15068	1	1.05715	1.07398	1.07153	1.04194	1.0464	1.05816	1.07476	1.08203	1.04076	16	36
ACRB	P31224	Multidrug efflux pump subunit AcrB (AcrAB-TolC multidrug efflux pump subunit AcrB) (Acridine resistance protein B)	Inner_membrane	tolC_1	376392000	450090000	493110000	488369000	510395000	518574000	518548000	470427000	505326000	510772000	1	1.1958	1.3101	1.2975	1.35602	1.37775	1.37768	1.24983	1.34255	1.35702	1	1.0277	1.03528	1.05701	1.04483	1.02176	1.04929	1.06694	1.03193	1.07494	30	79
ACRB	P31224	Multidrug efflux pump subunit AcrB (AcrAB-TolC multidrug efflux pump subunit AcrB) (Acridine resistance protein B)	Inner_membrane	tolC_2	697489000	832331000	932542000	936700000	1011930000	1025650000	1054580000	1113280000	1002330000	1054250000	1	1.19332	1.337	1.34296	1.45082	1.47049	1.51197	1.59613	1.43705	1.51149	1	0.976975	0.952263	0.984624	0.949198	0.951436	1.03615	0.99855	1.01801	1.05491	33	88
ACRB	P31224	Multidrug efflux pump subunit AcrB (AcrAB-TolC multidrug efflux pump subunit AcrB) (Acridine resistance protein B)	Inner_membrane	WT_1	305381000	335732000	408081000	446670000	459663000	461212000	422059000	474313000	429942000	156608000	1	1.09939	1.3363	1.46266	1.50521	1.51028	1.38207	1.55318	1.40789	0.512828	1	1.05596	1.15119	1.15481	1.21338	1.1664	1.18862	1.1491	1.09425	1.39522	28	55
ACRB	P31224	Multidrug efflux pump subunit AcrB (AcrAB-TolC multidrug efflux pump subunit AcrB) (Acridine resistance protein B)	Inner_membrane	WT_2	308473000	379725000	448802000	508223000	511370000	508583000	484260000	303958000	338570000	370287000	1	1.23098	1.45492	1.64754	1.65775	1.64871	1.56986	0.985363	1.09757	1.20039	1	1.07998	1.06587	1.13808	1.12061	1.12793	1.16562	1.24541	1.16826	1.08573	27	54
ACRD	P24177	Probable aminoglycoside efflux pump (Acriflavine resistance protein D)	Inner_membrane	tolC_1	41482100	48255100	54950800	52909700	55273100	53480600	55829000	50344600	53408700	56991300	1	1.16328	1.32469	1.27548	1.33246	1.28925	1.34586	1.21365	1.28751	1.37388	1	0.999746	1.04681	1.03907	1.02667	0.956126	1.02505	1.03605	0.989628	1.08829	10	10
ACRD	P24177	Probable aminoglycoside efflux pump (Acriflavine resistance protein D)	Inner_membrane	tolC_2	51064700	61104900	64148900	61062800	64295100	71459900	66988900	76399600	65464600	71763400	1	1.19662	1.25623	1.19579	1.25909	1.3994	1.31184	1.49613	1.28199	1.40534	1	0.979671	0.894735	0.876725	0.82376	0.905439	0.899008	0.935994	0.908166	0.980829	7	7
ACRD	P24177	Probable aminoglycoside efflux pump (Acriflavine resistance protein D)	Inner_membrane	WT_1	3339230	2900980	3043870	3539420	3069610	3406390	2406970	3651670	3275230	1179610	1	0.868757	0.911548	1.05995	0.919257	1.02011	0.720816	1.09357	0.980834	0.353258	1	0.834442	0.785274	0.836858	0.741034	0.787838	0.61992	0.809057	0.762331	0.961087	1	1
ACRD	P24177	Probable aminoglycoside efflux pump (Acriflavine resistance protein D)	Inner_membrane	WT_2	2543680	3262570	3261080	4133920	4539470	4679330	3758300	2590580	3272220	3131190	1	1.28262	1.28203	1.62517	1.78461	1.83959	1.47751	1.01844	1.28641	1.23097	1	1.12528	0.939213	1.12262	1.20637	1.25851	1.09705	1.28721	1.36927	1.11339	1	1
ACRE	P24180	Multidrug export protein AcrE (Acriflavine resistance protein E) (Protein EnvC)	Inner_membrane	tolC_1	2007910	2170710	2228860	2342200	2151560	2462150	2513730	1846610	2427280	2063410	1	1.08108	1.11004	1.16649	1.07154	1.22623	1.25191	0.919668	1.20886	1.02764	1	0.929105	0.877186	0.950276	0.825635	0.909389	0.953501	0.78509	0.929173	0.814026	1	1
ACRE	P24180	Multidrug export protein AcrE (Acriflavine resistance protein E) (Protein EnvC)	Inner_membrane	tolC_2	1489910	2125740	2572510	2838050	2827990	2436810	2061370	3034180	3047160	2450610	1	1.42676	1.72662	1.90485	1.89809	1.63554	1.38355	2.03649	2.0452	1.6448	1	1.16809	1.22977	1.39659	1.24183	1.05823	0.94815	1.27404	1.44882	1.14796	1	1
ACRE	P24180	Multidrug export protein AcrE (Acriflavine resistance protein E) (Protein EnvC)	Inner_membrane	WT_1	1901290	2094050	2610510	2916520	2607400	2452680	1987550	2368950	2385910	670930	1	1.10138	1.37302	1.53397	1.37138	1.29001	1.04537	1.24597	1.25489	0.352881	1	1.05788	1.18282	1.21111	1.1055	0.99628	0.899044	0.921811	0.975335	0.960063	1	1
ACRE	P24180	Multidrug export protein AcrE (Acriflavine resistance protein E) (Protein EnvC)	Inner_membrane	WT_2	3153330	3448180	4490100	4624980	4250720	4290930	3297820	2066770	2926250	3010130	1	1.0935	1.42392	1.4667	1.34801	1.36076	1.04582	0.655425	0.927987	0.954588	1	0.959362	1.04316	1.01315	0.911235	0.930931	0.776524	0.828395	0.987758	0.863406	1	1
ACRR	P0ACS9	HTH-type transcriptional regulator AcrR (Potential acrAB operon repressor)	Cytosol	tolC_1	19251700	21731500	23927000	24579700	25885000	25701000	25456300	21831100	27347100	26693600	1	1.12881	1.24285	1.27675	1.34456	1.335	1.32229	1.13398	1.4205	1.38656	1	0.970126	0.982138	1.04011	1.036	0.990057	1.0071	0.968043	1.09185	1.09834	5	5
ACRR	P0ACS9	HTH-type transcriptional regulator AcrR (Potential acrAB operon repressor)	Cytosol	tolC_2	39826300	48539800	52785300	54846800	62400200	61032600	57097300	64645200	56682300	59289500	1	1.21879	1.32539	1.37715	1.56681	1.53247	1.43366	1.62318	1.42324	1.4887	1	0.997822	0.943994	1.00969	1.02508	0.991539	0.982487	1.01547	1.00822	1.03901	7	7
ACRR	P0ACS9	HTH-type transcriptional regulator AcrR (Potential acrAB operon repressor)	Cytosol	WT_1	5866700	9736060	7354410	10561000	7521210	8578350	7652070	9041960	9013400	2560870	1	1.65955	1.25359	1.80016	1.28202	1.46221	1.30432	1.54123	1.53637	0.436509	1	1.59399	1.07993	1.42127	1.03346	1.12927	1.12175	1.14026	1.19411	1.18758	2	2
ACRR	P0ACS9	HTH-type transcriptional regulator AcrR (Potential acrAB operon repressor)	Cytosol	WT_2	5645590	6447120	7008710	8106000	7440710	7418200	6639920	4532180	4959950	6270300	1	1.14197	1.24145	1.43581	1.31797	1.31398	1.17613	0.802782	0.878553	1.11065	1	1.00189	0.909481	0.991817	0.890928	0.898928	0.873275	1.01464	0.93514	1.00457	2	2
ACRZ	P0AAW9	Multidrug efflux pump accessory protein AcrZ (AcrAB-TolC multidrug efflux pump accessory protein AcrZ) (Acridine resistance protein Z)	NA	tolC_1	2286190	1640020	2013470	2140040	1821970	1873270	1750590	1490190	1954920	2035860	1	0.717359	0.88071	0.936073	0.796946	0.819385	0.765724	0.651822	0.8551	0.890503	1	0.616516	0.695963	0.76257	0.614056	0.60767	0.583202	0.556439	0.65726	0.705395	1	1
ACRZ	P0AAW9	Multidrug efflux pump accessory protein AcrZ (AcrAB-TolC multidrug efflux pump accessory protein AcrZ) (Acridine resistance protein Z)	NA	tolC_2	893898	836418	1450370	1117750	1531510	1553150	1616880	1234270	1688030	1673820	1	0.935697	1.62252	1.25042	1.71329	1.7375	1.8088	1.38077	1.88839	1.8725	1	0.766056	1.15562	0.916778	1.12092	1.1242	1.23957	0.863824	1.33774	1.30687	1	1
ACRZ	P0AAW9	Multidrug efflux pump accessory protein AcrZ (AcrAB-TolC multidrug efflux pump accessory protein AcrZ) (Acridine resistance protein Z)	NA	WT_1	1051740	1247750	1402390	1939710	1703910	1688910	1516020	1867130	2151460	458286	1	1.18637	1.3334	1.84429	1.62009	1.60582	1.44144	1.77528	2.04562	0.435741	1	1.13951	1.14869	1.45611	1.30599	1.24019	1.23967	1.31341	1.58991	1.18549	1	1
ACRZ	P0AAW9	Multidrug efflux pump accessory protein AcrZ (AcrAB-TolC multidrug efflux pump accessory protein AcrZ) (Acridine resistance protein Z)	NA	WT_2	1588840	1923980	2475740	2236900	2517050	2406180	2615500	1606080	1787730	2008790	1	1.21093	1.55821	1.40788	1.58421	1.51443	1.64617	1.01085	1.12518	1.26431	1	1.06239	1.14154	0.972525	1.0709	1.03606	1.22228	1.27762	1.19765	1.14355	1	1
ACS	P27550	Acetyl-coenzyme A synthetase (AcCoA synthetase) (Acs) (EC 6.2.1.1) (Acetate--CoA ligase) (Acyl-activating enzyme)	Cytosol	tolC_1	226654000	260065000	275930000	265014000	272102000	279241000	289044000	251295000	289924000	271539000	1	1.14741	1.21741	1.16924	1.20052	1.23201	1.27527	1.10872	1.27915	1.19803	1	0.986111	0.962031	0.952523	0.925011	0.913682	0.971286	0.946474	0.983199	0.948999	19	33
ACS	P27550	Acetyl-coenzyme A synthetase (AcCoA synthetase) (Acs) (EC 6.2.1.1) (Acetate--CoA ligase) (Acyl-activating enzyme)	Cytosol	tolC_2	280704000	351497000	392412000	390437000	428063000	435182000	398665000	455927000	390799000	384484000	1	1.2522	1.39796	1.39092	1.52496	1.55032	1.42023	1.62423	1.39221	1.36971	1	1.02517	0.99568	1.01979	0.997707	1.00309	0.973287	1.01613	0.986244	0.955962	22	38
ACS	P27550	Acetyl-coenzyme A synthetase (AcCoA synthetase) (Acs) (EC 6.2.1.1) (Acetate--CoA ligase) (Acyl-activating enzyme)	Cytosol	WT_1	218901000	233737000	260154000	272313000	268006000	287744000	267664000	293984000	278802000	83277700	1	1.06777	1.18846	1.244	1.22433	1.31449	1.22276	1.343	1.27364	0.380435	1	1.0256	1.02382	0.98217	0.986956	1.01519	1.05161	0.993597	0.989911	1.03503	15	25
ACS	P27550	Acetyl-coenzyme A synthetase (AcCoA synthetase) (Acs) (EC 6.2.1.1) (Acetate--CoA ligase) (Acyl-activating enzyme)	Cytosol	WT_2	285925000	325919000	374782000	404309000	405635000	417793000	374805000	225643000	261379000	308786000	1	1.13988	1.31077	1.41404	1.41868	1.4612	1.31085	0.789168	0.914152	1.07995	1	1.00005	0.960266	0.976778	0.959005	0.999643	0.973309	0.997434	0.973032	0.976798	20	32
ACTP	P32705	Cation/acetate symporter ActP (Acetate permease) (Acetate transporter ActP)	Inner_membrane	tolC_1	10960200	14100900	14079500	14234200	13935300	13676100	14659000	13028400	14766700	15570900	1	1.28655	1.2846	1.29872	1.27145	1.2478	1.33748	1.1887	1.3473	1.42068	1	1.1057	1.01513	1.058	0.979663	0.925387	1.01867	1.01475	1.03558	1.12536	2	2
ACTP	P32705	Cation/acetate symporter ActP (Acetate permease) (Acetate transporter ActP)	Inner_membrane	WT_1	8390050	9464960	10723800	11119000	10509800	11297900	10877900	11606500	11525600	4022220	1	1.12812	1.27816	1.32526	1.25265	1.34658	1.29652	1.38336	1.37372	0.479404	1	1.08356	1.1011	1.04633	1.00979	1.03997	1.11504	1.02346	1.06769	1.30428	2	2
ACUI	P26646	Probable acrylyl-CoA reductase AcuI (EC 1.3.1.84) (Acryloyl-coenzyme A reductase AcuI)	Cytosol	tolC_1	124901000	150672000	159441000	160684000	163264000	185109000	161591000	155165000	158811000	160448000	1	1.20633	1.27654	1.28649	1.30715	1.48205	1.29375	1.2423	1.2715	1.2846	1	1.03675	1.00876	1.04804	1.00717	1.09911	0.985367	1.06051	0.977317	1.01757	12	19
ACUI	P26646	Probable acrylyl-CoA reductase AcuI (EC 1.3.1.84) (Acryloyl-coenzyme A reductase AcuI)	Cytosol	tolC_2	211292000	261694000	312016000	301654000	335062000	342937000	319792000	351565000	305958000	302059000	1	1.23854	1.47671	1.42766	1.58578	1.62305	1.51351	1.66388	1.44803	1.42958	1	1.01399	1.05177	1.04673	1.03749	1.05014	1.03721	1.04094	1.02579	0.997746	15	24
ACUI	P26646	Probable acrylyl-CoA reductase AcuI (EC 1.3.1.84) (Acryloyl-coenzyme A reductase AcuI)	Cytosol	WT_1	125026000	136321000	152951000	169424000	165440000	173544000	168220000	195117000	168182000	46513500	1	1.09034	1.22335	1.35511	1.32324	1.38806	1.34548	1.56061	1.34518	0.372031	1	1.04727	1.05389	1.06989	1.0667	1.07201	1.15715	1.15459	1.04551	1.01216	11	17
ACUI	P26646	Probable acrylyl-CoA reductase AcuI (EC 1.3.1.84) (Acryloyl-coenzyme A reductase AcuI)	Cytosol	WT_2	173592000	211020000	262740000	265030000	277019000	262937000	244080000	136944000	159809000	189878000	1	1.21561	1.51355	1.52674	1.59581	1.51468	1.40606	0.788884	0.920601	1.09382	1	1.06649	1.10882	1.05463	1.07874	1.03623	1.044	0.997075	0.979896	0.989337	13	22
ADD	P22333	Adenosine deaminase (EC 3.5.4.4) (Adenosine aminohydrolase)	Cytosol	tolC_1	26731100	33285500	39695200	41413200	49875500	47861200	52038000	41838300	46238800	44648500	1	1.2452	1.48498	1.54925	1.86582	1.79047	1.94672	1.56515	1.72978	1.67028	1	1.07015	1.17348	1.26209	1.43764	1.32784	1.48269	1.33612	1.32957	1.32308	6	8
ADD	P22333	Adenosine deaminase (EC 3.5.4.4) (Adenosine aminohydrolase)	Cytosol	tolC_2	43258100	52912600	57147900	62765800	73959900	79649400	77807000	83139800	77623400	84062100	1	1.22318	1.32109	1.45096	1.70974	1.84126	1.79867	1.92195	1.79442	1.94327	1	1.00142	0.940933	1.06381	1.11859	1.19133	1.23263	1.20239	1.27117	1.35626	5	7
ADD	P22333	Adenosine deaminase (EC 3.5.4.4) (Adenosine aminohydrolase)	Cytosol	WT_1	29534100	34000300	44414000	46085300	52078500	54916500	34409800	57893700	52760900	13704200	1	1.15122	1.50382	1.56041	1.76333	1.85943	1.16509	1.96023	1.78644	0.464013	1	1.10575	1.2955	1.23198	1.42146	1.43604	1.002	1.45025	1.38847	1.26241	5	5
ADD	P22333	Adenosine deaminase (EC 3.5.4.4) (Adenosine aminohydrolase)	Cytosol	WT_2	14177000	16867600	22564000	25831900	27350500	26055800	25654100	17130200	22185800	23906900	1	1.18979	1.59159	1.8221	1.92922	1.83789	1.80956	1.20831	1.56492	1.68632	1	1.04383	1.166	1.25865	1.30412	1.25735	1.3436	1.52719	1.66571	1.52524	3	3
ADE	P31441	Adenine deaminase (Adenase) (Adenine aminase) (EC 3.5.4.2)	Cytosol	tolC_1	75065300	86323500	92552600	89610900	92997000	101203000	96965400	89476600	94538800	90622600	1	1.14998	1.23296	1.19377	1.23888	1.3482	1.29175	1.19198	1.25942	1.20725	1	0.988319	0.974322	0.972504	0.954572	0.999847	0.983839	1.01756	0.968036	0.956301	9	13
ADE	P31441	Adenine deaminase (Adenase) (Adenine aminase) (EC 3.5.4.2)	Cytosol	tolC_2	96935100	121831000	137569000	137752000	149664000	152176000	143790000	156567000	138593000	139092000	1	1.25683	1.41919	1.42107	1.54396	1.56988	1.48336	1.61517	1.42975	1.4349	1	1.02897	1.0108	1.0419	1.01014	1.01574	1.01655	1.01047	1.01284	1.00146	11	18
ADE	P31441	Adenine deaminase (Adenase) (Adenine aminase) (EC 3.5.4.2)	Cytosol	WT_1	70748000	76349400	87633300	92031500	90699500	94001600	90756100	99027000	94885000	25062800	1	1.07917	1.23867	1.30084	1.28201	1.32868	1.28281	1.39971	1.34117	0.354255	1	1.03655	1.06708	1.02704	1.03346	1.02615	1.10325	1.03556	1.04239	0.963798	10	14
ADE	P31441	Adenine deaminase (Adenase) (Adenine aminase) (EC 3.5.4.2)	Cytosol	WT_2	88408100	104498000	126113000	136535000	139261000	132445000	127004000	73936700	86369200	102869000	1	1.182	1.42649	1.54437	1.57521	1.49811	1.43657	0.836311	0.976938	1.16357	1	1.037	1.04504	1.06681	1.06482	1.02489	1.06665	1.05702	1.03986	1.05243	12	17
ADEP	P31466	Adenine permease AdeP	Inner_membrane	tolC_1	13213100	15421800	18029100	16764900	18521700	17247200	18002200	15014300	15743000	16639400	1	1.16716	1.36449	1.26881	1.40177	1.30531	1.36245	1.13632	1.19147	1.25931	1	1.00308	1.07826	1.03363	1.08008	0.96804	1.03769	0.970038	0.915806	0.997539	2	2
ADEP	P31466	Adenine permease AdeP	Inner_membrane	tolC_2	2047540	2974210	2880880	3889860	3344090	3113490	3336050	3560400	2277830	1853000	1	1.45258	1.407	1.89977	1.63322	1.5206	1.6293	1.73887	1.11247	0.904988	1	1.18923	1.00212	1.39286	1.06854	0.983859	1.11656	1.08785	0.788076	0.631618	2	2
ADEP	P31466	Adenine permease AdeP	Inner_membrane	WT_1	12899000	14714600	16865900	17268200	16957100	18089400	16259300	19067700	18178800	5543270	1	1.14076	1.30754	1.33872	1.31461	1.40239	1.26051	1.47823	1.40932	0.429744	1	1.0957	1.12641	1.05696	1.05973	1.08307	1.08407	1.09365	1.09536	1.16918	2	2
ADEP	P31466	Adenine permease AdeP	Inner_membrane	WT_2	9920940	12095400	15346600	16324800	17026200	17375600	16295400	10076900	12541000	13032600	1	1.21918	1.54689	1.64549	1.71619	1.75141	1.64253	1.01572	1.26409	1.31365	1	1.06962	1.13325	1.13666	1.16012	1.19818	1.21958	1.28377	1.34551	1.18817	1	1
ADHE	P0A9Q7	Aldehyde-alcohol dehydrogenase [Includes: Alcohol dehydrogenase (ADH) (EC 1.1.1.1); Acetaldehyde dehydrogenase [acetylating] (ACDH) (EC 1.2.1.10); Pyruvate-formate-lyase deactivase (PFL deactivase)]	Cytosol	tolC_1	638829000	731824000	790235000	794650000	804098000	843543000	816853000	741468000	752018000	730630000	1	1.14557	1.23701	1.24392	1.25871	1.32045	1.27867	1.16067	1.17718	1.1437	1	0.984531	0.977518	1.01335	0.969847	0.979269	0.973881	0.990823	0.904824	0.905962	36	116
ADHE	P0A9Q7	Aldehyde-alcohol dehydrogenase [Includes: Alcohol dehydrogenase (ADH) (EC 1.1.1.1); Acetaldehyde dehydrogenase [acetylating] (ACDH) (EC 1.2.1.10); Pyruvate-formate-lyase deactivase (PFL deactivase)]	Cytosol	tolC_2	1109800000	1346410000	1513690000	1549720000	1635530000	1586860000	1749470000	1816690000	1636810000	1762420000	1	1.2132	1.36393	1.3964	1.47372	1.42986	1.57638	1.63695	1.47487	1.58805	1	0.993247	0.971445	1.0238	0.964179	0.925149	1.0803	1.02409	1.0448	1.10835	46	154
ADHE	P0A9Q7	Aldehyde-alcohol dehydrogenase [Includes: Alcohol dehydrogenase (ADH) (EC 1.1.1.1); Acetaldehyde dehydrogenase [acetylating] (ACDH) (EC 1.2.1.10); Pyruvate-formate-lyase deactivase (PFL deactivase)]	Cytosol	WT_1	652749000	701376000	884330000	848645000	840323000	940883000	813351000	961745000	946883000	278490000	1	1.0745	1.35478	1.30011	1.28736	1.44142	1.24604	1.47338	1.45061	0.426642	1	1.03205	1.1671	1.02647	1.03777	1.11321	1.07163	1.09005	1.12745	1.16074	37	105
ADHE	P0A9Q7	Aldehyde-alcohol dehydrogenase [Includes: Alcohol dehydrogenase (ADH) (EC 1.1.1.1); Acetaldehyde dehydrogenase [acetylating] (ACDH) (EC 1.2.1.10); Pyruvate-formate-lyase deactivase (PFL deactivase)]	Cytosol	WT_2	842848000	1029090000	1210080000	1235690000	1334740000	1384230000	1388470000	833860000	1012070000	1188120000	1	1.22097	1.4357	1.46609	1.58361	1.64232	1.64736	0.989336	1.20077	1.40965	1	1.07119	1.05179	1.01273	1.0705	1.12356	1.22316	1.25043	1.27811	1.275	40	123
ADHP	P39451	Alcohol dehydrogenase, propanol-preferring (EC 1.1.1.1)	Cytosol	tolC_1	59444800	72469700	77375800	74536000	76064800	79448500	75694000	74699300	79999400	76803600	1	1.21911	1.30164	1.25387	1.27959	1.33651	1.27335	1.25662	1.34578	1.29202	1	1.04773	1.0286	1.02146	0.985936	0.991177	0.969827	1.07273	1.03441	1.02345	5	5
ADHP	P39451	Alcohol dehydrogenase, propanol-preferring (EC 1.1.1.1)	Cytosol	tolC_2	98380200	119153000	135721000	132291000	152824000	150686000	143421000	158828000	138820000	138344000	1	1.21115	1.37956	1.34469	1.5534	1.53167	1.45782	1.61443	1.41106	1.40622	1	0.991567	0.982574	0.985893	1.01631	0.991021	0.999048	1.01	0.999594	0.98144	8	10
ADHP	P39451	Alcohol dehydrogenase, propanol-preferring (EC 1.1.1.1)	Cytosol	WT_1	69265100	77641300	87240700	88536500	88393300	94256900	87319100	98991100	92641900	25017000	1	1.12093	1.25952	1.27823	1.27616	1.36081	1.26065	1.42916	1.3375	0.361178	1	1.07665	1.08504	1.00919	1.02874	1.05096	1.08419	1.05734	1.03954	0.982633	9	11
ADHP	P39451	Alcohol dehydrogenase, propanol-preferring (EC 1.1.1.1)	Cytosol	WT_2	90905800	102405000	119600000	136075000	131143000	129396000	118990000	71685600	86599600	100314000	1	1.1265	1.31565	1.49688	1.44263	1.42341	1.30894	0.78857	0.95263	1.10349	1	0.988307	0.963839	1.034	0.975194	0.973789	0.971888	0.996678	1.01399	0.998089	7	8
ADIC	P60061	Arginine/agmatine antiporter	Inner_membrane	WT_1	895334	805110	1190590	1265420	1476230	1693920	1270360	1625620	1569670	517783	1	0.899229	1.32977	1.41335	1.6488	1.89194	1.41887	1.81566	1.75317	0.578313	1	0.86371	1.14556	1.11588	1.32914	1.46116	1.22026	1.34328	1.36261	1.57338	1	1
ADIC	P60061	Arginine/agmatine antiporter	Inner_membrane	WT_2	1087680	1369530	2184240	1750890	2203560	2376290	2040620	932114	1508730	1580090	1	1.25913	2.00816	1.60975	2.02593	2.18473	1.87612	0.856974	1.38711	1.45272	1	1.10467	1.47117	1.11197	1.3695	1.49463	1.39302	1.08313	1.47645	1.31395	1	1
ADK	P69441	Adenylate kinase (AK) (EC 2.7.4.3) (ATP-AMP transphosphorylase) (ATP:AMP phosphotransferase) (Adenylate monophosphate kinase)	Cytosol	tolC_1	368775000	398904000	430409000	405066000	429260000	429083000	433613000	386968000	425640000	408396000	1	1.0817	1.16713	1.09841	1.16402	1.16354	1.17582	1.04933	1.1542	1.10744	1	0.929639	0.922302	0.894817	0.896887	0.862898	0.895545	0.895781	0.887159	0.877237	16	56
ADK	P69441	Adenylate kinase (AK) (EC 2.7.4.3) (ATP-AMP transphosphorylase) (ATP:AMP phosphotransferase) (Adenylate monophosphate kinase)	Cytosol	tolC_2	459407000	527581000	625296000	582937000	631966000	616421000	608475000	634912000	566503000	552473000	1	1.1484	1.36109	1.26889	1.37561	1.34178	1.32448	1.38203	1.23312	1.20258	1	0.940192	0.969425	0.930318	0.899995	0.868155	0.907667	0.864607	0.873542	0.839314	18	66
ADK	P69441	Adenylate kinase (AK) (EC 2.7.4.3) (ATP-AMP transphosphorylase) (ATP:AMP phosphotransferase) (Adenylate monophosphate kinase)	Cytosol	WT_1	644316000	502661000	532476000	563621000	538355000	556059000	560256000	586120000	544791000	190582000	1	0.780147	0.826421	0.874759	0.835545	0.863022	0.869536	0.909678	0.845534	0.29579	1	0.749331	0.711939	0.690644	0.673552	0.666516	0.747823	0.67301	0.657172	0.804737	18	58
ADK	P69441	Adenylate kinase (AK) (EC 2.7.4.3) (ATP-AMP transphosphorylase) (ATP:AMP phosphotransferase) (Adenylate monophosphate kinase)	Cytosol	WT_2	586027000	548630000	658074000	641804000	671721000	630276000	598687000	359737000	418683000	483518000	1	0.936186	1.12294	1.09518	1.14623	1.07551	1.0216	0.613857	0.714443	0.825078	1	0.821342	0.822663	0.756518	0.774834	0.735781	0.758542	0.775858	0.76046	0.746267	15	55
AEGA	P37127	Protein AegA	Cytosol	tolC_2	2065890	2385230	3187070	3194210	4272680	3890380	3345620	3660670	3866030	4396610	1	1.15458	1.54271	1.54617	2.0682	1.88315	1.61946	1.77196	1.87136	2.12819	1	0.945253	1.09878	1.13361	1.35312	1.21844	1.10982	1.10855	1.32568	1.48533	1	1
AEGA	P37127	Protein AegA	Cytosol	WT_2	3156500	4163650	4897940	5123280	4422380	4518150	3988540	2291590	3462050	4976940	1	1.31907	1.5517	1.62309	1.40104	1.43138	1.2636	0.725991	1.0968	1.57673	1	1.15726	1.13677	1.12118	0.947082	0.979243	0.938222	0.917584	1.16744	1.42612	2	2
AER	P50466	Aerotaxis receptor	Inner_membrane	tolC_1	1325550	1777430	2048980	1766810	2382810	2443300	2734360	1544300	2447520	2341260	1	1.3409	1.54576	1.33289	1.7976	1.84323	2.06281	1.16503	1.84642	1.76626	1	1.1524	1.2215	1.08583	1.38507	1.36697	1.57111	0.994544	1.41922	1.39911	1	1
AER	P50466	Aerotaxis receptor	Inner_membrane	tolC_2	1967860	2204300	2827500	2522790	2671540	3058840	2904790	3327240	2820020	3798340	1	1.12015	1.43684	1.282	1.35759	1.5544	1.47612	1.69079	1.43304	1.93019	1	0.917068	1.02337	0.939927	0.888201	1.00573	1.01158	1.05777	1.01517	1.34713	1	1
AES	P23872	Acetyl esterase (EC 3.1.1.-) (EcE)	Cytosol	tolC_1	26094400	28081300	31276500	27764900	30214100	33014600	31697900	29400000	33143100	29880900	1	1.07614	1.19859	1.06402	1.15788	1.2652	1.21474	1.12668	1.27012	1.14511	1	0.924863	0.947162	0.8668	0.892157	0.938292	0.925187	0.961808	0.976262	0.907076	4	4
AES	P23872	Acetyl esterase (EC 3.1.1.-) (EcE)	Cytosol	tolC_2	22823800	29610300	33498400	34292800	36374100	37583000	36293600	38133900	33439300	35864000	1	1.29734	1.4677	1.5025	1.59369	1.64666	1.59016	1.6708	1.46511	1.57134	1	1.06213	1.04535	1.1016	1.04267	1.06542	1.08974	1.04526	1.03788	1.09669	3	4
AES	P23872	Acetyl esterase (EC 3.1.1.-) (EcE)	Cytosol	WT_1	24733400	24080900	25941600	25700300	26785900	26106400	25635000	28116300	27822900	7684120	1	0.973619	1.04885	1.03909	1.08298	1.05551	1.03645	1.13677	1.12491	0.310678	1	0.935161	0.903555	0.82039	0.873018	0.815177	0.891376	0.841024	0.874313	0.845242	3	3
AES	P23872	Acetyl esterase (EC 3.1.1.-) (EcE)	Cytosol	WT_2	38281900	41498400	49426600	47749300	49035600	46637800	42805700	27910400	33051700	37133900	1	1.08402	1.29112	1.24731	1.28091	1.21827	1.11817	0.729076	0.863377	0.970012	1	0.951043	0.945872	0.861604	0.865876	0.833451	0.830243	0.921483	0.918986	0.877357	6	6
AGAD	P42911	N-acetylgalactosamine permease IID component (EIID-Aga) (PTS system N-acetylgalactosamine-specific EIID component)	Inner_membrane	WT_1	3825820	3371630	4481940	5571780	5355210	5457630	4726380	5644470	4692340	4402630	1	0.881283	1.1715	1.45636	1.39975	1.42653	1.23539	1.47536	1.22649	1.15077	1	0.846473	1.00921	1.14984	1.12837	1.10171	1.06247	1.09152	0.953264	3.13082	1	1
AGAR	P0ACK2	Putative aga operon transcriptional repressor	Cytosol	tolC_1	69155400	80999600	83992300	82246500	83463600	85368500	89044800	78446500	88444000	84597100	1	1.17127	1.21454	1.1893	1.2069	1.23444	1.2876	1.13435	1.27892	1.22329	1	1.00662	0.959769	0.968861	0.929929	0.915485	0.980684	0.968357	0.983021	0.969006	10	12
AGAR	P0ACK2	Putative aga operon transcriptional repressor	Cytosol	tolC_2	106863000	125894000	143273000	138358000	159647000	157186000	144655000	164785000	142863000	138118000	1	1.17809	1.34072	1.29472	1.49394	1.47091	1.35365	1.54202	1.33688	1.29248	1	0.964501	0.954911	0.949258	0.977411	0.951709	0.927657	0.964702	0.947047	0.902057	9	14
AGAR	P0ACK2	Putative aga operon transcriptional repressor	Cytosol	WT_1	110619000	106324000	116097000	123370000	121840000	126895000	113633000	132827000	129579000	34565200	1	0.961173	1.04952	1.11527	1.10144	1.14714	1.02725	1.20076	1.1714	0.312471	1	0.923207	0.904134	0.880534	0.887894	0.885939	0.883458	0.888364	0.910444	0.85012	11	15
AGAR	P0ACK2	Putative aga operon transcriptional repressor	Cytosol	WT_2	117059000	125749000	148486000	159809000	164490000	170119000	149826000	90497800	102999000	123213000	1	1.07424	1.26847	1.3652	1.40519	1.45328	1.27992	0.773096	0.87989	1.05257	1	0.942458	0.929278	0.943041	0.949887	0.994223	0.950341	0.97712	0.936562	0.952031	11	16
AGP	P19926	Glucose-1-phosphatase (G1Pase) (EC 3.1.3.10)	Periplasm	tolC_1	273196000	304240000	338802000	310277000	313754000	336616000	351498000	297746000	347860000	339429000	1	1.11363	1.24014	1.13573	1.14846	1.23214	1.28661	1.08986	1.2733	1.24244	1	0.957082	0.979997	0.92522	0.884899	0.913776	0.97993	0.930379	0.978703	0.984174	16	38
AGP	P19926	Glucose-1-phosphatase (G1Pase) (EC 3.1.3.10)	Periplasm	tolC_2	391014000	489379000	579266000	544543000	600014000	597344000	587729000	638672000	564522000	509674000	1	1.25156	1.48145	1.39264	1.53451	1.52768	1.50309	1.63337	1.44374	1.30347	1	1.02466	1.05514	1.02105	1.00395	0.988439	1.03007	1.02185	1.02275	0.909728	16	44
AGP	P19926	Glucose-1-phosphatase (G1Pase) (EC 3.1.3.10)	Periplasm	WT_1	431428000	290214000	325285000	338433000	344108000	344847000	339625000	340261000	336140000	110026000	1	0.672682	0.753973	0.784448	0.797602	0.799315	0.787211	0.788685	0.779133	0.255027	1	0.646112	0.649527	0.619342	0.642965	0.617315	0.677022	0.583496	0.605564	0.693838	16	36
AGP	P19926	Glucose-1-phosphatase (G1Pase) (EC 3.1.3.10)	Periplasm	WT_2	371559000	372397000	434789000	445958000	457523000	450105000	432150000	234139000	271991000	321465000	1	1.00226	1.17017	1.20023	1.23136	1.2114	1.16307	0.630153	0.732026	0.865179	1	0.879307	0.857267	0.829088	0.832382	0.828747	0.863583	0.796454	0.779175	0.782538	15	36
AHPC	P0AE08	Alkyl hydroperoxide reductase C (EC 1.11.1.15) (Alkyl hydroperoxide reductase protein C22) (Peroxiredoxin) (SCRP-23) (Sulfate starvation-induced protein 8) (SSI8) (Thioredoxin peroxidase)	Cytosol	tolC_1	715661000	808268000	858227000	830485000	891702000	930465000	883400000	787310000	885379000	842950000	1	1.1294	1.19921	1.16044	1.24598	1.30015	1.23438	1.10012	1.23715	1.17786	1	0.970634	0.94765	0.945354	0.960044	0.964211	0.940149	0.939132	0.950917	0.933021	14	109
AHPC	P0AE08	Alkyl hydroperoxide reductase C (EC 1.11.1.15) (Alkyl hydroperoxide reductase protein C22) (Peroxiredoxin) (SCRP-23) (Sulfate starvation-induced protein 8) (SSI8) (Thioredoxin peroxidase)	Cytosol	tolC_2	1105830000	1381880000	1569950000	1558800000	1628650000	1642600000	1603690000	1679090000	1474230000	1503000000	1	1.24963	1.4197	1.40962	1.47279	1.4854	1.45021	1.5184	1.33314	1.35916	1	1.02307	1.01117	1.0335	0.96357	0.961084	0.993833	0.949923	0.944401	0.948597	14	126
AHPC	P0AE08	Alkyl hydroperoxide reductase C (EC 1.11.1.15) (Alkyl hydroperoxide reductase protein C22) (Peroxiredoxin) (SCRP-23) (Sulfate starvation-induced protein 8) (SSI8) (Thioredoxin peroxidase)	Cytosol	WT_1	781449000	795514000	890668000	943825000	886157000	950329000	864318000	965330000	923053000	281365000	1	1.018	1.13976	1.20779	1.13399	1.21611	1.10605	1.23531	1.18121	0.360055	1	0.977788	0.981876	0.95358	0.914136	0.939209	0.951227	0.913922	0.918066	0.979581	13	102
AHPC	P0AE08	Alkyl hydroperoxide reductase C (EC 1.11.1.15) (Alkyl hydroperoxide reductase protein C22) (Peroxiredoxin) (SCRP-23) (Sulfate starvation-induced protein 8) (SSI8) (Thioredoxin peroxidase)	Cytosol	WT_2	1066370000	1136310000	1382280000	1434170000	1506120000	1467870000	1363540000	782533000	929041000	1092490000	1	1.06559	1.29625	1.34491	1.41238	1.37651	1.27867	0.733829	0.871218	1.02449	1	0.93487	0.949627	0.929024	0.954749	0.941706	0.949418	0.92749	0.927332	0.926636	14	111
AHPF	P35340	Alkyl hydroperoxide reductase subunit F (EC 1.8.1.-) (Alkyl hydroperoxide reductase F52A protein)	Cytosol	tolC_1	605695000	693046000	780019000	721336000	771700000	809452000	770880000	688283000	766962000	732023000	1	1.14422	1.28781	1.19092	1.27407	1.3364	1.27272	1.13635	1.26625	1.20857	1	0.983367	1.01766	0.970183	0.981688	0.991098	0.969347	0.970066	0.973286	0.957344	30	80
AHPF	P35340	Alkyl hydroperoxide reductase subunit F (EC 1.8.1.-) (Alkyl hydroperoxide reductase F52A protein)	Cytosol	tolC_2	889512000	1104920000	1293250000	1213320000	1344090000	1353460000	1320750000	1398270000	1229380000	1196600000	1	1.24216	1.45389	1.36403	1.51104	1.52158	1.4848	1.57195	1.38208	1.34523	1	1.01696	1.03552	1.00007	0.988599	0.98449	1.01754	0.983427	0.97907	0.938876	31	98
AHPF	P35340	Alkyl hydroperoxide reductase subunit F (EC 1.8.1.-) (Alkyl hydroperoxide reductase F52A protein)	Cytosol	WT_1	605402000	643426000	717917000	761770000	729489000	783665000	714567000	806695000	758313000	214650000	1	1.06281	1.18585	1.25829	1.20497	1.29445	1.18032	1.33249	1.25258	0.354558	1	1.02083	1.02158	0.99345	0.97135	0.999713	1.0151	0.985825	0.973538	0.964623	29	76
AHPF	P35340	Alkyl hydroperoxide reductase subunit F (EC 1.8.1.-) (Alkyl hydroperoxide reductase F52A protein)	Cytosol	WT_2	708866000	795975000	973072000	999270000	1021460000	993590000	956274000	538751000	635106000	753712000	1	1.12289	1.37272	1.40967	1.44098	1.40166	1.34902	0.760018	0.895946	1.06326	1	0.985139	1.00565	0.973763	0.97408	0.958912	1.00165	0.960591	0.953653	0.961702	29	83
AHR	P27250	Aldehyde reductase Ahr (EC 1.1.1.2) (Zinc-dependent alcohol dehydrogenase Ahr)	Cytosol	tolC_1	49277500	55745500	58860900	56853800	59979000	64603000	61742600	56781700	61711400	60985600	1	1.13126	1.19448	1.15375	1.21717	1.311	1.25296	1.15228	1.25232	1.2376	1	0.972229	0.943912	0.939898	0.937841	0.972262	0.954295	0.983667	0.962581	0.980338	7	10
AHR	P27250	Aldehyde reductase Ahr (EC 1.1.1.2) (Zinc-dependent alcohol dehydrogenase Ahr)	Cytosol	tolC_2	71665200	93667000	99656000	99046800	110362000	112960000	106031000	117278000	101695000	101217000	1	1.30701	1.39058	1.38208	1.53997	1.57622	1.47953	1.63647	1.41903	1.41236	1	1.07005	0.990424	1.0133	1.00752	1.01984	1.01393	1.02379	1.00524	0.985726	8	11
AHR	P27250	Aldehyde reductase Ahr (EC 1.1.1.2) (Zinc-dependent alcohol dehydrogenase Ahr)	Cytosol	WT_1	55273300	62953000	73178500	77773700	76210000	82363000	75370600	80317800	76008600	21712700	1	1.13894	1.32394	1.40708	1.37879	1.4901	1.3636	1.4531	1.37514	0.392824	1	1.09395	1.14054	1.11092	1.11147	1.15082	1.17273	1.07505	1.0688	1.06873	7	10
AHR	P27250	Aldehyde reductase Ahr (EC 1.1.1.2) (Zinc-dependent alcohol dehydrogenase Ahr)	Cytosol	WT_2	75044600	87852800	106135000	112626000	116594000	119101000	105782000	60625800	70504600	87578500	1	1.17067	1.41429	1.50079	1.55366	1.58707	1.40959	0.807864	0.939503	1.16702	1	1.02707	1.03611	1.0367	1.05025	1.08575	1.04662	1.02106	1.00001	1.05555	7	11
AIDB	P33224	Putative acyl-CoA dehydrogenase AidB (EC 1.3.99.-)	Cytosol	tolC_1	33923200	43567200	44196600	43353900	42446000	48143200	42288300	41698200	44125800	46374100	1	1.28429	1.30284	1.278	1.25124	1.41918	1.24659	1.22919	1.30076	1.36703	1	1.10375	1.02955	1.04112	0.964093	1.05249	0.949445	1.04932	0.999808	1.08287	5	8
AIDB	P33224	Putative acyl-CoA dehydrogenase AidB (EC 1.3.99.-)	Cytosol	tolC_2	36629200	44638100	56557000	48154100	58250100	51868400	55981400	58667700	52096800	51439400	1	1.21865	1.54404	1.31464	1.59026	1.41604	1.52833	1.60166	1.42228	1.40433	1	0.997707	1.09973	0.963858	1.04043	0.916206	1.04736	1.00202	1.00754	0.980121	5	8
AIDB	P33224	Putative acyl-CoA dehydrogenase AidB (EC 1.3.99.-)	Cytosol	WT_1	16213700	15920900	19317300	20887800	20130500	20915700	19175900	23391600	21370100	6496930	1	0.981941	1.19142	1.28828	1.24157	1.29	1.1827	1.44271	1.31803	0.400706	1	0.943155	1.02637	1.01713	1.00086	0.996275	1.01715	1.06736	1.02441	1.09018	3	6
AIDB	P33224	Putative acyl-CoA dehydrogenase AidB (EC 1.3.99.-)	Cytosol	WT_2	54524400	67385700	75173700	84205700	79960500	82740400	71283800	44734300	52976200	62843500	1	1.23588	1.37872	1.54437	1.46651	1.51749	1.30737	0.820446	0.971605	1.15258	1	1.08427	1.01004	1.0668	0.991339	1.03816	0.970727	1.03697	1.03419	1.04248	7	9
ALAA	P0A959	Glutamate-pyruvate aminotransferase AlaA (EC 2.6.1.2)	Cytosol	tolC_1	54479500	48119100	55083100	57505000	59487500	59396300	61186500	55185700	59445100	58714000	1	0.883251	1.01108	1.05553	1.09192	1.09025	1.12311	1.01296	1.09115	1.07773	1	0.759087	0.798985	0.859889	0.84134	0.808548	0.8554	0.864732	0.838694	0.853701	6	10
ALAA	P0A959	Glutamate-pyruvate aminotransferase AlaA (EC 2.6.1.2)	Cytosol	tolC_2	63096000	77474100	84070200	89730200	100625000	101952000	100144000	98779500	92314700	105992000	1	1.22788	1.33242	1.42212	1.59479	1.61582	1.58717	1.56554	1.46308	1.67985	1	1.00526	0.949	1.04266	1.04339	1.04547	1.08769	0.979417	1.03645	1.17242	7	7
ALAA	P0A959	Glutamate-pyruvate aminotransferase AlaA (EC 2.6.1.2)	Cytosol	WT_1	50766500	62011600	71460600	75035200	82549900	86218100	64706700	84768300	84158900	26896000	1	1.22151	1.40763	1.47805	1.62607	1.69833	1.27459	1.66977	1.65776	0.529798	1	1.17326	1.21264	1.16695	1.31081	1.31163	1.09618	1.23535	1.28846	1.44139	8	9
ALAA	P0A959	Glutamate-pyruvate aminotransferase AlaA (EC 2.6.1.2)	Cytosol	WT_2	49965300	57176200	66420100	79090700	75399300	75020800	68875300	44794700	54132400	58721100	1	1.14432	1.32932	1.58291	1.50903	1.50146	1.37846	0.896516	1.0834	1.17524	1	1.00394	0.973859	1.09343	1.02008	1.02719	1.02351	1.13311	1.15318	1.06298	7	11
ALAC	P77434	Glutamate-pyruvate aminotransferase AlaC (EC 2.6.1.2)	Cytosol	tolC_1	64879100	68578400	79662400	77063400	82714400	80506400	83752900	73457200	81579000	83140300	1	1.05702	1.22786	1.1878	1.2749	1.24087	1.29091	1.13222	1.2574	1.28147	1	0.908427	0.970291	0.967639	0.982325	0.920248	0.983199	0.966535	0.966483	1.01509	9	9
ALAC	P77434	Glutamate-pyruvate aminotransferase AlaC (EC 2.6.1.2)	Cytosol	tolC_2	66744500	82553800	92919200	93303000	105752000	102415000	96830400	98333400	90014400	90299200	1	1.23686	1.39216	1.39791	1.58443	1.53443	1.45076	1.47328	1.34864	1.35291	1	1.01262	0.991553	1.02491	1.03661	0.992809	0.994209	0.921697	0.955379	0.944234	10	13
ALAC	P77434	Glutamate-pyruvate aminotransferase AlaC (EC 2.6.1.2)	Cytosol	WT_1	74792000	79493500	86682900	96819300	95560500	99285100	89334800	99345700	97983300	35917100	1	1.06286	1.15899	1.29451	1.27768	1.32748	1.19444	1.32829	1.31008	0.480226	1	1.02088	0.998435	1.02205	1.02997	1.02522	1.02725	0.982716	1.01823	1.30652	9	11
ALAC	P77434	Glutamate-pyruvate aminotransferase AlaC (EC 2.6.1.2)	Cytosol	WT_2	50145100	57636100	70026800	73785500	71689500	72658200	67119200	38221200	45994400	51437100	1	1.14939	1.39648	1.47144	1.42964	1.44896	1.3385	0.762212	0.917226	1.02577	1	1.00839	1.02306	1.01643	0.966417	0.99127	0.993838	0.963364	0.976304	0.927785	9	9
ALAS	P00957	Alanine--tRNA ligase (EC 6.1.1.7) (Alanyl-tRNA synthetase) (AlaRS)	Cytosol	tolC_1	1022480000	1213240000	1335610000	1289660000	1381690000	1423720000	1399840000	1220170000	1352790000	1324300000	1	1.18657	1.30625	1.26131	1.35131	1.39242	1.36906	1.19334	1.32305	1.29518	1	1.01976	1.03223	1.02752	1.0412	1.03264	1.04273	1.01872	1.01694	1.02596	54	160
ALAS	P00957	Alanine--tRNA ligase (EC 6.1.1.7) (Alanyl-tRNA synthetase) (AlaRS)	Cytosol	tolC_2	1414560000	1730750000	2062670000	1920060000	2151640000	2151870000	2071220000	2184060000	1959680000	1920390000	1	1.22353	1.45817	1.35735	1.52107	1.52123	1.46422	1.54399	1.38536	1.35759	1	1.0017	1.03857	0.995178	0.995158	0.984266	1.00343	0.965931	0.981393	0.9475	55	165
ALAS	P00957	Alanine--tRNA ligase (EC 6.1.1.7) (Alanyl-tRNA synthetase) (AlaRS)	Cytosol	WT_1	1191390000	1249350000	1469410000	1585580000	1536290000	1608290000	1520660000	1691590000	1591230000	432652000	1	1.04865	1.23336	1.33087	1.28949	1.34993	1.27637	1.41985	1.33561	0.363149	1	1.00723	1.0625	1.05075	1.03949	1.04256	1.09771	1.05045	1.03807	0.987997	52	158
ALAS	P00957	Alanine--tRNA ligase (EC 6.1.1.7) (Alanyl-tRNA synthetase) (AlaRS)	Cytosol	WT_2	1232340000	1475800000	1827180000	1886280000	1948420000	1873400000	1788350000	999520000	1195710000	1392550000	1	1.19756	1.48269	1.53065	1.58107	1.5202	1.45118	0.811075	0.970276	1.13	1	1.05065	1.08622	1.05733	1.06878	1.04001	1.0775	1.02512	1.03277	1.02207	51	156
ALDA	P25553	Lactaldehyde dehydrogenase (EC 1.2.1.22) (Aldehyde dehydrogenase A) (Glycolaldehyde dehydrogenase) (EC 1.2.1.21)	Cytosol	tolC_1	497325000	568046000	601479000	574242000	606363000	625160000	608588000	542251000	603104000	594556000	1	1.1422	1.20943	1.15466	1.21925	1.25705	1.22372	1.09034	1.2127	1.19551	1	0.981636	0.955726	0.940643	0.939445	0.932246	0.932029	0.930783	0.932122	0.946999	30	79
ALDA	P25553	Lactaldehyde dehydrogenase (EC 1.2.1.22) (Aldehyde dehydrogenase A) (Glycolaldehyde dehydrogenase) (EC 1.2.1.21)	Cytosol	tolC_2	1050640000	1321900000	1493770000	1482580000	1594390000	1628840000	1564400000	1679910000	1456740000	1446230000	1	1.25819	1.42177	1.41112	1.51754	1.55033	1.489	1.59894	1.38653	1.37652	1	1.03008	1.01264	1.0346	0.992852	1.0031	1.02041	1.00031	0.982217	0.960715	32	94
ALDA	P25553	Lactaldehyde dehydrogenase (EC 1.2.1.22) (Aldehyde dehydrogenase A) (Glycolaldehyde dehydrogenase) (EC 1.2.1.21)	Cytosol	WT_1	677345000	725101000	808533000	851496000	824798000	866585000	828532000	863852000	849182000	224065000	1	1.0705	1.19368	1.25711	1.21769	1.27938	1.22321	1.27535	1.25369	0.330799	1	1.02822	1.02832	0.992519	0.981609	0.988076	1.05199	0.943547	0.974404	0.899984	27	85
ALDA	P25553	Lactaldehyde dehydrogenase (EC 1.2.1.22) (Aldehyde dehydrogenase A) (Glycolaldehyde dehydrogenase) (EC 1.2.1.21)	Cytosol	WT_2	478308000	564575000	634565000	688234000	685504000	672601000	634726000	359222000	419069000	509755000	1	1.18036	1.32669	1.43889	1.43319	1.40621	1.32702	0.751027	0.876149	1.06575	1	1.03556	0.971927	0.993946	0.968813	0.962023	0.985317	0.949227	0.932581	0.963947	28	81
ALDB	P37685	Aldehyde dehydrogenase B (EC 1.2.1.-)	Cytosol	tolC_1	96825500	110828000	121240000	114040000	118174000	138747000	124915000	108916000	121756000	115868000	1	1.14462	1.25215	1.17779	1.22048	1.43296	1.2901	1.12487	1.25748	1.19667	1	0.98371	0.989486	0.959483	0.940396	1.06271	0.982588	0.960263	0.966543	0.947918	13	22
ALDB	P37685	Aldehyde dehydrogenase B (EC 1.2.1.-)	Cytosol	tolC_2	95233000	126860000	142614000	137246000	156021000	160036000	147364000	157182000	137019000	139988000	1	1.3321	1.49753	1.44116	1.63831	1.68047	1.5474	1.6505	1.43878	1.46995	1	1.09059	1.0666	1.05662	1.07186	1.0873	1.06044	1.03257	1.01923	1.02592	12	18
ALDB	P37685	Aldehyde dehydrogenase B (EC 1.2.1.-)	Cytosol	WT_1	96473900	101415000	119264000	125339000	121405000	144882000	117115000	130680000	131151000	31864200	1	1.05122	1.23623	1.2992	1.25842	1.50177	1.21396	1.35456	1.35945	0.330288	1	1.00969	1.06498	1.02575	1.01444	1.15983	1.04403	1.00215	1.0566	0.898595	13	15
ALDB	P37685	Aldehyde dehydrogenase B (EC 1.2.1.-)	Cytosol	WT_2	97279100	116328000	136175000	145121000	146346000	146117000	136271000	77907400	96097000	117319000	1	1.19582	1.39984	1.4918	1.50439	1.50204	1.40083	0.800865	0.987848	1.206	1	1.04912	1.02552	1.03049	1.01695	1.02758	1.04011	1.01222	1.05147	1.09081	10	15
ALLE	P75713	(S)-ureidoglycine aminohydrolase (UGHY) (UGlyAH) (EC 3.5.3.26)	Cytosol	tolC_1	14827900	17330300	16060900	18701600	19979000	20187600	19805200	17357200	18556200	18013700	1	1.16876	1.08315	1.26124	1.34739	1.36146	1.33567	1.17058	1.25144	1.21485	1	1.00446	0.85594	1.02747	1.03818	1.00968	1.01729	0.999282	0.9619	0.962322	3	3
ALLE	P75713	(S)-ureidoglycine aminohydrolase (UGHY) (UGlyAH) (EC 3.5.3.26)	Cytosol	tolC_2	5140490	4873540	6388250	6692250	7734500	7794190	7235560	6961980	6852800	6307450	1	0.948069	1.24273	1.30187	1.50462	1.51623	1.40756	1.35434	1.3331	1.22701	1	0.776184	0.885123	0.954498	0.9844	0.981034	0.964604	0.847288	0.944372	0.856368	1	1
ALLE	P75713	(S)-ureidoglycine aminohydrolase (UGHY) (UGlyAH) (EC 3.5.3.26)	Cytosol	WT_1	11993000	11991300	12397100	14696900	15159400	14273200	12783800	15113800	13987300	3794950	1	0.999858	1.03369	1.22546	1.26402	1.19013	1.06594	1.26022	1.16629	0.31643	1	0.960364	0.8905	0.967529	1.01896	0.919142	0.916734	0.932352	0.906472	0.860893	2	2
ALLE	P75713	(S)-ureidoglycine aminohydrolase (UGHY) (UGlyAH) (EC 3.5.3.26)	Cytosol	WT_2	11455200	12964800	17210800	16174100	18796700	16813000	15724600	9201610	11182900	12692800	1	1.13178	1.50244	1.41194	1.64089	1.46772	1.3727	0.803269	0.976229	1.10804	1	0.992945	1.10069	0.975331	1.10922	1.0041	1.01923	1.01526	1.03911	1.0022	3	3
ALLR	P0ACN4	HTH-type transcriptional repressor AllR (Negative regulator of allantoin and glyoxylate utilization operons)	Cytosol	tolC_1	43464600	52476300	56050300	55055700	60670300	65047500	63615300	58608300	61451400	63227600	1	1.20733	1.28956	1.26668	1.39586	1.49656	1.46361	1.34841	1.41383	1.45469	1	1.03761	1.01905	1.0319	1.07552	1.10988	1.11474	1.1511	1.08672	1.15231	5	8
ALLR	P0ACN4	HTH-type transcriptional repressor AllR (Negative regulator of allantoin and glyoxylate utilization operons)	Cytosol	tolC_2	64779800	82636800	91913600	94329300	99599600	108837000	96357800	109158000	90310300	101777000	1	1.27566	1.41886	1.45615	1.53751	1.68011	1.48747	1.68506	1.39411	1.57112	1	1.04438	1.01057	1.06761	1.00592	1.08706	1.01936	1.05419	0.987591	1.09653	7	10
ALLR	P0ACN4	HTH-type transcriptional repressor AllR (Negative regulator of allantoin and glyoxylate utilization operons)	Cytosol	WT_1	58484400	58810600	67669500	78662700	75592100	75105400	68365800	81307800	75340300	23291500	1	1.00558	1.15705	1.34502	1.29252	1.2842	1.16896	1.39025	1.28821	0.398251	1	0.965858	0.996769	1.06193	1.04193	0.991791	1.00533	1.02855	1.00123	1.0835	6	9
ALLR	P0ACN4	HTH-type transcriptional repressor AllR (Negative regulator of allantoin and glyoxylate utilization operons)	Cytosol	WT_2	76865200	83285700	111979000	107985000	118449000	113788000	105018000	61722400	76693800	88497400	1	1.08353	1.45682	1.40486	1.541	1.48036	1.36626	0.802995	0.99777	1.15133	1	0.950611	1.06726	0.970439	1.04169	1.01275	1.01445	1.01491	1.06204	1.04136	8	13
ALPA	P33997	DNA-binding transcriptional activator AlpA (Prophage CP4-57 regulatory protein AlpA)	Cytosol	WT_1	19007600	22285400	20617800	24802200	24240800	25279400	22681700	24473800	24473100	8166680	1	1.17245	1.08471	1.30486	1.27532	1.32996	1.1933	1.28758	1.28754	0.429653	1	1.12614	0.934451	1.03022	1.02807	1.02714	1.02627	0.952595	1.00071	1.16893	1	1
ALR	P0A6B4	Alanine racemase, biosynthetic (EC 5.1.1.1)	Cytosol	tolC_1	32507500	35366000	40268700	40354300	42903500	43803500	46379500	37974200	46411200	42456200	1	1.08793	1.23875	1.24138	1.3198	1.34749	1.42673	1.16817	1.42771	1.30604	1	0.934996	0.978898	1.01129	1.01692	0.99932	1.08665	0.997225	1.09739	1.03456	9	9
ALR	P0A6B4	Alanine racemase, biosynthetic (EC 5.1.1.1)	Cytosol	tolC_2	59914900	74757600	92423900	89038400	97297100	102385000	92750800	98639600	93191400	97477800	1	1.24773	1.54259	1.48608	1.62392	1.70884	1.54804	1.64633	1.5554	1.62694	1	1.02152	1.09869	1.08956	1.06245	1.10565	1.06087	1.02996	1.10184	1.13549	10	11
ALR	P0A6B4	Alanine racemase, biosynthetic (EC 5.1.1.1)	Cytosol	WT_1	19627500	23963700	24859600	28977900	32027000	32993100	25871600	31543800	32551200	9670880	1	1.22092	1.26657	1.47639	1.63174	1.68096	1.31813	1.60712	1.65845	0.492721	1	1.1727	1.09112	1.16565	1.31538	1.29822	1.13363	1.189	1.28899	1.34052	5	5
ALR	P0A6B4	Alanine racemase, biosynthetic (EC 5.1.1.1)	Cytosol	WT_2	55385100	56015100	75049300	69707800	68871800	71299700	56548700	36520300	43081900	56393200	1	1.01137	1.35504	1.2586	1.24351	1.28734	1.02101	0.659389	0.777861	1.0182	1	0.887308	0.992702	0.869406	0.840593	0.880705	0.758101	0.833405	0.827962	0.920944	9	9
ALSB	P39265	D-allose-binding periplasmic protein (ALBP)	Periplasm	tolC_1	50480100	57837300	61500400	63331900	67673400	67338200	63648800	62909600	64599700	63648900	1	1.14574	1.21831	1.25459	1.3406	1.33396	1.26087	1.24623	1.27971	1.26087	1	0.98468	0.962745	1.02205	1.03294	0.989283	0.960321	1.06386	0.983628	0.998775	7	9
ALSB	P39265	D-allose-binding periplasmic protein (ALBP)	Periplasm	tolC_2	29427400	34670200	37719200	35550200	40727300	39776700	40564200	43188900	40468500	39421500	1	1.17816	1.28177	1.20806	1.38399	1.35169	1.37845	1.46764	1.3752	1.33962	1	0.96456	0.912928	0.885722	0.905477	0.87457	0.944653	0.91817	0.974192	0.934959	5	5
ALSB	P39265	D-allose-binding periplasmic protein (ALBP)	Periplasm	WT_1	81091100	74640200	86305300	90355000	86622400	95062700	87212800	91340600	86220000	29749300	1	0.920449	1.0643	1.11424	1.06821	1.1723	1.07549	1.12639	1.06325	0.366863	1	0.884091	0.916866	0.879721	0.861109	0.90537	0.92495	0.833345	0.826386	0.998101	10	13
ALSB	P39265	D-allose-binding periplasmic protein (ALBP)	Periplasm	WT_2	65852000	74609400	87254600	90862600	100288000	98368900	89075800	50692700	57568800	70192300	1	1.13299	1.32501	1.3798	1.52293	1.49379	1.35267	0.769797	0.874215	1.06591	1	0.994001	0.970699	0.953127	1.02948	1.02194	1.00436	0.972951	0.930522	0.964095	10	13
ALSC	P32720	D-allose transport system permease protein AlsC	Inner_membrane	WT_2	5493140	4854440	5932520	6368940	6604630	6899000	5433260	3803260	4647290	5189600	1	0.883728	1.07999	1.15944	1.20234	1.25593	0.989099	0.692365	0.846017	0.944742	1	0.775319	0.791195	0.800905	0.812766	0.859214	0.734408	0.875085	0.900508	0.854501	1	1
AMIA	P36548	N-acetylmuramoyl-L-alanine amidase AmiA (EC 3.5.1.28)	Periplasm	tolC_1	40901500	54975200	57956600	59541700	58468300	60138100	58314500	52730200	60989300	59965100	1	1.34409	1.41698	1.45573	1.42949	1.47032	1.42573	1.2892	1.49113	1.46609	1	1.15514	1.11974	1.18591	1.10144	1.09041	1.08589	1.10055	1.14613	1.16133	5	7
AMIA	P36548	N-acetylmuramoyl-L-alanine amidase AmiA (EC 3.5.1.28)	Periplasm	tolC_2	76217000	99269800	110725000	106782000	114707000	115146000	106107000	125252000	107035000	105810000	1	1.30246	1.45276	1.40103	1.50501	1.51077	1.39217	1.64336	1.40435	1.38827	1	1.06633	1.03471	1.0272	0.98465	0.977495	0.954055	1.0281	0.99484	0.968916	6	10
AMIA	P36548	N-acetylmuramoyl-L-alanine amidase AmiA (EC 3.5.1.28)	Periplasm	WT_1	62947400	71123300	77459900	81831600	83625000	86452600	73245100	77441300	74935900	20589700	1	1.12988	1.23055	1.3	1.32849	1.37341	1.16359	1.23025	1.19045	0.327094	1	1.08525	1.06009	1.02638	1.07093	1.06069	1.00072	0.910184	0.925252	0.889904	7	9
AMIA	P36548	N-acetylmuramoyl-L-alanine amidase AmiA (EC 3.5.1.28)	Periplasm	WT_2	68110900	82578000	93286200	104229000	102053000	98344400	90581000	51629400	57267800	68929900	1	1.21241	1.36962	1.53028	1.49834	1.44389	1.3299	0.75802	0.840802	1.01202	1	1.06368	1.00338	1.05708	1.01285	0.987799	0.987456	0.958065	0.894957	0.915357	7	9
AMIB	P26365	N-acetylmuramoyl-L-alanine amidase AmiB (EC 3.5.1.28)	Periplasm	tolC_1	42283300	48676300	50670900	48600100	53291700	53020700	52221800	46792100	54535600	52964300	1	1.15119	1.19837	1.14939	1.26035	1.25394	1.23505	1.10663	1.28977	1.25261	1	0.989364	0.946985	0.93635	0.971112	0.929942	0.940653	0.944696	0.991361	0.992228	5	6
AMIB	P26365	N-acetylmuramoyl-L-alanine amidase AmiB (EC 3.5.1.28)	Periplasm	tolC_2	61116200	80484400	90424000	86229900	97397700	99609500	90860800	104342000	94223300	91040100	1	1.31691	1.47954	1.41092	1.59365	1.62984	1.48669	1.70727	1.54171	1.48962	1	1.07815	1.05379	1.03445	1.04264	1.05454	1.01883	1.06808	1.09215	1.03965	9	10
AMIB	P26365	N-acetylmuramoyl-L-alanine amidase AmiB (EC 3.5.1.28)	Periplasm	WT_1	74651800	67356200	74989500	79847600	77423300	82053200	74631000	84171600	77937900	19467400	1	0.902272	1.00452	1.0696	1.03713	1.09915	0.999721	1.12752	1.04402	0.260776	1	0.866632	0.86537	0.844477	0.83605	0.848876	0.859786	0.834179	0.81144	0.709477	5	7
AMIB	P26365	N-acetylmuramoyl-L-alanine amidase AmiB (EC 3.5.1.28)	Periplasm	WT_2	78407800	92301200	107826000	110632000	114720000	119701000	104028000	54329900	65431700	85359500	1	1.17719	1.37519	1.41098	1.46312	1.52665	1.32676	0.692914	0.834505	1.08866	1	1.03279	1.00746	0.974666	0.989048	1.04442	0.985118	0.875779	0.888255	0.984673	6	7
AMIC	P63883	N-acetylmuramoyl-L-alanine amidase AmiC (EC 3.5.1.28)	Periplasm	tolC_1	34868600	39238600	44030900	42800200	50490300	47956300	49896100	41566800	51706400	44619000	1	1.12533	1.26277	1.22747	1.44802	1.37534	1.43098	1.1921	1.48289	1.27963	1	0.967133	0.997876	0.999957	1.11571	1.01998	1.08988	1.01765	1.1398	1.01364	6	6
AMIC	P63883	N-acetylmuramoyl-L-alanine amidase AmiC (EC 3.5.1.28)	Periplasm	tolC_2	30118200	36151000	43802100	41306100	48079200	47454100	42769400	49756900	43125200	43074500	1	1.2003	1.45434	1.37147	1.59635	1.5756	1.42005	1.65205	1.43187	1.43018	1	0.982689	1.03584	1.00552	1.04441	1.01944	0.973163	1.03354	1.01434	0.998165	6	7
AMIC	P63883	N-acetylmuramoyl-L-alanine amidase AmiC (EC 3.5.1.28)	Periplasm	WT_1	53296300	53406600	60606900	65145000	64587500	70731000	54534800	63248400	57217400	17912600	1	1.00207	1.13717	1.22232	1.21186	1.32713	1.02324	1.18673	1.07357	0.336095	1	0.962488	0.97964	0.965051	0.976905	1.02495	0.880011	0.877984	0.834409	0.914392	4	5
AMIC	P63883	N-acetylmuramoyl-L-alanine amidase AmiC (EC 3.5.1.28)	Periplasm	WT_2	28288000	30101700	36501200	41961600	42960300	40637100	36870500	21739100	23114300	28018800	1	1.06412	1.29034	1.48337	1.51868	1.43655	1.3034	0.768492	0.817106	0.990484	1	0.933579	0.945301	1.02467	1.0266	0.98278	0.967774	0.971301	0.869735	0.895874	3	4
AMID	P75820	N-acetylmuramoyl-L-alanine amidase AmiD (EC 3.5.1.28)	Outer_membrane	tolC_1	2434500	2690570	3233960	2994210	3463080	3790280	2995410	2863080	3371560	3812840	1	1.10518	1.32839	1.22991	1.4225	1.5569	1.2304	1.17604	1.38491	1.56617	1	0.949821	1.04973	1.00194	1.09605	1.15463	0.937115	1.00395	1.06449	1.24061	2	2
AMID	P75820	N-acetylmuramoyl-L-alanine amidase AmiD (EC 3.5.1.28)	Outer_membrane	tolC_2	1704720	2248130	2300060	2197650	2378220	2592170	2209600	3024060	2410730	2677820	1	1.31877	1.34923	1.28916	1.39508	1.52058	1.29617	1.77393	1.41415	1.57083	1	1.07968	0.960975	0.945176	0.912731	0.983848	0.888264	1.10979	1.00179	1.09633	1	1
AMID	P75820	N-acetylmuramoyl-L-alanine amidase AmiD (EC 3.5.1.28)	Outer_membrane	WT_1	8170190	8623710	10157700	11175600	10533400	10785400	9360850	11486500	10357200	4027880	1	1.05551	1.24326	1.36785	1.28925	1.32009	1.14573	1.4059	1.26768	0.492997	1	1.01382	1.07104	1.07995	1.03929	1.01951	0.985359	1.04013	0.985277	1.34127	2	3
AMID	P75820	N-acetylmuramoyl-L-alanine amidase AmiD (EC 3.5.1.28)	Outer_membrane	WT_2	12730400	14534200	19365700	20066700	21527400	20131400	19321400	11597000	13031400	16085300	1	1.14169	1.52122	1.57628	1.69102	1.58136	1.51774	0.910969	1.02364	1.26353	1	1.00164	1.11444	1.08885	1.14311	1.08185	1.12692	1.15138	1.08958	1.14284	2	3
AMN	P0AE12	AMP nucleosidase (EC 3.2.2.4)	Cytosol	tolC_1	95353600	109180000	121680000	114619000	121714000	126841000	122587000	108326000	121652000	118174000	1	1.145	1.27609	1.20204	1.27645	1.33022	1.2856	1.13605	1.2758	1.23932	1	0.984041	1.00841	0.979241	0.983518	0.986511	0.97916	0.969804	0.980625	0.981707	15	19
AMN	P0AE12	AMP nucleosidase (EC 3.2.2.4)	Cytosol	tolC_2	141977000	169265000	200038000	184972000	220923000	221323000	210751000	224720000	204385000	197204000	1	1.1922	1.40895	1.30283	1.55605	1.55887	1.4844	1.58279	1.43956	1.38899	1	0.976054	1.00351	0.955202	1.01804	1.00862	1.01726	0.990208	1.01979	0.969413	17	23
AMN	P0AE12	AMP nucleosidase (EC 3.2.2.4)	Cytosol	WT_1	105997000	114660000	125247000	142965000	136044000	139522000	132615000	148604000	143118000	41037000	1	1.08173	1.18161	1.34876	1.28347	1.31628	1.25112	1.40196	1.35021	0.387152	1	1.039	1.01792	1.06488	1.03463	1.01657	1.076	1.03722	1.04942	1.0533	14	17
AMN	P0AE12	AMP nucleosidase (EC 3.2.2.4)	Cytosol	WT_2	111688000	126648000	155402000	162104000	170000000	160374000	150238000	88656500	105774000	125071000	1	1.13394	1.39139	1.4514	1.5221	1.43591	1.34516	0.793787	0.947049	1.11982	1	0.994842	1.01933	1.00259	1.02892	0.982343	0.998782	1.00327	1.00805	1.01286	14	16
AMPC	P00811	Beta-lactamase (EC 3.5.2.6) (Cephalosporinase)	Periplasm	tolC_1	49651100	57599500	62453400	59554300	62632400	68872000	68316400	61636900	68625100	65324800	1	1.16009	1.25785	1.19946	1.26145	1.38712	1.37593	1.2414	1.38215	1.31568	1	0.997005	0.993987	0.977134	0.971961	1.02871	1.04796	1.05974	1.06237	1.04219	7	9
AMPC	P00811	Beta-lactamase (EC 3.5.2.6) (Cephalosporinase)	Periplasm	tolC_2	72975200	92798800	101509000	101386000	112641000	118575000	110657000	128239000	110264000	108605000	1	1.27165	1.39101	1.38932	1.54355	1.62487	1.51636	1.7573	1.51098	1.48825	1	1.0411	0.99073	1.01862	1.00987	1.05132	1.03917	1.09938	1.07038	1.03869	9	10
AMPC	P00811	Beta-lactamase (EC 3.5.2.6) (Cephalosporinase)	Periplasm	WT_1	66500300	58710500	66400700	73865200	71720600	78535500	73305400	76152100	71726700	19770000	1	0.882861	0.998502	1.11075	1.0785	1.18098	1.10233	1.14514	1.07859	0.297292	1	0.847988	0.860183	0.876965	0.869403	0.912077	0.948033	0.847213	0.838311	0.808824	5	8
AMPC	P00811	Beta-lactamase (EC 3.5.2.6) (Cephalosporinase)	Periplasm	WT_2	45149900	51896900	57248300	66326200	66752900	73756200	58828700	35589300	37469800	50617400	1	1.14944	1.26796	1.46902	1.47847	1.63359	1.30296	0.788248	0.829898	1.1211	1	1.00843	0.928904	1.01476	0.999426	1.11758	0.967453	0.996271	0.883351	1.01401	6	7
AMPD	P13016	1,6-anhydro-N-acetylmuramyl-L-alanine amidase AmpD (EC 3.5.1.28) (N-acetylmuramoyl-L-alanine amidase)	Cytosol	tolC_1	4073000	4326320	5243800	5948860	7027140	6697360	7298240	5218760	6475500	6457570	1	1.06219	1.28745	1.46056	1.7253	1.64433	1.79186	1.28131	1.58986	1.58546	1	0.912876	1.01738	1.18984	1.32936	1.21946	1.36474	1.09381	1.22202	1.25589	1	1
AMPD	P13016	1,6-anhydro-N-acetylmuramyl-L-alanine amidase AmpD (EC 3.5.1.28) (N-acetylmuramoyl-L-alanine amidase)	Cytosol	tolC_2	3902870	4973740	5126970	5204970	5943730	6126180	5558430	5118190	5641500	6791710	1	1.27438	1.31364	1.33363	1.52291	1.56966	1.42419	1.31139	1.44547	1.74018	1	1.04334	0.935627	0.977781	0.996366	1.0156	0.975999	0.820418	1.02398	1.21452	2	2
AMPD	P13016	1,6-anhydro-N-acetylmuramyl-L-alanine amidase AmpD (EC 3.5.1.28) (N-acetylmuramoyl-L-alanine amidase)	Cytosol	WT_2	3778800	3933310	5520310	6842000	7670310	6973520	6090060	3856610	5255880	6281210	1	1.04089	1.46086	1.81063	2.02983	1.84543	1.61164	1.02059	1.39089	1.66222	1	0.913201	1.07022	1.25073	1.37213	1.26251	1.19664	1.28993	1.48047	1.50345	1	1
AMPE	P0AE14	Protein AmpE	Inner_membrane	tolC_1	24743000	28133800	31371700	30364300	31537000	34069300	33032200	27179500	32142000	28884000	1	1.13704	1.2679	1.22719	1.27458	1.37693	1.33501	1.09847	1.29903	1.16736	1	0.9772	1.00193	0.999726	0.98208	1.02115	1.01679	0.937729	0.998484	0.924703	4	5
AMPE	P0AE14	Protein AmpE	Inner_membrane	tolC_2	15794100	19815900	23185000	22963700	24035800	24930700	23171300	26703200	22796300	23061000	1	1.25464	1.46795	1.45394	1.52182	1.57848	1.46709	1.69071	1.44334	1.4601	1	1.02717	1.04553	1.06599	0.995652	1.02131	1.0054	1.05772	1.02247	1.01905	2	3
AMPE	P0AE14	Protein AmpE	Inner_membrane	WT_1	12337000	13980200	15149400	17475400	17350800	19088400	15769900	18314000	18383300	6086350	1	1.13319	1.22796	1.4165	1.4064	1.54725	1.27826	1.48448	1.49009	0.493341	1	1.08843	1.05786	1.11837	1.13373	1.19495	1.09934	1.09827	1.15814	1.3422	2	3
AMPE	P0AE14	Protein AmpE	Inner_membrane	WT_2	10973500	12275900	14930400	16171200	17565100	15596600	14826400	8846320	10441800	11975500	1	1.11869	1.36059	1.47366	1.60068	1.4213	1.35111	0.806153	0.951547	1.09131	1	0.981455	0.996762	1.01796	1.08204	0.972345	1.0032	1.0189	1.01284	0.98707	1	2
AMPG	P0AE16	Protein AmpG	Inner_membrane	tolC_1	15587500	18534700	20806700	21103100	20107300	21303200	21248900	20225200	22261300	22996500	1	1.18907	1.33483	1.35385	1.28996	1.36668	1.3632	1.29753	1.42815	1.47532	1	1.02192	1.05482	1.10291	0.993931	1.01356	1.03826	1.10766	1.09773	1.16864	2	2
AMPG	P0AE16	Protein AmpG	Inner_membrane	tolC_2	1465580	1539340	2010700	2063840	2075010	2105050	2127480	2277970	1842680	2178790	1	1.05033	1.37195	1.40821	1.41583	1.43633	1.45163	1.55431	1.2573	1.48664	1	0.859904	0.977156	1.03246	0.926306	0.929331	0.994803	0.972392	0.890676	1.03757	1	1
AMPG	P0AE16	Protein AmpG	Inner_membrane	WT_1	8468790	9249130	10627900	11478100	10880600	11447100	10337600	13126800	11714800	3132450	1	1.09214	1.25495	1.35534	1.28479	1.35168	1.22067	1.55002	1.38329	0.369882	1	1.049	1.0811	1.07008	1.0357	1.04391	1.04981	1.14676	1.07513	1.00631	2	2
AMPG	P0AE16	Protein AmpG	Inner_membrane	WT_2	19142100	22771300	25805600	27471100	28228300	28004600	26329400	16577100	18568200	22261900	1	1.18959	1.34811	1.43511	1.47467	1.46298	1.37547	0.866002	0.970019	1.16298	1	1.04366	0.987619	0.991336	0.996856	1.00086	1.02129	1.09454	1.0325	1.05189	3	3
AMPH	P0AD70	D-alanyl-D-alanine-carboxypeptidase/endopeptidase AmpH (EC 3.4.-.-) (DD-alanine-endopeptidase) (DD-carboxypeptidase) (Penicillin-binding protein AmpH)	Cytosol	tolC_1	528604	697632	824011	820346	930989	1190670	1011000	940961	752316	983966	1	1.31976	1.55884	1.55191	1.76122	2.25248	1.91258	1.78009	1.42321	1.86144	1	1.13424	1.23184	1.26426	1.35704	1.67048	1.45669	1.5196	1.09393	1.47451	1	1
AMPH	P0AD70	D-alanyl-D-alanine-carboxypeptidase/endopeptidase AmpH (EC 3.4.-.-) (DD-alanine-endopeptidase) (DD-carboxypeptidase) (Penicillin-binding protein AmpH)	Cytosol	tolC_2	8303220	9872820	10935600	11636900	13313300	14787600	14690200	15774100	13747800	15293600	1	1.18904	1.31703	1.40149	1.60339	1.78095	1.76922	1.89976	1.65572	1.84189	1	0.973463	0.938042	1.02754	1.04902	1.15231	1.21245	1.1885	1.17291	1.28551	3	3
AMPH	P0AD70	D-alanyl-D-alanine-carboxypeptidase/endopeptidase AmpH (EC 3.4.-.-) (DD-alanine-endopeptidase) (DD-carboxypeptidase) (Penicillin-binding protein AmpH)	Cytosol	WT_1	418773	545766	517332	494189	682006	1101030	530368	726564	851112	353469	1	1.30325	1.23535	1.18009	1.62858	2.62918	1.26648	1.73498	2.03239	0.844059	1	1.25177	1.06422	0.93171	1.31284	2.03053	1.08921	1.2836	1.57963	2.29638	1	1
AMPH	P0AD70	D-alanyl-D-alanine-carboxypeptidase/endopeptidase AmpH (EC 3.4.-.-) (DD-alanine-endopeptidase) (DD-carboxypeptidase) (Penicillin-binding protein AmpH)	Cytosol	WT_2	713242	699793	734360	1283110	1324830	1254650	1061980	948885	896009	870755	1	0.981144	1.02961	1.79898	1.85748	1.75908	1.48895	1.33038	1.25625	1.22084	1	0.860785	0.754288	1.24269	1.25563	1.20343	1.10555	1.68148	1.33716	1.10423	1	1
AMYA	P26612	Cytoplasmic alpha-amylase (EC 3.2.1.1) (1,4-alpha-D-glucan glucanohydrolase)	Cytosol	tolC_1	27622600	32227400	36178400	33535400	35842400	38021700	39724600	32656800	39496500	35429600	1	1.1667	1.30974	1.21406	1.29758	1.37647	1.43812	1.18225	1.42986	1.28263	1	1.00269	1.03499	0.989029	0.999796	1.02081	1.09532	1.00925	1.09904	1.01601	5	6
AMYA	P26612	Cytoplasmic alpha-amylase (EC 3.2.1.1) (1,4-alpha-D-glucan glucanohydrolase)	Cytosol	tolC_2	25296600	32597500	38147300	36452000	41017600	39814300	37180500	44164100	38882000	37226700	1	1.28861	1.508	1.44098	1.62147	1.5739	1.46978	1.74585	1.53704	1.47161	1	1.05499	1.07406	1.05649	1.06084	1.01834	1.00724	1.09222	1.08884	1.02708	5	5
AMYA	P26612	Cytoplasmic alpha-amylase (EC 3.2.1.1) (1,4-alpha-D-glucan glucanohydrolase)	Cytosol	WT_1	20717100	22296100	23351800	25882400	24958800	25271200	24505600	26785900	26190100	7429570	1	1.07622	1.12718	1.24933	1.20474	1.21982	1.18287	1.29294	1.26418	0.35862	1	1.03371	0.971031	0.986374	0.971171	0.942076	1.0173	0.956558	0.982554	0.975676	3	3
AMYA	P26612	Cytoplasmic alpha-amylase (EC 3.2.1.1) (1,4-alpha-D-glucan glucanohydrolase)	Cytosol	WT_2	11810500	13992600	14673400	16073100	16417100	16135600	15381600	9008700	11213300	12370300	1	1.18476	1.2424	1.36092	1.39004	1.36621	1.30237	0.76277	0.949435	1.0474	1	1.03942	0.910181	0.940082	0.939649	0.934658	0.967009	0.96407	1.01059	0.947352	2	2
ANMK	P77570	Anhydro-N-acetylmuramic acid kinase (EC 2.7.1.170) (AnhMurNAc kinase)	Cytosol	tolC_1	4527480	4668530	5410880	4980950	4997680	5246500	5295320	4635090	4663940	5026050	1	1.03115	1.19512	1.10016	1.10385	1.15881	1.1696	1.02377	1.03014	1.11012	1	0.886198	0.944419	0.896243	0.850532	0.859395	0.890804	0.873957	0.791803	0.879361	2	2
ANMK	P77570	Anhydro-N-acetylmuramic acid kinase (EC 2.7.1.170) (AnhMurNAc kinase)	Cytosol	tolC_2	4371530	5418330	6602760	6299410	7487960	7341370	6372540	7595070	5722020	6225410	1	1.23946	1.5104	1.44101	1.71289	1.67936	1.45774	1.73739	1.30893	1.42408	1	1.01474	1.07577	1.05651	1.12066	1.08658	0.998988	1.08693	0.927247	0.993907	1	1
ANMK	P77570	Anhydro-N-acetylmuramic acid kinase (EC 2.7.1.170) (AnhMurNAc kinase)	Cytosol	WT_1	8383750	9182420	9904300	9856610	10562200	9773340	9805920	10576000	9804400	3585250	1	1.09526	1.18137	1.17568	1.25984	1.16575	1.16963	1.26149	1.16945	0.427643	1	1.052	1.01772	0.92823	1.01559	0.900313	1.00592	0.933291	0.908931	1.16346	2	2
ANMK	P77570	Anhydro-N-acetylmuramic acid kinase (EC 2.7.1.170) (AnhMurNAc kinase)	Cytosol	WT_2	27668000	32507000	34932900	38438300	38082800	40406600	33985000	21342100	25027200	29247800	1	1.1749	1.26257	1.38927	1.37642	1.46041	1.22831	0.771364	0.904554	1.0571	1	1.03077	0.924958	0.959667	0.93044	0.999103	0.912025	0.974931	0.962815	0.956125	2	2
ANSA	P0A962	L-asparaginase 1 (EC 3.5.1.1) (L-asparaginase I) (L-ASNase I) (L-asparagine amidohydrolase I)	Cytosol	tolC_1	52586500	62042000	66308000	63296600	68963400	74215800	69274600	61572300	71729000	69911600	1	1.17981	1.26093	1.20367	1.31143	1.41131	1.31735	1.17088	1.36402	1.32946	1	1.01396	0.996426	0.980564	1.01047	1.04665	1.00334	0.999538	1.04843	1.05311	4	10
ANSA	P0A962	L-asparaginase 1 (EC 3.5.1.1) (L-asparaginase I) (L-ASNase I) (L-asparagine amidohydrolase I)	Cytosol	tolC_2	59564200	79340500	83514000	90948800	97269500	103167000	90295700	107252000	87140800	96787600	1	1.33202	1.40208	1.5269	1.63302	1.73203	1.51594	1.80061	1.46297	1.62493	1	1.09052	0.998619	1.11949	1.0684	1.12066	1.03887	1.12648	1.03637	1.13408	7	11
ANSA	P0A962	L-asparaginase 1 (EC 3.5.1.1) (L-asparaginase I) (L-ASNase I) (L-asparagine amidohydrolase I)	Cytosol	WT_1	89754100	76754500	82478700	91664400	88735600	93514700	86666200	92534800	92638100	26276500	1	0.855164	0.918941	1.02128	0.988652	1.0419	0.965596	1.03098	1.03213	0.292761	1	0.821386	0.791642	0.80633	0.796975	0.804664	0.830437	0.762755	0.802202	0.796497	6	12
ANSA	P0A962	L-asparaginase 1 (EC 3.5.1.1) (L-asparaginase I) (L-ASNase I) (L-asparagine amidohydrolase I)	Cytosol	WT_2	81832500	92752800	103340000	107757000	113284000	114145000	104503000	56028400	68495800	82028100	1	1.13345	1.26282	1.3168	1.38434	1.39486	1.27704	0.684672	0.837024	1.00239	1	0.994405	0.925141	0.909608	0.935794	0.95426	0.948201	0.86536	0.890936	0.906643	5	11
ANSB	P00805	L-asparaginase 2 (EC 3.5.1.1) (L-asparaginase II) (L-ASNase II) (L-asparagine amidohydrolase II) (Colaspase)	Periplasm	tolC_1	294628000	346200000	376675000	366091000	282393000	366006000	385886000	327637000	344487000	300369000	1	1.17504	1.27848	1.24255	0.958473	1.24226	1.30974	1.11204	1.16923	1.01949	1	1.00986	1.01029	1.01224	0.738514	0.921284	0.997543	0.949308	0.89871	0.807566	17	46
ANSB	P00805	L-asparaginase 2 (EC 3.5.1.1) (L-asparaginase II) (L-ASNase II) (L-asparagine amidohydrolase II) (Colaspase)	Periplasm	tolC_2	550750000	687120000	861468000	839987000	925935000	898743000	901873000	943083000	814475000	769114000	1	1.24761	1.56417	1.52517	1.68123	1.63185	1.63754	1.71236	1.47885	1.39648	1	1.02142	1.11407	1.11822	1.09994	1.05584	1.1222	1.07127	1.04762	0.974647	20	71
ANSB	P00805	L-asparaginase 2 (EC 3.5.1.1) (L-asparaginase II) (L-ASNase II) (L-asparagine amidohydrolase II) (Colaspase)	Periplasm	WT_1	351042000	350774000	402560000	436021000	443904000	445628000	446554000	520958000	416785000	123024000	1	0.999237	1.14676	1.24208	1.26453	1.26944	1.27208	1.48403	1.18728	0.350454	1	0.959767	0.9879	0.980651	1.01937	0.980398	1.09402	1.09794	0.922786	0.953458	18	51
ANSB	P00805	L-asparaginase 2 (EC 3.5.1.1) (L-asparaginase II) (L-ASNase II) (L-asparagine amidohydrolase II) (Colaspase)	Periplasm	WT_2	579290000	689375000	936725000	875889000	944676000	835322000	796004000	409890000	503428000	571901000	1	1.19003	1.61702	1.512	1.63075	1.44198	1.3741	0.707573	0.869043	0.987245	1	1.04405	1.18463	1.04445	1.10236	0.986492	1.02027	0.894306	0.925017	0.892944	18	76
ANSP	P77610	L-asparagine permease (L-asparagine transport protein)	Inner_membrane	tolC_1	1687230	2110550	2150240	2689820	2596320	2865450	3369300	2629070	2842230	2459180	1	1.2509	1.27442	1.59422	1.53881	1.69832	1.99694	1.55822	1.68455	1.45753	1	1.07505	1.00708	1.29873	1.18567	1.2595	1.52094	1.3302	1.29481	1.15455	1	1
ANSP	P77610	L-asparagine permease (L-asparagine transport protein)	Inner_membrane	tolC_2	3982340	5669430	5745120	5619380	5654020	5669350	5328860	6925380	6040760	5739770	1	1.42364	1.44265	1.41107	1.41977	1.42362	1.33812	1.73902	1.51689	1.44131	1	1.16554	1.02751	1.03456	0.928887	0.921112	0.917017	1.08795	1.07456	1.00593	1	1
ANSP	P77610	L-asparagine permease (L-asparagine transport protein)	Inner_membrane	WT_1	2413720	1771180	2523610	2958130	3542200	2735430	2928790	3750880	3006270	766503	1	0.733797	1.04553	1.22555	1.46753	1.13328	1.21339	1.55398	1.24549	0.317561	1	0.704812	0.900693	0.967602	1.18301	0.875241	1.04355	1.14969	0.968031	0.863968	1	1
ANSP	P77610	L-asparagine permease (L-asparagine transport protein)	Inner_membrane	WT_2	1955380	2166670	2814810	3179950	2658170	2856110	2990850	2236020	3014200	2281510	1	1.10806	1.43952	1.62626	1.35941	1.46064	1.52955	1.14352	1.54149	1.16679	1	0.972129	1.05459	1.12337	0.918944	0.999262	1.13569	1.4453	1.64078	1.05534	2	2
APAG	P62672	Protein ApaG	Cytosol	WT_2	1054510	793534	1264180	1450080	1489770	1496800	1130930	987099	1055870	1170050	1	0.752514	1.19883	1.37512	1.41276	1.41943	1.07247	0.936074	1.00129	1.10957	1	0.660202	0.87826	0.949895	0.955006	0.971066	0.79631	1.18311	1.06578	1.00358	1	1
APAH	P05637	Bis(5'-nucleosyl)-tetraphosphatase [symmetrical] (EC 3.6.1.41) (Ap4A hydrolase) (Diadenosine 5',5'''-P1,P4-tetraphosphate pyrophosphohydrolase) (Diadenosine tetraphosphatase)	Cytosol	tolC_1	40758600	41802900	40480500	43371500	46087700	44853400	46191700	41052400	47544000	46693600	1	1.02562	0.993177	1.06411	1.13075	1.10046	1.1333	1.00721	1.16648	1.14561	1	0.881444	0.784838	0.866872	0.871253	0.816123	0.86316	0.85982	0.896597	0.907476	4	5
APAH	P05637	Bis(5'-nucleosyl)-tetraphosphatase [symmetrical] (EC 3.6.1.41) (Ap4A hydrolase) (Diadenosine 5',5'''-P1,P4-tetraphosphate pyrophosphohydrolase) (Diadenosine tetraphosphatase)	Cytosol	tolC_2	26097100	29799100	37486800	35969600	43234600	43760700	39653000	43776000	37987400	37590800	1	1.14185	1.43644	1.3783	1.65668	1.67684	1.51944	1.67743	1.45562	1.44042	1	0.934837	1.02309	1.01053	1.08388	1.08495	1.04127	1.04941	1.03116	1.00531	3	3
APAH	P05637	Bis(5'-nucleosyl)-tetraphosphatase [symmetrical] (EC 3.6.1.41) (Ap4A hydrolase) (Diadenosine 5',5'''-P1,P4-tetraphosphate pyrophosphohydrolase) (Diadenosine tetraphosphatase)	Cytosol	WT_1	52170800	58834800	64542700	70410600	67865500	71187500	70548200	73643900	71927600	17492200	1	1.12773	1.23714	1.34962	1.30083	1.36451	1.35225	1.41159	1.37869	0.335287	1	1.08319	1.06576	1.06556	1.04863	1.05382	1.16297	1.04434	1.07156	0.912195	6	7
APAH	P05637	Bis(5'-nucleosyl)-tetraphosphatase [symmetrical] (EC 3.6.1.41) (Ap4A hydrolase) (Diadenosine 5',5'''-P1,P4-tetraphosphate pyrophosphohydrolase) (Diadenosine tetraphosphatase)	Cytosol	WT_2	66286600	72797100	84137100	91538400	95102000	91581600	82002000	46405800	59459200	71590700	1	1.09822	1.26929	1.38095	1.43471	1.3816	1.23708	0.700078	0.897002	1.08002	1	0.963497	0.92988	0.95392	0.969843	0.945188	0.918536	0.884833	0.954777	0.976855	6	8
APBE	P0AB85	FAD:protein FMN transferase (EC 2.7.1.180) (Flavin transferase)	Inner_membrane	tolC_1	26456900	33486500	33369200	33961200	34039500	36734500	36513000	32216100	35151300	35755300	1	1.2657	1.26127	1.28364	1.2866	1.38847	1.38009	1.21768	1.32863	1.35145	1	1.08777	0.99669	1.04572	0.991341	1.02971	1.05113	1.03949	1.02123	1.07053	4	5
APBE	P0AB85	FAD:protein FMN transferase (EC 2.7.1.180) (Flavin transferase)	Inner_membrane	tolC_2	73085500	87169900	103878000	94970900	112903000	111589000	105744000	113139000	102599000	107787000	1	1.19271	1.42132	1.29945	1.54481	1.52683	1.44685	1.54804	1.40382	1.47481	1	0.976473	1.01232	0.952723	1.01069	0.987888	0.99153	0.968465	0.994469	1.02931	8	8
APBE	P0AB85	FAD:protein FMN transferase (EC 2.7.1.180) (Flavin transferase)	Inner_membrane	WT_1	44789700	48141200	51958300	57224900	53386100	60915000	51144900	65093800	61139800	15874000	1	1.07483	1.16005	1.27764	1.19193	1.36002	1.14189	1.45332	1.36504	0.354412	1	1.03237	0.999352	1.00873	0.96084	1.05035	0.982054	1.07522	1.06095	0.964226	7	8
APBE	P0AB85	FAD:protein FMN transferase (EC 2.7.1.180) (Flavin transferase)	Inner_membrane	WT_2	58903500	66632900	79940200	83697300	87162400	90976700	82255600	46574900	57898700	70184800	1	1.13122	1.35714	1.42092	1.47975	1.5445	1.39645	0.790698	0.982942	1.19152	1	0.992452	0.994235	0.981533	1.00029	1.05663	1.03686	0.999368	1.04625	1.07771	5	6
APHA	P0AE22	Class B acid phosphatase (CBAP) (EC 3.1.3.2)	Periplasm	tolC_1	128871000	151102000	163075000	152405000	159376000	161216000	163376000	145439000	165524000	155707000	1	1.17251	1.26541	1.18262	1.23671	1.25099	1.26775	1.12856	1.28442	1.20824	1	1.00768	0.999967	0.963416	0.952898	0.927753	0.965561	0.963416	0.987249	0.957084	9	21
APHA	P0AE22	Class B acid phosphatase (CBAP) (EC 3.1.3.2)	Periplasm	tolC_2	226592000	273007000	324362000	299769000	348371000	335735000	331221000	369045000	331902000	309835000	1	1.20484	1.43148	1.32295	1.53744	1.48167	1.46175	1.62868	1.46476	1.36737	1	0.986402	1.01956	0.96995	1.00587	0.958671	1.00174	1.01891	1.03764	0.954327	11	22
APHA	P0AE22	Class B acid phosphatase (CBAP) (EC 3.1.3.2)	Periplasm	WT_1	167770000	151606000	182104000	185083000	188510000	189937000	186395000	198358000	192869000	56422000	1	0.903654	1.08544	1.10319	1.12362	1.13213	1.11102	1.18232	1.1496	0.336306	1	0.86796	0.935076	0.871	0.905777	0.874348	0.955501	0.874721	0.893503	0.914966	10	19
APHA	P0AE22	Class B acid phosphatase (CBAP) (EC 3.1.3.2)	Periplasm	WT_2	147686000	169529000	202451000	212562000	219284000	212683000	194318000	115044000	134373000	154815000	1	1.1479	1.37082	1.43928	1.4848	1.4401	1.31575	0.778977	0.909856	1.04827	1	1.00709	1.00426	0.994216	1.0037	0.985211	0.976947	0.984553	0.968459	0.948141	9	22
APPA	P07102	Periplasmic AppA protein [Includes: Phosphoanhydride phosphohydrolase (EC 3.1.3.2) (pH 2.5 acid phosphatase) (AP); 4-phytase (EC 3.1.3.26)]	Periplasm	tolC_1	18818000	22820400	23947400	22709300	24082800	23382700	24503600	22701700	24634600	22588700	1	1.21269	1.27258	1.20679	1.27977	1.24257	1.30214	1.20638	1.3091	1.20038	1	1.04221	1.00563	0.983106	0.98608	0.921511	0.991752	1.02985	1.00622	0.950856	3	4
APPA	P07102	Periplasmic AppA protein [Includes: Phosphoanhydride phosphohydrolase (EC 3.1.3.2) (pH 2.5 acid phosphatase) (AP); 4-phytase (EC 3.1.3.26)]	Periplasm	tolC_2	6885940	9461370	10883100	9834680	10738800	10357500	10403000	11170200	10096300	9396980	1	1.37401	1.58048	1.42823	1.55953	1.50415	1.51076	1.62218	1.46622	1.36466	1	1.1249	1.12568	1.04714	1.02032	0.973216	1.03532	1.01485	1.03867	0.952437	1	2
APPA	P07102	Periplasmic AppA protein [Includes: Phosphoanhydride phosphohydrolase (EC 3.1.3.2) (pH 2.5 acid phosphatase) (AP); 4-phytase (EC 3.1.3.26)]	Periplasm	WT_1	15531000	16228200	18649000	19428400	19514200	19531000	17580400	18827400	17701600	5427250	1	1.04489	1.20076	1.25094	1.25647	1.25755	1.13196	1.21225	1.13976	0.349446	1	1.00362	1.03442	0.987652	1.01287	0.971212	0.97351	0.896861	0.885852	0.950717	2	3
APPA	P07102	Periplasmic AppA protein [Includes: Phosphoanhydride phosphohydrolase (EC 3.1.3.2) (pH 2.5 acid phosphatase) (AP); 4-phytase (EC 3.1.3.26)]	Periplasm	WT_2	7662180	8982740	10213800	9577290	10315400	10544900	10159900	4712950	5520640	7358390	1	1.17235	1.33301	1.24994	1.34627	1.37623	1.32598	0.615093	0.720505	0.960352	1	1.02853	0.976563	0.863425	0.910062	0.941512	0.984542	0.777419	0.766912	0.86862	1	2
APT	P69503	Adenine phosphoribosyltransferase (APRT) (EC 2.4.2.7)	Cytosol	tolC_1	149683000	180514000	198306000	180487000	200999000	224115000	198876000	184814000	197475000	193067000	1	1.20598	1.32484	1.20579	1.34283	1.49726	1.32865	1.2347	1.31929	1.28984	1	1.03644	1.04693	0.982298	1.03467	1.1104	1.01194	1.05402	1.01405	1.02172	7	21
APT	P69503	Adenine phosphoribosyltransferase (APRT) (EC 2.4.2.7)	Cytosol	tolC_2	217571000	272849000	327495000	306647000	347971000	350703000	326996000	354428000	316405000	313258000	1	1.25407	1.50523	1.40941	1.59934	1.6119	1.50294	1.62902	1.45426	1.4398	1	1.02671	1.07209	1.03334	1.04637	1.04293	1.02997	1.01913	1.0302	1.00488	9	28
APT	P69503	Adenine phosphoribosyltransferase (APRT) (EC 2.4.2.7)	Cytosol	WT_1	325706000	278959000	296882000	320992000	295211000	328640000	322656000	334399000	310246000	84027800	1	0.856475	0.911503	0.985527	0.906373	1.00901	0.990636	1.02669	0.952534	0.257987	1	0.822644	0.785235	0.778099	0.730647	0.779262	0.851972	0.75958	0.740335	0.701888	8	24
APT	P69503	Adenine phosphoribosyltransferase (APRT) (EC 2.4.2.7)	Cytosol	WT_2	187711000	182805000	226254000	215654000	235314000	222702000	214990000	116721000	138910000	169455000	1	0.973864	1.20533	1.14886	1.2536	1.18641	1.14532	0.621812	0.740021	0.902744	1	0.854398	0.883022	0.793601	0.847414	0.811652	0.850405	0.785912	0.787684	0.816515	6	16
ARAF	P02924	L-arabinose-binding periplasmic protein (ABP)	Periplasm	tolC_1	68357600	75510500	81464600	79789800	79488300	86247300	86220700	77492800	83810000	81332400	1	1.10464	1.19174	1.16724	1.16283	1.26171	1.26132	1.13364	1.22605	1.18981	1	0.949353	0.94175	0.950891	0.895973	0.935703	0.960663	0.967749	0.942388	0.942484	9	12
ARAF	P02924	L-arabinose-binding periplasmic protein (ABP)	Periplasm	tolC_2	113620000	148744000	167499000	152980000	170384000	167423000	165363000	189478000	168649000	158837000	1	1.30914	1.4742	1.34642	1.4996	1.47353	1.4554	1.66765	1.48432	1.39797	1	1.07179	1.04999	0.987159	0.98111	0.953406	0.99739	1.04329	1.0515	0.975681	12	16
ARAF	P02924	L-arabinose-binding periplasmic protein (ABP)	Periplasm	WT_1	111632000	108350000	128851000	130117000	127377000	138430000	130161000	133514000	128479000	35582500	1	0.9706	1.15425	1.16559	1.14104	1.24006	1.16598	1.19602	1.15092	0.318748	1	0.932262	0.994353	0.920262	0.919821	0.957702	1.00277	0.884855	0.894523	0.867199	11	15
ARAF	P02924	L-arabinose-binding periplasmic protein (ABP)	Periplasm	WT_2	92155200	99432800	120028000	117621000	130809000	136245000	117025000	61935000	73107300	92233800	1	1.07897	1.30245	1.27634	1.41944	1.47843	1.26987	0.672073	0.793306	1.00085	1	0.946612	0.954175	0.881656	0.959523	1.01143	0.942879	0.849437	0.844402	0.905252	8	12
ARAG	P0AAF3	Arabinose import ATP-binding protein AraG (EC 3.6.3.17)	Cytosol	tolC_1	7228770	7868240	9089480	8680010	8769250	8776550	8931070	7971060	8062020	7874460	1	1.08846	1.2574	1.20076	1.2131	1.21411	1.23549	1.10269	1.11527	1.08932	1	0.93545	0.993637	0.978196	0.93471	0.900407	0.940991	0.941326	0.857236	0.862886	1	1
ARAG	P0AAF3	Arabinose import ATP-binding protein AraG (EC 3.6.3.17)	Cytosol	tolC_2	9563210	11724400	14208500	13148600	12924800	13682800	13111200	14083600	13961500	12552600	1	1.22599	1.48575	1.37491	1.35151	1.43077	1.371	1.47269	1.45992	1.31259	1	1.00372	1.05821	1.00805	0.884227	0.92574	0.93955	0.921325	1.03421	0.916096	1	1
ARCA	P0A9Q1	Aerobic respiration control protein ArcA (Dye resistance protein)	Cytosol	tolC_1	168652000	199522000	229408000	222227000	232110000	236057000	245329000	208897000	239434000	230215000	1	1.18304	1.36024	1.31767	1.37627	1.39967	1.45465	1.23863	1.41969	1.36503	1	1.01673	1.07491	1.07343	1.06043	1.03802	1.10791	1.05737	1.09123	1.08128	12	32
ARCA	P0A9Q1	Aerobic respiration control protein ArcA (Dye resistance protein)	Cytosol	tolC_2	302475000	374605000	440618000	412455000	496607000	508799000	456512000	526965000	461532000	472817000	1	1.23847	1.45671	1.3636	1.64181	1.68212	1.50926	1.74218	1.52585	1.56316	1	1.01393	1.03753	0.999757	1.07416	1.08836	1.03429	1.08992	1.08092	1.09097	12	32
ARCA	P0A9Q1	Aerobic respiration control protein ArcA (Dye resistance protein)	Cytosol	WT_1	192281000	217156000	247528000	282553000	272319000	286622000	235556000	293734000	269367000	70919600	1	1.12937	1.28732	1.46948	1.41626	1.49064	1.22506	1.52763	1.4009	0.368833	1	1.08476	1.10899	1.16019	1.14168	1.15123	1.05358	1.13019	1.08882	1.00346	13	29
ARCA	P0A9Q1	Aerobic respiration control protein ArcA (Dye resistance protein)	Cytosol	WT_2	230534000	264881000	329973000	366405000	356668000	346402000	334464000	196637000	238563000	270641000	1	1.14899	1.43134	1.58938	1.54714	1.50261	1.45082	0.852963	1.03483	1.17397	1	1.00804	1.0486	1.09789	1.04584	1.02797	1.07724	1.07806	1.10148	1.06184	12	28
ARCB	P0AEC3	Aerobic respiration control sensor protein ArcB (EC 2.7.13.3)	Inner_membrane	tolC_1	21887300	25372200	27323200	28954800	31222700	32669300	32947300	26135700	32235400	32485300	1	1.15922	1.24836	1.3229	1.42652	1.49261	1.50532	1.1941	1.47279	1.48421	1	0.996261	0.98649	1.0777	1.09915	1.10695	1.1465	1.01937	1.13204	1.17569	8	9
ARCB	P0AEC3	Aerobic respiration control sensor protein ArcB (EC 2.7.13.3)	Inner_membrane	tolC_2	58128500	69672900	77388000	79283300	87125900	93817500	86525400	94263400	88133900	97665000	1	1.1986	1.33133	1.36393	1.49885	1.61397	1.48852	1.62164	1.51619	1.68016	1	0.981295	0.948223	1	0.980623	1.04427	1.02008	1.01451	1.07407	1.17263	8	9
ARCB	P0AEC3	Aerobic respiration control sensor protein ArcB (EC 2.7.13.3)	Inner_membrane	WT_1	27124700	23282200	26792500	29387500	29771100	31009400	25425000	33595600	33101800	12564200	1	0.858339	0.987753	1.08342	1.09756	1.14322	0.937338	1.23856	1.22036	0.463201	1	0.824435	0.850922	0.855389	0.884771	0.882912	0.806134	0.916329	0.948494	1.2602	7	7
ARCB	P0AEC3	Aerobic respiration control sensor protein ArcB (EC 2.7.13.3)	Inner_membrane	WT_2	23656900	24094400	28725200	31326300	28205200	29424800	27872200	19992700	23114300	25094900	1	1.01849	1.21424	1.32419	1.19226	1.24381	1.17818	0.845111	0.977064	1.06079	1	0.893553	0.88955	0.914715	0.805951	0.850925	0.874804	1.06814	1.04	0.95946	6	6
ARFB	P40711	Peptidyl-tRNA hydrolase ArfB (PTH) (EC 3.1.1.29) (Alternative ribosome-rescue factor B)	Cytosol	tolC_1	1662420	2105750	2493220	2400310	2531920	2758440	2595940	2300460	2499290	2687150	1	1.26668	1.49975	1.44386	1.52303	1.65929	1.56154	1.3838	1.5034	1.61641	1	1.08861	1.18515	1.17624	1.17351	1.23056	1.18932	1.18131	1.15557	1.28041	1	1
ARGB	P0A6C8	Acetylglutamate kinase (EC 2.7.2.8) (N-acetyl-L-glutamate 5-phosphotransferase) (NAG kinase) (NAGK)	Cytosol	tolC_1	10099900	11021100	11862800	12372500	11170500	12918700	12824700	10741200	11303700	11481500	1	1.09121	1.17455	1.22501	1.106	1.27909	1.26978	1.0635	1.11919	1.13679	1	0.937811	0.928161	0.997954	0.852186	0.948596	0.967112	0.907871	0.860249	0.900489	3	3
ARGB	P0A6C8	Acetylglutamate kinase (EC 2.7.2.8) (N-acetyl-L-glutamate 5-phosphotransferase) (NAG kinase) (NAGK)	Cytosol	tolC_2	31109400	37083400	44938500	40687400	48636600	47625900	44894000	47856300	44305400	41727400	1	1.19203	1.44453	1.30788	1.56341	1.53092	1.4431	1.53832	1.42418	1.34131	1	0.975917	1.02885	0.958905	1.02286	0.990534	0.988958	0.962388	1.00889	0.93614	5	6
ARGB	P0A6C8	Acetylglutamate kinase (EC 2.7.2.8) (N-acetyl-L-glutamate 5-phosphotransferase) (NAG kinase) (NAGK)	Cytosol	WT_1	3997470	3900200	3699680	4070090	4353460	4329240	4017070	4256540	4872540	1298310	1	0.975667	0.925505	1.01817	1.08905	1.08299	1.0049	1.06481	1.21891	0.324783	1	0.937129	0.797298	0.803868	0.877911	0.836403	0.864242	0.787781	0.947367	0.883617	2	2
ARGB	P0A6C8	Acetylglutamate kinase (EC 2.7.2.8) (N-acetyl-L-glutamate 5-phosphotransferase) (NAG kinase) (NAGK)	Cytosol	WT_2	19696800	18785700	19276400	20854700	21191600	19856100	18947900	11842000	14088200	16499300	1	0.953744	0.978656	1.05879	1.07589	1.00809	0.961979	0.601214	0.715253	0.837664	1	0.836746	0.716961	0.731379	0.727287	0.689658	0.71427	0.759878	0.761322	0.757651	4	4
ARGC	P11446	N-acetyl-gamma-glutamyl-phosphate reductase (AGPR) (EC 1.2.1.38) (N-acetyl-glutamate semialdehyde dehydrogenase) (NAGSA dehydrogenase)	Cytosol	tolC_1	15699000	20571900	18366200	20389900	20004000	21916800	20822300	17615500	19752200	19386500	1	1.3104	1.1699	1.2988	1.27422	1.39606	1.32635	1.12208	1.25818	1.23489	1	1.12619	0.924487	1.05807	0.981801	1.03534	1.01019	0.95788	0.967084	0.978193	5	5
ARGC	P11446	N-acetyl-gamma-glutamyl-phosphate reductase (AGPR) (EC 1.2.1.38) (N-acetyl-glutamate semialdehyde dehydrogenase) (NAGSA dehydrogenase)	Cytosol	tolC_2	4873070	6761720	7833540	7105910	8739500	8407850	8091080	7996230	7069510	7655470	1	1.38757	1.60752	1.4582	1.79343	1.72537	1.66037	1.6409	1.45073	1.57097	1	1.136	1.14494	1.06912	1.17335	1.11635	1.13785	1.02656	1.0277	1.09643	2	2
ARGC	P11446	N-acetyl-gamma-glutamyl-phosphate reductase (AGPR) (EC 1.2.1.38) (N-acetyl-glutamate semialdehyde dehydrogenase) (NAGSA dehydrogenase)	Cytosol	WT_1	17090100	17815100	21345400	22288600	21499800	19753500	17884500	22223800	21028600	6441870	1	1.04242	1.24899	1.30418	1.25803	1.15584	1.04648	1.30039	1.23046	0.376936	1	1.00125	1.07597	1.02968	1.01412	0.892665	0.900002	0.962073	0.956343	1.02551	3	3
ARGC	P11446	N-acetyl-gamma-glutamyl-phosphate reductase (AGPR) (EC 1.2.1.38) (N-acetyl-glutamate semialdehyde dehydrogenase) (NAGSA dehydrogenase)	Cytosol	WT_2	27744600	32566300	35835400	40365200	42230900	40042200	38135800	24815200	26091500	32480800	1	1.17379	1.29162	1.45488	1.52213	1.44324	1.37453	0.894415	0.940417	1.17071	1	1.0298	0.946235	1.00499	1.02894	0.987359	1.02059	1.13046	1.00099	1.05888	4	4
ARGD	P18335	Acetylornithine/succinyldiaminopimelate aminotransferase (ACOAT) (DapATase) (Succinyldiaminopimelate transferase) (EC 2.6.1.11) (EC 2.6.1.17)	Cytosol	tolC_1	47495100	58409800	58619600	60074000	61754500	63365200	62892400	57488800	64419400	61323600	1	1.22981	1.23422	1.26485	1.30023	1.33414	1.32419	1.21042	1.35634	1.29116	1	1.05693	0.975321	1.0304	1.00184	0.989422	1.00855	1.03329	1.04253	1.02277	6	8
ARGD	P18335	Acetylornithine/succinyldiaminopimelate aminotransferase (ACOAT) (DapATase) (Succinyldiaminopimelate transferase) (EC 2.6.1.11) (EC 2.6.1.17)	Cytosol	tolC_2	78139100	92811400	116689000	102816000	121126000	122245000	114182000	122947000	109829000	109776000	1	1.18777	1.49335	1.31581	1.55013	1.56445	1.46127	1.57344	1.40556	1.40488	1	0.972429	1.06362	0.964716	1.01417	1.01223	1.00141	0.984356	0.995699	0.980506	11	13
ARGD	P18335	Acetylornithine/succinyldiaminopimelate aminotransferase (ACOAT) (DapATase) (Succinyldiaminopimelate transferase) (EC 2.6.1.11) (EC 2.6.1.17)	Cytosol	WT_1	42359400	45297000	52818400	57602400	53618400	54054500	53152500	59657700	57142500	15702900	1	1.06935	1.24691	1.35985	1.2658	1.27609	1.2548	1.40837	1.34899	0.370706	1	1.02711	1.07418	1.07364	1.02039	0.985533	1.07916	1.04196	1.04847	1.00856	7	8
ARGD	P18335	Acetylornithine/succinyldiaminopimelate aminotransferase (ACOAT) (DapATase) (Succinyldiaminopimelate transferase) (EC 2.6.1.11) (EC 2.6.1.17)	Cytosol	WT_2	53555800	65012300	74930900	78004300	81295300	79526000	74825100	41129800	52027400	61562100	1	1.21392	1.39912	1.45651	1.51796	1.48492	1.39714	0.76798	0.971462	1.14949	1	1.065	1.02499	1.00611	1.02612	1.01587	1.03738	0.970655	1.03403	1.0397	7	10
ARGE	P23908	Acetylornithine deacetylase (AO) (Acetylornithinase) (EC 3.5.1.16) (N-acetylornithinase) (NAO)	Cytosol	tolC_1	39504300	46221500	55579000	47127100	52552900	54532900	54557700	48056200	54228700	52454000	1	1.17004	1.40691	1.19296	1.33031	1.38043	1.38106	1.21648	1.37273	1.3278	1	1.00556	1.11178	0.971843	1.02502	1.02375	1.05186	1.03847	1.05513	1.0518	5	8
ARGE	P23908	Acetylornithine deacetylase (AO) (Acetylornithinase) (EC 3.5.1.16) (N-acetylornithinase) (NAO)	Cytosol	tolC_2	44922300	58043000	64603700	70189800	75274700	81178000	73224100	80759200	71027200	68635400	1	1.29208	1.43812	1.56247	1.67566	1.80708	1.63002	1.79775	1.58111	1.52787	1	1.05782	1.02429	1.14556	1.0963	1.16921	1.11705	1.12469	1.12006	1.06634	6	9
ARGE	P23908	Acetylornithine deacetylase (AO) (Acetylornithinase) (EC 3.5.1.16) (N-acetylornithinase) (NAO)	Cytosol	WT_1	34006100	32229000	39733000	38746500	38752000	42981200	38641300	42886700	40473400	9940680	1	0.947742	1.16841	1.1394	1.13956	1.26393	1.1363	1.26115	1.19018	0.29232	1	0.910306	1.00655	0.899584	0.918625	0.976137	0.977251	0.933039	0.925041	0.795298	4	6
ARGE	P23908	Acetylornithine deacetylase (AO) (Acetylornithinase) (EC 3.5.1.16) (N-acetylornithinase) (NAO)	Cytosol	WT_2	46483500	52867400	64703800	67428100	72951300	66686200	63822900	33407400	41486500	50513600	1	1.13734	1.39197	1.45058	1.5694	1.43462	1.37302	0.718694	0.892499	1.0867	1	0.997818	1.01976	1.00202	1.06089	0.981461	1.01947	0.908361	0.949984	0.982899	6	10
ARGF	P06960	Ornithine carbamoyltransferase subunit F (OTCase-2) (EC 2.1.3.3)	Cytosol	tolC_2	5650080	8682930	8970100	10280500	10011600	10320900	9699140	11246500	9295800	10159500	1	1.53678	1.58761	1.81953	1.77194	1.82668	1.71664	1.9905	1.64525	1.79812	1	1.25816	1.13076	1.33403	1.15929	1.1819	1.17641	1.24528	1.1655	1.25496	2	2
ARGG	P0A6E4	Argininosuccinate synthase (EC 6.3.4.5) (Citrulline--aspartate ligase)	Cytosol	tolC_1	33083200	42725900	44927800	44825400	41433500	47375900	48992700	41691500	45851900	44923300	1	1.29147	1.35802	1.35493	1.2524	1.43202	1.48089	1.2602	1.38596	1.35789	1	1.10992	1.07315	1.10379	0.96499	1.06201	1.1279	1.07579	1.0653	1.07563	6	8
ARGG	P0A6E4	Argininosuccinate synthase (EC 6.3.4.5) (Citrulline--aspartate ligase)	Cytosol	tolC_2	65664300	83537600	96020000	94989800	107847000	105496000	98075100	110789000	99168300	106579000	1	1.27219	1.46229	1.4466	1.6424	1.6066	1.49358	1.6872	1.51023	1.62309	1	1.04154	1.0415	1.06061	1.07454	1.0395	1.02355	1.05553	1.06985	1.1328	8	10
ARGG	P0A6E4	Argininosuccinate synthase (EC 6.3.4.5) (Citrulline--aspartate ligase)	Cytosol	WT_1	44081600	47376500	49598400	56482100	60950600	60546600	50018000	60129800	57439700	15494800	1	1.07475	1.12515	1.28131	1.38268	1.37351	1.13467	1.36406	1.30303	0.351503	1	1.03229	0.969286	1.01163	1.11461	1.06077	0.975844	1.00918	1.01275	0.956312	6	9
ARGG	P0A6E4	Argininosuccinate synthase (EC 6.3.4.5) (Citrulline--aspartate ligase)	Cytosol	WT_2	46321800	48652900	55272700	61335500	57898900	57190700	55491700	33789200	41766700	48499800	1	1.05032	1.19323	1.32412	1.24993	1.23464	1.19796	0.729445	0.901664	1.04702	1	0.921479	0.874159	0.914662	0.844933	0.844648	0.889488	0.921949	0.959739	0.947009	6	7
ARGH	P11447	Argininosuccinate lyase (ASAL) (EC 4.3.2.1) (Arginosuccinase)	Cytosol	tolC_1	67796100	79388700	78227100	78575300	82634900	85141200	82740100	75373300	85499300	82843100	1	1.17099	1.15386	1.15899	1.21887	1.25584	1.22043	1.11176	1.26112	1.22194	1	1.00638	0.911813	0.944172	0.939156	0.931353	0.929518	0.949076	0.969345	0.967941	10	12
ARGH	P11447	Argininosuccinate lyase (ASAL) (EC 4.3.2.1) (Arginosuccinase)	Cytosol	tolC_2	41904700	55825600	61193400	67425900	67686100	70703800	64820200	73343300	62712800	68826900	1	1.3322	1.4603	1.60903	1.61524	1.68725	1.54685	1.75024	1.49656	1.64246	1	1.09068	1.04008	1.1797	1.05677	1.09169	1.06006	1.09497	1.06016	1.14632	9	12
ARGH	P11447	Argininosuccinate lyase (ASAL) (EC 4.3.2.1) (Arginosuccinase)	Cytosol	WT_1	95487900	94794600	103537000	104632000	103046000	114237000	102519000	115628000	112241000	26548100	1	0.992739	1.08429	1.09576	1.07915	1.19635	1.07363	1.21092	1.17545	0.278026	1	0.953527	0.93409	0.865132	0.869929	0.923948	0.923352	0.895878	0.91359	0.756408	9	10
ARGH	P11447	Argininosuccinate lyase (ASAL) (EC 4.3.2.1) (Arginosuccinase)	Cytosol	WT_2	71420800	83429500	96422400	95476800	99746900	103497000	88643700	51280400	63238800	74600700	1	1.16814	1.35006	1.33682	1.39661	1.44912	1.24115	0.718004	0.88544	1.04452	1	1.02484	0.98905	0.923438	0.944087	0.991377	0.921553	0.907489	0.94247	0.944752	10	11
ARGI	P04391	Ornithine carbamoyltransferase subunit I (OTCase-1) (EC 2.1.3.3)	Cytosol	tolC_1	13321200	15099800	15870700	16004400	21327700	19325200	17462600	14910900	18334300	16478500	1	1.13352	1.19139	1.20142	1.60103	1.45071	1.31089	1.11934	1.37632	1.23701	1	0.974171	0.941469	0.978737	1.23361	1.07587	0.998417	0.95554	1.05789	0.979877	4	4
ARGI	P04391	Ornithine carbamoyltransferase subunit I (OTCase-1) (EC 2.1.3.3)	Cytosol	tolC_2	16303700	21071600	23838700	26592400	27789100	28382500	27922100	31357900	28493300	29851800	1	1.29244	1.46217	1.63107	1.70447	1.74086	1.71262	1.92336	1.74766	1.83098	1	1.05812	1.04141	1.19586	1.11515	1.12637	1.17366	1.20327	1.23804	1.2779	4	4
ARGI	P04391	Ornithine carbamoyltransferase subunit I (OTCase-1) (EC 2.1.3.3)	Cytosol	WT_1	3294030	3431820	4273850	4513450	5219530	4776280	4636780	4114100	4539860	1298970	1	1.04183	1.29745	1.37019	1.58454	1.44998	1.40763	1.24896	1.37821	0.394341	1	1.00068	1.11772	1.0818	1.27734	1.11983	1.2106	0.92402	1.07118	1.07286	1	1
ARGI	P04391	Ornithine carbamoyltransferase subunit I (OTCase-1) (EC 2.1.3.3)	Cytosol	WT_2	7417770	10019200	11138400	12079100	12705300	13811800	11151600	6957990	7159470	9546920	1	1.3507	1.50158	1.6284	1.71282	1.86199	1.50336	0.938016	0.965178	1.28703	1	1.18501	1.10006	1.12485	1.15784	1.27383	1.11625	1.18556	1.02734	1.1641	1	1
ARGP	P0A8S1	HTH-type transcriptional regulator ArgP (Inhibitor of chromosome initiation) (OriC replication inhibitor)	Cytosol	tolC_1	45253900	51897400	53698500	55467700	57348800	62008300	58554100	51518300	55183300	55388300	1	1.14681	1.1866	1.2257	1.26727	1.37023	1.2939	1.13843	1.21942	1.22395	1	0.985591	0.93769	0.998514	0.976443	1.01619	0.98548	0.971838	0.937287	0.969525	7	13
ARGP	P0A8S1	HTH-type transcriptional regulator ArgP (Inhibitor of chromosome initiation) (OriC replication inhibitor)	Cytosol	tolC_2	71108600	86396600	92876300	93632300	107558000	108656000	108424000	112481000	97656500	98697400	1	1.215	1.30612	1.31675	1.51259	1.52803	1.52477	1.58182	1.37334	1.38798	1	0.994717	0.93027	0.965408	0.989611	0.988665	1.04492	0.9896	0.972878	0.968712	7	10
ARGP	P0A8S1	HTH-type transcriptional regulator ArgP (Inhibitor of chromosome initiation) (OriC replication inhibitor)	Cytosol	WT_1	28170900	31172600	32207800	35360000	35056400	35873000	30444900	38959700	35736000	10278500	1	1.10655	1.1433	1.2552	1.24442	1.27341	1.08072	1.38298	1.26854	0.364862	1	1.06284	0.984922	0.991009	1.00315	0.983458	0.929448	1.02317	0.985946	0.992658	7	9
ARGP	P0A8S1	HTH-type transcriptional regulator ArgP (Inhibitor of chromosome initiation) (OriC replication inhibitor)	Cytosol	WT_2	39442400	43926100	53341400	53293000	57502100	55064800	51516400	31959800	35412600	38495400	1	1.11368	1.35239	1.35116	1.45788	1.39608	1.30612	0.81029	0.897831	0.97599	1	0.97706	0.990755	0.933343	0.985503	0.955095	0.969794	1.02413	0.955659	0.882765	7	12
ARGR	P0A6D0	Arginine repressor	Cytosol	tolC_1	66347800	72656500	80067400	70983400	69256900	79467700	81274400	75446600	77089600	78246900	1	1.09509	1.20678	1.06987	1.04385	1.19774	1.22498	1.13714	1.1619	1.17934	1	0.941142	0.953636	0.871566	0.804295	0.888267	0.932983	0.970737	0.893079	0.934195	2	2
ARGR	P0A6D0	Arginine repressor	Cytosol	tolC_2	48834700	55101700	72528000	63697000	81366000	79448900	75374300	82614900	78160100	66497100	1	1.12833	1.48517	1.30434	1.66615	1.62689	1.54346	1.69173	1.6005	1.36168	1	0.923765	1.0578	0.956308	1.09008	1.05263	1.05773	1.05836	1.1338	0.950354	4	9
ARGR	P0A6D0	Arginine repressor	Cytosol	WT_1	89760900	62220200	57521100	58253400	57578800	61249600	53200400	64374000	59591100	19706300	1	0.693177	0.640826	0.648984	0.641469	0.682364	0.59269	0.717172	0.663887	0.219542	1	0.665797	0.552054	0.51239	0.517102	0.526993	0.509729	0.530588	0.515991	0.597295	2	2
ARGR	P0A6D0	Arginine repressor	Cytosol	WT_2	77393600	64360700	72770800	74171700	77748200	77148400	70395800	39521700	47939600	55202300	1	0.831602	0.940269	0.95837	1.00458	0.996832	0.909582	0.510659	0.619426	0.713267	1	0.729588	0.688838	0.662015	0.679083	0.681958	0.675366	0.645424	0.659322	0.645136	2	2
ARGS	P11875	Arginine--tRNA ligase (EC 6.1.1.19) (Arginyl-tRNA synthetase) (ArgRS)	Cytosol	tolC_1	391514000	447252000	479083000	453338000	483095000	496709000	483956000	434981000	485860000	464085000	1	1.14237	1.22367	1.15791	1.23392	1.26869	1.23611	1.11102	1.24098	1.18536	1	0.981776	0.966978	0.943289	0.950745	0.94088	0.941467	0.948443	0.95386	0.938961	31	69
ARGS	P11875	Arginine--tRNA ligase (EC 6.1.1.19) (Arginyl-tRNA synthetase) (ArgRS)	Cytosol	tolC_2	566948000	683296000	782105000	771439000	836824000	843930000	811144000	858979000	749169000	751141000	1	1.20522	1.3795	1.36069	1.47602	1.48855	1.43072	1.51509	1.32141	1.32489	1	0.986712	0.982535	0.997621	0.965683	0.963121	0.980474	0.947855	0.936086	0.924676	33	90
ARGS	P11875	Arginine--tRNA ligase (EC 6.1.1.19) (Arginyl-tRNA synthetase) (ArgRS)	Cytosol	WT_1	514468000	559051000	610671000	654264000	624645000	672432000	637956000	696688000	647304000	171732000	1	1.08666	1.187	1.27173	1.21416	1.30704	1.24003	1.35419	1.2582	0.333805	1	1.04374	1.02256	1.00406	0.978759	1.00944	1.06646	1.00188	0.977908	0.908163	30	68
ARGS	P11875	Arginine--tRNA ligase (EC 6.1.1.19) (Arginyl-tRNA synthetase) (ArgRS)	Cytosol	WT_2	523804000	625260000	712474000	752293000	763535000	764088000	720629000	410363000	468537000	575517000	1	1.19369	1.36019	1.43621	1.45767	1.45873	1.37576	0.783429	0.894489	1.09873	1	1.04726	0.996472	0.992093	0.985366	0.997953	1.0215	0.99018	0.952102	0.993777	32	75
ARGT	P09551	Lysine/arginine/ornithine-binding periplasmic protein (LAO-binding protein)	Periplasm	tolC_1	161678000	199453000	205239000	205075000	192438000	216182000	209570000	197815000	213602000	203649000	1	1.23364	1.26943	1.26842	1.19025	1.33711	1.29622	1.22351	1.32116	1.2596	1	1.06022	1.00314	1.03331	0.917104	0.991626	0.987245	1.04447	1.01549	0.997765	12	21
ARGT	P09551	Lysine/arginine/ornithine-binding periplasmic protein (LAO-binding protein)	Periplasm	tolC_2	264672000	357155000	370093000	376122000	397179000	411365000	376524000	430022000	365083000	351787000	1	1.34942	1.39831	1.42109	1.50065	1.55424	1.42261	1.62474	1.37938	1.32914	1	1.10477	0.99593	1.04191	0.981798	1.00563	0.974913	1.01645	0.977154	0.927647	15	29
ARGT	P09551	Lysine/arginine/ornithine-binding periplasmic protein (LAO-binding protein)	Periplasm	WT_1	162030000	162062000	181665000	195189000	190322000	201664000	188468000	190765000	182406000	56288500	1	1.0002	1.12118	1.20465	1.17461	1.24461	1.16317	1.17734	1.12575	0.347396	1	0.96069	0.965867	0.9511	0.946879	0.961218	1.00035	0.871039	0.874967	0.945138	10	19
ARGT	P09551	Lysine/arginine/ornithine-binding periplasmic protein (LAO-binding protein)	Periplasm	WT_2	157132000	189888000	214329000	223820000	230666000	240311000	213648000	116905000	127793000	158468000	1	1.20846	1.36401	1.42441	1.46798	1.52936	1.35967	0.743992	0.813284	1.0085	1	1.06022	0.999267	0.98394	0.992331	1.04627	1.00956	0.940336	0.865667	0.912171	9	15
AROA	P0A6D3	3-phosphoshikimate 1-carboxyvinyltransferase (EC 2.5.1.19) (5-enolpyruvylshikimate-3-phosphate synthase) (EPSP synthase) (EPSPS)	Cytosol	tolC_1	119974000	147972000	152348000	148405000	151938000	157608000	160238000	139714000	153707000	155215000	1	1.23337	1.26984	1.23698	1.26642	1.31368	1.33561	1.16454	1.28117	1.29374	1	1.05999	1.00347	1.0077	0.975794	0.97425	1.01724	0.994125	0.984753	1.02481	14	25
AROA	P0A6D3	3-phosphoshikimate 1-carboxyvinyltransferase (EC 2.5.1.19) (5-enolpyruvylshikimate-3-phosphate synthase) (EPSP synthase) (EPSPS)	Cytosol	tolC_2	183789000	223487000	253048000	242349000	279823000	274677000	264033000	272478000	254028000	248316000	1	1.216	1.37684	1.31863	1.52252	1.49452	1.43661	1.48256	1.38217	1.35109	1	0.995537	0.98064	0.966783	0.996111	0.966987	0.98451	0.927502	0.979132	0.942967	13	23
AROA	P0A6D3	3-phosphoshikimate 1-carboxyvinyltransferase (EC 2.5.1.19) (5-enolpyruvylshikimate-3-phosphate synthase) (EPSP synthase) (EPSPS)	Cytosol	WT_1	129255000	133670000	152230000	165769000	166136000	172322000	166547000	180544000	169468000	44526500	1	1.03416	1.17775	1.2825	1.28534	1.33319	1.28851	1.3968	1.31111	0.344486	1	0.993308	1.0146	1.01256	1.03614	1.02963	1.10816	1.0334	1.01903	0.937221	13	24
AROA	P0A6D3	3-phosphoshikimate 1-carboxyvinyltransferase (EC 2.5.1.19) (5-enolpyruvylshikimate-3-phosphate synthase) (EPSP synthase) (EPSPS)	Cytosol	WT_2	147543000	175418000	208189000	215318000	224060000	226300000	208234000	114783000	141414000	168602000	1	1.18893	1.41104	1.45936	1.51861	1.53379	1.41134	0.777963	0.95846	1.14273	1	1.04308	1.03372	1.00808	1.02656	1.0493	1.04793	0.983272	1.02019	1.03358	11	18
AROB	P07639	3-dehydroquinate synthase (DHQS) (EC 4.2.3.4)	Cytosol	tolC_1	71466800	78381200	88945800	84090000	93898200	98641800	95510100	84446200	89256200	90329200	1	1.09675	1.24458	1.17663	1.31387	1.38025	1.33643	1.18161	1.24892	1.26393	1	0.942573	0.9835	0.958539	1.01235	1.02361	1.01787	1.0087	0.959964	1.0012	7	11
AROB	P07639	3-dehydroquinate synthase (DHQS) (EC 4.2.3.4)	Cytosol	tolC_2	95897600	118259000	138164000	131452000	156151000	161029000	143143000	162314000	137563000	129405000	1	1.23318	1.44075	1.37075	1.62831	1.67918	1.49267	1.69258	1.43448	1.34941	1	1.0096	1.02616	1.005	1.06532	1.08646	1.02292	1.05889	1.01619	0.941791	11	16
AROB	P07639	3-dehydroquinate synthase (DHQS) (EC 4.2.3.4)	Cytosol	WT_1	40984300	44550500	50383100	58164100	55001700	55868400	56387900	60429700	55461400	14634800	1	1.08701	1.22933	1.41918	1.34202	1.36317	1.37584	1.47446	1.35324	0.357083	1	1.04408	1.05903	1.12048	1.08183	1.05278	1.18326	1.09086	1.05177	0.971494	7	10
AROB	P07639	3-dehydroquinate synthase (DHQS) (EC 4.2.3.4)	Cytosol	WT_2	93308200	111844000	134242000	138792000	139557000	140163000	132476000	72239100	90246400	105223000	1	1.19865	1.43869	1.48746	1.49566	1.50215	1.41977	0.774199	0.967186	1.12769	1	1.05161	1.05398	1.02749	1.01104	1.02766	1.05418	0.978514	1.02948	1.01998	10	15
AROC	P12008	Chorismate synthase (CS) (EC 4.2.3.5) (5-enolpyruvylshikimate-3-phosphate phospholyase) (EPSP phospholyase)	Cytosol	tolC_1	122413000	150100000	161577000	152281000	167112000	172559000	167891000	146105000	169069000	159913000	1	1.22618	1.31993	1.24399	1.36515	1.40965	1.37151	1.19354	1.38114	1.30634	1	1.05381	1.04305	1.01342	1.05186	1.04542	1.04459	1.01889	1.06159	1.03479	11	21
AROC	P12008	Chorismate synthase (CS) (EC 4.2.3.5) (5-enolpyruvylshikimate-3-phosphate phospholyase) (EPSP phospholyase)	Cytosol	tolC_2	170690000	209441000	241062000	230312000	257551000	266749000	243095000	274949000	235929000	241016000	1	1.22703	1.41228	1.3493	1.50888	1.56277	1.42419	1.61081	1.38221	1.41201	1	1.00457	1.00588	0.989272	0.987186	1.01114	0.975999	1.00774	0.979158	0.985483	12	19
AROC	P12008	Chorismate synthase (CS) (EC 4.2.3.5) (5-enolpyruvylshikimate-3-phosphate phospholyase) (EPSP phospholyase)	Cytosol	WT_1	102265000	109027000	124847000	127805000	124379000	133637000	121694000	135437000	131525000	36445200	1	1.06612	1.22082	1.24974	1.21624	1.30677	1.18999	1.32437	1.28612	0.35638	1	1.02401	1.0517	0.986704	0.98044	1.00923	1.02342	0.979816	0.999607	0.969581	11	17
AROC	P12008	Chorismate synthase (CS) (EC 4.2.3.5) (5-enolpyruvylshikimate-3-phosphate phospholyase) (EPSP phospholyase)	Cytosol	WT_2	126497000	143520000	171346000	182991000	187132000	186055000	172014000	98580400	118819000	132055000	1	1.13457	1.35455	1.4466	1.47934	1.47083	1.35983	0.77931	0.939303	1.04394	1	0.995392	0.992336	0.999272	1.00001	1.00623	1.00967	0.984975	0.999802	0.944222	11	22
AROD	P05194	3-dehydroquinate dehydratase (3-dehydroquinase) (EC 4.2.1.10) (Type I DHQase) (Type I dehydroquinase) (DHQ1)	Cytosol	tolC_1	61174700	72764800	79806300	76580500	81056100	82001500	85295600	72235800	84740700	78740500	1	1.18946	1.30456	1.25183	1.32499	1.34045	1.3943	1.18081	1.38522	1.28714	1	1.02225	1.03091	1.0198	1.02092	0.994098	1.06194	1.00802	1.06473	1.01958	6	9
AROD	P05194	3-dehydroquinate dehydratase (3-dehydroquinase) (EC 4.2.1.10) (Type I DHQase) (Type I dehydroquinase) (DHQ1)	Cytosol	tolC_2	47441900	53283900	66962100	62497400	72633700	69452800	67616600	73758800	68501800	65911100	1	1.12314	1.41145	1.31735	1.531	1.46395	1.42525	1.55472	1.44391	1.3893	1	0.919515	1.00529	0.965845	1.00166	0.947208	0.976726	0.972646	1.02287	0.969634	5	8
AROD	P05194	3-dehydroquinate dehydratase (3-dehydroquinase) (EC 4.2.1.10) (Type I DHQase) (Type I dehydroquinase) (DHQ1)	Cytosol	WT_1	82806200	85672600	91554900	104090000	99034500	105522000	100287000	110265000	100272000	30942300	1	1.03462	1.10565	1.25703	1.19598	1.27432	1.2111	1.3316	1.21092	0.373671	1	0.993749	0.95249	0.992458	0.964106	0.984168	1.04158	0.985165	0.941163	1.01662	7	10
AROD	P05194	3-dehydroquinate dehydratase (3-dehydroquinase) (EC 4.2.1.10) (Type I DHQase) (Type I dehydroquinase) (DHQ1)	Cytosol	WT_2	77233500	79217300	96520100	97052200	105381000	104771000	92162800	54535800	64207500	78864700	1	1.02569	1.24972	1.25661	1.36445	1.35655	1.1933	0.706116	0.831343	1.02112	1	0.899863	0.91554	0.868029	0.922346	0.928049	0.886028	0.892464	0.884888	0.923584	7	10
AROE	P15770	Shikimate dehydrogenase (NADP(+)) (SD) (SDH) (EC 1.1.1.25)	Cytosol	tolC_1	70362800	88536700	79806800	89715900	89316800	92656100	86555500	77731000	87288300	91292000	1	1.25829	1.13422	1.27505	1.26938	1.31683	1.23013	1.10472	1.24055	1.29745	1	1.0814	0.896293	1.03871	0.978067	0.976586	0.93691	0.94306	0.953528	1.02775	8	10
AROE	P15770	Shikimate dehydrogenase (NADP(+)) (SD) (SDH) (EC 1.1.1.25)	Cytosol	tolC_2	149143000	183842000	211101000	199788000	226928000	230742000	219423000	235015000	211953000	212012000	1	1.23266	1.41543	1.33957	1.52155	1.54712	1.47123	1.57577	1.42114	1.42154	1	1.00918	1.00812	0.982141	0.995472	1.00102	1.00823	0.985815	1.00674	0.99213	9	10
AROE	P15770	Shikimate dehydrogenase (NADP(+)) (SD) (SDH) (EC 1.1.1.25)	Cytosol	WT_1	75666700	79236800	83251300	92567600	92543100	95272000	90676600	97184200	94676400	22188900	1	1.04718	1.10024	1.22336	1.22304	1.2591	1.19837	1.28437	1.25123	0.293245	1	1.00582	0.947824	0.965874	0.985917	0.97241	1.03063	0.950222	0.97249	0.797814	8	10
AROE	P15770	Shikimate dehydrogenase (NADP(+)) (SD) (SDH) (EC 1.1.1.25)	Cytosol	WT_2	31562400	34010900	41930200	40626100	43854900	41385800	41087000	21796500	26719800	30092900	1	1.07758	1.32849	1.28717	1.38947	1.31124	1.30177	0.690584	0.846571	0.953441	1	0.945388	0.973245	0.889139	0.939259	0.897051	0.966566	0.872833	0.901097	0.86237	4	6
AROF	P00888	Phospho-2-dehydro-3-deoxyheptonate aldolase, Tyr-sensitive (EC 2.5.1.54) (3-deoxy-D-arabino-heptulosonate 7-phosphate synthase) (DAHP synthase) (Phospho-2-keto-3-deoxyheptonate aldolase)	Cytosol	tolC_1	989155	887332	1184900	870136	1298100	1437590	957136	1270290	1194180	897414	1	0.897061	1.19789	0.879676	1.31233	1.45335	0.96763	1.28422	1.20727	0.907253	1	0.770955	0.946609	0.716626	1.01117	1.07783	0.73698	1.09629	0.927953	0.718663	1	1
AROF	P00888	Phospho-2-dehydro-3-deoxyheptonate aldolase, Tyr-sensitive (EC 2.5.1.54) (3-deoxy-D-arabino-heptulosonate 7-phosphate synthase) (DAHP synthase) (Phospho-2-keto-3-deoxyheptonate aldolase)	Cytosol	tolC_2	1279710	1484930	1997380	1699670	2373570	2668790	1991070	2325300	2319540	2121320	1	1.16036	1.56081	1.32817	1.85477	2.08546	1.55588	1.81705	1.81255	1.65766	1	0.949991	1.11167	0.973779	1.21348	1.34934	1.06624	1.13676	1.28401	1.15693	1	1
AROG	P0AB91	Phospho-2-dehydro-3-deoxyheptonate aldolase, Phe-sensitive (EC 2.5.1.54) (3-deoxy-D-arabino-heptulosonate 7-phosphate synthase) (DAHP synthase) (Phospho-2-keto-3-deoxyheptonate aldolase)	Cytosol	tolC_1	117453000	131357000	145201000	140049000	146035000	147272000	153084000	127330000	146129000	135859000	1	1.11838	1.23625	1.19238	1.24335	1.25388	1.30336	1.08409	1.24415	1.15671	1	0.961162	0.97692	0.971373	0.958013	0.929898	0.992687	0.925454	0.956298	0.916266	11	20
AROG	P0AB91	Phospho-2-dehydro-3-deoxyheptonate aldolase, Phe-sensitive (EC 2.5.1.54) (3-deoxy-D-arabino-heptulosonate 7-phosphate synthase) (DAHP synthase) (Phospho-2-keto-3-deoxyheptonate aldolase)	Cytosol	tolC_2	238615000	296666000	351222000	337798000	369127000	380911000	351490000	384821000	328640000	320327000	1	1.24328	1.47192	1.41566	1.54696	1.59634	1.47304	1.61273	1.37728	1.34244	1	1.01788	1.04836	1.03793	1.0121	1.03286	1.00948	1.00894	0.975668	0.93693	14	28
AROG	P0AB91	Phospho-2-dehydro-3-deoxyheptonate aldolase, Phe-sensitive (EC 2.5.1.54) (3-deoxy-D-arabino-heptulosonate 7-phosphate synthase) (DAHP synthase) (Phospho-2-keto-3-deoxyheptonate aldolase)	Cytosol	WT_1	161119000	164482000	179977000	193254000	192439000	197865000	187592000	209588000	196647000	51217000	1	1.02087	1.11704	1.19945	1.19439	1.22807	1.16431	1.30083	1.22051	0.317883	1	0.980549	0.962303	0.946995	0.962825	0.948443	1.00133	0.962396	0.948612	0.864845	13	23
AROG	P0AB91	Phospho-2-dehydro-3-deoxyheptonate aldolase, Phe-sensitive (EC 2.5.1.54) (3-deoxy-D-arabino-heptulosonate 7-phosphate synthase) (DAHP synthase) (Phospho-2-keto-3-deoxyheptonate aldolase)	Cytosol	WT_2	262254000	275503000	336438000	351696000	361561000	340802000	335988000	180425000	209721000	243323000	1	1.05052	1.28287	1.34105	1.37867	1.29951	1.28115	0.687978	0.799687	0.927814	1	0.921651	0.939827	0.92636	0.931959	0.889029	0.951259	0.869539	0.851194	0.83919	12	27
AROH	P00887	Phospho-2-dehydro-3-deoxyheptonate aldolase, Trp-sensitive (EC 2.5.1.54) (3-deoxy-D-arabino-heptulosonate 7-phosphate synthase) (DAHP synthase) (Phospho-2-keto-3-deoxyheptonate aldolase)	Cytosol	tolC_1	63931100	66423000	70643500	73096200	76719000	78743500	73428700	65595400	73551100	74087300	1	1.03898	1.10499	1.14336	1.20003	1.23169	1.14856	1.02603	1.15047	1.15886	1	0.892922	0.873199	0.931435	0.924633	0.913444	0.874783	0.87589	0.884296	0.91797	9	13
AROH	P00887	Phospho-2-dehydro-3-deoxyheptonate aldolase, Trp-sensitive (EC 2.5.1.54) (3-deoxy-D-arabino-heptulosonate 7-phosphate synthase) (DAHP synthase) (Phospho-2-keto-3-deoxyheptonate aldolase)	Cytosol	tolC_2	78435800	84460400	93725200	92946200	98548000	102919000	98425300	102070000	92680000	94540000	1	1.07681	1.19493	1.185	1.25642	1.31214	1.25485	1.30132	1.1816	1.20532	1	0.881584	0.851076	0.86881	0.82201	0.848983	0.859951	0.814117	0.837049	0.841226	9	12
AROH	P00887	Phospho-2-dehydro-3-deoxyheptonate aldolase, Trp-sensitive (EC 2.5.1.54) (3-deoxy-D-arabino-heptulosonate 7-phosphate synthase) (DAHP synthase) (Phospho-2-keto-3-deoxyheptonate aldolase)	Cytosol	WT_1	38434100	38658400	39576500	44022700	44504900	45029200	43000400	47054200	44348300	16807300	1	1.00584	1.02972	1.14541	1.15795	1.1716	1.11881	1.22428	1.15388	0.437302	1	0.966106	0.887079	0.904328	0.933452	0.904829	0.962204	0.905766	0.896826	1.18974	9	11
AROH	P00887	Phospho-2-dehydro-3-deoxyheptonate aldolase, Trp-sensitive (EC 2.5.1.54) (3-deoxy-D-arabino-heptulosonate 7-phosphate synthase) (DAHP synthase) (Phospho-2-keto-3-deoxyheptonate aldolase)	Cytosol	WT_2	37707500	41215600	48692300	55660300	53220500	53311100	51186700	35822900	39453700	41963900	1	1.09303	1.29132	1.47611	1.4114	1.41381	1.35747	0.950021	1.04631	1.11288	1	0.95895	0.946014	1.01965	0.954089	0.967221	1.00792	1.20074	1.1137	1.00658	6	8
AROK	P0A6D7	Shikimate kinase 1 (SK 1) (EC 2.7.1.71) (Shikimate kinase I) (SKI)	Cytosol	tolC_1	74601100	84955500	98972400	98742700	117618000	119467000	125018000	103896000	120107000	109253000	1	1.1388	1.32669	1.32361	1.57663	1.60141	1.67582	1.39269	1.60999	1.4645	1	0.978709	1.04839	1.07828	1.21481	1.18763	1.27636	1.18889	1.2375	1.16007	8	15
AROK	P0A6D7	Shikimate kinase 1 (SK 1) (EC 2.7.1.71) (Shikimate kinase I) (SKI)	Cytosol	tolC_2	29312600	33597000	38957900	38852000	40865400	42108900	44549500	44964700	38950100	44561500	1	1.14616	1.32905	1.32544	1.39412	1.43655	1.51981	1.53397	1.32878	1.52022	1	0.938363	0.946602	0.971777	0.912106	0.929474	1.04153	0.959666	0.941312	1.061	5	10
AROK	P0A6D7	Shikimate kinase 1 (SK 1) (EC 2.7.1.71) (Shikimate kinase I) (SKI)	Cytosol	WT_1	137460000	103993000	118772000	127469000	138553000	132924000	98108100	133029000	135986000	57148500	1	0.756533	0.864048	0.927317	1.00795	0.967001	0.713721	0.967765	0.989277	0.415746	1	0.72665	0.744354	0.73214	0.812532	0.74682	0.613818	0.715985	0.768893	1.1311	8	14
AROK	P0A6D7	Shikimate kinase 1 (SK 1) (EC 2.7.1.71) (Shikimate kinase I) (SKI)	Cytosol	WT_2	48712000	50101100	57129600	69976300	70542600	62709100	61714300	46809900	50947200	53718900	1	1.02852	1.1728	1.43653	1.44816	1.28734	1.26692	0.960952	1.04589	1.10279	1	0.902347	0.859192	0.992315	0.978933	0.880705	0.940691	1.21455	1.11325	0.997449	7	11
AROL	P0A6E1	Shikimate kinase 2 (SK 2) (EC 2.7.1.71) (Shikimate kinase II) (SKII)	Cytosol	tolC_1	2094590	2913230	1972710	1986360	2391010	2324160	1989190	2359000	2732310	2561770	1	1.39084	0.941812	0.948329	1.14152	1.1096	0.94968	1.12623	1.30446	1.22304	1	1.19532	0.744248	0.772554	0.879551	0.822899	0.723309	0.961429	1.00266	0.968809	1	1
AROL	P0A6E1	Shikimate kinase 2 (SK 2) (EC 2.7.1.71) (Shikimate kinase II) (SKII)	Cytosol	tolC_2	3928070	3717990	5073420	4712520	5605080	4569830	4323840	5636650	4960820	4774150	1	0.946518	1.29158	1.1997	1.42693	1.16338	1.10075	1.43497	1.26292	1.21539	1	0.774915	0.919915	0.879592	0.933569	0.752729	0.754348	0.897728	0.894651	0.848258	1	1
AROL	P0A6E1	Shikimate kinase 2 (SK 2) (EC 2.7.1.71) (Shikimate kinase II) (SKII)	Cytosol	WT_1	7779100	5459000	4996630	5151600	5348630	5411420	5017970	6224690	6301730	2212960	1	0.701752	0.642315	0.662236	0.687564	0.695636	0.645058	0.800181	0.810085	0.284475	1	0.674033	0.553337	0.522852	0.554261	0.537243	0.554766	0.592001	0.62962	0.773954	1	1
AROL	P0A6E1	Shikimate kinase 2 (SK 2) (EC 2.7.1.71) (Shikimate kinase II) (SKII)	Cytosol	WT_2	4934080	3943510	4275240	4305550	5052040	4632290	4272800	3004630	2831740	3251380	1	0.799239	0.866472	0.872615	1.02391	0.938836	0.865977	0.608954	0.573914	0.658964	1	0.701195	0.634774	0.602777	0.692147	0.642281	0.642989	0.769661	0.61088	0.59602	1	1
AROM	P0AE28	Protein AroM	Cytosol	tolC_1	2598910	2867820	3294900	3698700	3393020	3616440	3542130	3501200	4067010	3608290	1	1.10347	1.2678	1.42317	1.30556	1.39152	1.36293	1.34718	1.56489	1.38839	1	0.948349	1.00185	1.15939	1.00594	1.03198	1.03805	1.15004	1.20283	1.09978	2	2
AROM	P0AE28	Protein AroM	Cytosol	tolC_2	2597000	3242450	3402310	3349420	4151760	4182850	3424050	4278950	3310570	3679960	1	1.24854	1.31009	1.28973	1.59868	1.61065	1.31846	1.64765	1.27477	1.417	1	1.02218	0.9331	0.945595	1.04593	1.04212	0.903544	1.03078	0.903047	0.988968	2	2
AROM	P0AE28	Protein AroM	Cytosol	WT_1	4450490	4812940	4716810	4384450	5492320	5043180	4775270	5625470	5607760	1930030	1	1.08144	1.05984	0.985161	1.23409	1.13317	1.07298	1.26401	1.26003	0.433667	1	1.03872	0.913024	0.77781	0.99483	0.875156	0.922787	0.935158	0.979331	1.17985	2	2
AROM	P0AE28	Protein AroM	Cytosol	WT_2	4577560	4902860	5441800	6740210	6161770	6141770	5040720	3858720	4503400	5166600	1	1.07106	1.1888	1.47245	1.34608	1.34171	1.10118	0.842964	0.983799	1.12868	1	0.939675	0.870911	1.01712	0.909932	0.9179	0.817628	1.06543	1.04716	1.02087	2	3
AROP	P15993	Aromatic amino acid transport protein AroP (General aromatic amino acid permease)	Inner_membrane	tolC_1	10547400	12360400	12977700	12437800	13962500	13622000	14136400	12602300	14492400	13276100	1	1.17189	1.23042	1.17923	1.32379	1.2915	1.34027	1.19483	1.37403	1.25871	1	1.00715	0.972312	0.960656	1.01999	0.9578	1.0208	1.01998	1.05613	0.997062	3	4
AROP	P15993	Aromatic amino acid transport protein AroP (General aromatic amino acid permease)	Inner_membrane	tolC_2	13525900	14602200	17276000	17841700	18744100	20073900	18406600	19589700	18351800	17777700	1	1.07957	1.27725	1.31908	1.38579	1.48411	1.36084	1.44831	1.35679	1.31435	1	0.883847	0.90971	0.967114	0.906655	0.960248	0.932586	0.906076	0.961151	0.917319	4	4
AROP	P15993	Aromatic amino acid transport protein AroP (General aromatic amino acid permease)	Inner_membrane	WT_1	13987100	14572400	16096000	17624400	16646700	18369300	15699500	20017300	18965700	5520840	1	1.04185	1.15077	1.26005	1.19015	1.3133	1.12243	1.43113	1.35594	0.394709	1	1.00069	0.991361	0.994839	0.959404	1.01427	0.965316	1.0588	1.05388	1.07386	3	4
AROP	P15993	Aromatic amino acid transport protein AroP (General aromatic amino acid permease)	Inner_membrane	WT_2	30958100	33947700	40482600	44700200	47472800	47132700	42362800	28509500	29608900	34170800	1	1.09657	1.30766	1.44389	1.53345	1.52247	1.36839	0.920906	0.956419	1.10378	1	0.962051	0.957986	0.9974	1.03659	1.04156	1.01603	1.16394	1.01802	0.998344	4	6
ARSC	P0AB96	Arsenate reductase (EC 1.20.4.1) (Arsenical pump modifier)	Cytosol	tolC_1	9726150	10002700	9911980	9105870	9873460	10713600	11128000	10104200	9534930	9835650	1	1.02843	1.01911	0.936226	1.01515	1.10153	1.14413	1.03887	0.98034	1.01126	1	0.88386	0.805328	0.762694	0.782181	0.816909	0.87141	0.886848	0.753524	0.801049	1	1
ARSC	P0AB96	Arsenate reductase (EC 1.20.4.1) (Arsenical pump modifier)	Cytosol	tolC_2	13912500	15607700	15200000	16385100	17176700	19470500	14678300	18638600	17393700	16018200	1	1.12185	1.09254	1.17773	1.23462	1.3995	1.05504	1.3397	1.25022	1.15135	1	0.918457	0.778152	0.863478	0.807752	0.905502	0.723023	0.838129	0.885658	0.803563	1	1
ARSC	P0AB96	Arsenate reductase (EC 1.20.4.1) (Arsenical pump modifier)	Cytosol	WT_1	29842200	21724000	21149500	19697400	16681000	20203600	17418600	18442100	18495400	11212300	1	0.727962	0.708711	0.660052	0.558974	0.677014	0.58369	0.617987	0.619773	0.37572	1	0.699208	0.610535	0.521128	0.450601	0.522862	0.501988	0.457208	0.481705	1.0222	1	1
ARSR	P37309	Arsenical resistance operon repressor	Cytosol	tolC_1	1284600	1458100	2141710	2282570	1897570	2274770	2431860	2227890	2333890	2238050	1	1.13506	1.66722	1.77687	1.47717	1.7708	1.89309	1.73431	1.81682	1.74222	1	0.975499	1.31749	1.44753	1.13817	1.31325	1.44184	1.48052	1.39648	1.38006	1	1
ARSR	P37309	Arsenical resistance operon repressor	Cytosol	tolC_2	3948220	5288690	5888950	6932970	7112020	7202130	5594190	7577400	6910100	6439070	1	1.33951	1.49155	1.75597	1.80132	1.82415	1.41689	1.91919	1.75018	1.63088	1	1.09666	1.06234	1.28744	1.17852	1.18026	0.970995	1.20066	1.23983	1.13824	1	1
ARSR	P37309	Arsenical resistance operon repressor	Cytosol	WT_1	1263650	1422510	1833090	1845990	1933610	2064680	2065110	2845130	2586510	385569	1	1.12572	1.45063	1.46084	1.53018	1.6339	1.63424	2.25152	2.04686	0.305123	1	1.08125	1.24968	1.15337	1.23351	1.26187	1.40549	1.66575	1.59087	0.83013	1	1
ARSR	P37309	Arsenical resistance operon repressor	Cytosol	WT_2	1724770	1762300	2372640	4070340	4031170	3299200	3365040	1491750	2331240	2443290	1	1.02176	1.37563	2.35993	2.33722	1.91283	1.95101	0.864898	1.35162	1.41659	1	0.896418	1.00778	1.63017	1.57993	1.30862	1.44863	1.09315	1.43868	1.28128	1	1
ARTI	P30859	Putative ABC transporter arginine-binding protein 2	Periplasm	tolC_1	224717000	257986000	291733000	262522000	272789000	292983000	280040000	259784000	289105000	265368000	1	1.14805	1.29822	1.16823	1.21392	1.30379	1.24619	1.15605	1.28653	1.1809	1	0.98666	1.0259	0.951699	0.93534	0.96691	0.949141	0.986881	0.988873	0.935427	12	31
ARTI	P30859	Putative ABC transporter arginine-binding protein 2	Periplasm	tolC_2	294080000	365928000	422142000	387101000	411900000	391168000	411209000	435037000	385227000	357728000	1	1.24431	1.43547	1.31631	1.40064	1.33014	1.39829	1.47932	1.30994	1.21643	1	1.01872	1.0224	0.965086	0.916368	0.860628	0.958249	0.925473	0.927963	0.848982	16	34
ARTI	P30859	Putative ABC transporter arginine-binding protein 2	Periplasm	WT_1	306728000	288799000	328417000	350241000	335518000	362985000	340160000	344590000	317355000	95370000	1	0.941548	1.07071	1.14186	1.09386	1.18341	1.109	1.12344	1.03465	0.310927	1	0.904357	0.922388	0.901529	0.881786	0.913954	0.953764	0.831158	0.804156	0.84592	13	30
ARTI	P30859	Putative ABC transporter arginine-binding protein 2	Periplasm	WT_2	338942000	379118000	467174000	456617000	480671000	469596000	436252000	220079000	253326000	315688000	1	1.11853	1.37833	1.34718	1.41815	1.38548	1.2871	0.649312	0.747402	0.931392	1	0.981321	1.00976	0.930596	0.95865	0.947839	0.955673	0.820669	0.795542	0.842427	13	35
ARTJ	P30860	ABC transporter arginine-binding protein 1	Periplasm	tolC_1	39726700	47565300	51472400	44611200	46024300	48592100	52727500	47604200	49706700	45111100	1	1.19731	1.29566	1.12295	1.15852	1.22316	1.32726	1.19829	1.25122	1.13554	1	1.029	1.02387	0.914811	0.892655	0.907116	1.01088	1.02294	0.96173	0.899493	5	6
ARTJ	P30860	ABC transporter arginine-binding protein 1	Periplasm	tolC_2	20384000	28453500	30452300	29137700	31456100	31940400	29967900	34855600	27690300	27658000	1	1.39587	1.49393	1.42944	1.54318	1.56693	1.47017	1.70995	1.35843	1.35685	1	1.1428	1.06404	1.04803	1.00962	1.01384	1.00751	1.06976	0.962316	0.946984	5	5
ARTJ	P30860	ABC transporter arginine-binding protein 1	Periplasm	WT_1	56368300	55635700	60700400	68155300	63438000	70522900	63641200	67316100	61855700	17592200	1	0.987003	1.07685	1.20911	1.12542	1.25111	1.12902	1.19422	1.09735	0.312094	1	0.948017	0.92768	0.954621	0.907226	0.966238	0.97099	0.883524	0.85289	0.849094	5	8
ARTJ	P30860	ABC transporter arginine-binding protein 1	Periplasm	WT_2	35003600	40849000	47632300	47437900	50969300	50926200	46405600	23761200	26960300	35410400	1	1.16699	1.36078	1.35523	1.45612	1.45488	1.32574	0.678822	0.770215	1.01162	1	1.02384	0.996905	0.936154	0.984313	0.995323	0.984362	0.857966	0.819824	0.914993	5	7
ARTM	P0AE30	Arginine ABC transporter permease protein ArtM	Inner_membrane	tolC_2	14608100	19088800	21873400	20550300	24406400	26062800	22531000	25053000	24393900	21538000	1	1.30673	1.49735	1.40677	1.67074	1.78413	1.54236	1.71501	1.66989	1.47439	1	1.06982	1.06647	1.03141	1.09308	1.15437	1.05698	1.07292	1.18295	1.02902	1	1
ARTP	P0AAF6	Arginine transport ATP-binding protein ArtP (EC 3.6.3.-)	Cytosol	tolC_1	25470300	28739700	32902500	29842900	35047200	33907100	34819100	27613200	36291600	33128000	1	1.12836	1.2918	1.17167	1.376	1.33124	1.36705	1.08413	1.42486	1.30065	1	0.96974	1.02082	0.954502	1.06022	0.98727	1.04119	0.925488	1.0952	1.03029	4	4
ARTP	P0AAF6	Arginine transport ATP-binding protein ArtP (EC 3.6.3.-)	Cytosol	tolC_2	23467100	34435800	35089700	37607600	37703200	43965900	37442600	45366400	33574900	38774100	1	1.46741	1.49527	1.60257	1.60664	1.87351	1.59554	1.93319	1.43072	1.65227	1	1.20137	1.06499	1.17496	1.05114	1.2122	1.09342	1.20942	1.01353	1.15317	4	4
ARTP	P0AAF6	Arginine transport ATP-binding protein ArtP (EC 3.6.3.-)	Cytosol	WT_1	19879400	16412100	18388600	20049800	17837800	19977100	16257300	21884200	20306400	7267710	1	0.825583	0.925008	1.00857	0.897301	1.00491	0.817796	1.10085	1.02148	0.36559	1	0.792973	0.796869	0.796293	0.723334	0.776101	0.703326	0.814445	0.793922	0.994638	4	4
ARTP	P0AAF6	Arginine transport ATP-binding protein ArtP (EC 3.6.3.-)	Cytosol	WT_2	35299600	39394000	43770100	46477300	43838700	48002600	43753100	24779200	30499900	35738100	1	1.11599	1.23996	1.31665	1.2419	1.35986	1.23948	0.701968	0.86403	1.01242	1	0.979089	0.908391	0.909506	0.839509	0.930316	0.920315	0.887222	0.919681	0.915717	4	4
ARTQ	P0AE34	Arginine ABC transporter permease protein ArtQ	Inner_membrane	tolC_1	9244790	12211500	11143200	12644400	11789200	13056000	11655100	11651700	12469100	12116500	1	1.32091	1.20535	1.36773	1.27523	1.41225	1.26072	1.26035	1.34877	1.31063	1	1.13522	0.952503	1.11422	0.982576	1.04735	0.960208	1.07592	1.03671	1.03819	1	1
ARTQ	P0AE34	Arginine ABC transporter permease protein ArtQ	Inner_membrane	tolC_2	14891400	17983000	20360300	18717500	23644600	22753400	21114900	24620500	21509600	22191700	1	1.20761	1.36725	1.25693	1.5878	1.52796	1.41793	1.65334	1.44443	1.49024	1	0.98867	0.973811	0.921552	1.03882	0.988618	0.971706	1.03434	1.02324	1.04008	2	2
ASCG	P24242	HTH-type transcriptional regulator AscG (Cryptic asc operon repressor)	Cytosol	tolC_1	14868800	17321900	20106500	17631200	20047600	19638700	18190900	17042300	19279300	18662900	1	1.16498	1.35226	1.18578	1.3483	1.3208	1.22343	1.14618	1.29663	1.25517	1	1.00121	1.0686	0.965997	1.03888	0.979527	0.931805	0.978454	0.996635	0.994261	3	3
ASCG	P24242	HTH-type transcriptional regulator AscG (Cryptic asc operon repressor)	Cytosol	tolC_2	33946300	38717500	48223700	45106000	52108900	53233700	46404700	52862100	47027400	46862400	1	1.14055	1.42059	1.32875	1.53504	1.56817	1.367	1.55723	1.38535	1.38049	1	0.93377	1.0118	0.974203	1.0043	1.01464	0.936809	0.974215	0.981381	0.963481	5	6
ASCG	P24242	HTH-type transcriptional regulator AscG (Cryptic asc operon repressor)	Cytosol	WT_1	3722000	4608680	3998330	5707350	5386570	5280530	5067550	6000160	5903970	1960520	1	1.23823	1.07424	1.53341	1.44722	1.41873	1.36151	1.61208	1.58624	0.526738	1	1.18932	0.925431	1.21067	1.16664	1.0957	1.17094	1.19267	1.23287	1.43306	2	2
ASCG	P24242	HTH-type transcriptional regulator AscG (Cryptic asc operon repressor)	Cytosol	WT_2	1981200	2697380	2763600	3313540	3453320	3124810	2740040	1466660	1816580	2786670	1	1.36149	1.39491	1.67249	1.74304	1.57723	1.38302	0.740289	0.916909	1.40656	1	1.19447	1.02191	1.15531	1.17827	1.07902	1.02689	0.935655	0.975966	1.2722	1	1
ASD	P0A9Q9	Aspartate-semialdehyde dehydrogenase (ASA dehydrogenase) (ASADH) (EC 1.2.1.11) (Aspartate-beta-semialdehyde dehydrogenase)	Cytosol	tolC_1	126425000	149491000	167255000	159271000	169789000	171599000	167477000	149227000	170330000	163727000	1	1.18245	1.32296	1.25981	1.343	1.35732	1.32471	1.18036	1.34728	1.29505	1	1.01622	1.04544	1.0263	1.0348	1.00661	1.00895	1.00763	1.03557	1.02585	10	20
ASD	P0A9Q9	Aspartate-semialdehyde dehydrogenase (ASA dehydrogenase) (ASADH) (EC 1.2.1.11) (Aspartate-beta-semialdehyde dehydrogenase)	Cytosol	tolC_2	189404000	232149000	266965000	263790000	288355000	296988000	282366000	303682000	264567000	261853000	1	1.22568	1.4095	1.39274	1.52243	1.56801	1.49081	1.60336	1.39684	1.38251	1	1.00347	1.0039	1.02112	0.996052	1.01454	1.02166	1.00307	0.989523	0.964894	13	33
ASD	P0A9Q9	Aspartate-semialdehyde dehydrogenase (ASA dehydrogenase) (ASADH) (EC 1.2.1.11) (Aspartate-beta-semialdehyde dehydrogenase)	Cytosol	WT_1	124953000	127694000	152932000	161869000	161441000	163249000	165083000	176913000	171379000	40950100	1	1.02194	1.22392	1.29544	1.29201	1.30648	1.32116	1.41584	1.37155	0.327724	1	0.98157	1.05437	1.02278	1.04152	1.009	1.13623	1.04748	1.066	0.891618	8	15
ASD	P0A9Q9	Aspartate-semialdehyde dehydrogenase (ASA dehydrogenase) (ASADH) (EC 1.2.1.11) (Aspartate-beta-semialdehyde dehydrogenase)	Cytosol	WT_2	136510000	163870000	199485000	198431000	204660000	200434000	191596000	105459000	130260000	151541000	1	1.20042	1.46132	1.4536	1.49923	1.46827	1.40353	0.772537	0.954216	1.11011	1	1.05317	1.07056	1.00411	1.01346	1.00448	1.04212	0.976414	1.01568	1.00407	9	17
ASMA	P28249	Protein AsmA	Inner_membrane	tolC_1	76495100	88665600	95296100	93953300	99022100	104759000	102775000	88436500	102084000	99000300	1	1.1591	1.24578	1.22823	1.29449	1.36949	1.34355	1.15611	1.33452	1.2942	1	0.99616	0.984453	1.00057	0.997418	1.01563	1.02329	0.98693	1.02576	1.02518	12	14
ASMA	P28249	Protein AsmA	Inner_membrane	tolC_2	70773200	92895400	96763300	95064200	103292000	101862000	102177000	107020000	92576700	102708000	1	1.31258	1.36723	1.34322	1.45948	1.43927	1.44372	1.51215	1.30808	1.45123	1	1.07461	0.973796	0.984817	0.954864	0.931239	0.989386	0.946017	0.926642	1.01285	11	12
ASMA	P28249	Protein AsmA	Inner_membrane	WT_1	71065000	77863600	88935100	96226300	94805900	100400000	87562800	108136000	102465000	30061500	1	1.09567	1.25146	1.35406	1.33407	1.41279	1.23215	1.52165	1.44185	0.423014	1	1.05239	1.0781	1.06907	1.07543	1.09111	1.05968	1.12577	1.12064	1.15087	11	13
ASMA	P28249	Protein AsmA	Inner_membrane	WT_2	85619700	99271200	117944000	124846000	126226000	126606000	111290000	67784100	83525700	103385000	1	1.15944	1.37753	1.45815	1.47426	1.4787	1.29982	0.791688	0.975543	1.20749	1	1.01721	1.00918	1.00725	0.996581	1.01162	0.965116	1.00062	1.03838	1.09215	12	13
ASNA	P00963	Aspartate--ammonia ligase (EC 6.3.1.1) (Asparagine synthetase A)	Cytosol	tolC_1	59146100	72353700	87635000	96317400	110331000	105906000	131515000	92787100	102896000	97493900	1	1.2233	1.48167	1.62847	1.8654	1.79058	2.22356	1.56878	1.73969	1.64836	1	1.05134	1.17086	1.32663	1.43731	1.32793	1.69354	1.33921	1.33719	1.30572	10	16
ASNA	P00963	Aspartate--ammonia ligase (EC 6.3.1.1) (Asparagine synthetase A)	Cytosol	tolC_2	64998800	75632400	89061800	98963600	111671000	126954000	118523000	125882000	110565000	136237000	1	1.1636	1.37021	1.52255	1.71805	1.95317	1.82346	1.93668	1.70103	2.09599	1	0.952637	0.975915	1.11629	1.12403	1.26374	1.24962	1.21161	1.20501	1.46285	8	11
ASNA	P00963	Aspartate--ammonia ligase (EC 6.3.1.1) (Asparagine synthetase A)	Cytosol	WT_1	37850100	48607400	62359200	71833000	79620700	77450200	46934100	75305600	71785600	20725000	1	1.28421	1.64753	1.89783	2.10358	2.04624	1.24	1.98957	1.89658	0.547555	1	1.23348	1.4193	1.49838	1.69574	1.58032	1.06643	1.47195	1.47407	1.4897	7	12
ASNA	P00963	Aspartate--ammonia ligase (EC 6.3.1.1) (Asparagine synthetase A)	Cytosol	WT_2	30366200	33311900	47437000	65119400	63651500	56747100	61269500	42122400	52768200	53440300	1	1.09701	1.56216	2.14447	2.09613	1.86876	2.01769	1.38715	1.73773	1.75986	1	0.962434	1.14444	1.48134	1.41695	1.27847	1.49814	1.75322	1.84965	1.59176	7	10
ASNB	P22106	Asparagine synthetase B [glutamine-hydrolyzing] (AS-B) (EC 6.3.5.4)	Cytosol	tolC_1	98374800	117662000	131253000	131707000	128821000	139557000	141895000	120675000	136558000	134292000	1	1.19606	1.33421	1.33883	1.30949	1.41863	1.44239	1.22669	1.38814	1.36511	1	1.02792	1.05434	1.09067	1.00898	1.05208	1.09858	1.04718	1.06697	1.08134	15	21
ASNB	P22106	Asparagine synthetase B [glutamine-hydrolyzing] (AS-B) (EC 6.3.5.4)	Cytosol	tolC_2	137811000	171307000	197261000	189177000	211353000	221228000	204765000	222005000	202796000	208191000	1	1.24306	1.43139	1.37273	1.53364	1.6053	1.48584	1.61094	1.47155	1.5107	1	1.01769	1.01949	1.00645	1.00339	1.03866	1.01825	1.00782	1.04245	1.05436	20	27
ASNB	P22106	Asparagine synthetase B [glutamine-hydrolyzing] (AS-B) (EC 6.3.5.4)	Cytosol	WT_1	117294000	133177000	151825000	160605000	173295000	176226000	152983000	175341000	172995000	51663600	1	1.13541	1.2944	1.36925	1.47744	1.50243	1.30427	1.49488	1.47488	0.440462	1	1.09056	1.11509	1.08106	1.191	1.16033	1.12171	1.10597	1.14632	1.19834	14	19
ASNB	P22106	Asparagine synthetase B [glutamine-hydrolyzing] (AS-B) (EC 6.3.5.4)	Cytosol	WT_2	116826000	135024000	157080000	182875000	174229000	172302000	156923000	99742100	109247000	120746000	1	1.15577	1.34456	1.56536	1.49135	1.47486	1.34322	0.853766	0.935126	1.03355	1	1.01399	0.985023	1.08131	1.00813	1.00899	0.997343	1.07908	0.995356	0.93483	14	17
ASNC	P0ACI6	Regulatory protein AsnC	Cytosol	tolC_1	21561800	31321700	31359300	36377400	34392300	34364400	33781900	33224300	33366500	42252000	1	1.45265	1.45439	1.68712	1.59506	1.59376	1.56675	1.54089	1.54748	1.95958	1	1.24844	1.1493	1.37441	1.22901	1.18196	1.19329	1.3154	1.18945	1.55224	3	4
ASNC	P0ACI6	Regulatory protein AsnC	Cytosol	tolC_2	32499600	37656100	46115000	43611400	51199500	50612300	45581700	51858600	48994400	43871400	1	1.15866	1.41894	1.34191	1.57539	1.55732	1.40253	1.59567	1.50754	1.34991	1	0.948598	1.01063	0.983851	1.0307	1.00762	0.961156	0.998264	1.06794	0.942138	4	5
ASNC	P0ACI6	Regulatory protein AsnC	Cytosol	WT_1	42629200	45290000	42426900	52664600	45277000	52526800	41819200	53838000	48994000	17345200	1	1.06242	0.995254	1.23541	1.06211	1.23218	0.980999	1.26294	1.14931	0.406885	1	1.02045	0.857385	0.975389	0.856193	0.951618	0.843684	0.934364	0.893272	1.10699	4	5
ASNC	P0ACI6	Regulatory protein AsnC	Cytosol	WT_2	27412200	27136000	33642200	36289500	38129600	38323800	33849100	22123400	24914300	26973600	1	0.989924	1.22727	1.32384	1.39097	1.39806	1.23482	0.807064	0.908876	0.984	1	0.868488	0.899095	0.914474	0.940277	0.956446	0.916855	1.02005	0.967416	0.890009	3	4
ASNS	P0A8M0	Asparagine--tRNA ligase (EC 6.1.1.22) (Asparaginyl-tRNA synthetase) (AsnRS)	Cytosol	tolC_1	480820000	555390000	607072000	583222000	605961000	623908000	626418000	548760000	606538000	588770000	1	1.15509	1.26258	1.21297	1.26027	1.29759	1.30281	1.1413	1.26147	1.22451	1	0.992711	0.997725	0.988146	0.971048	0.962315	0.992266	0.97429	0.969608	0.969974	21	68
ASNS	P0A8M0	Asparagine--tRNA ligase (EC 6.1.1.22) (Asparaginyl-tRNA synthetase) (AsnRS)	Cytosol	tolC_2	652548000	811032000	923903000	889492000	1011660000	1007590000	948676000	1043960000	900498000	897828000	1	1.24287	1.41584	1.36311	1.55032	1.54409	1.4538	1.59982	1.37997	1.37588	1	1.01754	1.00842	0.999395	1.0143	0.999054	0.996292	1.00086	0.977574	0.960267	22	68
ASNS	P0A8M0	Asparagine--tRNA ligase (EC 6.1.1.22) (Asparaginyl-tRNA synthetase) (AsnRS)	Cytosol	WT_1	512232000	535770000	641453000	661142000	656015000	672883000	657866000	688469000	681017000	182738000	1	1.04595	1.25227	1.29071	1.2807	1.31363	1.28431	1.34406	1.32951	0.356749	1	1.00464	1.0788	1.01905	1.0324	1.01452	1.10454	0.994379	1.03333	0.970584	20	67
ASNS	P0A8M0	Asparagine--tRNA ligase (EC 6.1.1.22) (Asparaginyl-tRNA synthetase) (AsnRS)	Cytosol	WT_2	460700000	533950000	657069000	675903000	698571000	691364000	644387000	363123000	440256000	516040000	1	1.159	1.42624	1.46712	1.51633	1.50068	1.39871	0.788198	0.955624	1.12012	1	1.01682	1.04486	1.01345	1.02501	1.02665	1.03855	0.996208	1.01717	1.01313	20	65
ASPA	P0AC38	Aspartate ammonia-lyase (Aspartase) (EC 4.3.1.1)	Cytosol	tolC_1	470066000	558398000	611250000	559968000	639240000	635535000	625472000	519109000	598287000	578442000	1	1.18791	1.30035	1.19125	1.35989	1.35201	1.3306	1.10433	1.27277	1.23055	1	1.02092	1.02757	0.970453	1.04781	1.00267	1.01343	0.942731	0.978299	0.974761	25	74
ASPA	P0AC38	Aspartate ammonia-lyase (Aspartase) (EC 4.3.1.1)	Cytosol	tolC_2	913139000	1026060000	1224990000	1216730000	1368610000	1373220000	1309500000	1379980000	1194050000	1257150000	1	1.12366	1.34152	1.33247	1.4988	1.50385	1.43406	1.51125	1.30763	1.37673	1	0.919943	0.95548	0.976933	0.980588	0.973018	0.982766	0.94545	0.926328	0.960863	26	85
ASPA	P0AC38	Aspartate ammonia-lyase (Aspartase) (EC 4.3.1.1)	Cytosol	WT_1	726102000	783285000	887413000	990683000	952996000	997037000	924886000	1078360000	946343000	245880000	1	1.07875	1.22216	1.36439	1.31248	1.37314	1.27377	1.48514	1.30332	0.33863	1	1.03614	1.05286	1.07722	1.05802	1.06048	1.09547	1.09875	1.01298	0.92129	25	85
ASPA	P0AC38	Aspartate ammonia-lyase (Aspartase) (EC 4.3.1.1)	Cytosol	WT_2	822143000	963775000	1239860000	1183230000	1263310000	1187570000	1117280000	580374000	750920000	903667000	1	1.17227	1.50808	1.4392	1.53661	1.44448	1.35898	0.705928	0.913369	1.09916	1	1.02847	1.10482	0.99416	1.03872	0.988206	1.00905	0.892227	0.972198	0.99417	25	108
ASPC	P00509	Aspartate aminotransferase (AspAT) (EC 2.6.1.1) (Transaminase A)	Cytosol	tolC_1	373344000	424867000	463737000	437143000	489219000	479063000	469412000	417732000	469321000	442018000	1	1.138	1.24212	1.17089	1.31037	1.28317	1.25732	1.11889	1.25707	1.18394	1	0.978028	0.981558	0.953859	1.00965	0.951619	0.957616	0.955161	0.966232	0.937838	22	48
ASPC	P00509	Aspartate aminotransferase (AspAT) (EC 2.6.1.1) (Transaminase A)	Cytosol	tolC_2	444553000	531546000	630428000	597732000	665971000	671297000	637972000	700699000	607753000	614635000	1	1.19569	1.41812	1.34457	1.49807	1.51005	1.43509	1.57619	1.36711	1.38259	1	0.978909	1.01004	0.985804	0.980112	0.977032	0.983466	0.986077	0.968463	0.96495	24	50
ASPC	P00509	Aspartate aminotransferase (AspAT) (EC 2.6.1.1) (Transaminase A)	Cytosol	WT_1	343540000	366000000	399597000	434257000	421620000	429280000	437677000	464223000	423430000	117019000	1	1.06538	1.16317	1.26407	1.22728	1.24958	1.27402	1.35129	1.23255	0.340627	1	1.0233	1.00204	0.998012	0.989338	0.965055	1.09569	0.999732	0.957971	0.926723	21	37
ASPC	P00509	Aspartate aminotransferase (AspAT) (EC 2.6.1.1) (Transaminase A)	Cytosol	WT_2	537522000	619303000	714521000	753945000	755473000	743782000	692912000	388763000	456490000	560552000	1	1.15214	1.32929	1.40263	1.40547	1.38372	1.28909	0.72325	0.849249	1.04284	1	1.01081	0.973832	0.968897	0.95008	0.946641	0.957148	0.91412	0.903948	0.943233	20	51
ASPS	P21889	Aspartate--tRNA ligase (EC 6.1.1.12) (Aspartyl-tRNA synthetase) (AspRS)	Cytosol	tolC_1	664422000	776617000	845601000	808187000	872838000	909801000	859978000	776850000	843554000	815530000	1	1.16886	1.27269	1.21638	1.31368	1.36931	1.29432	1.16921	1.26961	1.22743	1	1.00455	1.00571	0.990918	1.0122	1.0155	0.985802	0.998117	0.975865	0.972284	37	116
ASPS	P21889	Aspartate--tRNA ligase (EC 6.1.1.12) (Aspartyl-tRNA synthetase) (AspRS)	Cytosol	tolC_2	1456980000	1742790000	2052000000	1959530000	2232440000	2212480000	2118870000	2239030000	1977650000	1950060000	1	1.19617	1.40839	1.34493	1.53224	1.51854	1.45429	1.53676	1.35736	1.33843	1	0.979301	1.00311	0.986065	1.00247	0.982525	0.996626	0.961411	0.961557	0.934126	38	135
ASPS	P21889	Aspartate--tRNA ligase (EC 6.1.1.12) (Aspartyl-tRNA synthetase) (AspRS)	Cytosol	WT_1	741884000	799169000	895033000	990611000	936540000	986536000	946248000	1053130000	975578000	265455000	1	1.07722	1.20643	1.33526	1.26238	1.32977	1.27547	1.41953	1.315	0.357812	1	1.03467	1.03931	1.05423	1.01763	1.02699	1.09693	1.05022	1.02205	0.973477	36	110
ASPS	P21889	Aspartate--tRNA ligase (EC 6.1.1.12) (Aspartyl-tRNA synthetase) (AspRS)	Cytosol	WT_2	966874000	1151550000	1405000000	1422680000	1491690000	1463780000	1376490000	766191000	907759000	1077560000	1	1.191	1.45314	1.47142	1.5428	1.51393	1.42365	0.792441	0.93886	1.11448	1	1.0449	1.06456	1.01642	1.04291	1.03572	1.05706	1.00157	0.999331	1.00802	36	122
ASTB	P76216	N-succinylarginine dihydrolase (EC 3.5.3.23)	Cytosol	tolC_1	909811	1325490	1340150	1338270	1192450	1876450	1359310	1473830	1505700	1207180	1	1.45689	1.473	1.47093	1.31066	2.06246	1.49406	1.61993	1.65496	1.32685	1	1.25208	1.16401	1.19829	1.00988	1.52956	1.13793	1.38288	1.27206	1.05104	1	1
ASTB	P76216	N-succinylarginine dihydrolase (EC 3.5.3.23)	Cytosol	tolC_2	9412540	12183100	13523300	13088600	15567900	16253500	12880900	15433000	13658100	12745400	1	1.29435	1.43673	1.39055	1.65395	1.72679	1.36848	1.63962	1.45105	1.35409	1	1.05968	1.0233	1.01952	1.0821	1.11727	0.937823	1.02576	1.02793	0.945057	2	2
ASTB	P76216	N-succinylarginine dihydrolase (EC 3.5.3.23)	Cytosol	WT_1	3044640	3201540	3194400	3539170	3973930	3927470	3499340	3785010	3853630	856901	1	1.05153	1.04919	1.16243	1.30522	1.28996	1.14934	1.24317	1.26571	0.281446	1	1.01	0.903847	0.917765	1.05217	0.996244	0.988465	0.91974	0.983744	0.765712	1	1
ASTB	P76216	N-succinylarginine dihydrolase (EC 3.5.3.23)	Cytosol	WT_2	2571050	2187470	3113760	3128260	3322780	3454740	2164830	1930320	1958690	2589980	1	0.850808	1.21108	1.21672	1.29238	1.34371	0.842002	0.750791	0.761825	1.00736	1	0.746438	0.887237	0.840479	0.873632	0.919265	0.625188	0.948928	0.810893	0.91114	1	1
ASTC	P77581	Succinylornithine transaminase (SOAT) (EC 2.6.1.81) (Carbon starvation protein C) (Succinylornithine aminotransferase)	Cytosol	tolC_1	82462300	96321700	103730000	96099700	106347000	107665000	105965000	96191800	105559000	103756000	1	1.16807	1.25791	1.16538	1.28964	1.30563	1.28501	1.16649	1.28009	1.25822	1	1.00387	0.994036	0.949372	0.993685	0.968275	0.978709	0.995797	0.983922	0.996678	10	15
ASTC	P77581	Succinylornithine transaminase (SOAT) (EC 2.6.1.81) (Carbon starvation protein C) (Succinylornithine aminotransferase)	Cytosol	tolC_2	106718000	128421000	152385000	144986000	163430000	162132000	156557000	180047000	150435000	155259000	1	1.20337	1.42792	1.35859	1.53142	1.51926	1.46702	1.68713	1.40965	1.45485	1	0.985197	1.01702	0.996084	1.00193	0.982989	1.00535	1.05548	0.998598	1.01538	17	19
ASTC	P77581	Succinylornithine transaminase (SOAT) (EC 2.6.1.81) (Carbon starvation protein C) (Succinylornithine aminotransferase)	Cytosol	WT_1	96519500	101806000	115332000	125951000	121167000	121542000	114449000	131771000	122922000	30521700	1	1.05477	1.19491	1.30493	1.25536	1.25925	1.18576	1.36523	1.27355	0.316223	1	1.01311	1.02938	1.03027	1.01198	0.972524	1.01978	1.01004	0.989835	0.860329	10	14
ASTC	P77581	Succinylornithine transaminase (SOAT) (EC 2.6.1.81) (Carbon starvation protein C) (Succinylornithine aminotransferase)	Cytosol	WT_2	105527000	124374000	146174000	157891000	158331000	164356000	149031000	84510200	97303500	123007000	1	1.1786	1.38518	1.49621	1.50038	1.55748	1.41225	0.80084	0.922072	1.16564	1	1.03402	1.01478	1.03354	1.01424	1.06551	1.0486	1.01219	0.981462	1.0543	13	17
ASTD	P76217	N-succinylglutamate 5-semialdehyde dehydrogenase (EC 1.2.1.71) (Succinylglutamic semialdehyde dehydrogenase) (SGSD)	Cytosol	tolC_1	38664600	39456700	42840000	40013200	39797100	43689800	41609000	38561600	43946600	43313000	1	1.02049	1.10799	1.03488	1.02929	1.12997	1.07615	0.997336	1.13661	1.12022	1	0.87703	0.875567	0.843062	0.793079	0.838004	0.819635	0.851392	0.87364	0.887364	6	7
ASTD	P76217	N-succinylglutamate 5-semialdehyde dehydrogenase (EC 1.2.1.71) (Succinylglutamic semialdehyde dehydrogenase) (SGSD)	Cytosol	tolC_2	35765400	43771500	49012800	48744300	53711400	56853700	55708900	59025200	51734800	54181200	1	1.22385	1.3704	1.36289	1.50177	1.58963	1.55762	1.65034	1.4465	1.51491	1	1.00197	0.976051	0.999236	0.982533	1.02852	1.06744	1.03247	1.02471	1.0573	6	6
ASTD	P76217	N-succinylglutamate 5-semialdehyde dehydrogenase (EC 1.2.1.71) (Succinylglutamic semialdehyde dehydrogenase) (SGSD)	Cytosol	WT_1	48132600	51681900	48223800	52158400	48259300	55065700	46434000	53539700	49503900	14514100	1	1.07374	1.00189	1.08364	1.00263	1.14404	0.96471	1.11234	1.02849	0.301544	1	1.03133	0.863105	0.855561	0.808244	0.883549	0.829675	0.822945	0.799371	0.820392	5	6
ASTD	P76217	N-succinylglutamate 5-semialdehyde dehydrogenase (EC 1.2.1.71) (Succinylglutamic semialdehyde dehydrogenase) (SGSD)	Cytosol	WT_2	84388100	86145700	101192000	96737000	106990000	104212000	91711600	54228600	68880500	79737700	1	1.02083	1.19913	1.14633	1.26783	1.23491	1.08678	0.64261	0.816235	0.944893	1	0.895601	0.878476	0.791855	0.857037	0.844836	0.806938	0.812198	0.868808	0.854637	7	9
ATOC	Q06065	Regulatory protein AtoC (Acetoacetate metabolism regulatory protein) (DNA-binding transcriptional regulator AtoC) (Ornithine decarboxylase antizyme)	Cytosol	tolC_1	18938200	25658300	22865600	28563100	35108800	28774400	26707600	20969000	26040200	22190700	1	1.35484	1.20738	1.50823	1.85386	1.51938	1.41025	1.10723	1.37501	1.17174	1	1.16438	0.954107	1.22867	1.42842	1.1268	1.0741	0.945208	1.05688	0.928174	3	3
ATOC	Q06065	Regulatory protein AtoC (Acetoacetate metabolism regulatory protein) (DNA-binding transcriptional regulator AtoC) (Ornithine decarboxylase antizyme)	Cytosol	tolC_2	26360400	29991700	37385500	35782600	40665500	39802800	34448400	39448700	36189800	35278800	1	1.13776	1.41824	1.35744	1.54267	1.50995	1.30682	1.49651	1.37289	1.33833	1	0.931481	1.01013	0.995239	1.00929	0.976966	0.895568	0.936232	0.972554	0.934056	5	5
ATOC	Q06065	Regulatory protein AtoC (Acetoacetate metabolism regulatory protein) (DNA-binding transcriptional regulator AtoC) (Ornithine decarboxylase antizyme)	Cytosol	WT_1	24062500	25038000	27771000	31249800	29463300	32202800	29683500	34207100	32304900	8309560	1	1.04054	1.15412	1.29869	1.22445	1.3383	1.2336	1.42159	1.34254	0.345332	1	0.999439	0.994243	1.02535	0.987056	1.03357	1.06093	1.05174	1.04346	0.939524	5	6
ATOC	Q06065	Regulatory protein AtoC (Acetoacetate metabolism regulatory protein) (DNA-binding transcriptional regulator AtoC) (Ornithine decarboxylase antizyme)	Cytosol	WT_2	16567400	20296400	21313900	25109400	25679600	25194500	21709900	13203100	13512600	18015700	1	1.22508	1.2865	1.51559	1.55001	1.52073	1.3104	0.796933	0.815614	1.08742	1	1.0748	0.942483	1.04693	1.04778	1.04037	0.972973	1.00725	0.868147	0.983549	5	5
ATPA	P0ABB0	ATP synthase subunit alpha (EC 3.6.3.14) (ATP synthase F1 sector subunit alpha) (F-ATPase subunit alpha)	Cytosol	tolC_1	991621000	1119190000	1235380000	1154790000	1264300000	1313230000	1265920000	1121960000	1235870000	1229840000	1	1.12865	1.24582	1.16455	1.27498	1.32433	1.27662	1.13144	1.24631	1.24023	1	0.969986	0.984483	0.948696	0.982388	0.982143	0.972315	0.965873	0.957961	0.982426	32	194
ATPA	P0ABB0	ATP synthase subunit alpha (EC 3.6.3.14) (ATP synthase F1 sector subunit alpha) (F-ATPase subunit alpha)	Cytosol	tolC_2	1636400000	2005630000	2301110000	2300490000	2503800000	2577290000	2473120000	2632530000	2337510000	2452050000	1	1.22564	1.4062	1.40582	1.53007	1.57498	1.51132	1.60873	1.42845	1.49844	1	1.00343	1.00155	1.03071	1.00105	1.01904	1.03571	1.00644	1.01191	1.04581	33	200
ATPA	P0ABB0	ATP synthase subunit alpha (EC 3.6.3.14) (ATP synthase F1 sector subunit alpha) (F-ATPase subunit alpha)	Cytosol	WT_1	1043740000	1113720000	1277640000	1353660000	1324580000	1375360000	1271120000	1491100000	1445460000	420135000	1	1.06705	1.2241	1.29693	1.26907	1.31772	1.21785	1.42861	1.38489	0.402528	1	1.0249	1.05453	1.02396	1.02303	1.01768	1.04738	1.05694	1.07637	1.09513	29	164
ATPA	P0ABB0	ATP synthase subunit alpha (EC 3.6.3.14) (ATP synthase F1 sector subunit alpha) (F-ATPase subunit alpha)	Cytosol	WT_2	1092870000	1272990000	1537890000	1570360000	1633630000	1606780000	1562450000	896865000	1093820000	1272160000	1	1.16481	1.4072	1.43691	1.49481	1.47024	1.42968	0.820651	1.00087	1.16405	1	1.02192	1.03091	0.992579	1.01047	1.00583	1.06154	1.03723	1.06533	1.05286	31	172
ATPB	P0AB98	ATP synthase subunit a (ATP synthase F0 sector subunit a) (F-ATPase subunit 6)	Inner_membrane	tolC_1	34661600	42095300	47892000	47618700	51371300	56803800	56607300	49903400	49395500	47086100	1	1.21446	1.3817	1.37382	1.48208	1.63881	1.63314	1.43973	1.42508	1.35845	1	1.04374	1.09186	1.11918	1.14196	1.21537	1.24386	1.22905	1.09537	1.07607	4	4
ATPB	P0AB98	ATP synthase subunit a (ATP synthase F0 sector subunit a) (F-ATPase subunit 6)	Inner_membrane	tolC_2	48291300	62732300	74954100	74857400	84323500	86707400	80518800	91232200	80115100	77442000	1	1.29904	1.55212	1.55012	1.74614	1.79551	1.66736	1.88921	1.659	1.60364	1	1.06352	1.10548	1.13651	1.14241	1.16173	1.14264	1.1819	1.17524	1.11923	5	8
ATPB	P0AB98	ATP synthase subunit a (ATP synthase F0 sector subunit a) (F-ATPase subunit 6)	Inner_membrane	WT_1	67063900	58045800	69446100	82932800	78784000	82208600	77189700	90110400	83800300	21744900	1	0.86553	1.03552	1.23662	1.17476	1.22582	1.15099	1.34365	1.24956	0.324242	1	0.831342	0.892073	0.976346	0.947	0.946711	0.989878	0.994078	0.971192	0.882144	4	6
ATPB	P0AB98	ATP synthase subunit a (ATP synthase F0 sector subunit a) (F-ATPase subunit 6)	Inner_membrane	WT_2	138747000	152218000	197925000	207730000	221015000	223558000	204005000	115841000	137224000	159479000	1	1.09709	1.42652	1.49719	1.59294	1.61126	1.47034	0.834908	0.989023	1.14942	1	0.962508	1.04506	1.03421	1.0768	1.10231	1.09173	1.05525	1.05273	1.03963	5	7
ATPC	P0A6E6	ATP synthase epsilon chain (ATP synthase F1 sector epsilon subunit) (F-ATPase epsilon subunit)	Cytosol	tolC_1	44886200	52104700	57911500	53716800	59533500	59827900	60993600	50840000	60386500	56545300	1	1.16082	1.29018	1.19673	1.32632	1.33288	1.35885	1.13264	1.34532	1.25975	1	0.997634	1.01954	0.974916	1.02194	0.988486	1.03495	0.966899	1.03406	0.997886	3	5
ATPC	P0A6E6	ATP synthase epsilon chain (ATP synthase F1 sector epsilon subunit) (F-ATPase epsilon subunit)	Cytosol	tolC_2	59946900	76401300	92793000	88380300	101055000	98922900	98803700	102979000	94267800	96487700	1	1.27448	1.54792	1.47431	1.68574	1.65018	1.64819	1.71784	1.57252	1.60955	1	1.04342	1.10249	1.08093	1.1029	1.0677	1.1295	1.07469	1.11398	1.12335	5	10
ATPC	P0A6E6	ATP synthase epsilon chain (ATP synthase F1 sector epsilon subunit) (F-ATPase epsilon subunit)	Cytosol	WT_1	52795900	48048100	58028100	58843700	57764800	59205900	55428900	65329900	64215400	19246500	1	0.910073	1.0991	1.11455	1.09412	1.12141	1.04987	1.2374	1.2163	0.364545	1	0.874125	0.946847	0.879966	0.881991	0.866071	0.902916	0.915474	0.945338	0.991796	3	4
ATPC	P0A6E6	ATP synthase epsilon chain (ATP synthase F1 sector epsilon subunit) (F-ATPase epsilon subunit)	Cytosol	WT_2	46876900	54306900	65701100	67890400	65765400	67490700	62723200	40951500	47334900	55171200	1	1.1585	1.40157	1.44827	1.40294	1.43974	1.33804	0.873597	1.00977	1.17694	1	1.01638	1.02678	1.00042	0.948366	0.984965	0.993497	1.10414	1.07481	1.06452	2	4
ATPD	P0ABB4	ATP synthase subunit beta (EC 3.6.3.14) (ATP synthase F1 sector subunit beta) (F-ATPase subunit beta)	Cytosol	tolC_1	790236000	902108000	980158000	935725000	1017940000	1034410000	990819000	889124000	1001060000	992974000	1	1.14157	1.24034	1.18411	1.28815	1.30899	1.25383	1.12514	1.26679	1.25655	1	0.981091	0.98015	0.964631	0.992531	0.970768	0.954958	0.960492	0.973697	0.995355	23	184
ATPD	P0ABB4	ATP synthase subunit beta (EC 3.6.3.14) (ATP synthase F1 sector subunit beta) (F-ATPase subunit beta)	Cytosol	tolC_2	1375870000	1656600000	1843030000	1800480000	1976000000	1985840000	1921470000	2037390000	1836710000	1935560000	1	1.20404	1.33954	1.30861	1.43618	1.44333	1.39655	1.4808	1.33494	1.40679	1	0.985746	0.954072	0.959441	0.939622	0.933866	0.957056	0.926402	0.945676	0.981839	25	161
ATPD	P0ABB4	ATP synthase subunit beta (EC 3.6.3.14) (ATP synthase F1 sector subunit beta) (F-ATPase subunit beta)	Cytosol	WT_1	749254000	818055000	931341000	990848000	974169000	1005320000	918699000	1088580000	1082170000	313245000	1	1.09183	1.24302	1.32245	1.30019	1.34176	1.22615	1.45289	1.44433	0.418076	1	1.0487	1.07083	1.0441	1.04811	1.03625	1.05452	1.07489	1.12257	1.13743	22	142
ATPD	P0ABB4	ATP synthase subunit beta (EC 3.6.3.14) (ATP synthase F1 sector subunit beta) (F-ATPase subunit beta)	Cytosol	WT_2	828446000	975778000	1162520000	1217400000	1249790000	1240360000	1175470000	707216000	834320000	981924000	1	1.17784	1.40325	1.4695	1.5086	1.49721	1.41889	0.853666	1.00709	1.18526	1	1.03335	1.02802	1.01509	1.01979	1.02428	1.05352	1.07895	1.07196	1.07205	23	158
ATPE	P68699	ATP synthase subunit c (ATP synthase F(0) sector subunit c) (Dicyclohexylcarbodiimide-binding protein) (F-type ATPase subunit c) (F-ATPase subunit c) (Lipid-binding protein)	Inner_membrane	tolC_1	29575100	38235400	40073000	36332700	37094100	42739800	39540600	32541400	40116000	40904600	1	1.29282	1.35496	1.22849	1.25423	1.44513	1.33696	1.1003	1.35641	1.38308	1	1.11108	1.07073	1.00079	0.966401	1.07173	1.01827	0.939287	1.04259	1.09558	2	5
ATPE	P68699	ATP synthase subunit c (ATP synthase F(0) sector subunit c) (Dicyclohexylcarbodiimide-binding protein) (F-type ATPase subunit c) (F-ATPase subunit c) (Lipid-binding protein)	Inner_membrane	tolC_2	22679400	29386600	35944700	34973300	40856900	39071900	40053300	46000000	36562500	41586400	1	1.29574	1.58491	1.54207	1.8015	1.72279	1.76607	2.02827	1.61215	1.83366	1	1.06082	1.12883	1.13061	1.17863	1.11468	1.21029	1.2689	1.14205	1.27977	2	4
ATPE	P68699	ATP synthase subunit c (ATP synthase F(0) sector subunit c) (Dicyclohexylcarbodiimide-binding protein) (F-type ATPase subunit c) (F-ATPase subunit c) (Lipid-binding protein)	Inner_membrane	WT_1	42536000	31015700	32793800	38351000	37659800	38950900	32813600	45422200	38031800	9191060	1	0.729164	0.770966	0.901613	0.885363	0.915716	0.771431	1.06785	0.894109	0.216077	1	0.700362	0.664166	0.711846	0.713711	0.707212	0.663451	0.790034	0.694926	0.587868	2	4
ATPE	P68699	ATP synthase subunit c (ATP synthase F(0) sector subunit c) (Dicyclohexylcarbodiimide-binding protein) (F-type ATPase subunit c) (F-ATPase subunit c) (Lipid-binding protein)	Inner_membrane	WT_2	41068500	42953800	48030100	48457900	51971600	48431000	46602000	26475700	32702500	37579100	1	1.04591	1.16951	1.17993	1.26549	1.17927	1.13474	0.644672	0.796292	0.915035	1	0.917603	0.856781	0.815061	0.85545	0.806771	0.842545	0.814804	0.84758	0.827631	2	5
ATPF	P0ABA0	ATP synthase subunit b (ATP synthase F(0) sector subunit b) (ATPase subunit I) (F-type ATPase subunit b) (F-ATPase subunit b)	Inner_membrane	tolC_1	340329000	327774000	349564000	305002000	329774000	313284000	341859000	295403000	330312000	319328000	1	0.963109	1.02714	0.896198	0.968986	0.920533	1.0045	0.867992	0.970567	0.938292	1	0.827719	0.811673	0.730085	0.746614	0.682682	0.765058	0.740976	0.746013	0.74325	10	31
ATPF	P0ABA0	ATP synthase subunit b (ATP synthase F(0) sector subunit b) (ATPase subunit I) (F-type ATPase subunit b) (F-ATPase subunit b)	Inner_membrane	tolC_2	294413000	319064000	347253000	337720000	361348000	372866000	390523000	396641000	350154000	370421000	1	1.08373	1.17948	1.1471	1.22735	1.26647	1.32645	1.34723	1.18933	1.25817	1	0.887249	0.840069	0.841022	0.802994	0.819433	0.909015	0.842837	0.842522	0.878112	11	33
ATPF	P0ABA0	ATP synthase subunit b (ATP synthase F(0) sector subunit b) (ATPase subunit I) (F-type ATPase subunit b) (F-ATPase subunit b)	Inner_membrane	WT_1	422367000	336929000	294999000	278625000	256482000	270235000	254338000	289958000	283478000	151450000	1	0.797716	0.698442	0.659675	0.607249	0.639811	0.602173	0.686507	0.671165	0.358574	1	0.766207	0.601689	0.52083	0.489517	0.494129	0.517884	0.507901	0.521648	0.975551	11	28
ATPF	P0ABA0	ATP synthase subunit b (ATP synthase F(0) sector subunit b) (ATPase subunit I) (F-type ATPase subunit b) (F-ATPase subunit b)	Inner_membrane	WT_2	431941000	322035000	342601000	310142000	336959000	304968000	327297000	234633000	248169000	266902000	1	0.745553	0.793166	0.718019	0.780104	0.706041	0.757735	0.543206	0.574544	0.617913	1	0.654095	0.581071	0.495987	0.527339	0.48302	0.56262	0.686561	0.611549	0.558891	11	31
ATPG	P0ABA6	ATP synthase gamma chain (ATP synthase F1 sector gamma subunit) (F-ATPase gamma subunit)	Cytosol	tolC_1	301614000	327118000	348583000	338849000	361236000	379933000	357585000	323158000	342687000	344505000	1	1.08456	1.15573	1.12345	1.19768	1.25967	1.18557	1.07143	1.13618	1.1422	1	0.932095	0.913289	0.915218	0.922823	0.934189	0.902972	0.914643	0.873307	0.904776	13	49
ATPG	P0ABA6	ATP synthase gamma chain (ATP synthase F1 sector gamma subunit) (F-ATPase gamma subunit)	Cytosol	tolC_2	360777000	441057000	495729000	490611000	522255000	541264000	538389000	558368000	496491000	514063000	1	1.22252	1.37406	1.35987	1.44758	1.50027	1.4923	1.54768	1.37617	1.42488	1	1.00088	0.978659	0.997025	0.947082	0.970707	1.02268	0.968243	0.974882	0.994463	14	51
ATPG	P0ABA6	ATP synthase gamma chain (ATP synthase F1 sector gamma subunit) (F-ATPase gamma subunit)	Cytosol	WT_1	431727000	443193000	446842000	470125000	452294000	481579000	440970000	511263000	498989000	161177000	1	1.02656	1.03501	1.08894	1.04764	1.11547	1.02141	1.18423	1.1558	0.373331	1	0.98601	0.891633	0.859746	0.844525	0.861484	0.878438	0.876131	0.898318	1.0157	15	50
ATPG	P0ABA6	ATP synthase gamma chain (ATP synthase F1 sector gamma subunit) (F-ATPase gamma subunit)	Cytosol	WT_2	495136000	511444000	593304000	588796000	611545000	605671000	589633000	349772000	424592000	489191000	1	1.03294	1.19826	1.18916	1.23511	1.22324	1.19085	0.706416	0.857526	0.987993	1	0.906224	0.877845	0.821438	0.834913	0.836851	0.884208	0.892843	0.912758	0.893621	15	53
ATPH	P0ABA4	ATP synthase subunit delta (ATP synthase F(1) sector subunit delta) (F-type ATPase subunit delta) (F-ATPase subunit delta)	Cytosol	tolC_1	101364000	119953000	117832000	114582000	115313000	118468000	117509000	104159000	112155000	114858000	1	1.18339	1.16246	1.1304	1.13761	1.16874	1.15928	1.02757	1.10646	1.13312	1	1.01703	0.918614	0.920879	0.876543	0.866756	0.882946	0.877205	0.850463	0.897583	8	19
ATPH	P0ABA4	ATP synthase subunit delta (ATP synthase F(1) sector subunit delta) (F-type ATPase subunit delta) (F-ATPase subunit delta)	Cytosol	tolC_2	137092000	149949000	178619000	170417000	191898000	186402000	186626000	200594000	179129000	182519000	1	1.09378	1.30291	1.24308	1.39978	1.35969	1.36132	1.46321	1.30663	1.33136	1	0.895481	0.927986	0.911398	0.915803	0.879744	0.932913	0.915395	0.925621	0.929196	9	18
ATPH	P0ABA4	ATP synthase subunit delta (ATP synthase F(1) sector subunit delta) (F-type ATPase subunit delta) (F-ATPase subunit delta)	Cytosol	WT_1	152228000	162849000	146688000	153830000	133777000	150327000	126932000	157072000	148645000	55154700	1	1.06977	0.963607	1.01052	0.878794	0.987512	0.833828	1.03182	0.976463	0.362316	1	1.02751	0.830121	0.797834	0.708415	0.762661	0.717113	0.763376	0.758934	0.985732	7	16
ATPH	P0ABA4	ATP synthase subunit delta (ATP synthase F(1) sector subunit delta) (F-type ATPase subunit delta) (F-ATPase subunit delta)	Cytosol	WT_2	149968000	145159000	163109000	168544000	172068000	158268000	161853000	98045700	112496000	134422000	1	0.967933	1.08763	1.12387	1.14736	1.05535	1.07925	0.653777	0.750133	0.896338	1	0.849195	0.796791	0.776335	0.775602	0.721988	0.801345	0.826313	0.798449	0.810721	9	18
AVTA	P09053	Valine--pyruvate aminotransferase (EC 2.6.1.66) (Alanine--valine transaminase) (Transaminase C)	Cytosol	tolC_1	82329900	97289000	100501000	99819300	104269000	110339000	103881000	93079400	104578000	104786000	1	1.1817	1.22071	1.21243	1.26648	1.34021	1.26177	1.13057	1.27023	1.27276	1	1.01558	0.964642	0.987704	0.975835	0.993919	0.961004	0.965126	0.976345	1.00819	12	16
AVTA	P09053	Valine--pyruvate aminotransferase (EC 2.6.1.66) (Alanine--valine transaminase) (Transaminase C)	Cytosol	tolC_2	128450000	155968000	188271000	174307000	203855000	208718000	193459000	209555000	188973000	184811000	1	1.21423	1.46571	1.357	1.58704	1.6249	1.5061	1.63141	1.47118	1.43878	1	0.994091	1.04394	0.99492	1.03832	1.05134	1.03213	1.02063	1.04219	1.00416	12	19
AVTA	P09053	Valine--pyruvate aminotransferase (EC 2.6.1.66) (Alanine--valine transaminase) (Transaminase C)	Cytosol	WT_1	98041100	98403000	114404000	123362000	120256000	123384000	121380000	125435000	121139000	31391300	1	1.00369	1.1669	1.25827	1.22659	1.25849	1.23805	1.27941	1.23559	0.320185	1	0.964046	1.00525	0.993435	0.98878	0.97194	1.06476	0.946552	0.960338	0.871108	11	15
AVTA	P09053	Valine--pyruvate aminotransferase (EC 2.6.1.66) (Alanine--valine transaminase) (Transaminase C)	Cytosol	WT_2	102943000	122094000	141949000	151821000	151006000	152998000	139294000	79821900	94113900	115497000	1	1.18603	1.37891	1.47481	1.46689	1.48624	1.35312	0.775399	0.914233	1.12195	1	1.04054	1.01018	1.01875	0.991596	1.01677	1.00469	0.980031	0.973118	1.01478	11	17
AZOR	P41407	FMN-dependent NADH-azoreductase (EC 1.7.-.-) (Azo-dye reductase) (FMN-dependent NADH-azo compound oxidoreductase)	Cytosol	tolC_1	49066500	59895100	63144100	61481300	64300100	66421400	64932700	59100300	66380600	66027800	1	1.22069	1.28691	1.25302	1.31047	1.3537	1.32336	1.20449	1.35287	1.34568	1	1.04909	1.01695	1.02077	1.00973	1.00393	1.00792	1.02824	1.03986	1.06595	6	10
AZOR	P41407	FMN-dependent NADH-azoreductase (EC 1.7.-.-) (Azo-dye reductase) (FMN-dependent NADH-azo compound oxidoreductase)	Cytosol	tolC_2	93896200	119264000	132330000	132018000	152346000	154842000	140261000	153219000	134347000	136511000	1	1.27017	1.40932	1.406	1.62249	1.64908	1.49379	1.63179	1.4308	1.45385	1	1.03989	1.00377	1.03084	1.06152	1.06699	1.02369	1.02086	1.01358	1.01468	11	18
AZOR	P41407	FMN-dependent NADH-azoreductase (EC 1.7.-.-) (Azo-dye reductase) (FMN-dependent NADH-azo compound oxidoreductase)	Cytosol	WT_1	65847300	60689100	71511500	73919300	75427600	75794000	75122100	81923200	78786400	18992200	1	0.921664	1.08602	1.12259	1.14549	1.15106	1.14085	1.24414	1.1965	0.288428	1	0.885259	0.935577	0.886311	0.923407	0.888967	0.981163	0.920456	0.929954	0.784708	7	9
AZOR	P41407	FMN-dependent NADH-azoreductase (EC 1.7.-.-) (Azo-dye reductase) (FMN-dependent NADH-azo compound oxidoreductase)	Cytosol	WT_2	66159800	72995700	90049200	92752200	95805900	93699700	88140200	48285700	57325600	67809600	1	1.10332	1.36109	1.40194	1.4481	1.41626	1.33223	0.729834	0.866472	1.02494	1	0.967977	0.997128	0.968421	0.978894	0.968902	0.989184	0.922442	0.92228	0.927036	7	8
BAER	P69228	Transcriptional regulatory protein BaeR	Cytosol	tolC_1	91600600	103171000	109961000	108308000	119086000	118844000	113534000	104206000	119094000	114308000	1	1.12631	1.20044	1.18239	1.30006	1.29742	1.23945	1.13761	1.30014	1.2479	1	0.967981	0.948623	0.963235	1.00171	0.962185	0.944005	0.971142	0.999338	0.988497	9	13
BAER	P69228	Transcriptional regulatory protein BaeR	Cytosol	tolC_2	130578000	156498000	174804000	171214000	192913000	198409000	190513000	206645000	184275000	182069000	1	1.1985	1.33869	1.3112	1.47738	1.51947	1.459	1.58254	1.41123	1.39433	1	0.981214	0.953471	0.961339	0.966574	0.983126	0.999852	0.990051	0.999714	0.973144	15	20
BAER	P69228	Transcriptional regulatory protein BaeR	Cytosol	WT_1	77332700	87294500	94870900	103583000	98204200	104070000	98496200	107601000	102752000	26301900	1	1.12882	1.22679	1.33945	1.26989	1.34574	1.27367	1.3914	1.3287	0.340114	1	1.08423	1.05685	1.05753	1.02369	1.03932	1.09539	1.02941	1.0327	0.925326	8	10
BAER	P69228	Transcriptional regulatory protein BaeR	Cytosol	WT_2	97027000	106492000	132376000	128748000	143063000	134868000	130303000	74757000	85922400	104170000	1	1.09755	1.36432	1.32693	1.47447	1.39	1.34296	0.770476	0.885551	1.07362	1	0.962912	0.999498	0.916605	0.996718	0.950938	0.997147	0.973809	0.942589	0.971068	9	12
BAES	P30847	Signal transduction histidine-protein kinase BaeS (EC 2.7.13.3)	Inner_membrane	tolC_2	1448610	2278050	2068000	2310060	2459750	2589500	2489050	2849910	2419880	3004060	1	1.57258	1.42758	1.59467	1.69801	1.78758	1.71823	1.96734	1.67048	2.07375	1	1.28747	1.01678	1.16917	1.11092	1.1566	1.17751	1.23079	1.18337	1.44733	1	1
BAMA	P0A940	Outer membrane protein assembly factor BamA (Omp85)	Outer_membrane	tolC_1	498846000	606090000	676373000	680107000	739888000	741808000	728245000	649772000	663928000	665558000	1	1.21498	1.35588	1.36336	1.4832	1.48705	1.45986	1.30255	1.33093	1.3342	1	1.04419	1.07145	1.11066	1.14282	1.10282	1.11188	1.11194	1.023	1.05686	36	72
BAMA	P0A940	Outer membrane protein assembly factor BamA (Omp85)	Outer_membrane	tolC_2	732290000	817315000	968060000	951566000	1066240000	1094580000	1118100000	1214530000	1062350000	1121990000	1	1.11611	1.32196	1.29944	1.45604	1.49474	1.52685	1.65854	1.45072	1.53217	1	0.913758	0.941554	0.952715	0.952611	0.967124	1.04635	1.0376	1.02769	1.06934	37	77
BAMA	P0A940	Outer membrane protein assembly factor BamA (Omp85)	Outer_membrane	WT_1	517538000	570125000	710779000	750029000	743389000	795263000	633263000	847994000	808347000	262903000	1	1.10161	1.37339	1.44922	1.4364	1.53663	1.22361	1.63852	1.56191	0.507988	1	1.0581	1.18313	1.1442	1.15791	1.18675	1.05233	1.21223	1.21396	1.38205	35	67
BAMA	P0A940	Outer membrane protein assembly factor BamA (Omp85)	Outer_membrane	WT_2	520587000	636327000	792119000	867289000	921513000	909135000	888274000	567175000	659547000	726994000	1	1.22233	1.52159	1.66598	1.77014	1.74637	1.70629	1.08949	1.26693	1.39649	1	1.07238	1.11471	1.15081	1.19659	1.19473	1.26693	1.37701	1.34853	1.2631	34	71
BAMB	P77774	Outer membrane protein assembly factor BamB	Outer_membrane	tolC_1	131777000	157839000	167000000	178987000	193682000	201626000	187731000	177725000	174772000	177039000	1	1.19777	1.26729	1.35826	1.46977	1.53005	1.42461	1.34868	1.32627	1.34347	1	1.0294	1.00145	1.1065	1.13247	1.13471	1.08503	1.15132	1.01942	1.06421	10	21
BAMB	P77774	Outer membrane protein assembly factor BamB	Outer_membrane	tolC_2	190969000	223842000	270026000	262418000	289087000	292819000	298420000	321979000	277326000	291690000	1	1.17214	1.41398	1.37414	1.51379	1.53333	1.56266	1.68603	1.4522	1.52742	1	0.959629	1.00709	1.00748	0.990397	0.992097	1.07089	1.05479	1.02874	1.06603	15	27
BAMB	P77774	Outer membrane protein assembly factor BamB	Outer_membrane	WT_1	123278000	135119000	159520000	189844000	181083000	183567000	155568000	211970000	195997000	59096600	1	1.09605	1.29399	1.53997	1.4689	1.48905	1.26193	1.71945	1.58988	0.479377	1	1.05276	1.11473	1.21584	1.18411	1.15	1.08529	1.2721	1.2357	1.30421	8	20
BAMB	P77774	Outer membrane protein assembly factor BamB	Outer_membrane	WT_2	185313000	223962000	278228000	302810000	319424000	312476000	301535000	192497000	235973000	248641000	1	1.20856	1.50139	1.63405	1.7237	1.68621	1.62717	1.03877	1.27338	1.34174	1	1.0603	1.09992	1.12875	1.1652	1.15358	1.20817	1.3129	1.35539	1.21357	14	26
BAMC	P0A903	Outer membrane protein assembly factor BamC	Outer_membrane	tolC_1	125777000	148075000	160271000	165433000	182499000	183026000	175261000	149171000	161660000	159682000	1	1.17728	1.27425	1.31529	1.45097	1.45516	1.39343	1.186	1.28529	1.26956	1	1.01178	1.00695	1.0715	1.11799	1.07917	1.06128	1.01244	0.987921	1.00566	16	26
BAMC	P0A903	Outer membrane protein assembly factor BamC	Outer_membrane	tolC_2	231601000	277527000	305813000	326321000	343449000	365331000	353111000	396353000	331488000	375278000	1	1.1983	1.32043	1.40898	1.48293	1.57742	1.52465	1.71136	1.43129	1.62036	1	0.981047	0.940463	1.03303	0.97021	1.02062	1.04485	1.07064	1.01393	1.1309	16	34
BAMC	P0A903	Outer membrane protein assembly factor BamC	Outer_membrane	WT_1	124937000	138147000	165556000	192590000	182958000	190081000	152232000	214123000	196836000	63877300	1	1.10573	1.32512	1.5415	1.4644	1.52141	1.21847	1.71385	1.57548	0.511276	1	1.06206	1.14155	1.21705	1.18049	1.175	1.04792	1.26796	1.22451	1.391	13	24
BAMC	P0A903	Outer membrane protein assembly factor BamC	Outer_membrane	WT_2	144757000	174504000	220717000	240126000	239375000	242756000	235807000	152194000	184037000	189112000	1	1.2055	1.52474	1.65882	1.65363	1.67699	1.62899	1.05138	1.27135	1.30641	1	1.05762	1.11702	1.14587	1.11783	1.14727	1.20952	1.32884	1.35324	1.18162	15	23
BAMD	P0AC02	Outer membrane protein assembly factor BamD	Outer_membrane	tolC_1	160593000	137862000	125366000	124931000	135526000	142643000	125195000	129243000	127717000	129750000	1	0.858456	0.780644	0.777936	0.84391	0.888227	0.779579	0.804786	0.795284	0.807943	1	0.737777	0.616888	0.633744	0.650242	0.658724	0.593755	0.687019	0.611284	0.639997	11	23
BAMD	P0AC02	Outer membrane protein assembly factor BamD	Outer_membrane	tolC_2	120611000	127539000	133537000	139332000	143598000	160244000	152753000	183424000	147247000	172371000	1	1.05744	1.10717	1.15522	1.19059	1.3286	1.26649	1.52079	1.22084	1.42915	1	0.865727	0.788571	0.846976	0.778942	0.859632	0.867929	0.95142	0.864846	0.997444	12	18
BAMD	P0AC02	Outer membrane protein assembly factor BamD	Outer_membrane	WT_1	200461000	187150000	127902000	130979000	114254000	117495000	94350600	130116000	118393000	67706300	1	0.933598	0.638039	0.653389	0.569956	0.586124	0.470668	0.649084	0.590604	0.337753	1	0.896721	0.549654	0.515867	0.459454	0.452667	0.404787	0.480214	0.459033	0.918904	11	20
BAMD	P0AC02	Outer membrane protein assembly factor BamD	Outer_membrane	WT_2	210092000	157923000	154763000	146112000	154289000	153914000	149120000	106400000	123561000	129154000	1	0.751685	0.736644	0.695467	0.734388	0.732603	0.709784	0.506445	0.588128	0.61475	1	0.659474	0.539663	0.480409	0.496436	0.501192	0.527016	0.640098	0.626009	0.556029	12	23
BAME	P0A937	Outer membrane protein assembly factor BamE	Outer_membrane	tolC_1	17021500	19758200	24974800	23606000	25628500	28495300	24230500	21504800	24715000	23219000	1	1.16078	1.46725	1.38683	1.50565	1.67408	1.42352	1.26339	1.45199	1.3641	1	0.997601	1.15946	1.12978	1.16012	1.24152	1.0842	1.07851	1.11605	1.08054	1	2
BAME	P0A937	Outer membrane protein assembly factor BamE	Outer_membrane	tolC_2	30511300	38606300	42278900	48763000	50652300	54702400	58032100	57725400	47020400	52738400	1	1.26531	1.38568	1.59819	1.66012	1.79286	1.90199	1.89194	1.54108	1.72849	1	1.03591	0.986936	1.17176	1.08613	1.16001	1.30343	1.18361	1.0917	1.20636	1	3
BAME	P0A937	Outer membrane protein assembly factor BamE	Outer_membrane	WT_2	23632300	27935800	34865800	35628800	38915500	41343800	40653300	21974300	24694800	28620300	1	1.1821	1.47535	1.50763	1.64671	1.74946	1.72024	0.929842	1.04496	1.21107	1	1.03709	1.08083	1.04143	1.11315	1.19685	1.27728	1.17523	1.11226	1.09539	1	2
BARA	P0AEC5	Signal transduction histidine-protein kinase BarA (EC 2.7.13.3)	Inner_membrane	WT_2	2949040	3271190	4087010	5293990	4980110	4873310	3982710	3159170	3591500	4143410	1	1.10924	1.38588	1.79516	1.68872	1.65251	1.35051	1.07125	1.21785	1.405	1	0.973167	1.01529	1.24004	1.14155	1.13052	1.00276	1.35396	1.29629	1.2708	1	1
BCP	P0AE52	Peroxiredoxin Bcp (EC 1.11.1.15) (Bacterioferritin comigratory protein) (Thioredoxin peroxidase)	Cytosol	tolC_1	152588000	170530000	191179000	187340000	195437000	196009000	215272000	180330000	211452000	188986000	1	1.11758	1.25291	1.22775	1.28082	1.28456	1.41081	1.18181	1.38577	1.23854	1	0.960479	0.990086	1.00018	0.986882	0.952654	1.07452	1.00887	1.06515	0.981084	9	18
BCP	P0AE52	Peroxiredoxin Bcp (EC 1.11.1.15) (Bacterioferritin comigratory protein) (Thioredoxin peroxidase)	Cytosol	tolC_2	191702000	231197000	268816000	264011000	286360000	310508000	280336000	303777000	262979000	272823000	1	1.20602	1.40226	1.37719	1.49378	1.61974	1.46235	1.58463	1.37181	1.42316	1	0.987371	0.998745	1.00972	0.977304	1.04801	1.00215	0.991359	0.971793	0.993266	9	19
BCP	P0AE52	Peroxiredoxin Bcp (EC 1.11.1.15) (Bacterioferritin comigratory protein) (Thioredoxin peroxidase)	Cytosol	WT_1	150015000	136968000	149550000	170723000	173379000	177278000	167761000	186099000	174982000	54174100	1	0.913029	0.9969	1.13804	1.15574	1.18174	1.11829	1.24054	1.16643	0.361125	1	0.876964	0.858803	0.898511	0.931671	0.91266	0.961762	0.91779	0.906581	0.982489	9	19
BCP	P0AE52	Peroxiredoxin Bcp (EC 1.11.1.15) (Bacterioferritin comigratory protein) (Thioredoxin peroxidase)	Cytosol	WT_2	175448000	196312000	246216000	243281000	242648000	240970000	223675000	147437000	176071000	197746000	1	1.11892	1.40336	1.38663	1.38302	1.37346	1.27488	0.840346	1.00355	1.12709	1	0.981659	1.02809	0.957843	0.934901	0.939616	0.9466	1.06212	1.06819	1.01943	8	18
BCSE	P37657	Cyclic di-GMP binding protein BcsE (Cellulose biosynthesis protein BcsE)	Cytosol	tolC_1	6765230	6547770	5833150	7098850	17979600	15896400	15224100	8328450	12666800	5962650	1	0.967856	0.862225	1.04931	2.65765	2.34972	2.25034	1.23107	1.87234	0.881367	1	0.831799	0.681356	0.854821	2.04775	1.74259	1.71394	1.05092	1.43915	0.698158	1	1
BCSE	P37657	Cyclic di-GMP binding protein BcsE (Cellulose biosynthesis protein BcsE)	Cytosol	tolC_2	2420310	3781310	6945860	4155960	7529110	8412030	4545720	8560840	6376910	4217390	1	1.56232	2.86982	1.71712	3.1108	3.4756	1.87816	3.53708	2.63475	1.7425	1	1.27908	2.044	1.25895	2.03524	2.24878	1.2871	2.21283	1.86646	1.21614	1	1
BCSG	P37659	Cellulose biosynthesis protein BcsG	Inner_membrane	tolC_1	13242200	16319500	17960900	16689400	19364500	19226400	19136400	16214500	18954000	18820400	1	1.23239	1.35634	1.26032	1.46233	1.4519	1.44511	1.22446	1.43133	1.42124	1	1.05914	1.07182	1.02672	1.12674	1.07676	1.10064	1.04528	1.10017	1.12581	4	5
BCSG	P37659	Cellulose biosynthesis protein BcsG	Inner_membrane	tolC_2	21190200	27742800	31736800	30381000	32964400	33462700	33342600	33691000	29636400	31699300	1	1.30923	1.49771	1.43373	1.55564	1.57916	1.57349	1.58993	1.39859	1.49594	1	1.07187	1.06673	1.05117	1.01778	1.02175	1.07832	0.994676	0.990763	1.04406	5	7
BCSG	P37659	Cellulose biosynthesis protein BcsG	Inner_membrane	WT_1	6565360	7517780	7362980	9419970	8930940	9949050	8456440	10306400	8743580	2727360	1	1.14507	1.12149	1.4348	1.36031	1.51539	1.28804	1.56981	1.33177	0.415417	1	1.09984	0.966132	1.13281	1.09658	1.17034	1.10775	1.1614	1.03509	1.1302	4	4
BCSG	P37659	Cellulose biosynthesis protein BcsG	Inner_membrane	WT_2	14701100	18580200	22210200	22415200	24184700	23014800	23743800	12370900	15406600	18799000	1	1.26386	1.51078	1.52473	1.64509	1.56552	1.6151	0.841495	1.04799	1.27875	1	1.10882	1.1068	1.05324	1.11206	1.07101	1.19922	1.06357	1.11549	1.1566	2	3
BCSQ	P37655	Putative cellulose biosynthesis protein BcsQ	Cytosol	tolC_1	12476500	13577200	15484800	15953200	13731700	15321700	15587800	14424200	14957800	15529800	1	1.08822	1.24112	1.27866	1.10061	1.22804	1.24937	1.15611	1.19888	1.24472	1	0.935244	0.980768	1.04166	0.848028	0.910738	0.951565	0.986932	0.921501	0.985985	1	1
BCSQ	P37655	Putative cellulose biosynthesis protein BcsQ	Cytosol	tolC_2	4122640	5154430	6439920	5346100	6992090	6126820	6372060	6094530	6183460	6056920	1	1.25027	1.56209	1.29677	1.69602	1.48614	1.54563	1.47831	1.49988	1.46918	1	1.0236	1.11258	0.950756	1.10962	0.961562	1.05922	0.924842	1.06252	1.02539	1	1
BCSQ	P37655	Putative cellulose biosynthesis protein BcsQ	Cytosol	WT_1	12481700	14405400	15349600	17253700	15761400	19013900	17192300	20683200	18682500	3616070	1	1.15412	1.22977	1.38232	1.26276	1.52334	1.3774	1.65708	1.49679	0.28971	1	1.10853	1.05941	1.09138	1.01794	1.17649	1.1846	1.22597	1.16335	0.788195	1	1
BCSZ	P37651	Endoglucanase (EC 3.2.1.4) (Carboxymethylcellulase) (CMCase) (Cellulase) (Endo-1,4-beta-glucanase)	Periplasm	tolC_1	6574050	8806940	9196430	9160610	9819320	8974610	9528920	9377670	9401510	9833500	1	1.33965	1.3989	1.39345	1.49365	1.36516	1.44947	1.42647	1.43009	1.49581	1	1.15133	1.10545	1.13517	1.15087	1.01242	1.10397	1.21773	1.09922	1.18487	1	1
BCSZ	P37651	Endoglucanase (EC 3.2.1.4) (Carboxymethylcellulase) (CMCase) (Cellulase) (Endo-1,4-beta-glucanase)	Periplasm	tolC_2	5906100	9208380	21784100	4260430	16276500	12391400	5329410	13090300	13220200	10576400	1	1.55913	3.68841	0.721361	2.75588	2.09807	0.902357	2.2164	2.2384	1.79076	1	1.27646	2.62703	0.528884	1.80303	1.35749	0.618386	1.3866	1.58568	1.24982	1	1
BCSZ	P37651	Endoglucanase (EC 3.2.1.4) (Carboxymethylcellulase) (CMCase) (Cellulase) (Endo-1,4-beta-glucanase)	Periplasm	WT_1	7899990	8100680	7978960	9804180	9433750	10838300	9943910	12237700	12226600	4303170	1	1.0254	1.01	1.24104	1.19415	1.37194	1.25872	1.54908	1.54767	0.544706	1	0.984901	0.870084	0.97983	0.962629	1.05956	1.08253	1.14606	1.20289	1.48195	1	1
BCSZ	P37651	Endoglucanase (EC 3.2.1.4) (Carboxymethylcellulase) (CMCase) (Cellulase) (Endo-1,4-beta-glucanase)	Periplasm	WT_2	27048700	32283100	33688600	29903500	29039400	32163800	31561900	20487700	28094700	33561400	1	1.19352	1.24548	1.10554	1.0736	1.18911	1.16685	0.757438	1.03867	1.24078	1	1.04711	0.912434	0.763678	0.725736	0.813498	0.866391	0.95733	1.10557	1.12226	3	4
BDCR	P39334	HTH-type transcriptional repressor BdcR	Cytosol	tolC_1	1997650	2221150	2477020	2192190	2994610	3928500	2208900	2538790	2571600	3036370	1	1.11188	1.23997	1.09738	1.49907	1.96656	1.10575	1.27089	1.28731	1.51997	1	0.955577	0.979859	0.893982	1.15505	1.45843	0.842177	1.08491	0.989475	1.20402	1	1
BDCR	P39334	HTH-type transcriptional repressor BdcR	Cytosol	tolC_2	2417280	3669660	3750610	3726150	4139110	5194850	4233810	4341870	4043230	4740690	1	1.51809	1.55158	1.54146	1.7123	2.14905	1.75148	1.79618	1.67264	1.96117	1	1.24286	1.1051	1.13016	1.12027	1.39048	1.20029	1.12371	1.1849	1.36876	1	1
BDCR	P39334	HTH-type transcriptional repressor BdcR	Cytosol	WT_2	3835660	2930070	3777020	4773440	4735930	4445850	3597770	3259440	3399590	3335810	1	0.763902	0.984712	1.24449	1.23471	1.15908	0.937979	0.849773	0.886312	0.869683	1	0.670193	0.721397	0.859658	0.834647	0.792958	0.696451	1.07403	0.943398	0.786612	1	1
BEPA	P66948	Beta-barrel assembly-enhancing protease (EC 3.4.-.-)	Outer_membrane	tolC_1	47634100	55746100	56243400	54996800	57087600	58335400	56871100	51671300	58595600	55641900	1	1.1703	1.18074	1.15457	1.19846	1.22466	1.19392	1.08475	1.23012	1.16811	1	1.00578	0.933054	0.940566	0.923427	0.908225	0.909327	0.926018	0.945514	0.925297	10	11
BEPA	P66948	Beta-barrel assembly-enhancing protease (EC 3.4.-.-)	Outer_membrane	tolC_2	84729800	109432000	110367000	111860000	126345000	123904000	120311000	128651000	110854000	108035000	1	1.29154	1.30258	1.3202	1.49115	1.46234	1.41994	1.51837	1.30832	1.27505	1	1.05738	0.927746	0.967935	0.975586	0.946165	0.973084	0.949904	0.926818	0.889896	11	15
BEPA	P66948	Beta-barrel assembly-enhancing protease (EC 3.4.-.-)	Outer_membrane	WT_1	66975200	65103800	64444800	71083000	65919100	70657600	64785500	74098500	65151400	21762900	1	0.972058	0.962219	1.06133	0.984231	1.05498	0.967306	1.10636	0.972769	0.32494	1	0.933662	0.828925	0.83795	0.793411	0.814768	0.831908	0.81852	0.756063	0.884043	10	13
BEPA	P66948	Beta-barrel assembly-enhancing protease (EC 3.4.-.-)	Outer_membrane	WT_2	125076000	117010000	139047000	144175000	146479000	139112000	130581000	74598700	86223800	105515000	1	0.935511	1.1117	1.1527	1.17112	1.11222	1.04401	0.596427	0.689371	0.843607	1	0.82075	0.814428	0.796252	0.79166	0.760898	0.775181	0.753827	0.733773	0.763027	10	14
BETB	P17445	NAD/NADP-dependent betaine aldehyde dehydrogenase (BADH) (EC 1.2.1.8)	Cytosol	tolC_1	83101500	103568000	103397000	108889000	108612000	111769000	109204000	96727900	112305000	102925000	1	1.24628	1.24423	1.31031	1.30698	1.34497	1.3141	1.16397	1.35142	1.23855	1	1.07109	0.983224	1.06744	1.00704	0.997452	1.00087	0.993645	1.03875	0.981091	7	13
BETB	P17445	NAD/NADP-dependent betaine aldehyde dehydrogenase (BADH) (EC 1.2.1.8)	Cytosol	tolC_2	112983000	155234000	166155000	172642000	186533000	192658000	177132000	195446000	163876000	168863000	1	1.37396	1.47062	1.52804	1.65098	1.70519	1.56778	1.72987	1.45045	1.49459	1	1.12486	1.04743	1.12032	1.08016	1.10329	1.0744	1.08222	1.0275	1.04312	11	16
BETB	P17445	NAD/NADP-dependent betaine aldehyde dehydrogenase (BADH) (EC 1.2.1.8)	Cytosol	WT_1	110631000	137593000	128680000	162202000	137599000	145250000	134142000	150781000	138651000	41693500	1	1.24371	1.16315	1.46615	1.24377	1.31292	1.21252	1.36292	1.25327	0.37687	1	1.19458	1.00202	1.15757	1.00263	1.01398	1.0428	1.00833	0.974079	1.02533	11	15
BETB	P17445	NAD/NADP-dependent betaine aldehyde dehydrogenase (BADH) (EC 1.2.1.8)	Cytosol	WT_2	143587000	175254000	193007000	209532000	208229000	212764000	202540000	113604000	128387000	150147000	1	1.22054	1.34418	1.45927	1.45019	1.48178	1.41057	0.791186	0.894141	1.04569	1	1.07082	0.984743	1.00802	0.98031	1.01372	1.04735	0.999984	0.951731	0.945804	11	17
BETI	P17446	HTH-type transcriptional regulator BetI	Cytosol	tolC_1	4589140	4903490	5248790	4665470	5273670	5730870	4424410	3931080	5633850	4872400	1	1.0685	1.14374	1.01663	1.14916	1.24879	0.964104	0.856605	1.22765	1.06172	1	0.918293	0.903818	0.828198	0.885443	0.926123	0.734295	0.731255	0.943615	0.841025	1	1
BFR	P0ABD3	Bacterioferritin (BFR) (EC 1.16.3.1) (Cytochrome b-1) (Cytochrome b-557)	Cytosol	tolC_1	54535700	61919300	61849600	63524600	68205000	68853200	64244800	56229000	65265000	64101600	1	1.13539	1.13411	1.16483	1.25065	1.26253	1.17803	1.03105	1.19674	1.17541	1	0.975781	0.896209	0.948923	0.963638	0.936317	0.89723	0.880172	0.919857	0.931076	6	14
BFR	P0ABD3	Bacterioferritin (BFR) (EC 1.16.3.1) (Cytochrome b-1) (Cytochrome b-557)	Cytosol	tolC_2	182421000	203530000	234577000	239691000	248013000	256390000	264713000	257308000	233274000	232094000	1	1.11572	1.28591	1.31394	1.35956	1.40549	1.45111	1.41052	1.27877	1.2723	1	0.913437	0.915876	0.96335	0.889495	0.909377	0.994447	0.882432	0.90588	0.887974	7	16
BFR	P0ABD3	Bacterioferritin (BFR) (EC 1.16.3.1) (Cytochrome b-1) (Cytochrome b-557)	Cytosol	WT_1	54519500	50979200	48239700	57934900	54488900	52894200	56624900	61491200	56090300	21987300	1	0.935064	0.884816	1.06265	0.999439	0.970189	1.03862	1.12788	1.02881	0.403292	1	0.898129	0.762245	0.838986	0.80567	0.749282	0.893237	0.83444	0.799621	1.09721	4	10
BFR	P0ABD3	Bacterioferritin (BFR) (EC 1.16.3.1) (Cytochrome b-1) (Cytochrome b-557)	Cytosol	WT_2	70708500	72616000	77971300	76752700	75366900	79931800	69596500	51788900	55502000	61019100	1	1.02698	1.10271	1.08548	1.06588	1.13044	0.984273	0.732428	0.784941	0.862967	1	0.900996	0.807845	0.749819	0.720521	0.773363	0.730824	0.92572	0.835498	0.780537	4	13
BGLA	Q46829	6-phospho-beta-glucosidase BglA (EC 3.2.1.86) (Phospho-beta-glucosidase A)	Cytosol	tolC_1	205712000	229127000	248402000	238548000	255389000	251563000	249295000	226265000	249638000	236308000	1	1.11382	1.20752	1.15962	1.24149	1.22289	1.21186	1.09991	1.21353	1.14873	1	0.957247	0.954221	0.944683	0.95658	0.906915	0.922997	0.938958	0.932764	0.909947	21	32
BGLA	Q46829	6-phospho-beta-glucosidase BglA (EC 3.2.1.86) (Phospho-beta-glucosidase A)	Cytosol	tolC_2	329808000	414036000	487342000	469333000	526435000	525390000	504501000	529796000	473268000	470369000	1	1.25538	1.47765	1.42305	1.59619	1.59302	1.52968	1.60638	1.43498	1.42619	1	1.02778	1.05244	1.04334	1.0443	1.03071	1.04829	1.00496	1.01654	0.995379	25	40
BGLA	Q46829	6-phospho-beta-glucosidase BglA (EC 3.2.1.86) (Phospho-beta-glucosidase A)	Cytosol	WT_1	230351000	240676000	278915000	310199000	292324000	299406000	313461000	330564000	291691000	84503400	1	1.04482	1.21083	1.34664	1.26904	1.29978	1.3608	1.43504	1.26629	0.366846	1	1.00355	1.04309	1.0632	1.023	1.00383	1.17032	1.06169	0.984195	0.998056	18	27
BGLA	Q46829	6-phospho-beta-glucosidase BglA (EC 3.2.1.86) (Phospho-beta-glucosidase A)	Cytosol	WT_2	234028000	283026000	345612000	351997000	361234000	343237000	328440000	186151000	221494000	266677000	1	1.20937	1.4768	1.50408	1.54355	1.46665	1.40342	0.795422	0.946442	1.13951	1	1.06101	1.0819	1.03898	1.04342	1.00337	1.04204	1.00534	1.0074	1.03066	22	33
BGLH	P26218	Cryptic outer membrane porin BglH	Outer_membrane	tolC_1	14220600	15085100	18183500	17654500	20515900	21809100	17819500	16980100	18362200	18984100	1	1.06079	1.27867	1.24147	1.44269	1.53363	1.25308	1.19405	1.29124	1.33497	1	0.91167	1.01045	1.01136	1.11161	1.13736	0.954386	1.01932	0.992493	1.05747	1	2
BGLH	P26218	Cryptic outer membrane porin BglH	Outer_membrane	tolC_2	9190680	10545500	12586700	14134900	11775800	12668300	13456400	12026000	9752370	11933100	1	1.14741	1.36951	1.53796	1.28128	1.37839	1.46414	1.3085	1.06112	1.29839	1	0.939387	0.975417	1.12759	0.838275	0.891843	1.00337	0.818609	0.751695	0.906185	1	1
BGLX	P33363	Periplasmic beta-glucosidase (EC 3.2.1.21) (Beta-D-glucoside glucohydrolase) (Cellobiase) (Gentiobiase)	Periplasm	tolC_1	267681000	304809000	340593000	317083000	349236000	354766000	346400000	306717000	358002000	334769000	1	1.1387	1.27238	1.18456	1.30467	1.32533	1.29408	1.14583	1.33742	1.25063	1	0.978628	1.00548	0.964996	1.00526	0.982888	0.985614	0.978157	1.02799	0.99066	32	55
BGLX	P33363	Periplasmic beta-glucosidase (EC 3.2.1.21) (Beta-D-glucoside glucohydrolase) (Cellobiase) (Gentiobiase)	Periplasm	tolC_2	396346000	479735000	557619000	529421000	609475000	599875000	579266000	622937000	562073000	536274000	1	1.21039	1.4069	1.33575	1.53773	1.51351	1.46152	1.5717	1.41814	1.35305	1	0.99095	1.00205	0.979341	1.00606	0.979273	1.00158	0.983269	1.00461	0.944329	35	54
BGLX	P33363	Periplasmic beta-glucosidase (EC 3.2.1.21) (Beta-D-glucoside glucohydrolase) (Cellobiase) (Gentiobiase)	Periplasm	WT_1	296048000	313774000	379640000	388576000	398294000	410567000	378111000	425439000	406117000	112985000	1	1.05988	1.28236	1.31254	1.34537	1.38683	1.27719	1.43706	1.37179	0.381644	1	1.01801	1.10472	1.03629	1.08453	1.07105	1.09842	1.06319	1.0662	1.03832	32	47
BGLX	P33363	Periplasmic beta-glucosidase (EC 3.2.1.21) (Beta-D-glucoside glucohydrolase) (Cellobiase) (Gentiobiase)	Periplasm	WT_2	377075000	436577000	566282000	555071000	603450000	594847000	535236000	297451000	359453000	424261000	1	1.1578	1.50178	1.47204	1.60034	1.57753	1.41944	0.788838	0.953267	1.12514	1	1.01577	1.1002	1.01685	1.08181	1.07923	1.05394	0.997016	1.01467	1.01766	31	55
BIOA	P12995	Adenosylmethionine-8-amino-7-oxononanoate aminotransferase (EC 2.6.1.62) (7,8-diamino-pelargonic acid aminotransferase) (DAPA AT) (DAPA aminotransferase) (7,8-diaminononanoate synthase) (DANS) (Diaminopelargonic acid synthase)	Cytosol	tolC_1	14121800	17210300	18197700	16887800	20361000	20663600	18811200	16686700	19985000	17971300	1	1.2187	1.28862	1.19587	1.44181	1.46324	1.33207	1.18163	1.41519	1.27259	1	1.04738	1.01831	0.974211	1.11093	1.08516	1.01455	1.00872	1.08776	1.00806	3	4
BIOA	P12995	Adenosylmethionine-8-amino-7-oxononanoate aminotransferase (EC 2.6.1.62) (7,8-diamino-pelargonic acid aminotransferase) (DAPA AT) (DAPA aminotransferase) (7,8-diaminononanoate synthase) (DANS) (Diaminopelargonic acid synthase)	Cytosol	tolC_2	41647600	51822300	59150100	59735300	65365200	69347800	60478000	70025600	60783700	63228500	1	1.2443	1.42025	1.4343	1.56948	1.66511	1.45214	1.68138	1.45948	1.51818	1	1.01871	1.01156	1.05159	1.02683	1.07736	0.99515	1.05189	1.0339	1.05958	7	7
BIOA	P12995	Adenosylmethionine-8-amino-7-oxononanoate aminotransferase (EC 2.6.1.62) (7,8-diamino-pelargonic acid aminotransferase) (DAPA AT) (DAPA aminotransferase) (7,8-diaminononanoate synthase) (DANS) (Diaminopelargonic acid synthase)	Cytosol	WT_1	15711500	16859600	17890000	20902200	18683600	20178000	17367000	20301200	19935400	5522080	1	1.07307	1.13866	1.33038	1.18917	1.28428	1.10537	1.29212	1.26884	0.351467	1	1.03069	0.980922	1.05037	0.958614	0.991858	0.950645	0.955957	0.986178	0.956216	2	2
BIOA	P12995	Adenosylmethionine-8-amino-7-oxononanoate aminotransferase (EC 2.6.1.62) (7,8-diamino-pelargonic acid aminotransferase) (DAPA AT) (DAPA aminotransferase) (7,8-diaminononanoate synthase) (DANS) (Diaminopelargonic acid synthase)	Cytosol	WT_2	3416780	2855610	3017330	3521700	3399660	4156490	3153710	2134240	3088160	2493440	1	0.835761	0.883092	1.03071	0.994989	1.21649	0.923006	0.624635	0.903822	0.729763	1	0.733236	0.64695	0.711983	0.672599	0.832234	0.685334	0.78948	0.962036	0.660057	1	1
BIOB	P12996	Biotin synthase (EC 2.8.1.6)	Cytosol	tolC_1	26878500	34119700	35485900	34964600	33023700	35115200	38824100	35649700	39036500	38649700	1	1.2694	1.32023	1.30084	1.22863	1.30644	1.44443	1.32633	1.45233	1.43794	1	1.09096	1.04329	1.05973	0.946672	0.968879	1.10013	1.13224	1.11631	1.13904	5	7
BIOB	P12996	Biotin synthase (EC 2.8.1.6)	Cytosol	tolC_2	24943200	30409200	33949000	33829100	38993200	36694800	34629800	37464600	33309600	36545600	1	1.21914	1.36105	1.35625	1.56328	1.47113	1.38835	1.502	1.33542	1.46515	1	0.998108	0.969395	0.994365	1.02278	0.951853	0.951435	0.939662	0.946012	1.02257	5	5
BIOB	P12996	Biotin synthase (EC 2.8.1.6)	Cytosol	WT_1	7432600	6773130	7158970	8808950	8308960	8353260	7130520	8507400	9167100	2162550	1	0.911273	0.963185	1.18518	1.11791	1.12387	0.959357	1.14461	1.23336	0.290955	1	0.875278	0.829758	0.935728	0.90117	0.867969	0.825072	0.846818	0.958604	0.791582	2	2
BIOB	P12996	Biotin synthase (EC 2.8.1.6)	Cytosol	WT_2	7901780	7443230	8911700	10032400	9236260	8999850	8641550	5378880	6493330	7539230	1	0.941969	1.12781	1.26964	1.16888	1.13896	1.09362	0.680718	0.821755	0.954118	1	0.826416	0.82623	0.87703	0.790148	0.779195	0.812015	0.860363	0.874684	0.862982	2	2
BIOD1	P13000	ATP-dependent dethiobiotin synthetase BioD 1 (EC 6.3.3.3) (DTB synthetase 1) (DTBS 1) (Dethiobiotin synthase)	Cytosol	tolC_1	13260700	13900300	15060700	13426300	13383700	14321300	15409100	15004500	16723600	16442500	1	1.04823	1.13574	1.01249	1.00928	1.07998	1.16201	1.1315	1.26114	1.23994	1	0.900876	0.897495	0.824821	0.777658	0.800932	0.885029	0.965925	0.969358	0.982197	3	4
BIOD1	P13000	ATP-dependent dethiobiotin synthetase BioD 1 (EC 6.3.3.3) (DTB synthetase 1) (DTBS 1) (Dethiobiotin synthase)	Cytosol	tolC_2	8225140	9993260	11974900	10466100	12777100	12980600	12484200	13374500	12643300	12129200	1	1.21497	1.45589	1.27245	1.55342	1.57816	1.51781	1.62605	1.53715	1.47465	1	0.994692	1.03694	0.93293	1.01633	1.0211	1.04016	1.01727	1.08892	1.0292	2	2
BIOD1	P13000	ATP-dependent dethiobiotin synthetase BioD 1 (EC 6.3.3.3) (DTB synthetase 1) (DTBS 1) (Dethiobiotin synthase)	Cytosol	WT_1	3251690	2817570	2713080	3421090	3778510	2797330	2909360	3593740	3749980	1008540	1	0.866494	0.83436	1.0521	1.16201	0.86027	0.894722	1.10519	1.15324	0.310159	1	0.832268	0.718778	0.830657	0.936726	0.664391	0.769484	0.817658	0.89633	0.84383	1	1
BIOD1	P13000	ATP-dependent dethiobiotin synthetase BioD 1 (EC 6.3.3.3) (DTB synthetase 1) (DTBS 1) (Dethiobiotin synthase)	Cytosol	WT_2	1286060	1249080	1524310	1649200	1677080	1549660	1638190	1153180	1436780	1257330	1	0.971246	1.18526	1.28237	1.30404	1.20497	1.27381	0.896677	1.1172	0.97766	1	0.852101	0.868315	0.885822	0.881516	0.824349	0.945802	1.13331	1.18915	0.884275	1	1
BIOD2	P0A6E9	ATP-dependent dethiobiotin synthetase BioD 2 (EC 6.3.3.3) (DTB synthetase 2) (DTBS 2) (Dethiobiotin synthase 2)	Cytosol	tolC_1	4145670	5199410	4750510	5499190	5952420	7280010	4857440	4631370	4944440	5233510	1	1.25418	1.1459	1.32649	1.43582	1.75605	1.17169	1.11716	1.19268	1.2624	1	1.07787	0.905522	1.08062	1.10631	1.30232	0.892399	0.953681	0.916734	0.999989	2	2
BIOD2	P0A6E9	ATP-dependent dethiobiotin synthetase BioD 2 (EC 6.3.3.3) (DTB synthetase 2) (DTBS 2) (Dethiobiotin synthase 2)	Cytosol	tolC_2	17144300	19206600	23836400	24169100	25396800	26845200	25189400	25684200	23508400	25823600	1	1.12029	1.39034	1.40975	1.48136	1.56584	1.46926	1.49812	1.37121	1.50625	1	0.917182	0.990255	1.03359	0.969177	1.01313	1.00688	0.937236	0.971365	1.05126	3	3
BIOD2	P0A6E9	ATP-dependent dethiobiotin synthetase BioD 2 (EC 6.3.3.3) (DTB synthetase 2) (DTBS 2) (Dethiobiotin synthase 2)	Cytosol	WT_2	15948300	16214900	22805400	20220400	21639000	19811800	19529500	10375300	12415100	15999800	1	1.01672	1.42996	1.26787	1.35682	1.24225	1.22455	0.650558	0.778459	1.00323	1	0.891994	1.04758	0.87581	0.917192	0.849856	0.909231	0.822244	0.828599	0.907402	2	2
BIOH	P13001	Pimeloyl-[acyl-carrier protein] methyl ester esterase (EC 3.1.1.85) (Biotin synthesis protein BioH) (Carboxylesterase BioH)	Cytosol	tolC_1	4620130	6170700	5973280	6003680	6023130	6759090	6009170	5402690	7144120	6721240	1	1.33561	1.29288	1.29946	1.30367	1.46297	1.30065	1.16938	1.5463	1.45477	1	1.14786	1.02167	1.0586	1.00449	1.08496	0.990619	0.998261	1.18854	1.15237	2	2
BIOH	P13001	Pimeloyl-[acyl-carrier protein] methyl ester esterase (EC 3.1.1.85) (Biotin synthesis protein BioH) (Carboxylesterase BioH)	Cytosol	tolC_2	12947000	18023800	16952500	20933700	20562900	19417700	18623200	21806200	18940700	18443500	1	1.39212	1.30938	1.61688	1.58824	1.49978	1.43842	1.68427	1.46294	1.42454	1	1.13973	0.93259	1.18545	1.0391	0.97039	0.985749	1.05369	1.03635	0.994227	1	1
BIOH	P13001	Pimeloyl-[acyl-carrier protein] methyl ester esterase (EC 3.1.1.85) (Biotin synthesis protein BioH) (Carboxylesterase BioH)	Cytosol	WT_1	8666240	9416630	9624430	10658500	10169700	12685600	10288700	12089800	11295300	2846490	1	1.08659	1.11057	1.22989	1.17348	1.4638	1.18722	1.39505	1.30337	0.328457	1	1.04367	0.956722	0.971028	0.945972	1.1305	1.02104	1.0321	1.01301	0.893614	2	3
BIOH	P13001	Pimeloyl-[acyl-carrier protein] methyl ester esterase (EC 3.1.1.85) (Biotin synthesis protein BioH) (Carboxylesterase BioH)	Cytosol	WT_2	5478190	6186630	7814280	8893760	9020210	7541860	8075430	4507880	5011260	6557920	1	1.12932	1.42643	1.62349	1.64657	1.37671	1.47411	0.822878	0.914766	1.1971	1	0.990784	1.045	1.12146	1.11306	0.94184	1.09453	1.04004	0.973685	1.08275	2	3
BIRA	P06709	Bifunctional ligase/repressor BirA (Biotin operon repressor) (Biotin--[acetyl-CoA-carboxylase] ligase) (EC 6.3.4.15) (Biotin--protein ligase) (Biotin-[acetyl-CoA carboxylase] synthetase)	Inner_membrane	tolC_2	8780420	9948270	12796200	14503100	17398600	16968000	15873800	17472000	16942700	19020100	1	1.13301	1.45736	1.65175	1.98152	1.93248	1.80786	1.98988	1.9296	2.16619	1	0.927592	1.03799	1.21102	1.29641	1.25035	1.23893	1.24489	1.36693	1.51185	2	2
BIRA	P06709	Bifunctional ligase/repressor BirA (Biotin operon repressor) (Biotin--[acetyl-CoA-carboxylase] ligase) (EC 6.3.4.15) (Biotin--protein ligase) (Biotin-[acetyl-CoA carboxylase] synthetase)	Inner_membrane	WT_1	1212920	1272970	1570980	1538690	1577910	1597630	1038090	1534900	1978620	342750	1	1.04951	1.2952	1.26858	1.30092	1.31718	0.85586	1.26546	1.63129	0.282583	1	1.00805	1.11578	1.00158	1.0487	1.01726	0.736062	0.936229	1.26788	0.768805	1	1
BISC	P20099	Biotin sulfoxide reductase (BDS reductase) (BSO reductase) (EC 1.-.-.-) (L-methionine-(S)-sulfoxide reductase) (Met-S-SO reductase) (EC 1.8.4.13)	Cytosol	tolC_1	25768900	31148500	34478300	33066000	35911200	35292700	35797900	32374600	35869200	32689400	1	1.20876	1.33798	1.28317	1.39359	1.36959	1.38919	1.25634	1.39196	1.26856	1	1.03884	1.05731	1.04534	1.07377	1.01571	1.05805	1.0725	1.06991	1.00487	6	7
BISC	P20099	Biotin sulfoxide reductase (BDS reductase) (BSO reductase) (EC 1.-.-.-) (L-methionine-(S)-sulfoxide reductase) (Met-S-SO reductase) (EC 1.8.4.13)	Cytosol	tolC_2	29174000	34913000	40547300	39614800	43773300	45587800	41326000	48841000	40517500	40168500	1	1.19672	1.38984	1.35788	1.50042	1.56262	1.41654	1.67413	1.38882	1.37686	1	0.979752	0.989902	0.995563	0.981651	1.01104	0.970753	1.04735	0.983843	0.96095	6	7
BISC	P20099	Biotin sulfoxide reductase (BDS reductase) (BSO reductase) (EC 1.-.-.-) (L-methionine-(S)-sulfoxide reductase) (Met-S-SO reductase) (EC 1.8.4.13)	Cytosol	WT_1	33228800	35736500	39842800	45213400	44933900	44871100	42359300	49160600	47839400	12092800	1	1.07547	1.19904	1.36067	1.35226	1.35037	1.27478	1.47946	1.4397	0.363925	1	1.03299	1.03294	1.07428	1.09009	1.0429	1.09634	1.09455	1.11897	0.990109	5	5
BISC	P20099	Biotin sulfoxide reductase (BDS reductase) (BSO reductase) (EC 1.-.-.-) (L-methionine-(S)-sulfoxide reductase) (Met-S-SO reductase) (EC 1.8.4.13)	Cytosol	WT_2	62759400	73075200	89000300	92888200	98137300	95276800	91651900	52645600	65207200	79548700	1	1.16437	1.41812	1.48007	1.56371	1.51813	1.46037	0.838848	1.039	1.26752	1	1.02154	1.03891	1.02239	1.05704	1.03859	1.08433	1.06022	1.10592	1.14645	11	11
BLC	P0A901	Outer membrane lipoprotein Blc	Outer_membrane	tolC_1	38547100	46173200	47479400	45884700	46611100	52128900	50592000	44357800	48697100	48561400	1	1.19784	1.23172	1.19035	1.2092	1.35234	1.31247	1.15074	1.26331	1.25979	1	1.02945	0.973345	0.96972	0.931701	1.00292	0.999624	0.982351	0.971029	0.997922	5	5
BLC	P0A901	Outer membrane lipoprotein Blc	Outer_membrane	tolC_2	32886000	46643700	52534600	50172500	53121100	59124800	57056800	59469200	48738500	52033900	1	1.41835	1.59748	1.52565	1.61531	1.79787	1.73499	1.80834	1.48204	1.58225	1	1.1612	1.13779	1.11857	1.05682	1.16326	1.18899	1.13132	1.04988	1.1043	4	4
BLC	P0A901	Outer membrane lipoprotein Blc	Outer_membrane	WT_1	35241800	33252000	36803000	41817700	41444800	44329300	36108300	44512500	42857000	13836500	1	0.943539	1.0443	1.18659	1.17601	1.25786	1.02459	1.26306	1.21608	0.392616	1	0.906269	0.899636	0.936846	0.94801	0.971453	0.881171	0.934454	0.945174	1.06817	3	3
BLC	P0A901	Outer membrane lipoprotein Blc	Outer_membrane	WT_2	20000100	22808600	24424900	29028600	29350900	27150900	26184600	18734200	20463000	21735900	1	1.14042	1.22124	1.45142	1.46754	1.35754	1.30922	0.936705	1.02314	1.08679	1	1.00053	0.894676	1.0026	0.992034	0.928726	0.9721	1.18391	1.08904	0.98298	3	3
BLUR	P75989	HTH-type transcriptional repressor BluR	Cytosol	tolC_1	13681700	16417300	15894500	15445700	16607700	13999300	14302400	13831900	18596700	16450500	1	1.19995	1.16173	1.12893	1.21386	1.02321	1.04537	1.01098	1.35924	1.20237	1	1.03126	0.918037	0.919682	0.935294	0.758832	0.796188	0.863038	1.04476	0.952437	3	3
BLUR	P75989	HTH-type transcriptional repressor BluR	Cytosol	tolC_2	20908300	27466200	30866100	30598400	33248000	35243100	31548200	35049600	30672500	31896700	1	1.31365	1.47626	1.46346	1.59018	1.6856	1.50888	1.67635	1.467	1.52555	1	1.07549	1.05145	1.07297	1.04038	1.09062	1.03404	1.04874	1.03923	1.06473	4	4
BLUR	P75989	HTH-type transcriptional repressor BluR	Cytosol	WT_1	17188900	19249700	20373800	23321200	23023500	23383600	21418500	26555800	24457400	6441450	1	1.11989	1.18529	1.35676	1.33944	1.36039	1.24607	1.54494	1.42286	0.374745	1	1.07566	1.02109	1.0712	1.07975	1.05064	1.07165	1.143	1.10589	1.01954	3	3
BLUR	P75989	HTH-type transcriptional repressor BluR	Cytosol	WT_2	29662500	37327400	44259300	45520200	44058000	46536400	39535300	24813700	30634400	37563600	1	1.2584	1.4921	1.5346	1.48531	1.56886	1.33284	0.836534	1.03277	1.26637	1	1.10403	1.09311	1.06006	1.00405	1.0733	0.989634	1.0573	1.09928	1.1454	3	3
BOLA	P0ABE2	DNA-binding transcriptional regulator BolA	Cytosol	tolC_1	12275800	14230000	16368100	15177800	17467900	20350100	17599200	16312200	19638300	18405900	1	1.15919	1.33336	1.2364	1.42295	1.65774	1.43365	1.32881	1.59976	1.49936	1	0.996237	1.05366	1.00723	1.0964	1.22941	1.09192	1.13436	1.22963	1.18769	4	6
BOLA	P0ABE2	DNA-binding transcriptional regulator BolA	Cytosol	tolC_2	34487300	47640200	53090300	52937600	58212000	59759800	55368400	62837900	54415600	57643800	1	1.38138	1.53942	1.53499	1.68793	1.73281	1.60547	1.82206	1.57784	1.67145	1	1.13094	1.09643	1.12541	1.10433	1.12116	1.10023	1.1399	1.11775	1.16655	4	8
BOLA	P0ABE2	DNA-binding transcriptional regulator BolA	Cytosol	WT_1	15616800	16659700	20546400	23709400	23755800	26597500	23459600	23942400	25344500	6545420	1	1.06678	1.31566	1.5182	1.52117	1.70313	1.5022	1.53312	1.6229	0.419127	1	1.02464	1.13341	1.19866	1.22625	1.31534	1.29193	1.13425	1.26136	1.14029	3	4
BOLA	P0ABE2	DNA-binding transcriptional regulator BolA	Cytosol	WT_2	7866070	9716260	13157600	12170100	13076400	12827100	11215200	6762930	7720520	11091000	1	1.23521	1.6727	1.54716	1.66238	1.63069	1.42577	0.85976	0.981496	1.40998	1	1.08369	1.22542	1.06874	1.12375	1.11559	1.05864	1.08666	1.04471	1.2753	2	4
BORD	P77330	Prophage lipoprotein Bor homolog (Lipoprotein Bor homolog from lambdoid prophage DLP12)	Outer_membrane	tolC_1	20374600	23147600	21687600	20323000	21317700	22790100	24777100	17907000	20470400	21043100	1	1.1361	1.06444	0.997467	1.04629	1.11855	1.21608	0.878888	1.0047	1.03281	1	0.976392	0.841154	0.812585	0.806176	0.829539	0.926207	0.750278	0.77225	0.818121	2	2
BORD	P77330	Prophage lipoprotein Bor homolog (Lipoprotein Bor homolog from lambdoid prophage DLP12)	Outer_membrane	tolC_2	7174720	6723210	8637520	8230470	10419500	10283100	9902510	11959800	8982460	11089600	1	0.937069	1.20388	1.14715	1.45225	1.43324	1.38019	1.66694	1.25196	1.54565	1	0.767179	0.857453	0.84106	0.950136	0.927335	0.945849	1.04285	0.88689	1.07875	1	1
BORD	P77330	Prophage lipoprotein Bor homolog (Lipoprotein Bor homolog from lambdoid prophage DLP12)	Outer_membrane	WT_1	17651400	12722400	13573100	15024900	15555300	16609600	11404200	15107400	13513200	5057020	1	0.720759	0.768953	0.851202	0.88125	0.940979	0.646079	0.855875	0.76556	0.286494	1	0.692289	0.662432	0.672045	0.710396	0.726723	0.555644	0.633206	0.595014	0.779446	2	2
BORD	P77330	Prophage lipoprotein Bor homolog (Lipoprotein Bor homolog from lambdoid prophage DLP12)	Outer_membrane	WT_2	25989000	19986500	25119200	22784700	23181200	23865500	25822900	16320000	19813700	18105000	1	0.769037	0.966532	0.876706	0.891962	0.918292	0.993609	0.627958	0.762388	0.696641	1	0.674698	0.708078	0.605603	0.602953	0.628227	0.737756	0.79368	0.811493	0.630098	2	2
BRNQ	P0AD99	Branched-chain amino acid transport system 2 carrier protein (LIV-II)	Inner_membrane	tolC_2	4768720	6362810	6834060	6751420	7755830	7688920	7083390	7488010	6721460	6789150	1	1.33428	1.4331	1.41577	1.6264	1.61237	1.48539	1.57023	1.40949	1.42368	1	1.09238	1.02071	1.03801	1.06407	1.04323	1.01794	0.982353	0.998484	0.99363	2	2
BRNQ	P0AD99	Branched-chain amino acid transport system 2 carrier protein (LIV-II)	Inner_membrane	WT_1	6189510	6933770	8787290	9022920	9087960	9840060	8817660	10423600	9112660	2806090	1	1.12025	1.41971	1.45778	1.46828	1.5898	1.42461	1.68408	1.47227	0.453362	1	1.076	1.22304	1.15095	1.18362	1.22781	1.2252	1.24594	1.14429	1.23343	1	1
BRNQ	P0AD99	Branched-chain amino acid transport system 2 carrier protein (LIV-II)	Inner_membrane	WT_2	4248350	4838550	5174870	6544700	6466020	5744150	5683630	3185240	3677860	4476170	1	1.13892	1.21809	1.54053	1.52201	1.35209	1.33784	0.749759	0.865715	1.05363	1	0.999211	0.892369	1.06415	1.02886	0.924999	0.993351	0.947625	0.921475	0.952984	1	1
BSMA	P39297	Lipoprotein BsmA (Biofilm stress and motility protein)	Outer_membrane	tolC_2	3344240	4412410	4360150	4173970	5389780	5206330	4480940	5609970	5021980	4688040	1	1.31941	1.30378	1.24811	1.61166	1.55681	1.3399	1.6775	1.50168	1.40183	1	1.0802	0.928603	0.91508	1.05443	1.00728	0.918233	1.04946	1.06379	0.978374	1	1
BSMA	P39297	Lipoprotein BsmA (Biofilm stress and motility protein)	Outer_membrane	WT_1	7082310	8685400	9938090	9646640	10069000	10565900	9033940	10870100	12170900	3408780	1	1.22635	1.40323	1.36208	1.42171	1.49187	1.27556	1.53482	1.71849	0.481309	1	1.17791	1.20884	1.07539	1.14607	1.15218	1.09702	1.13551	1.33566	1.30947	2	2
BSMA	P39297	Lipoprotein BsmA (Biofilm stress and motility protein)	Outer_membrane	WT_2	10786700	13023200	15997900	16987900	16645800	16389800	14537500	8194950	12787400	14978700	1	1.20734	1.48311	1.57489	1.54318	1.51945	1.34772	0.759727	1.18548	1.38863	1	1.05923	1.08652	1.08789	1.04317	1.03949	1.00069	0.960224	1.26183	1.25599	1	1
BTSR	P0AFT5	Transcriptional regulatory protein BtsR	Cytosol	tolC_1	23105200	24320800	27188600	27886300	31406600	29570500	28203100	25519600	29847900	28164500	1	1.05261	1.17673	1.20693	1.35929	1.27982	1.22064	1.1045	1.29183	1.21897	1	0.904639	0.929888	0.983221	1.04735	0.949136	0.92968	0.942871	0.992944	0.965583	5	5
BTSR	P0AFT5	Transcriptional regulatory protein BtsR	Cytosol	WT_1	26729300	30907600	32458800	37873600	36624800	38054500	33812600	41651800	38396100	11872100	1	1.15632	1.21435	1.41693	1.37021	1.4237	1.265	1.55828	1.43648	0.444161	1	1.11064	1.04613	1.1187	1.10456	1.09953	1.08793	1.15287	1.11647	1.2084	4	4
BTSR	P0AFT5	Transcriptional regulatory protein BtsR	Cytosol	WT_2	23732500	26460700	31768800	36102400	38296100	38266900	31640600	21288200	24587800	28595100	1	1.11496	1.33862	1.52122	1.61366	1.61243	1.33322	0.897006	1.03604	1.20489	1	0.978183	0.980669	1.05082	1.09081	1.1031	0.989916	1.13373	1.10277	1.0898	2	2
BTUB	P06129	Vitamin B12 transporter BtuB (Cobalamin receptor) (Outer membrane cobalamin translocator)	Outer_membrane	tolC_1	109900000	134699000	146423000	159630000	166525000	165439000	164560000	152208000	156855000	154175000	1	1.22565	1.33233	1.4525	1.51524	1.50536	1.49736	1.38497	1.42725	1.40287	1	1.05335	1.05285	1.18328	1.16751	1.1164	1.14044	1.1823	1.09704	1.11125	14	18
BTUB	P06129	Vitamin B12 transporter BtuB (Cobalamin receptor) (Outer membrane cobalamin translocator)	Outer_membrane	tolC_2	113152000	134291000	153625000	144451000	170127000	181696000	178769000	202902000	183113000	178680000	1	1.18682	1.35769	1.27661	1.50353	1.60577	1.5799	1.79318	1.61829	1.57911	1	0.971649	0.966998	0.935978	0.983682	1.03896	1.08271	1.12183	1.1464	1.10211	15	20
BTUB	P06129	Vitamin B12 transporter BtuB (Cobalamin receptor) (Outer membrane cobalamin translocator)	Outer_membrane	WT_1	96704300	110406000	136193000	149579000	153072000	165980000	123905000	163206000	152755000	61509300	1	1.14169	1.40834	1.54677	1.58289	1.71637	1.28128	1.68768	1.57961	0.636055	1	1.09659	1.21325	1.22121	1.276	1.32556	1.10193	1.2486	1.22772	1.73048	12	16
BTUB	P06129	Vitamin B12 transporter BtuB (Cobalamin receptor) (Outer membrane cobalamin translocator)	Outer_membrane	WT_2	105553000	121490000	152793000	174669000	187610000	196744000	190513000	124725000	146802000	145514000	1	1.15099	1.44755	1.6548	1.7774	1.86394	1.8049	1.18163	1.39079	1.37859	1	1.00979	1.06047	1.14309	1.2015	1.27517	1.34014	1.49347	1.48037	1.24691	14	16
BTUE	P06610	Thioredoxin/glutathione peroxidase BtuE (EC 1.11.1.15) (EC 1.11.1.9)	Cytosol	tolC_1	474004	541077	635511	741868	665291	741236	596708	623765	789570	926987	1	1.1415	1.34073	1.56511	1.40356	1.56378	1.25887	1.31595	1.66575	1.95565	1	0.981035	1.05948	1.27501	1.08145	1.15972	0.958796	1.12338	1.28035	1.54913	1	1
BTUE	P06610	Thioredoxin/glutathione peroxidase BtuE (EC 1.11.1.15) (EC 1.11.1.9)	Cytosol	tolC_2	3544900	3782190	5537070	5476650	5813550	6691530	5958480	6684940	6135600	6670020	1	1.06694	1.56198	1.54494	1.63998	1.88765	1.68086	1.88579	1.73082	1.88158	1	0.873503	1.11251	1.13271	1.07295	1.22135	1.15189	1.17977	1.22612	1.31321	1	2
BTUE	P06610	Thioredoxin/glutathione peroxidase BtuE (EC 1.11.1.15) (EC 1.11.1.9)	Cytosol	WT_2	2440190	1882260	3014630	3196850	2917320	3184230	2699990	2003390	2521870	2953990	1	0.771358	1.23541	1.31008	1.19553	1.30491	1.10647	0.820998	1.03347	1.21056	1	0.676734	0.905056	0.904968	0.808161	0.892722	0.821553	1.03766	1.10004	1.09493	1	2
BTUF	P37028	Vitamin B12-binding protein	Periplasm	tolC_1	9774330	11020000	11334000	10060400	10789900	11457300	11917700	10273000	12040400	11513900	1	1.12744	1.15957	1.02927	1.1039	1.17218	1.21929	1.05102	1.23184	1.17797	1	0.968951	0.916325	0.838491	0.850568	0.86931	0.92865	0.897219	0.946836	0.933109	1	1
BTUF	P37028	Vitamin B12-binding protein	Periplasm	WT_2	16044700	16971200	18456900	18819800	20092300	18749000	16744300	10553200	11936900	14673400	1	1.05774	1.15034	1.17296	1.25227	1.16855	1.0436	0.657737	0.743978	0.914533	1	0.927989	0.842737	0.810248	0.846517	0.799433	0.774877	0.831318	0.791897	0.827177	1	1
BTUR	P0A9H5	Cob(I)yrinic acid a,c-diamide adenosyltransferase (EC 2.5.1.17) (Cob(I)alamin adenosyltransferase) (Corrinoid adenosyltransferase)	Cytosol	tolC_1	23322700	25998900	28975300	28599900	31232900	30733400	29791000	26386500	31786300	29311000	1	1.11475	1.24236	1.22627	1.33916	1.31775	1.27734	1.13137	1.36289	1.25676	1	0.95804	0.981753	0.998977	1.03184	0.977262	0.972866	0.965809	1.04757	0.995518	6	7
BTUR	P0A9H5	Cob(I)yrinic acid a,c-diamide adenosyltransferase (EC 2.5.1.17) (Cob(I)alamin adenosyltransferase) (Corrinoid adenosyltransferase)	Cytosol	tolC_2	84882400	98578900	113708000	113002000	129740000	131339000	121995000	135285000	117047000	115938000	1	1.16136	1.33959	1.33128	1.52847	1.54731	1.43722	1.59379	1.37893	1.36587	1	0.950804	0.954112	0.976059	1	1.00114	0.984931	0.997091	0.976837	0.953277	5	7
BTUR	P0A9H5	Cob(I)yrinic acid a,c-diamide adenosyltransferase (EC 2.5.1.17) (Cob(I)alamin adenosyltransferase) (Corrinoid adenosyltransferase)	Cytosol	WT_1	29614500	31149400	34813200	36492500	36358800	39222300	36261800	39770700	38432500	10657200	1	1.05183	1.17555	1.23225	1.22774	1.32443	1.22446	1.34295	1.29776	0.359864	1	1.01028	1.0127	0.972894	0.989706	1.02286	1.05307	0.993557	1.00865	0.97906	4	5
BTUR	P0A9H5	Cob(I)yrinic acid a,c-diamide adenosyltransferase (EC 2.5.1.17) (Cob(I)alamin adenosyltransferase) (Corrinoid adenosyltransferase)	Cytosol	WT_2	35880500	38127800	44523300	48778900	51927100	48949200	45459000	24726000	28371000	35786900	1	1.06263	1.24088	1.35948	1.44722	1.36423	1.26696	0.689121	0.790708	0.997391	1	0.932278	0.909063	0.939091	0.978302	0.933303	0.940716	0.870984	0.841637	0.902121	4	4
CADA	P0A9H3	Inducible lysine decarboxylase (LDC) (EC 4.1.1.18)	Cytosol	tolC_1	25311200	31439300	31738900	28776100	24796200	36490400	32511500	29669100	34316100	31493400	1	1.24211	1.25395	1.13689	0.979653	1.44167	1.28447	1.17217	1.35577	1.24425	1	1.0675	0.990906	0.926167	0.754833	1.06917	0.978297	1.00064	1.04209	0.985607	4	4
CADA	P0A9H3	Inducible lysine decarboxylase (LDC) (EC 4.1.1.18)	Cytosol	tolC_2	40733400	74735400	86268500	81862100	87466700	99761300	77829700	90869300	84013300	59750000	1	1.83474	2.11788	2.0097	2.1473	2.44913	1.91071	2.23083	2.06252	1.46686	1	1.50211	1.50844	1.47346	1.40487	1.58463	1.30941	1.39563	1.46109	1.02376	9	9
CADA	P0A9H3	Inducible lysine decarboxylase (LDC) (EC 4.1.1.18)	Cytosol	WT_1	43589800	45017000	51448200	50909700	52359600	64999400	50383000	51376300	55045300	14833400	1	1.03274	1.18028	1.16793	1.20119	1.49116	1.15584	1.17863	1.2628	0.340295	1	0.991949	1.01678	0.922108	0.968306	1.15163	0.994055	0.871991	0.981485	0.92582	6	6
CADA	P0A9H3	Inducible lysine decarboxylase (LDC) (EC 4.1.1.18)	Cytosol	WT_2	60804500	78343300	76718200	101611000	89948300	121472000	90816700	60424000	65727400	85227600	1	1.28845	1.26172	1.67111	1.4793	1.99775	1.49359	0.993742	1.08096	1.40167	1	1.13039	0.924332	1.15435	0.999988	1.36671	1.10899	1.256	1.15059	1.26778	10	10
CAIA	P60584	Crotonobetainyl-CoA reductase (EC 1.3.8.13) (Crotobetaine reductase) (Crotonobetainyl-CoA dehydrogenase)	Cytosol	tolC_2	10717900	13492700	16239100	15129500	18196000	18929000	17139300	18725300	16612800	16999500	1	1.25889	1.51514	1.41161	1.69772	1.76611	1.59913	1.74711	1.55001	1.58608	1	1.03066	1.07914	1.03496	1.11073	1.14271	1.09588	1.093	1.09803	1.10697	2	2
CAIA	P60584	Crotonobetainyl-CoA reductase (EC 1.3.8.13) (Crotobetaine reductase) (Crotonobetainyl-CoA dehydrogenase)	Cytosol	WT_1	1886590	2404490	1849750	3344720	1857330	2207340	2164610	2791970	2816300	810686	1	1.27452	0.980473	1.77289	0.984491	1.17002	1.14737	1.4799	1.4928	0.42971	1	1.22417	0.844651	1.39974	0.79362	0.903609	0.986764	1.09488	1.16024	1.16908	1	1
CAIA	P60584	Crotonobetainyl-CoA reductase (EC 1.3.8.13) (Crotobetaine reductase) (Crotonobetainyl-CoA dehydrogenase)	Cytosol	WT_2	5848410	6857280	7883730	9397290	8891410	8993660	7208600	4591810	5426950	7034560	1	1.1725	1.34801	1.60681	1.52031	1.5378	1.23257	0.785138	0.927936	1.20282	1	1.02867	0.98755	1.10994	1.02771	1.05205	0.915188	0.992341	0.987703	1.08792	2	2
CAIT	P31553	L-carnitine/gamma-butyrobetaine antiporter	Inner_membrane	tolC_2	8330720	11421000	14039400	13385900	14168400	15160200	14034000	15010700	13110700	11595500	1	1.37095	1.68526	1.60681	1.70074	1.81979	1.68461	1.80185	1.57378	1.3919	1	1.1224	1.20031	1.17807	1.11271	1.17744	1.15446	1.12725	1.11487	0.971445	1	1
CAIT	P31553	L-carnitine/gamma-butyrobetaine antiporter	Inner_membrane	WT_1	10651000	12599500	14305900	16069000	14072900	15126800	13928500	16132000	14161600	4740090	1	1.18294	1.34315	1.50868	1.32127	1.42022	1.30772	1.5146	1.3296	0.445037	1	1.13621	1.15709	1.19115	1.06511	1.09685	1.12467	1.12055	1.0334	1.21078	1	1
CAN	P61517	Carbonic anhydrase 2 (EC 4.2.1.1) (Carbonate dehydratase 2)	Cytosol	tolC_1	151156000	170075000	199126000	182235000	214029000	212112000	195790000	182045000	200571000	183175000	1	1.12516	1.31735	1.20561	1.41595	1.40327	1.29528	1.20435	1.32691	1.21183	1	0.966991	1.04101	0.982147	1.091	1.04068	0.986533	1.02811	1.01991	0.959926	9	26
CAN	P61517	Carbonic anhydrase 2 (EC 4.2.1.1) (Carbonate dehydratase 2)	Cytosol	tolC_2	306901000	363554000	411678000	413836000	443569000	443011000	442361000	461753000	412499000	405483000	1	1.1846	1.3414	1.34843	1.44532	1.4435	1.44138	1.50457	1.34408	1.32122	1	0.96983	0.9554	0.988638	0.945598	0.933972	0.987779	0.94127	0.952147	0.922116	9	23
CAN	P61517	Carbonic anhydrase 2 (EC 4.2.1.1) (Carbonate dehydratase 2)	Cytosol	WT_1	132997000	135749000	159265000	172468000	162186000	161964000	180992000	177199000	166912000	44140700	1	1.02069	1.19751	1.29678	1.21947	1.2178	1.36087	1.33235	1.25501	0.331892	1	0.980375	1.03162	1.02384	0.983043	0.940515	1.17039	0.98572	0.975425	0.902959	8	21
CAN	P61517	Carbonic anhydrase 2 (EC 4.2.1.1) (Carbonate dehydratase 2)	Cytosol	WT_2	111122000	130841000	157344000	151981000	159514000	154653000	151595000	85894400	99289700	117671000	1	1.17745	1.41596	1.36769	1.43549	1.39174	1.36422	0.772974	0.89352	1.05894	1	1.03301	1.03733	0.944765	0.970367	0.952125	1.01294	0.976966	0.95107	0.957787	8	22
CARA	P0A6F1	Carbamoyl-phosphate synthase small chain (EC 6.3.5.5) (Carbamoyl-phosphate synthetase glutamine chain)	Cytosol	tolC_1	31940900	35979800	39363600	36062400	43678100	46084800	39147000	35010200	42702100	39844700	1	1.12645	1.23239	1.12904	1.36747	1.44281	1.22561	1.09609	1.33691	1.24745	1	0.968097	0.97387	0.919766	1.05365	1.07002	0.933465	0.935698	1.0276	0.988145	6	7
CARA	P0A6F1	Carbamoyl-phosphate synthase small chain (EC 6.3.5.5) (Carbamoyl-phosphate synthetase glutamine chain)	Cytosol	tolC_2	24182000	28254000	33297100	30453400	35692600	38270700	33255300	33878100	33540300	31722800	1	1.16839	1.37694	1.25934	1.476	1.58261	1.37521	1.40096	1.38699	1.31184	1	0.956561	0.980709	0.923317	0.965672	1.02398	0.942432	0.876455	0.982549	0.915568	6	8
CARA	P0A6F1	Carbamoyl-phosphate synthase small chain (EC 6.3.5.5) (Carbamoyl-phosphate synthetase glutamine chain)	Cytosol	WT_1	57514500	57897500	69799700	73844400	76106200	79535600	71508400	81581600	82489200	20786500	1	1.00666	1.2136	1.28393	1.32325	1.38288	1.24331	1.41845	1.43423	0.361413	1	0.966897	1.04548	1.01369	1.0667	1.068	1.06928	1.04942	1.11473	0.983275	4	6
CARA	P0A6F1	Carbamoyl-phosphate synthase small chain (EC 6.3.5.5) (Carbamoyl-phosphate synthetase glutamine chain)	Cytosol	WT_2	61399500	70959700	84554800	95115300	92196800	94094200	82156600	51308900	55468300	70611600	1	1.1557	1.37713	1.54912	1.50159	1.53249	1.33807	0.835657	0.9034	1.15004	1	1.01393	1.00888	1.07009	1.01505	1.04842	0.993516	1.05619	0.961587	1.04019	5	9
CARB	P00968	Carbamoyl-phosphate synthase large chain (EC 6.3.5.5) (Carbamoyl-phosphate synthetase ammonia chain)	Cytosol	tolC_1	254907000	296858000	318219000	307486000	350980000	348046000	326565000	298565000	334990000	313151000	1	1.16457	1.24837	1.20627	1.37689	1.36538	1.28111	1.17127	1.31417	1.22849	1	1.00086	0.986501	0.982683	1.06091	1.01259	0.975741	0.999874	1.01011	0.973126	32	43
CARB	P00968	Carbamoyl-phosphate synthase large chain (EC 6.3.5.5) (Carbamoyl-phosphate synthetase ammonia chain)	Cytosol	tolC_2	256746000	308270000	344960000	336297000	380954000	383696000	349536000	385992000	348202000	341493000	1	1.20068	1.34358	1.30984	1.48378	1.49446	1.36141	1.5034	1.35621	1.33008	1	0.982998	0.956954	0.960344	0.970762	0.966944	0.932974	0.94054	0.960742	0.928302	25	32
CARB	P00968	Carbamoyl-phosphate synthase large chain (EC 6.3.5.5) (Carbamoyl-phosphate synthetase ammonia chain)	Cytosol	WT_1	303974000	329228000	372684000	404527000	411585000	420954000	377344000	432748000	419501000	116660000	1	1.08308	1.22604	1.33079	1.35401	1.38484	1.24137	1.42363	1.38006	0.383783	1	1.0403	1.0562	1.0507	1.0915	1.06952	1.06761	1.05325	1.07262	1.04413	32	44
CARB	P00968	Carbamoyl-phosphate synthase large chain (EC 6.3.5.5) (Carbamoyl-phosphate synthetase ammonia chain)	Cytosol	WT_2	334949000	404377000	483324000	510005000	516499000	516300000	472211000	284670000	330997000	391668000	1	1.20728	1.44298	1.52263	1.54202	1.54143	1.4098	0.849891	0.988201	1.16934	1	1.05918	1.05712	1.05179	1.04239	1.05453	1.04678	1.07418	1.05185	1.05764	32	46
CBPA	P36659	Curved DNA-binding protein	Cytosol	tolC_1	58661900	69912500	79511300	74510300	74534400	79518000	81907700	71639800	78926500	74207900	1	1.19179	1.35542	1.27017	1.27058	1.35553	1.39627	1.22123	1.34545	1.26501	1	1.02425	1.07109	1.03474	0.978993	1.00528	1.06345	1.04252	1.03416	1.00205	9	14
CBPA	P36659	Curved DNA-binding protein	Cytosol	tolC_2	45094100	55199400	73955600	63468500	75120900	71197000	67636800	72971200	65878700	63907000	1	1.22409	1.64003	1.40747	1.66587	1.57885	1.4999	1.6182	1.46092	1.41719	1	1.00217	1.16809	1.03192	1.0899	1.02155	1.02789	1.01236	1.03491	0.989099	8	11
CBPA	P36659	Curved DNA-binding protein	Cytosol	WT_1	93001600	82037600	91039700	95068700	97777400	96478800	91704000	96702800	94242400	34639600	1	0.88211	0.978905	1.02223	1.05135	1.03739	0.986048	1.0398	1.01334	0.372462	1	0.847267	0.8433	0.807074	0.847518	0.801181	0.848026	0.769277	0.787597	1.01334	9	13
CBPA	P36659	Curved DNA-binding protein	Cytosol	WT_2	54813600	55120400	65338700	71868100	71544400	70223100	63933400	39733700	46477100	51624000	1	1.0056	1.19202	1.31114	1.30523	1.28113	1.16638	0.724888	0.847912	0.94181	1	0.882239	0.873267	0.905696	0.882317	0.87645	0.866038	0.91619	0.902525	0.851849	8	9
CCA	P06961	Multifunctional CCA protein [Includes: CCA-adding enzyme (EC 2.7.7.72) (CCA tRNA nucleotidyltransferase) (tRNA CCA-pyrophosphorylase) (tRNA adenylyl-/cytidylyl-transferase) (tRNA nucleotidyltransferase) (tRNA-NT); 2'-nucleotidase (EC 3.1.3.-); 2',3'-cyclic phosphodiesterase (EC 3.1.4.-); Phosphatase (EC 3.1.3.-)]	Cytosol	tolC_1	45113500	52126500	56361700	52117600	58285200	56873600	58486200	51275600	59754300	55269700	1	1.15545	1.24933	1.15526	1.29197	1.26068	1.29642	1.13659	1.32453	1.22513	1	0.993023	0.987259	0.941126	0.995475	0.93494	0.987401	0.97027	1.01808	0.97046	9	10
CCA	P06961	Multifunctional CCA protein [Includes: CCA-adding enzyme (EC 2.7.7.72) (CCA tRNA nucleotidyltransferase) (tRNA CCA-pyrophosphorylase) (tRNA adenylyl-/cytidylyl-transferase) (tRNA nucleotidyltransferase) (tRNA-NT); 2'-nucleotidase (EC 3.1.3.-); 2',3'-cyclic phosphodiesterase (EC 3.1.4.-); Phosphatase (EC 3.1.3.-)]	Cytosol	tolC_2	78612300	96298800	111097000	105092000	127397000	129132000	113099000	133484000	115740000	117542000	1	1.22498	1.41323	1.33684	1.62057	1.64264	1.43869	1.698	1.47229	1.49521	1	1.00289	1.00656	0.980136	1.06026	1.06282	0.985938	1.06229	1.04297	1.04355	9	10
CCA	P06961	Multifunctional CCA protein [Includes: CCA-adding enzyme (EC 2.7.7.72) (CCA tRNA nucleotidyltransferase) (tRNA CCA-pyrophosphorylase) (tRNA adenylyl-/cytidylyl-transferase) (tRNA nucleotidyltransferase) (tRNA-NT); 2'-nucleotidase (EC 3.1.3.-); 2',3'-cyclic phosphodiesterase (EC 3.1.4.-); Phosphatase (EC 3.1.3.-)]	Cytosol	WT_1	29994300	28724100	32613400	33805200	32564600	33831800	30219100	36244500	32969800	7673530	1	0.957652	1.08732	1.12705	1.08569	1.12794	1.00749	1.20838	1.0992	0.255833	1	0.919825	0.936697	0.889838	0.875201	0.871115	0.866471	0.894	0.85433	0.696029	5	6
CCA	P06961	Multifunctional CCA protein [Includes: CCA-adding enzyme (EC 2.7.7.72) (CCA tRNA nucleotidyltransferase) (tRNA CCA-pyrophosphorylase) (tRNA adenylyl-/cytidylyl-transferase) (tRNA nucleotidyltransferase) (tRNA-NT); 2'-nucleotidase (EC 3.1.3.-); 2',3'-cyclic phosphodiesterase (EC 3.1.4.-); Phosphatase (EC 3.1.3.-)]	Cytosol	WT_2	37739700	41114400	49129400	51999600	54810800	51640000	46840200	26899900	32162200	39780600	1	1.08942	1.3018	1.37785	1.45234	1.36832	1.24114	0.712775	0.852211	1.05408	1	0.955779	0.953692	0.951779	0.98176	0.936103	0.921547	0.90088	0.907101	0.953394	8	9
CCMA	P33931	Cytochrome c biogenesis ATP-binding export protein CcmA (EC 3.6.3.41) (Heme exporter protein A)	Cytosol	tolC_2	1718660	2395360	2650860	2758600	3113310	3589780	2764070	2961000	2555270	2838580	1	1.39374	1.5424	1.60509	1.81148	2.08871	1.60827	1.72285	1.48678	1.65162	1	1.14105	1.09856	1.17681	1.18516	1.35144	1.10215	1.07783	1.05324	1.15272	1	1
CCMC	P0ABM1	Heme exporter protein C (Cytochrome c-type biogenesis protein CcmC)	Inner_membrane	WT_1	1694920	1756120	1953500	1904790	2394390	2278620	2062810	2457590	2339540	685491	1	1.03611	1.15256	1.12382	1.41269	1.34438	1.21705	1.44997	1.38032	0.404439	1	0.995182	0.992901	0.887287	1.1388	1.03827	1.0467	1.07274	1.07283	1.10033	1	1
CCMD	P0ABM5	Heme exporter protein D (Cytochrome c-type biogenesis protein CcmD)	Inner_membrane	tolC_2	0	130932	251989	447288	513519	291511	334388	240160	152336	147636	#NUM!	#NUM!	#NUM!	#NUM!	#NUM!	#NUM!	#NUM!	#NUM!	#NUM!	#NUM!	#NUM!	#NUM!	#NUM!	#NUM!	#NUM!	#NUM!	#NUM!	#NUM!	#NUM!	#NUM!	1	1
CCMD	P0ABM5	Heme exporter protein D (Cytochrome c-type biogenesis protein CcmD)	Inner_membrane	WT_2	110925	335553	273852	351840	503613	324645	275521	286331	126008	281131	1	3.02504	2.4688	3.17187	4.54012	2.92671	2.48385	2.5813	1.13597	2.53442	1	2.65396	1.80864	2.19104	3.06906	2.00223	1.84426	3.26252	1.20914	2.29234	1	1
CCME	P69490	Cytochrome c-type biogenesis protein CcmE (Cytochrome c maturation protein E) (Heme chaperone CcmE)	Inner_membrane	tolC_1	27585200	33808700	35035900	35159300	38631800	38790300	36596500	33001000	36545700	37494800	1	1.22561	1.2701	1.27457	1.40045	1.4062	1.32667	1.19633	1.32483	1.35924	1	1.05332	1.00367	1.03833	1.07906	1.04286	1.01044	1.02127	1.01831	1.07669	3	5
CCME	P69490	Cytochrome c-type biogenesis protein CcmE (Cytochrome c maturation protein E) (Heme chaperone CcmE)	Inner_membrane	tolC_2	32317700	36434300	42195800	43145800	48027100	48305000	43122300	50921400	41930300	46317400	1	1.12738	1.30566	1.33505	1.48609	1.49469	1.33432	1.57565	1.29744	1.43319	1	0.922985	0.92994	0.978826	0.972276	0.967095	0.914414	0.985741	0.919109	1.00026	5	7
CCME	P69490	Cytochrome c-type biogenesis protein CcmE (Cytochrome c maturation protein E) (Heme chaperone CcmE)	Inner_membrane	WT_1	6910860	7378370	7825730	9486440	8953590	8777160	8256370	11213900	9268510	2088620	1	1.06765	1.13238	1.37269	1.29558	1.27005	1.1947	1.62265	1.34115	0.302223	1	1.02548	0.975516	1.08377	1.0444	0.980869	1.02747	1.20049	1.04238	0.822239	3	3
CCME	P69490	Cytochrome c-type biogenesis protein CcmE (Cytochrome c maturation protein E) (Heme chaperone CcmE)	Inner_membrane	WT_2	26399200	31044300	42106800	41139000	46260300	42194500	38567300	20061900	24304300	31016500	1	1.17596	1.595	1.55834	1.75234	1.59832	1.46093	0.759943	0.920645	1.1749	1	1.0317	1.16849	1.07646	1.18455	1.09345	1.08474	0.960497	0.979943	1.06268	4	7
CCMF	P33927	Cytochrome c-type biogenesis protein CcmF	Inner_membrane	tolC_1	13216300	16111900	17937400	18514900	19169200	19862100	19088300	17528200	18671900	19178800	1	1.21909	1.35722	1.40091	1.45042	1.50285	1.4443	1.32626	1.41279	1.45115	1	1.04772	1.07251	1.14125	1.11757	1.11454	1.10003	1.13218	1.08592	1.1495	3	3
CCMF	P33927	Cytochrome c-type biogenesis protein CcmF	Inner_membrane	tolC_2	8487190	9250000	10888000	10968800	11711200	11418000	10283500	11618500	10727500	10538800	1	1.08988	1.28287	1.29239	1.37987	1.34532	1.21165	1.36895	1.26396	1.24173	1	0.892283	0.913714	0.947551	0.902779	0.87045	0.830345	0.856424	0.895393	0.866639	1	1
CCMF	P33927	Cytochrome c-type biogenesis protein CcmF	Inner_membrane	WT_1	10980500	12889900	15346000	17201100	16732800	17871800	14848400	18202300	17299300	4811250	1	1.17389	1.39757	1.56651	1.52387	1.62759	1.35225	1.65769	1.57546	0.438163	1	1.12752	1.20397	1.2368	1.22842	1.257	1.16297	1.22642	1.22449	1.19208	2	2
CCMF	P33927	Cytochrome c-type biogenesis protein CcmF	Inner_membrane	WT_2	14027000	17110100	20009400	21043000	22549000	20189200	18934800	12264100	13899300	16321900	1	1.2198	1.42649	1.50018	1.60754	1.43931	1.34988	0.874321	0.990896	1.16361	1	1.07016	1.04504	1.03628	1.08668	0.984668	1.00229	1.10506	1.05472	1.05246	3	3
CCMH	P0ABM9	Cytochrome c-type biogenesis protein CcmH	Inner_membrane	tolC_1	11473500	12093900	13492300	13621000	13907700	16233600	14327200	12173700	14248200	14554100	1	1.05407	1.17595	1.18717	1.21216	1.41488	1.24872	1.06103	1.24184	1.2685	1	0.905895	0.929273	0.967126	0.933981	1.0493	0.951069	0.905764	0.95452	1.00482	3	3
CCMH	P0ABM9	Cytochrome c-type biogenesis protein CcmH	Inner_membrane	tolC_2	11931000	18183800	15542500	18981100	19038700	18469700	17112900	18737200	17219800	20526000	1	1.52408	1.3027	1.59091	1.59573	1.54804	1.43432	1.57046	1.44328	1.72039	1	1.24776	0.927834	1.16641	1.04401	1.00161	0.982942	0.982496	1.02242	1.20071	3	3
CCMH	P0ABM9	Cytochrome c-type biogenesis protein CcmH	Inner_membrane	WT_1	15104000	15476200	18110300	18085000	18207000	21562600	20379600	21459700	18608200	5196590	1	1.02464	1.19904	1.19736	1.20544	1.42761	1.34928	1.4208	1.232	0.344054	1	0.98417	1.03294	0.94535	0.971734	1.10255	1.16042	1.05115	0.957548	0.936046	2	2
CCMH	P0ABM9	Cytochrome c-type biogenesis protein CcmH	Inner_membrane	WT_2	7186070	7275110	9392940	9191050	9960070	8400910	8047730	5028130	5455290	6245190	1	1.01239	1.3071	1.27901	1.38602	1.16905	1.11991	0.699705	0.759148	0.869069	1	0.888199	0.95758	0.883503	0.936933	0.79978	0.831533	0.884361	0.808044	0.786056	1	1
CDD	P0ABF6	Cytidine deaminase (EC 3.5.4.5) (Cytidine aminohydrolase) (CDA)	Cytosol	tolC_1	185824000	224155000	242970000	226415000	227394000	255750000	238391000	225883000	236827000	249430000	1	1.20628	1.30753	1.21844	1.22371	1.3763	1.28289	1.21557	1.27447	1.34229	1	1.0367	1.03325	0.992598	0.942879	1.02069	0.97709	1.0377	0.979603	1.06327	12	29
CDD	P0ABF6	Cytidine deaminase (EC 3.5.4.5) (Cytidine aminohydrolase) (CDA)	Cytosol	tolC_2	348981000	422290000	502468000	478750000	524089000	525421000	527889000	542801000	485099000	462907000	1	1.21007	1.43981	1.37185	1.50177	1.50559	1.51266	1.55539	1.39004	1.32645	1	0.990681	1.02549	1.00581	0.982533	0.974144	1.03663	0.973065	0.984709	0.92577	13	35
CDD	P0ABF6	Cytidine deaminase (EC 3.5.4.5) (Cytidine aminohydrolase) (CDA)	Cytosol	WT_1	237759000	230342000	245583000	270357000	251359000	282730000	246696000	288044000	249468000	79674200	1	0.968805	1.03291	1.13711	1.0572	1.18915	1.03759	1.2115	1.04925	0.335105	1	0.930537	0.889822	0.897774	0.852233	0.918383	0.892352	0.896305	0.815504	0.911699	9	29
CDD	P0ABF6	Cytidine deaminase (EC 3.5.4.5) (Cytidine aminohydrolase) (CDA)	Cytosol	WT_2	318953000	314043000	382713000	372148000	387962000	381382000	351450000	209261000	240244000	286734000	1	0.984606	1.1999	1.16678	1.21636	1.19573	1.10189	0.656087	0.753227	0.898985	1	0.863823	0.879046	0.805978	0.822243	0.81803	0.818152	0.829232	0.801742	0.813115	11	34
CDH	P06282	CDP-diacylglycerol pyrophosphatase (EC 3.6.1.26) (CDP-diacylglycerol phosphatidylhydrolase) (CDP-diglyceride hydrolase)	Periplasm	tolC_1	57544600	67885800	67897700	67575100	68299800	70391500	68014100	64859800	75073000	70511300	1	1.17971	1.17991	1.17431	1.1869	1.22325	1.18194	1.12712	1.30461	1.22533	1	1.01387	0.932403	0.956648	0.914521	0.907183	0.900204	0.962187	1.00277	0.970624	6	7
CDH	P06282	CDP-diacylglycerol pyrophosphatase (EC 3.6.1.26) (CDP-diacylglycerol phosphatidylhydrolase) (CDP-diglyceride hydrolase)	Periplasm	tolC_2	60105400	75834100	88072200	76259800	92656400	89068100	87361500	96426700	83141200	91176300	1	1.26169	1.4653	1.26877	1.54157	1.48187	1.45347	1.60429	1.38326	1.51694	1	1.03294	1.04364	0.930228	1.00857	0.958796	0.996066	1.00366	0.979901	1.05872	8	8
CDH	P06282	CDP-diacylglycerol pyrophosphatase (EC 3.6.1.26) (CDP-diacylglycerol phosphatidylhydrolase) (CDP-diglyceride hydrolase)	Periplasm	WT_1	61427200	67026400	69886400	75406300	72047600	77636400	71906100	83188900	82611000	21395800	1	1.09115	1.13771	1.22757	1.17289	1.26388	1.17059	1.35427	1.34486	0.348311	1	1.04805	0.980107	0.969199	0.945496	0.976098	1.00674	1.00193	1.04526	0.94763	6	8
CDH	P06282	CDP-diacylglycerol pyrophosphatase (EC 3.6.1.26) (CDP-diacylglycerol phosphatidylhydrolase) (CDP-diglyceride hydrolase)	Periplasm	WT_2	44651600	52477000	60707300	60983400	66565100	64821800	64298900	36096800	45575500	52340300	1	1.17525	1.35958	1.36576	1.49077	1.45172	1.44001	0.80841	1.02069	1.17219	1	1.03108	0.996022	0.943428	1.00774	0.993161	1.06921	1.02175	1.08643	1.06023	5	6
CEDA	P0AE60	Cell division activator CedA	Cytosol	tolC_1	14169900	16070600	17618700	17492800	17870200	19056700	18390600	18424800	18099800	17712300	1	1.13414	1.24339	1.2345	1.26114	1.34487	1.29786	1.30028	1.27734	1.24999	1	0.974704	0.982563	1.00569	0.971721	0.997379	0.988498	1.11	0.981811	0.99016	3	3
CEDA	P0AE60	Cell division activator CedA	Cytosol	tolC_2	19441300	22630500	24808500	23724500	29378200	28938100	25029700	30085200	26530700	24929000	1	1.16404	1.27607	1.22031	1.51112	1.48849	1.28745	1.54749	1.36466	1.28227	1	0.953002	0.908869	0.894704	0.988652	0.96308	0.882291	0.968123	0.966725	0.894933	3	3
CEDA	P0AE60	Cell division activator CedA	Cytosol	WT_1	27024400	23149100	22557900	26018400	23900500	25372800	24403900	26479000	24303400	10414200	1	0.8566	0.834723	0.962774	0.884404	0.938885	0.903032	0.979818	0.899313	0.385363	1	0.822765	0.719092	0.760135	0.712938	0.725106	0.776631	0.724903	0.698971	1.04843	3	3
CEDA	P0AE60	Cell division activator CedA	Cytosol	WT_2	27491900	26928700	32705500	32870000	37071000	34168700	31589300	22180600	26069300	26852400	1	0.979514	1.18964	1.19562	1.34843	1.24286	1.14904	0.806805	0.948254	0.976739	1	0.859355	0.871528	0.825904	0.911522	0.850275	0.853164	1.01973	1.00933	0.883441	3	4
CFA	P0A9H7	Cyclopropane-fatty-acyl-phospholipid synthase (CFA synthase) (Cyclopropane fatty acid synthase) (EC 2.1.1.79)	Cytosol	WT_1	6862590	8406320	8826890	10608600	10413500	9669780	7344040	11258000	10930200	3031370	1	1.22495	1.28623	1.54586	1.51743	1.40906	1.07016	1.64049	1.59272	0.441724	1	1.17656	1.10805	1.2205	1.22323	1.08822	0.920361	1.21369	1.23791	1.20177	2	2
CHAA	P31801	Sodium-potassium/proton antiporter ChaA (Na(+)/H(+) exchanger)	Inner_membrane	tolC_1	12673900	15037900	17299100	16829700	16289500	17031600	17796700	15862200	17634500	16668000	1	1.18653	1.36494	1.3279	1.28528	1.34383	1.4042	1.25156	1.3914	1.31514	1	1.01973	1.07862	1.08177	0.990322	0.996609	1.06949	1.06842	1.06948	1.04177	3	3
CHAA	P31801	Sodium-potassium/proton antiporter ChaA (Na(+)/H(+) exchanger)	Inner_membrane	tolC_2	10802200	12023500	13357200	13413300	13498200	14259600	14565500	15664100	13091800	13518900	1	1.11306	1.23653	1.24172	1.24958	1.32006	1.34838	1.45008	1.21196	1.2515	1	0.911263	0.880703	0.910397	0.817537	0.854108	0.924048	0.907185	0.858552	0.873455	3	3
CHAA	P31801	Sodium-potassium/proton antiporter ChaA (Na(+)/H(+) exchanger)	Inner_membrane	WT_1	18825100	19590200	25053100	25257800	23976600	24455900	21026600	24515200	24718400	10287100	1	1.04064	1.33083	1.34171	1.27365	1.29911	1.11694	1.30226	1.31306	0.546457	1	0.999538	1.14648	1.05931	1.02672	1.00331	0.960601	0.963457	1.02054	1.48671	3	3
CHAA	P31801	Sodium-potassium/proton antiporter ChaA (Na(+)/H(+) exchanger)	Inner_membrane	WT_2	21029600	24775600	27433700	33198000	31381400	31772300	30248600	22289400	23611900	24019000	1	1.17813	1.30453	1.57863	1.49225	1.51084	1.43838	1.05991	1.12279	1.14215	1	1.03361	0.955693	1.09047	1.00874	1.0336	1.068	1.33962	1.19511	1.03305	3	4
CHAB	P0AE63	Putative cation transport regulator ChaB	Cytosol	tolC_1	14491300	17883800	17720300	17067400	18061900	18921100	19809900	15793400	19634200	17999200	1	1.23411	1.22282	1.17777	1.2464	1.30569	1.36702	1.08985	1.3549	1.24207	1	1.06062	0.966311	0.959467	0.960362	0.968319	1.04117	0.930372	1.04142	0.983882	2	2
CHAB	P0AE63	Putative cation transport regulator ChaB	Cytosol	tolC_2	25909000	33916900	44200400	32173800	39891600	37960100	36148200	40221900	38771900	37275400	1	1.30908	1.70599	1.2418	1.53968	1.46513	1.3952	1.55243	1.49646	1.4387	1	1.07174	1.21507	0.910456	1.00734	0.94797	0.956131	0.971214	1.0601	1.00411	2	3
CHAB	P0AE63	Putative cation transport regulator ChaB	Cytosol	WT_1	21704600	20990000	24657900	21974700	21200100	21449300	22229600	22839200	23313900	7876970	1	0.967076	1.13607	1.01244	0.976756	0.988238	1.02419	1.05227	1.07415	0.362917	1	0.928877	0.978692	0.799351	0.787385	0.763221	0.880828	0.778508	0.834855	0.987366	2	2
CHAB	P0AE63	Putative cation transport regulator ChaB	Cytosol	WT_2	26605700	27779200	34556300	31839400	32688500	33435200	29838500	17889100	22257600	26617100	1	1.04411	1.29883	1.19671	1.22863	1.25669	1.12151	0.672378	0.836573	1.00043	1	0.916025	0.951519	0.826655	0.830535	0.859736	0.832721	0.849823	0.890455	0.904869	3	3
CHBA	P69791	PTS system N,N'-diacetylchitobiose-specific EIIA component (EIIA-Chb) (EIII-Chb) (IIIcel) (N,N'-diacetylchitobiose-specific phosphotransferase enzyme IIA component)	Cytosol	tolC_1	11367900	13625000	15298800	13881700	14822400	13203500	14513900	12907700	14562000	14102300	1	1.19855	1.34579	1.22113	1.30388	1.16147	1.27674	1.13545	1.28098	1.24054	1	1.03006	1.06348	0.994792	1.00466	0.861367	0.972412	0.969297	0.984604	0.982668	3	3
CHBA	P69791	PTS system N,N'-diacetylchitobiose-specific EIIA component (EIIA-Chb) (EIII-Chb) (IIIcel) (N,N'-diacetylchitobiose-specific phosphotransferase enzyme IIA component)	Cytosol	tolC_2	13527600	15941200	16708300	17156500	19062000	20888700	18342100	19846400	17536300	17680600	1	1.17842	1.23513	1.26826	1.40912	1.54415	1.3559	1.4671	1.29633	1.307	1	0.964773	0.879706	0.929855	0.921916	0.999099	0.929201	0.917833	0.918325	0.912194	2	2
CHBA	P69791	PTS system N,N'-diacetylchitobiose-specific EIIA component (EIIA-Chb) (EIII-Chb) (IIIcel) (N,N'-diacetylchitobiose-specific phosphotransferase enzyme IIA component)	Cytosol	WT_1	7018160	5680910	5287550	5296600	5651390	5964170	4660650	6014840	6045200	2554160	1	0.809459	0.75341	0.754699	0.805252	0.84982	0.664084	0.857039	0.861365	0.363936	1	0.777485	0.649042	0.595854	0.649132	0.65632	0.571129	0.634067	0.669477	0.990138	1	1
CHBA	P69791	PTS system N,N'-diacetylchitobiose-specific EIIA component (EIIA-Chb) (EIII-Chb) (IIIcel) (N,N'-diacetylchitobiose-specific phosphotransferase enzyme IIA component)	Cytosol	WT_2	18552100	18373300	17532100	18230600	19735300	19365400	18549500	12697000	14586400	16951000	1	0.990362	0.94502	0.98267	1.06378	1.04384	0.99986	0.684397	0.78624	0.913697	1	0.868873	0.692319	0.678801	0.719098	0.714117	0.742397	0.865013	0.836881	0.826422	3	3
CHBB	P69795	PTS system N,N'-diacetylchitobiose-specific EIIB component (EIIB-Chb) (IVcel) (N,N'-diacetylchitobiose-specific phosphotransferase enzyme IIB component) (EC 2.7.1.196)	Cytosol	tolC_2	492316	898688	826958	882861	740138	734464	682868	884353	1004330	919820	1	1.82543	1.67973	1.79328	1.50338	1.49185	1.38705	1.79631	2.04001	1.86835	1	1.49448	1.19637	1.31479	0.983586	0.96526	0.950548	1.12379	1.44515	1.30398	1	1
CHBB	P69795	PTS system N,N'-diacetylchitobiose-specific EIIB component (EIIB-Chb) (IVcel) (N,N'-diacetylchitobiose-specific phosphotransferase enzyme IIB component) (EC 2.7.1.196)	Cytosol	WT_1	4992390	5273260	4999270	6639900	5402720	6214660	4581910	7796810	6022190	2378010	1	1.05626	1.00138	1.33	1.08219	1.24483	0.917779	1.56174	1.20627	0.476327	1	1.01454	0.86266	1.05007	0.872378	0.961386	0.789313	1.15543	0.937549	1.29591	1	1
CHBB	P69795	PTS system N,N'-diacetylchitobiose-specific EIIB component (EIIB-Chb) (IVcel) (N,N'-diacetylchitobiose-specific phosphotransferase enzyme IIB component) (EC 2.7.1.196)	Cytosol	WT_2	16308500	20059600	22577300	22847500	27351700	25554800	20374600	13888200	16752000	18955800	1	1.23001	1.38439	1.40096	1.67714	1.56696	1.24932	0.851593	1.02719	1.16233	1	1.07912	1.0142	0.967741	1.13373	1.072	0.927625	1.07633	1.09335	1.0513	1	2
CHBG	P37794	Chitooligosaccharide deacetylase ChbG (COD) (EC 3.5.1.105) (Chitin disaccharide deacetylase) (Chitobiose deacetylase) (Chitobiose-6P deacetylase) (Chitotriose deacetylase) (Chitotriose-6P deacetylase)	Cytosol	WT_2	11570300	12082500	13129800	15043700	16664300	14105500	13349500	7068210	10052100	13189600	1	1.04427	1.13478	1.3002	1.44027	1.21911	1.15377	0.610893	0.868785	1.13995	1	0.916166	0.83134	0.898141	0.973599	0.834026	0.856678	0.772111	0.924742	1.03107	1	1
CHEA	P07363	Chemotaxis protein CheA (EC 2.7.13.3)	Cytosol	tolC_1	14682200	23588300	20290000	22600600	29698600	28922400	30409300	24201600	32087900	31943100	1	1.60659	1.38195	1.53932	2.02276	1.9699	2.07117	1.64836	2.1855	2.17563	1	1.38074	1.09205	1.254	1.55856	1.46091	1.57747	1.40715	1.67985	1.72339	5	6
CHEA	P07363	Chemotaxis protein CheA (EC 2.7.13.3)	Cytosol	tolC_2	23790700	32236900	29724800	33725800	39743800	42257900	42800400	47565200	46081300	65459100	1	1.35502	1.24943	1.4176	1.67056	1.77624	1.79904	1.99932	1.93695	2.75146	1	1.10936	0.889893	1.03935	1.09296	1.14926	1.23288	1.25079	1.37213	1.92032	4	4
CHEB	P07330	Chemotaxis response regulator protein-glutamate methylesterase (EC 3.1.1.61)	Cytosol	tolC_2	5220400	5214580	6152290	6620310	7326480	7458710	6836830	7710590	6647930	7679030	1	0.998885	1.17851	1.26816	1.40343	1.42876	1.30964	1.47701	1.27345	1.47097	1	0.817787	0.839381	0.929784	0.918196	0.924438	0.897496	0.924031	0.902115	1.02663	1	1
CHEW	P0A964	Chemotaxis protein CheW	Cytosol	tolC_1	53375500	60946900	65563000	64461600	70622100	70536200	69537900	59049500	69370300	67248200	1	1.14185	1.22834	1.2077	1.32312	1.32151	1.30281	1.1063	1.29967	1.25991	1	0.981334	0.970667	0.98385	1.01948	0.980053	0.992262	0.944414	0.99897	0.998012	6	9
CHEW	P0A964	Chemotaxis protein CheW	Cytosol	tolC_2	57111000	62603900	69613400	67854800	77219600	75803600	75595200	86754600	71664500	83026400	1	1.09618	1.21891	1.18812	1.3521	1.3273	1.32365	1.51905	1.25483	1.45377	1	0.897442	0.868159	0.8711	0.884609	0.858792	0.907101	0.950332	0.888922	1.01463	5	8
CHEY	P0AE67	Chemotaxis protein CheY	Cytosol	tolC_1	28886700	32785300	34699600	35837700	36347500	37255300	39080900	31720300	37179200	35695000	1	1.13496	1.20123	1.24063	1.25828	1.2897	1.3529	1.09809	1.28707	1.23569	1	0.975413	0.949248	1.01068	0.969517	0.956466	1.03042	0.937406	0.989288	0.978828	2	7
CHEY	P0AE67	Chemotaxis protein CheY	Cytosol	tolC_2	102619000	107117000	119453000	120234000	146524000	144870000	137064000	150979000	131538000	143667000	1	1.04383	1.16404	1.17165	1.42784	1.41173	1.33566	1.47126	1.28181	1.4	1	0.854585	0.829078	0.859027	0.934167	0.913416	0.915328	0.920432	0.908035	0.977103	5	9
CHEZ	P0A9H9	Protein phosphatase CheZ (EC 3.1.3.-) (Chemotaxis protein CheZ)	Cytosol	tolC_1	4267970	4974420	4260660	5133000	5515940	4546860	4849760	4507360	5454240	4549730	1	1.16552	0.998287	1.20268	1.2924	1.06534	1.13632	1.05609	1.27795	1.06602	1	1.00168	0.788876	0.97976	0.995811	0.790077	0.865457	0.901549	0.982276	0.844426	1	1
CHIA	P13656	Probable bifunctional chitinase/lysozyme [Includes: Chitinase (EC 3.2.1.14); Lysozyme (EC 3.2.1.17)]	Periplasm	tolC_1	987739	1548360	1248270	1419080	1710680	1655540	1398640	1386060	1549290	1877570	1	1.56758	1.26377	1.4367	1.73192	1.67609	1.416	1.40327	1.56852	1.90088	1	1.34722	0.998665	1.1704	1.33446	1.24302	1.07848	1.19792	1.20562	1.50574	1	1
CHIA	P13656	Probable bifunctional chitinase/lysozyme [Includes: Chitinase (EC 3.2.1.14); Lysozyme (EC 3.2.1.17)]	Periplasm	tolC_2	1625290	1864590	2060990	1742060	2047300	2551140	2214310	2882920	2689150	2369610	1	1.14724	1.26808	1.07185	1.25965	1.56965	1.36241	1.77379	1.65457	1.45796	1	0.939242	0.903173	0.78585	0.824127	1.0156	0.93366	1.1097	1.1721	1.01755	1	1
CHIA	P13656	Probable bifunctional chitinase/lysozyme [Includes: Chitinase (EC 3.2.1.14); Lysozyme (EC 3.2.1.17)]	Periplasm	WT_2	1022290	1925440	2018500	2109000	2288520	2051500	1813640	1130100	1173980	1774720	1	1.88346	1.97449	2.06302	2.23862	2.00677	1.7741	1.10546	1.14838	1.73602	1	1.65241	1.4465	1.42507	1.51328	1.37288	1.31727	1.3972	1.22235	1.5702	1	1
CHPB	P33647	Endoribonuclease toxin ChpB (EC 3.1.-.-) (Toxin ChpB) (mRNA interferase ChpB)	Cytosol	tolC_1	2013230	2211200	2459070	2119290	2731040	2500160	2345040	2178290	2337060	2892890	1	1.09833	1.22146	1.05268	1.35655	1.24187	1.16481	1.08199	1.16085	1.43694	1	0.943935	0.96523	0.857565	1.04523	0.920988	0.887163	0.923657	0.892272	1.13824	2	2
CHPB	P33647	Endoribonuclease toxin ChpB (EC 3.1.-.-) (Toxin ChpB) (mRNA interferase ChpB)	Cytosol	tolC_2	3286910	4176690	4101720	4873050	4488970	5051430	4785910	5479810	4266250	4431870	1	1.2707	1.2479	1.48256	1.36571	1.53683	1.45605	1.66716	1.29795	1.34834	1	1.04033	0.8888	1.08698	0.893517	0.994361	0.997833	1.04299	0.919471	0.941045	1	2
CHPB	P33647	Endoribonuclease toxin ChpB (EC 3.1.-.-) (Toxin ChpB) (mRNA interferase ChpB)	Cytosol	WT_1	2528810	2388100	2681500	3164560	2827080	2726810	3051690	3472620	2934370	987997	1	0.944357	1.06038	1.2514	1.11795	1.0783	1.20677	1.37322	1.16038	0.390696	1	0.907055	0.913489	0.988014	0.901204	0.832775	1.03785	1.01596	0.901876	1.06294	2	3
CHPB	P33647	Endoribonuclease toxin ChpB (EC 3.1.-.-) (Toxin ChpB) (mRNA interferase ChpB)	Cytosol	WT_2	181248	183563	634764	399965	490380	192273	520405	177567	395697	231314	1	1.01277	3.50218	2.20673	2.70557	1.06083	2.87123	0.979691	2.18318	1.27623	1	0.888534	2.56569	1.52434	1.82893	0.72574	2.13189	1.23824	2.3238	1.15433	1	1
CHRR	P0AGE6	Quinone reductase (EC 1.6.5.2) (Chromate reductase) (CHRR) (EC 1.6.-.-) (NAD(P)H dehydrogenase (quinone))	Cytosol	tolC_1	16944800	19722800	21470400	19590000	21601700	21722800	21006300	19114000	23519100	21270000	1	1.16394	1.26708	1.15611	1.27483	1.28197	1.23969	1.12802	1.38798	1.25525	1	1.00032	1.00128	0.94182	0.982269	0.950734	0.944191	0.962949	1.06685	0.994324	4	4
CHRR	P0AGE6	Quinone reductase (EC 1.6.5.2) (Chromate reductase) (CHRR) (EC 1.6.-.-) (NAD(P)H dehydrogenase (quinone))	Cytosol	tolC_2	53546400	67944700	80595500	73389500	81322100	83270900	77952900	87713100	74151600	77823600	1	1.26889	1.50515	1.37058	1.51872	1.55512	1.4558	1.63808	1.38481	1.45339	1	1.03884	1.07203	1.00487	0.993624	1.00619	0.997662	1.02479	0.981001	1.01436	5	8
CHRR	P0AGE6	Quinone reductase (EC 1.6.5.2) (Chromate reductase) (CHRR) (EC 1.6.-.-) (NAD(P)H dehydrogenase (quinone))	Cytosol	WT_1	16922200	13574800	14630400	22199300	19123200	16930500	17282400	24084200	20182200	5822810	1	0.802189	0.864568	1.31184	1.13007	1.00049	1.02129	1.42323	1.19265	0.344093	1	0.770503	0.744802	1.03573	0.910971	0.772684	0.878332	1.05295	0.926957	0.936152	2	2
CHRR	P0AGE6	Quinone reductase (EC 1.6.5.2) (Chromate reductase) (CHRR) (EC 1.6.-.-) (NAD(P)H dehydrogenase (quinone))	Cytosol	WT_2	23686200	23648000	29479000	28987500	30169400	29067000	25458400	16435100	19871200	23395800	1	0.998387	1.24456	1.22381	1.27371	1.22717	1.07482	0.693868	0.838936	0.98774	1	0.875913	0.911764	0.845376	0.861011	0.839538	0.798055	0.876984	0.892971	0.893392	2	3
CIRA	P17315	Colicin I receptor	Outer_membrane	tolC_1	5783420	7040560	8072840	7653380	9648310	9782780	9342460	8972810	7711000	8536780	1	1.21737	1.39586	1.32333	1.66827	1.69152	1.61539	1.55147	1.33329	1.47608	1	1.04624	1.10305	1.07805	1.28542	1.25446	1.23033	1.32444	1.02482	1.16925	2	2
CIRA	P17315	Colicin I receptor	Outer_membrane	tolC_2	3139260	3641650	3786300	3942410	3755580	4464020	4564880	4793640	4892090	4736010	1	1.16003	1.20611	1.25584	1.19633	1.422	1.45413	1.527	1.55836	1.50864	1	0.94972	0.859041	0.92075	0.782697	0.920061	0.996514	0.955303	1.10394	1.05292	2	2
CIRA	P17315	Colicin I receptor	Outer_membrane	WT_1	7019370	7187390	9567740	9317480	8661010	10022600	8512250	10040200	8921910	3679020	1	1.02394	1.36305	1.3274	1.23387	1.42785	1.21268	1.43036	1.27104	0.524124	1	0.983492	1.17423	1.04801	0.994653	1.10274	1.04294	1.05823	0.987888	1.42595	2	2
CIRA	P17315	Colicin I receptor	Outer_membrane	WT_2	7246050	8376470	9245500	11562600	12471500	13480300	12041300	8529140	9100570	9309330	1	1.156	1.27594	1.59571	1.72114	1.86037	1.66177	1.17707	1.25594	1.28475	1	1.0142	0.934747	1.10227	1.16347	1.27272	1.23387	1.48771	1.33683	1.16203	1	1
CLCA	P37019	H(+)/Cl(-) exchange transporter ClcA (ClC-ec1)	Inner_membrane	tolC_1	7413970	8368930	8314710	8728810	8168810	8475000	8575740	7988660	9179160	9127080	1	1.12881	1.12149	1.17735	1.10181	1.14311	1.1567	1.07751	1.23809	1.23107	1	0.970122	0.886236	0.959123	0.848959	0.847751	0.880983	0.919838	0.95164	0.975165	2	2
CLCA	P37019	H(+)/Cl(-) exchange transporter ClcA (ClC-ec1)	Inner_membrane	tolC_2	3236780	4222080	3559040	4224360	5280520	4845770	4237810	5392610	4396860	4329030	1	1.30441	1.09956	1.30511	1.63141	1.4971	1.30927	1.66604	1.35841	1.33745	1	1.06792	0.783151	0.956875	1.06735	0.968651	0.897242	1.04229	0.962296	0.933445	1	1
CLCA	P37019	H(+)/Cl(-) exchange transporter ClcA (ClC-ec1)	Inner_membrane	WT_1	5029400	4510520	5361380	6323930	5720190	5806270	5461780	6753980	6557760	1654010	1	0.896831	1.06601	1.25739	1.13735	1.15447	1.08597	1.3429	1.30389	0.328868	1	0.861406	0.918337	0.992743	0.916844	0.8916	0.933962	0.993523	1.01342	0.894732	1	1
CLCA	P37019	H(+)/Cl(-) exchange transporter ClcA (ClC-ec1)	Inner_membrane	WT_2	8390060	9147030	10136400	10639100	12623600	12256300	11140400	6528010	8021370	10072400	1	1.09022	1.20814	1.26806	1.50459	1.46081	1.32781	0.778065	0.956056	1.20052	1	0.956483	0.885083	0.87594	1.01708	0.999378	0.9859	0.9834	1.01763	1.08584	2	2
CLPA	P0ABH9	ATP-dependent Clp protease ATP-binding subunit ClpA	Cytosol	tolC_1	286908000	322937000	368283000	339929000	316771000	375662000	392878000	314986000	366121000	327391000	1	1.12558	1.28363	1.1848	1.10409	1.30935	1.36935	1.09786	1.27609	1.1411	1	0.967347	1.01436	0.965196	0.85071	0.971033	1.04295	0.93721	0.98085	0.903902	28	46
CLPA	P0ABH9	ATP-dependent Clp protease ATP-binding subunit ClpA	Cytosol	tolC_2	402632000	590549000	696075000	645705000	724728000	725061000	682300000	732424000	658422000	580378000	1	1.46672	1.72881	1.60371	1.79998	1.8008	1.6946	1.81909	1.63529	1.44146	1	1.20081	1.23133	1.1758	1.17763	1.16516	1.16131	1.13804	1.15844	1.00604	28	62
CLPA	P0ABH9	ATP-dependent Clp protease ATP-binding subunit ClpA	Cytosol	WT_1	364943000	377480000	427104000	412106000	442892000	476822000	394415000	421929000	444509000	122346000	1	1.03435	1.17033	1.12923	1.21359	1.30657	1.08076	1.15615	1.21802	0.335247	1	0.993497	1.00821	0.891559	0.978304	1.00907	0.929479	0.855359	0.946681	0.912085	27	51
CLPA	P0ABH9	ATP-dependent Clp protease ATP-binding subunit ClpA	Cytosol	WT_2	346828000	413254000	458461000	511542000	484231000	507669000	484857000	290915000	325303000	369512000	1	1.19152	1.32187	1.47492	1.39617	1.46375	1.39798	0.838788	0.937938	1.0654	1	1.04536	0.968397	1.01883	0.943791	1.00139	1.038	1.06015	0.998349	0.963638	28	47
CLPB	P63284	Chaperone protein ClpB (Heat shock protein F84.1)	Cytosol	tolC_1	1149500000	1319370000	1457950000	1374520000	1456070000	1514700000	1488430000	1323200000	1436640000	1368440000	1	1.14778	1.26833	1.19575	1.2667	1.3177	1.29485	1.15111	1.2498	1.19047	1	0.986427	1.00228	0.974119	0.976005	0.977231	0.986202	0.982663	0.960638	0.943005	53	198
CLPB	P63284	Chaperone protein ClpB (Heat shock protein F84.1)	Cytosol	tolC_2	1530170000	1873960000	2166480000	2061210000	2268540000	2283840000	2212490000	2342250000	2075850000	2020290000	1	1.22467	1.41584	1.34705	1.48254	1.49254	1.44591	1.53071	1.35661	1.3203	1	1.00264	1.00842	0.98762	0.969953	0.965703	0.990884	0.957627	0.961027	0.921479	57	189
CLPB	P63284	Chaperone protein ClpB (Heat shock protein F84.1)	Cytosol	WT_1	1138280000	1213140000	1385130000	1478870000	1413380000	1494120000	1420380000	1500210000	1454320000	392872000	1	1.06577	1.21686	1.29921	1.24168	1.31261	1.24783	1.31796	1.27765	0.345145	1	1.02367	1.04829	1.02576	1.00095	1.01374	1.07317	0.975073	0.993022	0.939015	51	175
CLPB	P63284	Chaperone protein ClpB (Heat shock protein F84.1)	Cytosol	WT_2	1344060000	1584720000	1920630000	1951810000	2034080000	1980130000	1893490000	1058090000	1245880000	1456520000	1	1.17905	1.42898	1.45217	1.51338	1.47325	1.40878	0.787234	0.926953	1.08367	1	1.03442	1.04686	1.00312	1.02303	1.00788	1.04602	0.99499	0.986657	0.980161	53	184
CLPP	P0A6G7	ATP-dependent Clp protease proteolytic subunit (EC 3.4.21.92) (Caseinolytic protease) (Endopeptidase Clp) (Heat shock protein F21.5) (Protease Ti)	Cytosol	tolC_1	31059600	33669300	37866400	36381400	36810400	37354700	37933900	34029000	36998500	36781800	1	1.08402	1.21915	1.17134	1.18515	1.20268	1.22133	1.0956	1.19121	1.18423	1	0.931635	0.963411	0.954231	0.913174	0.891926	0.930204	0.93528	0.915607	0.938068	4	9
CLPP	P0A6G7	ATP-dependent Clp protease proteolytic subunit (EC 3.4.21.92) (Caseinolytic protease) (Endopeptidase Clp) (Heat shock protein F21.5) (Protease Ti)	Cytosol	tolC_2	50693100	59147300	67511600	69128000	74839500	75144300	75714800	78005000	66527400	68164000	1	1.16677	1.33177	1.36366	1.47633	1.48234	1.49359	1.53877	1.31236	1.34464	1	0.955237	0.94854	0.999799	0.965886	0.959102	1.02356	0.962668	0.929675	0.938464	5	11
CLPP	P0A6G7	ATP-dependent Clp protease proteolytic subunit (EC 3.4.21.92) (Caseinolytic protease) (Endopeptidase Clp) (Heat shock protein F21.5) (Protease Ti)	Cytosol	WT_1	58278600	60624000	61358600	66024900	61449400	66900100	62114200	71216100	70523600	20278900	1	1.04024	1.05285	1.13292	1.05441	1.14794	1.06581	1.22199	1.21011	0.347965	1	0.999155	0.907001	0.894468	0.849982	0.886557	0.916628	0.904072	0.940532	0.946686	3	7
CLPP	P0A6G7	ATP-dependent Clp protease proteolytic subunit (EC 3.4.21.92) (Caseinolytic protease) (Endopeptidase Clp) (Heat shock protein F21.5) (Protease Ti)	Cytosol	WT_2	31207200	33311200	40862800	40800800	44144600	43997900	40103100	24356900	29131900	32504100	1	1.06742	1.3094	1.30742	1.41456	1.40986	1.28506	0.78049	0.933499	1.04156	1	0.936478	0.959265	0.903126	0.956225	0.964524	0.954158	0.986465	0.993625	0.942069	3	5
CLPS	P0A8Q6	ATP-dependent Clp protease adapter protein ClpS	Cytosol	tolC_1	4669040	6987740	7914190	7727190	8587000	8761470	8401440	7751300	8079360	7311630	1	1.49661	1.69504	1.65498	1.83914	1.8765	1.79939	1.66015	1.73041	1.56598	1	1.28622	1.33947	1.34823	1.41707	1.39165	1.37048	1.41721	1.33006	1.24046	1	1
CLPS	P0A8Q6	ATP-dependent Clp protease adapter protein ClpS	Cytosol	tolC_2	2565850	3038220	3942570	3808370	4143490	4863850	4119730	4675300	4102950	4503090	1	1.1841	1.53656	1.48425	1.61486	1.89561	1.6056	1.82213	1.59906	1.75501	1	0.969422	1.0944	1.08822	1.05652	1.2265	1.10032	1.13994	1.13278	1.22487	1	1
CLPS	P0A8Q6	ATP-dependent Clp protease adapter protein ClpS	Cytosol	WT_1	4969580	5538420	7140140	6832670	7256450	8022940	7113210	8575820	8847510	2670740	1	1.11446	1.43677	1.3749	1.46017	1.61441	1.43135	1.72566	1.78033	0.537418	1	1.07044	1.23774	1.08552	1.17708	1.24682	1.231	1.2767	1.38372	1.46212	1	1
CLPS	P0A8Q6	ATP-dependent Clp protease adapter protein ClpS	Cytosol	WT_2	13470300	16051200	17981700	20580000	20399700	21731700	19169600	12174500	13818100	15747500	1	1.1916	1.33491	1.52781	1.51442	1.6133	1.4231	0.903803	1.02582	1.16905	1	1.04542	0.977954	1.05536	1.02373	1.1037	1.05665	1.14232	1.09189	1.05739	2	3
CLPX	P0A6H1	ATP-dependent Clp protease ATP-binding subunit ClpX (ATP-dependent unfoldase ClpX)	Cytosol	tolC_1	196515000	229009000	250517000	265399000	288661000	272970000	283287000	249512000	254779000	250420000	1	1.16535	1.2748	1.35053	1.4689	1.38905	1.44155	1.26968	1.29649	1.2743	1	1.00153	1.00738	1.1002	1.1318	1.03015	1.09794	1.08389	0.996526	1.00942	17	33
CLPX	P0A6H1	ATP-dependent Clp protease ATP-binding subunit ClpX (ATP-dependent unfoldase ClpX)	Cytosol	tolC_2	223901000	255365000	308042000	294915000	340096000	334279000	330256000	363593000	314669000	334902000	1	1.14053	1.3758	1.31717	1.51896	1.49298	1.47501	1.6239	1.40539	1.49576	1	0.933749	0.979896	0.965713	0.993778	0.965986	1.01083	1.01593	0.995583	1.04393	16	29
CLPX	P0A6H1	ATP-dependent Clp protease ATP-binding subunit ClpX (ATP-dependent unfoldase ClpX)	Cytosol	WT_1	226901000	248098000	291538000	308580000	294518000	284261000	262910000	332443000	300863000	70466900	1	1.09342	1.28487	1.35998	1.298	1.2528	1.1587	1.46515	1.32597	0.310562	1	1.05023	1.10688	1.07374	1.04635	0.967542	0.996511	1.08396	1.03058	0.844928	15	32
CLPX	P0A6H1	ATP-dependent Clp protease ATP-binding subunit ClpX (ATP-dependent unfoldase ClpX)	Cytosol	WT_2	175373000	197736000	253022000	280668000	286798000	272342000	287890000	156790000	197686000	198537000	1	1.12752	1.44276	1.60041	1.63536	1.55293	1.64159	0.894037	1.12723	1.13208	1	0.989202	1.05697	1.10551	1.10548	1.0624	1.21888	1.12998	1.19984	1.02395	15	26
CLSA	P0A6H8	Cardiolipin synthase A (CL synthase) (EC 2.7.8.-)	Inner_membrane	tolC_1	31858100	36950000	39984900	37605000	39829500	38730500	40109600	34550000	41881600	46233600	1	1.15983	1.25509	1.18039	1.25022	1.21572	1.25901	1.0845	1.31463	1.45124	1	0.996786	0.991812	0.961603	0.963305	0.901597	0.958904	0.925798	1.01047	1.14957	6	9
CLSA	P0A6H8	Cardiolipin synthase A (CL synthase) (EC 2.7.8.-)	Inner_membrane	tolC_2	50916000	64987200	72513200	71117400	86709300	85113900	76215200	90264700	80686400	83154700	1	1.27636	1.42417	1.39676	1.70299	1.67165	1.49688	1.77282	1.5847	1.63317	1	1.04496	1.01435	1.02407	1.11418	1.08159	1.02581	1.10909	1.1226	1.13984	9	10
CLSA	P0A6H8	Cardiolipin synthase A (CL synthase) (EC 2.7.8.-)	Inner_membrane	WT_1	63618300	62330700	74649400	75197900	78305500	80251500	68940200	82439600	82071300	23989900	1	0.979761	1.1734	1.18202	1.23086	1.26145	1.08365	1.29585	1.29006	0.377091	1	0.94106	1.01085	0.933232	0.992227	0.974227	0.93197	0.958712	1.00267	1.02593	6	9
CLSA	P0A6H8	Cardiolipin synthase A (CL synthase) (EC 2.7.8.-)	Inner_membrane	WT_2	39963300	48811000	56546500	58824800	59369400	63214200	54392500	35620400	44606900	46146900	1	1.2214	1.41496	1.47197	1.4856	1.58181	1.36106	0.891328	1.1162	1.15473	1	1.07156	1.0366	1.0168	1.00424	1.08215	1.01059	1.12655	1.18809	1.04443	5	7
CLSC	P75919	Cardiolipin synthase C (CL synthase) (EC 2.7.8.-)	NA	WT_2	6549480	5841080	8370460	7073990	9513520	7937400	8481680	4206240	5244650	6299880	1	0.891839	1.27803	1.08008	1.45256	1.21191	1.29502	0.642225	0.800773	0.96189	1	0.782435	0.936284	0.746091	0.98191	0.8291	0.961551	0.811712	0.85235	0.870011	1	1
CMK	P0A6I0	Cytidylate kinase (CK) (EC 2.7.4.25) (Cytidine monophosphate kinase) (CMP kinase) (Protein MssA) (p25)	Cytosol	tolC_1	110854000	120577000	128620000	121558000	133506000	133003000	134128000	117576000	135757000	125878000	1	1.08771	1.16026	1.09656	1.20434	1.1998	1.20995	1.06064	1.22465	1.13553	1	0.934804	0.916876	0.89331	0.927958	0.889794	0.921541	0.905431	0.941308	0.899488	9	18
CMK	P0A6I0	Cytidylate kinase (CK) (EC 2.7.4.25) (Cytidine monophosphate kinase) (CMP kinase) (Protein MssA) (p25)	Cytosol	tolC_2	131496000	151396000	179080000	169579000	187197000	186350000	186932000	194808000	171919000	174081000	1	1.15134	1.36187	1.28961	1.42359	1.41715	1.42158	1.48147	1.30741	1.32385	1	0.942598	0.969975	0.945512	0.931387	0.916927	0.97421	0.926824	0.92617	0.923953	10	22
CMK	P0A6I0	Cytidylate kinase (CK) (EC 2.7.4.25) (Cytidine monophosphate kinase) (CMP kinase) (Protein MssA) (p25)	Cytosol	WT_1	141384000	132249000	137889000	146705000	141445000	146006000	147763000	152507000	146630000	41399600	1	0.935389	0.97528	1.03764	1.00043	1.03269	1.04512	1.07867	1.0371	0.292817	1	0.898441	0.840177	0.819239	0.80647	0.797553	0.898828	0.798038	0.806066	0.796648	8	19
CMK	P0A6I0	Cytidylate kinase (CK) (EC 2.7.4.25) (Cytidine monophosphate kinase) (CMP kinase) (Protein MssA) (p25)	Cytosol	WT_2	116992000	111081000	140268000	136517000	149191000	142522000	134109000	76253800	91995800	107314000	1	0.949475	1.19895	1.16689	1.27522	1.21822	1.14631	0.651786	0.786343	0.917276	1	0.833001	0.87835	0.806055	0.862033	0.833415	0.851136	0.823797	0.83699	0.829659	7	19
CMOA	P76290	Carboxy-S-adenosyl-L-methionine synthase (Cx-SAM synthase) (EC 2.1.3.-)	Cytosol	tolC_1	121475000	139903000	157876000	152152000	165971000	182046000	166017000	146831000	157114000	157176000	1	1.1517	1.29966	1.25254	1.3663	1.49863	1.36668	1.20873	1.29339	1.2939	1	0.9898	1.02703	1.02038	1.05275	1.11141	1.04091	1.03186	0.994143	1.02494	12	25
CMOA	P76290	Carboxy-S-adenosyl-L-methionine synthase (Cx-SAM synthase) (EC 2.1.3.-)	Cytosol	tolC_2	151492000	198282000	234322000	229014000	255892000	266249000	246955000	271317000	237267000	223897000	1	1.30886	1.54676	1.51172	1.68915	1.75751	1.63015	1.79097	1.5662	1.47795	1	1.07156	1.10166	1.10836	1.10512	1.13715	1.11714	1.12044	1.1095	1.0315	12	24
CMOA	P76290	Carboxy-S-adenosyl-L-methionine synthase (Cx-SAM synthase) (EC 2.1.3.-)	Cytosol	WT_1	190861000	197597000	224133000	247431000	235738000	246400000	234304000	258212000	247083000	63585700	1	1.03529	1.17433	1.29639	1.23513	1.29099	1.22762	1.35288	1.29457	0.333152	1	0.994399	1.01165	1.02354	0.995665	0.99704	1.05578	1.00091	1.00618	0.906386	13	31
CMOA	P76290	Carboxy-S-adenosyl-L-methionine synthase (Cx-SAM synthase) (EC 2.1.3.-)	Cytosol	WT_2	126399000	141941000	178334000	176397000	188672000	182176000	173216000	93896400	117255000	134588000	1	1.12296	1.41088	1.39556	1.49267	1.44128	1.37039	0.742857	0.927658	1.06479	1	0.985204	1.03361	0.964011	1.00902	0.986014	1.01752	0.938901	0.987407	0.963079	11	25
CMOB	P76291	tRNA U34 carboxymethyltransferase (EC 2.5.1.-)	Cytosol	tolC_1	52667900	58827600	64430500	61725900	66170600	67802100	66380400	56721600	68643800	63765800	1	1.11695	1.22334	1.17198	1.25637	1.28735	1.26036	1.07697	1.30333	1.21071	1	0.959936	0.966716	0.954754	0.96805	0.954721	0.959932	0.919371	1.00179	0.959045	8	11
CMOB	P76291	tRNA U34 carboxymethyltransferase (EC 2.5.1.-)	Cytosol	tolC_2	107954000	145896000	169146000	158278000	180077000	183512000	170373000	182536000	159815000	161558000	1	1.35146	1.56683	1.46616	1.66809	1.69991	1.5782	1.69087	1.4804	1.49654	1	1.10644	1.11596	1.07495	1.09135	1.09988	1.08154	1.05782	1.04872	1.04448	9	14
CMOB	P76291	tRNA U34 carboxymethyltransferase (EC 2.5.1.-)	Cytosol	WT_1	88059700	96115600	103101000	112290000	111471000	118428000	107699000	121552000	117088000	33015100	1	1.09148	1.17081	1.27516	1.26586	1.34486	1.22302	1.38034	1.32964	0.374917	1	1.04837	1.00862	1.00677	1.02044	1.03864	1.05183	1.02122	1.03344	1.02001	7	11
CMOB	P76291	tRNA U34 carboxymethyltransferase (EC 2.5.1.-)	Cytosol	WT_2	107007000	126958000	155466000	162178000	164111000	169693000	158931000	81215500	106142000	121400000	1	1.18645	1.45286	1.51558	1.53365	1.58581	1.48524	0.758974	0.991916	1.13451	1	1.0409	1.06436	1.04692	1.03672	1.08489	1.10279	0.959271	1.0558	1.02614	8	13
CMOM	P36566	tRNA 5-carboxymethoxyuridine methyltransferase (EC 2.1.1.-) (cmo5U methyltransferase)	Cytosol	tolC_1	39080900	41597900	47974000	48685800	49778200	51126200	51962100	45603100	48394900	47789000	1	1.0644	1.22756	1.24577	1.27372	1.30821	1.3296	1.16689	1.23833	1.22282	1	0.914775	0.970051	1.01486	0.981417	0.970194	1.01267	0.996135	0.951822	0.968636	7	8
CMOM	P36566	tRNA 5-carboxymethoxyuridine methyltransferase (EC 2.1.1.-) (cmo5U methyltransferase)	Cytosol	tolC_2	78518100	90738000	101604000	100496000	106574000	108271000	105374000	109304000	100522000	103205000	1	1.15563	1.29402	1.27991	1.35732	1.37893	1.34203	1.39209	1.28024	1.31441	1	0.946116	0.921652	0.938397	0.888025	0.892196	0.919697	0.870902	0.906924	0.917365	7	9
CMOM	P36566	tRNA 5-carboxymethoxyuridine methyltransferase (EC 2.1.1.-) (cmo5U methyltransferase)	Cytosol	WT_1	77062400	77286000	83761700	90677200	87904600	97777600	78494000	98721900	88531400	31141200	1	1.0029	1.08693	1.17667	1.14069	1.26881	1.01858	1.28106	1.14883	0.404104	1	0.963287	0.936364	0.929013	0.919539	0.979909	0.876002	0.947775	0.8929	1.09942	7	10
CMOM	P36566	tRNA 5-carboxymethoxyuridine methyltransferase (EC 2.1.1.-) (cmo5U methyltransferase)	Cytosol	WT_2	66092800	69815100	85749300	91933300	96749400	100581000	84207200	60887400	67603000	72940000	1	1.05632	1.29741	1.39097	1.46384	1.52181	1.27408	0.921241	1.02285	1.1036	1	0.926739	0.950477	0.960844	0.989536	1.04111	0.946003	1.16436	1.08873	0.998185	6	8
CNU	P64467	OriC-binding nucleoid-associated protein (H-NS/StpA-binding protein 2) (Transcription modulator YdgT)	Cytosol	tolC_1	48047000	55563300	57581900	58516100	60769100	62252800	59404100	61106400	57850400	57231200	1	1.15644	1.19845	1.21789	1.26478	1.29566	1.23637	1.2718	1.20404	1.19115	1	0.993869	0.94705	0.992154	0.97453	0.960886	0.941666	1.0857	0.925467	0.943547	4	6
CNU	P64467	OriC-binding nucleoid-associated protein (H-NS/StpA-binding protein 2) (Transcription modulator YdgT)	Cytosol	tolC_2	61879600	71139100	80440100	82195100	83645500	81356200	79967300	85525800	73517800	76496400	1	1.14964	1.29995	1.32831	1.35175	1.31475	1.2923	1.38213	1.18808	1.23621	1	0.941208	0.925872	0.973881	0.88438	0.850669	0.885618	0.864674	0.841636	0.862789	4	7
CNU	P64467	OriC-binding nucleoid-associated protein (H-NS/StpA-binding protein 2) (Transcription modulator YdgT)	Cytosol	WT_1	94280600	70875100	69698000	70920200	64658600	69681300	64183200	75795900	70639400	38788300	1	0.751746	0.739261	0.752225	0.68581	0.739084	0.680768	0.80394	0.749246	0.411413	1	0.722053	0.636854	0.593901	0.552847	0.570799	0.585478	0.594782	0.582335	1.11931	4	6
CNU	P64467	OriC-binding nucleoid-associated protein (H-NS/StpA-binding protein 2) (Transcription modulator YdgT)	Cytosol	WT_2	97246900	90536800	99511000	96236800	103482000	91537300	88173900	69939100	70888800	75952600	1	0.930999	1.02328	0.989613	1.06412	0.941288	0.906701	0.719191	0.728957	0.781028	1	0.816792	0.749653	0.683596	0.719327	0.643959	0.673227	0.90899	0.775908	0.706425	5	9
COAA	P0A6I3	Pantothenate kinase (EC 2.7.1.33) (Pantothenic acid kinase) (Rts protein)	Cytosol	tolC_1	28142200	31039900	36026000	34347700	37320400	38732800	40931800	31241300	37890300	37119400	1	1.10297	1.28014	1.22051	1.32614	1.37632	1.45446	1.11012	1.34639	1.31899	1	0.947916	1.01161	0.994282	1.0218	1.02071	1.10777	0.947675	1.03488	1.04482	5	6
COAA	P0A6I3	Pantothenate kinase (EC 2.7.1.33) (Pantothenic acid kinase) (Rts protein)	Cytosol	tolC_2	27315400	32939600	38905300	36026300	42001200	40511600	38091400	43871900	37629900	39580000	1	1.2059	1.4243	1.3189	1.53764	1.4831	1.3945	1.60612	1.37761	1.449	1	0.987269	1.01444	0.966984	1.006	0.959598	0.955654	1.0048	0.975899	1.0113	6	6
COAA	P0A6I3	Pantothenate kinase (EC 2.7.1.33) (Pantothenic acid kinase) (Rts protein)	Cytosol	WT_1	40269100	43341900	45949500	51484000	50711500	50448700	42737600	54408200	49403800	15009500	1	1.07631	1.14106	1.2785	1.25932	1.25279	1.0613	1.35112	1.22684	0.37273	1	1.03379	0.982993	1.00941	1.01516	0.967536	0.912745	0.999601	0.953535	1.01406	5	6
COAA	P0A6I3	Pantothenate kinase (EC 2.7.1.33) (Pantothenic acid kinase) (Rts protein)	Cytosol	WT_2	36635800	40274300	47216500	54543600	52442500	52176700	49733300	30624500	37937300	43475900	1	1.09932	1.28881	1.48881	1.43146	1.4242	1.35751	0.835917	1.03553	1.18671	1	0.96446	0.944177	1.02842	0.967643	0.974331	1.00795	1.05652	1.10222	1.07335	5	6
COABC	P0ABQ0	Coenzyme A biosynthesis bifunctional protein CoaBC (DNA/pantothenate metabolism flavoprotein) [Includes: Phosphopantothenoylcysteine decarboxylase (PPCDC) (EC 4.1.1.36) (CoaC); Phosphopantothenate--cysteine ligase (EC 6.3.2.5) (CoaB) (PPC synthetase) (PPCS) (Phosphopantothenoylcysteine synthase)]	Cytosol	tolC_1	123224000	146864000	162263000	153639000	169188000	176262000	166890000	150266000	165415000	157599000	1	1.19185	1.31681	1.24683	1.37301	1.43042	1.35436	1.21945	1.34239	1.27896	1	1.0243	1.04058	1.01572	1.05792	1.06082	1.03153	1.04101	1.03181	1.01311	10	17
COABC	P0ABQ0	Coenzyme A biosynthesis bifunctional protein CoaBC (DNA/pantothenate metabolism flavoprotein) [Includes: Phosphopantothenoylcysteine decarboxylase (PPCDC) (EC 4.1.1.36) (CoaC); Phosphopantothenate--cysteine ligase (EC 6.3.2.5) (CoaB) (PPC synthetase) (PPCS) (Phosphopantothenoylcysteine synthase)]	Cytosol	tolC_2	94265800	112138000	130373000	124510000	142314000	139055000	132551000	147291000	123715000	120686000	1	1.18959	1.38304	1.32084	1.50971	1.47514	1.40614	1.56251	1.31241	1.28027	1	0.973921	0.985053	0.968406	0.987728	0.954443	0.96363	0.977518	0.92971	0.89354	7	12
COABC	P0ABQ0	Coenzyme A biosynthesis bifunctional protein CoaBC (DNA/pantothenate metabolism flavoprotein) [Includes: Phosphopantothenoylcysteine decarboxylase (PPCDC) (EC 4.1.1.36) (CoaC); Phosphopantothenate--cysteine ligase (EC 6.3.2.5) (CoaB) (PPC synthetase) (PPCS) (Phosphopantothenoylcysteine synthase)]	Cytosol	WT_1	119900000	122632000	135356000	147816000	144471000	145880000	130442000	154617000	142958000	38982800	1	1.02279	1.12891	1.23283	1.20493	1.21668	1.08792	1.28955	1.19231	0.325128	1	0.982386	0.972523	0.973349	0.97132	0.939649	0.935642	0.954052	0.926696	0.884555	8	12
COABC	P0ABQ0	Coenzyme A biosynthesis bifunctional protein CoaBC (DNA/pantothenate metabolism flavoprotein) [Includes: Phosphopantothenoylcysteine decarboxylase (PPCDC) (EC 4.1.1.36) (CoaC); Phosphopantothenate--cysteine ligase (EC 6.3.2.5) (CoaB) (PPC synthetase) (PPCS) (Phosphopantothenoylcysteine synthase)]	Cytosol	WT_2	122804000	130197000	166179000	166779000	179049000	165714000	156144000	86200000	104775000	120580000	1	1.0602	1.35321	1.35809	1.45801	1.34942	1.27149	0.701932	0.853189	0.98189	1	0.930145	0.991354	0.93813	0.985591	0.923171	0.944083	0.887175	0.908142	0.888101	7	13
COAD	P0A6I6	Phosphopantetheine adenylyltransferase (EC 2.7.7.3) (Dephospho-CoA pyrophosphorylase) (Pantetheine-phosphate adenylyltransferase) (PPAT)	Cytosol	tolC_1	5941410	6520940	7367660	6799890	8160010	8650240	7208820	6630500	7664190	6788580	1	1.09754	1.24005	1.14449	1.37341	1.45592	1.21332	1.11598	1.28996	1.14259	1	0.943253	0.979926	0.932357	1.05823	1.07974	0.924105	0.952675	0.991511	0.905079	2	2
COAD	P0A6I6	Phosphopantetheine adenylyltransferase (EC 2.7.7.3) (Dephospho-CoA pyrophosphorylase) (Pantetheine-phosphate adenylyltransferase) (PPAT)	Cytosol	tolC_2	16019200	19634200	22042900	23391100	25055700	26547900	25098700	26346200	23318700	22540600	1	1.22567	1.37603	1.46019	1.5641	1.65726	1.56679	1.64466	1.45567	1.4071	1	1.00345	0.980063	1.07058	1.02332	1.07228	1.07372	1.02892	1.0312	0.982055	3	3
COAD	P0A6I6	Phosphopantetheine adenylyltransferase (EC 2.7.7.3) (Dephospho-CoA pyrophosphorylase) (Pantetheine-phosphate adenylyltransferase) (PPAT)	Cytosol	WT_1	8078200	7706510	7835740	9046060	7951170	10263900	8125250	9966560	8615950	3062090	1	0.953989	0.969986	1.11981	0.984275	1.27057	1.00582	1.23376	1.06657	0.379056	1	0.916306	0.835616	0.88412	0.793446	0.981266	0.865035	0.912777	0.828966	1.03127	2	2
COAD	P0A6I6	Phosphopantetheine adenylyltransferase (EC 2.7.7.3) (Dephospho-CoA pyrophosphorylase) (Pantetheine-phosphate adenylyltransferase) (PPAT)	Cytosol	WT_2	4164700	4901570	6086090	5004050	5585440	5240890	5017590	3018440	3995050	4814790	1	1.17693	1.46135	1.20154	1.34114	1.25841	1.20479	0.724768	0.959265	1.1561	1	1.03256	1.07058	0.829989	0.90659	0.860909	0.894558	0.916038	1.02105	1.04567	1	1
COAE	P0A6I9	Dephospho-CoA kinase (EC 2.7.1.24) (Dephosphocoenzyme A kinase)	Cytosol	WT_1	7169460	6985920	7041230	8029320	8021120	8412630	7130050	8946390	7814950	2447010	1	0.9744	0.982114	1.11993	1.11879	1.1734	0.994503	1.24785	1.09003	0.34131	1	0.935911	0.846065	0.884216	0.901882	0.906221	0.855298	0.923199	0.847204	0.928582	2	2
COAE	P0A6I9	Dephospho-CoA kinase (EC 2.7.1.24) (Dephosphocoenzyme A kinase)	Cytosol	WT_2	12895900	12086400	14291100	15686200	15519100	15652400	14841900	8765790	11570000	11398500	1	0.937228	1.10819	1.21637	1.20341	1.21375	1.1509	0.679735	0.897184	0.883886	1	0.822257	0.811856	0.840234	0.81349	0.830357	0.854545	0.85912	0.954971	0.799458	2	2
COBB	P75960	NAD-dependent protein deacylase (EC 3.5.1.-) (Regulatory protein SIR2 homolog)	Cytosol	tolC_1	19340800	21940700	23200100	23081500	25555700	25982600	24693600	22625000	23848000	23533200	1	1.13443	1.19954	1.19341	1.32134	1.34341	1.27676	1.16981	1.23304	1.21676	1	0.974952	0.947914	0.972209	1.0181	0.996294	0.972426	0.998625	0.94776	0.963837	5	6
COBB	P75960	NAD-dependent protein deacylase (EC 3.5.1.-) (Regulatory protein SIR2 homolog)	Cytosol	tolC_2	26017700	30650700	35267500	37694100	42783400	40079900	38955800	43489000	39850600	37504300	1	1.17807	1.35552	1.44879	1.6444	1.54049	1.49728	1.67152	1.53167	1.44149	1	0.964487	0.965455	1.06221	1.07585	0.996725	1.02609	1.04571	1.08504	1.00606	5	5
COBB	P75960	NAD-dependent protein deacylase (EC 3.5.1.-) (Regulatory protein SIR2 homolog)	Cytosol	WT_1	21906500	21292300	24960900	30286600	29572300	27110300	27469300	32444300	30002800	9684020	1	0.971963	1.13943	1.38254	1.34993	1.23755	1.25393	1.48104	1.36958	0.442061	1	0.933571	0.981587	1.09155	1.08821	0.955763	1.07841	1.09572	1.06448	1.20269	5	6
COBB	P75960	NAD-dependent protein deacylase (EC 3.5.1.-) (Regulatory protein SIR2 homolog)	Cytosol	WT_2	16725100	18657000	23554100	23832900	25017000	25765900	22995900	14314400	15781600	19232300	1	1.11551	1.40831	1.42498	1.49578	1.54055	1.37493	0.855863	0.943588	1.14991	1	0.978668	1.03172	0.984334	1.01112	1.05393	1.02089	1.08173	1.00436	1.04007	3	3
COBS	P36561	Adenosylcobinamide-GDP ribazoletransferase (EC 2.7.8.26) (Cobalamin synthase) (Cobalamin-5'-phosphate synthase)	Inner_membrane	tolC_2	17785500	22260700	26320000	23647600	28324800	29201600	28269500	31760100	26040500	26803200	1	1.25162	1.47986	1.3296	1.59258	1.64188	1.58947	1.78573	1.46414	1.50703	1	1.0247	1.05401	0.974829	1.04194	1.06233	1.08926	1.11717	1.0372	1.0518	2	3
COBS	P36561	Adenosylcobinamide-GDP ribazoletransferase (EC 2.7.8.26) (Cobalamin synthase) (Cobalamin-5'-phosphate synthase)	Inner_membrane	WT_1	5417260	6321320	6646200	8175720	6928280	8351860	6946010	9411050	7907310	2569720	1	1.16689	1.22686	1.5092	1.27893	1.54171	1.2822	1.73723	1.45965	0.474358	1	1.12079	1.0569	1.19155	1.03097	1.19067	1.10272	1.28526	1.13448	1.29056	1	2
COBS	P36561	Adenosylcobinamide-GDP ribazoletransferase (EC 2.7.8.26) (Cobalamin synthase) (Cobalamin-5'-phosphate synthase)	Inner_membrane	WT_2	9825910	13169400	14491600	15787400	16803800	15808200	14330500	10210400	11433800	13185400	1	1.34027	1.47484	1.60671	1.71015	1.60883	1.45844	1.03913	1.16364	1.3419	1	1.17586	1.08046	1.10987	1.15604	1.10064	1.08289	1.31336	1.23859	1.21372	1	1
COBU	P0AE76	Bifunctional adenosylcobalamin biosynthesis protein CobU (Adenosylcobinamide kinase) (EC 2.7.1.156) (Adenosylcobinamide-phosphate guanylyltransferase) (EC 2.7.7.62)	Cytosol	tolC_2	1483740	1634180	2328990	2042430	2227170	2644230	1789070	1845620	2420660	2172080	1	1.10139	1.56968	1.37654	1.50105	1.78214	1.20578	1.2439	1.63146	1.46392	1	0.90171	1.11798	1.00925	0.982063	1.15308	0.826325	0.778193	1.15573	1.02171	1	1
CODA	P25524	Cytosine deaminase (CD) (CDA) (CDase) (EC 3.5.4.1) (Cytosine aminohydrolase) (Isoguanine deaminase) (EC 3.5.4.-)	Cytosol	tolC_1	48860300	54587900	64810600	60064100	64930500	67794600	67281300	58285400	63418700	60367500	1	1.11722	1.32645	1.2293	1.3289	1.38752	1.37701	1.1929	1.29796	1.23551	1	0.960169	1.0482	1.00145	1.02393	1.02901	1.04878	1.01834	0.997659	0.978688	9	9
CODA	P25524	Cytosine deaminase (CD) (CDA) (CDase) (EC 3.5.4.1) (Cytosine aminohydrolase) (Isoguanine deaminase) (EC 3.5.4.-)	Cytosol	tolC_2	105206000	123994000	148246000	142964000	163464000	160578000	156242000	166739000	147284000	144455000	1	1.17858	1.4091	1.3589	1.55375	1.52632	1.48511	1.58488	1.39996	1.37307	1	0.964906	1.00362	0.996308	1.01654	0.987559	1.01774	0.991515	0.991732	0.958304	11	15
CODA	P25524	Cytosine deaminase (CD) (CDA) (CDase) (EC 3.5.4.1) (Cytosine aminohydrolase) (Isoguanine deaminase) (EC 3.5.4.-)	Cytosol	WT_1	93852100	99459900	109418000	115002000	112273000	123049000	110482000	126769000	120569000	32771900	1	1.05975	1.16586	1.22535	1.19628	1.31109	1.17719	1.35073	1.28467	0.349187	1	1.01789	1.00435	0.967448	0.964345	1.01257	1.01242	0.999317	0.998481	0.95001	9	11
CODA	P25524	Cytosine deaminase (CD) (CDA) (CDase) (EC 3.5.4.1) (Cytosine aminohydrolase) (Isoguanine deaminase) (EC 3.5.4.-)	Cytosol	WT_2	86339000	100999000	121431000	128363000	130484000	130396000	119687000	70337400	82957000	97271200	1	1.1698	1.40644	1.48673	1.5113	1.51028	1.38624	0.814665	0.960829	1.12662	1	1.02629	1.03036	1.02699	1.02162	1.03322	1.02929	1.02966	1.02271	1.01901	10	12
CODB	P0AA82	Cytosine permease	Inner_membrane	WT_1	1162880	1376280	1474170	1673370	1112390	1456320	1772720	1561370	1289920	451718	1	1.18351	1.26769	1.43899	0.956582	1.25234	1.52442	1.34268	1.10925	0.388448	1	1.13676	1.09208	1.13612	0.771122	0.967188	1.31104	0.993356	0.862136	1.05683	1	1
CODB	P0AA82	Cytosine permease	Inner_membrane	WT_2	458577	396732	690949	666383	709659	701277	421690	169098	188052	617993	1	0.865137	1.50672	1.45315	1.54752	1.52925	0.919562	0.368745	0.410077	1.34763	1	0.759009	1.10382	1.0038	1.0461	1.0462	0.682776	0.466059	0.43649	1.21891	1	1
COHE	P75974	Prophage repressor CohE (Putative lambdoid prophage e14 repressor protein C2)	Cytosol	tolC_1	22129600	25101900	26672600	25685500	28498400	27679300	27736300	25012400	29203100	27453300	1	1.13431	1.20529	1.16069	1.2878	1.25078	1.25336	1.13027	1.31964	1.24057	1	0.974856	0.952456	0.94555	0.99226	0.927601	0.9546	0.964873	1.01432	0.982694	4	4
COHE	P75974	Prophage repressor CohE (Putative lambdoid prophage e14 repressor protein C2)	Cytosol	tolC_2	26092300	33542800	37290400	38033300	42438300	41197800	38650500	43792400	36084700	39068800	1	1.28554	1.42917	1.45764	1.62647	1.57893	1.4813	1.67836	1.38296	1.49733	1	1.05248	1.01791	1.06871	1.06412	1.0216	1.01514	1.05	0.979693	1.04503	6	6
COHE	P75974	Prophage repressor CohE (Putative lambdoid prophage e14 repressor protein C2)	Cytosol	WT_1	33978900	35846100	42065000	44644400	43514600	43310500	42549100	45393800	41939100	11835200	1	1.05495	1.23797	1.31389	1.28064	1.27463	1.25222	1.33594	1.23427	0.34831	1	1.01328	1.06648	1.03735	1.03235	0.984403	1.07694	0.988374	0.959308	0.947626	4	4
COHE	P75974	Prophage repressor CohE (Putative lambdoid prophage e14 repressor protein C2)	Cytosol	WT_2	37458600	41433200	46893400	52801500	51190000	49907600	45607100	26248900	29895400	38278500	1	1.10611	1.25187	1.4096	1.36658	1.33234	1.21753	0.700744	0.798092	1.02189	1	0.970418	0.917118	0.973709	0.923785	0.911488	0.90402	0.885675	0.849496	0.924278	7	7
COMR	P75952	HTH-type transcriptional repressor ComR (Copper outer membrane regulator)	Cytosol	tolC_1	19141700	21567100	21961800	17351500	22389200	20508400	20323700	17935500	20909000	19315500	1	1.12671	1.14733	0.906476	1.16966	1.0714	1.06175	0.936986	1.09233	1.00908	1	0.968319	0.906652	0.738459	0.901232	0.794567	0.808665	0.799873	0.839602	0.799323	3	3
COMR	P75952	HTH-type transcriptional repressor ComR (Copper outer membrane regulator)	Cytosol	tolC_2	18259300	19599400	22377100	21630700	23874300	21296100	23475100	22742200	21211800	20985500	1	1.07339	1.22552	1.18464	1.30751	1.16632	1.28565	1.24551	1.1617	1.1493	1	0.878787	0.872862	0.868548	0.855441	0.754629	0.881058	0.779204	0.822949	0.802133	3	3
COMR	P75952	HTH-type transcriptional repressor ComR (Copper outer membrane regulator)	Cytosol	WT_1	20604600	18898400	18873500	18780900	18450000	19530900	17891600	17978500	17670500	7945950	1	0.917193	0.915985	0.911491	0.895431	0.94789	0.86833	0.872548	0.8576	0.38564	1	0.880964	0.789096	0.719645	0.721827	0.732061	0.746786	0.64554	0.66655	1.04919	3	3
COMR	P75952	HTH-type transcriptional repressor ComR (Copper outer membrane regulator)	Cytosol	WT_2	24397600	24872600	24796900	26311200	25280400	25303300	21896200	16506300	17868300	20052200	1	1.01947	1.01637	1.07843	1.03618	1.03712	0.897474	0.676554	0.732379	0.821892	1	0.894409	0.744587	0.744951	0.700445	0.709522	0.666375	0.855101	0.779551	0.743386	3	3
COPA	Q59385	Copper-exporting P-type ATPase (EC 3.6.3.54) (Copper-exporting P-type ATPase A) (Cu(+)-exporting ATPase) (Soluble copper chaperone CopA(Z))	Inner_membrane	tolC_1	57037200	69904100	73117900	72176000	71057900	80055300	78247100	73931200	77497200	80782300	1	1.22559	1.28193	1.26542	1.24582	1.40356	1.37186	1.29619	1.35871	1.41631	1	1.0533	1.01302	1.03087	0.959915	1.04091	1.04486	1.10652	1.04436	1.1219	12	14
COPA	Q59385	Copper-exporting P-type ATPase (EC 3.6.3.54) (Copper-exporting P-type ATPase A) (Cu(+)-exporting ATPase) (Soluble copper chaperone CopA(Z))	Inner_membrane	tolC_2	83390400	101335000	123195000	112317000	139055000	134368000	128207000	141783000	128374000	129766000	1	1.21519	1.47733	1.34688	1.66752	1.61131	1.53743	1.70023	1.53943	1.55613	1	0.994874	1.05221	0.987499	1.09097	1.04255	1.0536	1.06368	1.09054	1.08607	13	16
COPA	Q59385	Copper-exporting P-type ATPase (EC 3.6.3.54) (Copper-exporting P-type ATPase A) (Cu(+)-exporting ATPase) (Soluble copper chaperone CopA(Z))	Inner_membrane	WT_1	47633900	49635100	59089200	63076900	61080500	66260700	60309200	67580500	69227300	20977900	1	1.04201	1.24049	1.3242	1.28229	1.39104	1.2661	1.41875	1.45332	0.440399	1	1.00085	1.06865	1.04549	1.03368	1.07431	1.08888	1.04964	1.12956	1.19817	10	12
COPA	Q59385	Copper-exporting P-type ATPase (EC 3.6.3.54) (Copper-exporting P-type ATPase A) (Cu(+)-exporting ATPase) (Soluble copper chaperone CopA(Z))	Inner_membrane	WT_2	57077900	65600100	85509300	83923500	91337400	85148200	83397300	44728600	59983300	65800600	1	1.14931	1.49812	1.47033	1.60022	1.49179	1.46111	0.783641	1.0509	1.15282	1	1.00832	1.09752	1.01566	1.08173	1.02057	1.08488	0.990449	1.11859	1.0427	12	13
CORA	P0ABI4	Magnesium transport protein CorA	Inner_membrane	tolC_1	64417500	74849200	80563100	77329200	83539700	82854400	80501000	71358300	84344200	80719400	1	1.16194	1.25064	1.20044	1.29685	1.28621	1.24968	1.10775	1.30934	1.25307	1	0.998598	0.988293	0.977934	0.999235	0.953874	0.951796	0.945647	1.0064	0.992593	5	10
CORA	P0ABI4	Magnesium transport protein CorA	Inner_membrane	tolC_2	83369600	106413000	115228000	114318000	128456000	131420000	121422000	135823000	118493000	125280000	1	1.2764	1.38213	1.37122	1.5408	1.57635	1.45643	1.62917	1.4213	1.50271	1	1.04499	0.984411	1.00534	1.00807	1.01993	0.998093	1.01922	1.00685	1.04878	5	11
CORA	P0ABI4	Magnesium transport protein CorA	Inner_membrane	WT_1	59264800	61095100	71389400	77280500	78170100	80843200	71155600	88617800	81635000	23059600	1	1.03088	1.20458	1.30399	1.319	1.3641	1.20064	1.49529	1.37746	0.389094	1	0.990164	1.03772	1.02953	1.06327	1.0535	1.03258	1.10626	1.0706	1.05858	5	9
CORA	P0ABI4	Magnesium transport protein CorA	Inner_membrane	WT_2	85739600	101624000	125094000	123669000	124930000	123516000	119488000	69254100	83756800	98404700	1	1.18526	1.459	1.44238	1.45709	1.44059	1.39362	0.807726	0.976874	1.14772	1	1.03986	1.06886	0.996354	0.984969	0.985547	1.03476	1.02089	1.03979	1.03809	4	8
CORC	P0AE78	Magnesium and cobalt efflux protein CorC	Cytosol	tolC_1	174394000	205856000	209209000	208918000	217527000	216788000	217077000	196643000	223037000	213629000	1	1.18041	1.19963	1.19797	1.24733	1.24309	1.24475	1.12758	1.27893	1.22498	1	1.01447	0.947987	0.97592	0.961082	0.921899	0.948045	0.962576	0.983028	0.970344	13	25
CORC	P0AE78	Magnesium and cobalt efflux protein CorC	Cytosol	tolC_2	224200000	272720000	322882000	296091000	327540000	324814000	323308000	355074000	309598000	306133000	1	1.21641	1.44015	1.32066	1.46093	1.44877	1.44205	1.58374	1.3809	1.36545	1	0.995878	1.02573	0.968271	0.955812	0.937382	0.988239	0.9908	0.978232	0.952984	14	28
CORC	P0AE78	Magnesium and cobalt efflux protein CorC	Cytosol	WT_1	192826000	212390000	218816000	244710000	223426000	224695000	220939000	239968000	231843000	67145100	1	1.10146	1.13478	1.26907	1.15869	1.16527	1.14579	1.24448	1.20234	0.348216	1	1.05795	0.977586	1.00196	0.934048	0.899947	0.985413	0.920708	0.934494	0.94737	12	24
CORC	P0AE78	Magnesium and cobalt efflux protein CorC	Cytosol	WT_2	191562000	222548000	234313000	265200000	259910000	266973000	236945000	147503000	162714000	202963000	1	1.16175	1.22317	1.38441	1.35679	1.39366	1.23691	0.770001	0.849406	1.05952	1	1.01924	0.896091	0.95631	0.917173	0.953441	0.918408	0.973209	0.904116	0.958312	13	20
CPDA	P0AEW4	3',5'-cyclic adenosine monophosphate phosphodiesterase CpdA (3',5'-cyclic AMP phosphodiesterase) (cAMP phosphodiesterase) (EC 3.1.4.53)	Cytosol	tolC_1	35302000	44466600	43246400	47861500	48478000	46681100	44799500	40824300	46497200	50393100	1	1.25961	1.22504	1.35577	1.37324	1.32234	1.26904	1.15643	1.31713	1.42749	1	1.08254	0.968064	1.10448	1.05809	0.980666	0.966541	0.987206	1.01239	1.13076	4	9
CPDA	P0AEW4	3',5'-cyclic adenosine monophosphate phosphodiesterase CpdA (3',5'-cyclic AMP phosphodiesterase) (cAMP phosphodiesterase) (EC 3.1.4.53)	Cytosol	tolC_2	41059000	46066600	52389100	51203400	60752100	58030700	55831900	59198700	53293800	52516100	1	1.12196	1.27595	1.24707	1.47963	1.41335	1.3598	1.4418	1.29798	1.27904	1	0.91855	0.90878	0.914319	0.968048	0.914465	0.93187	0.902	0.919491	0.892679	5	7
CPDA	P0AEW4	3',5'-cyclic adenosine monophosphate phosphodiesterase CpdA (3',5'-cyclic AMP phosphodiesterase) (cAMP phosphodiesterase) (EC 3.1.4.53)	Cytosol	WT_1	58245400	66761100	63562500	74226600	66535000	75592300	67470000	71604100	71007100	23403800	1	1.1462	1.09129	1.27438	1.14232	1.29782	1.15837	1.22935	1.2191	0.401814	1	1.10093	0.940115	1.00615	0.920851	1.00232	0.996232	0.909516	0.94752	1.09319	4	9
CPDA	P0AEW4	3',5'-cyclic adenosine monophosphate phosphodiesterase CpdA (3',5'-cyclic AMP phosphodiesterase) (cAMP phosphodiesterase) (EC 3.1.4.53)	Cytosol	WT_2	65913500	67369800	77712500	77612800	84969300	80325800	76150700	42497200	52943900	63591200	1	1.02209	1.17901	1.17749	1.2891	1.21865	1.15531	0.644742	0.803233	0.964767	1	0.896712	0.863737	0.81338	0.871415	0.833713	0.857821	0.814893	0.854968	0.872614	4	8
CPDB	P08331	2',3'-cyclic-nucleotide 2'-phosphodiesterase/3'-nucleotidase (EC 3.1.3.6) (EC 3.1.4.16)	Periplasm	tolC_1	284834000	335031000	349833000	352087000	374969000	384938000	366881000	331509000	360470000	351841000	1	1.17623	1.2282	1.23611	1.31645	1.35145	1.28805	1.16387	1.26554	1.23525	1	1.01088	0.97056	1.007	1.01434	1.00226	0.981025	0.993555	0.972743	0.978479	27	42
CPDB	P08331	2',3'-cyclic-nucleotide 2'-phosphodiesterase/3'-nucleotidase (EC 3.1.3.6) (EC 3.1.4.16)	Periplasm	tolC_2	342744000	413296000	489666000	468445000	534239000	519270000	485801000	538058000	475054000	455717000	1	1.20584	1.42866	1.36675	1.55871	1.51504	1.41739	1.56985	1.38603	1.32961	1	0.987225	1.01755	1.00207	1.01979	0.98026	0.971337	0.982114	0.981867	0.927976	29	50
CPDB	P08331	2',3'-cyclic-nucleotide 2'-phosphodiesterase/3'-nucleotidase (EC 3.1.3.6) (EC 3.1.4.16)	Periplasm	WT_1	368710000	372630000	409824000	448291000	429428000	449074000	429242000	478004000	420063000	118845000	1	1.01063	1.11151	1.21584	1.16468	1.21796	1.16417	1.29642	1.13928	0.322326	1	0.970712	0.957534	0.959934	0.938872	0.940637	1.00122	0.959137	0.885478	0.876934	26	42
CPDB	P08331	2',3'-cyclic-nucleotide 2'-phosphodiesterase/3'-nucleotidase (EC 3.1.3.6) (EC 3.1.4.16)	Periplasm	WT_2	428284000	464376000	577903000	566260000	593368000	584663000	525522000	285745000	331863000	402220000	1	1.08427	1.34935	1.32216	1.38545	1.36513	1.22704	0.667186	0.774867	0.939143	1	0.951262	0.988526	0.91331	0.936547	0.93392	0.91108	0.84326	0.824775	0.849437	28	42
CPOB	P45955	Cell division coordinator CpoB	Periplasm	tolC_1	99166600	115730000	120305000	122894000	130205000	126877000	120716000	110258000	122850000	117491000	1	1.16703	1.21316	1.23927	1.31299	1.27943	1.21731	1.11185	1.23882	1.18478	1	1.00297	0.958675	1.00957	1.01167	0.948849	0.927141	0.949146	0.952205	0.938504	9	17
CPOB	P45955	Cell division coordinator CpoB	Periplasm	tolC_2	91970300	120482000	128807000	134669000	159708000	139766000	134254000	144626000	134840000	121593000	1	1.31001	1.40053	1.46427	1.73652	1.51969	1.45975	1.57253	1.46613	1.32209	1	1.07251	0.997512	1.07356	1.13612	0.983267	1.00037	0.983788	1.03861	0.922725	9	15
CPOB	P45955	Cell division coordinator CpoB	Periplasm	WT_1	153801000	137276000	138087000	152792000	138632000	152384000	135721000	155338000	138643000	48424100	1	0.892556	0.897829	0.99344	0.901373	0.990787	0.882445	1.00999	0.901444	0.314849	1	0.8573	0.773455	0.784346	0.726617	0.76519	0.758926	0.747227	0.700627	0.85659	8	18
CPOB	P45955	Cell division coordinator CpoB	Periplasm	WT_2	174902000	180976000	210857000	219583000	228007000	227187000	206358000	114032000	132861000	163896000	1	1.03473	1.20557	1.25546	1.30363	1.29894	1.17985	0.651977	0.759631	0.937073	1	0.907796	0.883199	0.867238	0.881233	0.888637	0.87604	0.824037	0.808558	0.847565	9	19
CPXA	P0AE82	Sensor histidine kinase CpxA (EC 2.7.13.3)	Inner_membrane	tolC_1	12549300	15738100	15459600	14951400	15567500	16217600	15763100	12994400	15948200	15753100	1	1.2541	1.23191	1.19141	1.24051	1.29231	1.25609	1.03547	1.27084	1.2553	1	1.0778	0.973491	0.970582	0.955824	0.958399	0.956684	0.883944	0.976816	0.99436	4	5
CPXA	P0AE82	Sensor histidine kinase CpxA (EC 2.7.13.3)	Inner_membrane	tolC_2	24727800	30698800	33858500	33968100	37567400	38813700	36105200	41425600	34901900	39118000	1	1.24147	1.36925	1.37368	1.51924	1.56964	1.46011	1.67526	1.41144	1.58194	1	1.01639	0.975233	1.00715	0.993961	1.01559	1.00061	1.04806	0.999869	1.10408	7	7
CPXA	P0AE82	Sensor histidine kinase CpxA (EC 2.7.13.3)	Inner_membrane	WT_1	16386600	18951400	17274100	17493800	19248100	20079700	16031300	21650900	20553800	7574250	1	1.15652	1.05416	1.06757	1.17462	1.22537	0.978318	1.32126	1.25431	0.462222	1	1.11084	0.90813	0.842872	0.946891	0.946362	0.841378	0.97751	0.974881	1.25754	4	4
CPXA	P0AE82	Sensor histidine kinase CpxA (EC 2.7.13.3)	Inner_membrane	WT_2	26869600	31632200	34645800	36529700	35845000	36020900	33697500	22231600	27125300	27973900	1	1.17725	1.28941	1.35952	1.33404	1.34058	1.25411	0.827389	1.00952	1.0411	1	1.03283	0.944614	0.939116	0.901789	0.917126	0.93118	1.04574	1.07454	0.941654	6	6
CPXP	P0AE85	Periplasmic protein CpxP (ORF_o167) (Periplasmic accessory protein CpxP)	Periplasm	tolC_1	9931270	9724320	9882790	9846430	9064210	9277420	8054210	8186540	8092040	8309190	1	0.979162	0.995118	0.991457	0.912694	0.934162	0.810995	0.82432	0.814804	0.836669	1	0.841515	0.786372	0.807689	0.703241	0.69279	0.617682	0.703694	0.626288	0.662752	2	2
CPXP	P0AE85	Periplasmic protein CpxP (ORF_o167) (Periplasmic accessory protein CpxP)	Periplasm	tolC_2	4043300	3834320	4045530	3725470	3551040	4337500	3323000	4314050	3745230	3418220	1	0.948314	1.00055	0.921393	0.878253	1.07276	0.821853	1.06696	0.926281	0.845404	1	0.776385	0.712632	0.675542	0.574597	0.694099	0.563217	0.667501	0.656178	0.590032	1	1
CPXP	P0AE85	Periplasmic protein CpxP (ORF_o167) (Periplasmic accessory protein CpxP)	Periplasm	WT_1	4348910	3204070	2944650	2689320	2806300	3071840	2273480	2725870	3091030	2544680	1	0.736752	0.677101	0.618389	0.645288	0.706347	0.52277	0.626794	0.71076	0.585131	1	0.707651	0.583304	0.488234	0.520181	0.545516	0.449596	0.463723	0.552422	1.59193	1	1
CPXP	P0AE85	Periplasmic protein CpxP (ORF_o167) (Periplasmic accessory protein CpxP)	Periplasm	WT_2	4225390	4103970	3658760	3863020	3962350	3801390	3650100	2480400	2916820	2516600	1	0.971264	0.865899	0.91424	0.937748	0.899654	0.863849	0.587023	0.690308	0.59559	1	0.852117	0.634355	0.631531	0.633904	0.615476	0.641409	0.741941	0.73477	0.5387	1	1
CPXR	P0AE88	Transcriptional regulatory protein CpxR	Cytosol	tolC_1	69798900	78590800	80712200	81546100	84529100	90790200	79772700	74504200	80361700	81788700	1	1.12596	1.15635	1.1683	1.21104	1.30074	1.14289	1.06741	1.15133	1.17178	1	0.967677	0.913785	0.951754	0.933118	0.96465	0.870467	0.911214	0.884955	0.928201	7	10
CPXR	P0AE88	Transcriptional regulatory protein CpxR	Cytosol	tolC_2	126440000	176284000	166760000	190634000	190741000	209961000	182176000	201114000	183779000	186676000	1	1.39421	1.31889	1.5077	1.50855	1.66056	1.44081	1.59059	1.45349	1.4764	1	1.14144	0.939363	1.10541	0.986969	1.07441	0.987388	0.995086	1.02965	1.03042	8	12
CPXR	P0AE88	Transcriptional regulatory protein CpxR	Cytosol	WT_1	87857200	100216000	94580700	100272000	99295000	103956000	90536000	103005000	95183600	30788000	1	1.14067	1.07653	1.14131	1.13019	1.18324	1.03049	1.17241	1.08339	0.350432	1	1.09561	0.927399	0.901091	0.911068	0.913821	0.886248	0.867391	0.84204	0.953399	7	9
CPXR	P0AE88	Transcriptional regulatory protein CpxR	Cytosol	WT_2	51266700	55782700	59709000	59722000	71012300	71942700	62655200	35571300	42373500	47395300	1	1.08809	1.16467	1.16493	1.38515	1.4033	1.22214	0.693848	0.826531	0.924485	1	0.954611	0.853237	0.804699	0.936345	0.960035	0.907442	0.876958	0.879767	0.836179	4	6
CRA	P0ACP1	Catabolite repressor/activator (Fructose repressor)	Cytosol	tolC_1	96344000	113806000	125589000	125505000	133140000	130580000	140333000	111624000	134763000	125324000	1	1.18125	1.30355	1.30268	1.38192	1.35535	1.45658	1.1586	1.39877	1.3008	1	1.01519	1.0301	1.06122	1.06479	1.00515	1.10938	0.989057	1.07514	1.0304	8	17
CRA	P0ACP1	Catabolite repressor/activator (Fructose repressor)	Cytosol	tolC_2	142132000	167818000	196228000	189492000	225740000	221607000	208233000	222168000	199949000	197865000	1	1.18072	1.3806	1.33321	1.58824	1.55916	1.46507	1.56311	1.40678	1.39212	1	0.966655	0.983321	0.977477	1.03911	1.00881	1.00401	0.977896	0.996567	0.971602	11	19
CRA	P0ACP1	Catabolite repressor/activator (Fructose repressor)	Cytosol	WT_1	85593200	90511600	100609000	109177000	108534000	109431000	99497700	111943000	114336000	27863100	1	1.05746	1.17543	1.27553	1.26802	1.2785	1.16245	1.30785	1.33581	0.325529	1	1.01569	1.0126	1.00707	1.02218	0.987393	0.999735	0.967591	1.03823	0.885648	9	15
CRA	P0ACP1	Catabolite repressor/activator (Fructose repressor)	Cytosol	WT_2	105190000	119401000	153023000	160523000	167525000	158671000	147765000	81326300	98741800	121586000	1	1.1351	1.45473	1.52603	1.59259	1.50842	1.40474	0.773137	0.938699	1.15587	1	0.995854	1.06573	1.05414	1.07657	1.03195	1.04302	0.977172	0.99916	1.04546	13	19
CREA	P0AE91	Protein CreA (Catabolite regulation protein A)	Periplasm	tolC_1	128039000	156606000	171468000	163266000	160325000	168391000	167799000	147708000	171224000	159110000	1	1.22311	1.33919	1.27513	1.25216	1.31515	1.31053	1.15362	1.33728	1.24267	1	1.05117	1.05826	1.03878	0.964801	0.97534	0.998145	0.984804	1.02788	0.984356	9	22
CREA	P0AE91	Protein CreA (Catabolite regulation protein A)	Periplasm	tolC_2	119212000	143104000	157448000	148797000	173244000	161128000	162281000	179969000	157536000	147713000	1	1.20042	1.32074	1.24817	1.45324	1.35161	1.36128	1.50966	1.32148	1.23908	1	0.982781	0.940683	0.915127	0.950784	0.874518	0.932887	0.944453	0.936136	0.864789	9	15
CREA	P0AE91	Protein CreA (Catabolite regulation protein A)	Periplasm	WT_1	129619000	128480000	144234000	150286000	143943000	152761000	144867000	152534000	144806000	42158200	1	0.991213	1.11275	1.15944	1.11051	1.17854	1.11764	1.17679	1.11717	0.325247	1	0.95206	0.958607	0.915411	0.895206	0.910191	0.961196	0.870627	0.868292	0.88488	8	17
CREA	P0AE91	Protein CreA (Catabolite regulation protein A)	Periplasm	WT_2	109433000	121421000	149374000	150379000	156988000	147496000	136064000	76741300	86427200	106334000	1	1.10955	1.36498	1.37417	1.43456	1.34782	1.24335	0.701263	0.789773	0.971681	1	0.973436	0.999981	0.949234	0.969741	0.922078	0.923192	0.88633	0.840641	0.878867	9	15
CRL	P24251	Sigma factor-binding protein Crl (Curlin genes transcriptional activatory protein)	Cytosol	tolC_1	18184300	20415900	27221900	27124800	31462600	29689100	32768600	27928900	30179300	27613300	1	1.12272	1.497	1.49166	1.73021	1.63268	1.80203	1.53588	1.65963	1.51852	1	0.964893	1.18297	1.21518	1.33314	1.21082	1.37249	1.31113	1.27566	1.20287	2	3
CRL	P24251	Sigma factor-binding protein Crl (Curlin genes transcriptional activatory protein)	Cytosol	tolC_2	27261900	33054700	40222100	40371700	47831700	56861900	46721400	53930700	47089700	48151200	1	1.21249	1.4754	1.48088	1.75453	2.08576	1.7138	1.97824	1.72731	1.76625	1	0.992663	1.05084	1.08575	1.1479	1.34953	1.17447	1.23761	1.22363	1.23271	2	3
CRL	P24251	Sigma factor-binding protein Crl (Curlin genes transcriptional activatory protein)	Cytosol	WT_1	16474500	19972000	27264700	28687400	27489500	34028700	21544300	29124100	29506400	7433410	1	1.2123	1.65496	1.74132	1.66861	2.06554	1.30774	1.76783	1.79103	0.451207	1	1.16441	1.42571	1.37482	1.3451	1.59523	1.12469	1.3079	1.39204	1.22757	1	2
CRL	P24251	Sigma factor-binding protein Crl (Curlin genes transcriptional activatory protein)	Cytosol	WT_2	36461800	41397000	57059600	68242300	73935400	69749000	65518600	40935900	48736800	53004300	1	1.13535	1.56491	1.87161	2.02775	1.91293	1.79691	1.12271	1.33665	1.45369	1	0.996077	1.14645	1.29286	1.37073	1.30869	1.33421	1.419	1.42275	1.31484	4	5
CRP	P0ACJ8	cAMP-activated global transcriptional regulator CRP (Catabolite activator protein) (CAP) (Catabolite gene activator) (cAMP receptor protein) (CRP) (cAMP regulatory protein)	Cytosol	tolC_1	293063000	327768000	373162000	352395000	374851000	375302000	386471000	328627000	348391000	336913000	1	1.11842	1.27332	1.20245	1.27908	1.28062	1.31873	1.12135	1.18879	1.14963	1	0.961198	1.00621	0.979577	0.985545	0.949728	1.00439	0.957261	0.913748	0.910655	14	40
CRP	P0ACJ8	cAMP-activated global transcriptional regulator CRP (Catabolite activator protein) (CAP) (Catabolite gene activator) (cAMP receptor protein) (CRP) (cAMP regulatory protein)	Cytosol	tolC_2	436181000	513283000	593796000	573168000	630234000	650500000	643149000	659177000	586001000	577945000	1	1.17677	1.36135	1.31406	1.44489	1.49135	1.4745	1.51125	1.34348	1.32501	1	0.963419	0.969609	0.963435	0.94532	0.964935	1.01048	0.945449	0.951724	0.924764	14	49
CRP	P0ACJ8	cAMP-activated global transcriptional regulator CRP (Catabolite activator protein) (CAP) (Catabolite gene activator) (cAMP receptor protein) (CRP) (cAMP regulatory protein)	Cytosol	WT_1	332715000	338362000	363796000	370954000	359778000	398782000	360461000	384995000	363494000	111844000	1	1.01697	1.09342	1.11493	1.08134	1.19857	1.08339	1.15713	1.09251	0.336156	1	0.976802	0.941948	0.880266	0.871692	0.925661	0.931745	0.856085	0.849128	0.914558	14	40
CRP	P0ACJ8	cAMP-activated global transcriptional regulator CRP (Catabolite activator protein) (CAP) (Catabolite gene activator) (cAMP receptor protein) (CRP) (cAMP regulatory protein)	Cytosol	WT_2	424581000	439106000	518834000	520036000	558721000	539405000	520012000	300748000	348016000	394070000	1	1.03421	1.22199	1.22482	1.31594	1.27044	1.22477	0.708341	0.819669	0.928139	1	0.907342	0.895227	0.846072	0.889553	0.869141	0.90939	0.895276	0.872463	0.839484	14	43
CRR	P69783	PTS system glucose-specific EIIA component (EIIA-Glc) (EIII-Glc) (Glucose-specific phosphotransferase enzyme IIA component)	Cytosol	tolC_1	558737000	641768000	725002000	627144000	677575000	702501000	696033000	598550000	714221000	639932000	1	1.1486	1.29757	1.12243	1.21269	1.2573	1.24573	1.07126	1.27828	1.14532	1	0.987138	1.02538	0.914386	0.934391	0.932436	0.948787	0.914495	0.98253	0.907243	9	64
CRR	P69783	PTS system glucose-specific EIIA component (EIIA-Glc) (EIII-Glc) (Glucose-specific phosphotransferase enzyme IIA component)	Cytosol	tolC_2	1035870000	1264170000	1453850000	1445550000	1521260000	1518140000	1471360000	1578310000	1415460000	1398520000	1	1.22039	1.40351	1.39549	1.46858	1.46557	1.42041	1.52366	1.36645	1.35009	1	0.999137	0.999633	1.02314	0.96082	0.948253	0.973408	0.953213	0.967992	0.942268	9	72
CRR	P69783	PTS system glucose-specific EIIA component (EIIA-Glc) (EIII-Glc) (Glucose-specific phosphotransferase enzyme IIA component)	Cytosol	WT_1	654143000	621812000	717907000	772489000	740647000	749999000	798170000	796065000	759254000	198871000	1	0.950575	1.09748	1.18092	1.13224	1.14654	1.22018	1.21696	1.16069	0.304018	1	0.913028	0.945447	0.932365	0.912724	0.885476	1.04938	0.900347	0.902116	0.827122	9	62
CRR	P69783	PTS system glucose-specific EIIA component (EIIA-Glc) (EIII-Glc) (Glucose-specific phosphotransferase enzyme IIA component)	Cytosol	WT_2	662511000	703628000	898813000	854998000	909812000	877639000	848509000	429071000	517472000	618621000	1	1.06206	1.35668	1.29054	1.37328	1.32472	1.28075	0.647644	0.781077	0.933752	1	0.931777	0.993897	0.891469	0.928316	0.906272	0.950957	0.81856	0.831385	0.844561	8	60
CSDA	Q46925	Cysteine desulfurase CsdA (EC 2.8.1.7) (Cysteine sulfinate desulfinase) (CSD) (EC 4.4.1.-) (Selenocysteine lyase) (EC 4.4.1.16)	Cytosol	tolC_1	70817100	82290000	89490900	84379700	93004000	92673400	91446900	79690800	96582000	88241800	1	1.16201	1.26369	1.19152	1.3133	1.30863	1.29131	1.1253	1.36382	1.24605	1	0.998657	0.998606	0.970666	1.01191	0.970502	0.983507	0.960635	1.04828	0.987037	8	13
CSDA	Q46925	Cysteine desulfurase CsdA (EC 2.8.1.7) (Cysteine sulfinate desulfinase) (CSD) (EC 4.4.1.-) (Selenocysteine lyase) (EC 4.4.1.16)	Cytosol	tolC_2	75682400	93085400	109002000	104208000	113320000	118897000	109687000	119582000	110667000	110659000	1	1.22995	1.44026	1.37691	1.49731	1.571	1.44931	1.58005	1.46226	1.46215	1	1.00696	1.02581	1.00952	0.979615	1.01647	0.993211	0.988493	1.03586	1.02048	8	11
CSDA	Q46925	Cysteine desulfurase CsdA (EC 2.8.1.7) (Cysteine sulfinate desulfinase) (CSD) (EC 4.4.1.-) (Selenocysteine lyase) (EC 4.4.1.16)	Cytosol	WT_1	62074600	65474900	74555600	77268000	75856600	82093700	77880400	85963600	82962100	22023100	1	1.05478	1.20106	1.24476	1.22202	1.3225	1.25463	1.38484	1.33649	0.354784	1	1.01311	1.03468	0.98277	0.9851	1.02137	1.07901	1.02455	1.03876	0.96524	7	12
CSDA	Q46925	Cysteine desulfurase CsdA (EC 2.8.1.7) (Cysteine sulfinate desulfinase) (CSD) (EC 4.4.1.-) (Selenocysteine lyase) (EC 4.4.1.16)	Cytosol	WT_2	76741800	92423700	107342000	110485000	113218000	115080000	100731000	58921800	70020700	83916900	1	1.20435	1.39874	1.4397	1.47531	1.49957	1.3126	0.767793	0.912419	1.0935	1	1.05661	1.02471	0.994502	0.997289	1.0259	0.974605	0.970418	0.971187	0.989047	8	15
CSDE	P0AGF2	Sulfur acceptor protein CsdE	Cytosol	tolC_1	2668940	3450970	3284950	3347840	3287540	4014770	3680180	3135230	3199550	3843740	1	1.29301	1.23081	1.25437	1.23178	1.50426	1.37889	1.17471	1.19881	1.44017	1	1.11124	0.97262	1.02187	0.949098	1.11558	1.05021	1.00281	0.921448	1.14081	2	2
CSDE	P0AGF2	Sulfur acceptor protein CsdE	Cytosol	tolC_2	9632620	11863000	12371900	13731100	14467900	14170600	13792700	14807500	13137800	13442500	1	1.23154	1.28438	1.42548	1.50197	1.47111	1.43187	1.53722	1.36389	1.39552	1	1.00827	0.914783	1.04513	0.982664	0.951835	0.981265	0.961701	0.966179	0.973973	3	3
CSDE	P0AGF2	Sulfur acceptor protein CsdE	Cytosol	WT_1	6964540	4813250	4008530	4629170	3617040	4458240	4227250	4520040	4436040	1454560	1	0.691108	0.575563	0.664677	0.519351	0.640134	0.606968	0.649008	0.636947	0.208852	1	0.66381	0.495832	0.52478	0.41866	0.494379	0.522008	0.480158	0.495052	0.568211	1	1
CSDE	P0AGF2	Sulfur acceptor protein CsdE	Cytosol	WT_2	7004450	6118650	7354520	8334860	7315460	6309920	6905640	4793720	5375550	6014740	1	0.873538	1.04998	1.18994	1.0444	0.900844	0.985893	0.684382	0.767448	0.858703	1	0.766379	0.769211	0.821975	0.706001	0.616291	0.732027	0.864994	0.816878	0.77668	2	2
CSID	P76621	Protein CsiD	Cytosol	tolC_1	7615840	7825080	9602690	8041810	8335360	8931270	10206300	7820140	9655930	9384350	1	1.02747	1.26088	1.05593	1.09448	1.17272	1.34014	1.02683	1.26787	1.23221	1	0.883036	0.996388	0.860213	0.843306	0.869711	1.0207	0.876567	0.974534	0.976076	3	3
CSID	P76621	Protein CsiD	Cytosol	tolC_2	13869000	17107500	19615700	20360400	23215400	23020800	21864200	24216800	22111000	23255200	1	1.23351	1.41436	1.46805	1.67391	1.65987	1.57648	1.74611	1.59428	1.67678	1	1.00987	1.00736	1.07634	1.09515	1.07397	1.08036	1.09238	1.12939	1.17027	4	4
CSID	P76621	Protein CsiD	Cytosol	WT_1	34050800	36143300	36071900	39877200	39075000	42036600	37336700	43044400	40374600	12257400	1	1.06145	1.05936	1.17111	1.14755	1.23453	1.0965	1.26412	1.18572	0.359974	1	1.01953	0.912606	0.92462	0.925066	0.953431	0.943018	0.935241	0.921572	0.979359	3	4
CSID	P76621	Protein CsiD	Cytosol	WT_2	14251100	16134000	17767700	20005800	19278600	20606400	18318000	10562700	13774300	15797700	1	1.13212	1.24676	1.40381	1.35278	1.44595	1.28537	0.741185	0.966543	1.10852	1	0.993244	0.913372	0.96971	0.91446	0.989212	0.954392	0.936788	1.0288	1.00264	4	4
CSPA	P0A9X9	Cold shock protein CspA (CSP-A) (7.4 kDa cold shock protein) (CS7.4)	Cytosol	tolC_1	132189000	149100000	171726000	156713000	164036000	161126000	172800000	144606000	172768000	148547000	1	1.12793	1.29909	1.18552	1.24092	1.21891	1.30722	1.09393	1.30698	1.12375	1	0.96937	1.02658	0.965783	0.956142	0.903961	0.995623	0.933855	1.00459	0.890155	4	18
CSPA	P0A9X9	Cold shock protein CspA (CSP-A) (7.4 kDa cold shock protein) (CS7.4)	Cytosol	tolC_2	223807000	326340000	365920000	385537000	371449000	410011000	388019000	439026000	342977000	372459000	1	1.45813	1.63498	1.72263	1.65968	1.83198	1.73372	1.96163	1.53247	1.6642	1	1.19377	1.1645	1.26299	1.08585	1.18533	1.18812	1.22721	1.0856	1.16149	4	25
CSPA	P0A9X9	Cold shock protein CspA (CSP-A) (7.4 kDa cold shock protein) (CS7.4)	Cytosol	WT_1	162538000	155353000	194100000	193332000	209096000	189402000	213442000	200448000	201206000	49688500	1	0.955795	1.19418	1.18946	1.28644	1.16528	1.31318	1.23324	1.2379	0.305704	1	0.918041	1.02876	0.939107	1.03703	0.89995	1.12937	0.912391	0.962131	0.83171	4	18
CSPA	P0A9X9	Cold shock protein CspA (CSP-A) (7.4 kDa cold shock protein) (CS7.4)	Cytosol	WT_2	225434000	242419000	343409000	314748000	339960000	308753000	314195000	149627000	203288000	224293000	1	1.07534	1.52332	1.39619	1.50802	1.36959	1.39373	0.663729	0.901763	0.994939	1	0.943429	1.11598	0.964446	1.0194	0.936974	1.03485	0.83889	0.959844	0.899903	4	14
CSPB	P36995	Cold shock-like protein CspB (CSP-B)	Cytosol	tolC_1	22323900	27666000	30738600	29012400	25986000	34824200	32883000	26478300	34297000	30400600	1	1.2393	1.37694	1.29961	1.16404	1.55995	1.473	1.1861	1.53634	1.3618	1	1.06508	1.0881	1.05873	0.896908	1.15689	1.12188	1.01253	1.18088	1.07872	2	5
CSPB	P36995	Cold shock-like protein CspB (CSP-B)	Cytosol	tolC_2	6553560	9196990	11570800	9815120	10855000	11626400	9110170	11850400	10440600	9956230	1	1.40336	1.76557	1.49768	1.65635	1.77406	1.39011	1.80824	1.59312	1.51921	1	1.14893	1.25751	1.09806	1.08367	1.14785	0.952644	1.13125	1.12857	1.0603	2	2
CSPB	P36995	Cold shock-like protein CspB (CSP-B)	Cytosol	WT_1	26988600	27780100	31475000	35365700	36505700	37277900	36192200	40325400	40249500	11839600	1	1.02933	1.16623	1.31039	1.35263	1.38125	1.34102	1.49416	1.49135	0.438689	1	0.988669	1.00468	1.03459	1.09039	1.06674	1.15331	1.10543	1.15912	1.19351	2	5
CSPB	P36995	Cold shock-like protein CspB (CSP-B)	Cytosol	WT_2	21681400	24353900	29166700	32619300	32218500	33831500	29914300	19076000	21999800	21985600	1	1.12326	1.34524	1.50448	1.486	1.56039	1.37972	0.879832	1.01469	1.01403	1	0.98547	0.985519	1.03925	1.00451	1.0675	1.02445	1.11203	1.08004	0.917171	3	4
CSPC	P0A9Y6	Cold shock-like protein CspC (CSP-C)	Cytosol	tolC_1	136492000	159457000	170765000	162783000	187133000	188090000	168759000	156106000	172479000	175360000	1	1.16825	1.2511	1.19262	1.37102	1.37803	1.2364	1.1437	1.26366	1.28476	1	1.00402	0.988656	0.971565	1.05638	1.02197	0.941686	0.976339	0.971292	1.0177	3	24
CSPC	P0A9Y6	Cold shock-like protein CspC (CSP-C)	Cytosol	tolC_2	250810000	261833000	298670000	305149000	338709000	337298000	338080000	350614000	326111000	337517000	1	1.04395	1.19082	1.21665	1.35046	1.34483	1.34795	1.39793	1.30023	1.34571	1	0.854682	0.84815	0.89202	0.883539	0.870135	0.923753	0.874555	0.921085	0.939208	3	24
CSPC	P0A9Y6	Cold shock-like protein CspC (CSP-C)	Cytosol	WT_1	230832000	219963000	251772000	283386000	274169000	280318000	287168000	294127000	267061000	82754000	1	0.952914	1.09072	1.22767	1.18774	1.21438	1.24406	1.2742	1.15695	0.358503	1	0.915274	0.939622	0.969278	0.957466	0.937873	1.06992	0.942699	0.899213	0.975357	3	26
CSPC	P0A9Y6	Cold shock-like protein CspC (CSP-C)	Cytosol	WT_2	238611000	274998000	325745000	325738000	358706000	336338000	331251000	175785000	222551000	264285000	1	1.1525	1.36517	1.36514	1.50331	1.40957	1.38825	0.736701	0.932694	1.1076	1	1.01112	1.00012	0.943001	1.01622	0.96432	1.03078	0.931121	0.992768	1.0018	3	32
CSPD	P0A968	Cold shock-like protein CspD (CSP-D)	Cytosol	tolC_1	43777400	53423800	61192400	59267800	62506400	65763800	60157700	55323100	61918500	59830900	1	1.22035	1.39781	1.35384	1.42782	1.50223	1.37417	1.26374	1.41439	1.36671	1	1.0488	1.10459	1.10291	1.10015	1.11408	1.04662	1.07881	1.08715	1.08261	3	4
CSPD	P0A968	Cold shock-like protein CspD (CSP-D)	Cytosol	tolC_2	38304800	51298600	59119100	58541100	66264300	64724700	65546600	65915500	61760200	59890700	1	1.33922	1.54339	1.5283	1.72992	1.68973	1.71119	1.72082	1.61234	1.56353	1	1.09642	1.09926	1.12051	1.1318	1.09329	1.17268	1.07656	1.14218	1.09123	1	4
CSPD	P0A968	Cold shock-like protein CspD (CSP-D)	Cytosol	WT_1	16305800	18249900	21965500	23828500	22535000	23610300	21323200	25159200	23427200	6692550	1	1.11923	1.3471	1.46135	1.38202	1.44797	1.30771	1.54296	1.43674	0.41044	1	1.07502	1.16049	1.15377	1.11408	1.11827	1.12466	1.14153	1.11667	1.11666	2	3
CSPD	P0A968	Cold shock-like protein CspD (CSP-D)	Cytosol	WT_2	24750000	29661900	40503800	38646000	41162300	42001500	38477300	21125200	25586800	31292400	1	1.19846	1.63652	1.56145	1.66312	1.69703	1.55464	0.853543	1.03381	1.26434	1	1.05144	1.19891	1.07861	1.12425	1.16098	1.15432	1.0788	1.1004	1.14357	3	5
CSPE	P0A972	Cold shock-like protein CspE (CSP-E)	Cytosol	tolC_1	426224000	552893000	544482000	554513000	594805000	573739000	547753000	512164000	550842000	569079000	1	1.29719	1.27746	1.30099	1.39552	1.3461	1.28513	1.20163	1.29238	1.33516	1	1.11483	1.00948	1.05985	1.07526	0.998288	0.978799	1.02579	0.993367	1.05763	4	68
CSPE	P0A972	Cold shock-like protein CspE (CSP-E)	Cytosol	tolC_2	488893000	632928000	652856000	699544000	692512000	718400000	682806000	740359000	675556000	761587000	1	1.29461	1.33538	1.43087	1.41649	1.46944	1.39664	1.51436	1.38181	1.55778	1	1.0599	0.951108	1.04908	0.926739	0.950758	0.957117	0.947396	0.978874	1.08722	5	54
CSPE	P0A972	Cold shock-like protein CspE (CSP-E)	Cytosol	WT_1	533480000	563249000	627113000	699321000	662570000	672998000	674161000	714982000	676906000	215937000	1	1.0558	1.17551	1.31087	1.24198	1.26152	1.2637	1.34022	1.26885	0.404771	1	1.0141	1.01267	1.03496	1.00119	0.974282	1.08682	0.991542	0.986185	1.10123	4	69
CSPE	P0A972	Cold shock-like protein CspE (CSP-E)	Cytosol	WT_2	470079000	586854000	681851000	697695000	700425000	656122000	635204000	361517000	446169000	545189000	1	1.24842	1.4505	1.48421	1.49002	1.39577	1.35127	0.769056	0.949136	1.15978	1	1.09527	1.06263	1.02525	1.00723	0.954881	1.00332	0.972014	1.01027	1.049	4	73
CSPG	P0A978	Cold shock-like protein CspG (CPS-G)	Cytosol	tolC_1	22456900	27276900	28020800	26380600	25371100	28616000	32236400	22261900	28666200	25429400	1	1.21463	1.24776	1.17472	1.12977	1.27426	1.43548	0.991317	1.2765	1.13236	1	1.04388	0.986016	0.956984	0.870499	0.945015	1.09331	0.846254	0.981163	0.896981	2	3
CSPG	P0A978	Cold shock-like protein CspG (CPS-G)	Cytosol	tolC_2	21020900	27654500	35611700	29673200	33008000	33320400	29079500	36563900	30244300	28004300	1	1.31557	1.69411	1.4116	1.57025	1.58511	1.38336	1.73941	1.43877	1.33221	1	1.07706	1.20661	1.03495	1.02733	1.0256	0.948019	1.08819	1.01923	0.929789	2	2
CSPG	P0A978	Cold shock-like protein CspG (CPS-G)	Cytosol	WT_1	24209100	29371300	29427900	33868800	36565000	33526800	34231800	36673200	37592000	12398600	1	1.21323	1.21557	1.39901	1.51038	1.38488	1.41401	1.51485	1.5528	0.512146	1	1.16531	1.04718	1.10455	1.21755	1.06955	1.21608	1.12074	1.20688	1.39336	2	2
CSPG	P0A978	Cold shock-like protein CspG (CPS-G)	Cytosol	WT_2	12571600	14627000	17309600	21374700	20263300	18138800	18857800	11363300	12491000	13225100	1	1.1635	1.37688	1.70024	1.61183	1.44284	1.50003	0.903887	0.993589	1.05198	1	1.02077	1.0087	1.17448	1.08957	0.987083	1.11378	1.14243	1.05758	0.951498	1	3
CSRA	P69913	Carbon storage regulator (Translational dual regulator CsrA)	Cytosol	tolC_1	38444400	41481100	49771900	46607400	58594600	57551300	49350100	42701500	47985300	45781400	1	1.07899	1.29465	1.21233	1.52414	1.497	1.28367	1.11073	1.24817	1.19085	1	0.927309	1.02307	0.987624	1.17437	1.1102	0.977691	0.948196	0.959391	0.943307	4	6
CSRA	P69913	Carbon storage regulator (Translational dual regulator CsrA)	Cytosol	tolC_2	42907800	53368600	61779900	62353400	60469500	65505500	65343900	63621600	55746200	58264500	1	1.2438	1.43983	1.45319	1.40929	1.52666	1.52289	1.48275	1.29921	1.3579	1	1.0183	1.0255	1.06545	0.922028	0.987778	1.04364	0.927622	0.920361	0.947718	4	6
CSRA	P69913	Carbon storage regulator (Translational dual regulator CsrA)	Cytosol	WT_1	48731000	49721000	53624900	62671100	61850400	63235600	54795100	62060900	59747200	21550100	1	1.02032	1.10043	1.28606	1.26922	1.29765	1.12444	1.27354	1.22606	0.442226	1	0.980014	0.947988	1.01538	1.02315	1.00218	0.967047	0.942208	0.952929	1.20314	4	8
CSRA	P69913	Carbon storage regulator (Translational dual regulator CsrA)	Cytosol	WT_2	44208800	50357700	64797400	65058300	67102700	64732000	60952700	38881700	44777600	48140000	1	1.13909	1.46571	1.47161	1.51786	1.46423	1.37875	0.879501	1.01287	1.08892	1	0.999354	1.07378	1.01655	1.02605	1.00172	1.02372	1.11161	1.0781	0.984911	4	6
CSRD	P13518	RNase E specificity factor CsrD (Regulator of CsrB and CsrC decay CsrD)	Inner_membrane	WT_2	1840270	2080120	2060190	2187400	2328520	2430710	1974300	1786540	2035520	2051570	1	1.13033	1.1195	1.18863	1.26531	1.32084	1.07283	0.970803	1.1061	1.11482	1	0.991674	0.820145	0.821072	0.855334	0.903623	0.796579	1.227	1.17734	1.00833	1	1
CSTA	P15078	Peptide transporter CstA (Carbon starvation protein A)	Inner_membrane	tolC_1	43710200	52869500	53761800	54099000	54388600	59110000	56010500	47247600	54931900	52426000	1	1.20955	1.22996	1.23767	1.2443	1.35232	1.28141	1.08093	1.25673	1.1994	1	1.03951	0.971951	1.00827	0.958747	1.0029	0.975963	0.922752	0.965968	0.950082	5	9
CSTA	P15078	Peptide transporter CstA (Carbon starvation protein A)	Inner_membrane	tolC_2	33141400	41332300	46826700	43714600	46975500	51705100	46883200	50715500	42572100	42649100	1	1.24715	1.41294	1.31903	1.41743	1.56014	1.41464	1.53028	1.28456	1.28688	1	1.02104	1.00635	0.967081	0.927351	1.00944	0.969455	0.957354	0.909984	0.898153	3	3
CSTA	P15078	Peptide transporter CstA (Carbon starvation protein A)	Inner_membrane	WT_1	16080000	17291000	19778600	21426100	20923300	22151400	21326600	23641300	21608100	8248730	1	1.07531	1.23001	1.33247	1.3012	1.37757	1.32628	1.47023	1.34379	0.512981	1	1.03284	1.05962	1.05202	1.04893	1.06391	1.14064	1.08773	1.04443	1.39563	2	4
CSTA	P15078	Peptide transporter CstA (Carbon starvation protein A)	Inner_membrane	WT_2	16217800	18755700	19678200	23885900	24523200	26265100	23382000	16097100	18162100	18231200	1	1.15649	1.21337	1.47282	1.51212	1.61952	1.44175	0.992558	1.11989	1.12415	1	1.01462	0.888912	1.01738	1.02217	1.10796	1.0705	1.2545	1.19202	1.01677	3	3
CUEO	P36649	Blue copper oxidase CueO (Copper efflux oxidase)	Periplasm	tolC_1	44318000	52209400	56989300	54980300	58559800	56213200	62039500	50280000	60332900	54939500	1	1.17806	1.28592	1.24059	1.32135	1.26841	1.39987	1.13453	1.36136	1.23967	1	1.01246	1.01617	1.01064	1.01812	0.940671	1.06619	0.968508	1.04639	0.981978	6	11
CUEO	P36649	Blue copper oxidase CueO (Copper efflux oxidase)	Periplasm	tolC_2	99771800	126643000	138732000	135219000	151558000	157962000	143846000	162187000	136249000	129126000	1	1.26933	1.39049	1.35528	1.51905	1.58323	1.44175	1.62558	1.36561	1.29421	1	1.0392	0.990364	0.993659	0.993836	1.02438	0.988033	1.01698	0.967397	0.903269	6	8
CUEO	P36649	Blue copper oxidase CueO (Copper efflux oxidase)	Periplasm	WT_1	64052200	68576700	76679200	85569300	80847600	81802400	79652200	84085000	80683600	24363700	1	1.07064	1.19714	1.33593	1.26221	1.27712	1.24355	1.31276	1.25965	0.380373	1	1.02835	1.0313	1.05475	1.0175	0.986327	1.06949	0.971222	0.979038	1.03486	5	9
CUEO	P36649	Blue copper oxidase CueO (Copper efflux oxidase)	Periplasm	WT_2	50026000	63783700	67037600	82457700	78546900	72859300	65303100	37943400	45969700	54511900	1	1.27501	1.34006	1.6483	1.57012	1.45643	1.30538	0.758474	0.918916	1.08967	1	1.1186	0.98172	1.1386	1.06138	0.99638	0.969249	0.958639	0.978103	0.985587	6	8
CURA	P76113	NADPH-dependent curcumin reductase (EC 1.3.1.n3) (NADPH-dependent curcumin/dihydrocurcumin reductase)	Cytosol	tolC_1	33007200	41141400	44998000	40821200	42905000	46377400	47478300	38094300	46191300	42176300	1	1.24644	1.36328	1.23674	1.29987	1.40507	1.43842	1.15412	1.39943	1.27779	1	1.07122	1.0773	1.0075	1.00156	1.04202	1.09555	0.985234	1.07565	1.01218	6	8
CURA	P76113	NADPH-dependent curcumin reductase (EC 1.3.1.n3) (NADPH-dependent curcumin/dihydrocurcumin reductase)	Cytosol	tolC_2	58987300	80510600	91042900	91312200	92665400	100602000	87935000	97853700	86766900	86945000	1	1.36488	1.54343	1.548	1.57094	1.70549	1.49074	1.65889	1.47094	1.47396	1	1.11743	1.09929	1.13495	1.02779	1.10348	1.02161	1.03782	1.04202	1.02872	8	10
CURA	P76113	NADPH-dependent curcumin reductase (EC 1.3.1.n3) (NADPH-dependent curcumin/dihydrocurcumin reductase)	Cytosol	WT_1	25528100	27544800	30134700	34526300	36036000	34702100	35257600	35823200	35174700	10104000	1	1.079	1.18045	1.35248	1.41162	1.35937	1.38113	1.40329	1.37788	0.395799	1	1.03638	1.01693	1.06782	1.13794	1.04985	1.18781	1.0382	1.07093	1.07683	4	6
CURA	P76113	NADPH-dependent curcumin reductase (EC 1.3.1.n3) (NADPH-dependent curcumin/dihydrocurcumin reductase)	Cytosol	WT_2	58542700	76027600	85332800	94290500	93140800	92437200	80073600	51130400	59235500	70591400	1	1.29867	1.45762	1.61063	1.59099	1.57897	1.36778	0.873386	1.01183	1.20581	1	1.13936	1.06785	1.11258	1.07549	1.08021	1.01558	1.10388	1.07701	1.09063	6	9
CUSA	P38054	Cation efflux system protein CusA	Inner_membrane	tolC_2	8233630	15347000	11501700	17925700	13297900	12834300	11921600	12240700	9969360	14391400	1	1.86394	1.39692	2.17713	1.61507	1.55877	1.44792	1.48667	1.21081	1.74788	1	1.52601	0.99494	1.59622	1.05666	1.00855	0.992258	0.930074	0.857739	1.2199	1	1
CUTC	P67826	Copper homeostasis protein CutC	Cytosol	tolC_1	23790000	24744400	30378400	26084300	30742900	29140200	31476300	23965700	30615900	26798300	1	1.04012	1.27694	1.09644	1.29226	1.22489	1.32309	1.00739	1.28692	1.12645	1	0.893902	1.00908	0.893212	0.995701	0.908401	1.00771	0.859971	0.989175	0.892298	5	7
CUTC	P67826	Copper homeostasis protein CutC	Cytosol	tolC_2	47268500	57731900	66016300	60422600	69705400	67319100	66612000	71177200	61077100	63540100	1	1.22136	1.39662	1.27828	1.47467	1.42419	1.40923	1.50581	1.29213	1.34424	1	0.999928	0.99473	0.937206	0.964802	0.921476	0.965744	0.942046	0.915347	0.938182	7	11
CUTC	P67826	Copper homeostasis protein CutC	Cytosol	WT_1	44966900	50877200	51928700	57916800	53150700	58206500	55154200	59999100	56640200	17567700	1	1.13144	1.15482	1.28799	1.182	1.29443	1.22655	1.33429	1.2596	0.390681	1	1.08675	0.994846	1.0169	0.952834	0.999695	1.05487	0.987156	0.978994	1.0629	4	8
CUTC	P67826	Copper homeostasis protein CutC	Cytosol	WT_2	70078800	78302300	91922800	94998900	100930000	96469700	90588200	52231200	60808400	73733600	1	1.11735	1.31171	1.3556	1.44024	1.37659	1.29266	0.745321	0.867715	1.05215	1	0.98028	0.960952	0.936411	0.973579	0.941759	0.959803	0.942015	0.923603	0.951652	6	14
CVPA	P08550	Colicin V production protein (Protein DedE) (Pur regulon 18 kDa protein)	Inner_membrane	tolC_1	14799800	18613000	20361100	21283700	19057700	19673400	19763300	19220800	20680800	20360200	1	1.25765	1.37577	1.43811	1.2877	1.3293	1.33538	1.29872	1.39737	1.37571	1	1.08086	1.08717	1.17155	0.992187	0.985832	1.01707	1.10867	1.07407	1.08974	2	2
CVPA	P08550	Colicin V production protein (Protein DedE) (Pur regulon 18 kDa protein)	Inner_membrane	tolC_2	19980100	24460400	26710700	24628500	29989900	31572600	28571500	33562100	30892400	27194000	1	1.22424	1.33687	1.23265	1.50099	1.5802	1.43	1.67978	1.54616	1.36105	1	1.00228	0.952168	0.903749	0.982022	1.02242	0.979979	1.05088	1.0953	0.949919	2	2
CYAY	P27838	Iron-sulfur cluster assembly protein CyaY (Bacterial frataxin ortholog)	Cytosol	tolC_1	21651400	22820300	25150800	24036700	24614200	26467600	24975800	22621600	27032700	23915400	1	1.05399	1.16162	1.11017	1.13684	1.22244	1.15354	1.04481	1.24854	1.10457	1	0.905822	0.91795	0.904396	0.875948	0.906584	0.878577	0.891919	0.959675	0.874961	3	4
CYAY	P27838	Iron-sulfur cluster assembly protein CyaY (Bacterial frataxin ortholog)	Cytosol	tolC_2	12301000	17863900	18341500	19358100	18783600	21211200	19296200	21326700	17519800	18986200	1	1.45223	1.49106	1.5737	1.527	1.72435	1.56867	1.73374	1.42426	1.54347	1	1.18894	1.06199	1.1538	0.999038	1.11569	1.07501	1.08464	1.00895	1.07723	2	3
CYAY	P27838	Iron-sulfur cluster assembly protein CyaY (Bacterial frataxin ortholog)	Cytosol	WT_1	23973300	22061600	22906300	24239300	23719700	26205100	22609600	25430700	25573100	6691750	1	0.920257	0.955492	1.0111	0.989422	1.0931	0.943116	1.06079	1.06673	0.279133	1	0.883907	0.823131	0.798286	0.797595	0.844203	0.811104	0.78481	0.829094	0.759421	2	3
CYAY	P27838	Iron-sulfur cluster assembly protein CyaY (Bacterial frataxin ortholog)	Cytosol	WT_2	24447400	27082200	31203200	34822100	33123200	32519600	29295300	17266100	19152700	25118300	1	1.10777	1.27634	1.42437	1.35488	1.33019	1.1983	0.706255	0.783425	1.02744	1	0.971882	0.935043	0.983913	0.915877	0.910014	0.889739	0.89264	0.833884	0.929302	3	3
CYCA	P0AAE0	D-serine/D-alanine/glycine transporter	Inner_membrane	tolC_1	10443600	12791400	13800700	13919300	14301200	15270700	14973700	12210000	14224200	14275600	1	1.22481	1.32145	1.33281	1.36937	1.46221	1.43377	1.16914	1.362	1.36692	1	1.05263	1.04425	1.08577	1.05512	1.0844	1.09201	0.998053	1.04688	1.08278	2	2
CYCA	P0AAE0	D-serine/D-alanine/glycine transporter	Inner_membrane	tolC_2	7075480	8926910	10064700	10354200	10781100	10142700	9769480	10458600	9496090	9725200	1	1.26167	1.42248	1.46339	1.52373	1.4335	1.38075	1.47815	1.34211	1.37449	1	1.03293	1.01314	1.07292	0.996898	0.927503	0.94623	0.924742	0.950754	0.959299	1	1
CYCA	P0AAE0	D-serine/D-alanine/glycine transporter	Inner_membrane	WT_1	6183150	7598790	7349500	9175710	8199080	8134920	8183470	10693600	8456620	2442730	1	1.22895	1.18863	1.48399	1.32604	1.31566	1.32351	1.72947	1.36769	0.395062	1	1.18041	1.02398	1.17165	1.06895	1.01609	1.13825	1.27952	1.063	1.07482	1	2
CYCA	P0AAE0	D-serine/D-alanine/glycine transporter	Inner_membrane	WT_2	25783100	31184600	32056600	39080500	38556900	38443000	33551300	22492400	26994400	29266500	1	1.2095	1.24332	1.51574	1.49543	1.49102	1.30129	0.87237	1.04698	1.1351	1	1.06113	0.910851	1.04703	1.01089	1.02004	0.96621	1.10259	1.11442	1.02668	2	5
CYDA	P0ABJ9	Cytochrome bd-I ubiquinol oxidase subunit 1 (EC 1.10.3.14) (Cytochrome bd-I oxidase subunit I) (Cytochrome d ubiquinol oxidase subunit I)	Inner_membrane	tolC_1	319842000	369889000	411634000	386568000	434730000	432124000	404237000	356885000	409825000	389082000	1	1.15647	1.28699	1.20862	1.3592	1.35105	1.26386	1.11582	1.28134	1.21648	1	0.993901	1.01702	0.984601	1.04728	1.00196	0.962603	0.952535	0.984881	0.963613	9	41
CYDA	P0ABJ9	Cytochrome bd-I ubiquinol oxidase subunit 1 (EC 1.10.3.14) (Cytochrome bd-I oxidase subunit I) (Cytochrome d ubiquinol oxidase subunit I)	Inner_membrane	tolC_2	493991000	587424000	654817000	652801000	698718000	710214000	677392000	725545000	629674000	653836000	1	1.18914	1.32556	1.32148	1.41443	1.43771	1.37126	1.46874	1.27467	1.32358	1	0.973548	0.94412	0.968878	0.925394	0.930225	0.939728	0.918857	0.902976	0.923764	11	45
CYDA	P0ABJ9	Cytochrome bd-I ubiquinol oxidase subunit 1 (EC 1.10.3.14) (Cytochrome bd-I oxidase subunit I) (Cytochrome d ubiquinol oxidase subunit I)	Inner_membrane	WT_1	353899000	366221000	435442000	483871000	463762000	477018000	458609000	534638000	494630000	139032000	1	1.03482	1.23041	1.36726	1.31044	1.34789	1.29588	1.51071	1.39766	0.392858	1	0.993943	1.05997	1.07948	1.05637	1.04098	1.11449	1.11767	1.0863	1.06882	10	36
CYDA	P0ABJ9	Cytochrome bd-I ubiquinol oxidase subunit 1 (EC 1.10.3.14) (Cytochrome bd-I oxidase subunit I) (Cytochrome d ubiquinol oxidase subunit I)	Inner_membrane	WT_2	316534000	390273000	495914000	477714000	509945000	479856000	459896000	261237000	312576000	361558000	1	1.23296	1.5667	1.5092	1.61103	1.51597	1.45291	0.825305	0.987496	1.14224	1	1.08171	1.14776	1.04251	1.08903	1.03711	1.07879	1.04311	1.0511	1.03313	10	38
CYDB	P0ABK2	Cytochrome bd-I ubiquinol oxidase subunit 2 (EC 1.10.3.14) (Cytochrome bd-I oxidase subunit II) (Cytochrome d ubiquinol oxidase subunit II)	Inner_membrane	tolC_1	33700400	42237000	47561100	44731000	45221800	45907400	45679600	41621300	45322000	45934900	1	1.25331	1.41129	1.32731	1.34188	1.36222	1.35546	1.23504	1.34485	1.36304	1	1.07712	1.11524	1.08129	1.03393	1.01025	1.03237	1.05431	1.0337	1.0797	3	8
CYDB	P0ABK2	Cytochrome bd-I ubiquinol oxidase subunit 2 (EC 1.10.3.14) (Cytochrome bd-I oxidase subunit II) (Cytochrome d ubiquinol oxidase subunit II)	Inner_membrane	tolC_2	102149000	115856000	135675000	136443000	147951000	142267000	145222000	145299000	131144000	130236000	1	1.13419	1.32821	1.33573	1.44838	1.39274	1.42167	1.42242	1.28385	1.27496	1	0.928559	0.946001	0.97932	0.947605	0.901131	0.974271	0.88988	0.909481	0.889832	5	17
CYDB	P0ABK2	Cytochrome bd-I ubiquinol oxidase subunit 2 (EC 1.10.3.14) (Cytochrome bd-I oxidase subunit II) (Cytochrome d ubiquinol oxidase subunit II)	Inner_membrane	WT_1	48554200	54707700	64095200	64745100	61717200	71025100	60948600	70161500	66536000	19105500	1	1.12673	1.32008	1.33346	1.2711	1.4628	1.25527	1.44501	1.37034	0.393488	1	1.08223	1.13721	1.0528	1.02466	1.12973	1.07956	1.06907	1.06507	1.07054	5	9
CYDB	P0ABK2	Cytochrome bd-I ubiquinol oxidase subunit 2 (EC 1.10.3.14) (Cytochrome bd-I oxidase subunit II) (Cytochrome d ubiquinol oxidase subunit II)	Inner_membrane	WT_2	66013900	78125200	100899000	101756000	107035000	101690000	98837400	54306700	67769600	77273200	1	1.18347	1.52845	1.54143	1.6214	1.54043	1.49722	0.822656	1.0266	1.17056	1	1.03829	1.11974	1.06478	1.09604	1.05385	1.11169	1.03976	1.09272	1.05875	4	9
CYDC	P23886	ATP-binding/permease protein CydC	Inner_membrane	tolC_1	57650600	63580800	72779000	70654900	73857800	76325700	76596200	66838900	75336900	67798200	1	1.10286	1.26242	1.22557	1.28113	1.32394	1.32863	1.15938	1.30678	1.17602	1	0.947828	0.997598	0.998409	0.987123	0.981853	1.01193	0.989723	1.00444	0.931561	7	9
CYDC	P23886	ATP-binding/permease protein CydC	Inner_membrane	tolC_2	89954900	108046000	124240000	120843000	139049000	136883000	126152000	139196000	127290000	126510000	1	1.20111	1.38114	1.34337	1.54576	1.52168	1.40239	1.5474	1.41504	1.40637	1	0.983351	0.9837	0.984927	1.01132	0.98456	0.96106	0.968066	1.00242	0.981547	12	16
CYDC	P23886	ATP-binding/permease protein CydC	Inner_membrane	WT_1	62085700	64795600	73539100	77316500	76953100	80036700	72288400	89643300	87825200	24000600	1	1.04365	1.18448	1.24532	1.23947	1.28913	1.16433	1.44386	1.41458	0.386572	1	1.00242	1.02039	0.983211	0.999161	0.995604	1.00136	1.06822	1.09945	1.05172	6	8
CYDC	P23886	ATP-binding/permease protein CydC	Inner_membrane	WT_2	51394600	59778500	72384100	77231600	81281600	78118100	75841900	43768000	55755900	62904300	1	1.16313	1.4084	1.50272	1.58152	1.51997	1.47568	0.851607	1.08486	1.22395	1	1.02045	1.03179	1.03803	1.06908	1.03985	1.09569	1.07635	1.15473	1.10704	8	9
CYDD	P29018	ATP-binding/permease protein CydD	Inner_membrane	tolC_1	95418900	125671000	125219000	121670000	128075000	129101000	130882000	117035000	126566000	126819000	1	1.31705	1.31231	1.27511	1.34224	1.35299	1.37166	1.22654	1.32642	1.32908	1	1.1319	1.03702	1.03877	1.03421	1.0034	1.0447	1.04706	1.01954	1.0528	14	15
CYDD	P29018	ATP-binding/permease protein CydD	Inner_membrane	tolC_2	123951000	155189000	183288000	175499000	199991000	199340000	185432000	206835000	182806000	188901000	1	1.25202	1.47871	1.41587	1.61347	1.60822	1.49601	1.66868	1.47482	1.524	1	1.02503	1.0532	1.03808	1.05561	1.04055	1.02522	1.04394	1.04477	1.06364	16	22
CYDD	P29018	ATP-binding/permease protein CydD	Inner_membrane	WT_1	111452000	115443000	135169000	149213000	147228000	146811000	137611000	164140000	155200000	45120400	1	1.03581	1.2128	1.33881	1.321	1.31726	1.23471	1.47274	1.39253	0.404842	1	0.994895	1.04479	1.05702	1.06489	1.01732	1.06188	1.08958	1.08231	1.10143	14	15
CYDD	P29018	ATP-binding/permease protein CydD	Inner_membrane	WT_2	121662000	145990000	176415000	189428000	193010000	192356000	177944000	106596000	130027000	147650000	1	1.19996	1.45004	1.557	1.58644	1.58107	1.46261	0.876165	1.06876	1.21361	1	1.05276	1.0623	1.07553	1.07241	1.08165	1.08599	1.10739	1.13759	1.09769	12	17
CYNR	P27111	HTH-type transcriptional regulator CynR (Cyn operon transcriptional activator)	Cytosol	tolC_1	2261670	2672390	2662630	3536950	3342220	3261250	2847150	2854380	3648190	3214590	1	1.1816	1.17728	1.56387	1.47777	1.44197	1.25887	1.26207	1.61305	1.42133	1	1.0155	0.930325	1.274	1.13864	1.06939	0.958799	1.07738	1.23985	1.12588	1	1
CYNR	P27111	HTH-type transcriptional regulator CynR (Cyn operon transcriptional activator)	Cytosol	tolC_2	4347650	4837750	5260010	5104600	6873370	6165780	6219440	6759740	5817220	5998700	1	1.11273	1.20985	1.17411	1.58094	1.41819	1.43053	1.5548	1.33801	1.37976	1	0.91099	0.861704	0.860824	1.03433	0.917595	0.980343	0.972698	0.947851	0.962972	1	1
CYNR	P27111	HTH-type transcriptional regulator CynR (Cyn operon transcriptional activator)	Cytosol	WT_1	4572570	5110870	4733400	5224580	5252680	5594530	4467830	5641670	5291650	1613300	1	1.11772	1.03517	1.14259	1.14874	1.2235	0.977094	1.23381	1.15726	0.352821	1	1.07357	0.891773	0.902105	0.926023	0.944914	0.840326	0.912812	0.899454	0.959899	1	1
CYNR	P27111	HTH-type transcriptional regulator CynR (Cyn operon transcriptional activator)	Cytosol	WT_2	3513050	3439680	4345190	4556060	4655760	4400590	3949650	2958550	3064640	3792090	1	0.979115	1.23687	1.2969	1.32528	1.25264	1.12428	0.84216	0.872359	1.07943	1	0.859005	0.906128	0.895859	0.895867	0.856963	0.834779	1.06441	0.928546	0.976323	1	1
CYOA	P0ABJ1	Cytochrome bo(3) ubiquinol oxidase subunit 2 (Cytochrome b562-o complex subunit II) (Cytochrome o ubiquinol oxidase subunit 2) (Cytochrome o subunit 2) (Oxidase bo(3) subunit 2) (Ubiquinol oxidase chain B) (Ubiquinol oxidase polypeptide II) (Ubiquinol oxidase subunit 2)	Inner_membrane	tolC_1	173375000	206249000	231833000	220658000	254255000	261462000	237309000	210956000	237203000	231548000	1	1.18961	1.33718	1.27272	1.4665	1.50807	1.36876	1.21676	1.36815	1.33553	1	1.02238	1.05668	1.03682	1.12996	1.11841	1.0425	1.03871	1.05161	1.05792	8	25
CYOA	P0ABJ1	Cytochrome bo(3) ubiquinol oxidase subunit 2 (Cytochrome b562-o complex subunit II) (Cytochrome o ubiquinol oxidase subunit 2) (Cytochrome o subunit 2) (Oxidase bo(3) subunit 2) (Ubiquinol oxidase chain B) (Ubiquinol oxidase polypeptide II) (Ubiquinol oxidase subunit 2)	Inner_membrane	tolC_2	195854000	240739000	272131000	267180000	292221000	307888000	295539000	314744000	276155000	275342000	1	1.22918	1.38946	1.36418	1.49203	1.57203	1.50898	1.60703	1.41	1.40585	1	1.00633	0.989627	1.00018	0.976164	1.01713	1.0341	1.00537	0.998849	0.981186	9	22
CYOA	P0ABJ1	Cytochrome bo(3) ubiquinol oxidase subunit 2 (Cytochrome b562-o complex subunit II) (Cytochrome o ubiquinol oxidase subunit 2) (Cytochrome o subunit 2) (Oxidase bo(3) subunit 2) (Ubiquinol oxidase chain B) (Ubiquinol oxidase polypeptide II) (Ubiquinol oxidase subunit 2)	Inner_membrane	WT_1	205587000	218406000	259595000	274959000	274386000	293194000	258819000	308839000	302920000	93133800	1	1.06235	1.2627	1.33743	1.33465	1.42613	1.25893	1.50223	1.47344	0.453014	1	1.02039	1.08778	1.05594	1.07589	1.10141	1.08271	1.1114	1.1452	1.23249	10	28
CYOA	P0ABJ1	Cytochrome bo(3) ubiquinol oxidase subunit 2 (Cytochrome b562-o complex subunit II) (Cytochrome o ubiquinol oxidase subunit 2) (Cytochrome o subunit 2) (Oxidase bo(3) subunit 2) (Ubiquinol oxidase chain B) (Ubiquinol oxidase polypeptide II) (Ubiquinol oxidase subunit 2)	Inner_membrane	WT_2	221247000	277305000	330073000	357661000	357398000	383121000	344443000	213724000	242822000	273515000	1	1.25337	1.49188	1.61657	1.61538	1.73164	1.55683	0.965997	1.09752	1.23624	1	1.09962	1.09294	1.11668	1.09197	1.18466	1.15595	1.22093	1.16821	1.11816	7	24
CYOB	P0ABI8	Cytochrome bo(3) ubiquinol oxidase subunit 1 (EC 1.10.3.10) (Cytochrome b562-o complex subunit I) (Cytochrome o ubiquinol oxidase subunit 1) (Cytochrome o subunit 1) (Oxidase bo(3) subunit 1) (Ubiquinol oxidase chain A) (Ubiquinol oxidase polypeptide I) (Ubiquinol oxidase subunit 1)	Inner_membrane	tolC_1	136927000	160009000	182375000	170870000	197186000	192717000	186371000	167067000	184797000	180861000	1	1.16857	1.33191	1.24789	1.44008	1.40744	1.3611	1.22012	1.3496	1.32086	1	1.0043	1.05252	1.01659	1.1096	1.04378	1.03666	1.04157	1.03735	1.04629	7	18
CYOB	P0ABI8	Cytochrome bo(3) ubiquinol oxidase subunit 1 (EC 1.10.3.10) (Cytochrome b562-o complex subunit I) (Cytochrome o ubiquinol oxidase subunit 1) (Cytochrome o subunit 1) (Oxidase bo(3) subunit 1) (Ubiquinol oxidase chain A) (Ubiquinol oxidase polypeptide I) (Ubiquinol oxidase subunit 1)	Inner_membrane	tolC_2	199065000	253761000	287451000	279310000	302452000	318096000	301502000	319683000	285982000	279177000	1	1.27476	1.44401	1.40311	1.51936	1.59795	1.51459	1.60592	1.43663	1.40244	1	1.04365	1.02848	1.02872	0.994043	1.03391	1.03795	1.00468	1.01771	0.978804	6	18
CYOB	P0ABI8	Cytochrome bo(3) ubiquinol oxidase subunit 1 (EC 1.10.3.10) (Cytochrome b562-o complex subunit I) (Cytochrome o ubiquinol oxidase subunit 1) (Cytochrome o subunit 1) (Oxidase bo(3) subunit 1) (Ubiquinol oxidase chain A) (Ubiquinol oxidase polypeptide I) (Ubiquinol oxidase subunit 1)	Inner_membrane	WT_1	134327000	146668000	170138000	183015000	184107000	189337000	177327000	202310000	195271000	58856600	1	1.09187	1.2666	1.36246	1.37059	1.40952	1.32011	1.5061	1.4537	0.438159	1	1.04874	1.09114	1.0757	1.10486	1.08858	1.13533	1.11426	1.12985	1.19207	5	13
CYOB	P0ABI8	Cytochrome bo(3) ubiquinol oxidase subunit 1 (EC 1.10.3.10) (Cytochrome b562-o complex subunit I) (Cytochrome o ubiquinol oxidase subunit 1) (Cytochrome o subunit 1) (Oxidase bo(3) subunit 1) (Ubiquinol oxidase chain A) (Ubiquinol oxidase polypeptide I) (Ubiquinol oxidase subunit 1)	Inner_membrane	WT_2	209545000	253368000	302101000	314123000	334600000	334791000	320375000	188954000	230118000	255900000	1	1.20913	1.4417	1.49907	1.59679	1.5977	1.52891	0.901735	1.09818	1.22122	1	1.06081	1.05618	1.03552	1.07941	1.09303	1.13522	1.13971	1.16891	1.10457	6	15
CYOC	P0ABJ3	Cytochrome bo(3) ubiquinol oxidase subunit 3 (Cytochrome o ubiquinol oxidase subunit 3) (Cytochrome o subunit 3) (Oxidase bo(3) subunit 3) (Ubiquinol oxidase chain C) (Ubiquinol oxidase polypeptide III) (Ubiquinol oxidase subunit 3)	Inner_membrane	tolC_1	8861910	10625700	12368900	11284400	13589800	12249600	12380600	11481200	11478800	11072000	1	1.19903	1.39574	1.27336	1.53351	1.38228	1.39706	1.29557	1.2953	1.24939	1	1.03048	1.10295	1.03734	1.18158	1.02512	1.06405	1.10598	0.995611	0.989682	1	1
CYOC	P0ABJ3	Cytochrome bo(3) ubiquinol oxidase subunit 3 (Cytochrome o ubiquinol oxidase subunit 3) (Cytochrome o subunit 3) (Oxidase bo(3) subunit 3) (Ubiquinol oxidase chain C) (Ubiquinol oxidase polypeptide III) (Ubiquinol oxidase subunit 3)	Inner_membrane	tolC_2	6066710	7896850	9436890	10029300	10382100	10288100	11191500	10512800	9246090	8797120	1	1.30167	1.55552	1.65317	1.71132	1.69583	1.84474	1.73287	1.52407	1.45006	1	1.06568	1.1079	1.21206	1.11963	1.09723	1.2642	1.0841	1.07965	1.01204	1	1
CYOC	P0ABJ3	Cytochrome bo(3) ubiquinol oxidase subunit 3 (Cytochrome o ubiquinol oxidase subunit 3) (Cytochrome o subunit 3) (Oxidase bo(3) subunit 3) (Ubiquinol oxidase chain C) (Ubiquinol oxidase polypeptide III) (Ubiquinol oxidase subunit 3)	Inner_membrane	WT_1	7300870	7576580	8908090	9175490	9688980	11219000	9749590	11364200	10356300	1945170	1	1.03776	1.22014	1.25677	1.3271	1.53667	1.3354	1.55655	1.4185	0.26643	1	0.996773	1.05112	0.992249	1.0698	1.18678	1.14848	1.15159	1.1025	0.724859	1	1
CYOC	P0ABJ3	Cytochrome bo(3) ubiquinol oxidase subunit 3 (Cytochrome o ubiquinol oxidase subunit 3) (Cytochrome o subunit 3) (Oxidase bo(3) subunit 3) (Ubiquinol oxidase chain C) (Ubiquinol oxidase polypeptide III) (Ubiquinol oxidase subunit 3)	Inner_membrane	WT_2	7443620	8616510	10213700	11577000	12129300	11818800	10522900	5690480	6780490	7418960	1	1.15757	1.37214	1.55529	1.62949	1.58778	1.41368	0.764477	0.910913	0.996687	1	1.01557	1.00523	1.07435	1.10151	1.08624	1.04966	0.966227	0.969584	0.901485	1	1
CYOD	P0ABJ6	Cytochrome bo(3) ubiquinol oxidase subunit 4 (Cytochrome o ubiquinol oxidase subunit 4) (Cytochrome o subunit 4) (Oxidase bo(3) subunit 4) (Ubiquinol oxidase chain D) (Ubiquinol oxidase polypeptide IV) (Ubiquinol oxidase subunit 4)	Inner_membrane	tolC_1	139725	0	379457	0	458077	87977.9	293373	251926	247874	233295	1	0	2.71574	0	3.27842	0.62965	2.09965	1.80301	1.77401	1.66967	1	0	2.14606	0	2.52606	0.466959	1.59916	1.53917	1.36357	1.3226	1	1
CYOD	P0ABJ6	Cytochrome bo(3) ubiquinol oxidase subunit 4 (Cytochrome o ubiquinol oxidase subunit 4) (Cytochrome o subunit 4) (Oxidase bo(3) subunit 4) (Ubiquinol oxidase chain D) (Ubiquinol oxidase polypeptide IV) (Ubiquinol oxidase subunit 4)	Inner_membrane	WT_1	125944	0	108090	55284.6	95291.2	301831	257094	277015	295671	0	1	0	0.858239	0.438962	0.756616	2.39655	2.04134	2.19951	2.34764	0	1	0	0.739349	0.346572	0.609925	1.85087	1.7556	1.62727	1.82465	0	1	1
CYSB	P0A9F3	HTH-type transcriptional regulator CysB (Cys regulon transcriptional activator)	Cytosol	tolC_1	45424200	56189700	63896100	64783500	71862600	76986000	73940800	61331900	69683500	70043400	1	1.237	1.40665	1.42619	1.58203	1.69482	1.62778	1.3502	1.53406	1.54198	1	1.06311	1.11158	1.16184	1.21897	1.25691	1.23978	1.15262	1.17913	1.22145	6	8
CYSB	P0A9F3	HTH-type transcriptional regulator CysB (Cys regulon transcriptional activator)	Cytosol	tolC_2	29419200	39294600	44863300	44782000	49866000	55969800	46105900	57191300	50807900	62871800	1	1.33568	1.52497	1.5222	1.69502	1.90249	1.5672	1.94401	1.72703	2.1371	1	1.09352	1.08614	1.11604	1.10896	1.23095	1.07401	1.21619	1.22343	1.49154	4	5
CYSB	P0A9F3	HTH-type transcriptional regulator CysB (Cys regulon transcriptional activator)	Cytosol	WT_1	31164100	36263700	42254300	50256600	48489700	49951700	35726500	52675000	52284700	10759300	1	1.16364	1.35586	1.61264	1.55595	1.60286	1.1464	1.69025	1.67772	0.345247	1	1.11767	1.16804	1.27322	1.25428	1.2379	0.985933	1.2505	1.30397	0.939291	5	5
CYSB	P0A9F3	HTH-type transcriptional regulator CysB (Cys regulon transcriptional activator)	Cytosol	WT_2	18565100	21791600	27315000	30182100	32554200	30539800	30562100	16781000	21237800	26591800	1	1.17379	1.47131	1.62574	1.75352	1.64501	1.64621	0.9039	1.14396	1.43235	1	1.0298	1.07788	1.12302	1.18535	1.12539	1.22232	1.14244	1.21765	1.29554	5	5
CYSE	P0A9D4	Serine acetyltransferase (SAT) (EC 2.3.1.30)	Cytosol	tolC_1	21844300	25558700	26208600	24937600	27808000	26959700	27710300	24062000	27195100	29596300	1	1.17004	1.19979	1.14161	1.27301	1.23418	1.26854	1.10152	1.24495	1.35488	1	1.00556	0.948111	0.930008	0.980868	0.915285	0.966161	0.940333	0.956915	1.07324	5	5
CYSE	P0A9D4	Serine acetyltransferase (SAT) (EC 2.3.1.30)	Cytosol	tolC_2	37357400	45889800	52336000	53696100	57520100	58615800	55968300	62344600	53629500	55425400	1	1.2284	1.40095	1.43736	1.53972	1.56905	1.49819	1.66887	1.43558	1.48365	1	1.00569	0.997815	1.05384	1.00736	1.01521	1.02671	1.04406	1.01697	1.03548	7	8
CYSE	P0A9D4	Serine acetyltransferase (SAT) (EC 2.3.1.30)	Cytosol	WT_1	40908700	41513600	41605000	48962300	44635400	47723600	44531500	49833400	47233900	13958800	1	1.01479	1.01702	1.19687	1.0911	1.16659	1.08856	1.21816	1.15462	0.341218	1	0.974703	0.876136	0.944958	0.879559	0.900962	0.936188	0.901237	0.8974	0.928332	5	6
CYSE	P0A9D4	Serine acetyltransferase (SAT) (EC 2.3.1.30)	Cytosol	WT_2	49205800	52030100	63461600	68465800	69192800	68007100	62075500	35191500	43853200	52262900	1	1.0574	1.28972	1.39142	1.40619	1.3821	1.26155	0.71519	0.89122	1.06213	1	0.927685	0.944843	0.961151	0.950566	0.945526	0.936702	0.903933	0.948623	0.960675	4	5
CYSG	P0AEA8	Siroheme synthase [Includes: Uroporphyrinogen-III C-methyltransferase (Urogen III methylase) (EC 2.1.1.107) (SUMT) (Uroporphyrinogen III methylase) (UROM); Precorrin-2 dehydrogenase (EC 1.3.1.76); Sirohydrochlorin ferrochelatase (EC 4.99.1.4)]	Cytosol	tolC_1	70041100	83950200	90709300	93876700	96868200	105141000	94772100	86667000	98002300	92115600	1	1.19858	1.29509	1.34031	1.38302	1.50113	1.35309	1.23737	1.39921	1.31516	1	1.03009	1.02342	1.09188	1.06563	1.11327	1.03056	1.0563	1.07548	1.04178	16	18
CYSG	P0AEA8	Siroheme synthase [Includes: Uroporphyrinogen-III C-methyltransferase (Urogen III methylase) (EC 2.1.1.107) (SUMT) (Uroporphyrinogen III methylase) (UROM); Precorrin-2 dehydrogenase (EC 1.3.1.76); Sirohydrochlorin ferrochelatase (EC 4.99.1.4)]	Cytosol	tolC_2	152814000	187958000	218536000	212578000	240759000	245363000	222490000	248308000	216559000	224899000	1	1.22998	1.43008	1.39109	1.5755	1.60563	1.45595	1.6249	1.41714	1.47172	1	1.00698	1.01856	1.01991	1.03077	1.03888	0.997766	1.01655	1.0039	1.02715	17	23
CYSG	P0AEA8	Siroheme synthase [Includes: Uroporphyrinogen-III C-methyltransferase (Urogen III methylase) (EC 2.1.1.107) (SUMT) (Uroporphyrinogen III methylase) (UROM); Precorrin-2 dehydrogenase (EC 1.3.1.76); Sirohydrochlorin ferrochelatase (EC 4.99.1.4)]	Cytosol	WT_1	84530500	86978700	98788000	112613000	112238000	114956000	108064000	122731000	114652000	30603500	1	1.02896	1.16867	1.33222	1.32778	1.35994	1.2784	1.45191	1.35634	0.362041	1	0.988319	1.00677	1.05182	1.07035	1.05028	1.09946	1.07417	1.05418	0.984982	14	17
CYSG	P0AEA8	Siroheme synthase [Includes: Uroporphyrinogen-III C-methyltransferase (Urogen III methylase) (EC 2.1.1.107) (SUMT) (Uroporphyrinogen III methylase) (UROM); Precorrin-2 dehydrogenase (EC 1.3.1.76); Sirohydrochlorin ferrochelatase (EC 4.99.1.4)]	Cytosol	WT_2	90658500	103812000	132344000	141526000	146393000	141458000	126888000	70333300	86756700	106108000	1	1.14509	1.45981	1.56109	1.61477	1.56034	1.39963	0.775805	0.956962	1.17041	1	1.00462	1.06945	1.07836	1.09156	1.06747	1.03922	0.980544	1.0186	1.05862	13	19
CYSI	P17846	Sulfite reductase [NADPH] hemoprotein beta-component (SiR-HP) (SiRHP) (EC 1.8.1.2)	Cytosol	tolC_1	17017200	20270300	22933700	21285300	23051500	23923600	23437000	20435800	24334600	20697900	1	1.19117	1.34768	1.25081	1.3546	1.40585	1.37725	1.20089	1.43	1.21629	1	1.02372	1.06497	1.01897	1.04373	1.0426	1.04896	1.02516	1.09915	0.963464	3	3
CYSI	P17846	Sulfite reductase [NADPH] hemoprotein beta-component (SiR-HP) (SiRHP) (EC 1.8.1.2)	Cytosol	tolC_2	9913260	12387900	13331500	13641900	13592600	14972500	14312400	14582400	12956900	13639900	1	1.24963	1.34481	1.37613	1.37115	1.51035	1.44376	1.471	1.30703	1.37592	1	1.02307	0.95783	1.00894	0.897077	0.977227	0.989412	0.92027	0.9259	0.960298	3	3
CYSI	P17846	Sulfite reductase [NADPH] hemoprotein beta-component (SiR-HP) (SiRHP) (EC 1.8.1.2)	Cytosol	WT_1	17064800	20724300	21217300	23446900	26802700	24014000	22948700	25660800	26494900	8997510	1	1.21445	1.24334	1.37399	1.57064	1.40722	1.3448	1.50373	1.55261	0.527256	1	1.16648	1.0711	1.0848	1.26613	1.08681	1.15656	1.11251	1.20673	1.43447	3	3
CYSI	P17846	Sulfite reductase [NADPH] hemoprotein beta-component (SiR-HP) (SiRHP) (EC 1.8.1.2)	Cytosol	WT_2	31137000	36298200	43708800	47058600	45656100	44642700	42033400	27235500	29576400	35025300	1	1.16576	1.40376	1.51134	1.4663	1.43375	1.34995	0.874699	0.94988	1.12488	1	1.02275	1.02839	1.04399	0.991196	0.980865	1.00234	1.10554	1.01106	1.01743	4	4
CYSJ	P38038	Sulfite reductase [NADPH] flavoprotein alpha-component (SiR-FP) (EC 1.8.1.2)	Cytosol	tolC_1	1599100	1937770	2538840	2171450	2560580	3153430	2922420	2307490	2498880	3251350	1	1.21179	1.58767	1.35792	1.60126	1.972	1.82754	1.44299	1.56268	2.03324	1	1.04144	1.25462	1.10623	1.23379	1.46247	1.39192	1.23183	1.20113	1.61059	1	1
CYSJ	P38038	Sulfite reductase [NADPH] flavoprotein alpha-component (SiR-FP) (EC 1.8.1.2)	Cytosol	tolC_2	3162280	3563750	4587450	4208170	5485740	6001550	4817580	5687970	5134460	6634510	1	1.12696	1.45068	1.33074	1.73474	1.89786	1.52345	1.79869	1.62366	2.09801	1	0.922639	1.03323	0.975664	1.13496	1.22795	1.04402	1.12528	1.1502	1.46427	1	1
CYSK	P0ABK5	Cysteine synthase A (CSase A) (EC 2.5.1.47) (O-acetylserine (thiol)-lyase A) (OAS-TL A) (O-acetylserine sulfhydrylase A) (S-carboxymethylcysteine synthase) (EC 4.5.1.5) (Sulfate starvation-induced protein 5) (SSI5)	Cytosol	tolC_1	225674000	256249000	290630000	270885000	285075000	288646000	291761000	241923000	286785000	256173000	1	1.13548	1.28783	1.20034	1.26322	1.27904	1.29284	1.072	1.27079	1.13515	1	0.975861	1.01768	0.977853	0.973322	0.948557	0.984674	0.915132	0.976777	0.899185	12	39
CYSK	P0ABK5	Cysteine synthase A (CSase A) (EC 2.5.1.47) (O-acetylserine (thiol)-lyase A) (OAS-TL A) (O-acetylserine sulfhydrylase A) (S-carboxymethylcysteine synthase) (EC 4.5.1.5) (Sulfate starvation-induced protein 5) (SSI5)	Cytosol	tolC_2	357458000	439501000	521245000	491105000	542585000	531436000	539551000	553166000	492884000	482331000	1	1.22952	1.4582	1.37388	1.5179	1.48671	1.50941	1.5475	1.37886	1.34934	1	1.00661	1.03859	1.0073	0.993085	0.96193	1.0344	0.968129	0.976785	0.941741	14	48
CYSK	P0ABK5	Cysteine synthase A (CSase A) (EC 2.5.1.47) (O-acetylserine (thiol)-lyase A) (OAS-TL A) (O-acetylserine sulfhydrylase A) (S-carboxymethylcysteine synthase) (EC 4.5.1.5) (Sulfate starvation-induced protein 5) (SSI5)	Cytosol	WT_1	278430000	249175000	294625000	299117000	296447000	302779000	303632000	309748000	305935000	88144200	1	0.894929	1.05817	1.0743	1.06471	1.08745	1.09051	1.11248	1.09879	0.316576	1	0.859579	0.911581	0.848186	0.858286	0.839844	0.93787	0.823051	0.854007	0.861288	13	35
CYSK	P0ABK5	Cysteine synthase A (CSase A) (EC 2.5.1.47) (O-acetylserine (thiol)-lyase A) (OAS-TL A) (O-acetylserine sulfhydrylase A) (S-carboxymethylcysteine synthase) (EC 4.5.1.5) (Sulfate starvation-induced protein 5) (SSI5)	Cytosol	WT_2	284104000	281366000	347083000	352095000	363760000	351433000	339469000	183422000	221908000	251094000	1	0.990363	1.22168	1.23932	1.28038	1.23699	1.19488	0.645616	0.78108	0.88381	1	0.868873	0.894996	0.856085	0.865516	0.846254	0.887197	0.815997	0.831389	0.799389	12	35
CYSM	P16703	Cysteine synthase B (CSase B) (EC 2.5.1.47) (O-acetylserine (thiol)-lyase B) (OAS-TL B) (O-acetylserine sulfhydrylase B)	Cytosol	tolC_1	27861900	34048100	35559800	35402900	36229100	38943200	36985000	33832800	36776100	36904200	1	1.22203	1.27629	1.27066	1.30031	1.39772	1.32744	1.2143	1.31994	1.32454	1	1.05024	1.00856	1.03514	1.0019	1.03657	1.01102	1.03661	1.01456	1.04921	6	8
CYSM	P16703	Cysteine synthase B (CSase B) (EC 2.5.1.47) (O-acetylserine (thiol)-lyase B) (OAS-TL B) (O-acetylserine sulfhydrylase B)	Cytosol	tolC_2	87845800	113752000	132105000	126085000	140620000	141545000	130925000	151539000	133066000	132636000	1	1.29491	1.50383	1.4353	1.60076	1.61129	1.4904	1.72506	1.51477	1.50987	1	1.06014	1.07109	1.05232	1.0473	1.04254	1.02137	1.07921	1.07306	1.05378	12	16
CYSM	P16703	Cysteine synthase B (CSase B) (EC 2.5.1.47) (O-acetylserine (thiol)-lyase B) (OAS-TL B) (O-acetylserine sulfhydrylase B)	Cytosol	WT_1	50023100	41152200	45767300	50664000	48954600	51598900	49260900	53880600	52006200	15104400	1	0.822664	0.914923	1.01281	0.97864	1.0315	0.984763	1.07711	1.03964	0.301948	1	0.790169	0.788182	0.799641	0.788904	0.796634	0.846921	0.796886	0.80804	0.821493	7	10
CYSM	P16703	Cysteine synthase B (CSase B) (EC 2.5.1.47) (O-acetylserine (thiol)-lyase B) (OAS-TL B) (O-acetylserine sulfhydrylase B)	Cytosol	WT_2	37129300	41231300	47843100	49274200	53328800	53671500	48976600	28120200	32469600	38277300	1	1.11048	1.28855	1.3271	1.4363	1.44553	1.31908	0.757359	0.874501	1.03092	1	0.974254	0.943991	0.916721	0.970918	0.988923	0.97942	0.95723	0.930826	0.932447	7	8
CYSP	P16700	Thiosulfate-binding protein	Periplasm	tolC_1	90639700	104675000	109109000	104214000	92446600	105785000	103928000	90331000	101180000	90143300	1	1.15485	1.20377	1.14976	1.01993	1.16709	1.14661	0.996594	1.11629	0.994523	1	0.992503	0.951252	0.93665	0.785871	0.865536	0.873294	0.850759	0.858019	0.787793	10	17
CYSP	P16700	Thiosulfate-binding protein	Periplasm	tolC_2	117384000	148098000	164209000	147720000	161655000	175129000	156802000	178567000	149309000	141804000	1	1.26165	1.3989	1.25843	1.37715	1.49193	1.3358	1.52122	1.27197	1.20804	1	1.03292	0.996355	0.922652	0.900998	0.96531	0.915428	0.951689	0.901066	0.843123	13	14
CYSP	P16700	Thiosulfate-binding protein	Periplasm	WT_1	132182000	116232000	120278000	128149000	126836000	127965000	118698000	126509000	120568000	49297700	1	0.879333	0.909942	0.969489	0.959556	0.968097	0.897989	0.957082	0.912136	0.372953	1	0.8446	0.783891	0.765436	0.773519	0.747666	0.772294	0.708081	0.708937	1.01467	10	17
CYSP	P16700	Thiosulfate-binding protein	Periplasm	WT_2	113098000	120670000	125979000	143958000	137444000	135753000	123067000	75319900	77777000	87983100	1	1.06695	1.11389	1.27286	1.21526	1.20031	1.08814	0.66597	0.687696	0.777937	1	0.936066	0.816034	0.879256	0.821501	0.821165	0.807949	0.841724	0.731989	0.703629	11	18
CYSQ	P22255	3'(2'),5'-bisphosphate nucleotidase CysQ (EC 3.1.3.7) (3'(2'),5-bisphosphonucleoside 3'(2')-phosphohydrolase) (3'-phosphoadenosine 5'-phosphate phosphatase) (PAP phosphatase) (DPNPase)	Cytosol	tolC_1	41032700	50817200	52416100	50758000	48848900	52031300	54225700	50815300	54699700	53971300	1	1.23846	1.27742	1.23701	1.19049	1.26804	1.32152	1.23841	1.33308	1.31532	1	1.06436	1.00946	1.00773	0.917283	0.940403	1.00652	1.05719	1.02465	1.04191	6	7
CYSQ	P22255	3'(2'),5'-bisphosphate nucleotidase CysQ (EC 3.1.3.7) (3'(2'),5-bisphosphonucleoside 3'(2')-phosphohydrolase) (3'-phosphoadenosine 5'-phosphate phosphatase) (PAP phosphatase) (DPNPase)	Cytosol	tolC_2	107854000	138963000	160607000	150691000	165492000	171321000	166341000	180082000	155231000	158101000	1	1.28844	1.48911	1.39718	1.53441	1.58845	1.54228	1.66968	1.43927	1.46588	1	1.05484	1.06061	1.02437	1.00389	1.02776	1.05693	1.04457	1.01958	1.02308	11	16
CYSQ	P22255	3'(2'),5'-bisphosphate nucleotidase CysQ (EC 3.1.3.7) (3'(2'),5-bisphosphonucleoside 3'(2')-phosphohydrolase) (3'-phosphoadenosine 5'-phosphate phosphatase) (PAP phosphatase) (DPNPase)	Cytosol	WT_1	63183400	57559100	62301900	66014900	64848700	68533400	63583800	70599900	64540200	20189900	1	0.910985	0.986049	1.04481	1.02636	1.08467	1.00634	1.11738	1.02147	0.319544	1	0.875001	0.849454	0.824907	0.827369	0.837699	0.865476	0.826676	0.793918	0.869365	7	8
CYSQ	P22255	3'(2'),5'-bisphosphate nucleotidase CysQ (EC 3.1.3.7) (3'(2'),5-bisphosphonucleoside 3'(2')-phosphohydrolase) (3'-phosphoadenosine 5'-phosphate phosphatase) (PAP phosphatase) (DPNPase)	Cytosol	WT_2	54276800	57595600	66417700	73565800	74617600	70933200	69485700	42556500	46256400	55220000	1	1.06115	1.22368	1.35538	1.37476	1.30688	1.28021	0.784064	0.852232	1.01738	1	0.930973	0.896468	0.936259	0.929318	0.894069	0.950558	0.990983	0.907123	0.920199	6	7
CYSS	P21888	Cysteine--tRNA ligase (EC 6.1.1.16) (Cysteinyl-tRNA synthetase) (CysRS)	Cytosol	tolC_1	204610000	234504000	251032000	259482000	292205000	272502000	278674000	242098000	266488000	259697000	1	1.1461	1.22688	1.26818	1.42811	1.33181	1.36198	1.18322	1.30242	1.26923	1	0.984988	0.969517	1.03312	1.10037	0.987694	1.03733	1.01007	1.00109	1.0054	16	30
CYSS	P21888	Cysteine--tRNA ligase (EC 6.1.1.16) (Cysteinyl-tRNA synthetase) (CysRS)	Cytosol	tolC_2	322011000	376224000	427114000	405999000	491590000	485482000	453723000	554708000	469146000	478649000	1	1.16836	1.3264	1.26082	1.52662	1.50766	1.40903	1.72264	1.45693	1.48644	1	0.956535	0.944711	0.924404	0.998794	0.975484	0.965609	1.0777	1.03209	1.03743	18	40
CYSS	P21888	Cysteine--tRNA ligase (EC 6.1.1.16) (Cysteinyl-tRNA synthetase) (CysRS)	Cytosol	WT_1	263095000	277095000	323703000	345070000	331918000	348813000	326131000	381714000	351383000	80725200	1	1.05321	1.23037	1.31158	1.26159	1.32581	1.23959	1.45086	1.33557	0.306829	1	1.01161	1.05993	1.03553	1.017	1.02393	1.06608	1.0734	1.03805	0.834771	17	41
CYSS	P21888	Cysteine--tRNA ligase (EC 6.1.1.16) (Cysteinyl-tRNA synthetase) (CysRS)	Cytosol	WT_2	250709000	292259000	348337000	397270000	414469000	421882000	395912000	215678000	262245000	307518000	1	1.16573	1.38941	1.58459	1.65319	1.68276	1.57917	0.860272	1.04601	1.22659	1	1.02273	1.01788	1.09459	1.11753	1.15122	1.17254	1.0873	1.11339	1.10943	18	40
CYSZ	P0A6J3	Sulfate transporter CysZ	Inner_membrane	tolC_1	9511780	11354800	11152100	11680400	13640400	12016700	12554900	11248900	12730200	13030200	1	1.19376	1.17245	1.22799	1.43405	1.26335	1.31993	1.18263	1.33836	1.3699	1	1.02595	0.926506	1.00038	1.10495	0.936921	1.00531	1.00957	1.02871	1.08514	1	2
CYSZ	P0A6J3	Sulfate transporter CysZ	Inner_membrane	tolC_2	11790300	13017800	15998500	15815100	18287600	17718000	16242400	17549500	15733400	16370000	1	1.10411	1.35692	1.34137	1.55107	1.50276	1.37761	1.48847	1.33444	1.38843	1	0.903936	0.966452	0.983455	1.01479	0.972316	0.944075	0.931199	0.945316	0.969025	2	2
CYSZ	P0A6J3	Sulfate transporter CysZ	Inner_membrane	WT_1	17089200	17153900	20051100	22655400	20153500	22900900	21519700	25842700	23046200	6730550	1	1.00379	1.17332	1.32571	1.17931	1.34008	1.25926	1.51222	1.34858	0.393848	1	0.964137	1.01078	1.04669	0.95067	1.03495	1.08299	1.11879	1.04816	1.07152	2	2
CYSZ	P0A6J3	Sulfate transporter CysZ	Inner_membrane	WT_2	15967200	17975700	22182400	24341200	23353900	23967200	21814400	12901300	15512100	18814700	1	1.12579	1.38925	1.52445	1.46262	1.50103	1.3662	0.807988	0.971498	1.17833	1	0.987687	1.01776	1.05305	0.988708	1.02689	1.01441	1.02122	1.03407	1.06578	2	2
CYTR	P0ACN7	HTH-type transcriptional repressor CytR	Cytosol	tolC_1	64939600	73793300	81138200	78879200	88541900	93265100	85286700	78312900	85449000	82523400	1	1.13634	1.24944	1.21465	1.36345	1.43618	1.31332	1.20593	1.31582	1.27077	1	0.976595	0.987345	0.989516	1.05055	1.0651	1.00027	1.02947	1.01139	1.00662	10	13
CYTR	P0ACN7	HTH-type transcriptional repressor CytR	Cytosol	tolC_2	55205200	68798400	84484000	78119100	87947200	90013700	85641100	90292800	82448400	80715600	1	1.24623	1.53036	1.41507	1.5931	1.63053	1.55132	1.63559	1.49349	1.4621	1	1.02029	1.08999	1.03749	1.04228	1.05499	1.06312	1.02324	1.05799	1.02044	9	11
CYTR	P0ACN7	HTH-type transcriptional repressor CytR	Cytosol	WT_1	54178900	58125600	64320500	70245200	66157600	69238400	60457200	71865400	68473500	19989100	1	1.07285	1.18719	1.29654	1.2211	1.27796	1.11588	1.32645	1.26384	0.368946	1	1.03047	1.02273	1.02365	0.984352	0.986974	0.959686	0.98135	0.982292	1.00377	6	9
CYTR	P0ACN7	HTH-type transcriptional repressor CytR	Cytosol	WT_2	109502000	121869000	148692000	153205000	159158000	154455000	141611000	84493800	98905200	120287000	1	1.11294	1.35789	1.39911	1.45347	1.41052	1.29323	0.771619	0.903227	1.09849	1	0.976412	0.994788	0.966463	0.982526	0.964974	0.960223	0.975253	0.961403	0.993565	10	17
DACA	P0AEB2	D-alanyl-D-alanine carboxypeptidase DacA (DD-carboxypeptidase) (DD-peptidase) (EC 3.4.16.4) (Beta-lactamase) (EC 3.5.2.6) (Penicillin-binding protein 5) (PBP-5)	Periplasm	tolC_1	71703700	97684600	96666400	106705000	115551000	125073000	110463000	107854000	105379000	115370000	1	1.36234	1.34814	1.48814	1.61151	1.7443	1.54055	1.50416	1.46965	1.60898	1	1.17082	1.06534	1.21231	1.24168	1.2936	1.17333	1.28405	1.12962	1.27453	9	17
DACA	P0AEB2	D-alanyl-D-alanine carboxypeptidase DacA (DD-carboxypeptidase) (DD-peptidase) (EC 3.4.16.4) (Beta-lactamase) (EC 3.5.2.6) (Penicillin-binding protein 5) (PBP-5)	Periplasm	tolC_2	125380000	160616000	178970000	193077000	194357000	217899000	202692000	217486000	189404000	225799000	1	1.28103	1.42742	1.53993	1.55014	1.73791	1.61662	1.73461	1.51064	1.80092	1	1.04878	1.01667	1.12904	1.01418	1.12446	1.10787	1.08519	1.07014	1.25691	14	24
DACA	P0AEB2	D-alanyl-D-alanine carboxypeptidase DacA (DD-carboxypeptidase) (DD-peptidase) (EC 3.4.16.4) (Beta-lactamase) (EC 3.5.2.6) (Penicillin-binding protein 5) (PBP-5)	Periplasm	WT_1	157282000	179101000	194708000	232081000	223917000	248558000	195600000	283268000	248696000	87600000	1	1.13873	1.23795	1.47557	1.42367	1.58033	1.24363	1.80102	1.58121	0.556961	1	1.09375	1.06646	1.165	1.14765	1.2205	1.06955	1.33246	1.22896	1.51529	10	21
DACA	P0AEB2	D-alanyl-D-alanine carboxypeptidase DacA (DD-carboxypeptidase) (DD-peptidase) (EC 3.4.16.4) (Beta-lactamase) (EC 3.5.2.6) (Penicillin-binding protein 5) (PBP-5)	Periplasm	WT_2	186527000	237574000	281529000	334521000	321246000	338669000	322841000	232095000	254880000	293969000	1	1.27367	1.50932	1.79342	1.72225	1.81566	1.7308	1.2443	1.36645	1.57601	1	1.11743	1.10572	1.23884	1.16422	1.24214	1.28512	1.57267	1.45446	1.42547	11	24
DACB	P24228	D-alanyl-D-alanine carboxypeptidase DacB (DD-carboxypeptidase) (DD-peptidase) (EC 3.4.16.4) (D-alanyl-D-alanine endopeptidase) (DD-endopeptidase) (EC 3.4.21.-) (Penicillin-binding protein 4) (PBP-4)	Periplasm	tolC_1	76344700	89008100	97707300	99548400	96606800	104835000	104993000	88079000	100871000	101102000	1	1.16587	1.27982	1.30393	1.2654	1.37318	1.37525	1.1537	1.32126	1.32428	1	1.00198	1.01135	1.06225	0.975007	1.01837	1.04744	0.984876	1.01557	1.04901	10	11
DACB	P24228	D-alanyl-D-alanine carboxypeptidase DacB (DD-carboxypeptidase) (DD-peptidase) (EC 3.4.16.4) (D-alanyl-D-alanine endopeptidase) (DD-endopeptidase) (EC 3.4.21.-) (Penicillin-binding protein 4) (PBP-4)	Periplasm	tolC_2	101643000	125207000	139592000	138322000	166260000	167253000	151213000	170554000	151257000	154640000	1	1.23183	1.37336	1.36086	1.63573	1.64549	1.48769	1.67797	1.48812	1.5214	1	1.0085	0.978158	0.997749	1.07017	1.06467	1.01951	1.04975	1.05419	1.06183	12	13
DACB	P24228	D-alanyl-D-alanine carboxypeptidase DacB (DD-carboxypeptidase) (DD-peptidase) (EC 3.4.16.4) (D-alanyl-D-alanine endopeptidase) (DD-endopeptidase) (EC 3.4.21.-) (Penicillin-binding protein 4) (PBP-4)	Periplasm	WT_1	78509000	87276000	94769800	102094000	101268000	108723000	87330700	114652000	116428000	33420400	1	1.11167	1.20712	1.30041	1.28989	1.38485	1.11237	1.46037	1.48299	0.425689	1	1.06776	1.0399	1.02671	1.03981	1.06952	0.956663	1.08043	1.15262	1.15815	8	9
DACB	P24228	D-alanyl-D-alanine carboxypeptidase DacB (DD-carboxypeptidase) (DD-peptidase) (EC 3.4.16.4) (D-alanyl-D-alanine endopeptidase) (DD-endopeptidase) (EC 3.4.21.-) (Penicillin-binding protein 4) (PBP-4)	Periplasm	WT_2	84818800	97739300	112734000	127817000	127425000	130113000	121205000	74609100	87482700	105566000	1	1.15233	1.32912	1.50694	1.50232	1.53401	1.42899	0.879629	1.03141	1.24461	1	1.01097	0.973706	1.04095	1.01555	1.04946	1.06103	1.11177	1.09784	1.12572	10	11
DACC	P08506	D-alanyl-D-alanine carboxypeptidase DacC (DD-carboxypeptidase) (DD-peptidase) (EC 3.4.16.4) (Penicillin-binding protein 6) (PBP-6)	Periplasm	tolC_1	186641000	220399000	246356000	232731000	243061000	259739000	251418000	229153000	246297000	249505000	1	1.18087	1.31995	1.24694	1.30229	1.39165	1.34707	1.22777	1.31963	1.33682	1	1.01487	1.04306	1.01582	1.00343	1.03207	1.02597	1.04811	1.01431	1.05893	13	24
DACC	P08506	D-alanyl-D-alanine carboxypeptidase DacC (DD-carboxypeptidase) (DD-peptidase) (EC 3.4.16.4) (Penicillin-binding protein 6) (PBP-6)	Periplasm	tolC_2	196767000	246725000	289443000	276555000	305648000	314963000	301069000	325056000	295318000	315852000	1	1.25389	1.47099	1.40549	1.55335	1.60069	1.53008	1.65198	1.50085	1.60521	1	1.02656	1.0477	1.03047	1.01628	1.03568	1.04856	1.0335	1.0632	1.12032	17	27
DACC	P08506	D-alanyl-D-alanine carboxypeptidase DacC (DD-carboxypeptidase) (DD-peptidase) (EC 3.4.16.4) (Penicillin-binding protein 6) (PBP-6)	Periplasm	WT_1	183521000	188404000	219716000	237197000	229622000	235658000	224854000	268190000	256956000	66313000	1	1.02661	1.19723	1.29248	1.2512	1.28409	1.22522	1.46136	1.40014	0.361337	1	0.986057	1.03138	1.02044	1.00862	0.991712	1.05372	1.08116	1.08823	0.983068	12	20
DACC	P08506	D-alanyl-D-alanine carboxypeptidase DacC (DD-carboxypeptidase) (DD-peptidase) (EC 3.4.16.4) (Penicillin-binding protein 6) (PBP-6)	Periplasm	WT_2	202132000	237279000	279465000	294261000	300526000	305580000	286510000	167720000	202794000	244092000	1	1.17388	1.38259	1.45579	1.48678	1.51178	1.41744	0.829755	1.00328	1.20759	1	1.02988	1.01288	1.00562	1.00504	1.03425	1.05245	1.04873	1.06789	1.09224	14	23
DADA	P0A6J5	D-amino acid dehydrogenase (EC 1.4.99.-) (D-alanine dehydrogenase)	Cytosol	tolC_1	195593000	229453000	252876000	238418000	257107000	268246000	272996000	231064000	276660000	273209000	1	1.17311	1.29287	1.21895	1.3145	1.37145	1.39574	1.18135	1.41447	1.39682	1	1.0082	1.02166	0.993015	1.01284	1.01709	1.06304	1.00848	1.08721	1.10647	16	37
DADA	P0A6J5	D-amino acid dehydrogenase (EC 1.4.99.-) (D-alanine dehydrogenase)	Cytosol	tolC_2	273969000	358865000	401747000	399270000	455959000	449776000	426631000	474222000	431238000	440882000	1	1.30987	1.4664	1.45735	1.66427	1.6417	1.55722	1.73093	1.57404	1.60924	1	1.07239	1.04443	1.0685	1.08885	1.06222	1.06717	1.08289	1.11505	1.12314	18	41
DADA	P0A6J5	D-amino acid dehydrogenase (EC 1.4.99.-) (D-alanine dehydrogenase)	Cytosol	WT_1	263143000	285308000	313700000	341072000	352731000	371964000	345795000	363642000	367734000	89549300	1	1.08423	1.19213	1.29615	1.34045	1.41354	1.3141	1.38192	1.39747	0.340307	1	1.04141	1.02699	1.02334	1.08057	1.09169	1.13016	1.02239	1.08615	0.925851	17	36
DADA	P0A6J5	D-amino acid dehydrogenase (EC 1.4.99.-) (D-alanine dehydrogenase)	Cytosol	WT_2	323161000	366908000	427963000	460810000	467727000	472277000	438719000	247679000	285237000	366262000	1	1.13537	1.3243	1.42595	1.44735	1.46143	1.35759	0.766426	0.882647	1.13337	1	0.996094	0.97018	0.985002	0.978388	0.999801	1.00801	0.96869	0.939497	1.02511	18	40
DADX	P29012	Alanine racemase, catabolic (EC 5.1.1.1)	Cytosol	tolC_1	84403600	96963700	104696000	105994000	107135000	109822000	105833000	99232400	110509000	107078000	1	1.14881	1.24042	1.2558	1.26932	1.30115	1.25389	1.17569	1.30929	1.26864	1	0.987315	0.980217	1.02303	0.978023	0.964957	0.955007	1.00365	1.00637	1.00493	11	16
DADX	P29012	Alanine racemase, catabolic (EC 5.1.1.1)	Cytosol	tolC_2	83513000	109630000	126004000	119863000	130679000	133897000	125547000	138381000	120994000	117998000	1	1.31273	1.5088	1.43526	1.56477	1.60331	1.50332	1.657	1.4488	1.41293	1	1.07473	1.07462	1.0523	1.02375	1.03737	1.03023	1.03663	1.02633	0.986124	10	15
DADX	P29012	Alanine racemase, catabolic (EC 5.1.1.1)	Cytosol	WT_1	133003000	135767000	161392000	170318000	164932000	169214000	164614000	185288000	178423000	44884000	1	1.02078	1.21345	1.28056	1.24006	1.27226	1.23767	1.39311	1.3415	0.337466	1	0.980461	1.04535	1.01103	0.999642	0.982571	1.06443	1.03067	1.04265	0.918123	12	17
DADX	P29012	Alanine racemase, catabolic (EC 5.1.1.1)	Cytosol	WT_2	86676000	99804500	121132000	126820000	130594000	129121000	115614000	70730500	83631300	99432200	1	1.15147	1.39753	1.46315	1.50669	1.4897	1.33386	0.816033	0.964873	1.14717	1	1.01021	1.02382	1.0107	1.0185	1.01914	0.990396	1.03139	1.02702	1.03759	10	13
DAM	P0AEE8	DNA adenine methylase (EC 2.1.1.72) (DNA adenine methyltransferase) (Deoxyadenosyl-methyltransferase) (M.EcoDam)	Cytosol	tolC_1	1399150	1471900	2143090	2427180	2137770	2453480	2792850	2171350	2762410	2031650	1	1.052	1.53171	1.73475	1.52791	1.75355	1.9961	1.55191	1.97435	1.45206	1	0.90411	1.2104	1.41321	1.17727	1.30046	1.5203	1.32481	1.51756	1.15022	1	1
DAMX	P11557	Cell division protein DamX	Inner_membrane	tolC_1	185135000	221370000	249277000	242542000	270469000	257365000	259944000	224987000	258426000	234750000	1	1.19572	1.34646	1.31008	1.46093	1.39015	1.40408	1.21526	1.39588	1.26799	1	1.02763	1.06401	1.06726	1.12566	1.03096	1.06939	1.03743	1.07292	1.00442	14	29
DAMX	P11557	Cell division protein DamX	Inner_membrane	tolC_2	269262000	330659000	391358000	364331000	479115000	401526000	391498000	419056000	388468000	376109000	1	1.22802	1.45345	1.35307	1.77936	1.49121	1.45397	1.55631	1.44271	1.39681	1	1.00538	1.0352	0.992038	1.16415	0.964842	0.996405	0.973643	1.02202	0.974877	17	40
DAMX	P11557	Cell division protein DamX	Inner_membrane	WT_1	254674000	243588000	273950000	297516000	307586000	306412000	270741000	321275000	318165000	91335000	1	0.95647	1.07569	1.16822	1.20776	1.20315	1.06309	1.26151	1.2493	0.358635	1	0.91869	0.926677	0.922342	0.973605	0.929202	0.914283	0.933311	0.970993	0.975716	17	31
DAMX	P11557	Cell division protein DamX	Inner_membrane	WT_2	273902000	317441000	391584000	426228000	447911000	404309000	392322000	216809000	265821000	315882000	1	1.15896	1.42965	1.55613	1.6353	1.47611	1.43234	0.791557	0.970497	1.15327	1	1.01679	1.04736	1.07493	1.10544	1.00984	1.06352	1.00045	1.03301	1.04311	17	37
DAPA	P0A6L2	4-hydroxy-tetrahydrodipicolinate synthase (HTPA synthase) (EC 4.3.3.7)	Cytosol	tolC_1	194988000	221041000	240777000	224119000	242096000	243598000	237506000	210832000	235399000	222126000	1	1.13361	1.23483	1.1494	1.24159	1.2493	1.21805	1.08126	1.20725	1.13918	1	0.974254	0.975799	0.936355	0.956662	0.9265	0.927712	0.923032	0.927935	0.902378	11	30
DAPA	P0A6L2	4-hydroxy-tetrahydrodipicolinate synthase (HTPA synthase) (EC 4.3.3.7)	Cytosol	tolC_2	210356000	261709000	294441000	292383000	313866000	315983000	300920000	329171000	283774000	286273000	1	1.24412	1.39973	1.38994	1.49207	1.50213	1.43053	1.56483	1.34902	1.3609	1	1.01856	0.996941	1.01907	0.976187	0.971911	0.980342	0.97897	0.955646	0.94981	12	27
DAPA	P0A6L2	4-hydroxy-tetrahydrodipicolinate synthase (HTPA synthase) (EC 4.3.3.7)	Cytosol	WT_1	255142000	273606000	287688000	337819000	302418000	301656000	302316000	329765000	305671000	91184400	1	1.07237	1.12756	1.32404	1.18529	1.18231	1.18489	1.29248	1.19804	0.357387	1	1.03001	0.971363	1.04537	0.955491	0.913101	1.01904	0.956218	0.931152	0.97232	11	28
DAPA	P0A6L2	4-hydroxy-tetrahydrodipicolinate synthase (HTPA synthase) (EC 4.3.3.7)	Cytosol	WT_2	287440000	308731000	382362000	373189000	397032000	379054000	353727000	204700000	250542000	282135000	1	1.07407	1.33023	1.29832	1.38127	1.31872	1.23061	0.712149	0.871632	0.981544	1	0.942313	0.974524	0.896842	0.933718	0.902172	0.913731	0.900089	0.927773	0.887788	11	35
DAPB	P04036	4-hydroxy-tetrahydrodipicolinate reductase (HTPA reductase) (EC 1.17.1.8)	Cytosol	tolC_1	133613000	156951000	173676000	170817000	184615000	192908000	183870000	163749000	181816000	169393000	1	1.17467	1.29984	1.27845	1.38171	1.44378	1.37614	1.22555	1.36077	1.26779	1	1.00954	1.02717	1.04148	1.06463	1.07073	1.04811	1.04621	1.04593	1.00425	13	27
DAPB	P04036	4-hydroxy-tetrahydrodipicolinate reductase (HTPA reductase) (EC 1.17.1.8)	Cytosol	tolC_2	158973000	200165000	236568000	225466000	256466000	253368000	241962000	266518000	225247000	234651000	1	1.25911	1.4881	1.41827	1.61327	1.59378	1.52203	1.6765	1.41689	1.47604	1	1.03084	1.05988	1.03984	1.05548	1.03121	1.04305	1.04883	1.00373	1.03017	13	26
DAPB	P04036	4-hydroxy-tetrahydrodipicolinate reductase (HTPA reductase) (EC 1.17.1.8)	Cytosol	WT_1	132931000	140419000	161223000	181919000	178346000	186326000	171128000	193745000	182022000	48883800	1	1.05633	1.21283	1.36852	1.34164	1.40167	1.28734	1.45749	1.3693	0.367738	1	1.01461	1.04482	1.08048	1.08153	1.08252	1.10715	1.0783	1.06426	1.00048	11	23
DAPB	P04036	4-hydroxy-tetrahydrodipicolinate reductase (HTPA reductase) (EC 1.17.1.8)	Cytosol	WT_2	169552000	196700000	241970000	250814000	262216000	257739000	231162000	131369000	158043000	192533000	1	1.16012	1.42711	1.47927	1.54652	1.52012	1.36337	0.774801	0.932121	1.13554	1	1.0178	1.0455	1.02184	1.04543	1.03995	1.0123	0.979275	0.992158	1.02707	12	26
DAPD	P0A9D8	2,3,4,5-tetrahydropyridine-2,6-dicarboxylate N-succinyltransferase (EC 2.3.1.117) (Tetrahydrodipicolinate N-succinyltransferase) (THDP succinyltransferase) (THP succinyltransferase) (Tetrahydropicolinate succinylase)	Cytosol	tolC_1	153447000	182366000	194835000	183847000	193935000	198436000	199500000	174574000	196189000	186255000	1	1.18846	1.26972	1.19811	1.26386	1.29319	1.30012	1.13768	1.27855	1.21381	1	1.02139	1.00337	0.976041	0.973815	0.959051	0.990219	0.971202	0.982736	0.961494	11	29
DAPD	P0A9D8	2,3,4,5-tetrahydropyridine-2,6-dicarboxylate N-succinyltransferase (EC 2.3.1.117) (Tetrahydrodipicolinate N-succinyltransferase) (THDP succinyltransferase) (THP succinyltransferase) (Tetrahydropicolinate succinylase)	Cytosol	tolC_2	225464000	288649000	333125000	314358000	358222000	353370000	335324000	372888000	322816000	315853000	1	1.28024	1.47751	1.39427	1.58882	1.5673	1.48726	1.65387	1.43179	1.4009	1	1.04814	1.05234	1.02224	1.03949	1.01408	1.01922	1.03468	1.01428	0.97773	12	38
DAPD	P0A9D8	2,3,4,5-tetrahydropyridine-2,6-dicarboxylate N-succinyltransferase (EC 2.3.1.117) (Tetrahydrodipicolinate N-succinyltransferase) (THDP succinyltransferase) (THP succinyltransferase) (Tetrahydropicolinate succinylase)	Cytosol	WT_1	182163000	190619000	225384000	246490000	232079000	244206000	234676000	256480000	243155000	63029100	1	1.04642	1.23727	1.35313	1.27402	1.34059	1.28827	1.40797	1.33482	0.346004	1	1.00509	1.06587	1.06833	1.02701	1.03534	1.10795	1.04166	1.03746	0.941351	10	29
DAPD	P0A9D8	2,3,4,5-tetrahydropyridine-2,6-dicarboxylate N-succinyltransferase (EC 2.3.1.117) (Tetrahydrodipicolinate N-succinyltransferase) (THDP succinyltransferase) (THP succinyltransferase) (Tetrahydropicolinate succinylase)	Cytosol	WT_2	229092000	275814000	327273000	331769000	348399000	340414000	316447000	175522000	214522000	251854000	1	1.20394	1.42857	1.44819	1.52078	1.48593	1.38131	0.766164	0.936401	1.09936	1	1.05625	1.04656	1.00037	1.02803	1.01656	1.02562	0.968359	0.996714	0.994348	11	31
DAPE	P0AED7	Succinyl-diaminopimelate desuccinylase (SDAP desuccinylase) (EC 3.5.1.18) (N-succinyl-LL-2,6-diaminoheptanedioate amidohydrolase)	Cytosol	tolC_1	80306100	90069000	100772000	95496700	105638000	106479000	106036000	91011300	110544000	101667000	1	1.12157	1.25485	1.18916	1.31544	1.32591	1.3204	1.1333	1.37653	1.26599	1	0.963905	0.991619	0.968746	1.01356	0.98332	1.00566	0.967464	1.05805	1.00283	12	18
DAPE	P0AED7	Succinyl-diaminopimelate desuccinylase (SDAP desuccinylase) (EC 3.5.1.18) (N-succinyl-LL-2,6-diaminoheptanedioate amidohydrolase)	Cytosol	tolC_2	70631800	89033000	99363900	97956500	112080000	117379000	107750000	120560000	105010000	106778000	1	1.26052	1.40679	1.38686	1.58682	1.66184	1.52552	1.70688	1.48672	1.51176	1	1.03199	1.00197	1.01681	1.03818	1.07525	1.04544	1.06784	1.0532	1.0551	11	16
DAPE	P0AED7	Succinyl-diaminopimelate desuccinylase (SDAP desuccinylase) (EC 3.5.1.18) (N-succinyl-LL-2,6-diaminoheptanedioate amidohydrolase)	Cytosol	WT_1	60136600	66422100	70856400	78542500	75021400	80674500	71267100	82554800	78325100	22733600	1	1.10452	1.17826	1.30607	1.24752	1.34152	1.18509	1.37279	1.30245	0.378033	1	1.06089	1.01504	1.03117	1.00565	1.03606	1.0192	1.01563	1.0123	1.02849	10	15
DAPE	P0AED7	Succinyl-diaminopimelate desuccinylase (SDAP desuccinylase) (EC 3.5.1.18) (N-succinyl-LL-2,6-diaminoheptanedioate amidohydrolase)	Cytosol	WT_2	77293500	91739000	105007000	116391000	122590000	119294000	107609000	60838400	73626900	89250300	1	1.18689	1.35855	1.50583	1.58603	1.54339	1.39221	0.787109	0.952563	1.15469	1	1.04129	0.995269	1.04019	1.07214	1.05587	1.03372	0.994831	1.01392	1.0444	12	20
DAPF	P0A6K1	Diaminopimelate epimerase (DAP epimerase) (EC 5.1.1.7) (PLP-independent amino acid racemase)	Cytosol	tolC_1	24061500	27889000	29201000	28128300	29072900	34210100	31131500	28457300	30681000	28292300	1	1.15907	1.2136	1.16902	1.20827	1.42178	1.29383	1.18269	1.27511	1.17583	1	0.996134	0.959022	0.952337	0.930989	1.05441	0.985426	1.00962	0.980094	0.931414	4	9
DAPF	P0A6K1	Diaminopimelate epimerase (DAP epimerase) (EC 5.1.1.7) (PLP-independent amino acid racemase)	Cytosol	tolC_2	47522800	55132000	62812300	59307800	70949200	71107400	68443000	76237300	68209000	65702500	1	1.16012	1.32173	1.24799	1.49295	1.49628	1.44021	1.60423	1.43529	1.38255	1	0.949788	0.941388	0.914992	0.976763	0.968123	0.98698	1.00362	1.01676	0.964919	4	9
DAPF	P0A6K1	Diaminopimelate epimerase (DAP epimerase) (EC 5.1.1.7) (PLP-independent amino acid racemase)	Cytosol	WT_1	26224900	28102100	34463400	36738500	35150400	37827000	32185100	39526200	36307000	10429000	1	1.07158	1.31415	1.4009	1.34034	1.44241	1.22727	1.5072	1.38445	0.397675	1	1.02925	1.1321	1.10605	1.08048	1.11398	1.05549	1.11508	1.07603	1.08193	4	9
DAPF	P0A6K1	Diaminopimelate epimerase (DAP epimerase) (EC 5.1.1.7) (PLP-independent amino acid racemase)	Cytosol	WT_2	24755400	27964700	37234800	39503800	39611600	38315300	34111400	20437700	25062900	28877700	1	1.12964	1.50411	1.59576	1.60012	1.54776	1.37794	0.825586	1.01242	1.16652	1	0.991065	1.10191	1.10231	1.08166	1.05886	1.02312	1.04346	1.07763	1.0551	4	8
DAUA	P0AFR2	C4-dicarboxylic acid transporter DauA (Dicarboxylic acid uptake system A)	Inner_membrane	tolC_1	22891800	28853200	30877900	30293000	34957300	36675500	32693100	30369800	33523300	32804100	1	1.26042	1.34886	1.32331	1.52707	1.60212	1.42816	1.32667	1.46442	1.43301	1	1.08323	1.06591	1.07803	1.17662	1.18816	1.08773	1.13253	1.12561	1.13513	4	5
DAUA	P0AFR2	C4-dicarboxylic acid transporter DauA (Dicarboxylic acid uptake system A)	Inner_membrane	tolC_2	46384000	56642900	64040200	63680900	69872400	72750900	66882600	74499700	68293900	66896000	1	1.22117	1.38065	1.37291	1.50639	1.56845	1.44193	1.60615	1.47236	1.44222	1	0.999775	0.983355	1.00658	0.985556	1.01482	0.988158	1.00482	1.04302	1.00657	4	5
DAUA	P0AFR2	C4-dicarboxylic acid transporter DauA (Dicarboxylic acid uptake system A)	Inner_membrane	WT_1	19485000	19163700	23045100	24807000	24378600	24399200	24948000	27455500	25448600	7878980	1	0.98351	1.18271	1.27313	1.25115	1.2522	1.28037	1.40906	1.30606	0.404361	1	0.944662	1.01887	1.00517	1.00858	0.967084	1.10115	1.04247	1.01511	1.10012	4	5
DAUA	P0AFR2	C4-dicarboxylic acid transporter DauA (Dicarboxylic acid uptake system A)	Inner_membrane	WT_2	19502600	23214000	28405200	28990600	32049900	30547300	28048700	17607900	20861900	23222100	1	1.1903	1.45648	1.4865	1.64337	1.56632	1.4382	0.902849	1.0697	1.19072	1	1.04429	1.06701	1.02683	1.11089	1.07156	1.06787	1.14112	1.1386	1.07698	3	5
DCD	P28248	dCTP deaminase (EC 3.5.4.13) (Deoxycytidine triphosphate deaminase)	Cytosol	tolC_1	31704900	39544600	43207100	41897900	44150000	44345300	44923500	40142200	44861600	41871600	1	1.24727	1.36279	1.3215	1.39253	1.39869	1.41693	1.26612	1.41497	1.32067	1	1.07193	1.07692	1.07655	1.07296	1.03729	1.07918	1.08084	1.0876	1.04614	3	5
DCD	P28248	dCTP deaminase (EC 3.5.4.13) (Deoxycytidine triphosphate deaminase)	Cytosol	tolC_2	51888500	69716200	81678300	75933700	86901700	85204100	82041700	91470000	79198700	82193500	1	1.34358	1.57411	1.4634	1.67478	1.64206	1.58112	1.76282	1.52632	1.58404	1	1.09999	1.12114	1.07293	1.09572	1.06245	1.08354	1.10283	1.08125	1.10555	5	8
DCD	P28248	dCTP deaminase (EC 3.5.4.13) (Deoxycytidine triphosphate deaminase)	Cytosol	WT_1	24291600	25459200	28768200	32788300	32031200	31144900	29785500	34338700	32834700	9318150	1	1.04807	1.18429	1.34978	1.31861	1.28213	1.22616	1.4136	1.35169	0.383596	1	1.00667	1.02023	1.06569	1.06296	0.990193	1.05453	1.04583	1.05057	1.04362	3	4
DCD	P28248	dCTP deaminase (EC 3.5.4.13) (Deoxycytidine triphosphate deaminase)	Cytosol	WT_2	8438290	10190100	13374700	13297000	13477800	13789400	12643100	7662750	8775150	10103800	1	1.2076	1.585	1.57579	1.59722	1.63415	1.4983	0.908093	1.03992	1.19738	1	1.05946	1.16117	1.08851	1.0797	1.11796	1.11249	1.14774	1.1069	1.083	2	2
DCM	P0AED9	DNA-cytosine methyltransferase (EC 2.1.1.37) (M.EcoDcm)	Cytosol	tolC_1	13044100	14421400	15249800	16248900	20535900	19313200	21009200	16153700	19055700	20226900	1	1.10559	1.1691	1.24569	1.57434	1.48061	1.61063	1.23839	1.46087	1.55066	1	0.950169	0.923854	1.0148	1.21305	1.09804	1.22671	1.05717	1.12288	1.22832	2	2
DCP	P24171	Dipeptidyl carboxypeptidase (EC 3.4.15.5) (Peptidyl-dipeptidase Dcp)	Cytosol	tolC_1	135157000	159809000	171908000	166394000	180275000	185788000	180982000	162457000	178195000	172704000	1	1.1824	1.27191	1.23112	1.33382	1.37461	1.33905	1.20199	1.31843	1.2778	1	1.01618	1.0051	1.00293	1.02772	1.01943	1.01987	1.0261	1.01339	1.01219	17	29
DCP	P24171	Dipeptidyl carboxypeptidase (EC 3.4.15.5) (Peptidyl-dipeptidase Dcp)	Cytosol	tolC_2	190272000	237235000	271897000	267378000	300472000	304824000	288049000	319716000	277876000	285567000	1	1.24682	1.42899	1.40524	1.57917	1.60204	1.51388	1.68031	1.46041	1.50084	1	1.02077	1.01778	1.03029	1.03317	1.03655	1.03746	1.05122	1.03456	1.04748	18	29
DCP	P24171	Dipeptidyl carboxypeptidase (EC 3.4.15.5) (Peptidyl-dipeptidase Dcp)	Cytosol	WT_1	170241000	181175000	202330000	223495000	216531000	217965000	216281000	234192000	217468000	56647700	1	1.06423	1.18849	1.31282	1.27191	1.28033	1.27044	1.37565	1.27741	0.33275	1	1.02219	1.02385	1.0365	1.02531	0.988807	1.09261	1.01775	0.99284	0.905292	17	26
DCP	P24171	Dipeptidyl carboxypeptidase (EC 3.4.15.5) (Peptidyl-dipeptidase Dcp)	Cytosol	WT_2	162807000	174401000	211151000	219035000	237246000	230933000	210851000	119695000	140779000	167694000	1	1.07121	1.29694	1.34537	1.45722	1.41845	1.2951	0.735196	0.864699	1.03002	1	0.939806	0.950135	0.92934	0.985061	0.970395	0.961612	0.929218	0.920393	0.931631	14	22
DCRB	P0AEE1	Protein DcrB	Inner_membrane	tolC_1	176686000	203955000	223266000	210601000	240600000	250629000	224314000	202440000	231024000	216330000	1	1.15434	1.26363	1.19195	1.36174	1.4185	1.26956	1.14576	1.30754	1.22438	1	0.992064	0.998559	0.97102	1.04923	1.05198	0.966943	0.978098	1.00502	0.969866	8	27
DCRB	P0AEE1	Protein DcrB	Inner_membrane	tolC_2	216102000	268105000	320698000	305417000	343110000	341345000	329005000	371475000	307356000	338731000	1	1.24064	1.48401	1.4133	1.58772	1.57956	1.52245	1.71898	1.42227	1.56746	1	1.01571	1.05697	1.0362	1.03877	1.022	1.04334	1.07541	1.00754	1.09397	9	31
DCRB	P0AEE1	Protein DcrB	Inner_membrane	WT_1	210978000	209061000	233131000	260472000	256436000	258517000	247385000	298738000	265655000	73070200	1	0.990914	1.105	1.23459	1.21546	1.22533	1.17256	1.41597	1.25916	0.34634	1	0.951773	0.951929	0.974743	0.979812	0.946326	1.00843	1.04758	0.978654	0.942267	9	29
DCRB	P0AEE1	Protein DcrB	Inner_membrane	WT_2	216517000	255099000	305612000	309181000	326101000	324625000	305402000	166370000	207390000	242288000	1	1.17819	1.41149	1.42798	1.50612	1.4993	1.41052	0.768392	0.957846	1.11903	1	1.03366	1.03405	0.986405	1.01812	1.02571	1.04731	0.971175	1.01954	1.01214	8	27
DCTA	P0A830	Aerobic C4-dicarboxylate transport protein	Inner_membrane	tolC_1	49161800	63097400	66002000	65223600	71945800	72257200	69181000	61886600	66570700	68364900	1	1.28346	1.34255	1.32671	1.46345	1.46978	1.40721	1.25884	1.35411	1.39061	1	1.10304	1.06092	1.0808	1.1276	1.09002	1.07178	1.07463	1.04082	1.10155	4	6
DCTA	P0A830	Aerobic C4-dicarboxylate transport protein	Inner_membrane	tolC_2	97546200	124562000	134037000	134546000	156587000	157126000	149197000	156109000	145377000	145092000	1	1.27695	1.37409	1.37931	1.60526	1.61079	1.5295	1.60036	1.49034	1.48742	1	1.04544	0.978679	1.01127	1.05024	1.04221	1.04817	1.0012	1.05576	1.03811	4	10
DCTA	P0A830	Aerobic C4-dicarboxylate transport protein	Inner_membrane	WT_1	69314800	72197000	83026900	91046400	90969300	92535100	87654300	100265000	93699400	25963000	1	1.04158	1.19782	1.31352	1.31241	1.335	1.26458	1.44652	1.35179	0.374566	1	1.00044	1.03189	1.03706	1.05796	1.03103	1.08757	1.07018	1.05065	1.01906	4	7
DCTA	P0A830	Aerobic C4-dicarboxylate transport protein	Inner_membrane	WT_2	84673800	100850000	120429000	127328000	131066000	134119000	120141000	73719400	85790700	105167000	1	1.19104	1.42227	1.50375	1.54789	1.58395	1.41887	0.870628	1.01319	1.24203	1	1.04493	1.04195	1.03875	1.04635	1.08362	1.05351	1.10039	1.07845	1.12339	4	7
DCUA	P0ABN5	Anaerobic C4-dicarboxylate transporter DcuA	Inner_membrane	tolC_1	29134800	35331100	37345900	37701000	39208900	44851900	42144600	34716700	36894900	43303900	1	1.21268	1.28183	1.29402	1.34578	1.53946	1.44654	1.19159	1.26635	1.48633	1	1.0422	1.01294	1.05417	1.03693	1.14169	1.10173	1.01722	0.973363	1.17737	3	6
DCUA	P0ABN5	Anaerobic C4-dicarboxylate transporter DcuA	Inner_membrane	tolC_2	46475600	54021000	67311700	62521100	71085200	71463900	71253000	73251900	67731700	62385300	1	1.16235	1.44832	1.34525	1.52952	1.53766	1.53313	1.57614	1.45736	1.34232	1	0.951618	1.03155	0.9863	1.00069	0.9949	1.05065	0.986045	1.0324	0.936847	4	7
DCUA	P0ABN5	Anaerobic C4-dicarboxylate transporter DcuA	Inner_membrane	WT_1	38282900	41207000	48117700	57170600	53288100	56799700	51241500	65214600	53056400	17337700	1	1.07638	1.2569	1.49337	1.39196	1.48368	1.3385	1.70349	1.3859	0.452884	1	1.03386	1.08278	1.17906	1.12209	1.14586	1.15114	1.2603	1.07716	1.23213	4	7
DCUA	P0ABN5	Anaerobic C4-dicarboxylate transporter DcuA	Inner_membrane	WT_2	42097500	54440400	60851100	68258200	69153900	69167800	60292100	41453100	44432900	52476700	1	1.2932	1.44548	1.62143	1.64271	1.64304	1.4322	0.984693	1.05548	1.24655	1	1.13456	1.05895	1.12004	1.11045	1.12404	1.06341	1.24456	1.12346	1.12748	4	7
DCUB	P0ABN9	Anaerobic C4-dicarboxylate transporter DcuB	Inner_membrane	WT_2	8279020	11142800	12707400	13843600	15691200	17310200	15150300	7225990	9899310	11166200	1	1.34591	1.53489	1.67213	1.8953	2.09085	1.82996	0.872807	1.19571	1.34873	1	1.1808	1.12446	1.15506	1.28119	1.4304	1.35875	1.10315	1.27272	1.2199	1	1
DCUC	P0ABP3	Anaerobic C4-dicarboxylate transporter DcuC	Inner_membrane	tolC_1	18091500	25280000	27959100	25137400	18144700	24854300	26272900	23310600	23550800	22897300	1	1.39734	1.54543	1.38946	1.00294	1.37381	1.45222	1.28848	1.30176	1.26564	1	1.20091	1.22124	1.13192	0.772777	1.01884	1.10606	1.09994	1.00058	1.00255	1	2
DCUC	P0ABP3	Anaerobic C4-dicarboxylate transporter DcuC	Inner_membrane	tolC_2	25014800	34634500	37826000	40892200	44640600	42684300	45286000	49307700	40905600	39768800	1	1.38456	1.51214	1.63472	1.78457	1.70636	1.81037	1.97114	1.63526	1.58981	1	1.13354	1.07701	1.19854	1.16755	1.10405	1.24065	1.23316	1.15842	1.10957	3	4
DCUC	P0ABP3	Anaerobic C4-dicarboxylate transporter DcuC	Inner_membrane	WT_1	16157000	19193100	21946700	26451700	23048400	25137600	22941800	30235700	23305900	6604030	1	1.18791	1.35834	1.63717	1.42653	1.55583	1.41993	1.87137	1.44246	0.408741	1	1.14099	1.17017	1.29258	1.14996	1.20158	1.22118	1.3845	1.12112	1.11204	2	3
[truncated: 7,676 more rows]
