# Supplementary material for: Thermal proteome profiling in bacteria: probing protein state in vivo
Source: Mol Syst Biol. 2018 Jul 24;14(7):e8242. doi: 10.15252/msb.20188242 (PMC6056769; doi:10.15252/msb.20188242)
Supplement: Supplementary file 10 — Dataset EV9 [file MSB-14-e8242-s010.xlsx]

## Sheet: Info
Dataset EV9 2D-TPP of ampicillin in living cells
Exp_details
TMT labeling scheme (concentrations in micromolar) and temperatures used in 2D-TPP experiment
Results
Column	Description
gene_name	Gene name
Uniprot_id	Uniprot ID
description	Protein name
location	Protein location based on STEPdb (http://www.stepdb.eu/)
temperature	Temperature
signal_sum_	Sum of signals of report ions
rel_fc_	Relative fold change of each label to the reference label (126)
norm_rel_fc_	Normalized relative fold change of each label to the reference label (126)
qupm	Unique peptide matches used for quantification
qssm	Sequence spectrum matches used for quantification
Hits
Column	Description
gene_name	Gene name
cpd_effect	Compound effect
cum.f	Cumulative F-score (sum of the log(F-values) of all windows with consistent effect)
pEC50opt	pEC50 estimated at the lowest temperature where there was a fold change higher than 1.5 or lower than 1/1.5, or if this was not achieved the temperature with the highest F-score
fdr	False discovery rate
GO_enrichment_hits
Column	Description
GO.id	GO ID
GO.term	GO term
GO.tree	GO type (C: cellular component; F: molecular function; P: biological process)
p.value.BH	p-value of enrichment after Benjamin-Hochberg correction
fold.enrichment	Fold-enrichment of hit genes in the in the GO ID compared to background (calculated as: (number.of.hit.genes.in.GOid/(number.of.genes.in.GOid/number.of.background.genes))
number.of.hit.genes.in.GOid	Number of hit genes in the GO ID
fraction.of.hit.genes.in.GOid	Fraction of hit genes in the GO ID compared to total number of hit genes
number.of.hits.genes	Total number of hit genes (genes that were used for enrichment)
number.of.genes.in.GOid	Number of genes in the GO ID
number.of.background.genes	Number of genes in the background
hit.genes	Hit genes in the GO ID

## Sheet: Exp details
Compound	Temperature	126	127L	127H	128L	128H	129L	129H	130L	130H	131L
Ampicillin	42	0	0.5	2	10	50	-	-	-	-	-
Ampicillin	45.4	-	-	-	-	-	0	0.5	2	10	50
Ampicillin	49	0	0.5	2	10	50	-	-	-	-	-
Ampicillin	51.9	-	-	-	-	-	0	0.5	2	10	50
Ampicillin	54.8	0	0.5	2	10	50	-	-	-	-	-
Ampicillin	57.9	-	-	-	-	-	0	0.5	2	10	50
Ampicillin	60.5	0	0.5	2	10	50	-	-	-	-	-
Ampicillin	63.6	-	-	-	-	-	0	0.5	2	10	50
Ampicillin	67	0	0.5	2	10	50	-	-	-	-	-
Ampicillin	71.3	-	-	-	-	-	0	0.5	2	10	50

## Sheet: Results
gene_name	Uniprot_id	description	location	temperature	signal_sum_0	signal_sum_0.5	signal_sum_2	signal_sum_10	signal_sum_50	rel_fc_0	rel_fc_0.5	rel_fc_2	rel_fc_10	rel_fc_50	norm_rel_fc_0_unmodified	norm_rel_fc_0.5_unmodified	norm_rel_fc_2_unmodified	norm_rel_fc_10_unmodified	norm_rel_fc_50_unmodified	qupm	qssm
AAEA	P46482	p-hydroxybenzoic acid efflux pump subunit AaeA (pHBA efflux pump protein A)	Inner_membrane	42	9927600	8590720	9086960	8266350	9612990	1	0.865337	0.915323	0.832663	0.96831	1	0.953979	0.994808	0.942012	1.00892	1	1
AAEA	P46482	p-hydroxybenzoic acid efflux pump subunit AaeA (pHBA efflux pump protein A)	Inner_membrane	45.4	11466400	12224700	11840600	11047500	10888100	1	1.06613	1.03263	0.963467	0.949566	1	0.934863	1.01043	0.92949	0.938115	1	1
AAS	P31119	Bifunctional protein Aas [Includes: 2-acylglycerophosphoethanolamine acyltransferase (EC 2.3.1.40) (2-acyl-GPE acyltransferase) (Acyl-[acyl-carrier-protein]--phospholipid O-acyltransferase); Acyl-[acyl-carrier-protein] synthetase (EC 6.2.1.20) (Acyl-ACP synthetase) (Long-chain-fatty-acid--[acyl-carrier-protein] ligase)]	Inner_membrane	42	267942000	242859000	244606000	234667000	269865000	1	0.906386	0.912907	0.875813	1.00718	1	0.999233	0.992182	0.990828	1.04942	16	19
AAS	P31119	Bifunctional protein Aas [Includes: 2-acylglycerophosphoethanolamine acyltransferase (EC 2.3.1.40) (2-acyl-GPE acyltransferase) (Acyl-[acyl-carrier-protein]--phospholipid O-acyltransferase); Acyl-[acyl-carrier-protein] synthetase (EC 6.2.1.20) (Acyl-ACP synthetase) (Long-chain-fatty-acid--[acyl-carrier-protein] ligase)]	Inner_membrane	45.4	314121000	349173000	318691000	313605000	311754000	1	1.11159	1.01455	0.998357	0.992465	1	0.974721	0.992731	0.96315	0.980497	16	19
AAS	P31119	Bifunctional protein Aas [Includes: 2-acylglycerophosphoethanolamine acyltransferase (EC 2.3.1.40) (2-acyl-GPE acyltransferase) (Acyl-[acyl-carrier-protein]--phospholipid O-acyltransferase); Acyl-[acyl-carrier-protein] synthetase (EC 6.2.1.20) (Acyl-ACP synthetase) (Long-chain-fatty-acid--[acyl-carrier-protein] ligase)]	Inner_membrane	49	305641000	314321000	293875000	320964000	284884000	1	1.0284	0.961504	1.05013	0.932087	1	0.981716	1.00938	0.986284	1.0048	17	20
AAS	P31119	Bifunctional protein Aas [Includes: 2-acylglycerophosphoethanolamine acyltransferase (EC 2.3.1.40) (2-acyl-GPE acyltransferase) (Acyl-[acyl-carrier-protein]--phospholipid O-acyltransferase); Acyl-[acyl-carrier-protein] synthetase (EC 6.2.1.20) (Acyl-ACP synthetase) (Long-chain-fatty-acid--[acyl-carrier-protein] ligase)]	Inner_membrane	51.9	292368000	304465000	299404000	278178000	264145000	1	1.04138	1.02407	0.951465	0.903468	1	1.0151	1.00099	0.966086	1.00281	17	20
AAS	P31119	Bifunctional protein Aas [Includes: 2-acylglycerophosphoethanolamine acyltransferase (EC 2.3.1.40) (2-acyl-GPE acyltransferase) (Acyl-[acyl-carrier-protein]--phospholipid O-acyltransferase); Acyl-[acyl-carrier-protein] synthetase (EC 6.2.1.20) (Acyl-ACP synthetase) (Long-chain-fatty-acid--[acyl-carrier-protein] ligase)]	Inner_membrane	54.8	354657000	306660000	304700000	321527000	292644000	1	0.864666	0.85914	0.906586	0.825147	1	1.0026	0.988579	0.975255	0.965104	19	23
AAS	P31119	Bifunctional protein Aas [Includes: 2-acylglycerophosphoethanolamine acyltransferase (EC 2.3.1.40) (2-acyl-GPE acyltransferase) (Acyl-[acyl-carrier-protein]--phospholipid O-acyltransferase); Acyl-[acyl-carrier-protein] synthetase (EC 6.2.1.20) (Acyl-ACP synthetase) (Long-chain-fatty-acid--[acyl-carrier-protein] ligase)]	Inner_membrane	57.9	298051000	289300000	277898000	250847000	227247000	1	0.970639	0.932384	0.841624	0.762443	1	0.992538	1.01813	0.963271	0.99219	19	23
AAS	P31119	Bifunctional protein Aas [Includes: 2-acylglycerophosphoethanolamine acyltransferase (EC 2.3.1.40) (2-acyl-GPE acyltransferase) (Acyl-[acyl-carrier-protein]--phospholipid O-acyltransferase); Acyl-[acyl-carrier-protein] synthetase (EC 6.2.1.20) (Acyl-ACP synthetase) (Long-chain-fatty-acid--[acyl-carrier-protein] ligase)]	Inner_membrane	60.5	95366600	91765500	83637600	84123000	75222100	1	0.962239	0.877011	0.882101	0.788768	1	0.988974	1.00229	0.932901	1.0018	9	9
AAS	P31119	Bifunctional protein Aas [Includes: 2-acylglycerophosphoethanolamine acyltransferase (EC 2.3.1.40) (2-acyl-GPE acyltransferase) (Acyl-[acyl-carrier-protein]--phospholipid O-acyltransferase); Acyl-[acyl-carrier-protein] synthetase (EC 6.2.1.20) (Acyl-ACP synthetase) (Long-chain-fatty-acid--[acyl-carrier-protein] ligase)]	Inner_membrane	63.6	29429800	26216700	22005700	21730900	21391900	1	0.890822	0.747735	0.738398	0.726879	1	0.919811	0.854856	0.880019	0.948757	9	9
ACCA	P0ABD5	Acetyl-coenzyme A carboxylase carboxyl transferase subunit alpha (ACCase subunit alpha) (Acetyl-CoA carboxylase carboxyltransferase subunit alpha) (EC 6.4.1.2)	Cytosol	42	515661000	446260000	464380000	438446000	502451000	1	0.865414	0.900553	0.85026	0.974382	1	0.954063	0.978756	0.96192	1.01525	19	65
ACCA	P0ABD5	Acetyl-coenzyme A carboxylase carboxyl transferase subunit alpha (ACCase subunit alpha) (Acetyl-CoA carboxylase carboxyltransferase subunit alpha) (EC 6.4.1.2)	Cytosol	45.4	533780000	655909000	597143000	619775000	617393000	1	1.2288	1.11871	1.16111	1.15664	1	1.0775	1.09465	1.12016	1.1427	19	65
ACCA	P0ABD5	Acetyl-coenzyme A carboxylase carboxyl transferase subunit alpha (ACCase subunit alpha) (Acetyl-CoA carboxylase carboxyltransferase subunit alpha) (EC 6.4.1.2)	Cytosol	49	652443000	715532000	666743000	733454000	658261000	1	1.0967	1.02192	1.12417	1.00892	1	1.04691	1.0728	1.05581	1.08762	22	79
ACCA	P0ABD5	Acetyl-coenzyme A carboxylase carboxyl transferase subunit alpha (ACCase subunit alpha) (Acetyl-CoA carboxylase carboxyltransferase subunit alpha) (EC 6.4.1.2)	Cytosol	51.9	651316000	688461000	691746000	666335000	611043000	1	1.05703	1.06207	1.02306	0.938167	1	1.03036	1.03815	1.03878	1.04132	22	79
ACCA	P0ABD5	Acetyl-coenzyme A carboxylase carboxyl transferase subunit alpha (ACCase subunit alpha) (Acetyl-CoA carboxylase carboxyltransferase subunit alpha) (EC 6.4.1.2)	Cytosol	54.8	759484000	652160000	662274000	683246000	646158000	1	0.858688	0.872005	0.899619	0.850786	1	0.995668	1.00338	0.967761	0.995092	25	88
ACCA	P0ABD5	Acetyl-coenzyme A carboxylase carboxyl transferase subunit alpha (ACCase subunit alpha) (Acetyl-CoA carboxylase carboxyltransferase subunit alpha) (EC 6.4.1.2)	Cytosol	57.9	678122000	675549000	621949000	596090000	519482000	1	0.996206	0.917164	0.879031	0.76606	1	1.01868	1.00151	1.00608	0.996896	25	88
ACCA	P0ABD5	Acetyl-coenzyme A carboxylase carboxyl transferase subunit alpha (ACCase subunit alpha) (Acetyl-CoA carboxylase carboxyltransferase subunit alpha) (EC 6.4.1.2)	Cytosol	60.5	615048000	577723000	522170000	530160000	454618000	1	0.939314	0.848991	0.861982	0.739159	1	0.965411	0.970265	0.911623	0.938792	18	65
ACCA	P0ABD5	Acetyl-coenzyme A carboxylase carboxyl transferase subunit alpha (ACCase subunit alpha) (Acetyl-CoA carboxylase carboxyltransferase subunit alpha) (EC 6.4.1.2)	Cytosol	63.6	118026000	113469000	101247000	97520200	95345800	1	0.96139	0.857836	0.82626	0.807837	1	0.992676	0.98073	0.984733	1.05443	18	65
ACCA	P0ABD5	Acetyl-coenzyme A carboxylase carboxyl transferase subunit alpha (ACCase subunit alpha) (Acetyl-CoA carboxylase carboxyltransferase subunit alpha) (EC 6.4.1.2)	Cytosol	67	14307700	14003400	15513000	11676300	19417900	1	0.978732	1.08424	0.816085	1.35716	1	0.999394	1.09012	1.12083	1.49963	4	4
ACCA	P0ABD5	Acetyl-coenzyme A carboxylase carboxyl transferase subunit alpha (ACCase subunit alpha) (Acetyl-CoA carboxylase carboxyltransferase subunit alpha) (EC 6.4.1.2)	Cytosol	71.3	6022740	8207220	7370990	8408110	13440800	1	1.36271	1.22386	1.39606	2.23168	1	1.00459	1.02532	1.16609	1.95452	4	4
ACCB	P0ABD8	Biotin carboxyl carrier protein of acetyl-CoA carboxylase (BCCP)	Cytosol	42	255371000	212520000	226567000	205668000	239032000	1	0.832201	0.887207	0.805369	0.936019	1	0.917448	0.964251	0.911134	0.975278	5	21
ACCB	P0ABD8	Biotin carboxyl carrier protein of acetyl-CoA carboxylase (BCCP)	Cytosol	45.4	254766000	321558000	282508000	298636000	290570000	1	1.26217	1.10889	1.1722	1.14054	1	1.10676	1.08505	1.13086	1.12678	5	21
ACCB	P0ABD8	Biotin carboxyl carrier protein of acetyl-CoA carboxylase (BCCP)	Cytosol	49	261004000	331830000	264154000	297585000	257393000	1	1.27136	1.01207	1.14015	0.986165	1	1.21365	1.06246	1.07083	1.0631	6	26
ACCB	P0ABD8	Biotin carboxyl carrier protein of acetyl-CoA carboxylase (BCCP)	Cytosol	51.9	275331000	296497000	293538000	275906000	240535000	1	1.07687	1.06613	1.00209	0.873621	1	1.0497	1.04211	1.01749	0.96968	6	26
ACCB	P0ABD8	Biotin carboxyl carrier protein of acetyl-CoA carboxylase (BCCP)	Cytosol	54.8	309546000	264265000	277187000	273813000	258380000	1	0.853718	0.895463	0.884563	0.834706	1	0.989905	1.03037	0.951565	0.976285	6	26
ACCB	P0ABD8	Biotin carboxyl carrier protein of acetyl-CoA carboxylase (BCCP)	Cytosol	57.9	248394000	246987000	231093000	217537000	190786000	1	0.994336	0.930349	0.875774	0.768078	1	1.01677	1.01591	1.00236	0.999522	6	26
ACCB	P0ABD8	Biotin carboxyl carrier protein of acetyl-CoA carboxylase (BCCP)	Cytosol	60.5	229699000	218243000	196732000	204378000	151632000	1	0.950126	0.856477	0.889764	0.660133	1	0.976524	0.978821	0.941005	0.838424	6	25
ACCB	P0ABD8	Biotin carboxyl carrier protein of acetyl-CoA carboxylase (BCCP)	Cytosol	63.6	155178000	154087000	138856000	128975000	124270000	1	0.992969	0.894818	0.831142	0.800822	1	1.02528	1.02301	0.990551	1.04527	6	25
ACCB	P0ABD8	Biotin carboxyl carrier protein of acetyl-CoA carboxylase (BCCP)	Cytosol	67	177468000	197674000	172456000	118978000	178386000	1	1.11386	0.971758	0.670419	1.00517	1	1.13737	0.97703	0.920771	1.11069	4	18
ACCB	P0ABD8	Biotin carboxyl carrier protein of acetyl-CoA carboxylase (BCCP)	Cytosol	71.3	96122900	148567000	126734000	122544000	120837000	1	1.54559	1.31846	1.27487	1.25711	1	1.13942	1.10457	1.06486	1.10099	4	18
ACCC	P24182	Biotin carboxylase (EC 6.3.4.14) (Acetyl-CoA carboxylase subunit A) (ACC) (EC 6.4.1.2)	Cytosol	42	944138000	800742000	845795000	797107000	914193000	1	0.84812	0.895838	0.84427	0.968283	1	0.934997	0.973632	0.955143	1.0089	27	89
ACCC	P24182	Biotin carboxylase (EC 6.3.4.14) (Acetyl-CoA carboxylase subunit A) (ACC) (EC 6.4.1.2)	Cytosol	45.4	1016230000	1242230000	1117120000	1181950000	1161480000	1	1.22239	1.09928	1.16307	1.14293	1	1.07188	1.07564	1.12206	1.12915	27	89
ACCC	P24182	Biotin carboxylase (EC 6.3.4.14) (Acetyl-CoA carboxylase subunit A) (ACC) (EC 6.4.1.2)	Cytosol	49	1183990000	1308100000	1198540000	1321190000	1162320000	1	1.10482	1.01229	1.11588	0.981697	1	1.05467	1.0627	1.04803	1.05828	28	99
ACCC	P24182	Biotin carboxylase (EC 6.3.4.14) (Acetyl-CoA carboxylase subunit A) (ACC) (EC 6.4.1.2)	Cytosol	51.9	1225680000	1355410000	1333910000	1288350000	1170800000	1	1.10584	1.0883	1.05113	0.955225	1	1.07794	1.06378	1.06728	1.06026	28	99
ACCC	P24182	Biotin carboxylase (EC 6.3.4.14) (Acetyl-CoA carboxylase subunit A) (ACC) (EC 6.4.1.2)	Cytosol	54.8	1473740000	1268670000	1318400000	1379690000	1262120000	1	0.860851	0.894595	0.936183	0.856406	1	0.998176	1.02937	1.00709	1.00167	30	103
ACCC	P24182	Biotin carboxylase (EC 6.3.4.14) (Acetyl-CoA carboxylase subunit A) (ACC) (EC 6.4.1.2)	Cytosol	57.9	934913000	950745000	879227000	834960000	761249000	1	1.01693	0.940437	0.893088	0.814246	1	1.03988	1.02692	1.02217	1.0596	30	103
ACCC	P24182	Biotin carboxylase (EC 6.3.4.14) (Acetyl-CoA carboxylase subunit A) (ACC) (EC 6.4.1.2)	Cytosol	60.5	336853000	306290000	297053000	331724000	266845000	1	0.909269	0.881848	0.984774	0.79217	1	0.934532	1.00782	1.04149	1.00612	21	33
ACCC	P24182	Biotin carboxylase (EC 6.3.4.14) (Acetyl-CoA carboxylase subunit A) (ACC) (EC 6.4.1.2)	Cytosol	63.6	144892000	145195000	132543000	146472000	133045000	1	1.00209	0.914771	1.0109	0.918236	1	1.0347	1.04582	1.20479	1.19853	21	33
ACCC	P24182	Biotin carboxylase (EC 6.3.4.14) (Acetyl-CoA carboxylase subunit A) (ACC) (EC 6.4.1.2)	Cytosol	67	92688400	100106000	92136000	75440000	112399000	1	1.08003	0.99404	0.81391	1.21265	1	1.10283	0.999433	1.11784	1.33995	10	11
ACCC	P24182	Biotin carboxylase (EC 6.3.4.14) (Acetyl-CoA carboxylase subunit A) (ACC) (EC 6.4.1.2)	Cytosol	71.3	36715600	44788200	41526900	48200400	63167100	1	1.21987	1.13104	1.3128	1.72044	1	0.899291	0.947556	1.09655	1.50678	10	11
ACCD	P0A9Q5	Acetyl-coenzyme A carboxylase carboxyl transferase subunit beta (ACCase subunit beta) (Acetyl-CoA carboxylase carboxyltransferase subunit beta) (EC 6.4.1.2)	Cytosol	42	367999000	325209000	326379000	317829000	359391000	1	0.883723	0.886902	0.863668	0.976609	1	0.974247	0.963919	0.977089	1.01757	18	36
ACCD	P0A9Q5	Acetyl-coenzyme A carboxylase carboxyl transferase subunit beta (ACCase subunit beta) (Acetyl-CoA carboxylase carboxyltransferase subunit beta) (EC 6.4.1.2)	Cytosol	45.4	394389000	471022000	432995000	445606000	439719000	1	1.19431	1.09789	1.12986	1.11494	1	1.04726	1.07428	1.09002	1.10149	18	36
ACCD	P0A9Q5	Acetyl-coenzyme A carboxylase carboxyl transferase subunit beta (ACCase subunit beta) (Acetyl-CoA carboxylase carboxyltransferase subunit beta) (EC 6.4.1.2)	Cytosol	49	476626000	526420000	484794000	536869000	470248000	1	1.10447	1.01714	1.12639	0.986618	1	1.05434	1.06779	1.05791	1.06358	18	46
ACCD	P0A9Q5	Acetyl-coenzyme A carboxylase carboxyl transferase subunit beta (ACCase subunit beta) (Acetyl-CoA carboxylase carboxyltransferase subunit beta) (EC 6.4.1.2)	Cytosol	51.9	481586000	518774000	515916000	479232000	437557000	1	1.07722	1.07129	0.995112	0.908575	1	1.05004	1.04715	1.0104	1.00848	18	46
ACCD	P0A9Q5	Acetyl-coenzyme A carboxylase carboxyl transferase subunit beta (ACCase subunit beta) (Acetyl-CoA carboxylase carboxyltransferase subunit beta) (EC 6.4.1.2)	Cytosol	54.8	557289000	482776000	490229000	517932000	456236000	1	0.866294	0.879667	0.929378	0.81867	1	1.00449	1.0122	0.999774	0.95753	17	51
ACCD	P0A9Q5	Acetyl-coenzyme A carboxylase carboxyl transferase subunit beta (ACCase subunit beta) (Acetyl-CoA carboxylase carboxyltransferase subunit beta) (EC 6.4.1.2)	Cytosol	57.9	486220000	502446000	474826000	425236000	372816000	1	1.03337	0.976566	0.874575	0.766764	1	1.05669	1.06638	1.00098	0.997812	17	51
ACCD	P0A9Q5	Acetyl-coenzyme A carboxylase carboxyl transferase subunit beta (ACCase subunit beta) (Acetyl-CoA carboxylase carboxyltransferase subunit beta) (EC 6.4.1.2)	Cytosol	60.5	559532000	522625000	475711000	491219000	414662000	1	0.93404	0.850194	0.87791	0.741087	1	0.95999	0.971641	0.928469	0.941242	15	34
ACCD	P0A9Q5	Acetyl-coenzyme A carboxylase carboxyl transferase subunit beta (ACCase subunit beta) (Acetyl-CoA carboxylase carboxyltransferase subunit beta) (EC 6.4.1.2)	Cytosol	63.6	131208000	113560000	101991000	103514000	92284800	1	0.865496	0.777323	0.788931	0.703347	1	0.893661	0.888682	0.940244	0.918043	15	34
ACCD	P0A9Q5	Acetyl-coenzyme A carboxylase carboxyl transferase subunit beta (ACCase subunit beta) (Acetyl-CoA carboxylase carboxyltransferase subunit beta) (EC 6.4.1.2)	Cytosol	67	43826200	45511500	49665400	37507600	56926800	1	1.03845	1.13324	0.855826	1.29892	1	1.06038	1.13938	1.17541	1.43528	6	6
ACCD	P0A9Q5	Acetyl-coenzyme A carboxylase carboxyl transferase subunit beta (ACCase subunit beta) (Acetyl-CoA carboxylase carboxyltransferase subunit beta) (EC 6.4.1.2)	Cytosol	71.3	18405900	26388100	23274900	25823100	33048300	1	1.43368	1.26453	1.40298	1.79553	1	1.05691	1.05939	1.17187	1.57254	6	6
ACEA	P0A9G6	Isocitrate lyase (ICL) (EC 4.1.3.1) (Isocitrase) (Isocitratase)	Cytosol	42	1324820000	1248840000	1202350000	1163550000	1237620000	1	0.942649	0.907557	0.87827	0.93418	1	1.03921	0.986368	0.993608	0.973362	28	125
ACEA	P0A9G6	Isocitrate lyase (ICL) (EC 4.1.3.1) (Isocitrase) (Isocitratase)	Cytosol	45.4	1421810000	1630920000	1469570000	1464560000	1410110000	1	1.14707	1.03359	1.03007	0.991771	1	1.00584	1.01136	0.993742	0.979812	28	125
ACEA	P0A9G6	Isocitrate lyase (ICL) (EC 4.1.3.1) (Isocitrase) (Isocitratase)	Cytosol	49	1556570000	1737280000	1442740000	1632410000	1367190000	1	1.1161	0.926871	1.04872	0.878335	1	1.06543	0.973025	0.984958	0.946854	28	126
ACEA	P0A9G6	Isocitrate lyase (ICL) (EC 4.1.3.1) (Isocitrase) (Isocitratase)	Cytosol	51.9	1257660000	1287950000	1303240000	1221400000	1161250000	1	1.02408	1.03624	0.971169	0.923342	1	0.998245	1.01289	0.986092	1.02487	28	126
ACEA	P0A9G6	Isocitrate lyase (ICL) (EC 4.1.3.1) (Isocitrase) (Isocitratase)	Cytosol	54.8	1121990000	859636000	923064000	1171220000	1040890000	1	0.766171	0.822703	1.04388	0.927718	1	0.888392	0.946651	1.12295	1.08507	22	54
ACEA	P0A9G6	Isocitrate lyase (ICL) (EC 4.1.3.1) (Isocitrase) (Isocitratase)	Cytosol	57.9	299218000	269516000	267206000	256074000	216837000	1	0.900735	0.893014	0.855811	0.724679	1	0.921056	0.97514	0.979508	0.943046	22	54
ACEA	P0A9G6	Isocitrate lyase (ICL) (EC 4.1.3.1) (Isocitrase) (Isocitratase)	Cytosol	60.5	103923000	97058600	91976500	126067000	133843000	1	0.933947	0.885045	1.21308	1.28791	1	0.959896	1.01147	1.28294	1.63575	8	13
ACEA	P0A9G6	Isocitrate lyase (ICL) (EC 4.1.3.1) (Isocitrase) (Isocitratase)	Cytosol	63.6	48040600	42054500	43860300	47517500	81735100	1	0.875395	0.912984	0.989111	1.70138	1	0.903882	1.04378	1.17882	2.22072	8	13
ACEA	P0A9G6	Isocitrate lyase (ICL) (EC 4.1.3.1) (Isocitrase) (Isocitratase)	Cytosol	67	37769400	39327600	36681600	32483600	101935000	1	1.04126	0.971199	0.860051	2.69888	1	1.06324	0.976468	1.18122	2.98219	6	10
ACEA	P0A9G6	Isocitrate lyase (ICL) (EC 4.1.3.1) (Isocitrase) (Isocitratase)	Cytosol	71.3	22431300	30424400	26286300	31190400	83197100	1	1.35634	1.17186	1.39049	3.70897	1	0.999896	0.98175	1.16143	3.24836	6	10
ACEB	P08997	Malate synthase A (MSA) (EC 2.3.3.9)	Cytosol	42	777494000	709928000	720784000	688816000	724073000	1	0.913098	0.927061	0.885944	0.931291	1	1.00663	1.00757	1.00229	0.970352	22	62
ACEB	P08997	Malate synthase A (MSA) (EC 2.3.3.9)	Cytosol	45.4	810534000	947173000	843506000	840308000	797105000	1	1.16858	1.04068	1.03673	0.983432	1	1.0247	1.0183	1.00017	0.971573	22	62
ACEB	P08997	Malate synthase A (MSA) (EC 2.3.3.9)	Cytosol	49	980202000	968228000	911260000	1009470000	868942000	1	0.987784	0.929666	1.02986	0.886493	1	0.942945	0.975958	0.967242	0.955648	27	67
ACEB	P08997	Malate synthase A (MSA) (EC 2.3.3.9)	Cytosol	51.9	729534000	777686000	770159000	734168000	667097000	1	1.066	1.05569	1.00635	0.914415	1	1.03911	1.0319	1.02182	1.01496	27	67
ACEB	P08997	Malate synthase A (MSA) (EC 2.3.3.9)	Cytosol	54.8	643781000	522538000	535961000	601212000	524980000	1	0.81167	0.832521	0.933877	0.815464	1	0.94115	0.957949	1.00461	0.953779	20	36
ACEB	P08997	Malate synthase A (MSA) (EC 2.3.3.9)	Cytosol	57.9	259224000	251842000	237771000	232273000	193982000	1	0.971523	0.917241	0.896032	0.748318	1	0.993442	1.00159	1.02554	0.973808	20	36
ACEB	P08997	Malate synthase A (MSA) (EC 2.3.3.9)	Cytosol	60.5	119621000	119837000	111536000	126480000	108129000	1	1.00181	0.932412	1.05734	0.90393	1	1.02964	1.0656	1.11823	1.14807	11	14
ACEB	P08997	Malate synthase A (MSA) (EC 2.3.3.9)	Cytosol	63.6	93224800	92131800	85292500	83817000	81076800	1	0.988276	0.914912	0.899085	0.869691	1	1.02044	1.04598	1.07152	1.13516	11	14
ACEB	P08997	Malate synthase A (MSA) (EC 2.3.3.9)	Cytosol	67	51749100	51375400	51771600	39063600	55264000	1	0.992779	1.00043	0.754865	1.06792	1	1.01374	1.00586	1.03675	1.18003	8	8
ACEB	P08997	Malate synthase A (MSA) (EC 2.3.3.9)	Cytosol	71.3	18497000	23171900	22012200	23996900	26616800	1	1.25274	1.19004	1.29734	1.43898	1	0.923523	0.996983	1.08363	1.26027	8	8
ACEE	P0AFG8	Pyruvate dehydrogenase E1 component (PDH E1 component) (EC 1.2.4.1)	Cytosol	42	2751870000	2561120000	2472790000	2420570000	2707150000	1	0.930683	0.898585	0.879609	0.983749	1	1.02602	0.976617	0.995123	1.02501	71	246
ACEE	P0AFG8	Pyruvate dehydrogenase E1 component (PDH E1 component) (EC 1.2.4.1)	Cytosol	45.4	2865810000	3670550000	3346190000	3479770000	3548690000	1	1.28081	1.16762	1.21424	1.23829	1	1.12311	1.14252	1.17142	1.22335	71	246
ACEE	P0AFG8	Pyruvate dehydrogenase E1 component (PDH E1 component) (EC 1.2.4.1)	Cytosol	49	3041440000	3766010000	2803400000	3197190000	3050930000	1	1.23823	0.921734	1.05121	1.00312	1	1.18202	0.967632	0.987294	1.08137	69	248
ACEE	P0AFG8	Pyruvate dehydrogenase E1 component (PDH E1 component) (EC 1.2.4.1)	Cytosol	51.9	3186850000	3578490000	3364450000	3132890000	2999960000	1	1.12289	1.05573	0.983068	0.941356	1	1.09456	1.03194	0.998174	1.04486	69	248
ACEE	P0AFG8	Pyruvate dehydrogenase E1 component (PDH E1 component) (EC 1.2.4.1)	Cytosol	54.8	4049060000	3691340000	3438130000	3592590000	3211970000	1	0.911654	0.849118	0.887265	0.793263	1	1.05708	0.977047	0.954471	0.927813	68	263
ACEE	P0AFG8	Pyruvate dehydrogenase E1 component (PDH E1 component) (EC 1.2.4.1)	Cytosol	57.9	2251490000	2265230000	2064360000	1941090000	1702500000	1	1.0061	0.916886	0.862136	0.756166	1	1.0288	1.00121	0.986747	0.984021	68	263
ACEE	P0AFG8	Pyruvate dehydrogenase E1 component (PDH E1 component) (EC 1.2.4.1)	Cytosol	60.5	1160650000	1028690000	914408000	1013250000	792802000	1	0.886305	0.787841	0.873002	0.683067	1	0.91093	0.900381	0.923278	0.867551	48	82
ACEE	P0AFG8	Pyruvate dehydrogenase E1 component (PDH E1 component) (EC 1.2.4.1)	Cytosol	63.6	272160000	246579000	228055000	245218000	291669000	1	0.906007	0.837945	0.901007	1.07168	1	0.935491	0.957989	1.07382	1.39881	48	82
ACEE	P0AFG8	Pyruvate dehydrogenase E1 component (PDH E1 component) (EC 1.2.4.1)	Cytosol	67	146479000	144906000	158027000	153603000	484039000	1	0.989261	1.07884	1.04863	3.30449	1	1.01015	1.08469	1.44022	3.65139	22	30
ACEE	P0AFG8	Pyruvate dehydrogenase E1 component (PDH E1 component) (EC 1.2.4.1)	Cytosol	71.3	69158900	90977000	84891700	121714000	344913000	1	1.31548	1.22749	1.75992	4.98725	1	0.969775	1.02835	1.47001	4.36789	22	30
ACEF	P06959	Dihydrolipoyllysine-residue acetyltransferase component of pyruvate dehydrogenase complex (EC 2.3.1.12) (Dihydrolipoamide acetyltransferase component of pyruvate dehydrogenase complex) (E2)	Cytosol	42	1758020000	1574670000	1546490000	1496620000	1686330000	1	0.895707	0.879677	0.85131	0.959221	1	0.987459	0.956067	0.963108	0.999454	38	157
ACEF	P06959	Dihydrolipoyllysine-residue acetyltransferase component of pyruvate dehydrogenase complex (EC 2.3.1.12) (Dihydrolipoamide acetyltransferase component of pyruvate dehydrogenase complex) (E2)	Cytosol	45.4	1808720000	2230670000	2035320000	2147920000	2210080000	1	1.23329	1.12528	1.18754	1.2219	1	1.08144	1.10108	1.14566	1.20717	38	157
ACEF	P06959	Dihydrolipoyllysine-residue acetyltransferase component of pyruvate dehydrogenase complex (EC 2.3.1.12) (Dihydrolipoamide acetyltransferase component of pyruvate dehydrogenase complex) (E2)	Cytosol	49	1820420000	2388860000	1661600000	1910280000	1806340000	1	1.31226	0.912756	1.04936	0.992266	1	1.25269	0.958207	0.985559	1.06967	36	176
ACEF	P06959	Dihydrolipoyllysine-residue acetyltransferase component of pyruvate dehydrogenase complex (EC 2.3.1.12) (Dihydrolipoamide acetyltransferase component of pyruvate dehydrogenase complex) (E2)	Cytosol	51.9	2010930000	2156570000	2024350000	1906220000	1857380000	1	1.07242	1.00667	0.94793	0.923642	1	1.04536	0.983992	0.962496	1.0252	36	176
ACEF	P06959	Dihydrolipoyllysine-residue acetyltransferase component of pyruvate dehydrogenase complex (EC 2.3.1.12) (Dihydrolipoamide acetyltransferase component of pyruvate dehydrogenase complex) (E2)	Cytosol	54.8	2461130000	2342780000	2046530000	2191050000	1934750000	1	0.951912	0.831541	0.890262	0.786123	1	1.10376	0.956821	0.957695	0.919461	37	177
ACEF	P06959	Dihydrolipoyllysine-residue acetyltransferase component of pyruvate dehydrogenase complex (EC 2.3.1.12) (Dihydrolipoamide acetyltransferase component of pyruvate dehydrogenase complex) (E2)	Cytosol	57.9	1353730000	1316960000	1217630000	1136120000	1025570000	1	0.972838	0.899463	0.839252	0.757588	1	0.994786	0.982181	0.960555	0.985872	37	177
ACEF	P06959	Dihydrolipoyllysine-residue acetyltransferase component of pyruvate dehydrogenase complex (EC 2.3.1.12) (Dihydrolipoamide acetyltransferase component of pyruvate dehydrogenase complex) (E2)	Cytosol	60.5	848298000	741559000	659933000	724277000	610531000	1	0.874173	0.777949	0.8538	0.719713	1	0.89846	0.889076	0.90297	0.914094	25	60
ACEF	P06959	Dihydrolipoyllysine-residue acetyltransferase component of pyruvate dehydrogenase complex (EC 2.3.1.12) (Dihydrolipoamide acetyltransferase component of pyruvate dehydrogenase complex) (E2)	Cytosol	63.6	239590000	207072000	194524000	207923000	285660000	1	0.864276	0.811904	0.867828	1.19229	1	0.892402	0.928217	1.03427	1.55623	25	60
ACEF	P06959	Dihydrolipoyllysine-residue acetyltransferase component of pyruvate dehydrogenase complex (EC 2.3.1.12) (Dihydrolipoamide acetyltransferase component of pyruvate dehydrogenase complex) (E2)	Cytosol	67	86993800	90794200	90732900	81667400	282187000	1	1.04369	1.04298	0.938773	3.24376	1	1.06572	1.04864	1.28933	3.58428	14	19
ACEF	P06959	Dihydrolipoyllysine-residue acetyltransferase component of pyruvate dehydrogenase complex (EC 2.3.1.12) (Dihydrolipoamide acetyltransferase component of pyruvate dehydrogenase complex) (E2)	Cytosol	71.3	41901500	51953400	47415600	60392200	184725000	1	1.23989	1.1316	1.44129	4.40855	1	0.914054	0.94802	1.20387	3.86105	14	19
ACEK	P11071	Isocitrate dehydrogenase kinase/phosphatase (IDH kinase/phosphatase) (IDHK/P) (EC 2.7.11.5) (EC 3.1.3.-)	Cytosol	42	8262860	7540650	7688860	7487670	8630640	1	0.912596	0.930533	0.906184	1.04451	1	1.00608	1.01134	1.02519	1.08832	1	1
ACEK	P11071	Isocitrate dehydrogenase kinase/phosphatase (IDH kinase/phosphatase) (IDHK/P) (EC 2.7.11.5) (EC 3.1.3.-)	Cytosol	45.4	8322980	10155900	8531170	9228500	9068600	1	1.22022	1.02501	1.1088	1.08959	1	1.06998	1.00297	1.0697	1.07645	1	1
ACKA	P0A6A3	Acetate kinase (EC 2.7.2.1) (Acetokinase)	Cytosol	42	901049000	836481000	826475000	789307000	851606000	1	0.928341	0.917236	0.875987	0.945127	1	1.02344	0.996888	0.991025	0.984769	20	108
ACKA	P0A6A3	Acetate kinase (EC 2.7.2.1) (Acetokinase)	Cytosol	45.4	1006910000	1137330000	1024880000	1064500000	1003210000	1	1.12952	1.01785	1.05719	0.996325	1	0.99045	0.995959	1.01991	0.984311	20	108
ACKA	P0A6A3	Acetate kinase (EC 2.7.2.1) (Acetokinase)	Cytosol	49	972976000	1004280000	905072000	1007660000	859131000	1	1.03217	0.93021	1.03565	0.882993	1	0.985319	0.97653	0.972678	0.951875	19	107
ACKA	P0A6A3	Acetate kinase (EC 2.7.2.1) (Acetokinase)	Cytosol	51.9	951967000	1012700000	998074000	972910000	871140000	1	1.0638	1.04843	1.022	0.915095	1	1.03696	1.02481	1.0377	1.01571	19	107
ACKA	P0A6A3	Acetate kinase (EC 2.7.2.1) (Acetokinase)	Cytosol	54.8	1104660000	1000960000	960169000	1013180000	932730000	1	0.906125	0.869199	0.917187	0.844359	1	1.05067	1.00015	0.98666	0.987576	23	141
ACKA	P0A6A3	Acetate kinase (EC 2.7.2.1) (Acetokinase)	Cytosol	57.9	1051760000	1032090000	979082000	958858000	830541000	1	0.981298	0.930899	0.91167	0.789668	1	1.00344	1.01651	1.04344	1.02762	23	141
ACKA	P0A6A3	Acetate kinase (EC 2.7.2.1) (Acetokinase)	Cytosol	60.5	979415000	1048200000	862954000	936066000	771578000	1	1.07023	0.881091	0.95574	0.787795	1	1.09997	1.00695	1.01078	1.00056	20	182
ACKA	P0A6A3	Acetate kinase (EC 2.7.2.1) (Acetokinase)	Cytosol	63.6	853577000	850352000	751782000	734901000	657752000	1	0.996222	0.880743	0.860966	0.770583	1	1.02864	1.00692	1.0261	1.0058	20	182
ACKA	P0A6A3	Acetate kinase (EC 2.7.2.1) (Acetokinase)	Cytosol	67	582846000	670743000	580265000	445390000	515069000	1	1.15081	0.995572	0.764164	0.883714	1	1.1751	1.00097	1.04952	0.976482	18	121
ACKA	P0A6A3	Acetate kinase (EC 2.7.2.1) (Acetokinase)	Cytosol	71.3	198067000	260190000	227714000	221621000	201663000	1	1.31365	1.14968	1.11892	1.01816	1	0.968424	0.963171	0.934601	0.891711	18	121
ACNA	P25516	Aconitate hydratase A (ACN) (Aconitase) (EC 4.2.1.3) (Iron-responsive protein-like) (IRP-like) (RNA-binding protein) (Stationary phase enzyme)	Cytosol	42	479068000	436255000	441116000	417890000	447343000	1	0.910633	0.92078	0.872298	0.933778	1	1.00391	1.00074	0.986852	0.972943	31	55
ACNA	P25516	Aconitate hydratase A (ACN) (Aconitase) (EC 4.2.1.3) (Iron-responsive protein-like) (IRP-like) (RNA-binding protein) (Stationary phase enzyme)	Cytosol	45.4	502894000	578716000	505623000	522374000	490713000	1	1.15077	1.00543	1.03874	0.975778	1	1.00908	0.983806	1.0021	0.964012	31	55
ACNA	P25516	Aconitate hydratase A (ACN) (Aconitase) (EC 4.2.1.3) (Iron-responsive protein-like) (IRP-like) (RNA-binding protein) (Stationary phase enzyme)	Cytosol	49	637069000	655617000	597857000	662246000	568175000	1	1.02911	0.938449	1.03952	0.891858	1	0.982399	0.985179	0.976315	0.961432	37	62
ACNA	P25516	Aconitate hydratase A (ACN) (Aconitase) (EC 4.2.1.3) (Iron-responsive protein-like) (IRP-like) (RNA-binding protein) (Stationary phase enzyme)	Cytosol	51.9	624931000	657779000	651482000	609829000	553967000	1	1.05256	1.04249	0.975834	0.886445	1	1.026	1.019	0.990829	0.983914	37	62
ACNA	P25516	Aconitate hydratase A (ACN) (Aconitase) (EC 4.2.1.3) (Iron-responsive protein-like) (IRP-like) (RNA-binding protein) (Stationary phase enzyme)	Cytosol	54.8	797636000	696015000	689835000	727394000	661806000	1	0.872597	0.864849	0.911937	0.829709	1	1.0118	0.995148	0.981012	0.970441	38	72
ACNA	P25516	Aconitate hydratase A (ACN) (Aconitase) (EC 4.2.1.3) (Iron-responsive protein-like) (IRP-like) (RNA-binding protein) (Stationary phase enzyme)	Cytosol	57.9	645232000	660531000	618903000	571107000	497930000	1	1.02371	0.959195	0.885119	0.771707	1	1.04681	1.04741	1.01305	1.00424	38	72
ACNA	P25516	Aconitate hydratase A (ACN) (Aconitase) (EC 4.2.1.3) (Iron-responsive protein-like) (IRP-like) (RNA-binding protein) (Stationary phase enzyme)	Cytosol	60.5	431345000	421477000	381505000	401838000	333109000	1	0.977123	0.884454	0.931593	0.772257	1	1.00427	1.01079	0.985243	0.980829	36	55
ACNA	P25516	Aconitate hydratase A (ACN) (Aconitase) (EC 4.2.1.3) (Iron-responsive protein-like) (IRP-like) (RNA-binding protein) (Stationary phase enzyme)	Cytosol	63.6	323708000	329064000	286961000	274913000	247291000	1	1.01655	0.886481	0.849262	0.763932	1	1.04963	1.01348	1.01215	0.997121	36	55
ACNA	P25516	Aconitate hydratase A (ACN) (Aconitase) (EC 4.2.1.3) (Iron-responsive protein-like) (IRP-like) (RNA-binding protein) (Stationary phase enzyme)	Cytosol	67	385690000	361995000	376417000	282406000	334083000	1	0.938565	0.975957	0.73221	0.866196	1	0.958379	0.981252	1.00564	0.957125	33	47
ACNA	P25516	Aconitate hydratase A (ACN) (Aconitase) (EC 4.2.1.3) (Iron-responsive protein-like) (IRP-like) (RNA-binding protein) (Stationary phase enzyme)	Cytosol	71.3	174879000	242974000	213100000	207081000	193654000	1	1.38938	1.21856	1.18414	1.10736	1	1.02426	1.02087	0.989077	0.969837	33	47
ACNB	P36683	Aconitate hydratase B (ACN) (Aconitase) (EC 4.2.1.3) ((2R,3S)-2-methylisocitrate dehydratase) ((2S,3R)-3-hydroxybutane-1,2,3-tricarboxylate dehydratase) (2-methyl-cis-aconitate hydratase) (EC 4.2.1.99) (Iron-responsive protein-like) (IRP-like) (RNA-binding protein)	Cytosol	42	1473920000	1401790000	1351420000	1306470000	1387050000	1	0.951062	0.916888	0.886391	0.941062	1	1.04849	0.996509	1.0028	0.980533	51	157
ACNB	P36683	Aconitate hydratase B (ACN) (Aconitase) (EC 4.2.1.3) ((2R,3S)-2-methylisocitrate dehydratase) ((2S,3R)-3-hydroxybutane-1,2,3-tricarboxylate dehydratase) (2-methyl-cis-aconitate hydratase) (EC 4.2.1.99) (Iron-responsive protein-like) (IRP-like) (RNA-binding protein)	Cytosol	45.4	1599230000	1828350000	1676390000	1649200000	1611930000	1	1.14327	1.04825	1.03125	1.00794	1	1.0025	1.02571	0.994879	0.995787	51	157
ACNB	P36683	Aconitate hydratase B (ACN) (Aconitase) (EC 4.2.1.3) ((2R,3S)-2-methylisocitrate dehydratase) ((2S,3R)-3-hydroxybutane-1,2,3-tricarboxylate dehydratase) (2-methyl-cis-aconitate hydratase) (EC 4.2.1.99) (Iron-responsive protein-like) (IRP-like) (RNA-binding protein)	Cytosol	49	1688830000	1779650000	1603760000	1766930000	1506580000	1	1.05378	0.949628	1.04625	0.892085	1	1.00594	0.996914	0.982631	0.961677	48	154
ACNB	P36683	Aconitate hydratase B (ACN) (Aconitase) (EC 4.2.1.3) ((2R,3S)-2-methylisocitrate dehydratase) ((2S,3R)-3-hydroxybutane-1,2,3-tricarboxylate dehydratase) (2-methyl-cis-aconitate hydratase) (EC 4.2.1.99) (Iron-responsive protein-like) (IRP-like) (RNA-binding protein)	Cytosol	51.9	1424300000	1486340000	1494600000	1400240000	1297270000	1	1.04356	1.04936	0.983107	0.910812	1	1.01723	1.02571	0.998215	1.01096	48	154
ACNB	P36683	Aconitate hydratase B (ACN) (Aconitase) (EC 4.2.1.3) ((2R,3S)-2-methylisocitrate dehydratase) ((2S,3R)-3-hydroxybutane-1,2,3-tricarboxylate dehydratase) (2-methyl-cis-aconitate hydratase) (EC 4.2.1.99) (Iron-responsive protein-like) (IRP-like) (RNA-binding protein)	Cytosol	54.8	931190000	771575000	776830000	887545000	763347000	1	0.82859	0.834234	0.95313	0.819754	1	0.960769	0.95992	1.02533	0.958797	34	64
ACNB	P36683	Aconitate hydratase B (ACN) (Aconitase) (EC 4.2.1.3) ((2R,3S)-2-methylisocitrate dehydratase) ((2S,3R)-3-hydroxybutane-1,2,3-tricarboxylate dehydratase) (2-methyl-cis-aconitate hydratase) (EC 4.2.1.99) (Iron-responsive protein-like) (IRP-like) (RNA-binding protein)	Cytosol	57.9	528095000	489216000	470014000	447812000	392467000	1	0.926379	0.890018	0.847976	0.743175	1	0.947279	0.971868	0.970541	0.967115	34	64
ACNB	P36683	Aconitate hydratase B (ACN) (Aconitase) (EC 4.2.1.3) ((2R,3S)-2-methylisocitrate dehydratase) ((2S,3R)-3-hydroxybutane-1,2,3-tricarboxylate dehydratase) (2-methyl-cis-aconitate hydratase) (EC 4.2.1.99) (Iron-responsive protein-like) (IRP-like) (RNA-binding protein)	Cytosol	60.5	460486000	465373000	408035000	449417000	395330000	1	1.01061	0.886096	0.975962	0.858506	1	1.03869	1.01267	1.03217	1.09037	32	57
ACNB	P36683	Aconitate hydratase B (ACN) (Aconitase) (EC 4.2.1.3) ((2R,3S)-2-methylisocitrate dehydratase) ((2S,3R)-3-hydroxybutane-1,2,3-tricarboxylate dehydratase) (2-methyl-cis-aconitate hydratase) (EC 4.2.1.99) (Iron-responsive protein-like) (IRP-like) (RNA-binding protein)	Cytosol	63.6	372991000	364208000	329454000	303608000	301613000	1	0.976453	0.883276	0.813982	0.808633	1	1.00823	1.00981	0.9701	1.05547	32	57
ACNB	P36683	Aconitate hydratase B (ACN) (Aconitase) (EC 4.2.1.3) ((2R,3S)-2-methylisocitrate dehydratase) ((2S,3R)-3-hydroxybutane-1,2,3-tricarboxylate dehydratase) (2-methyl-cis-aconitate hydratase) (EC 4.2.1.99) (Iron-responsive protein-like) (IRP-like) (RNA-binding protein)	Cytosol	67	325389000	341832000	335195000	269544000	319461000	1	1.05053	1.03014	0.828375	0.981782	1	1.07271	1.03573	1.13771	1.08485	26	36
ACNB	P36683	Aconitate hydratase B (ACN) (Aconitase) (EC 4.2.1.3) ((2R,3S)-2-methylisocitrate dehydratase) ((2S,3R)-3-hydroxybutane-1,2,3-tricarboxylate dehydratase) (2-methyl-cis-aconitate hydratase) (EC 4.2.1.99) (Iron-responsive protein-like) (IRP-like) (RNA-binding protein)	Cytosol	71.3	114292000	145865000	128058000	128539000	137780000	1	1.27625	1.12045	1.12465	1.20551	1	0.940855	0.938678	0.939391	1.0558	26	36
ACPP	P0A6A8	Acyl carrier protein (ACP) (Cytosolic-activating factor) (CAF) (Fatty acid synthase acyl carrier protein)	Cytosol	42	236660000	174349000	181457000	176202000	180173000	1	0.736707	0.766741	0.744536	0.761316	1	0.812172	0.833324	0.842312	0.793248	5	21
ACPP	P0A6A8	Acyl carrier protein (ACP) (Cytosolic-activating factor) (CAF) (Fatty acid synthase acyl carrier protein)	Cytosol	45.4	230452000	221099000	190079000	198950000	194091000	1	0.959415	0.82481	0.863303	0.842219	1	0.841285	0.807073	0.832859	0.832063	5	21
ACPP	P0A6A8	Acyl carrier protein (ACP) (Cytosolic-activating factor) (CAF) (Fatty acid synthase acyl carrier protein)	Cytosol	49	257290000	242839000	215114000	244438000	193377000	1	0.943834	0.836076	0.950049	0.751592	1	0.900989	0.877708	0.892284	0.810223	5	20
ACPP	P0A6A8	Acyl carrier protein (ACP) (Cytosolic-activating factor) (CAF) (Fatty acid synthase acyl carrier protein)	Cytosol	51.9	213331000	181483000	207805000	197744000	167778000	1	0.850711	0.974097	0.926935	0.786468	1	0.829246	0.95215	0.941179	0.872944	5	20
ACPP	P0A6A8	Acyl carrier protein (ACP) (Cytosolic-activating factor) (CAF) (Fatty acid synthase acyl carrier protein)	Cytosol	54.8	208172000	173684000	197622000	201240000	183025000	1	0.834329	0.949321	0.966701	0.879201	1	0.967424	1.09235	1.03992	1.02833	5	21
ACPP	P0A6A8	Acyl carrier protein (ACP) (Cytosolic-activating factor) (CAF) (Fatty acid synthase acyl carrier protein)	Cytosol	57.9	186424000	169216000	156782000	158755000	128798000	1	0.907694	0.840997	0.85158	0.690887	1	0.928173	0.918339	0.974666	0.899072	5	21
ACPP	P0A6A8	Acyl carrier protein (ACP) (Cytosolic-activating factor) (CAF) (Fatty acid synthase acyl carrier protein)	Cytosol	60.5	186449000	210003000	140346000	188971000	118410000	1	1.12633	0.752731	1.01353	0.63508	1	1.15762	0.860255	1.07189	0.806604	5	21
ACPP	P0A6A8	Acyl carrier protein (ACP) (Cytosolic-activating factor) (CAF) (Fatty acid synthase acyl carrier protein)	Cytosol	63.6	150407000	115770000	110397000	102404000	96462000	1	0.769712	0.733988	0.680846	0.64134	1	0.79476	0.83914	0.811429	0.837107	5	21
ACPP	P0A6A8	Acyl carrier protein (ACP) (Cytosolic-activating factor) (CAF) (Fatty acid synthase acyl carrier protein)	Cytosol	67	180105000	208087000	162764000	156478000	134783000	1	1.15536	0.903717	0.868815	0.748358	1	1.17976	0.90862	1.19325	0.826917	5	24
ACPP	P0A6A8	Acyl carrier protein (ACP) (Cytosolic-activating factor) (CAF) (Fatty acid synthase acyl carrier protein)	Cytosol	71.3	104366000	142748000	117606000	112334000	102739000	1	1.36776	1.12686	1.07635	0.984411	1	1.00832	0.944053	0.899041	0.862156	5	24
ACPS	P24224	Holo-[acyl-carrier-protein] synthase (Holo-ACP synthase) (EC 2.7.8.7) (4'-phosphopantetheinyl transferase AcpS)	Cytosol	42	33149200	31059700	30313200	29457800	32467100	1	0.936967	0.914447	0.888643	0.979423	1	1.03295	0.993857	1.00534	1.0205	3	4
ACPS	P24224	Holo-[acyl-carrier-protein] synthase (Holo-ACP synthase) (EC 2.7.8.7) (4'-phosphopantetheinyl transferase AcpS)	Cytosol	45.4	35181000	40289000	36087400	36000900	34092800	1	1.14519	1.02576	1.02331	0.969069	1	1.00419	1.00371	0.987218	0.957383	3	4
ACPS	P24224	Holo-[acyl-carrier-protein] synthase (Holo-ACP synthase) (EC 2.7.8.7) (4'-phosphopantetheinyl transferase AcpS)	Cytosol	49	21719100	23059600	19467800	23233400	20313600	1	1.06172	0.896345	1.06972	0.935287	1	1.01352	0.940978	1.00468	1.00825	2	3
ACPS	P24224	Holo-[acyl-carrier-protein] synthase (Holo-ACP synthase) (EC 2.7.8.7) (4'-phosphopantetheinyl transferase AcpS)	Cytosol	51.9	22854000	19369800	21072200	18584000	17431600	1	0.847545	0.922036	0.813162	0.762737	1	0.82616	0.901261	0.825657	0.846604	2	3
ACPS	P24224	Holo-[acyl-carrier-protein] synthase (Holo-ACP synthase) (EC 2.7.8.7) (4'-phosphopantetheinyl transferase AcpS)	Cytosol	54.8	53228800	44676200	48240800	50631600	47729400	1	0.839324	0.906291	0.951207	0.896684	1	0.973215	1.04283	1.02326	1.04878	4	5
ACPS	P24224	Holo-[acyl-carrier-protein] synthase (Holo-ACP synthase) (EC 2.7.8.7) (4'-phosphopantetheinyl transferase AcpS)	Cytosol	57.9	44371200	43160700	42355200	39564200	36957800	1	0.972719	0.954565	0.891664	0.832923	1	0.994665	1.04235	1.02054	1.08391	4	5
ACPS	P24224	Holo-[acyl-carrier-protein] synthase (Holo-ACP synthase) (EC 2.7.8.7) (4'-phosphopantetheinyl transferase AcpS)	Cytosol	60.5	16718100	17632700	14140700	15555200	15171300	1	1.05471	0.845832	0.930441	0.907478	1	1.08401	0.966655	0.984024	1.15257	2	3
ACPS	P24224	Holo-[acyl-carrier-protein] synthase (Holo-ACP synthase) (EC 2.7.8.7) (4'-phosphopantetheinyl transferase AcpS)	Cytosol	63.6	9298170	8113880	7159580	7475380	7280660	1	0.872632	0.769999	0.803963	0.783021	1	0.90103	0.880309	0.958159	1.02204	2	3
ACRA	P0AE06	Multidrug efflux pump subunit AcrA (AcrAB-TolC multidrug efflux pump subunit AcrA) (Acridine resistance protein A)	Inner_membrane	42	395636000	348351000	357723000	340350000	367990000	1	0.880484	0.904172	0.86026	0.930123	1	0.970677	0.982689	0.973234	0.969135	18	35
ACRA	P0AE06	Multidrug efflux pump subunit AcrA (AcrAB-TolC multidrug efflux pump subunit AcrA) (Acridine resistance protein A)	Inner_membrane	45.4	422626000	492227000	442677000	410800000	410953000	1	1.16469	1.04744	0.972018	0.97238	1	1.02128	1.02492	0.93774	0.960654	18	35
ACRA	P0AE06	Multidrug efflux pump subunit AcrA (AcrAB-TolC multidrug efflux pump subunit AcrA) (Acridine resistance protein A)	Inner_membrane	49	446899000	437640000	407624000	447231000	388390000	1	0.979282	0.912117	1.00074	0.869078	1	0.934828	0.957535	0.939896	0.936875	17	36
ACRA	P0AE06	Multidrug efflux pump subunit AcrA (AcrAB-TolC multidrug efflux pump subunit AcrA) (Acridine resistance protein A)	Inner_membrane	51.9	428352000	455459000	438961000	408281000	374882000	1	1.06328	1.02477	0.953144	0.875173	1	1.03645	1.00168	0.96779	0.971403	17	36
ACRA	P0AE06	Multidrug efflux pump subunit AcrA (AcrAB-TolC multidrug efflux pump subunit AcrA) (Acridine resistance protein A)	Inner_membrane	54.8	390648000	325779000	330864000	344488000	307890000	1	0.833945	0.846962	0.881837	0.788152	1	0.966978	0.974566	0.948632	0.921835	17	34
ACRA	P0AE06	Multidrug efflux pump subunit AcrA (AcrAB-TolC multidrug efflux pump subunit AcrA) (Acridine resistance protein A)	Inner_membrane	57.9	326887000	315508000	293350000	265320000	240318000	1	0.96519	0.897405	0.811657	0.735171	1	0.986966	0.979934	0.928972	0.9567	17	34
ACRA	P0AE06	Multidrug efflux pump subunit AcrA (AcrAB-TolC multidrug efflux pump subunit AcrA) (Acridine resistance protein A)	Inner_membrane	60.5	467507000	440504000	392873000	412065000	342899000	1	0.94224	0.840357	0.881409	0.733463	1	0.968419	0.960399	0.932169	0.931558	20	43
ACRA	P0AE06	Multidrug efflux pump subunit AcrA (AcrAB-TolC multidrug efflux pump subunit AcrA) (Acridine resistance protein A)	Inner_membrane	63.6	431695000	408041000	374417000	335493000	311563000	1	0.945207	0.867318	0.777153	0.72172	1	0.975966	0.991571	0.926207	0.942024	20	43
ACRA	P0AE06	Multidrug efflux pump subunit AcrA (AcrAB-TolC multidrug efflux pump subunit AcrA) (Acridine resistance protein A)	Inner_membrane	67	490899000	454003000	446948000	326914000	402958000	1	0.92484	0.910468	0.66595	0.820857	1	0.944364	0.915408	0.914632	0.907027	18	46
ACRA	P0AE06	Multidrug efflux pump subunit AcrA (AcrAB-TolC multidrug efflux pump subunit AcrA) (Acridine resistance protein A)	Inner_membrane	71.3	132897000	172445000	155802000	146906000	142023000	1	1.29758	1.17235	1.10541	1.06867	1	0.956583	0.982163	0.923319	0.935951	18	46
ACRB	P31224	Multidrug efflux pump subunit AcrB (AcrAB-TolC multidrug efflux pump subunit AcrB) (Acridine resistance protein B)	Inner_membrane	42	422793000	376596000	377473000	367346000	370965000	1	0.890734	0.892808	0.868855	0.877415	1	0.981977	0.970338	0.982957	0.914217	23	39
ACRB	P31224	Multidrug efflux pump subunit AcrB (AcrAB-TolC multidrug efflux pump subunit AcrB) (Acridine resistance protein B)	Inner_membrane	45.4	444570000	492608000	429557000	403073000	382149000	1	1.10805	0.96623	0.906658	0.859592	1	0.971624	0.945452	0.874685	0.849227	23	39
ACRB	P31224	Multidrug efflux pump subunit AcrB (AcrAB-TolC multidrug efflux pump subunit AcrB) (Acridine resistance protein B)	Inner_membrane	49	501359000	475467000	392410000	442634000	393650000	1	0.948356	0.782693	0.882868	0.785166	1	0.905307	0.821667	0.829188	0.846417	22	37
ACRB	P31224	Multidrug efflux pump subunit AcrB (AcrAB-TolC multidrug efflux pump subunit AcrB) (Acridine resistance protein B)	Inner_membrane	51.9	499311000	478086000	431922000	408050000	364311000	1	0.957491	0.865036	0.817226	0.729627	1	0.933332	0.845546	0.829784	0.809854	22	37
ACRB	P31224	Multidrug efflux pump subunit AcrB (AcrAB-TolC multidrug efflux pump subunit AcrB) (Acridine resistance protein B)	Inner_membrane	54.8	646875000	527951000	500007000	499145000	438046000	1	0.816156	0.772958	0.771625	0.677173	1	0.946351	0.889412	0.830072	0.792032	25	52
ACRB	P31224	Multidrug efflux pump subunit AcrB (AcrAB-TolC multidrug efflux pump subunit AcrB) (Acridine resistance protein B)	Inner_membrane	57.9	588572000	569724000	501700000	438732000	355789000	1	0.967977	0.852402	0.745418	0.604495	1	0.989816	0.930793	0.853159	0.786647	25	52
ACRB	P31224	Multidrug efflux pump subunit AcrB (AcrAB-TolC multidrug efflux pump subunit AcrB) (Acridine resistance protein B)	Inner_membrane	60.5	503573000	468473000	410830000	416717000	366806000	1	0.930298	0.81583	0.827521	0.728407	1	0.956145	0.932368	0.875177	0.925136	26	64
ACRB	P31224	Multidrug efflux pump subunit AcrB (AcrAB-TolC multidrug efflux pump subunit AcrB) (Acridine resistance protein B)	Inner_membrane	63.6	423147000	406508000	351135000	321875000	291657000	1	0.960678	0.829818	0.760669	0.689257	1	0.991941	0.948698	0.906562	0.899651	26	64
ACRB	P31224	Multidrug efflux pump subunit AcrB (AcrAB-TolC multidrug efflux pump subunit AcrB) (Acridine resistance protein B)	Inner_membrane	67	302447000	265825000	272213000	189216000	257526000	1	0.878914	0.900035	0.625617	0.851475	1	0.897469	0.904918	0.859238	0.940859	19	35
ACRB	P31224	Multidrug efflux pump subunit AcrB (AcrAB-TolC multidrug efflux pump subunit AcrB) (Acridine resistance protein B)	Inner_membrane	71.3	54946000	71434300	59754100	59243500	56219700	1	1.30008	1.08751	1.07821	1.02318	1	0.958425	0.911082	0.9006	0.896112	19	35
ACRE	P24180	Multidrug export protein AcrE (Acriflavine resistance protein E) (Protein EnvC)	Inner_membrane	42	5963330	4652080	7072160	6551150	6543800	1	0.780114	1.18594	1.09857	1.09734	1	0.860026	1.28893	1.24284	1.14337	1	1
ACRE	P24180	Multidrug export protein AcrE (Acriflavine resistance protein E) (Protein EnvC)	Inner_membrane	45.4	3271290	4605460	4522030	7334810	6352350	1	1.40784	1.38234	2.24218	1.94185	1	1.2345	1.35261	2.16311	1.91843	1	1
ACRE	P24180	Multidrug export protein AcrE (Acriflavine resistance protein E) (Protein EnvC)	Inner_membrane	49	5212170	3854280	4713690	7463290	5007880	1	0.739477	0.904362	1.4319	0.960805	1	0.705909	0.949395	1.34483	1.03576	1	1
ACRE	P24180	Multidrug export protein AcrE (Acriflavine resistance protein E) (Protein EnvC)	Inner_membrane	51.9	5241880	3864400	3678760	8504410	4125810	1	0.737216	0.701802	1.6224	0.787086	1	0.718615	0.68599	1.64733	0.87363	1	1
ACRE	P24180	Multidrug export protein AcrE (Acriflavine resistance protein E) (Protein EnvC)	Inner_membrane	54.8	2336550	2196550	2800840	2318200	3159300	1	0.940083	1.19871	0.992147	1.35212	1	1.09005	1.37931	1.0673	1.58146	1	1
ACRE	P24180	Multidrug export protein AcrE (Acriflavine resistance protein E) (Protein EnvC)	Inner_membrane	57.9	2393410	2451170	2210290	2642460	2393150	1	1.02413	0.92349	1.10406	0.999891	1	1.04724	1.00842	1.26363	1.30119	1	1
ACRE	P24180	Multidrug export protein AcrE (Acriflavine resistance protein E) (Protein EnvC)	Inner_membrane	60.5	2217430	2111470	1994810	2178470	2522400	1	0.952215	0.899604	0.98243	1.13753	1	0.978671	1.02811	1.03901	1.44476	1	1
ACRE	P24180	Multidrug export protein AcrE (Acriflavine resistance protein E) (Protein EnvC)	Inner_membrane	63.6	947167	703043	803380	922919	845157	1	0.742259	0.848193	0.974399	0.8923	1	0.766414	0.969705	1.16128	1.16467	1	1
ACRF	P24181	Multidrug export protein AcrF (Acriflavine resistance protein F) (Protein EnvD)	Inner_membrane	54.8	12305600	9353730	9324530	8973830	7884620	1	0.76012	0.757747	0.729248	0.640734	1	0.881376	0.87191	0.784485	0.749413	1	1
ACRF	P24181	Multidrug export protein AcrF (Acriflavine resistance protein F) (Protein EnvD)	Inner_membrane	57.9	10448400	10235500	9037200	7861030	6383970	1	0.979624	0.864936	0.752367	0.611	1	1.00173	0.94448	0.861112	0.795112	1	1
ACRR	P0ACS9	HTH-type transcriptional regulator AcrR (Potential acrAB operon repressor)	Cytosol	42	15609700	13978700	16654400	15584800	15852200	1	0.895514	1.06693	0.998405	1.01554	1	0.987246	1.15958	1.12952	1.05813	2	2
ACRR	P0ACS9	HTH-type transcriptional regulator AcrR (Potential acrAB operon repressor)	Cytosol	45.4	17985100	22202400	19509200	19783900	19890100	1	1.23449	1.08474	1.10002	1.10592	1	1.08249	1.06142	1.06122	1.09258	2	2
ACRR	P0ACS9	HTH-type transcriptional regulator AcrR (Potential acrAB operon repressor)	Cytosol	49	49175800	53160000	52726700	53176000	48488100	1	1.08102	1.07221	1.08134	0.986015	1	1.03195	1.1256	1.0156	1.06293	4	4
ACRR	P0ACS9	HTH-type transcriptional regulator AcrR (Potential acrAB operon repressor)	Cytosol	51.9	40441800	42925400	45121600	41089700	38410100	1	1.06141	1.11572	1.01602	0.949762	1	1.03463	1.09058	1.03163	1.05419	4	4
ACRZ	P0AAW9	Multidrug efflux pump accessory protein AcrZ (AcrAB-TolC multidrug efflux pump accessory protein AcrZ) (Acridine resistance protein Z)	NA	60.5	12735500	11415000	12104300	11565500	9021810	1	0.896313	0.950438	0.908131	0.708399	1	0.921216	1.0862	0.96043	0.899724	1	1
ACRZ	P0AAW9	Multidrug efflux pump accessory protein AcrZ (AcrAB-TolC multidrug efflux pump accessory protein AcrZ) (Acridine resistance protein Z)	NA	63.6	14103900	14114100	12661400	11141700	10439800	1	1.00072	0.897723	0.789973	0.740207	1	1.03329	1.02633	0.941486	0.966153	1	1
ACRZ	P0AAW9	Multidrug efflux pump accessory protein AcrZ (AcrAB-TolC multidrug efflux pump accessory protein AcrZ) (Acridine resistance protein Z)	NA	67	12315700	11582300	13760900	8824950	10680200	1	0.94045	1.11735	0.716561	0.867202	1	0.960304	1.12341	0.984143	0.958237	1	1
ACRZ	P0AAW9	Multidrug efflux pump accessory protein AcrZ (AcrAB-TolC multidrug efflux pump accessory protein AcrZ) (Acridine resistance protein Z)	NA	71.3	8949010	12096500	10973700	11518000	10966600	1	1.35171	1.22625	1.28707	1.22545	1	0.996488	1.02732	1.07505	1.07326	1	1
ACS	P27550	Acetyl-coenzyme A synthetase (AcCoA synthetase) (Acs) (EC 6.2.1.1) (Acetate--CoA ligase) (Acyl-activating enzyme)	Cytosol	42	296876000	267760000	268729000	259241000	273248000	1	0.901925	0.905189	0.87323	0.920411	1	0.994315	0.983795	0.987906	0.959016	16	25
ACS	P27550	Acetyl-coenzyme A synthetase (AcCoA synthetase) (Acs) (EC 6.2.1.1) (Acetate--CoA ligase) (Acyl-activating enzyme)	Cytosol	45.4	322256000	358472000	324778000	324303000	314884000	1	1.11238	1.00783	1.00635	0.977124	1	0.975419	0.986154	0.970863	0.965341	16	25
ACS	P27550	Acetyl-coenzyme A synthetase (AcCoA synthetase) (Acs) (EC 6.2.1.1) (Acetate--CoA ligase) (Acyl-activating enzyme)	Cytosol	49	369730000	388787000	352847000	387232000	336099000	1	1.05154	0.954337	1.04734	0.909039	1	1.00381	1.00186	0.983657	0.979953	18	30
ACS	P27550	Acetyl-coenzyme A synthetase (AcCoA synthetase) (Acs) (EC 6.2.1.1) (Acetate--CoA ligase) (Acyl-activating enzyme)	Cytosol	51.9	344514000	355449000	355441000	336904000	315678000	1	1.03174	1.03172	0.977911	0.916299	1	1.00571	1.00847	0.992938	1.01705	18	30
ACS	P27550	Acetyl-coenzyme A synthetase (AcCoA synthetase) (Acs) (EC 6.2.1.1) (Acetate--CoA ligase) (Acyl-activating enzyme)	Cytosol	54.8	352277000	307219000	309425000	332785000	319396000	1	0.872095	0.878357	0.944669	0.906662	1	1.01121	1.01069	1.01622	1.06045	17	25
ACS	P27550	Acetyl-coenzyme A synthetase (AcCoA synthetase) (Acs) (EC 6.2.1.1) (Acetate--CoA ligase) (Acyl-activating enzyme)	Cytosol	57.9	203058000	178500000	175854000	173145000	163712000	1	0.879059	0.866028	0.852687	0.806233	1	0.898892	0.945672	0.975933	1.04917	17	25
ACS	P27550	Acetyl-coenzyme A synthetase (AcCoA synthetase) (Acs) (EC 6.2.1.1) (Acetate--CoA ligase) (Acyl-activating enzyme)	Cytosol	60.5	7274790	7588000	7658500	8772260	6259060	1	1.04305	1.05275	1.20584	0.860377	1	1.07203	1.20312	1.27529	1.09275	1	2
ACS	P27550	Acetyl-coenzyme A synthetase (AcCoA synthetase) (Acs) (EC 6.2.1.1) (Acetate--CoA ligase) (Acyl-activating enzyme)	Cytosol	63.6	3989520	3779090	3495270	4079500	4215330	1	0.947254	0.876113	1.02255	1.0566	1	0.97808	1.00163	1.21867	1.37913	1	2
ACTP	P32705	Cation/acetate symporter ActP (Acetate permease) (Acetate transporter ActP)	Inner_membrane	42	7054840	6957440	6588420	5540100	6506730	1	0.986194	0.933887	0.785291	0.922307	1	1.08722	1.01498	0.888418	0.960992	1	1
ACTP	P32705	Cation/acetate symporter ActP (Acetate permease) (Acetate transporter ActP)	Inner_membrane	45.4	7951750	8427170	7320700	6913780	7227750	1	1.05979	0.92064	0.869466	0.908951	1	0.9293	0.900842	0.838805	0.89799	1	1
ACTP	P32705	Cation/acetate symporter ActP (Acetate permease) (Acetate transporter ActP)	Inner_membrane	60.5	12681100	12031300	10376800	10027500	10083600	1	0.948758	0.818289	0.790744	0.795168	1	0.975118	0.935177	0.836282	1.00993	2	2
ACTP	P32705	Cation/acetate symporter ActP (Acetate permease) (Acetate transporter ActP)	Inner_membrane	63.6	12680600	10988800	9509280	9687770	8370300	1	0.866584	0.749908	0.763984	0.660087	1	0.894784	0.85734	0.910512	0.861577	2	2
ACTP	P32705	Cation/acetate symporter ActP (Acetate permease) (Acetate transporter ActP)	Inner_membrane	67	12462300	10465600	10130000	10376800	9029570	1	0.839781	0.812852	0.832655	0.724551	1	0.857509	0.817262	1.14359	0.800611	2	2
ACTP	P32705	Cation/acetate symporter ActP (Acetate permease) (Acetate transporter ActP)	Inner_membrane	71.3	8678750	9967900	9159840	8516040	7491080	1	1.14854	1.05543	0.981252	0.863152	1	0.846708	0.884212	0.819611	0.755957	2	2
ACUI	P26646	Probable acrylyl-CoA reductase AcuI (EC 1.3.1.84) (Acryloyl-coenzyme A reductase AcuI)	Cytosol	42	188254000	182391000	178883000	172331000	178361000	1	0.968856	0.950222	0.915417	0.947449	1	1.0681	1.03274	1.03563	0.987188	9	18
ACUI	P26646	Probable acrylyl-CoA reductase AcuI (EC 1.3.1.84) (Acryloyl-coenzyme A reductase AcuI)	Cytosol	45.4	202605000	234548000	211402000	217902000	205277000	1	1.15766	1.04342	1.0755	1.01319	1	1.01512	1.02098	1.03757	1.00097	9	18
ACUI	P26646	Probable acrylyl-CoA reductase AcuI (EC 1.3.1.84) (Acryloyl-coenzyme A reductase AcuI)	Cytosol	49	247043000	254944000	244943000	265408000	232198000	1	1.03198	0.991499	1.07434	0.939909	1	0.985136	1.04087	1.00902	1.01323	9	19
ACUI	P26646	Probable acrylyl-CoA reductase AcuI (EC 1.3.1.84) (Acryloyl-coenzyme A reductase AcuI)	Cytosol	51.9	215432000	238414000	231095000	221480000	201020000	1	1.10668	1.07271	1.02807	0.933102	1	1.07876	1.04854	1.04387	1.0357	9	19
ACUI	P26646	Probable acrylyl-CoA reductase AcuI (EC 1.3.1.84) (Acryloyl-coenzyme A reductase AcuI)	Cytosol	54.8	120073000	100073000	111006000	113083000	98350800	1	0.833435	0.924488	0.941785	0.819092	1	0.966386	1.06377	1.01312	0.958022	7	9
ACUI	P26646	Probable acrylyl-CoA reductase AcuI (EC 1.3.1.84) (Acryloyl-coenzyme A reductase AcuI)	Cytosol	57.9	37018200	33731200	31682100	34202300	29732100	1	0.911206	0.855852	0.923932	0.803175	1	0.931764	0.93456	1.05747	1.0452	7	9
ADD	P22333	Adenosine deaminase (EC 3.5.4.4) (Adenosine aminohydrolase)	Cytosol	42	347823000	312394000	319698000	311067000	319230000	1	0.898141	0.91914	0.894326	0.917794	1	0.990142	0.998957	1.01177	0.956289	16	33
ADD	P22333	Adenosine deaminase (EC 3.5.4.4) (Adenosine aminohydrolase)	Cytosol	45.4	346307000	383495000	350437000	350329000	336327000	1	1.10738	1.01193	1.01161	0.971182	1	0.971036	0.990165	0.975939	0.95947	16	33
ADD	P22333	Adenosine deaminase (EC 3.5.4.4) (Adenosine aminohydrolase)	Cytosol	49	280676000	326811000	288194000	344235000	307455000	1	1.16437	1.02679	1.22645	1.09541	1	1.11152	1.07791	1.15188	1.18086	12	20
ADD	P22333	Adenosine deaminase (EC 3.5.4.4) (Adenosine aminohydrolase)	Cytosol	51.9	145594000	138640000	142825000	149571000	137619000	1	0.952237	0.980981	1.02732	0.945224	1	0.92821	0.958879	1.0431	1.04916	12	20
ADD	P22333	Adenosine deaminase (EC 3.5.4.4) (Adenosine aminohydrolase)	Cytosol	54.8	22100100	20507900	21376800	26183700	23116200	1	0.927955	0.967272	1.18478	1.04598	1	1.07598	1.113	1.27452	1.22339	3	3
ADD	P22333	Adenosine deaminase (EC 3.5.4.4) (Adenosine aminohydrolase)	Cytosol	57.9	31229300	21238400	21216200	22020400	18638700	1	0.680079	0.679368	0.70512	0.596834	1	0.695423	0.741846	0.807036	0.776677	3	3
ADE	P31441	Adenine deaminase (Adenase) (Adenine aminase) (EC 3.5.4.2)	Cytosol	42	125565000	122478000	119886000	116540000	129188000	1	0.975415	0.954772	0.928125	1.02885	1	1.07533	1.03768	1.05001	1.07201	10	17
ADE	P31441	Adenine deaminase (Adenase) (Adenine aminase) (EC 3.5.4.2)	Cytosol	45.4	140535000	156974000	141166000	152427000	148430000	1	1.11697	1.00449	1.08462	1.05618	1	0.979445	0.982889	1.04637	1.04344	10	17
ADE	P31441	Adenine deaminase (Adenase) (Adenine aminase) (EC 3.5.4.2)	Cytosol	49	135073000	151910000	122876000	141533000	126112000	1	1.12465	0.909701	1.04783	0.933658	1	1.0736	0.954999	0.984116	1.00649	11	15
ADE	P31441	Adenine deaminase (Adenase) (Adenine aminase) (EC 3.5.4.2)	Cytosol	51.9	128870000	132522000	130219000	128769000	118577000	1	1.02834	1.01047	0.999216	0.920129	1	1.00239	0.987701	1.01457	1.0213	11	15
ADE	P31441	Adenine deaminase (Adenase) (Adenine aminase) (EC 3.5.4.2)	Cytosol	54.8	193247000	188440000	168717000	185287000	163913000	1	0.975125	0.873064	0.958809	0.848205	1	1.13068	1.0046	1.03143	0.992073	13	21
ADE	P31441	Adenine deaminase (Adenase) (Adenine aminase) (EC 3.5.4.2)	Cytosol	57.9	152179000	149868000	140683000	137621000	117570000	1	0.984814	0.924457	0.904336	0.772577	1	1.00703	1.00947	1.03505	1.00538	13	21
ADE	P31441	Adenine deaminase (Adenase) (Adenine aminase) (EC 3.5.4.2)	Cytosol	60.5	94306000	93569700	83452200	92907300	74220300	1	0.992192	0.884909	0.985168	0.787016	1	1.01976	1.01131	1.0419	0.999575	10	16
ADE	P31441	Adenine deaminase (Adenase) (Adenine aminase) (EC 3.5.4.2)	Cytosol	63.6	60852300	62919200	54633300	52182600	45015900	1	1.03397	0.897802	0.857529	0.739757	1	1.06761	1.02642	1.022	0.965566	10	16
ADE	P31441	Adenine deaminase (Adenase) (Adenine aminase) (EC 3.5.4.2)	Cytosol	67	33705900	33109300	35391600	26960200	29609700	1	0.9823	1.05001	0.799866	0.878472	1	1.00304	1.05571	1.09856	0.970691	7	10
ADE	P31441	Adenine deaminase (Adenase) (Adenine aminase) (EC 3.5.4.2)	Cytosol	71.3	10780600	13483700	11968600	12589300	10663000	1	1.25074	1.1102	1.16777	0.989092	1	0.922048	0.930093	0.975407	0.866256	7	10
ADEP	P31466	Adenine permease AdeP	Inner_membrane	42	52997000	41276600	46061100	42900000	41466700	1	0.778848	0.869127	0.80948	0.782435	1	0.85863	0.9446	0.915784	0.815253	1	1
ADEP	P31466	Adenine permease AdeP	Inner_membrane	45.4	52241200	61013600	53614800	49789700	46186900	1	1.16792	1.02629	0.953073	0.884109	1	1.02412	1.00422	0.919463	0.873447	1	1
ADEP	P31466	Adenine permease AdeP	Inner_membrane	49	55913200	55387200	50546400	52229100	44993800	1	0.990593	0.904016	0.93411	0.804708	1	0.945625	0.949031	0.877315	0.867483	1	1
ADEP	P31466	Adenine permease AdeP	Inner_membrane	51.9	52944800	52376400	50458500	45866400	40032000	1	0.989264	0.95304	0.866306	0.756108	1	0.964303	0.931567	0.879618	0.839246	1	1
ADEP	P31466	Adenine permease AdeP	Inner_membrane	54.8	70151300	55014600	54516500	51589700	47523200	1	0.784228	0.777127	0.735406	0.677439	1	0.90933	0.89421	0.79111	0.792343	1	1
ADEP	P31466	Adenine permease AdeP	Inner_membrane	57.9	50686300	54412900	49017400	40040300	35832900	1	1.07352	0.967074	0.789963	0.706954	1	1.09774	1.05601	0.904142	0.91998	1	1
ADEP	P31466	Adenine permease AdeP	Inner_membrane	60.5	57097800	47392200	44999200	46766500	40197700	1	0.830018	0.788107	0.81906	0.704015	1	0.853079	0.900685	0.866229	0.894157	2	2
ADEP	P31466	Adenine permease AdeP	Inner_membrane	63.6	47116500	45471000	36840100	32517400	31820100	1	0.965076	0.781894	0.690149	0.675349	1	0.996482	0.893908	0.822516	0.881498	2	2
ADEP	P31466	Adenine permease AdeP	Inner_membrane	67	66082400	55071100	58885800	52867600	49381000	1	0.83337	0.891097	0.800025	0.747264	1	0.850963	0.895931	1.09878	0.825709	2	2
ADEP	P31466	Adenine permease AdeP	Inner_membrane	71.3	24011500	28175800	23174200	23453300	21580400	1	1.17343	0.965129	0.976753	0.898753	1	0.865056	0.808558	0.815853	0.787136	2	2
ADHE	P0A9Q7	Aldehyde-alcohol dehydrogenase [Includes: Alcohol dehydrogenase (ADH) (EC 1.1.1.1); Acetaldehyde dehydrogenase [acetylating] (ACDH) (EC 1.2.1.10); Pyruvate-formate-lyase deactivase (PFL deactivase)]	Cytosol	42	1200010000	1077120000	1113130000	1030450000	1184180000	1	0.897593	0.927601	0.858701	0.986808	1	0.989538	1.00815	0.971469	1.0282	51	135
ADHE	P0A9Q7	Aldehyde-alcohol dehydrogenase [Includes: Alcohol dehydrogenase (ADH) (EC 1.1.1.1); Acetaldehyde dehydrogenase [acetylating] (ACDH) (EC 1.2.1.10); Pyruvate-formate-lyase deactivase (PFL deactivase)]	Cytosol	45.4	1274680000	1650320000	1480880000	1560370000	1446620000	1	1.29469	1.16177	1.22413	1.13489	1	1.13528	1.13678	1.18096	1.1212	51	135
ADHE	P0A9Q7	Aldehyde-alcohol dehydrogenase [Includes: Alcohol dehydrogenase (ADH) (EC 1.1.1.1); Acetaldehyde dehydrogenase [acetylating] (ACDH) (EC 1.2.1.10); Pyruvate-formate-lyase deactivase (PFL deactivase)]	Cytosol	49	1397460000	1726500000	1462150000	1674430000	1427360000	1	1.23546	1.04629	1.1982	1.0214	1	1.17937	1.09839	1.12534	1.10108	47	130
ADHE	P0A9Q7	Aldehyde-alcohol dehydrogenase [Includes: Alcohol dehydrogenase (ADH) (EC 1.1.1.1); Acetaldehyde dehydrogenase [acetylating] (ACDH) (EC 1.2.1.10); Pyruvate-formate-lyase deactivase (PFL deactivase)]	Cytosol	51.9	1093890000	1272860000	1212590000	1163600000	1054150000	1	1.16361	1.10851	1.06373	0.963671	1	1.13425	1.08354	1.08007	1.06963	47	130
ADHE	P0A9Q7	Aldehyde-alcohol dehydrogenase [Includes: Alcohol dehydrogenase (ADH) (EC 1.1.1.1); Acetaldehyde dehydrogenase [acetylating] (ACDH) (EC 1.2.1.10); Pyruvate-formate-lyase deactivase (PFL deactivase)]	Cytosol	54.8	1320250000	1285290000	1293120000	1348060000	1124670000	1	0.97352	0.979451	1.02106	0.851861	1	1.12882	1.12702	1.09841	0.99635	47	155
ADHE	P0A9Q7	Aldehyde-alcohol dehydrogenase [Includes: Alcohol dehydrogenase (ADH) (EC 1.1.1.1); Acetaldehyde dehydrogenase [acetylating] (ACDH) (EC 1.2.1.10); Pyruvate-formate-lyase deactivase (PFL deactivase)]	Cytosol	57.9	1601230000	1697270000	1577370000	1464000000	1148670000	1	1.05998	0.985099	0.914297	0.717367	1	1.08389	1.07569	1.04645	0.933531	47	155
ADHE	P0A9Q7	Aldehyde-alcohol dehydrogenase [Includes: Alcohol dehydrogenase (ADH) (EC 1.1.1.1); Acetaldehyde dehydrogenase [acetylating] (ACDH) (EC 1.2.1.10); Pyruvate-formate-lyase deactivase (PFL deactivase)]	Cytosol	60.5	1521630000	1519690000	1385410000	1461110000	1143450000	1	0.998725	0.910478	0.960227	0.751464	1	1.02647	1.04054	1.01553	0.954421	48	191
ADHE	P0A9Q7	Aldehyde-alcohol dehydrogenase [Includes: Alcohol dehydrogenase (ADH) (EC 1.1.1.1); Acetaldehyde dehydrogenase [acetylating] (ACDH) (EC 1.2.1.10); Pyruvate-formate-lyase deactivase (PFL deactivase)]	Cytosol	63.6	1155900000	1234770000	1085630000	1022400000	886569000	1	1.06823	0.939208	0.884506	0.766995	1	1.103	1.07376	1.05415	1.00112	48	191
ADHE	P0A9Q7	Aldehyde-alcohol dehydrogenase [Includes: Alcohol dehydrogenase (ADH) (EC 1.1.1.1); Acetaldehyde dehydrogenase [acetylating] (ACDH) (EC 1.2.1.10); Pyruvate-formate-lyase deactivase (PFL deactivase)]	Cytosol	67	1305420000	1306110000	1347360000	921563000	1206770000	1	1.00053	1.03213	0.705951	0.92443	1	1.02165	1.03773	0.969572	1.02147	41	137
ADHE	P0A9Q7	Aldehyde-alcohol dehydrogenase [Includes: Alcohol dehydrogenase (ADH) (EC 1.1.1.1); Acetaldehyde dehydrogenase [acetylating] (ACDH) (EC 1.2.1.10); Pyruvate-formate-lyase deactivase (PFL deactivase)]	Cytosol	71.3	241570000	276892000	228572000	218602000	229590000	1	1.14622	0.946194	0.904922	0.950408	1	0.844996	0.792694	0.755855	0.832376	41	137
ADHP	P39451	Alcohol dehydrogenase, propanol-preferring (EC 1.1.1.1)	Cytosol	42	55117000	48771900	48465600	47946400	51774000	1	0.884879	0.879322	0.869902	0.939347	1	0.975523	0.955681	0.984141	0.978746	5	7
ADHP	P39451	Alcohol dehydrogenase, propanol-preferring (EC 1.1.1.1)	Cytosol	45.4	62219000	68357800	60647400	61196200	56111900	1	1.09866	0.974741	0.983561	0.901845	1	0.963389	0.95378	0.948876	0.89097	5	7
ADHP	P39451	Alcohol dehydrogenase, propanol-preferring (EC 1.1.1.1)	Cytosol	49	108701000	113164000	102447000	109768000	97870400	1	1.04106	0.942466	1.00982	0.900363	1	0.9938	0.989396	0.948417	0.970601	11	11
ADHP	P39451	Alcohol dehydrogenase, propanol-preferring (EC 1.1.1.1)	Cytosol	51.9	115079000	110679000	111375000	104654000	98121700	1	0.961765	0.967813	0.90941	0.852646	1	0.937498	0.946008	0.923385	0.946399	11	11
ADHP	P39451	Alcohol dehydrogenase, propanol-preferring (EC 1.1.1.1)	Cytosol	54.8	133644000	110268000	110481000	120614000	109537000	1	0.825088	0.826681	0.902502	0.819618	1	0.956708	0.95123	0.970863	0.958638	11	14
ADHP	P39451	Alcohol dehydrogenase, propanol-preferring (EC 1.1.1.1)	Cytosol	57.9	119143000	117404000	109816000	101407000	88922800	1	0.985404	0.921716	0.851137	0.746354	1	1.00764	1.00648	0.974158	0.971252	11	14
ADHP	P39451	Alcohol dehydrogenase, propanol-preferring (EC 1.1.1.1)	Cytosol	60.5	93010900	84291700	78697800	84440500	69933900	1	0.906256	0.846114	0.907856	0.751889	1	0.931435	0.966977	0.960139	0.954961	9	15
ADHP	P39451	Alcohol dehydrogenase, propanol-preferring (EC 1.1.1.1)	Cytosol	63.6	74830200	72886500	62092600	62570200	51807600	1	0.974025	0.82978	0.836162	0.692335	1	1.00572	0.948654	0.996534	0.903669	9	15
ADHP	P39451	Alcohol dehydrogenase, propanol-preferring (EC 1.1.1.1)	Cytosol	67	3833380	3014330	2922840	2280160	2324560	1	0.786337	0.762471	0.594817	0.6064	1	0.802938	0.766607	0.816937	0.670057	1	1
ADHP	P39451	Alcohol dehydrogenase, propanol-preferring (EC 1.1.1.1)	Cytosol	71.3	749068	869794	707776	1158660	1017610	1	1.16117	0.944875	1.5468	1.3585	1	0.856017	0.79159	1.292	1.18979	1	1
ADK	P69441	Adenylate kinase (AK) (EC 2.7.4.3) (ATP-AMP transphosphorylase) (ATP:AMP phosphotransferase) (Adenylate monophosphate kinase)	Cytosol	42	744555000	678118000	706624000	681345000	713139000	1	0.91077	0.949055	0.915104	0.957806	1	1.00406	1.03147	1.03528	0.997979	18	60
ADK	P69441	Adenylate kinase (AK) (EC 2.7.4.3) (ATP-AMP transphosphorylase) (ATP:AMP phosphotransferase) (Adenylate monophosphate kinase)	Cytosol	45.4	784924000	916618000	803547000	792648000	752741000	1	1.16778	1.02373	1.00984	0.958999	1	1.02399	1.00171	0.974228	0.947434	18	60
ADK	P69441	Adenylate kinase (AK) (EC 2.7.4.3) (ATP-AMP transphosphorylase) (ATP:AMP phosphotransferase) (Adenylate monophosphate kinase)	Cytosol	49	751318000	776672000	679427000	743077000	630320000	1	1.03375	0.904313	0.989031	0.838952	1	0.98682	0.949344	0.928896	0.904399	15	51
ADK	P69441	Adenylate kinase (AK) (EC 2.7.4.3) (ATP-AMP transphosphorylase) (ATP:AMP phosphotransferase) (Adenylate monophosphate kinase)	Cytosol	51.9	654604000	712029000	693654000	652494000	596769000	1	1.08772	1.05965	0.996777	0.911649	1	1.06028	1.03578	1.01209	1.01189	15	51
ADK	P69441	Adenylate kinase (AK) (EC 2.7.4.3) (ATP-AMP transphosphorylase) (ATP:AMP phosphotransferase) (Adenylate monophosphate kinase)	Cytosol	54.8	913945000	792451000	800781000	877823000	812971000	1	0.867066	0.876181	0.960477	0.889519	1	1.00538	1.00819	1.03323	1.04039	16	49
ADK	P69441	Adenylate kinase (AK) (EC 2.7.4.3) (ATP-AMP transphosphorylase) (ATP:AMP phosphotransferase) (Adenylate monophosphate kinase)	Cytosol	57.9	381566000	365670000	343613000	328514000	290700000	1	0.95834	0.900534	0.860962	0.76186	1	0.979961	0.983351	0.985404	0.991431	16	49
ADK	P69441	Adenylate kinase (AK) (EC 2.7.4.3) (ATP-AMP transphosphorylase) (ATP:AMP phosphotransferase) (Adenylate monophosphate kinase)	Cytosol	60.5	342021000	330155000	307027000	326303000	277713000	1	0.965306	0.897685	0.954044	0.811976	1	0.992126	1.02591	1.00899	1.03128	13	38
ADK	P69441	Adenylate kinase (AK) (EC 2.7.4.3) (ATP-AMP transphosphorylase) (ATP:AMP phosphotransferase) (Adenylate monophosphate kinase)	Cytosol	63.6	304445000	298513000	268083000	253062000	231229000	1	0.980515	0.880563	0.831224	0.75951	1	1.01242	1.00671	0.990649	0.991349	13	38
ADK	P69441	Adenylate kinase (AK) (EC 2.7.4.3) (ATP-AMP transphosphorylase) (ATP:AMP phosphotransferase) (Adenylate monophosphate kinase)	Cytosol	67	231215000	223414000	241265000	173882000	219830000	1	0.966261	1.04347	0.752036	0.95076	1	0.986659	1.04913	1.03287	1.05057	13	42
ADK	P69441	Adenylate kinase (AK) (EC 2.7.4.3) (ATP-AMP transphosphorylase) (ATP:AMP phosphotransferase) (Adenylate monophosphate kinase)	Cytosol	71.3	157850000	247572000	217204000	213698000	191104000	1	1.5684	1.37602	1.3538	1.21067	1	1.15623	1.15279	1.13079	1.06032	13	42
AES	P23872	Acetyl esterase (EC 3.1.1.-) (EcE)	Cytosol	42	9301990	8085200	8915380	8302260	9084330	1	0.86919	0.958438	0.892525	0.976601	1	0.958227	1.04167	1.00974	1.01756	1	1
AES	P23872	Acetyl esterase (EC 3.1.1.-) (EcE)	Cytosol	45.4	9662380	9988940	9473820	10396200	10143700	1	1.0338	0.980485	1.07595	1.04981	1	0.906509	0.959401	1.038	1.03715	1	1
AES	P23872	Acetyl esterase (EC 3.1.1.-) (EcE)	Cytosol	49	13209800	14151500	12433000	13895200	11944700	1	1.07129	0.941195	1.05189	0.90423	1	1.02266	0.988062	0.987929	0.974769	1	1
AES	P23872	Acetyl esterase (EC 3.1.1.-) (EcE)	Cytosol	51.9	12753300	12614000	13006100	11664000	10526000	1	0.989077	1.01982	0.914587	0.825355	1	0.964121	0.996845	0.928641	0.916107	1	1
AES	P23872	Acetyl esterase (EC 3.1.1.-) (EcE)	Cytosol	54.8	17825400	16505600	17176000	18514100	16337300	1	0.92596	0.963569	1.03864	0.916518	1	1.07367	1.10874	1.11731	1.07197	3	3
AES	P23872	Acetyl esterase (EC 3.1.1.-) (EcE)	Cytosol	57.9	14471600	14844100	14706000	13652100	12270900	1	1.02574	1.0162	0.943372	0.84793	1	1.04888	1.10965	1.07972	1.10344	3	3
AGAR	P0ACK2	Putative aga operon transcriptional repressor	Cytosol	42	125507000	113531000	112235000	107037000	118786000	1	0.904579	0.894253	0.852837	0.946449	1	0.99724	0.971908	0.964835	0.986146	8	9
AGAR	P0ACK2	Putative aga operon transcriptional repressor	Cytosol	45.4	127494000	157776000	135259000	144591000	138131000	1	1.23752	1.0609	1.1341	1.08343	1	1.08515	1.03809	1.09411	1.07037	8	9
AGAR	P0ACK2	Putative aga operon transcriptional repressor	Cytosol	49	92035700	99502500	87462200	97642600	84366800	1	1.08113	0.950307	1.06092	0.916675	1	1.03205	0.997628	0.996415	0.988185	9	10
AGAR	P0ACK2	Putative aga operon transcriptional repressor	Cytosol	51.9	81006300	89632600	86375300	81702900	76973400	1	1.10649	1.06628	1.0086	0.950215	1	1.07857	1.04225	1.0241	1.0547	9	10
AGAR	P0ACK2	Putative aga operon transcriptional repressor	Cytosol	54.8	143999000	121257000	128260000	126569000	117583000	1	0.842068	0.890701	0.878957	0.816554	1	0.976397	1.02489	0.945534	0.955055	8	11
AGAR	P0ACK2	Putative aga operon transcriptional repressor	Cytosol	57.9	92130600	94555300	86268600	81714100	71009000	1	1.02632	0.936373	0.886938	0.770743	1	1.04947	1.02249	1.01513	1.00299	8	11
AGAR	P0ACK2	Putative aga operon transcriptional repressor	Cytosol	60.5	51099400	49904700	44671600	45996500	37835100	1	0.97662	0.87421	0.900138	0.740422	1	1.00375	0.999087	0.951976	0.940396	7	7
AGAR	P0ACK2	Putative aga operon transcriptional repressor	Cytosol	63.6	29247800	27608300	24733300	25523800	21078600	1	0.943945	0.845647	0.872674	0.72069	1	0.974663	0.966794	1.04005	0.940679	7	7
AGAR	P0ACK2	Putative aga operon transcriptional repressor	Cytosol	67	11905600	10495700	10378500	8010650	9299390	1	0.881577	0.871733	0.672847	0.781094	1	0.900188	0.876462	0.924106	0.86309	3	3
AGAR	P0ACK2	Putative aga operon transcriptional repressor	Cytosol	71.3	7024530	9449810	8318470	8785060	5915440	1	1.34526	1.1842	1.25063	0.842112	1	0.991729	0.992092	1.04461	0.73753	3	3
AGP	P19926	Glucose-1-phosphatase (G1Pase) (EC 3.1.3.10)	Periplasm	42	296589000	262512000	268866000	262866000	258979000	1	0.885104	0.906527	0.886297	0.873192	1	0.97577	0.985249	1.00269	0.909816	15	22
AGP	P19926	Glucose-1-phosphatase (G1Pase) (EC 3.1.3.10)	Periplasm	45.4	304079000	356434000	316875000	294965000	282740000	1	1.17218	1.04208	0.970028	0.929824	1	1.02785	1.01967	0.935819	0.918612	15	22
AGP	P19926	Glucose-1-phosphatase (G1Pase) (EC 3.1.3.10)	Periplasm	49	381469000	374657000	345441000	378268000	319505000	1	0.982143	0.905555	0.991609	0.837565	1	0.937559	0.950646	0.931317	0.902903	17	28
AGP	P19926	Glucose-1-phosphatase (G1Pase) (EC 3.1.3.10)	Periplasm	51.9	358749000	390317000	373491000	352981000	306581000	1	1.08799	1.04109	0.983922	0.854584	1	1.06054	1.01764	0.999041	0.948549	17	28
AGP	P19926	Glucose-1-phosphatase (G1Pase) (EC 3.1.3.10)	Periplasm	54.8	401941000	341628000	339419000	359967000	317791000	1	0.849946	0.84445	0.895572	0.790641	1	0.985531	0.971675	0.963407	0.924746	19	32
AGP	P19926	Glucose-1-phosphatase (G1Pase) (EC 3.1.3.10)	Periplasm	57.9	360021000	365360000	339408000	309393000	272578000	1	1.01483	0.942745	0.859375	0.757117	1	1.03773	1.02944	0.983587	0.985258	19	32
AGP	P19926	Glucose-1-phosphatase (G1Pase) (EC 3.1.3.10)	Periplasm	60.5	279942000	252873000	237065000	254536000	198085000	1	0.903305	0.846836	0.909245	0.707593	1	0.928402	0.967803	0.961608	0.898701	14	23
AGP	P19926	Glucose-1-phosphatase (G1Pase) (EC 3.1.3.10)	Periplasm	63.6	99362700	98123900	84076900	81112900	49506800	1	0.987533	0.846162	0.816331	0.498243	1	1.01967	0.967383	0.9729	0.650331	14	23
AGP	P19926	Glucose-1-phosphatase (G1Pase) (EC 3.1.3.10)	Periplasm	67	90971700	88292900	82498300	57201100	38841300	1	0.970553	0.906857	0.628779	0.42696	1	0.991043	0.911777	0.863581	0.471781	10	14
AGP	P19926	Glucose-1-phosphatase (G1Pase) (EC 3.1.3.10)	Periplasm	71.3	33321800	50474600	39103600	35138800	23788500	1	1.51476	1.17351	1.05453	0.713902	1	1.11669	0.983137	0.880817	0.625242	10	14
AHPC	P0AE08	Alkyl hydroperoxide reductase C (EC 1.11.1.15) (Alkyl hydroperoxide reductase protein C22) (Peroxiredoxin) (SCRP-23) (Sulfate starvation-induced protein 8) (SSI8) (Thioredoxin peroxidase)	Cytosol	42	802304000	878185000	734008000	729547000	779558000	1	1.09458	0.914875	0.909315	0.971649	1	1.2067	0.994322	1.02873	1.0124	15	82
AHPC	P0AE08	Alkyl hydroperoxide reductase C (EC 1.11.1.15) (Alkyl hydroperoxide reductase protein C22) (Peroxiredoxin) (SCRP-23) (Sulfate starvation-induced protein 8) (SSI8) (Thioredoxin peroxidase)	Cytosol	45.4	881742000	1014720000	921344000	918199000	930641000	1	1.15081	1.04491	1.04135	1.05546	1	1.00912	1.02244	1.00462	1.04273	15	82
AHPC	P0AE08	Alkyl hydroperoxide reductase C (EC 1.11.1.15) (Alkyl hydroperoxide reductase protein C22) (Peroxiredoxin) (SCRP-23) (Sulfate starvation-induced protein 8) (SSI8) (Thioredoxin peroxidase)	Cytosol	49	896287000	1103040000	839989000	986635000	824126000	1	1.23068	0.937188	1.1008	0.919489	1	1.17481	0.983855	1.03387	0.991218	15	81
AHPC	P0AE08	Alkyl hydroperoxide reductase C (EC 1.11.1.15) (Alkyl hydroperoxide reductase protein C22) (Peroxiredoxin) (SCRP-23) (Sulfate starvation-induced protein 8) (SSI8) (Thioredoxin peroxidase)	Cytosol	51.9	894113000	944714000	910806000	896596000	841180000	1	1.05659	1.01867	1.00278	0.940798	1	1.02993	0.995719	1.01819	1.04424	15	81
AHPC	P0AE08	Alkyl hydroperoxide reductase C (EC 1.11.1.15) (Alkyl hydroperoxide reductase protein C22) (Peroxiredoxin) (SCRP-23) (Sulfate starvation-induced protein 8) (SSI8) (Thioredoxin peroxidase)	Cytosol	54.8	1318470000	1215130000	1153220000	1223520000	1105780000	1	0.921621	0.874665	0.927985	0.838684	1	1.06864	1.00644	0.998275	0.980938	15	116
AHPC	P0AE08	Alkyl hydroperoxide reductase C (EC 1.11.1.15) (Alkyl hydroperoxide reductase protein C22) (Peroxiredoxin) (SCRP-23) (Sulfate starvation-induced protein 8) (SSI8) (Thioredoxin peroxidase)	Cytosol	57.9	1208330000	1227550000	1138150000	1122310000	972688000	1	1.01591	0.94192	0.928811	0.804985	1	1.03883	1.02854	1.06306	1.04755	15	116
AHPC	P0AE08	Alkyl hydroperoxide reductase C (EC 1.11.1.15) (Alkyl hydroperoxide reductase protein C22) (Peroxiredoxin) (SCRP-23) (Sulfate starvation-induced protein 8) (SSI8) (Thioredoxin peroxidase)	Cytosol	60.5	1098430000	1185910000	944712000	1015400000	851124000	1	1.07964	0.860057	0.92441	0.774855	1	1.10964	0.982912	0.977647	0.98413	16	125
AHPC	P0AE08	Alkyl hydroperoxide reductase C (EC 1.11.1.15) (Alkyl hydroperoxide reductase protein C22) (Peroxiredoxin) (SCRP-23) (Sulfate starvation-induced protein 8) (SSI8) (Thioredoxin peroxidase)	Cytosol	63.6	703242000	662331000	579970000	552802000	477430000	1	0.941825	0.824709	0.786076	0.678899	1	0.972474	0.942857	0.936842	0.886131	16	125
AHPC	P0AE08	Alkyl hydroperoxide reductase C (EC 1.11.1.15) (Alkyl hydroperoxide reductase protein C22) (Peroxiredoxin) (SCRP-23) (Sulfate starvation-induced protein 8) (SSI8) (Thioredoxin peroxidase)	Cytosol	67	426578000	423941000	367585000	276608000	275642000	1	0.993818	0.861706	0.648435	0.64617	1	1.0148	0.866382	0.890577	0.714002	12	51
AHPC	P0AE08	Alkyl hydroperoxide reductase C (EC 1.11.1.15) (Alkyl hydroperoxide reductase protein C22) (Peroxiredoxin) (SCRP-23) (Sulfate starvation-induced protein 8) (SSI8) (Thioredoxin peroxidase)	Cytosol	71.3	123964000	160254000	155050000	150421000	130807000	1	1.29275	1.25077	1.21342	1.0552	1	0.953017	1.04786	1.01354	0.924156	12	51
AHPF	P35340	Alkyl hydroperoxide reductase subunit F (EC 1.8.1.-) (Alkyl hydroperoxide reductase F52A protein)	Cytosol	42	819507000	711219000	742803000	700026000	792804000	1	0.867862	0.906402	0.854204	0.967416	1	0.956762	0.985113	0.966381	1.00799	30	69
AHPF	P35340	Alkyl hydroperoxide reductase subunit F (EC 1.8.1.-) (Alkyl hydroperoxide reductase F52A protein)	Cytosol	45.4	887815000	1038460000	944840000	953373000	922895000	1	1.16968	1.06423	1.07384	1.03951	1	1.02566	1.04135	1.03597	1.02698	30	69
AHPF	P35340	Alkyl hydroperoxide reductase subunit F (EC 1.8.1.-) (Alkyl hydroperoxide reductase F52A protein)	Cytosol	49	1381350000	1423810000	1355470000	1488560000	1285780000	1	1.03074	0.981265	1.07761	0.930814	1	0.983949	1.03013	1.01209	1.00343	31	82
AHPF	P35340	Alkyl hydroperoxide reductase subunit F (EC 1.8.1.-) (Alkyl hydroperoxide reductase F52A protein)	Cytosol	51.9	1300890000	1385790000	1371240000	1283840000	1208390000	1	1.06526	1.05408	0.986894	0.928895	1	1.03838	1.03033	1.00206	1.03103	31	82
AHPF	P35340	Alkyl hydroperoxide reductase subunit F (EC 1.8.1.-) (Alkyl hydroperoxide reductase F52A protein)	Cytosol	54.8	1269670000	1068340000	1083830000	1159630000	1075960000	1	0.841431	0.853631	0.913332	0.847433	1	0.975658	0.98224	0.982512	0.991171	30	79
AHPF	P35340	Alkyl hydroperoxide reductase subunit F (EC 1.8.1.-) (Alkyl hydroperoxide reductase F52A protein)	Cytosol	57.9	943499000	945851000	872108000	801205000	729379000	1	1.00249	0.924334	0.849185	0.773058	1	1.02511	1.00934	0.971924	1.006	30	79
AHPF	P35340	Alkyl hydroperoxide reductase subunit F (EC 1.8.1.-) (Alkyl hydroperoxide reductase F52A protein)	Cytosol	60.5	806811000	738869000	673982000	730072000	679178000	1	0.915789	0.835365	0.904886	0.841806	1	0.941233	0.954693	0.956998	1.06916	25	57
AHPF	P35340	Alkyl hydroperoxide reductase subunit F (EC 1.8.1.-) (Alkyl hydroperoxide reductase F52A protein)	Cytosol	63.6	187774000	175478000	159755000	159724000	150184000	1	0.934517	0.850783	0.850618	0.799813	1	0.964929	0.972667	1.01376	1.04395	25	57
AHPF	P35340	Alkyl hydroperoxide reductase subunit F (EC 1.8.1.-) (Alkyl hydroperoxide reductase F52A protein)	Cytosol	67	48377500	53809200	52362800	49997800	73577000	1	1.11228	1.08238	1.03349	1.52089	1	1.13576	1.08825	1.41943	1.68055	9	10
AHPF	P35340	Alkyl hydroperoxide reductase subunit F (EC 1.8.1.-) (Alkyl hydroperoxide reductase F52A protein)	Cytosol	71.3	20313500	26537800	24482000	32553500	45239800	1	1.30641	1.20521	1.60255	2.22708	1	0.963091	1.00969	1.33857	1.9505	9	10
AHR	P27250	Aldehyde reductase Ahr (EC 1.1.1.2) (Zinc-dependent alcohol dehydrogenase Ahr)	Cytosol	42	50332800	48019700	45406800	44396700	50227900	1	0.954044	0.902131	0.882063	0.997916	1	1.05177	0.980471	0.997899	1.03977	7	8
AHR	P27250	Aldehyde reductase Ahr (EC 1.1.1.2) (Zinc-dependent alcohol dehydrogenase Ahr)	Cytosol	45.4	60198400	67610600	58902400	56393100	55375500	1	1.12313	0.978471	0.936787	0.919883	1	0.984842	0.95743	0.903752	0.908791	7	8
AHR	P27250	Aldehyde reductase Ahr (EC 1.1.1.2) (Zinc-dependent alcohol dehydrogenase Ahr)	Cytosol	49	112694000	109291000	96847200	107201000	91603900	1	0.969803	0.859382	0.951257	0.812855	1	0.92578	0.902175	0.893419	0.876266	6	11
AHR	P27250	Aldehyde reductase Ahr (EC 1.1.1.2) (Zinc-dependent alcohol dehydrogenase Ahr)	Cytosol	51.9	103634000	107146000	101168000	99397000	91758700	1	1.03389	0.976205	0.959116	0.885411	1	1.0078	0.95421	0.973854	0.982767	6	11
AHR	P27250	Aldehyde reductase Ahr (EC 1.1.1.2) (Zinc-dependent alcohol dehydrogenase Ahr)	Cytosol	54.8	100937000	87603600	85382300	94057900	83253800	1	0.867904	0.845897	0.931848	0.82481	1	1.00635	0.97334	1.00243	0.96471	7	12
AHR	P27250	Aldehyde reductase Ahr (EC 1.1.1.2) (Zinc-dependent alcohol dehydrogenase Ahr)	Cytosol	57.9	92320800	90291300	84133900	78558400	70029900	1	0.978017	0.911321	0.850929	0.75855	1	1.00008	0.99513	0.97392	0.987123	7	12
AHR	P27250	Aldehyde reductase Ahr (EC 1.1.1.2) (Zinc-dependent alcohol dehydrogenase Ahr)	Cytosol	60.5	88478900	89080400	78742000	82740200	67677400	1	1.0068	0.889952	0.93514	0.764899	1	1.03477	1.01708	0.988995	0.971484	6	11
AHR	P27250	Aldehyde reductase Ahr (EC 1.1.1.2) (Zinc-dependent alcohol dehydrogenase Ahr)	Cytosol	63.6	64610800	59341600	52932400	50735900	44402100	1	0.918447	0.81925	0.785254	0.687224	1	0.948336	0.936616	0.935862	0.896998	6	11
AHR	P27250	Aldehyde reductase Ahr (EC 1.1.1.2) (Zinc-dependent alcohol dehydrogenase Ahr)	Cytosol	67	29285100	27877600	28439700	21203500	24051600	1	0.951938	0.971132	0.724037	0.821291	1	0.972034	0.976401	0.994411	0.907507	4	7
AHR	P27250	Aldehyde reductase Ahr (EC 1.1.1.2) (Zinc-dependent alcohol dehydrogenase Ahr)	Cytosol	71.3	12979400	15616500	14109300	14351400	11829500	1	1.20318	1.08705	1.10571	0.911406	1	0.886985	0.910703	0.923564	0.798218	4	7
AIDB	P33224	Putative acyl-CoA dehydrogenase AidB (EC 1.3.99.-)	Cytosol	42	40095800	36868800	38544500	36422100	41549300	1	0.919518	0.96131	0.908377	1.03625	1	1.01371	1.04479	1.02767	1.07971	4	4
AIDB	P33224	Putative acyl-CoA dehydrogenase AidB (EC 1.3.99.-)	Cytosol	45.4	49013200	54993100	48276700	52020200	52090700	1	1.12201	0.984973	1.06135	1.06279	1	0.983857	0.963792	1.02392	1.04997	4	4
AIDB	P33224	Putative acyl-CoA dehydrogenase AidB (EC 1.3.99.-)	Cytosol	49	61544000	67658300	61182100	67340600	66082500	1	1.09935	0.99412	1.09419	1.07374	1	1.04944	1.04362	1.02766	1.15751	5	6
AIDB	P33224	Putative acyl-CoA dehydrogenase AidB (EC 1.3.99.-)	Cytosol	51.9	65926900	67323800	65487700	69022100	63066600	1	1.02119	0.993338	1.04695	0.956614	1	0.995422	0.970957	1.06304	1.0618	5	6
AIDB	P33224	Putative acyl-CoA dehydrogenase AidB (EC 1.3.99.-)	Cytosol	54.8	79213700	67813800	72504300	74810000	73986400	1	0.856087	0.9153	0.944407	0.93401	1	0.992652	1.0532	1.01594	1.09243	9	10
AIDB	P33224	Putative acyl-CoA dehydrogenase AidB (EC 1.3.99.-)	Cytosol	57.9	78171600	77109600	70264600	70072700	60547000	1	0.986415	0.898851	0.896396	0.77454	1	1.00867	0.981513	1.02596	1.00793	9	10
AIDB	P33224	Putative acyl-CoA dehydrogenase AidB (EC 1.3.99.-)	Cytosol	60.5	121440000	116657000	103847000	117492000	98187700	1	0.960614	0.85513	0.96749	0.808528	1	0.987304	0.977281	1.02321	1.0269	8	10
AIDB	P33224	Putative acyl-CoA dehydrogenase AidB (EC 1.3.99.-)	Cytosol	63.6	79709600	76952100	66304900	62979300	61086100	1	0.965406	0.831831	0.790109	0.766358	1	0.996822	0.950999	0.941648	1.00029	8	10
ALAA	P0A959	Glutamate-pyruvate aminotransferase AlaA (EC 2.6.1.2)	Cytosol	42	168829000	158523000	158915000	151387000	164261000	1	0.938956	0.941278	0.896688	0.972943	1	1.03514	1.02302	1.01445	1.01375	12	19
ALAA	P0A959	Glutamate-pyruvate aminotransferase AlaA (EC 2.6.1.2)	Cytosol	45.4	168349000	191256000	169164000	170284000	164508000	1	1.13607	1.00484	1.01149	0.977184	1	0.996188	0.983233	0.975824	0.965401	12	19
ALAA	P0A959	Glutamate-pyruvate aminotransferase AlaA (EC 2.6.1.2)	Cytosol	49	139088000	142154000	125487000	137752000	120983000	1	1.02204	0.902213	0.990395	0.869831	1	0.975649	0.947138	0.930177	0.937686	11	16
ALAA	P0A959	Glutamate-pyruvate aminotransferase AlaA (EC 2.6.1.2)	Cytosol	51.9	86735900	80958500	80148100	79652400	73235300	1	0.933391	0.924048	0.918333	0.844348	1	0.90984	0.903228	0.932444	0.937189	11	16
ALAA	P0A959	Glutamate-pyruvate aminotransferase AlaA (EC 2.6.1.2)	Cytosol	54.8	17079600	15107800	14572800	15965900	16080900	1	0.884552	0.853228	0.934794	0.941527	1	1.02566	0.981776	1.0056	1.10122	3	5
ALAA	P0A959	Glutamate-pyruvate aminotransferase AlaA (EC 2.6.1.2)	Cytosol	57.9	13968800	12970800	13510100	14626900	11786500	1	0.928555	0.967163	1.04711	0.843773	1	0.949504	1.05611	1.19846	1.09803	3	5
ALAA	P0A959	Glutamate-pyruvate aminotransferase AlaA (EC 2.6.1.2)	Cytosol	60.5	14907400	13546200	14187900	13654100	12550900	1	0.90869	0.951735	0.915928	0.841924	1	0.933936	1.08769	0.968675	1.06931	3	3
ALAA	P0A959	Glutamate-pyruvate aminotransferase AlaA (EC 2.6.1.2)	Cytosol	63.6	14448800	9643040	9756360	9398150	9123840	1	0.667394	0.675237	0.650445	0.63146	1	0.689112	0.771971	0.775197	0.824212	3	3
ALAC	P77434	Glutamate-pyruvate aminotransferase AlaC (EC 2.6.1.2)	Cytosol	42	50843000	47901000	46124000	44512200	53274200	1	0.942136	0.907185	0.875483	1.04782	1	1.03864	0.985963	0.990456	1.09177	6	6
ALAC	P77434	Glutamate-pyruvate aminotransferase AlaC (EC 2.6.1.2)	Cytosol	45.4	57035000	67502700	61576600	73876300	74501400	1	1.18353	1.07963	1.29528	1.30624	1	1.03781	1.05641	1.2496	1.29049	6	6
ALAC	P77434	Glutamate-pyruvate aminotransferase AlaC (EC 2.6.1.2)	Cytosol	49	116752000	126150000	115224000	125137000	115380000	1	1.0805	0.986912	1.07182	0.988249	1	1.03145	1.03606	1.00665	1.06534	8	11
ALAC	P77434	Glutamate-pyruvate aminotransferase AlaC (EC 2.6.1.2)	Cytosol	51.9	106493000	106368000	109180000	109424000	100554000	1	0.998826	1.02523	1.02752	0.944231	1	0.973624	1.00213	1.04331	1.04805	8	11
ALAC	P77434	Glutamate-pyruvate aminotransferase AlaC (EC 2.6.1.2)	Cytosol	54.8	61726600	56733500	50270500	43067200	45959600	1	0.919109	0.814406	0.697709	0.744567	1	1.06573	0.937105	0.750557	0.870857	4	4
ALAC	P77434	Glutamate-pyruvate aminotransferase AlaC (EC 2.6.1.2)	Cytosol	57.9	31031100	27705300	25479100	38223900	32274100	1	0.892824	0.821083	1.23179	1.04006	1	0.912967	0.896593	1.40983	1.35346	4	4
ALAC	P77434	Glutamate-pyruvate aminotransferase AlaC (EC 2.6.1.2)	Cytosol	60.5	1097820	893637	846252	848484	723676	1	0.81401	0.770848	0.772881	0.659194	1	0.836627	0.88096	0.817391	0.83723	1	1
ALAC	P77434	Glutamate-pyruvate aminotransferase AlaC (EC 2.6.1.2)	Cytosol	63.6	837718	685985	766653	523591	622255	1	0.818873	0.915168	0.625021	0.742798	1	0.845522	1.04628	0.744896	0.969535	1	1
ALAS	P00957	Alanine--tRNA ligase (EC 6.1.1.7) (Alanyl-tRNA synthetase) (AlaRS)	Cytosol	42	1891700000	1677100000	1738610000	1631880000	1818860000	1	0.886557	0.919073	0.862653	0.961495	1	0.977372	0.998884	0.97594	1.00182	55	154
ALAS	P00957	Alanine--tRNA ligase (EC 6.1.1.7) (Alanyl-tRNA synthetase) (AlaRS)	Cytosol	45.4	2016530000	2400950000	2138590000	2136840000	2047550000	1	1.19063	1.06053	1.05966	1.01538	1	1.04404	1.03772	1.02229	1.00314	55	154
ALAS	P00957	Alanine--tRNA ligase (EC 6.1.1.7) (Alanyl-tRNA synthetase) (AlaRS)	Cytosol	49	2019920000	2093730000	1895690000	2093810000	1781260000	1	1.03654	0.938498	1.03658	0.881847	1	0.989488	0.98523	0.973554	0.95064	52	158
ALAS	P00957	Alanine--tRNA ligase (EC 6.1.1.7) (Alanyl-tRNA synthetase) (AlaRS)	Cytosol	51.9	1963290000	2085690000	2081280000	1922710000	1783060000	1	1.06234	1.0601	0.979331	0.9082	1	1.03554	1.03621	0.99438	1.00806	52	158
ALAS	P00957	Alanine--tRNA ligase (EC 6.1.1.7) (Alanyl-tRNA synthetase) (AlaRS)	Cytosol	54.8	2402190000	1999190000	2052020000	2205880000	1952460000	1	0.832236	0.854229	0.918279	0.812783	1	0.964997	0.982928	0.987834	0.950644	51	134
ALAS	P00957	Alanine--tRNA ligase (EC 6.1.1.7) (Alanyl-tRNA synthetase) (AlaRS)	Cytosol	57.9	910439000	887453000	824692000	783131000	700587000	1	0.974753	0.905818	0.860169	0.769505	1	0.996745	0.989121	0.984495	1.00138	51	134
ALAS	P00957	Alanine--tRNA ligase (EC 6.1.1.7) (Alanyl-tRNA synthetase) (AlaRS)	Cytosol	60.5	446880000	452335000	394777000	486150000	420342000	1	1.01221	0.883407	1.08788	0.940615	1	1.04033	1.0096	1.15053	1.19466	30	38
ALAS	P00957	Alanine--tRNA ligase (EC 6.1.1.7) (Alanyl-tRNA synthetase) (AlaRS)	Cytosol	63.6	167121000	157153000	146772000	158825000	195583000	1	0.940355	0.878238	0.950359	1.17031	1	0.970956	1.00405	1.13263	1.52754	30	38
ALAS	P00957	Alanine--tRNA ligase (EC 6.1.1.7) (Alanyl-tRNA synthetase) (AlaRS)	Cytosol	67	26231600	23868600	25315300	21600200	58569500	1	0.909918	0.965069	0.823442	2.23278	1	0.929127	0.970305	1.13094	2.46717	9	9
ALAS	P00957	Alanine--tRNA ligase (EC 6.1.1.7) (Alanyl-tRNA synthetase) (AlaRS)	Cytosol	71.3	12008400	15922700	14015200	17523700	40514600	1	1.32596	1.16712	1.45929	3.37385	1	0.977505	0.977777	1.2189	2.95486	9	9
ALDA	P25553	Lactaldehyde dehydrogenase (EC 1.2.1.22) (Aldehyde dehydrogenase A) (Glycolaldehyde dehydrogenase) (EC 1.2.1.21)	Cytosol	42	792405000	716161000	717610000	692956000	764962000	1	0.903782	0.90561	0.874497	0.965367	1	0.996361	0.984252	0.98934	1.00586	25	81
ALDA	P25553	Lactaldehyde dehydrogenase (EC 1.2.1.22) (Aldehyde dehydrogenase A) (Glycolaldehyde dehydrogenase) (EC 1.2.1.21)	Cytosol	45.4	860965000	998581000	887604000	902022000	867769000	1	1.15984	1.03094	1.04769	1.0079	1	1.01703	1.00877	1.01074	0.995749	25	81
ALDA	P25553	Lactaldehyde dehydrogenase (EC 1.2.1.22) (Aldehyde dehydrogenase A) (Glycolaldehyde dehydrogenase) (EC 1.2.1.21)	Cytosol	49	1076920000	1105520000	1009010000	1122120000	967315000	1	1.02656	0.936941	1.04197	0.898224	1	0.979958	0.983595	0.978618	0.968294	31	93
ALDA	P25553	Lactaldehyde dehydrogenase (EC 1.2.1.22) (Aldehyde dehydrogenase A) (Glycolaldehyde dehydrogenase) (EC 1.2.1.21)	Cytosol	51.9	1046930000	1110370000	1101210000	1032390000	948745000	1	1.0606	1.05185	0.986112	0.906216	1	1.03384	1.02815	1.00126	1.00586	31	93
ALDA	P25553	Lactaldehyde dehydrogenase (EC 1.2.1.22) (Aldehyde dehydrogenase A) (Glycolaldehyde dehydrogenase) (EC 1.2.1.21)	Cytosol	54.8	1184700000	998738000	1024720000	1080800000	980216000	1	0.84303	0.864962	0.912298	0.827396	1	0.977513	0.995277	0.981401	0.967735	30	92
ALDA	P25553	Lactaldehyde dehydrogenase (EC 1.2.1.22) (Aldehyde dehydrogenase A) (Glycolaldehyde dehydrogenase) (EC 1.2.1.21)	Cytosol	57.9	739483000	748643000	680062000	618732000	536791000	1	1.01239	0.919645	0.836709	0.7259	1	1.03523	1.00422	0.957645	0.944635	30	92
ALDA	P25553	Lactaldehyde dehydrogenase (EC 1.2.1.22) (Aldehyde dehydrogenase A) (Glycolaldehyde dehydrogenase) (EC 1.2.1.21)	Cytosol	60.5	429119000	435276000	376734000	406298000	311335000	1	1.01435	0.877924	0.946819	0.725521	1	1.04253	1.00333	1.00135	0.921472	26	51
ALDA	P25553	Lactaldehyde dehydrogenase (EC 1.2.1.22) (Aldehyde dehydrogenase A) (Glycolaldehyde dehydrogenase) (EC 1.2.1.21)	Cytosol	63.6	235766000	226555000	202503000	201257000	185578000	1	0.960932	0.858915	0.85363	0.787128	1	0.992203	0.981964	1.01735	1.0274	26	51
ALDA	P25553	Lactaldehyde dehydrogenase (EC 1.2.1.22) (Aldehyde dehydrogenase A) (Glycolaldehyde dehydrogenase) (EC 1.2.1.21)	Cytosol	67	77334800	72936700	72634700	60303000	90009100	1	0.943129	0.939224	0.779765	1.16389	1	0.963039	0.94432	1.07095	1.28607	10	13
ALDA	P25553	Lactaldehyde dehydrogenase (EC 1.2.1.22) (Aldehyde dehydrogenase A) (Glycolaldehyde dehydrogenase) (EC 1.2.1.21)	Cytosol	71.3	20296100	28413800	24957800	28484700	41259500	1	1.39996	1.22968	1.40346	2.03288	1	1.03206	1.0302	1.17227	1.78041	10	13
ALDB	P37685	Aldehyde dehydrogenase B (EC 1.2.1.-)	Cytosol	42	201717000	187340000	188675000	183785000	200421000	1	0.928727	0.935345	0.911103	0.993575	1	1.02386	1.01657	1.03075	1.03525	13	19
ALDB	P37685	Aldehyde dehydrogenase B (EC 1.2.1.-)	Cytosol	45.4	228149000	266908000	237386000	243170000	231719000	1	1.16988	1.04049	1.06584	1.01565	1	1.02584	1.01811	1.02825	1.0034	13	19
ALDB	P37685	Aldehyde dehydrogenase B (EC 1.2.1.-)	Cytosol	49	249774000	260286000	240256000	265020000	227102000	1	1.04209	0.961894	1.06104	0.90923	1	0.994781	1.00979	0.996526	0.980159	11	24
ALDB	P37685	Aldehyde dehydrogenase B (EC 1.2.1.-)	Cytosol	51.9	250813000	257494000	255772000	243864000	226400000	1	1.02664	1.01977	0.972294	0.902665	1	1.00073	0.996796	0.987235	1.00192	11	24
ALDB	P37685	Aldehyde dehydrogenase B (EC 1.2.1.-)	Cytosol	54.8	287737000	248907000	252791000	266600000	255743000	1	0.86505	0.878549	0.926541	0.888808	1	1.00305	1.01091	0.996722	1.03956	16	27
ALDB	P37685	Aldehyde dehydrogenase B (EC 1.2.1.-)	Cytosol	57.9	188828000	185130000	174734000	169249000	160002000	1	0.980416	0.925361	0.896313	0.847343	1	1.00254	1.01046	1.02586	1.10267	16	27
ALDB	P37685	Aldehyde dehydrogenase B (EC 1.2.1.-)	Cytosol	60.5	81169300	74416600	72631000	78104500	78078400	1	0.916807	0.894809	0.962242	0.96192	1	0.942279	1.02263	1.01766	1.22172	8	12
ALDB	P37685	Aldehyde dehydrogenase B (EC 1.2.1.-)	Cytosol	63.6	46662700	43489700	42348300	39739800	41623300	1	0.932001	0.907541	0.85164	0.892004	1	0.962331	1.03756	1.01498	1.16429	8	12
ALDB	P37685	Aldehyde dehydrogenase B (EC 1.2.1.-)	Cytosol	67	6046720	4858620	5256590	4519500	4915840	1	0.803513	0.869329	0.74743	0.812976	1	0.820476	0.874046	1.02654	0.898319	1	1
ALDB	P37685	Aldehyde dehydrogenase B (EC 1.2.1.-)	Cytosol	71.3	3150840	3579830	3747260	3066020	2873200	1	1.13615	1.18929	0.97308	0.911884	1	0.837574	0.996353	0.812786	0.798637	1	1
ALLE	P75713	(S)-ureidoglycine aminohydrolase (UGHY) (UGlyAH) (EC 3.5.3.26)	Cytosol	42	41175300	38798100	37907400	34974700	38288000	1	0.942266	0.920634	0.84941	0.929878	1	1.03879	1.00058	0.960958	0.96888	4	4
ALLE	P75713	(S)-ureidoglycine aminohydrolase (UGHY) (UGlyAH) (EC 3.5.3.26)	Cytosol	45.4	46386900	46108000	44050200	45448300	45244900	1	0.993988	0.949626	0.979766	0.975381	1	0.871601	0.929205	0.945214	0.963619	4	4
ALLE	P75713	(S)-ureidoglycine aminohydrolase (UGHY) (UGlyAH) (EC 3.5.3.26)	Cytosol	49	22368500	22673100	21686400	23157400	20754100	1	1.01362	0.969506	1.03527	0.927827	1	0.967605	1.01778	0.972322	1.00021	2	2
ALLE	P75713	(S)-ureidoglycine aminohydrolase (UGHY) (UGlyAH) (EC 3.5.3.26)	Cytosol	51.9	22179500	24052600	24219700	23490300	20311500	1	1.08445	1.09199	1.0591	0.915778	1	1.05709	1.06738	1.07537	1.01647	2	2
ALLE	P75713	(S)-ureidoglycine aminohydrolase (UGHY) (UGlyAH) (EC 3.5.3.26)	Cytosol	54.8	45930800	36705800	39293700	37978900	35261400	1	0.799154	0.855498	0.826872	0.767707	1	0.926637	0.984388	0.889504	0.897922	4	4
ALLE	P75713	(S)-ureidoglycine aminohydrolase (UGHY) (UGlyAH) (EC 3.5.3.26)	Cytosol	57.9	41344500	38564700	34879000	34282000	30280000	1	0.932765	0.843619	0.829179	0.732383	1	0.953809	0.921202	0.949027	0.953071	4	4
ALLE	P75713	(S)-ureidoglycine aminohydrolase (UGHY) (UGlyAH) (EC 3.5.3.26)	Cytosol	60.5	42960600	43287400	37515400	40724900	31003500	1	1.00761	0.873251	0.947959	0.721673	1	1.0356	0.997991	1.00255	0.916584	5	7
ALLE	P75713	(S)-ureidoglycine aminohydrolase (UGHY) (UGlyAH) (EC 3.5.3.26)	Cytosol	63.6	38694900	41275400	36065600	34830300	30918600	1	1.06669	0.93205	0.900126	0.799036	1	1.1014	1.06558	1.07277	1.04294	5	7
ALLE	P75713	(S)-ureidoglycine aminohydrolase (UGHY) (UGlyAH) (EC 3.5.3.26)	Cytosol	67	65521700	65467100	67424000	49590600	57933400	1	0.999167	1.02903	0.756858	0.884186	1	1.02026	1.03462	1.03949	0.977005	5	9
ALLE	P75713	(S)-ureidoglycine aminohydrolase (UGHY) (UGlyAH) (EC 3.5.3.26)	Cytosol	71.3	38364000	55003200	48071900	46264900	43365700	1	1.43372	1.25305	1.20595	1.13037	1	1.05694	1.04977	1.00729	0.989993	5	9
ALLR	P0ACN4	HTH-type transcriptional repressor AllR (Negative regulator of allantoin and glyoxylate utilization operons)	Cytosol	42	131578000	115794000	119795000	111191000	126378000	1	0.880041	0.910449	0.845058	0.96048	1	0.970188	0.989511	0.956034	1.00077	7	10
ALLR	P0ACN4	HTH-type transcriptional repressor AllR (Negative regulator of allantoin and glyoxylate utilization operons)	Cytosol	45.4	147792000	168251000	154863000	155541000	146943000	1	1.13843	1.04784	1.05243	0.994255	1	0.99826	1.02531	1.01532	0.982266	7	10
ALLR	P0ACN4	HTH-type transcriptional repressor AllR (Negative regulator of allantoin and glyoxylate utilization operons)	Cytosol	49	117043000	125312000	115568000	129354000	114763000	1	1.07065	0.987398	1.10518	0.98052	1	1.02205	1.03656	1.03799	1.05701	5	8
ALLR	P0ACN4	HTH-type transcriptional repressor AllR (Negative regulator of allantoin and glyoxylate utilization operons)	Cytosol	51.9	103111000	102820000	105021000	95843100	90234100	1	0.997178	1.01852	0.929514	0.875116	1	0.972017	0.995576	0.943797	0.97134	5	8
ALLR	P0ACN4	HTH-type transcriptional repressor AllR (Negative regulator of allantoin and glyoxylate utilization operons)	Cytosol	54.8	99616200	84386400	85401200	93022400	81963300	1	0.847115	0.857302	0.933808	0.822791	1	0.982249	0.986464	1.00454	0.962349	4	6
ALLR	P0ACN4	HTH-type transcriptional repressor AllR (Negative regulator of allantoin and glyoxylate utilization operons)	Cytosol	57.9	70616500	61221500	58300500	54943200	48968400	1	0.866957	0.825593	0.77805	0.693441	1	0.886517	0.901518	0.890508	0.902395	4	6
ALLR	P0ACN4	HTH-type transcriptional repressor AllR (Negative regulator of allantoin and glyoxylate utilization operons)	Cytosol	60.5	28392400	27436800	25978000	29260000	22799400	1	0.966343	0.914963	1.03056	0.803011	1	0.993192	1.04566	1.08991	1.01989	2	2
ALLR	P0ACN4	HTH-type transcriptional repressor AllR (Negative regulator of allantoin and glyoxylate utilization operons)	Cytosol	63.6	15469000	12779700	12436800	12737100	12641200	1	0.826149	0.803982	0.823395	0.817196	1	0.853034	0.919161	0.981318	1.06664	2	2
ALR	P0A6B4	Alanine racemase, biosynthetic (EC 5.1.1.1)	Cytosol	42	141233000	129291000	134759000	126685000	132625000	1	0.915445	0.954161	0.896993	0.939051	1	1.00922	1.03702	1.01479	0.978438	11	13
ALR	P0A6B4	Alanine racemase, biosynthetic (EC 5.1.1.1)	Cytosol	45.4	139938000	162518000	140741000	144571000	141821000	1	1.16136	1.00574	1.03311	1.01346	1	1.01836	0.984111	0.996675	1.00123	11	13
ALR	P0A6B4	Alanine racemase, biosynthetic (EC 5.1.1.1)	Cytosol	49	32530200	34630400	31494500	35358000	33505300	1	1.06456	0.968162	1.08693	1.02998	1	1.01624	1.01637	1.02084	1.11032	3	3
ALR	P0A6B4	Alanine racemase, biosynthetic (EC 5.1.1.1)	Cytosol	51.9	15445100	14103000	15795400	15912600	14812400	1	0.913105	1.02268	1.03027	0.959036	1	0.890066	0.999639	1.0461	1.06449	3	3
ALSA	P32721	D-allose import ATP-binding protein AlsA (EC 3.6.3.17)	Cytosol	42	2547110	3929090	2031960	2851320	5331370	1	1.54257	0.797751	1.11943	2.09311	1	1.70058	0.867027	1.26644	2.1809	1	1
ALSA	P32721	D-allose import ATP-binding protein AlsA (EC 3.6.3.17)	Cytosol	45.4	8270290	9386630	7964520	9849820	6401650	1	1.13498	0.963028	1.19099	0.774054	1	0.995235	0.942319	1.14899	0.76472	1	1
ALSB	P39265	D-allose-binding periplasmic protein (ALBP)	Periplasm	42	73134700	61991800	63537700	64680300	62635300	1	0.847639	0.868776	0.8844	0.856438	1	0.934467	0.94422	1.00054	0.892359	6	7
ALSB	P39265	D-allose-binding periplasmic protein (ALBP)	Periplasm	45.4	79030200	81796500	73919900	74367300	68375900	1	1.035	0.935337	0.940999	0.865187	1	0.907566	0.915224	0.907814	0.854754	6	7
ALSB	P39265	D-allose-binding periplasmic protein (ALBP)	Periplasm	49	128246000	124820000	119499000	132214000	109674000	1	0.973286	0.931795	1.03094	0.855185	1	0.929104	0.978194	0.968257	0.921898	7	8
ALSB	P39265	D-allose-binding periplasmic protein (ALBP)	Periplasm	51.9	81195300	78964900	77383500	78111600	71240100	1	0.97253	0.953054	0.962021	0.877392	1	0.947992	0.931581	0.976804	0.973866	7	8
ALSB	P39265	D-allose-binding periplasmic protein (ALBP)	Periplasm	54.8	39556900	34003600	35028500	36043400	32161400	1	0.859612	0.885522	0.911179	0.813041	1	0.99674	1.01894	0.980196	0.950946	5	5
ALSB	P39265	D-allose-binding periplasmic protein (ALBP)	Periplasm	57.9	43570100	38809500	36853600	34865500	28468100	1	0.890737	0.845846	0.800216	0.653386	1	0.910833	0.923634	0.915878	0.85027	5	5
ALSB	P39265	D-allose-binding periplasmic protein (ALBP)	Periplasm	60.5	41756700	38582800	35287500	39499600	29295200	1	0.923991	0.845074	0.945946	0.701569	1	0.949662	0.965789	1.00042	0.89105	6	7
ALSB	P39265	D-allose-binding periplasmic protein (ALBP)	Periplasm	63.6	37628000	33622200	30408300	31493700	24002100	1	0.893542	0.80813	0.836975	0.637879	1	0.92262	0.923902	0.997503	0.83259	6	7
ALSB	P39265	D-allose-binding periplasmic protein (ALBP)	Periplasm	67	42918600	40317000	43058000	33740200	40630800	1	0.939383	1.00325	0.786144	0.946694	1	0.959214	1.00869	1.07971	1.04607	7	8
ALSB	P39265	D-allose-binding periplasmic protein (ALBP)	Periplasm	71.3	28027100	42456700	35194100	37476500	36731100	1	1.51484	1.25572	1.33715	1.31056	1	1.11675	1.052	1.11688	1.1478	7	8
ALSE	P32719	D-allulose-6-phosphate 3-epimerase (EC 5.1.3.-)	Cytosol	42	4846510	4403450	4838050	4019070	5484450	1	0.908582	0.998254	0.829271	1.13163	1	1.00165	1.08494	0.938174	1.17909	1	1
ALSE	P32719	D-allulose-6-phosphate 3-epimerase (EC 5.1.3.-)	Cytosol	45.4	7279490	6047220	6008850	7435090	7435060	1	0.83072	0.825449	1.02138	1.02137	1	0.728436	0.807699	0.985356	1.00905	1	1
ALX	P42601	Putative membrane-bound redox modulator Alx	Inner_membrane	54.8	5353530	5050600	4760740	5305430	5109850	1	0.943415	0.889271	0.991015	0.954482	1	1.09391	1.02325	1.06608	1.11638	1	1
ALX	P42601	Putative membrane-bound redox modulator Alx	Inner_membrane	57.9	4043560	4186440	3950130	3767610	3068240	1	1.03534	0.976894	0.931756	0.758797	1	1.05869	1.06673	1.06643	0.987444	1	1
ALX	P42601	Putative membrane-bound redox modulator Alx	Inner_membrane	60.5	11248300	13161300	10411700	11355300	9414370	1	1.17007	0.925624	1.00951	0.836959	1	1.20258	1.05785	1.06765	1.06301	1	2
ALX	P42601	Putative membrane-bound redox modulator Alx	Inner_membrane	63.6	10146800	9283770	8554070	7886440	7034980	1	0.914946	0.843031	0.777234	0.69332	1	0.94472	0.963804	0.926304	0.904954	1	2
ALX	P42601	Putative membrane-bound redox modulator Alx	Inner_membrane	67	5661920	7649060	6162200	5125920	5508010	1	1.35097	1.08836	0.905332	0.972817	1	1.37949	1.09426	1.24341	1.07494	1	1
ALX	P42601	Putative membrane-bound redox modulator Alx	Inner_membrane	71.3	2758210	4127510	3957950	4191730	3900010	1	1.49645	1.43497	1.51973	1.41396	1	1.10318	1.20218	1.26938	1.23836	1	1
AMIA	P36548	N-acetylmuramoyl-L-alanine amidase AmiA (EC 3.5.1.28)	Periplasm	42	117138000	100830000	106985000	103516000	111064000	1	0.86078	0.913324	0.88371	0.948147	1	0.948954	0.992636	0.999762	0.987915	9	12
AMIA	P36548	N-acetylmuramoyl-L-alanine amidase AmiA (EC 3.5.1.28)	Periplasm	45.4	118168000	144767000	126829000	134508000	131132000	1	1.22509	1.07329	1.13828	1.10971	1	1.07425	1.05021	1.09814	1.09633	9	12
AMIA	P36548	N-acetylmuramoyl-L-alanine amidase AmiA (EC 3.5.1.28)	Periplasm	49	133455000	145772000	132367000	146840000	127425000	1	1.09229	0.991847	1.1003	0.954816	1	1.04271	1.04124	1.0334	1.0293	7	10
AMIA	P36548	N-acetylmuramoyl-L-alanine amidase AmiA (EC 3.5.1.28)	Periplasm	51.9	106981000	116893000	112930000	108401000	100240000	1	1.09265	1.05561	1.01327	0.936989	1	1.06508	1.03182	1.02884	1.04002	7	10
AMIA	P36548	N-acetylmuramoyl-L-alanine amidase AmiA (EC 3.5.1.28)	Periplasm	54.8	61362200	49625400	51638300	54975400	50389700	1	0.808729	0.841533	0.895916	0.821185	1	0.93774	0.968319	0.963778	0.96047	3	4
AMIA	P36548	N-acetylmuramoyl-L-alanine amidase AmiA (EC 3.5.1.28)	Periplasm	57.9	25464100	23165800	20648700	20205100	17006300	1	0.909744	0.810895	0.793474	0.667854	1	0.930269	0.885468	0.908161	0.869098	3	4
AMIA	P36548	N-acetylmuramoyl-L-alanine amidase AmiA (EC 3.5.1.28)	Periplasm	60.5	14130900	14631500	11691900	11385100	9848390	1	1.03543	0.8274	0.805688	0.69694	1	1.06419	0.94559	0.852087	0.885171	2	2
AMIA	P36548	N-acetylmuramoyl-L-alanine amidase AmiA (EC 3.5.1.28)	Periplasm	63.6	15204700	13089000	11220800	10107300	9701990	1	0.860852	0.737982	0.664748	0.638092	1	0.888866	0.843706	0.792244	0.832868	2	2
AMIA	P36548	N-acetylmuramoyl-L-alanine amidase AmiA (EC 3.5.1.28)	Periplasm	67	10195900	10160000	9445030	5714480	6730450	1	0.996479	0.926356	0.560468	0.660113	1	1.01752	0.931382	0.769762	0.729409	2	3
AMIA	P36548	N-acetylmuramoyl-L-alanine amidase AmiA (EC 3.5.1.28)	Periplasm	71.3	7296610	9900910	6795460	7004540	5150860	1	1.35692	0.931317	0.959972	0.705925	1	1.00033	0.780232	0.801837	0.618256	2	3
AMIB	P26365	N-acetylmuramoyl-L-alanine amidase AmiB (EC 3.5.1.28)	Periplasm	42	104462000	93287400	96482600	91178100	101229000	1	0.893027	0.923614	0.872835	0.969051	1	0.984505	1.00382	0.98746	1.0097	7	9
AMIB	P26365	N-acetylmuramoyl-L-alanine amidase AmiB (EC 3.5.1.28)	Periplasm	45.4	110841000	125249000	109320000	113473000	109879000	1	1.12999	0.986278	1.02375	0.991321	1	0.990856	0.965068	0.987643	0.979367	7	9
AMIB	P26365	N-acetylmuramoyl-L-alanine amidase AmiB (EC 3.5.1.28)	Periplasm	49	155308000	169616000	149452000	166390000	146099000	1	1.09213	0.962294	1.07135	0.940705	1	1.04255	1.01021	1.00621	1.01409	8	10
AMIB	P26365	N-acetylmuramoyl-L-alanine amidase AmiB (EC 3.5.1.28)	Periplasm	51.9	145319000	141994000	142747000	136781000	129337000	1	0.977119	0.982301	0.941246	0.890021	1	0.952465	0.960169	0.95571	0.987884	8	10
AMIB	P26365	N-acetylmuramoyl-L-alanine amidase AmiB (EC 3.5.1.28)	Periplasm	54.8	11924500	10168600	9866110	11554600	11238400	1	0.852749	0.827381	0.96898	0.942463	1	0.988781	0.952035	1.04238	1.10232	1	1
AMIB	P26365	N-acetylmuramoyl-L-alanine amidase AmiB (EC 3.5.1.28)	Periplasm	57.9	5706830	6070900	6157010	5372240	4740190	1	1.0638	1.07888	0.94137	0.830617	1	1.0878	1.1781	1.07743	1.08091	1	1
AMIB	P26365	N-acetylmuramoyl-L-alanine amidase AmiB (EC 3.5.1.28)	Periplasm	60.5	7757100	7773000	7114970	8385070	7711030	1	1.00205	0.91722	1.08095	0.994061	1	1.02989	1.04824	1.14321	1.26254	1	1
AMIB	P26365	N-acetylmuramoyl-L-alanine amidase AmiB (EC 3.5.1.28)	Periplasm	63.6	5085020	5619530	4511360	4605470	4359160	1	1.10511	0.887186	0.905694	0.857255	1	1.14108	1.01428	1.0794	1.11893	1	1
AMIC	P63883	N-acetylmuramoyl-L-alanine amidase AmiC (EC 3.5.1.28)	Periplasm	42	125784000	110703000	116581000	109259000	126761000	1	0.880104	0.926835	0.868624	1.00777	1	0.970258	1.00732	0.982695	1.05004	10	13
AMIC	P63883	N-acetylmuramoyl-L-alanine amidase AmiC (EC 3.5.1.28)	Periplasm	45.4	130976000	160071000	140878000	149514000	145379000	1	1.22214	1.0756	1.14154	1.10997	1	1.07166	1.05247	1.10128	1.09658	10	13
AMIC	P63883	N-acetylmuramoyl-L-alanine amidase AmiC (EC 3.5.1.28)	Periplasm	49	203787000	224649000	207100000	233227000	205120000	1	1.10237	1.01626	1.14446	1.00654	1	1.05233	1.06686	1.07488	1.08506	8	11
AMIC	P63883	N-acetylmuramoyl-L-alanine amidase AmiC (EC 3.5.1.28)	Periplasm	51.9	143029000	155296000	153592000	148667000	142150000	1	1.08577	1.07385	1.03942	0.993854	1	1.05837	1.04966	1.05539	1.10313	8	11
AMID	P75820	N-acetylmuramoyl-L-alanine amidase AmiD (EC 3.5.1.28)	Outer_membrane	54.8	39224600	33485700	32977800	35240100	30552000	1	0.853691	0.840743	0.898418	0.778899	1	0.989874	0.96741	0.966469	0.911012	3	3
AMID	P75820	N-acetylmuramoyl-L-alanine amidase AmiD (EC 3.5.1.28)	Outer_membrane	57.9	33908700	31776500	29657100	27391300	22460200	1	0.937119	0.874616	0.807796	0.662373	1	0.958262	0.95505	0.924552	0.861965	3	3
AMID	P75820	N-acetylmuramoyl-L-alanine amidase AmiD (EC 3.5.1.28)	Outer_membrane	60.5	4462340	4908010	3984700	4822750	3527530	1	1.09987	0.892962	1.08077	0.790511	1	1.13043	1.02052	1.14301	1.00401	1	1
AMID	P75820	N-acetylmuramoyl-L-alanine amidase AmiD (EC 3.5.1.28)	Outer_membrane	63.6	4419220	3850370	4214050	2844830	3051850	1	0.871278	0.953573	0.64374	0.690586	1	0.899632	1.09018	0.767207	0.901385	1	1
AMN	P0AE12	AMP nucleosidase (EC 3.2.2.4)	Cytosol	42	153104000	139958000	139678000	129949000	145475000	1	0.914137	0.912308	0.848763	0.950171	1	1.00778	0.991531	0.960226	0.990024	12	16
AMN	P0AE12	AMP nucleosidase (EC 3.2.2.4)	Cytosol	45.4	171881000	189785000	165576000	170473000	159531000	1	1.10417	0.963318	0.991808	0.928148	1	0.968213	0.942602	0.956832	0.916956	12	16
AMN	P0AE12	AMP nucleosidase (EC 3.2.2.4)	Cytosol	49	165363000	165657000	154806000	168782000	152378000	1	1.00178	0.936159	1.02068	0.921476	1	0.956303	0.982774	0.958617	0.99336	13	16
AMN	P0AE12	AMP nucleosidase (EC 3.2.2.4)	Cytosol	51.9	164749000	166496000	159844000	153906000	143887000	1	1.0106	0.970227	0.934185	0.873371	1	0.985105	0.948368	0.94854	0.969403	13	16
AMN	P0AE12	AMP nucleosidase (EC 3.2.2.4)	Cytosol	54.8	211456000	175993000	175903000	188141000	174578000	1	0.832291	0.831866	0.889741	0.8256	1	0.965061	0.957195	0.957134	0.965634	14	19
AMN	P0AE12	AMP nucleosidase (EC 3.2.2.4)	Cytosol	57.9	194571000	191876000	174140000	165274000	147530000	1	0.986149	0.894995	0.849428	0.758232	1	1.0084	0.977302	0.972202	0.98671	14	19
AMN	P0AE12	AMP nucleosidase (EC 3.2.2.4)	Cytosol	60.5	132534000	125452000	118019000	120810000	100822000	1	0.946565	0.890481	0.91154	0.760726	1	0.972864	1.01768	0.964035	0.966184	14	17
AMN	P0AE12	AMP nucleosidase (EC 3.2.2.4)	Cytosol	63.6	104136000	100932000	89536700	82628500	74186200	1	0.969233	0.859805	0.793467	0.712397	1	1.00077	0.982981	0.94565	0.929855	14	17
AMPC	P00811	Beta-lactamase (EC 3.5.2.6) (Cephalosporinase)	Periplasm	42	135211000	118742000	124972000	118138000	123679000	1	0.878198	0.924274	0.873731	0.914711	1	0.968157	1.00454	0.988473	0.953077	11	14
AMPC	P00811	Beta-lactamase (EC 3.5.2.6) (Cephalosporinase)	Periplasm	45.4	142302000	158521000	141376000	147628000	141382000	1	1.11398	0.993493	1.03743	0.993535	1	0.976816	0.972128	1.00084	0.981554	11	14
AMPC	P00811	Beta-lactamase (EC 3.5.2.6) (Cephalosporinase)	Periplasm	49	221593000	230375000	211700000	238579000	205422000	1	1.03963	0.955355	1.07665	0.927024	1	0.992438	1.00293	1.01119	0.999341	14	16
AMPC	P00811	Beta-lactamase (EC 3.5.2.6) (Cephalosporinase)	Periplasm	51.9	197039000	200053000	201005000	199006000	182663000	1	1.0153	1.02013	1.00998	0.92704	1	0.989679	0.997144	1.0255	1.02897	14	16
AMPC	P00811	Beta-lactamase (EC 3.5.2.6) (Cephalosporinase)	Periplasm	54.8	164031000	152080000	145283000	165161000	165004000	1	0.927142	0.885705	1.00689	1.00593	1	1.07504	1.01915	1.08316	1.17655	11	17
AMPC	P00811	Beta-lactamase (EC 3.5.2.6) (Cephalosporinase)	Periplasm	57.9	123603000	123947000	115504000	127878000	136015000	1	1.00278	0.934476	1.03459	1.10042	1	1.02541	1.02041	1.18412	1.43201	11	17
AMPC	P00811	Beta-lactamase (EC 3.5.2.6) (Cephalosporinase)	Periplasm	60.5	45298900	47712000	45291700	61390900	77269100	1	1.05327	0.999841	1.35524	1.70576	1	1.08253	1.14266	1.43329	2.16646	8	8
AMPC	P00811	Beta-lactamase (EC 3.5.2.6) (Cephalosporinase)	Periplasm	63.6	35462000	33205100	29719900	33864300	34433600	1	0.936357	0.838077	0.954946	0.971	1	0.966829	0.958141	1.1381	1.2674	8	8
AMPC	P00811	Beta-lactamase (EC 3.5.2.6) (Cephalosporinase)	Periplasm	67	9697570	9719830	9997550	8512770	9606530	1	1.0023	1.03093	0.877825	0.990612	1	1.02345	1.03653	1.20563	1.0946	2	2
AMPC	P00811	Beta-lactamase (EC 3.5.2.6) (Cephalosporinase)	Periplasm	71.3	5033280	6147160	5039120	7791870	5960740	1	1.2213	1.00116	1.54807	1.18427	1	0.900349	0.838744	1.29306	1.03719	2	2
AMPD	P13016	1,6-anhydro-N-acetylmuramyl-L-alanine amidase AmpD (EC 3.5.1.28) (N-acetylmuramoyl-L-alanine amidase)	Cytosol	42	26406300	22324800	23041000	22623300	25381900	1	0.845435	0.872557	0.856739	0.961206	1	0.932037	0.948328	0.969249	1.00152	3	4
AMPD	P13016	1,6-anhydro-N-acetylmuramyl-L-alanine amidase AmpD (EC 3.5.1.28) (N-acetylmuramoyl-L-alanine amidase)	Cytosol	45.4	21875900	25167300	22809000	22328600	21755000	1	1.15046	1.04265	1.02069	0.994473	1	1.00881	1.02023	0.984699	0.982481	3	4
AMPD	P13016	1,6-anhydro-N-acetylmuramyl-L-alanine amidase AmpD (EC 3.5.1.28) (N-acetylmuramoyl-L-alanine amidase)	Cytosol	49	18890700	21767400	18700100	22121000	19543900	1	1.15228	0.98991	1.171	1.03458	1	1.09997	1.0392	1.0998	1.11529	1	2
AMPD	P13016	1,6-anhydro-N-acetylmuramyl-L-alanine amidase AmpD (EC 3.5.1.28) (N-acetylmuramoyl-L-alanine amidase)	Cytosol	51.9	9179830	9688020	10392600	10135600	10629000	1	1.05536	1.13211	1.10412	1.15786	1	1.02873	1.10661	1.12108	1.28518	1	2
AMPD	P13016	1,6-anhydro-N-acetylmuramyl-L-alanine amidase AmpD (EC 3.5.1.28) (N-acetylmuramoyl-L-alanine amidase)	Cytosol	54.8	10145800	8110510	8987180	8647200	8412490	1	0.799396	0.885803	0.852294	0.82916	1	0.926917	1.01926	0.916851	0.969798	1	2
AMPD	P13016	1,6-anhydro-N-acetylmuramyl-L-alanine amidase AmpD (EC 3.5.1.28) (N-acetylmuramoyl-L-alanine amidase)	Cytosol	57.9	7905340	7877960	7443100	7299080	5893590	1	0.996537	0.941528	0.92331	0.74552	1	1.01902	1.02812	1.05676	0.970167	1	2
AMPE	P0AE14	Protein AmpE	Inner_membrane	42	9040280	10998900	10191400	8078330	12923000	1	1.21665	1.12733	0.893593	1.42949	1	1.34128	1.22523	1.01094	1.48945	1	1
AMPE	P0AE14	Protein AmpE	Inner_membrane	45.4	11962700	15110400	11704800	15455200	15244600	1	1.26313	0.978441	1.29195	1.27434	1	1.1076	0.957401	1.24639	1.25898	1	1
AMPE	P0AE14	Protein AmpE	Inner_membrane	49	12354400	13843500	13412900	13011000	13932700	1	1.12053	1.08568	1.05315	1.12775	1	1.06967	1.13974	0.989114	1.21573	1	1
AMPE	P0AE14	Protein AmpE	Inner_membrane	51.9	12249300	12420700	12269400	14178000	12825300	1	1.01399	1.00164	1.15745	1.04702	1	0.988408	0.979073	1.17524	1.16215	1	1
AMPE	P0AE14	Protein AmpE	Inner_membrane	54.8	12915400	11961700	11717500	12119000	12938700	1	0.926158	0.90725	0.938337	1.0018	1	1.0739	1.04394	1.00941	1.17173	1	1
AMPE	P0AE14	Protein AmpE	Inner_membrane	57.9	10271100	9737240	9160190	10179300	8028810	1	0.948023	0.891841	0.991062	0.781689	1	0.969412	0.973859	1.13431	1.01724	1	1
AMPE	P0AE14	Protein AmpE	Inner_membrane	60.5	8967010	8888500	8984080	7512690	9176140	1	0.991245	1.0019	0.837814	1.02332	1	1.01878	1.14502	0.886064	1.2997	1	1
AMPE	P0AE14	Protein AmpE	Inner_membrane	63.6	12023500	7689690	7155710	6987470	6921450	1	0.639555	0.595144	0.581151	0.57566	1	0.660368	0.680404	0.692613	0.751379	1	1
AMPG	P0AE16	Protein AmpG	Inner_membrane	42	37463000	33746600	33589600	31299200	35455500	1	0.900798	0.896607	0.83547	0.946414	1	0.993072	0.974467	0.945187	0.986109	2	2
AMPG	P0AE16	Protein AmpG	Inner_membrane	45.4	40226300	46215800	42324700	42166300	43297400	1	1.1489	1.05216	1.04823	1.07635	1	1.00744	1.02954	1.01126	1.06337	2	2
AMPG	P0AE16	Protein AmpG	Inner_membrane	49	26321200	26217200	24883600	27602700	25687600	1	0.996049	0.945382	1.04869	0.975928	1	0.950834	0.992457	0.984925	1.05206	2	2
AMPG	P0AE16	Protein AmpG	Inner_membrane	51.9	27794100	26588100	26218100	26339800	24931900	1	0.956609	0.943297	0.947676	0.897021	1	0.932472	0.922044	0.962239	0.995653	2	2
AMPG	P0AE16	Protein AmpG	Inner_membrane	54.8	18270100	15512200	15663700	16688000	16331800	1	0.849048	0.857341	0.913405	0.893909	1	0.984491	0.986508	0.982591	1.04553	1	1
AMPG	P0AE16	Protein AmpG	Inner_membrane	57.9	17058200	15625100	13088400	13257800	12688800	1	0.915988	0.767279	0.77721	0.743853	1	0.936653	0.837841	0.889546	0.967998	1	1
AMPG	P0AE16	Protein AmpG	Inner_membrane	60.5	26396300	25424900	22248100	23355600	21654700	1	0.963199	0.842849	0.884806	0.820369	1	0.98996	0.963246	0.935761	1.04194	2	2
AMPG	P0AE16	Protein AmpG	Inner_membrane	63.6	16357000	13546900	11625000	11312400	10784200	1	0.828202	0.710705	0.691594	0.659302	1	0.855154	0.812521	0.824238	0.860552	2	2
AMPH	P0AD70	D-alanyl-D-alanine-carboxypeptidase/endopeptidase AmpH (EC 3.4.-.-) (DD-alanine-endopeptidase) (DD-carboxypeptidase) (Penicillin-binding protein AmpH)	Cytosol	42	166614000	146630000	151063000	145203000	162023000	1	0.880058	0.906665	0.871493	0.972445	1	0.970208	0.985398	0.985942	1.01323	9	10
AMPH	P0AD70	D-alanyl-D-alanine-carboxypeptidase/endopeptidase AmpH (EC 3.4.-.-) (DD-alanine-endopeptidase) (DD-carboxypeptidase) (Penicillin-binding protein AmpH)	Cytosol	45.4	132911000	168920000	151288000	157229000	159100000	1	1.27093	1.13827	1.18296	1.19704	1	1.11444	1.11379	1.14125	1.18261	9	10
AMYA	P26612	Cytoplasmic alpha-amylase (EC 3.2.1.1) (1,4-alpha-D-glucan glucanohydrolase)	Cytosol	42	13480800	11061000	13283900	11220600	12590700	1	0.8205	0.985394	0.832339	0.933973	1	0.904549	1.07096	0.941646	0.973146	2	2
AMYA	P26612	Cytoplasmic alpha-amylase (EC 3.2.1.1) (1,4-alpha-D-glucan glucanohydrolase)	Cytosol	45.4	14086600	16583700	13348300	13259700	12490300	1	1.17727	0.947588	0.941299	0.88668	1	1.03231	0.927211	0.908104	0.875987	2	2
AMYA	P26612	Cytoplasmic alpha-amylase (EC 3.2.1.1) (1,4-alpha-D-glucan glucanohydrolase)	Cytosol	49	61472600	65291000	58483800	65980400	56488200	1	1.06212	0.95138	1.07333	0.918917	1	1.0139	0.998754	1.00807	0.990602	5	5
AMYA	P26612	Cytoplasmic alpha-amylase (EC 3.2.1.1) (1,4-alpha-D-glucan glucanohydrolase)	Cytosol	51.9	59098500	63370800	59605400	55731100	54206400	1	1.07229	1.00858	0.943021	0.917221	1	1.04524	0.985853	0.957512	1.01807	5	5
AMYA	P26612	Cytoplasmic alpha-amylase (EC 3.2.1.1) (1,4-alpha-D-glucan glucanohydrolase)	Cytosol	54.8	25847000	20141100	22353600	21970700	22274400	1	0.779243	0.864843	0.850029	0.861779	1	0.90355	0.995141	0.914415	1.00795	2	2
AMYA	P26612	Cytoplasmic alpha-amylase (EC 3.2.1.1) (1,4-alpha-D-glucan glucanohydrolase)	Cytosol	57.9	20072100	19248500	19299700	17957400	14700800	1	0.958968	0.961519	0.894645	0.7324	1	0.980603	1.04994	1.02395	0.953093	2	2
AMYA	P26612	Cytoplasmic alpha-amylase (EC 3.2.1.1) (1,4-alpha-D-glucan glucanohydrolase)	Cytosol	60.5	24146500	22036300	20166100	21253800	17409400	1	0.912608	0.835156	0.880202	0.720991	1	0.937964	0.954454	0.930892	0.915717	4	5
AMYA	P26612	Cytoplasmic alpha-amylase (EC 3.2.1.1) (1,4-alpha-D-glucan glucanohydrolase)	Cytosol	63.6	11965700	11440400	8843880	8864680	7502990	1	0.9561	0.739103	0.740841	0.627041	1	0.987213	0.844987	0.882931	0.818444	4	5
ANMK	P77570	Anhydro-N-acetylmuramic acid kinase (EC 2.7.1.170) (AnhMurNAc kinase)	Cytosol	42	22958600	20879200	24322600	19759100	23389800	1	0.909428	1.05941	0.86064	1.01878	1	1.00259	1.15141	0.973663	1.06151	3	4
ANMK	P77570	Anhydro-N-acetylmuramic acid kinase (EC 2.7.1.170) (AnhMurNAc kinase)	Cytosol	45.4	25997100	30790800	27653600	29701500	27761200	1	1.18439	1.06372	1.14249	1.06786	1	1.03856	1.04084	1.1022	1.05498	3	4
ANMK	P77570	Anhydro-N-acetylmuramic acid kinase (EC 2.7.1.170) (AnhMurNAc kinase)	Cytosol	49	98771300	103380000	91360500	106371000	90147000	1	1.04666	0.92497	1.07694	0.912684	1	0.999148	0.971029	1.01146	0.983883	6	7
ANMK	P77570	Anhydro-N-acetylmuramic acid kinase (EC 2.7.1.170) (AnhMurNAc kinase)	Cytosol	51.9	83340600	85348700	88293200	86023300	86080800	1	1.0241	1.05943	1.03219	1.03288	1	0.998255	1.03556	1.04805	1.14645	6	7
ANMK	P77570	Anhydro-N-acetylmuramic acid kinase (EC 2.7.1.170) (AnhMurNAc kinase)	Cytosol	54.8	29685300	25669400	27381000	31242900	34274900	1	0.864718	0.922376	1.05247	1.15461	1	1.00266	1.06134	1.13219	1.35045	3	3
ANMK	P77570	Anhydro-N-acetylmuramic acid kinase (EC 2.7.1.170) (AnhMurNAc kinase)	Cytosol	57.9	21589900	18528700	19153100	21218400	26125000	1	0.858211	0.887132	0.982793	1.21006	1	0.877574	0.968717	1.12484	1.57468	3	3
ANSA	P0A962	L-asparaginase 1 (EC 3.5.1.1) (L-asparaginase I) (L-ASNase I) (L-asparagine amidohydrolase I)	Cytosol	42	63418500	57189200	57288200	56560900	60067000	1	0.901775	0.903336	0.891868	0.947153	1	0.994149	0.98178	1.00899	0.986879	6	9
ANSA	P0A962	L-asparaginase 1 (EC 3.5.1.1) (L-asparaginase I) (L-ASNase I) (L-asparagine amidohydrolase I)	Cytosol	45.4	69195500	76863700	70170100	68309700	63771900	1	1.11082	1.01408	0.987199	0.921619	1	0.974048	0.992278	0.952385	0.910506	6	9
ANSA	P0A962	L-asparaginase 1 (EC 3.5.1.1) (L-asparaginase I) (L-ASNase I) (L-asparagine amidohydrolase I)	Cytosol	49	58173200	58429100	54204300	64014800	51229600	1	1.0044	0.931774	1.10042	0.880639	1	0.958805	0.978172	1.03351	0.949338	6	6
ANSA	P0A962	L-asparaginase 1 (EC 3.5.1.1) (L-asparaginase I) (L-ASNase I) (L-asparagine amidohydrolase I)	Cytosol	51.9	55329500	59968200	61152400	57911400	53558300	1	1.08384	1.10524	1.04666	0.967988	1	1.05649	1.08034	1.06275	1.07442	6	6
ANSA	P0A962	L-asparaginase 1 (EC 3.5.1.1) (L-asparaginase I) (L-ASNase I) (L-asparagine amidohydrolase I)	Cytosol	54.8	108950000	99087400	93590200	100816000	89939800	1	0.909476	0.85902	0.925342	0.825514	1	1.05456	0.98844	0.995432	0.965535	7	11
ANSA	P0A962	L-asparaginase 1 (EC 3.5.1.1) (L-asparaginase I) (L-ASNase I) (L-asparagine amidohydrolase I)	Cytosol	57.9	81014800	72759600	70152200	66307100	58259000	1	0.898103	0.865918	0.818457	0.719116	1	0.918365	0.945552	0.936754	0.935806	7	11
ANSA	P0A962	L-asparaginase 1 (EC 3.5.1.1) (L-asparaginase I) (L-ASNase I) (L-asparagine amidohydrolase I)	Cytosol	60.5	18524300	19019400	16519600	19269800	13118900	1	1.02673	0.89178	1.04024	0.7082	1	1.05525	1.01917	1.10015	0.899472	1	2
ANSA	P0A962	L-asparaginase 1 (EC 3.5.1.1) (L-asparaginase I) (L-ASNase I) (L-asparagine amidohydrolase I)	Cytosol	63.6	7401420	8091560	6475700	6658330	5588380	1	1.09324	0.874927	0.899602	0.755042	1	1.12882	1.00027	1.07214	0.985516	1	2
ANSA	P0A962	L-asparaginase 1 (EC 3.5.1.1) (L-asparaginase I) (L-ASNase I) (L-asparagine amidohydrolase I)	Cytosol	67	2519840	2984200	2797110	2904710	2128620	1	1.18428	1.11003	1.15274	0.844744	1	1.20928	1.11606	1.5832	0.933422	1	1
ANSA	P0A962	L-asparaginase 1 (EC 3.5.1.1) (L-asparaginase I) (L-ASNase I) (L-asparagine amidohydrolase I)	Cytosol	71.3	1040490	1526740	1326180	1669060	1247570	1	1.46733	1.27457	1.60411	1.19902	1	1.08172	1.0678	1.33987	1.05011	1	1
ANSB	P00805	L-asparaginase 2 (EC 3.5.1.1) (L-asparaginase II) (L-ASNase II) (L-asparagine amidohydrolase II) (Colaspase)	Periplasm	42	267968000	250531000	272381000	255232000	266664000	1	0.934929	1.01647	0.952472	0.995134	1	1.0307	1.10474	1.07755	1.03687	17	28
ANSB	P00805	L-asparaginase 2 (EC 3.5.1.1) (L-asparaginase II) (L-ASNase II) (L-asparagine amidohydrolase II) (Colaspase)	Periplasm	45.4	281001000	348939000	311436000	319307000	284339000	1	1.24177	1.10831	1.13632	1.01188	1	1.08888	1.08448	1.09625	0.999677	17	28
ANSB	P00805	L-asparaginase 2 (EC 3.5.1.1) (L-asparaginase II) (L-ASNase II) (L-asparagine amidohydrolase II) (Colaspase)	Periplasm	49	298824000	318953000	307640000	336962000	283759000	1	1.06736	1.0295	1.12763	0.949586	1	1.01891	1.08077	1.05906	1.02366	15	29
ANSB	P00805	L-asparaginase 2 (EC 3.5.1.1) (L-asparaginase II) (L-ASNase II) (L-asparagine amidohydrolase II) (Colaspase)	Periplasm	51.9	275190000	310432000	313093000	307148000	259187000	1	1.12806	1.13773	1.11613	0.941847	1	1.0996	1.1121	1.13328	1.04541	15	29
ANSB	P00805	L-asparaginase 2 (EC 3.5.1.1) (L-asparaginase II) (L-ASNase II) (L-asparagine amidohydrolase II) (Colaspase)	Periplasm	54.8	343382000	296754000	313844000	332004000	282204000	1	0.86421	0.913979	0.966865	0.821837	1	1.00207	1.05168	1.0401	0.961233	18	35
ANSB	P00805	L-asparaginase 2 (EC 3.5.1.1) (L-asparaginase II) (L-ASNase II) (L-asparagine amidohydrolase II) (Colaspase)	Periplasm	57.9	265537000	261876000	254861000	230833000	190603000	1	0.986213	0.959795	0.869306	0.717802	1	1.00846	1.04806	0.994954	0.934097	18	35
ANSB	P00805	L-asparaginase 2 (EC 3.5.1.1) (L-asparaginase II) (L-ASNase II) (L-asparagine amidohydrolase II) (Colaspase)	Periplasm	60.5	205655000	191397000	181872000	199704000	153568000	1	0.93067	0.884355	0.971063	0.746726	1	0.956528	1.01068	1.02699	0.948404	13	22
ANSB	P00805	L-asparaginase 2 (EC 3.5.1.1) (L-asparaginase II) (L-ASNase II) (L-asparagine amidohydrolase II) (Colaspase)	Periplasm	63.6	138254000	139126000	128333000	124246000	106070000	1	1.00631	0.928241	0.898679	0.767211	1	1.03905	1.06122	1.07104	1.0014	13	22
ANSB	P00805	L-asparaginase 2 (EC 3.5.1.1) (L-asparaginase II) (L-ASNase II) (L-asparagine amidohydrolase II) (Colaspase)	Periplasm	67	116185000	111999000	126070000	90538100	111447000	1	0.963971	1.08508	0.779258	0.95922	1	0.984321	1.09097	1.07025	1.05992	11	18
ANSB	P00805	L-asparaginase 2 (EC 3.5.1.1) (L-asparaginase II) (L-ASNase II) (L-asparagine amidohydrolase II) (Colaspase)	Periplasm	71.3	69327300	103192000	90951700	98875700	86116800	1	1.48848	1.31192	1.42622	1.24218	1	1.09731	1.09909	1.19128	1.08791	11	18
ANSP	P77610	L-asparagine permease (L-asparagine transport protein)	Inner_membrane	60.5	5228290	4185030	4434620	4255760	3836290	1	0.800459	0.848197	0.813987	0.733756	1	0.822698	0.969358	0.860864	0.931931	1	1
ANSP	P77610	L-asparagine permease (L-asparagine transport protein)	Inner_membrane	63.6	4664220	4548770	3422730	3835140	3183410	1	0.975248	0.733827	0.822247	0.682517	1	1.00698	0.838955	0.97995	0.890854	1	1
ANSP	P77610	L-asparagine permease (L-asparagine transport protein)	Inner_membrane	67	5910060	7013890	5456500	4309100	4970970	1	1.18677	0.923256	0.729113	0.841103	1	1.21183	0.928265	1.00138	0.929399	1	2
ANSP	P77610	L-asparagine permease (L-asparagine transport protein)	Inner_membrane	71.3	3986320	4139100	3955580	3373390	2985150	1	1.03833	0.992289	0.846242	0.748849	1	0.765457	0.831312	0.706841	0.655849	1	2
APAG	P62672	Protein ApaG	Cytosol	42	7231890	6210130	7012270	6339940	7742700	1	0.858715	0.969632	0.876664	1.07063	1	0.946678	1.05383	0.991792	1.11554	1	2
APAG	P62672	Protein ApaG	Cytosol	45.4	7826840	8030790	7640870	8906670	7481700	1	1.02606	0.976239	1.13797	0.955903	1	0.899723	0.955246	1.09783	0.944376	1	2
APAH	P05637	Bis(5'-nucleosyl)-tetraphosphatase [symmetrical] (EC 3.6.1.41) (Ap4A hydrolase) (Diadenosine 5',5'''-P1,P4-tetraphosphate pyrophosphohydrolase) (Diadenosine tetraphosphatase)	Cytosol	42	55927900	51910100	51784300	50286500	51058200	1	0.928161	0.925912	0.899131	0.912929	1	1.02324	1.00632	1.01721	0.95122	4	4
APAH	P05637	Bis(5'-nucleosyl)-tetraphosphatase [symmetrical] (EC 3.6.1.41) (Ap4A hydrolase) (Diadenosine 5',5'''-P1,P4-tetraphosphate pyrophosphohydrolase) (Diadenosine tetraphosphatase)	Cytosol	45.4	60170100	69413400	61534000	58440500	54866900	1	1.15362	1.02267	0.971255	0.911863	1	1.01158	1.00068	0.937003	0.900867	4	4
APAH	P05637	Bis(5'-nucleosyl)-tetraphosphatase [symmetrical] (EC 3.6.1.41) (Ap4A hydrolase) (Diadenosine 5',5'''-P1,P4-tetraphosphate pyrophosphohydrolase) (Diadenosine tetraphosphatase)	Cytosol	49	60777200	59959300	56135100	62524800	53623800	1	0.986543	0.923621	1.02875	0.882301	1	0.941759	0.969612	0.966204	0.95113	5	5
APAH	P05637	Bis(5'-nucleosyl)-tetraphosphatase [symmetrical] (EC 3.6.1.41) (Ap4A hydrolase) (Diadenosine 5',5'''-P1,P4-tetraphosphate pyrophosphohydrolase) (Diadenosine tetraphosphatase)	Cytosol	51.9	59053500	58435200	60949900	54299900	48038700	1	0.98953	1.03211	0.919504	0.813478	1	0.964562	1.00886	0.933633	0.902924	5	5
APAH	P05637	Bis(5'-nucleosyl)-tetraphosphatase [symmetrical] (EC 3.6.1.41) (Ap4A hydrolase) (Diadenosine 5',5'''-P1,P4-tetraphosphate pyrophosphohydrolase) (Diadenosine tetraphosphatase)	Cytosol	54.8	79341300	64403400	66126700	69192500	61666800	1	0.811726	0.833446	0.872087	0.777235	1	0.941215	0.959014	0.938143	0.909066	7	9
APAH	P05637	Bis(5'-nucleosyl)-tetraphosphatase [symmetrical] (EC 3.6.1.41) (Ap4A hydrolase) (Diadenosine 5',5'''-P1,P4-tetraphosphate pyrophosphohydrolase) (Diadenosine tetraphosphatase)	Cytosol	57.9	68056400	66514700	61493500	55982300	48098100	1	0.977347	0.903567	0.822587	0.706739	1	0.999397	0.986663	0.941482	0.9197	7	9
APAH	P05637	Bis(5'-nucleosyl)-tetraphosphatase [symmetrical] (EC 3.6.1.41) (Ap4A hydrolase) (Diadenosine 5',5'''-P1,P4-tetraphosphate pyrophosphohydrolase) (Diadenosine tetraphosphatase)	Cytosol	60.5	52839400	51911900	46073200	50810600	38994300	1	0.982447	0.871948	0.961604	0.737978	1	1.00974	0.996502	1.01698	0.937292	6	6
APAH	P05637	Bis(5'-nucleosyl)-tetraphosphatase [symmetrical] (EC 3.6.1.41) (Ap4A hydrolase) (Diadenosine 5',5'''-P1,P4-tetraphosphate pyrophosphohydrolase) (Diadenosine tetraphosphatase)	Cytosol	63.6	41675700	41876400	38911000	34889100	31018200	1	1.00482	0.933662	0.837157	0.744275	1	1.03751	1.06742	0.997719	0.971464	6	6
APAH	P05637	Bis(5'-nucleosyl)-tetraphosphatase [symmetrical] (EC 3.6.1.41) (Ap4A hydrolase) (Diadenosine 5',5'''-P1,P4-tetraphosphate pyrophosphohydrolase) (Diadenosine tetraphosphatase)	Cytosol	67	60300600	59627100	59887200	41912100	45085900	1	0.988831	0.993144	0.695053	0.747686	1	1.00971	0.998533	0.954603	0.826175	4	4
APAH	P05637	Bis(5'-nucleosyl)-tetraphosphatase [symmetrical] (EC 3.6.1.41) (Ap4A hydrolase) (Diadenosine 5',5'''-P1,P4-tetraphosphate pyrophosphohydrolase) (Diadenosine tetraphosphatase)	Cytosol	71.3	19588800	27661300	24703000	22954400	17669000	1	1.4121	1.26108	1.17181	0.901995	1	1.041	1.0565	0.978781	0.789976	4	4
APBE	P0AB85	FAD:protein FMN transferase (EC 2.7.1.180) (Flavin transferase)	Inner_membrane	42	54247100	49897300	53915300	51719900	60388800	1	0.919815	0.993884	0.953413	1.11322	1	1.01404	1.08019	1.07862	1.15991	5	5
APBE	P0AB85	FAD:protein FMN transferase (EC 2.7.1.180) (Flavin transferase)	Inner_membrane	45.4	57640900	68958600	62242800	72624700	68334300	1	1.19635	1.07984	1.25995	1.18552	1	1.04905	1.05662	1.21552	1.17122	5	5
APBE	P0AB85	FAD:protein FMN transferase (EC 2.7.1.180) (Flavin transferase)	Inner_membrane	49	41637900	44137900	42769900	46390800	37722700	1	1.06004	1.02719	1.11415	0.90597	1	1.01192	1.07834	1.04641	0.976645	3	4
APBE	P0AB85	FAD:protein FMN transferase (EC 2.7.1.180) (Flavin transferase)	Inner_membrane	51.9	43849900	43933400	44433500	42132200	39771900	1	1.0019	1.01331	0.960828	0.907001	1	0.976624	0.990478	0.975592	1.00673	3	4
APBE	P0AB85	FAD:protein FMN transferase (EC 2.7.1.180) (Flavin transferase)	Inner_membrane	54.8	168318000	148007000	150163000	159835000	147659000	1	0.87933	0.892139	0.949601	0.877262	1	1.0196	1.02655	1.02153	1.02606	10	12
APBE	P0AB85	FAD:protein FMN transferase (EC 2.7.1.180) (Flavin transferase)	Inner_membrane	57.9	151766000	152302000	142846000	138552000	124925000	1	1.00353	0.941225	0.912932	0.823142	1	1.02617	1.02778	1.04488	1.07118	10	12
APBE	P0AB85	FAD:protein FMN transferase (EC 2.7.1.180) (Flavin transferase)	Inner_membrane	60.5	116245000	111447000	99123400	103389000	92683700	1	0.958725	0.852711	0.889406	0.797313	1	0.985362	0.974517	0.940626	1.01265	10	15
APBE	P0AB85	FAD:protein FMN transferase (EC 2.7.1.180) (Flavin transferase)	Inner_membrane	63.6	108669000	109562000	96225400	93485400	86872900	1	1.00822	0.885491	0.860277	0.799427	1	1.04103	1.01235	1.02527	1.04345	10	15
APBE	P0AB85	FAD:protein FMN transferase (EC 2.7.1.180) (Flavin transferase)	Inner_membrane	67	155792000	155111000	161140000	120100000	144361000	1	0.995629	1.03433	0.7709	0.926627	1	1.01665	1.03994	1.05877	1.0239	10	21
APBE	P0AB85	FAD:protein FMN transferase (EC 2.7.1.180) (Flavin transferase)	Inner_membrane	71.3	99083600	139798000	127223000	125280000	120911000	1	1.41091	1.284	1.26439	1.22029	1	1.04013	1.0757	1.05611	1.06874	10	21
APHA	P0AE22	Class B acid phosphatase (CBAP) (EC 3.1.3.2)	Periplasm	42	129845000	115551000	121201000	114590000	118373000	1	0.889915	0.933428	0.882514	0.911649	1	0.981074	1.01449	0.998409	0.949886	8	12
APHA	P0AE22	Class B acid phosphatase (CBAP) (EC 3.1.3.2)	Periplasm	45.4	136503000	156385000	134233000	135894000	125530000	1	1.14565	0.98337	0.995539	0.919613	1	1.00459	0.962224	0.960431	0.908524	8	12
APHA	P0AE22	Class B acid phosphatase (CBAP) (EC 3.1.3.2)	Periplasm	49	125401000	132337000	122474000	136024000	118711000	1	1.05531	0.976659	1.08471	0.946651	1	1.00741	1.02529	1.01876	1.0205	8	12
APHA	P0AE22	Class B acid phosphatase (CBAP) (EC 3.1.3.2)	Periplasm	51.9	122010000	130183000	127607000	127522000	107488000	1	1.06699	1.04587	1.04518	0.880977	1	1.04006	1.02231	1.06124	0.977845	8	12
APHA	P0AE22	Class B acid phosphatase (CBAP) (EC 3.1.3.2)	Periplasm	54.8	227563000	196744000	200862000	215997000	192882000	1	0.864569	0.882665	0.949175	0.847598	1	1.00249	1.01565	1.02107	0.991364	11	20
APHA	P0AE22	Class B acid phosphatase (CBAP) (EC 3.1.3.2)	Periplasm	57.9	209205000	211341000	195013000	194373000	165900000	1	1.01021	0.932162	0.929103	0.793002	1	1.033	1.01789	1.06339	1.03196	11	20
APHA	P0AE22	Class B acid phosphatase (CBAP) (EC 3.1.3.2)	Periplasm	60.5	176742000	176983000	154983000	166753000	139778000	1	1.00136	0.876888	0.943483	0.790859	1	1.02918	1.00215	0.997817	1.00446	13	26
APHA	P0AE22	Class B acid phosphatase (CBAP) (EC 3.1.3.2)	Periplasm	63.6	167210000	173758000	155183000	143985000	127883000	1	1.03916	0.928072	0.861103	0.764805	1	1.07298	1.06103	1.02626	0.99826	13	26
APHA	P0AE22	Class B acid phosphatase (CBAP) (EC 3.1.3.2)	Periplasm	67	175290000	163190000	172260000	127099000	149080000	1	0.930972	0.982714	0.725078	0.850476	1	0.950625	0.988046	0.995841	0.939756	12	30
APHA	P0AE22	Class B acid phosphatase (CBAP) (EC 3.1.3.2)	Periplasm	71.3	89045400	128643000	111722000	115351000	101053000	1	1.44469	1.25466	1.29542	1.13485	1	1.06503	1.05112	1.08202	0.993911	12	30
APPA	P07102	Periplasmic AppA protein [Includes: Phosphoanhydride phosphohydrolase (EC 3.1.3.2) (pH 2.5 acid phosphatase) (AP); 4-phytase (EC 3.1.3.26)]	Periplasm	42	54546100	47322300	51958400	47750800	49152200	1	0.867565	0.952559	0.875421	0.901113	1	0.956435	1.03528	0.990385	0.938908	3	3
APPA	P07102	Periplasmic AppA protein [Includes: Phosphoanhydride phosphohydrolase (EC 3.1.3.2) (pH 2.5 acid phosphatase) (AP); 4-phytase (EC 3.1.3.26)]	Periplasm	45.4	58687100	66218600	57815300	58033200	54364400	1	1.12833	0.985145	0.988858	0.926343	1	0.989405	0.96396	0.953986	0.915173	3	3
APPA	P07102	Periplasmic AppA protein [Includes: Phosphoanhydride phosphohydrolase (EC 3.1.3.2) (pH 2.5 acid phosphatase) (AP); 4-phytase (EC 3.1.3.26)]	Periplasm	49	40526500	38760800	36942200	39214700	34611800	1	0.956431	0.911557	0.967631	0.854054	1	0.913015	0.956947	0.908797	0.920678	2	3
APPA	P07102	Periplasmic AppA protein [Includes: Phosphoanhydride phosphohydrolase (EC 3.1.3.2) (pH 2.5 acid phosphatase) (AP); 4-phytase (EC 3.1.3.26)]	Periplasm	51.9	37795500	38252300	39485600	35118200	33113900	1	1.01209	1.04472	0.929164	0.876133	1	0.986549	1.02118	0.943442	0.972469	2	3
APPA	P07102	Periplasmic AppA protein [Includes: Phosphoanhydride phosphohydrolase (EC 3.1.3.2) (pH 2.5 acid phosphatase) (AP); 4-phytase (EC 3.1.3.26)]	Periplasm	54.8	26349300	22686700	22489300	24333400	22232000	1	0.860998	0.853507	0.923493	0.843742	1	0.998347	0.982096	0.993444	0.986853	2	2
APPA	P07102	Periplasmic AppA protein [Includes: Phosphoanhydride phosphohydrolase (EC 3.1.3.2) (pH 2.5 acid phosphatase) (AP); 4-phytase (EC 3.1.3.26)]	Periplasm	57.9	13866700	13314100	11386700	11544500	9249050	1	0.960149	0.821154	0.832534	0.666997	1	0.981811	0.896671	0.952867	0.867983	2	2
APPA	P07102	Periplasmic AppA protein [Includes: Phosphoanhydride phosphohydrolase (EC 3.1.3.2) (pH 2.5 acid phosphatase) (AP); 4-phytase (EC 3.1.3.26)]	Periplasm	60.5	4358530	3968660	3651360	3303050	2413510	1	0.91055	0.83775	0.757836	0.553744	1	0.935848	0.957419	0.801479	0.7033	1	1
APPA	P07102	Periplasmic AppA protein [Includes: Phosphoanhydride phosphohydrolase (EC 3.1.3.2) (pH 2.5 acid phosphatase) (AP); 4-phytase (EC 3.1.3.26)]	Periplasm	63.6	3070850	2553760	2613750	2011910	1902280	1	0.831613	0.851149	0.655164	0.619464	1	0.858676	0.973084	0.780821	0.808554	1	1
APT	P69503	Adenine phosphoribosyltransferase (APRT) (EC 2.4.2.7)	Cytosol	42	453978000	406827000	426268000	410959000	404830000	1	0.896138	0.938962	0.90524	0.891739	1	0.987935	1.0205	1.02412	0.929141	12	33
APT	P69503	Adenine phosphoribosyltransferase (APRT) (EC 2.4.2.7)	Cytosol	45.4	476020000	534335000	506575000	490296000	466809000	1	1.12251	1.06419	1.02999	0.98065	1	0.984295	1.0413	0.993668	0.968825	12	33
APT	P69503	Adenine phosphoribosyltransferase (APRT) (EC 2.4.2.7)	Cytosol	49	461900000	453587000	418733000	457852000	383832000	1	0.982003	0.906545	0.991236	0.830985	1	0.937425	0.951686	0.930967	0.89581	12	36
APT	P69503	Adenine phosphoribosyltransferase (APRT) (EC 2.4.2.7)	Cytosol	51.9	431626000	461148000	447406000	425049000	384963000	1	1.0684	1.03656	0.984762	0.89189	1	1.04144	1.01321	0.999895	0.989958	12	36
APT	P69503	Adenine phosphoribosyltransferase (APRT) (EC 2.4.2.7)	Cytosol	54.8	447218000	378339000	385314000	406934000	365220000	1	0.845983	0.86158	0.909923	0.816649	1	0.980937	0.991386	0.978846	0.955165	11	43
APT	P69503	Adenine phosphoribosyltransferase (APRT) (EC 2.4.2.7)	Cytosol	57.9	413695000	416238000	394746000	362757000	320125000	1	1.00615	0.954196	0.876871	0.773819	1	1.02885	1.04195	1.00361	1.00699	11	43
APT	P69503	Adenine phosphoribosyltransferase (APRT) (EC 2.4.2.7)	Cytosol	60.5	434801000	443591000	378032000	405061000	333107000	1	1.02022	0.869437	0.931601	0.766114	1	1.04856	0.993632	0.985251	0.973027	10	48
APT	P69503	Adenine phosphoribosyltransferase (APRT) (EC 2.4.2.7)	Cytosol	63.6	357335000	350384000	308300000	296718000	266124000	1	0.980548	0.862776	0.830364	0.744747	1	1.01246	0.986377	0.989623	0.972079	10	48
APT	P69503	Adenine phosphoribosyltransferase (APRT) (EC 2.4.2.7)	Cytosol	67	245461000	229988000	213431000	147302000	151196000	1	0.936964	0.869511	0.600103	0.615968	1	0.956744	0.874228	0.824197	0.680629	8	29
APT	P69503	Adenine phosphoribosyltransferase (APRT) (EC 2.4.2.7)	Cytosol	71.3	64367300	84716300	71132600	65577100	42800100	1	1.31614	1.1051	1.0188	0.664935	1	0.970262	0.925826	0.85097	0.582357	8	29
ARAF	P02924	L-arabinose-binding periplasmic protein (ABP)	Periplasm	42	100644000	90427300	92212400	91917800	92720800	1	0.898487	0.916224	0.913296	0.921275	1	0.990524	0.995787	1.03323	0.959916	7	7
ARAF	P02924	L-arabinose-binding periplasmic protein (ABP)	Periplasm	45.4	108666000	122222000	110318000	108412000	102059000	1	1.12475	1.0152	0.997663	0.939199	1	0.986262	0.993371	0.96248	0.927873	7	7
ARAF	P02924	L-arabinose-binding periplasmic protein (ABP)	Periplasm	49	184170000	183158000	169596000	187754000	156423000	1	0.994505	0.920867	1.01946	0.84934	1	0.94936	0.966721	0.957475	0.915597	10	11
ARAF	P02924	L-arabinose-binding periplasmic protein (ABP)	Periplasm	51.9	150718000	155272000	159421000	148434000	138469000	1	1.03022	1.05774	0.984846	0.918729	1	1.00422	1.03391	0.99998	1.01975	10	11
ARAF	P02924	L-arabinose-binding periplasmic protein (ABP)	Periplasm	54.8	49499800	42706500	44271700	46154300	38430000	1	0.862761	0.894381	0.932414	0.776367	1	1.00039	1.02913	1.00304	0.908051	4	4
ARAF	P02924	L-arabinose-binding periplasmic protein (ABP)	Periplasm	57.9	37007600	35896400	35935800	33576000	27719600	1	0.969974	0.971038	0.907273	0.749025	1	0.991858	1.06034	1.03841	0.974727	4	4
ARAF	P02924	L-arabinose-binding periplasmic protein (ABP)	Periplasm	60.5	34109700	30623700	29339900	32015300	26516900	1	0.8978	0.860163	0.938598	0.777401	1	0.922744	0.983033	0.992651	0.987363	4	5
ARAF	P02924	L-arabinose-binding periplasmic protein (ABP)	Periplasm	63.6	29230400	27318100	25145400	24687100	21269100	1	0.934578	0.860248	0.844569	0.727636	1	0.964992	0.983488	1.00655	0.949746	4	5
ARAF	P02924	L-arabinose-binding periplasmic protein (ABP)	Periplasm	67	14483600	12793300	13938700	10433600	12822200	1	0.883296	0.962378	0.720373	0.885291	1	0.901943	0.967599	0.989379	0.978225	4	5
ARAF	P02924	L-arabinose-binding periplasmic protein (ABP)	Periplasm	71.3	7259070	11636700	10249000	11063400	10521300	1	1.60306	1.41189	1.52408	1.4494	1	1.18178	1.18284	1.27302	1.2694	4	5
ARAG	P0AAF3	Arabinose import ATP-binding protein AraG (EC 3.6.3.17)	Cytosol	42	14320700	11959400	12162300	11624100	12520400	1	0.835113	0.849281	0.811699	0.874287	1	0.920658	0.923031	0.918295	0.910957	1	1
ARAG	P0AAF3	Arabinose import ATP-binding protein AraG (EC 3.6.3.17)	Cytosol	45.4	13023700	16184900	13184000	13805900	13614600	1	1.24273	1.01231	1.06006	1.04537	1	1.08971	0.990539	1.02268	1.03277	1	1
ARAG	P0AAF3	Arabinose import ATP-binding protein AraG (EC 3.6.3.17)	Cytosol	49	11341100	11917700	9633360	11933000	10539900	1	1.05084	0.84942	1.05219	0.929354	1	1.00314	0.891717	0.988215	1.00185	1	1
ARAG	P0AAF3	Arabinose import ATP-binding protein AraG (EC 3.6.3.17)	Cytosol	51.9	10609400	10127500	9119930	8347940	7641570	1	0.954578	0.859608	0.786844	0.720264	1	0.930492	0.840241	0.798935	0.799461	1	1
ARCA	P0A9Q1	Aerobic respiration control protein ArcA (Dye resistance protein)	Cytosol	42	470759000	452213000	434290000	417889000	465642000	1	0.960604	0.922531	0.887692	0.98913	1	1.059	1.00264	1.00427	1.03062	18	48
ARCA	P0A9Q1	Aerobic respiration control protein ArcA (Dye resistance protein)	Cytosol	45.4	508165000	613985000	563128000	594908000	583852000	1	1.20824	1.10816	1.1707	1.14894	1	1.05947	1.08433	1.12941	1.13509	18	48
ARCA	P0A9Q1	Aerobic respiration control protein ArcA (Dye resistance protein)	Cytosol	49	496252000	568421000	519672000	581400000	508103000	1	1.14543	1.04719	1.17158	1.02388	1	1.09343	1.09934	1.10035	1.10375	17	48
ARCA	P0A9Q1	Aerobic respiration control protein ArcA (Dye resistance protein)	Cytosol	51.9	373362000	388651000	400512000	374042000	351044000	1	1.04095	1.07272	1.00182	0.940224	1	1.01468	1.04855	1.01722	1.04361	17	48
ARCA	P0A9Q1	Aerobic respiration control protein ArcA (Dye resistance protein)	Cytosol	54.8	306626000	261492000	273995000	303193000	274931000	1	0.852804	0.89358	0.988804	0.896633	1	0.988846	1.02821	1.0637	1.04872	13	25
ARCA	P0A9Q1	Aerobic respiration control protein ArcA (Dye resistance protein)	Cytosol	57.9	158369000	156627000	147294000	146766000	127524000	1	0.989	0.930068	0.926734	0.805233	1	1.01131	1.0156	1.06068	1.04787	13	25
ARCA	P0A9Q1	Aerobic respiration control protein ArcA (Dye resistance protein)	Cytosol	60.5	110549000	105589000	101461000	116063000	105080000	1	0.955133	0.917792	1.04988	0.950529	1	0.98167	1.04889	1.11034	1.20725	12	18
ARCA	P0A9Q1	Aerobic respiration control protein ArcA (Dye resistance protein)	Cytosol	63.6	85955500	88202400	82365000	80623700	78968600	1	1.02614	0.958228	0.93797	0.918715	1	1.05953	1.0955	1.11787	1.19915	12	18
ARCA	P0A9Q1	Aerobic respiration control protein ArcA (Dye resistance protein)	Cytosol	67	83215800	82445800	89594600	66341000	92755600	1	0.990747	1.07665	0.797216	1.11464	1	1.01166	1.08249	1.09492	1.23165	10	13
ARCA	P0A9Q1	Aerobic respiration control protein ArcA (Dye resistance protein)	Cytosol	71.3	49292000	70127900	63147100	63377200	62656000	1	1.4227	1.28108	1.28575	1.27112	1	1.04882	1.07325	1.07395	1.11326	10	13
ARCB	P0AEC3	Aerobic respiration control sensor protein ArcB (EC 2.7.13.3)	Inner_membrane	42	160343000	137270000	146420000	136047000	159146000	1	0.856102	0.913167	0.848475	0.992535	1	0.943798	0.992465	0.9599	1.03416	15	17
ARCB	P0AEC3	Aerobic respiration control sensor protein ArcB (EC 2.7.13.3)	Inner_membrane	45.4	167878000	202657000	178419000	186664000	191151000	1	1.20717	1.06279	1.1119	1.13863	1	1.05853	1.03994	1.07269	1.1249	15	17
ARCB	P0AEC3	Aerobic respiration control sensor protein ArcB (EC 2.7.13.3)	Inner_membrane	49	56477600	62683600	56515900	64409000	61608000	1	1.10988	1.00068	1.14043	1.09084	1	1.0595	1.05051	1.07109	1.17594	4	5
ARCB	P0AEC3	Aerobic respiration control sensor protein ArcB (EC 2.7.13.3)	Inner_membrane	51.9	35056600	35829200	33393400	33918400	35253300	1	1.02204	0.952557	0.967533	1.00561	1	0.996251	0.931095	0.9824	1.11618	4	5
ARCB	P0AEC3	Aerobic respiration control sensor protein ArcB (EC 2.7.13.3)	Inner_membrane	54.8	28496100	24971800	24143700	26904500	27838800	1	0.876323	0.847263	0.944147	0.976934	1	1.01612	0.974913	1.01566	1.14264	3	4
ARCB	P0AEC3	Aerobic respiration control sensor protein ArcB (EC 2.7.13.3)	Inner_membrane	57.9	23511700	22917000	21876400	20001900	17876100	1	0.974706	0.930447	0.850721	0.760307	1	0.996697	1.01602	0.973682	0.989409	3	4
ARCB	P0AEC3	Aerobic respiration control sensor protein ArcB (EC 2.7.13.3)	Inner_membrane	60.5	22794500	21211400	19178600	20901400	19286700	1	0.930549	0.84137	0.916949	0.846112	1	0.956403	0.961555	0.969756	1.07463	2	3
ARCB	P0AEC3	Aerobic respiration control sensor protein ArcB (EC 2.7.13.3)	Inner_membrane	63.6	16590900	18064300	15361900	14476700	13855200	1	1.08881	0.925923	0.872569	0.835108	1	1.12424	1.05857	1.03992	1.09002	2	3
ARCB	P0AEC3	Aerobic respiration control sensor protein ArcB (EC 2.7.13.3)	Inner_membrane	67	12425300	13877700	13057100	10123100	12267100	1	1.11689	1.05085	0.814717	0.987268	1	1.14047	1.05655	1.11895	1.09091	3	3
ARCB	P0AEC3	Aerobic respiration control sensor protein ArcB (EC 2.7.13.3)	Inner_membrane	71.3	6917730	10384000	8991090	8961140	8266250	1	1.50107	1.29972	1.29539	1.19494	1	1.10659	1.08887	1.082	1.04654	3	3
ARFB	P40711	Peptidyl-tRNA hydrolase ArfB (PTH) (EC 3.1.1.29) (Alternative ribosome-rescue factor B)	Cytosol	42	7288820	7646180	7196710	7428490	7484680	1	1.04903	0.987363	1.01916	1.02687	1	1.15649	1.0731	1.153	1.06994	1	1
ARFB	P40711	Peptidyl-tRNA hydrolase ArfB (PTH) (EC 3.1.1.29) (Alternative ribosome-rescue factor B)	Cytosol	45.4	7850040	9557280	8617450	8383380	8609120	1	1.21748	1.09776	1.06794	1.0967	1	1.06758	1.07415	1.03028	1.08347	1	1
ARGB	P0A6C8	Acetylglutamate kinase (EC 2.7.2.8) (N-acetyl-L-glutamate 5-phosphotransferase) (NAG kinase) (NAGK)	Cytosol	42	29426800	25090300	24878700	25496600	26914500	1	0.852634	0.845444	0.866441	0.914625	1	0.939975	0.918861	0.980226	0.952988	2	3
ARGB	P0A6C8	Acetylglutamate kinase (EC 2.7.2.8) (N-acetyl-L-glutamate 5-phosphotransferase) (NAG kinase) (NAGK)	Cytosol	45.4	33056700	33290000	32374300	30881300	30199100	1	1.00706	0.979357	0.934192	0.913555	1	0.883062	0.958296	0.901248	0.902538	2	3
ARGB	P0A6C8	Acetylglutamate kinase (EC 2.7.2.8) (N-acetyl-L-glutamate 5-phosphotransferase) (NAG kinase) (NAGK)	Cytosol	49	21301100	23240200	21765400	23392500	21361600	1	1.09103	1.0218	1.09818	1.00284	1	1.04151	1.07268	1.03141	1.08107	2	2
ARGB	P0A6C8	Acetylglutamate kinase (EC 2.7.2.8) (N-acetyl-L-glutamate 5-phosphotransferase) (NAG kinase) (NAGK)	Cytosol	51.9	17926100	17537100	17209700	16479600	14707100	1	0.9783	0.960036	0.919308	0.820429	1	0.953615	0.938406	0.933434	0.91064	2	2
ARGC	P11446	N-acetyl-gamma-glutamyl-phosphate reductase (AGPR) (EC 1.2.1.38) (N-acetyl-glutamate semialdehyde dehydrogenase) (NAGSA dehydrogenase)	Cytosol	42	10834500	10453600	10852700	10211000	10511300	1	0.964844	1.00168	0.942452	0.970169	1	1.06368	1.08866	1.06622	1.01086	1	1
ARGC	P11446	N-acetyl-gamma-glutamyl-phosphate reductase (AGPR) (EC 1.2.1.38) (N-acetyl-glutamate semialdehyde dehydrogenase) (NAGSA dehydrogenase)	Cytosol	45.4	12171700	12996400	12055400	12829300	12562800	1	1.06776	0.990445	1.05403	1.03213	1	0.936286	0.969146	1.01686	1.01969	1	1
ARGC	P11446	N-acetyl-gamma-glutamyl-phosphate reductase (AGPR) (EC 1.2.1.38) (N-acetyl-glutamate semialdehyde dehydrogenase) (NAGSA dehydrogenase)	Cytosol	49	22469100	21782900	20313200	23576100	19601900	1	0.96946	0.90405	1.04927	0.872394	1	0.925452	0.949067	0.98547	0.940449	1	1
ARGC	P11446	N-acetyl-gamma-glutamyl-phosphate reductase (AGPR) (EC 1.2.1.38) (N-acetyl-glutamate semialdehyde dehydrogenase) (NAGSA dehydrogenase)	Cytosol	51.9	18883400	19707100	17961400	17335700	16822000	1	1.04362	0.951174	0.918039	0.890835	1	1.01729	0.929743	0.932146	0.988787	1	1
ARGD	P18335	Acetylornithine/succinyldiaminopimelate aminotransferase (ACOAT) (DapATase) (Succinyldiaminopimelate transferase) (EC 2.6.1.11) (EC 2.6.1.17)	Cytosol	42	64824800	57164600	57869900	56593300	62534900	1	0.881832	0.892712	0.873019	0.964676	1	0.972163	0.970234	0.987668	1.00514	5	6
ARGD	P18335	Acetylornithine/succinyldiaminopimelate aminotransferase (ACOAT) (DapATase) (Succinyldiaminopimelate transferase) (EC 2.6.1.11) (EC 2.6.1.17)	Cytosol	45.4	67995000	79903000	67780500	72473100	70972300	1	1.17513	0.996845	1.06586	1.04379	1	1.03044	0.975409	1.02827	1.0312	5	6
ARGD	P18335	Acetylornithine/succinyldiaminopimelate aminotransferase (ACOAT) (DapATase) (Succinyldiaminopimelate transferase) (EC 2.6.1.11) (EC 2.6.1.17)	Cytosol	49	99758000	101506000	95455400	100075000	90562000	1	1.01752	0.95687	1.00318	0.907817	1	0.971333	1.00452	0.942182	0.978636	6	7
ARGD	P18335	Acetylornithine/succinyldiaminopimelate aminotransferase (ACOAT) (DapATase) (Succinyldiaminopimelate transferase) (EC 2.6.1.11) (EC 2.6.1.17)	Cytosol	51.9	95628600	101860000	96824400	97545600	87373800	1	1.06516	1.0125	1.02005	0.913679	1	1.03829	0.989692	1.03572	1.01414	6	7
ARGD	P18335	Acetylornithine/succinyldiaminopimelate aminotransferase (ACOAT) (DapATase) (Succinyldiaminopimelate transferase) (EC 2.6.1.11) (EC 2.6.1.17)	Cytosol	54.8	119476000	100769000	101741000	109720000	100016000	1	0.843425	0.85156	0.918343	0.837122	1	0.97797	0.979857	0.987904	0.979111	6	8
ARGD	P18335	Acetylornithine/succinyldiaminopimelate aminotransferase (ACOAT) (DapATase) (Succinyldiaminopimelate transferase) (EC 2.6.1.11) (EC 2.6.1.17)	Cytosol	57.9	94116800	88062100	83822400	78243500	67945900	1	0.935668	0.890621	0.831345	0.721932	1	0.956778	0.972526	0.951505	0.939471	6	8
ARGE	P23908	Acetylornithine deacetylase (AO) (Acetylornithinase) (EC 3.5.1.16) (N-acetylornithinase) (NAO)	Cytosol	42	64213900	58389500	60771300	57491600	61563300	1	0.909297	0.946389	0.895314	0.958722	1	1.00244	1.02857	1.01289	0.998934	5	6
ARGE	P23908	Acetylornithine deacetylase (AO) (Acetylornithinase) (EC 3.5.1.16) (N-acetylornithinase) (NAO)	Cytosol	45.4	72689500	79689000	75506400	75061400	69177300	1	1.09629	1.03875	1.03263	0.951682	1	0.96131	1.01641	0.996215	0.940206	5	6
ARGE	P23908	Acetylornithine deacetylase (AO) (Acetylornithinase) (EC 3.5.1.16) (N-acetylornithinase) (NAO)	Cytosol	49	57569000	59122900	54022100	63200800	50840200	1	1.02699	0.938389	1.09783	0.883118	1	0.980373	0.985116	1.03108	0.95201	4	4
ARGE	P23908	Acetylornithine deacetylase (AO) (Acetylornithinase) (EC 3.5.1.16) (N-acetylornithinase) (NAO)	Cytosol	51.9	52291700	60256100	59996300	54854000	48180400	1	1.15231	1.14734	1.049	0.921378	1	1.12323	1.12149	1.06512	1.02269	4	4
ARGE	P23908	Acetylornithine deacetylase (AO) (Acetylornithinase) (EC 3.5.1.16) (N-acetylornithinase) (NAO)	Cytosol	54.8	56878600	48348500	47632100	51702000	47493700	1	0.85003	0.837434	0.908989	0.835001	1	0.985629	0.963603	0.97784	0.97663	5	6
ARGE	P23908	Acetylornithine deacetylase (AO) (Acetylornithinase) (EC 3.5.1.16) (N-acetylornithinase) (NAO)	Cytosol	57.9	48590600	48186600	46945300	42362500	36133100	1	0.991686	0.96614	0.871825	0.743623	1	1.01406	1.05499	0.997836	0.967699	5	6
ARGE	P23908	Acetylornithine deacetylase (AO) (Acetylornithinase) (EC 3.5.1.16) (N-acetylornithinase) (NAO)	Cytosol	60.5	41798500	41688700	41489200	42761800	32449900	1	0.997373	0.9926	1.02305	0.776341	1	1.02508	1.13439	1.08196	0.986017	6	6
ARGE	P23908	Acetylornithine deacetylase (AO) (Acetylornithinase) (EC 3.5.1.16) (N-acetylornithinase) (NAO)	Cytosol	63.6	30348500	32215300	27899500	26568900	22003500	1	1.06151	0.919304	0.87546	0.725028	1	1.09606	1.051	1.04337	0.946341	6	6
ARGE	P23908	Acetylornithine deacetylase (AO) (Acetylornithinase) (EC 3.5.1.16) (N-acetylornithinase) (NAO)	Cytosol	67	18133100	16393600	16992700	11926300	12067600	1	0.90407	0.937109	0.657709	0.665501	1	0.923156	0.942194	0.903314	0.735363	3	3
ARGE	P23908	Acetylornithine deacetylase (AO) (Acetylornithinase) (EC 3.5.1.16) (N-acetylornithinase) (NAO)	Cytosol	71.3	6111430	9166320	7485090	8004710	5525900	1	1.49987	1.22477	1.30979	0.904191	1	1.10571	1.02608	1.09403	0.791899	3	3
ARGG	P0A6E4	Argininosuccinate synthase (EC 6.3.4.5) (Citrulline--aspartate ligase)	Cytosol	42	168940000	157735000	159772000	151465000	165123000	1	0.933675	0.945732	0.896561	0.977406	1	1.02932	1.02786	1.0143	1.0184	12	20
ARGG	P0A6E4	Argininosuccinate synthase (EC 6.3.4.5) (Citrulline--aspartate ligase)	Cytosol	45.4	180799000	212770000	188624000	188082000	181994000	1	1.17683	1.04328	1.04028	1.00661	1	1.03193	1.02085	1.0036	0.994471	12	20
ARGG	P0A6E4	Argininosuccinate synthase (EC 6.3.4.5) (Citrulline--aspartate ligase)	Cytosol	49	130781000	141545000	134423000	155622000	141415000	1	1.08231	1.02785	1.18994	1.08131	1	1.03318	1.07903	1.11759	1.16566	7	9
ARGG	P0A6E4	Argininosuccinate synthase (EC 6.3.4.5) (Citrulline--aspartate ligase)	Cytosol	51.9	65512900	68314200	73529600	73221400	77503800	1	1.04276	1.12237	1.11766	1.18303	1	1.01645	1.09708	1.13484	1.31311	7	9
ARGG	P0A6E4	Argininosuccinate synthase (EC 6.3.4.5) (Citrulline--aspartate ligase)	Cytosol	54.8	6704110	7003710	7343810	9454640	8744540	1	1.04469	1.09542	1.41028	1.30436	1	1.21134	1.26046	1.5171	1.52559	1	1
ARGG	P0A6E4	Argininosuccinate synthase (EC 6.3.4.5) (Citrulline--aspartate ligase)	Cytosol	57.9	5843120	4480660	3700920	4267240	3674630	1	0.766827	0.633381	0.730302	0.628881	1	0.784127	0.691629	0.835858	0.818382	1	1
ARGH	P11447	Argininosuccinate lyase (ASAL) (EC 4.3.2.1) (Arginosuccinase)	Cytosol	42	70925000	67010900	66649600	66063200	69839600	1	0.944814	0.939719	0.931452	0.984697	1	1.0416	1.02132	1.05377	1.026	9	9
ARGH	P11447	Argininosuccinate lyase (ASAL) (EC 4.3.2.1) (Arginosuccinase)	Cytosol	45.4	79082900	91918000	78777100	80089100	79051400	1	1.1623	0.996133	1.01272	0.999602	1	1.01919	0.974712	0.97701	0.987548	9	9
ARGH	P11447	Argininosuccinate lyase (ASAL) (EC 4.3.2.1) (Arginosuccinase)	Cytosol	49	129217000	131677000	123275000	136273000	122226000	1	1.01904	0.954015	1.05461	0.945897	1	0.972779	1.00152	0.990484	1.01969	10	13
ARGH	P11447	Argininosuccinate lyase (ASAL) (EC 4.3.2.1) (Arginosuccinase)	Cytosol	51.9	127623000	130365000	121373000	118123000	109634000	1	1.02149	0.951028	0.925562	0.859046	1	0.995711	0.9296	0.939785	0.953502	10	13
ARGH	P11447	Argininosuccinate lyase (ASAL) (EC 4.3.2.1) (Arginosuccinase)	Cytosol	54.8	190461000	159119000	161782000	168065000	158723000	1	0.835441	0.849423	0.882412	0.833362	1	0.968713	0.977398	0.94925	0.974713	12	17
ARGH	P11447	Argininosuccinate lyase (ASAL) (EC 4.3.2.1) (Arginosuccinase)	Cytosol	57.9	156324000	154938000	146329000	136043000	117608000	1	0.991134	0.936062	0.870263	0.752335	1	1.0135	1.02215	0.996049	0.979035	12	17
ARGH	P11447	Argininosuccinate lyase (ASAL) (EC 4.3.2.1) (Arginosuccinase)	Cytosol	60.5	36066500	35484800	31308100	33383600	30705100	1	0.983871	0.868066	0.925612	0.851347	1	1.01121	0.992065	0.978918	1.08128	4	4
ARGH	P11447	Argininosuccinate lyase (ASAL) (EC 4.3.2.1) (Arginosuccinase)	Cytosol	63.6	13752000	13936000	11879500	11762200	11066500	1	1.01338	0.863838	0.855308	0.804719	1	1.04636	0.987592	1.01935	1.05036	4	4
ARGP	P0A8S1	HTH-type transcriptional regulator ArgP (Inhibitor of chromosome initiation) (OriC replication inhibitor)	Cytosol	42	66351000	64266800	64699800	60019600	68055200	1	0.968588	0.975114	0.904577	1.02568	1	1.06781	1.05979	1.02337	1.0687	7	10
ARGP	P0A8S1	HTH-type transcriptional regulator ArgP (Inhibitor of chromosome initiation) (OriC replication inhibitor)	Cytosol	45.4	77817400	90821600	78771700	81336300	81011000	1	1.16711	1.01226	1.04522	1.04104	1	1.02341	0.990495	1.00836	1.02849	7	10
ARGP	P0A8S1	HTH-type transcriptional regulator ArgP (Inhibitor of chromosome initiation) (OriC replication inhibitor)	Cytosol	49	109366000	121777000	113872000	127957000	112570000	1	1.11348	1.0412	1.16999	1.0293	1	1.06294	1.09305	1.09885	1.10959	8	11
ARGP	P0A8S1	HTH-type transcriptional regulator ArgP (Inhibitor of chromosome initiation) (OriC replication inhibitor)	Cytosol	51.9	91298200	93780300	92453500	87908200	84985300	1	1.02719	1.01265	0.962869	0.930854	1	1.00127	0.989838	0.977665	1.03321	8	11
ARGP	P0A8S1	HTH-type transcriptional regulator ArgP (Inhibitor of chromosome initiation) (OriC replication inhibitor)	Cytosol	54.8	15845300	16397800	16663500	16275900	23247300	1	1.03487	1.05164	1.02718	1.46714	1	1.19995	1.21008	1.10498	1.71599	2	3
ARGP	P0A8S1	HTH-type transcriptional regulator ArgP (Inhibitor of chromosome initiation) (OriC replication inhibitor)	Cytosol	57.9	7783900	8190070	8450750	10971700	9491640	1	1.05218	1.08567	1.40954	1.21939	1	1.07592	1.18551	1.61327	1.58683	2	3
ARGP	P0A8S1	HTH-type transcriptional regulator ArgP (Inhibitor of chromosome initiation) (OriC replication inhibitor)	Cytosol	60.5	496154	570062	362790	491978	545029	1	1.14896	0.731204	0.991583	1.09851	1	1.18088	0.835654	1.04869	1.3952	1	1
ARGP	P0A8S1	HTH-type transcriptional regulator ArgP (Inhibitor of chromosome initiation) (OriC replication inhibitor)	Cytosol	63.6	461571	401719	452592	389813	417325	1	0.87033	0.980547	0.844535	0.90414	1	0.898652	1.12102	1.00651	1.18013	1	1
ARGR	P0A6D0	Arginine repressor	Cytosol	42	74118300	62111800	63685700	60227000	70870700	1	0.838009	0.859244	0.812579	0.956184	1	0.923851	0.933859	0.919291	0.996289	5	8
ARGR	P0A6D0	Arginine repressor	Cytosol	45.4	79055900	94844700	84814100	87880900	82616900	1	1.19972	1.07284	1.11163	1.04504	1	1.052	1.04977	1.07243	1.03244	5	8
ARGR	P0A6D0	Arginine repressor	Cytosol	49	76229900	80133300	76754100	82930300	70063300	1	1.05121	1.00688	1.0879	0.919105	1	1.00349	1.05701	1.02175	0.990805	4	6
ARGR	P0A6D0	Arginine repressor	Cytosol	51.9	74363600	82333800	81615300	73184200	64494300	1	1.10718	1.09752	0.98414	0.867283	1	1.07924	1.07279	0.999263	0.962645	4	6
ARGR	P0A6D0	Arginine repressor	Cytosol	54.8	108300000	83730400	96637300	92467200	87095500	1	0.773134	0.892311	0.853806	0.804206	1	0.896466	1.02675	0.918478	0.940612	5	11
ARGR	P0A6D0	Arginine repressor	Cytosol	57.9	83395900	82734500	79410900	75701700	68465800	1	0.992069	0.952216	0.907739	0.820973	1	1.01445	1.03979	1.03894	1.06836	5	11
ARGR	P0A6D0	Arginine repressor	Cytosol	60.5	79836200	76105000	82328800	93044300	79305000	1	0.953264	1.03122	1.16544	0.993346	1	0.979749	1.17853	1.23256	1.26163	5	8
ARGR	P0A6D0	Arginine repressor	Cytosol	63.6	24909900	22349300	20651100	20450200	20519000	1	0.897206	0.829032	0.820967	0.823729	1	0.926403	0.947799	0.978424	1.07517	5	8
ARGR	P0A6D0	Arginine repressor	Cytosol	67	18028200	15795900	18100100	12832900	16926000	1	0.876177	1.00399	0.711824	0.938862	1	0.894674	1.00944	0.977637	1.03742	2	2
ARGR	P0A6D0	Arginine repressor	Cytosol	71.3	8265730	11492800	9451010	10585600	10313300	1	1.39042	1.1434	1.28066	1.24772	1	1.02502	0.957906	1.0697	1.09276	2	2
ARGS	P11875	Arginine--tRNA ligase (EC 6.1.1.19) (Arginyl-tRNA synthetase) (ArgRS)	Cytosol	42	1161290000	1044110000	1062560000	1027580000	1098020000	1	0.899095	0.914982	0.884861	0.945517	1	0.991194	0.994438	1.00106	0.985175	36	98
ARGS	P11875	Arginine--tRNA ligase (EC 6.1.1.19) (Arginyl-tRNA synthetase) (ArgRS)	Cytosol	45.4	1230360000	1424440000	1302230000	1270790000	1234140000	1	1.15774	1.05841	1.03286	1.00307	1	1.01519	1.03565	0.996436	0.990976	36	98
ARGS	P11875	Arginine--tRNA ligase (EC 6.1.1.19) (Arginyl-tRNA synthetase) (ArgRS)	Cytosol	49	1472950000	1512270000	1398110000	1553490000	1329760000	1	1.02669	0.94919	1.05468	0.902787	1	0.980089	0.996455	0.990553	0.973213	36	114
ARGS	P11875	Arginine--tRNA ligase (EC 6.1.1.19) (Arginyl-tRNA synthetase) (ArgRS)	Cytosol	51.9	1396360000	1493670000	1520600000	1419450000	1304960000	1	1.06969	1.08897	1.01654	0.934544	1	1.0427	1.06444	1.03216	1.0373	36	114
ARGS	P11875	Arginine--tRNA ligase (EC 6.1.1.19) (Arginyl-tRNA synthetase) (ArgRS)	Cytosol	54.8	1562760000	1314510000	1352490000	1468310000	1345150000	1	0.841146	0.86545	0.939562	0.860753	1	0.975328	0.995839	1.01073	1.00675	35	93
ARGS	P11875	Arginine--tRNA ligase (EC 6.1.1.19) (Arginyl-tRNA synthetase) (ArgRS)	Cytosol	57.9	530906000	525004000	496523000	470927000	438973000	1	0.988883	0.935237	0.887025	0.826838	1	1.01119	1.02125	1.01523	1.07599	35	93
ARGS	P11875	Arginine--tRNA ligase (EC 6.1.1.19) (Arginyl-tRNA synthetase) (ArgRS)	Cytosol	60.5	20316800	22608100	18806100	26917500	20603700	1	1.11278	0.925643	1.32489	1.01412	1	1.1437	1.05787	1.40119	1.28802	4	4
ARGS	P11875	Arginine--tRNA ligase (EC 6.1.1.19) (Arginyl-tRNA synthetase) (ArgRS)	Cytosol	63.6	11293600	10041100	9850000	9849540	13931700	1	0.889096	0.872175	0.872135	1.23359	1	0.91803	0.997123	1.03941	1.61014	4	4
ARGS	P11875	Arginine--tRNA ligase (EC 6.1.1.19) (Arginyl-tRNA synthetase) (ArgRS)	Cytosol	67	5144760	6278600	4972640	3482300	6449240	1	1.22039	0.966545	0.676863	1.25356	1	1.24615	0.971788	0.929622	1.38515	1	1
ARGS	P11875	Arginine--tRNA ligase (EC 6.1.1.19) (Arginyl-tRNA synthetase) (ArgRS)	Cytosol	71.3	3222840	4361100	3419460	3526330	4914050	1	1.35319	1.06101	1.09417	1.52476	1	0.997573	0.888883	0.913927	1.3354	1	1
ARGT	P09551	Lysine/arginine/ornithine-binding periplasmic protein (LAO-binding protein)	Periplasm	42	257627000	228762000	224706000	224368000	223110000	1	0.887958	0.872214	0.870903	0.866019	1	0.978917	0.947956	0.985273	0.902343	13	25
ARGT	P09551	Lysine/arginine/ornithine-binding periplasmic protein (LAO-binding protein)	Periplasm	45.4	268005000	292176000	259777000	248696000	237982000	1	1.09019	0.969299	0.927953	0.887976	1	0.955957	0.948455	0.895229	0.877268	13	25
ARGT	P09551	Lysine/arginine/ornithine-binding periplasmic protein (LAO-binding protein)	Periplasm	49	275707000	261161000	243718000	263641000	230854000	1	0.947241	0.883975	0.956236	0.837316	1	0.904242	0.927992	0.898095	0.902636	14	26
ARGT	P09551	Lysine/arginine/ornithine-binding periplasmic protein (LAO-binding protein)	Periplasm	51.9	251814000	266738000	251630000	246366000	217077000	1	1.05927	0.999269	0.978365	0.862053	1	1.03254	0.976755	0.993399	0.95684	14	26
ARGT	P09551	Lysine/arginine/ornithine-binding periplasmic protein (LAO-binding protein)	Periplasm	54.8	303068000	254113000	254641000	275772000	247341000	1	0.838469	0.840211	0.909934	0.816124	1	0.972223	0.966797	0.978858	0.954551	13	23
ARGT	P09551	Lysine/arginine/ornithine-binding periplasmic protein (LAO-binding protein)	Periplasm	57.9	262471000	226656000	224903000	210595000	185406000	1	0.863547	0.856868	0.802355	0.706387	1	0.88303	0.935669	0.918326	0.919241	13	23
ARGT	P09551	Lysine/arginine/ornithine-binding periplasmic protein (LAO-binding protein)	Periplasm	60.5	189863000	184951000	172805000	194083000	147233000	1	0.974129	0.910156	1.02223	0.77547	1	1.00119	1.04017	1.0811	0.98491	12	21
ARGT	P09551	Lysine/arginine/ornithine-binding periplasmic protein (LAO-binding protein)	Periplasm	63.6	181666000	166035000	149787000	142871000	116636000	1	0.913957	0.824519	0.786449	0.642035	1	0.9437	0.942639	0.937286	0.838015	12	21
ARGT	P09551	Lysine/arginine/ornithine-binding periplasmic protein (LAO-binding protein)	Periplasm	67	143719000	139500000	143646000	106795000	126923000	1	0.970644	0.999492	0.743082	0.883133	1	0.991135	1.00491	1.02057	0.975841	11	22
ARGT	P09551	Lysine/arginine/ornithine-binding periplasmic protein (LAO-binding protein)	Periplasm	71.3	92040100	133115000	112484000	115053000	115155000	1	1.44627	1.22212	1.25003	1.25114	1	1.0662	1.02386	1.04411	1.09576	11	22
AROA	P0A6D3	3-phosphoshikimate 1-carboxyvinyltransferase (EC 2.5.1.19) (5-enolpyruvylshikimate-3-phosphate synthase) (EPSP synthase) (EPSPS)	Cytosol	42	147805000	137095000	142206000	131152000	145885000	1	0.92754	0.962119	0.887331	0.98701	1	1.02255	1.04567	1.00386	1.02841	11	19
AROA	P0A6D3	3-phosphoshikimate 1-carboxyvinyltransferase (EC 2.5.1.19) (5-enolpyruvylshikimate-3-phosphate synthase) (EPSP synthase) (EPSPS)	Cytosol	45.4	158843000	181223000	162289000	165023000	159427000	1	1.14089	1.02169	1.03891	1.00368	1	1.00042	0.999724	1.00227	0.991573	11	19
AROA	P0A6D3	3-phosphoshikimate 1-carboxyvinyltransferase (EC 2.5.1.19) (5-enolpyruvylshikimate-3-phosphate synthase) (EPSP synthase) (EPSPS)	Cytosol	49	190697000	200650000	181113000	201997000	174813000	1	1.05219	0.949742	1.05926	0.916706	1	1.00443	0.997034	0.994851	0.988218	12	24
AROA	P0A6D3	3-phosphoshikimate 1-carboxyvinyltransferase (EC 2.5.1.19) (5-enolpyruvylshikimate-3-phosphate synthase) (EPSP synthase) (EPSPS)	Cytosol	51.9	187642000	195348000	192721000	184681000	168194000	1	1.04107	1.02707	0.98422	0.896356	1	1.0148	1.00393	0.999344	0.994915	12	24
AROA	P0A6D3	3-phosphoshikimate 1-carboxyvinyltransferase (EC 2.5.1.19) (5-enolpyruvylshikimate-3-phosphate synthase) (EPSP synthase) (EPSPS)	Cytosol	54.8	169088000	155598000	147459000	157346000	150773000	1	0.920219	0.872084	0.930557	0.891684	1	1.06701	1.00347	1.00104	1.04293	13	20
AROA	P0A6D3	3-phosphoshikimate 1-carboxyvinyltransferase (EC 2.5.1.19) (5-enolpyruvylshikimate-3-phosphate synthase) (EPSP synthase) (EPSPS)	Cytosol	57.9	111839000	104238000	100648000	98060100	83998100	1	0.932036	0.899937	0.876797	0.751063	1	0.953064	0.982699	1.00353	0.97738	13	20
AROA	P0A6D3	3-phosphoshikimate 1-carboxyvinyltransferase (EC 2.5.1.19) (5-enolpyruvylshikimate-3-phosphate synthase) (EPSP synthase) (EPSPS)	Cytosol	60.5	51543900	54192300	50885300	51837100	41760700	1	1.05138	0.987223	1.00569	0.810197	1	1.08059	1.12824	1.06361	1.02902	8	10
AROA	P0A6D3	3-phosphoshikimate 1-carboxyvinyltransferase (EC 2.5.1.19) (5-enolpyruvylshikimate-3-phosphate synthase) (EPSP synthase) (EPSPS)	Cytosol	63.6	34764300	32295100	29223200	28707900	22871100	1	0.928973	0.840609	0.825787	0.65789	1	0.959204	0.961035	0.984169	0.85871	8	10
AROA	P0A6D3	3-phosphoshikimate 1-carboxyvinyltransferase (EC 2.5.1.19) (5-enolpyruvylshikimate-3-phosphate synthase) (EPSP synthase) (EPSPS)	Cytosol	67	5714700	6735230	7240620	5017190	4286350	1	1.17858	1.26702	0.877945	0.750057	1	1.20346	1.27389	1.20579	0.828795	2	2
AROA	P0A6D3	3-phosphoshikimate 1-carboxyvinyltransferase (EC 2.5.1.19) (5-enolpyruvylshikimate-3-phosphate synthase) (EPSP synthase) (EPSPS)	Cytosol	71.3	2436500	3652930	3235690	3819220	2867500	1	1.49925	1.32801	1.5675	1.17689	1	1.10525	1.11257	1.30929	1.03073	2	2
AROB	P07639	3-dehydroquinate synthase (DHQS) (EC 4.2.3.4)	Cytosol	42	70359700	67390700	61371800	61133300	66639600	1	0.957803	0.872258	0.868868	0.947127	1	1.05592	0.948003	0.982972	0.986853	8	10
AROB	P07639	3-dehydroquinate synthase (DHQS) (EC 4.2.3.4)	Cytosol	45.4	73122100	80939600	71561500	75618300	73213600	1	1.10691	0.978658	1.03414	1.00125	1	0.97062	0.957612	0.997669	0.989177	8	10
AROB	P07639	3-dehydroquinate synthase (DHQS) (EC 4.2.3.4)	Cytosol	49	136941000	155278000	129336000	145229000	120402000	1	1.1339	0.944465	1.06052	0.879225	1	1.08243	0.991495	0.996041	0.947814	8	12
AROB	P07639	3-dehydroquinate synthase (DHQS) (EC 4.2.3.4)	Cytosol	51.9	124582000	131118000	127599000	122271000	115235000	1	1.05246	1.02422	0.98145	0.924973	1	1.02591	1.00114	0.996532	1.02668	8	12
AROB	P07639	3-dehydroquinate synthase (DHQS) (EC 4.2.3.4)	Cytosol	54.8	192430000	164871000	164106000	167820000	156525000	1	0.856784	0.852809	0.872109	0.813413	1	0.993461	0.981294	0.938168	0.95138	9	13
AROB	P07639	3-dehydroquinate synthase (DHQS) (EC 4.2.3.4)	Cytosol	57.9	141217000	137742000	121717000	112382000	94546300	1	0.975392	0.861915	0.795811	0.669511	1	0.997399	0.94118	0.910835	0.871254	9	13
AROB	P07639	3-dehydroquinate synthase (DHQS) (EC 4.2.3.4)	Cytosol	60.5	103161000	94411100	67057200	69597800	56276600	1	0.915182	0.650025	0.674652	0.545522	1	0.940609	0.742878	0.713505	0.692858	5	7
AROB	P07639	3-dehydroquinate synthase (DHQS) (EC 4.2.3.4)	Cytosol	63.6	53694200	40274700	34348900	31425300	28032600	1	0.750075	0.639713	0.585264	0.522079	1	0.774485	0.731359	0.697515	0.681442	5	7
AROB	P07639	3-dehydroquinate synthase (DHQS) (EC 4.2.3.4)	Cytosol	67	12209200	13109400	10395800	6939250	8613690	1	1.07373	0.851473	0.568362	0.705508	1	1.0964	0.856092	0.780603	0.779569	3	3
AROB	P07639	3-dehydroquinate synthase (DHQS) (EC 4.2.3.4)	Cytosol	71.3	3732300	4366390	3813020	4255070	4478560	1	1.16989	1.02163	1.14007	1.19995	1	0.862449	0.855891	0.952264	1.05092	3	3
AROC	P12008	Chorismate synthase (CS) (EC 4.2.3.5) (5-enolpyruvylshikimate-3-phosphate phospholyase) (EPSP phospholyase)	Cytosol	42	246853000	220809000	232863000	219316000	241128000	1	0.894496	0.943327	0.888448	0.976808	1	0.986124	1.02524	1.00512	1.01778	12	23
AROC	P12008	Chorismate synthase (CS) (EC 4.2.3.5) (5-enolpyruvylshikimate-3-phosphate phospholyase) (EPSP phospholyase)	Cytosol	45.4	270096000	306408000	279611000	281516000	268168000	1	1.13444	1.03523	1.04228	0.992862	1	0.994761	1.01297	1.00553	0.980889	12	23
AROC	P12008	Chorismate synthase (CS) (EC 4.2.3.5) (5-enolpyruvylshikimate-3-phosphate phospholyase) (EPSP phospholyase)	Cytosol	49	204147000	212629000	190857000	220603000	190726000	1	1.04155	0.9349	1.08061	0.934258	1	0.994268	0.981453	1.01491	1.00714	12	19
AROC	P12008	Chorismate synthase (CS) (EC 4.2.3.5) (5-enolpyruvylshikimate-3-phosphate phospholyase) (EPSP phospholyase)	Cytosol	51.9	199161000	210155000	213904000	197479000	184286000	1	1.0552	1.07403	0.991555	0.925312	1	1.02858	1.04983	1.00679	1.02705	12	19
AROC	P12008	Chorismate synthase (CS) (EC 4.2.3.5) (5-enolpyruvylshikimate-3-phosphate phospholyase) (EPSP phospholyase)	Cytosol	54.8	339826000	286543000	289094000	309568000	284904000	1	0.843205	0.850712	0.91096	0.838382	1	0.977715	0.978881	0.979961	0.980585	14	25
AROC	P12008	Chorismate synthase (CS) (EC 4.2.3.5) (5-enolpyruvylshikimate-3-phosphate phospholyase) (EPSP phospholyase)	Cytosol	57.9	277268000	272966000	255672000	233115000	211571000	1	0.984484	0.922111	0.840757	0.763056	1	1.0067	1.00691	0.962278	0.992987	14	25
AROC	P12008	Chorismate synthase (CS) (EC 4.2.3.5) (5-enolpyruvylshikimate-3-phosphate phospholyase) (EPSP phospholyase)	Cytosol	60.5	160625000	147665000	131553000	132598000	113040000	1	0.919315	0.819007	0.825513	0.703751	1	0.944857	0.935998	0.873054	0.893822	9	15
AROC	P12008	Chorismate synthase (CS) (EC 4.2.3.5) (5-enolpyruvylshikimate-3-phosphate phospholyase) (EPSP phospholyase)	Cytosol	63.6	73747000	61846900	55077800	48397400	41587200	1	0.838636	0.746848	0.656263	0.563917	1	0.865927	0.853842	0.782131	0.736052	9	15
AROC	P12008	Chorismate synthase (CS) (EC 4.2.3.5) (5-enolpyruvylshikimate-3-phosphate phospholyase) (EPSP phospholyase)	Cytosol	67	9245120	7700380	8238590	5529070	6388610	1	0.832913	0.891129	0.598053	0.691025	1	0.850496	0.895963	0.821381	0.763566	1	1
AROC	P12008	Chorismate synthase (CS) (EC 4.2.3.5) (5-enolpyruvylshikimate-3-phosphate phospholyase) (EPSP phospholyase)	Cytosol	71.3	1760210	2617670	2349620	3086720	3045970	1	1.48714	1.33485	1.75361	1.73046	1	1.09632	1.1183	1.46474	1.51555	1	1
AROD	P05194	3-dehydroquinate dehydratase (3-dehydroquinase) (EC 4.2.1.10) (Type I DHQase) (Type I dehydroquinase) (DHQ1)	Cytosol	42	148100000	143751000	136947000	133348000	139959000	1	0.970635	0.924693	0.900392	0.94503	1	1.07006	1.00499	1.01863	0.984668	10	13
AROD	P05194	3-dehydroquinate dehydratase (3-dehydroquinase) (EC 4.2.1.10) (Type I DHQase) (Type I dehydroquinase) (DHQ1)	Cytosol	45.4	159193000	178144000	154748000	156252000	152789000	1	1.11904	0.972078	0.981526	0.959772	1	0.98126	0.951174	0.946912	0.948198	10	13
AROD	P05194	3-dehydroquinate dehydratase (3-dehydroquinase) (EC 4.2.1.10) (Type I DHQase) (Type I dehydroquinase) (DHQ1)	Cytosol	49	177626000	195812000	168599000	191250000	161885000	1	1.10238	0.94918	1.0767	0.911381	1	1.05234	0.996444	1.01123	0.982478	11	12
AROD	P05194	3-dehydroquinate dehydratase (3-dehydroquinase) (EC 4.2.1.10) (Type I DHQase) (Type I dehydroquinase) (DHQ1)	Cytosol	51.9	166605000	168752000	167063000	159540000	147703000	1	1.01289	1.00275	0.957594	0.886546	1	0.98733	0.980156	0.972309	0.984026	11	12
AROD	P05194	3-dehydroquinate dehydratase (3-dehydroquinase) (EC 4.2.1.10) (Type I DHQase) (Type I dehydroquinase) (DHQ1)	Cytosol	54.8	111866000	96447700	96142200	103138000	94946900	1	0.862172	0.859441	0.921978	0.848756	1	0.999707	0.988925	0.991814	0.992718	8	8
AROD	P05194	3-dehydroquinate dehydratase (3-dehydroquinase) (EC 4.2.1.10) (Type I DHQase) (Type I dehydroquinase) (DHQ1)	Cytosol	57.9	68463700	66474400	59833500	56301400	49947600	1	0.970944	0.873945	0.822354	0.729549	1	0.992849	0.954317	0.941215	0.949383	8	8
AROE	P15770	Shikimate dehydrogenase (NADP(+)) (SD) (SDH) (EC 1.1.1.25)	Cytosol	42	172032000	152419000	159271000	154810000	164499000	1	0.885992	0.925822	0.899891	0.956212	1	0.976749	1.00622	1.01807	0.996318	7	11
AROE	P15770	Shikimate dehydrogenase (NADP(+)) (SD) (SDH) (EC 1.1.1.25)	Cytosol	45.4	182862000	206740000	187722000	188426000	182920000	1	1.13058	1.02658	1.03043	1.00032	1	0.991375	1.0045	0.994089	0.988255	7	11
AROE	P15770	Shikimate dehydrogenase (NADP(+)) (SD) (SDH) (EC 1.1.1.25)	Cytosol	49	198060000	201919000	184940000	210646000	180282000	1	1.01948	0.933757	1.06355	0.910239	1	0.973205	0.980254	0.998881	0.981247	7	10
AROE	P15770	Shikimate dehydrogenase (NADP(+)) (SD) (SDH) (EC 1.1.1.25)	Cytosol	51.9	182455000	186600000	188954000	174060000	161399000	1	1.02272	1.03562	0.953989	0.884596	1	0.996913	1.01229	0.968648	0.981862	7	10
AROE	P15770	Shikimate dehydrogenase (NADP(+)) (SD) (SDH) (EC 1.1.1.25)	Cytosol	54.8	157295000	126330000	131615000	142884000	130394000	1	0.803141	0.83674	0.908382	0.828977	1	0.93126	0.962804	0.977188	0.969585	5	8
AROE	P15770	Shikimate dehydrogenase (NADP(+)) (SD) (SDH) (EC 1.1.1.25)	Cytosol	57.9	93746000	87187200	81346800	74774700	68826300	1	0.930036	0.867736	0.797631	0.734179	1	0.951019	0.947537	0.912918	0.955408	5	8
AROE	P15770	Shikimate dehydrogenase (NADP(+)) (SD) (SDH) (EC 1.1.1.25)	Cytosol	60.5	11820200	12148300	10539000	12695800	8258800	1	1.02776	0.891609	1.07408	0.698702	1	1.05631	1.01897	1.13593	0.887409	2	3
AROE	P15770	Shikimate dehydrogenase (NADP(+)) (SD) (SDH) (EC 1.1.1.25)	Cytosol	63.6	8600050	9432240	7824590	8272460	5062170	1	1.09677	0.909831	0.961908	0.588621	1	1.13246	1.04017	1.1464	0.768296	2	3
AROE	P15770	Shikimate dehydrogenase (NADP(+)) (SD) (SDH) (EC 1.1.1.25)	Cytosol	67	5659510	5938790	5395470	3902280	3991650	1	1.04935	0.953346	0.689508	0.7053	1	1.0715	0.958518	0.946989	0.779339	2	2
AROE	P15770	Shikimate dehydrogenase (NADP(+)) (SD) (SDH) (EC 1.1.1.25)	Cytosol	71.3	2481350	4589910	3619910	3157470	2381110	1	1.84976	1.45885	1.27248	0.959603	1	1.36365	1.22218	1.06287	0.840429	2	2
AROF	P00888	Phospho-2-dehydro-3-deoxyheptonate aldolase, Tyr-sensitive (EC 2.5.1.54) (3-deoxy-D-arabino-heptulosonate 7-phosphate synthase) (DAHP synthase) (Phospho-2-keto-3-deoxyheptonate aldolase)	Cytosol	42	58504100	53873700	53415300	54424100	58298000	1	0.920853	0.913018	0.930261	0.996477	1	1.01518	0.992303	1.05243	1.03827	8	9
AROF	P00888	Phospho-2-dehydro-3-deoxyheptonate aldolase, Tyr-sensitive (EC 2.5.1.54) (3-deoxy-D-arabino-heptulosonate 7-phosphate synthase) (DAHP synthase) (Phospho-2-keto-3-deoxyheptonate aldolase)	Cytosol	45.4	66138200	67531800	61396600	63386200	62668400	1	1.02107	0.928308	0.95839	0.947537	1	0.89535	0.908345	0.924592	0.936111	8	9
AROF	P00888	Phospho-2-dehydro-3-deoxyheptonate aldolase, Tyr-sensitive (EC 2.5.1.54) (3-deoxy-D-arabino-heptulosonate 7-phosphate synthase) (DAHP synthase) (Phospho-2-keto-3-deoxyheptonate aldolase)	Cytosol	49	6056250	5734810	5936850	6075960	6129550	1	0.946924	0.980285	1.00325	1.0121	1	0.903939	1.0291	0.942255	1.09106	1	1
AROF	P00888	Phospho-2-dehydro-3-deoxyheptonate aldolase, Tyr-sensitive (EC 2.5.1.54) (3-deoxy-D-arabino-heptulosonate 7-phosphate synthase) (DAHP synthase) (Phospho-2-keto-3-deoxyheptonate aldolase)	Cytosol	51.9	2377070	2571640	3359620	3849310	3375620	1	1.08185	1.41335	1.61935	1.42008	1	1.05456	1.3815	1.64423	1.57622	1	1
AROG	P0AB91	Phospho-2-dehydro-3-deoxyheptonate aldolase, Phe-sensitive (EC 2.5.1.54) (3-deoxy-D-arabino-heptulosonate 7-phosphate synthase) (DAHP synthase) (Phospho-2-keto-3-deoxyheptonate aldolase)	Cytosol	42	323883000	307806000	287969000	279108000	305435000	1	0.950362	0.889114	0.861756	0.943041	1	1.04771	0.966324	0.974925	0.982595	15	35
AROG	P0AB91	Phospho-2-dehydro-3-deoxyheptonate aldolase, Phe-sensitive (EC 2.5.1.54) (3-deoxy-D-arabino-heptulosonate 7-phosphate synthase) (DAHP synthase) (Phospho-2-keto-3-deoxyheptonate aldolase)	Cytosol	45.4	360723000	412951000	372468000	373188000	351568000	1	1.14479	1.03256	1.03456	0.97462	1	1.00383	1.01036	0.998072	0.962868	15	35
AROG	P0AB91	Phospho-2-dehydro-3-deoxyheptonate aldolase, Phe-sensitive (EC 2.5.1.54) (3-deoxy-D-arabino-heptulosonate 7-phosphate synthase) (DAHP synthase) (Phospho-2-keto-3-deoxyheptonate aldolase)	Cytosol	49	443828000	468003000	412011000	476830000	400449000	1	1.05447	0.928312	1.07436	0.902262	1	1.0066	0.974537	1.00903	0.972647	16	40
AROG	P0AB91	Phospho-2-dehydro-3-deoxyheptonate aldolase, Phe-sensitive (EC 2.5.1.54) (3-deoxy-D-arabino-heptulosonate 7-phosphate synthase) (DAHP synthase) (Phospho-2-keto-3-deoxyheptonate aldolase)	Cytosol	51.9	444911000	447323000	456850000	415792000	398708000	1	1.00542	1.02683	0.934551	0.896152	1	0.980053	1.0037	0.948912	0.994689	16	40
AROG	P0AB91	Phospho-2-dehydro-3-deoxyheptonate aldolase, Phe-sensitive (EC 2.5.1.54) (3-deoxy-D-arabino-heptulosonate 7-phosphate synthase) (DAHP synthase) (Phospho-2-keto-3-deoxyheptonate aldolase)	Cytosol	54.8	351497000	297620000	298165000	324722000	327516000	1	0.846721	0.848272	0.923826	0.931775	1	0.981792	0.976073	0.993801	1.08982	16	32
AROG	P0AB91	Phospho-2-dehydro-3-deoxyheptonate aldolase, Phe-sensitive (EC 2.5.1.54) (3-deoxy-D-arabino-heptulosonate 7-phosphate synthase) (DAHP synthase) (Phospho-2-keto-3-deoxyheptonate aldolase)	Cytosol	57.9	206536000	178608000	171980000	168090000	181060000	1	0.864779	0.832688	0.813853	0.876651	1	0.88429	0.909265	0.931486	1.14081	16	32
AROG	P0AB91	Phospho-2-dehydro-3-deoxyheptonate aldolase, Phe-sensitive (EC 2.5.1.54) (3-deoxy-D-arabino-heptulosonate 7-phosphate synthase) (DAHP synthase) (Phospho-2-keto-3-deoxyheptonate aldolase)	Cytosol	60.5	89218900	59749500	57496100	68016400	90636400	1	0.669696	0.644439	0.762354	1.01589	1	0.688302	0.736494	0.806258	1.29026	6	10
AROG	P0AB91	Phospho-2-dehydro-3-deoxyheptonate aldolase, Phe-sensitive (EC 2.5.1.54) (3-deoxy-D-arabino-heptulosonate 7-phosphate synthase) (DAHP synthase) (Phospho-2-keto-3-deoxyheptonate aldolase)	Cytosol	63.6	30208000	29932500	26382900	29445900	30193400	1	0.99088	0.873375	0.974772	0.999517	1	1.02313	0.998494	1.16173	1.30462	6	10
AROG	P0AB91	Phospho-2-dehydro-3-deoxyheptonate aldolase, Phe-sensitive (EC 2.5.1.54) (3-deoxy-D-arabino-heptulosonate 7-phosphate synthase) (DAHP synthase) (Phospho-2-keto-3-deoxyheptonate aldolase)	Cytosol	67	325065	364940	505737	261248	520274	1	1.12267	1.5558	0.803679	1.60052	1	1.14637	1.56424	1.10379	1.76854	1	1
AROG	P0AB91	Phospho-2-dehydro-3-deoxyheptonate aldolase, Phe-sensitive (EC 2.5.1.54) (3-deoxy-D-arabino-heptulosonate 7-phosphate synthase) (DAHP synthase) (Phospho-2-keto-3-deoxyheptonate aldolase)	Cytosol	71.3	118412	0	260322	268513	442636	1	0	2.19844	2.26762	3.7381	1	0	1.84179	1.89407	3.27387	1	1
AROH	P00887	Phospho-2-dehydro-3-deoxyheptonate aldolase, Trp-sensitive (EC 2.5.1.54) (3-deoxy-D-arabino-heptulosonate 7-phosphate synthase) (DAHP synthase) (Phospho-2-keto-3-deoxyheptonate aldolase)	Cytosol	42	144604000	125809000	128169000	126463000	136901000	1	0.870024	0.886345	0.874547	0.94673	1	0.959146	0.963314	0.989396	0.986439	9	15
AROH	P00887	Phospho-2-dehydro-3-deoxyheptonate aldolase, Trp-sensitive (EC 2.5.1.54) (3-deoxy-D-arabino-heptulosonate 7-phosphate synthase) (DAHP synthase) (Phospho-2-keto-3-deoxyheptonate aldolase)	Cytosol	45.4	152856000	172665000	153649000	160396000	155130000	1	1.12959	1.00519	1.04933	1.01488	1	0.990509	0.983572	1.01232	1.00264	9	15
AROH	P00887	Phospho-2-dehydro-3-deoxyheptonate aldolase, Trp-sensitive (EC 2.5.1.54) (3-deoxy-D-arabino-heptulosonate 7-phosphate synthase) (DAHP synthase) (Phospho-2-keto-3-deoxyheptonate aldolase)	Cytosol	49	173547000	175606000	166857000	187988000	171602000	1	1.01186	0.961451	1.08321	0.988793	1	0.965932	1.00933	1.01735	1.06593	9	15
AROH	P00887	Phospho-2-dehydro-3-deoxyheptonate aldolase, Trp-sensitive (EC 2.5.1.54) (3-deoxy-D-arabino-heptulosonate 7-phosphate synthase) (DAHP synthase) (Phospho-2-keto-3-deoxyheptonate aldolase)	Cytosol	51.9	92980600	90766000	91176500	90454700	86709100	1	0.976182	0.980597	0.972834	0.93255	1	0.951551	0.958503	0.987783	1.03509	9	15
AROK	P0A6D7	Shikimate kinase 1 (SK 1) (EC 2.7.1.71) (Shikimate kinase I) (SKI)	Cytosol	42	362916000	322326000	339793000	321992000	357713000	1	0.888156	0.936286	0.887236	0.985663	1	0.979135	1.01759	1.00375	1.02701	15	53
AROK	P0A6D7	Shikimate kinase 1 (SK 1) (EC 2.7.1.71) (Shikimate kinase I) (SKI)	Cytosol	45.4	389667000	442081000	385486000	404019000	394999000	1	1.13451	0.98927	1.03683	1.01368	1	0.994821	0.967997	1.00027	1.00146	15	53
AROK	P0A6D7	Shikimate kinase 1 (SK 1) (EC 2.7.1.71) (Shikimate kinase I) (SKI)	Cytosol	49	365670000	385823000	355469000	414914000	353176000	1	1.05511	0.972103	1.13467	0.965833	1	1.00722	1.02051	1.06568	1.04118	14	27
AROK	P0A6D7	Shikimate kinase 1 (SK 1) (EC 2.7.1.71) (Shikimate kinase I) (SKI)	Cytosol	51.9	155434000	148719000	161385000	156626000	151661000	1	0.956798	1.03829	1.00767	0.975726	1	0.932657	1.01489	1.02315	1.08301	14	27
AROK	P0A6D7	Shikimate kinase 1 (SK 1) (EC 2.7.1.71) (Shikimate kinase I) (SKI)	Cytosol	54.8	126062000	106532000	113078000	132763000	133405000	1	0.845076	0.897003	1.05316	1.05825	1	0.979885	1.03215	1.13293	1.23774	7	12
AROK	P0A6D7	Shikimate kinase 1 (SK 1) (EC 2.7.1.71) (Shikimate kinase I) (SKI)	Cytosol	57.9	103507000	93858100	91741900	95700800	82766900	1	0.90678	0.886335	0.924583	0.799626	1	0.927238	0.967846	1.05822	1.04058	7	12
AROK	P0A6D7	Shikimate kinase 1 (SK 1) (EC 2.7.1.71) (Shikimate kinase I) (SKI)	Cytosol	60.5	64745200	57654900	55340600	66914600	60216400	1	0.890489	0.854744	1.03351	0.930052	1	0.91523	0.976841	1.09303	1.18124	5	8
AROK	P0A6D7	Shikimate kinase 1 (SK 1) (EC 2.7.1.71) (Shikimate kinase I) (SKI)	Cytosol	63.6	49338200	50926400	47309600	48065300	48491600	1	1.03219	0.958884	0.974201	0.982841	1	1.06578	1.09625	1.16105	1.28285	5	8
AROK	P0A6D7	Shikimate kinase 1 (SK 1) (EC 2.7.1.71) (Shikimate kinase I) (SKI)	Cytosol	67	49319600	49010600	51037600	39733000	52430700	1	0.993735	1.03483	0.805623	1.06308	1	1.01471	1.04045	1.10646	1.17468	7	12
AROK	P0A6D7	Shikimate kinase 1 (SK 1) (EC 2.7.1.71) (Shikimate kinase I) (SKI)	Cytosol	71.3	42966000	65984300	56803400	57691800	54109900	1	1.53573	1.32205	1.34273	1.25937	1	1.13215	1.10758	1.12154	1.10296	7	12
AROL	P0A6E1	Shikimate kinase 2 (SK 2) (EC 2.7.1.71) (Shikimate kinase II) (SKII)	Cytosol	42	22228400	21806500	21592500	22244200	21819000	1	0.98102	0.971392	1.00071	0.981582	1	1.08151	1.05575	1.13213	1.02275	2	3
AROL	P0A6E1	Shikimate kinase 2 (SK 2) (EC 2.7.1.71) (Shikimate kinase II) (SKII)	Cytosol	45.4	25163500	28802100	24919000	24200600	24567700	1	1.1446	0.990284	0.961734	0.976323	1	1.00367	0.968988	0.927819	0.96455	2	3
AROL	P0A6E1	Shikimate kinase 2 (SK 2) (EC 2.7.1.71) (Shikimate kinase II) (SKII)	Cytosol	49	13652900	17259300	13778100	15758400	13583500	1	1.26415	1.00917	1.15422	0.994917	1	1.20676	1.05942	1.08404	1.07253	1	1
AROL	P0A6E1	Shikimate kinase 2 (SK 2) (EC 2.7.1.71) (Shikimate kinase II) (SKII)	Cytosol	51.9	10916900	9214110	10424200	10971500	9195120	1	0.844023	0.954868	1.005	0.842283	1	0.822726	0.933354	1.02044	0.934896	1	1
AROM	P0AE28	Protein AroM	Cytosol	42	12389800	10870700	11356800	10036400	11501700	1	0.877391	0.916625	0.810053	0.92832	1	0.967267	0.996223	0.916433	0.967257	1	1
AROM	P0AE28	Protein AroM	Cytosol	45.4	12371600	14217600	12083000	12944800	12057600	1	1.14921	0.976672	1.04633	0.974619	1	1.00771	0.95567	1.00943	0.962867	1	1
AROM	P0AE28	Protein AroM	Cytosol	49	17315200	19003400	15988000	16701900	17032100	1	1.0975	0.923351	0.96458	0.98365	1	1.04768	0.969329	0.905932	1.06038	1	1
AROM	P0AE28	Protein AroM	Cytosol	51.9	14372300	12753800	14408400	14565200	12088800	1	0.887388	1.00251	1.01342	0.841118	1	0.864997	0.979924	1.02899	0.933603	1	1
AROM	P0AE28	Protein AroM	Cytosol	60.5	943007	813088	685496	1001540	812760	1	0.862229	0.726926	1.06207	0.861881	1	0.886185	0.830764	1.12323	1.09466	1	1
AROM	P0AE28	Protein AroM	Cytosol	63.6	799135	886319	579884	550089	719918	1	1.1091	0.72564	0.688356	0.900872	1	1.14519	0.829595	0.820379	1.17586	1	1
AROM	P0AE28	Protein AroM	Cytosol	67	6258060	7163300	5981740	4753270	5816480	1	1.14465	0.955846	0.759544	0.929438	1	1.16882	0.961032	1.04318	1.02701	1	1
AROM	P0AE28	Protein AroM	Cytosol	71.3	3300270	4605520	3920860	3917310	2935440	1	1.3955	1.18804	1.18697	0.889454	1	1.02877	0.995308	0.991439	0.778993	1	1
AROP	P15993	Aromatic amino acid transport protein AroP (General aromatic amino acid permease)	Inner_membrane	42	5768650	5102930	4232620	4936370	5261500	1	0.884597	0.733728	0.855724	0.912085	1	0.975211	0.797444	0.968101	0.950341	1	1
AROP	P15993	Aromatic amino acid transport protein AroP (General aromatic amino acid permease)	Inner_membrane	45.4	6600190	7789400	7148080	7788860	7401250	1	1.18018	1.08301	1.1801	1.12137	1	1.03487	1.05972	1.13848	1.10785	1	1
AROP	P15993	Aromatic amino acid transport protein AroP (General aromatic amino acid permease)	Inner_membrane	49	9438330	9763010	10029500	10637400	11119300	1	1.0344	1.06264	1.12704	1.1781	1	0.987444	1.11555	1.05852	1.27	1	1
AROP	P15993	Aromatic amino acid transport protein AroP (General aromatic amino acid permease)	Inner_membrane	51.9	8688260	10654500	8990300	9843600	8622150	1	1.22631	1.03476	1.13298	0.992391	1	1.19537	1.01145	1.15039	1.10151	1	1
AROP	P15993	Aromatic amino acid transport protein AroP (General aromatic amino acid permease)	Inner_membrane	54.8	22784900	17965100	20094800	19185100	18130300	1	0.788465	0.881935	0.842009	0.795716	1	0.914243	1.01481	0.905788	0.930681	2	3
AROP	P15993	Aromatic amino acid transport protein AroP (General aromatic amino acid permease)	Inner_membrane	57.9	16832200	18356300	15591500	15204700	14126600	1	1.09055	0.92629	0.90331	0.83926	1	1.11515	1.01148	1.03387	1.09215	2	3
AROP	P15993	Aromatic amino acid transport protein AroP (General aromatic amino acid permease)	Inner_membrane	60.5	27527000	26193300	23772500	25381100	22248200	1	0.951549	0.863607	0.922044	0.808232	1	0.977987	0.986969	0.975144	1.02652	3	4
AROP	P15993	Aromatic amino acid transport protein AroP (General aromatic amino acid permease)	Inner_membrane	63.6	24813300	23979900	21712300	20038100	19600800	1	0.966413	0.875027	0.807555	0.789931	1	0.997863	1.00038	0.96244	1.03106	3	4
AROP	P15993	Aromatic amino acid transport protein AroP (General aromatic amino acid permease)	Inner_membrane	67	6215580	4565290	5265330	3624540	4528180	1	0.734491	0.847118	0.583138	0.728521	1	0.749997	0.851714	0.800896	0.804998	1	1
AROP	P15993	Aromatic amino acid transport protein AroP (General aromatic amino acid permease)	Inner_membrane	71.3	2982430	3248180	3292200	3183710	2924760	1	1.08911	1.10386	1.06749	0.980663	1	0.802892	0.924787	0.891642	0.858875	1	1
ARSC	P0AB96	Arsenate reductase (EC 1.20.4.1) (Arsenical pump modifier)	Cytosol	54.8	13459300	10599300	12207700	12213900	10830600	1	0.787508	0.907009	0.907469	0.804693	1	0.913133	1.04366	0.976206	0.941181	1	1
ARSC	P0AB96	Arsenate reductase (EC 1.20.4.1) (Arsenical pump modifier)	Cytosol	57.9	10461400	9881090	9043690	9624000	8171540	1	0.944528	0.864482	0.919953	0.781113	1	0.965838	0.943983	1.05292	1.01649	1	1
ARSC	P0AB96	Arsenate reductase (EC 1.20.4.1) (Arsenical pump modifier)	Cytosol	67	1139990	1007120	981624	593722	524109	1	0.883446	0.861081	0.520813	0.459749	1	0.902097	0.865753	0.715298	0.508011	1	1
ARSC	P0AB96	Arsenate reductase (EC 1.20.4.1) (Arsenical pump modifier)	Cytosol	71.3	631410	562010	632498	769957	759312	1	0.890087	1.00172	1.21942	1.20257	1	0.656175	0.839215	1.01855	1.05322	1	1
ARTI	P30859	Putative ABC transporter arginine-binding protein 2	Periplasm	42	424846000	387068000	393424000	376285000	380111000	1	0.911078	0.926039	0.885697	0.894703	1	1.00441	1.00645	1.00201	0.93223	16	34
ARTI	P30859	Putative ABC transporter arginine-binding protein 2	Periplasm	45.4	440904000	512818000	449056000	439509000	415054000	1	1.16311	1.01849	0.996836	0.94137	1	1.0199	0.996587	0.961683	0.930019	16	34
ARTI	P30859	Putative ABC transporter arginine-binding protein 2	Periplasm	49	463982000	459975000	432705000	467786000	396629000	1	0.991364	0.93259	1.0082	0.854837	1	0.946362	0.979028	0.946898	0.921523	16	35
ARTI	P30859	Putative ABC transporter arginine-binding protein 2	Periplasm	51.9	432013000	472380000	456255000	436904000	376073000	1	1.09344	1.05611	1.01132	0.870513	1	1.06585	1.03232	1.02686	0.966231	16	35
ARTI	P30859	Putative ABC transporter arginine-binding protein 2	Periplasm	54.8	402055000	334074000	343951000	357450000	318251000	1	0.830916	0.855482	0.889057	0.791561	1	0.963466	0.98437	0.956399	0.925822	17	34
ARTI	P30859	Putative ABC transporter arginine-binding protein 2	Periplasm	57.9	372405000	382747000	355986000	334366000	282682000	1	1.02777	0.955911	0.897856	0.759071	1	1.05096	1.04382	1.02763	0.987802	17	34
ARTI	P30859	Putative ABC transporter arginine-binding protein 2	Periplasm	60.5	356785000	330893000	316040000	329266000	283433000	1	0.92743	0.8858	0.92287	0.794408	1	0.953197	1.01233	0.976017	1.00896	18	49
ARTI	P30859	Putative ABC transporter arginine-binding protein 2	Periplasm	63.6	334419000	341470000	308868000	302061000	263417000	1	1.02108	0.923596	0.903241	0.787686	1	1.05431	1.05591	1.07648	1.02812	18	49
ARTI	P30859	Putative ABC transporter arginine-binding protein 2	Periplasm	67	398620000	397567000	406971000	306756000	373092000	1	0.997358	1.02095	0.769545	0.935959	1	1.01841	1.02649	1.05691	1.03421	16	55
ARTI	P30859	Putative ABC transporter arginine-binding protein 2	Periplasm	71.3	231729000	343061000	297234000	302448000	290434000	1	1.48044	1.28268	1.30518	1.25333	1	1.09139	1.07459	1.09018	1.09768	16	55
ARTJ	P30860	ABC transporter arginine-binding protein 1	Periplasm	42	73790500	61277300	67240200	60922300	66792000	1	0.830423	0.911231	0.825612	0.905157	1	0.915488	0.990361	0.934035	0.943122	7	7
ARTJ	P30860	ABC transporter arginine-binding protein 1	Periplasm	45.4	72243100	94526400	74156400	77827100	68176200	1	1.30845	1.02648	1.07729	0.943705	1	1.14734	1.00441	1.0393	0.932325	7	7
ARTJ	P30860	ABC transporter arginine-binding protein 1	Periplasm	49	120823000	123098000	109411000	121025000	101135000	1	1.01883	0.905548	1.00167	0.837051	1	0.97258	0.950639	0.940768	0.902349	9	9
ARTJ	P30860	ABC transporter arginine-binding protein 1	Periplasm	51.9	108439000	115877000	114402000	112245000	101959000	1	1.06859	1.05499	1.0351	0.940243	1	1.04163	1.03122	1.051	1.04363	9	9
ARTJ	P30860	ABC transporter arginine-binding protein 1	Periplasm	54.8	204498000	175545000	178409000	190330000	175706000	1	0.858419	0.872424	0.930718	0.859206	1	0.995356	1.00386	1.00122	1.00494	12	18
ARTJ	P30860	ABC transporter arginine-binding protein 1	Periplasm	57.9	169300000	173176000	158008000	155762000	135396000	1	1.02289	0.933302	0.920035	0.79974	1	1.04597	1.01913	1.05302	1.04073	12	18
ARTJ	P30860	ABC transporter arginine-binding protein 1	Periplasm	60.5	152700000	226882000	127369000	223446000	112631000	1	1.4858	0.834113	1.4633	0.737597	1	1.52708	0.953262	1.54757	0.936808	10	15
ARTJ	P30860	ABC transporter arginine-binding protein 1	Periplasm	63.6	110728000	115922000	102340000	97849700	85530500	1	1.04691	0.924247	0.883694	0.772438	1	1.08098	1.05665	1.05318	1.00822	10	15
ARTJ	P30860	ABC transporter arginine-binding protein 1	Periplasm	67	77836700	64994000	84782900	54291900	66555200	1	0.835005	1.08924	0.69751	0.855062	1	0.852632	1.09515	0.957978	0.944823	8	13
ARTJ	P30860	ABC transporter arginine-binding protein 1	Periplasm	71.3	34340100	53486300	41882700	44937300	42758000	1	1.55755	1.21964	1.3086	1.24513	1	1.14823	1.02178	1.09303	1.0905	8	13
ARTM	P0AE30	Arginine ABC transporter permease protein ArtM	Inner_membrane	42	11952200	10603900	11291200	9918780	12086900	1	0.887192	0.944696	0.829871	1.01127	1	0.978073	1.02673	0.938853	1.05369	1	1
ARTM	P0AE30	Arginine ABC transporter permease protein ArtM	Inner_membrane	45.4	13476600	16288500	14255900	14652200	14432400	1	1.20865	1.05783	1.08723	1.07092	1	1.05983	1.03508	1.04889	1.05801	1	1
ARTM	P0AE30	Arginine ABC transporter permease protein ArtM	Inner_membrane	49	22797500	21931300	21243000	23178100	21235500	1	0.962005	0.931813	1.01669	0.931484	1	0.918335	0.978212	0.954878	1.00415	2	2
ARTM	P0AE30	Arginine ABC transporter permease protein ArtM	Inner_membrane	51.9	22815300	23623700	22872600	22860900	19722600	1	1.03543	1.00251	1.002	0.864446	1	1.00931	0.979924	1.0174	0.959497	2	2
ARTM	P0AE30	Arginine ABC transporter permease protein ArtM	Inner_membrane	54.8	16909200	13797700	14382100	14460200	14230200	1	0.815988	0.850549	0.855168	0.841566	1	0.946156	0.978693	0.919943	0.984308	2	2
ARTM	P0AE30	Arginine ABC transporter permease protein ArtM	Inner_membrane	57.9	15615400	14100300	13692500	12094000	10936400	1	0.902974	0.876859	0.774492	0.70036	1	0.923346	0.957498	0.886435	0.911399	2	2
ARTM	P0AE30	Arginine ABC transporter permease protein ArtM	Inner_membrane	60.5	20466100	19923200	17652800	20723800	16863400	1	0.973473	0.862539	1.01259	0.823967	1	1.00052	0.985748	1.07091	1.04651	3	3
ARTM	P0AE30	Arginine ABC transporter permease protein ArtM	Inner_membrane	63.6	18546000	18313600	17832300	15561400	13844600	1	0.987469	0.961517	0.83907	0.746501	1	1.0196	1.09926	1	0.974368	3	3
ARTM	P0AE30	Arginine ABC transporter permease protein ArtM	Inner_membrane	67	9093800	9469170	10155000	6534730	9835510	1	1.04128	1.11669	0.718592	1.08156	1	1.06326	1.12275	0.986932	1.1951	1	1
ARTM	P0AE30	Arginine ABC transporter permease protein ArtM	Inner_membrane	71.3	4827060	6122980	4563380	5099130	4868200	1	1.26847	0.945375	1.05636	1.00852	1	0.93512	0.792008	0.88235	0.883274	1	1
ARTP	P0AAF6	Arginine transport ATP-binding protein ArtP (EC 3.6.3.-)	Cytosol	42	61014700	61418900	61971500	54188400	68561700	1	1.00662	1.01568	0.88812	1.12369	1	1.10974	1.10388	1.00475	1.17082	5	8
ARTP	P0AAF6	Arginine transport ATP-binding protein ArtP (EC 3.6.3.-)	Cytosol	45.4	72241100	85363700	74391400	82002600	81268800	1	1.18165	1.02977	1.13512	1.12497	1	1.03616	1.00762	1.09509	1.1114	5	8
ARTP	P0AAF6	Arginine transport ATP-binding protein ArtP (EC 3.6.3.-)	Cytosol	49	50134100	49975100	46336500	51235600	45397700	1	0.996829	0.924251	1.02197	0.905525	1	0.951578	0.970274	0.959833	0.976166	3	5
ARTP	P0AAF6	Arginine transport ATP-binding protein ArtP (EC 3.6.3.-)	Cytosol	51.9	47634900	50563200	48868700	50022800	44564000	1	1.06147	1.0259	1.05013	0.935533	1	1.03469	1.00279	1.06627	1.0384	3	5
ARTP	P0AAF6	Arginine transport ATP-binding protein ArtP (EC 3.6.3.-)	Cytosol	54.8	46189400	39669600	38874400	45371600	40108500	1	0.858846	0.84163	0.982295	0.868349	1	0.995852	0.968431	1.0567	1.01563	4	5
ARTP	P0AAF6	Arginine transport ATP-binding protein ArtP (EC 3.6.3.-)	Cytosol	57.9	31416700	32389900	28757800	27975700	24244500	1	1.03098	0.915367	0.890472	0.771707	1	1.05424	0.999548	1.01918	1.00425	4	5
ARTQ	P0AE34	Arginine ABC transporter permease protein ArtQ	Inner_membrane	42	16775300	16745800	16548400	15724600	18152600	1	0.998241	0.986474	0.937366	1.0821	1	1.1005	1.07214	1.06047	1.12749	2	2
ARTQ	P0AE34	Arginine ABC transporter permease protein ArtQ	Inner_membrane	45.4	20564900	22745200	21532000	20521200	21779700	1	1.10602	1.04703	0.997875	1.05907	1	0.96984	1.02451	0.962685	1.0463	2	2
ARTQ	P0AE34	Arginine ABC transporter permease protein ArtQ	Inner_membrane	49	11019500	15986600	10724700	12143000	9408810	1	1.45076	0.973247	1.10196	0.853833	1	1.3849	1.02171	1.03495	0.92044	1	1
ARTQ	P0AE34	Arginine ABC transporter permease protein ArtQ	Inner_membrane	51.9	9528740	11154600	10006200	10316900	9788610	1	1.17063	1.05011	1.08271	1.02727	1	1.14109	1.02645	1.09935	1.14023	1	1
ARTQ	P0AE34	Arginine ABC transporter permease protein ArtQ	Inner_membrane	54.8	36306800	39346000	32047300	35769800	31337400	1	1.08371	0.88268	0.985209	0.863128	1	1.25658	1.01567	1.05983	1.00953	2	3
ARTQ	P0AE34	Arginine ABC transporter permease protein ArtQ	Inner_membrane	57.9	34803300	34145000	33445100	32054600	29779600	1	0.981085	0.960975	0.921022	0.855654	1	1.00322	1.04935	1.05414	1.11349	2	3
ARTQ	P0AE34	Arginine ABC transporter permease protein ArtQ	Inner_membrane	60.5	20239400	25119000	17944700	20200200	15582200	1	1.24109	0.886622	0.998063	0.769894	1	1.27558	1.01327	1.05554	0.977829	3	4
ARTQ	P0AE34	Arginine ABC transporter permease protein ArtQ	Inner_membrane	63.6	18274200	17305400	15646200	17026500	14573400	1	0.946985	0.856191	0.931723	0.797485	1	0.977803	0.978849	1.11042	1.04092	3	4
ARTQ	P0AE34	Arginine ABC transporter permease protein ArtQ	Inner_membrane	67	15157900	16865600	16131100	9945770	12990300	1	1.11266	1.0642	0.656144	0.856999	1	1.13615	1.06998	0.901165	0.946963	2	2
ARTQ	P0AE34	Arginine ABC transporter permease protein ArtQ	Inner_membrane	71.3	8280410	9499570	8162270	7527840	7244880	1	1.14723	0.985733	0.909114	0.874942	1	0.845745	0.825819	0.759357	0.766283	2	2
ASCB	P24240	6-phospho-beta-glucosidase AscB (EC 3.2.1.86)	Cytosol	42	7648120	6268620	6103410	6090840	6997150	1	0.819629	0.798027	0.796384	0.914885	1	0.903588	0.867327	0.900968	0.953258	1	1
ASCB	P24240	6-phospho-beta-glucosidase AscB (EC 3.2.1.86)	Cytosol	45.4	6930150	8000270	6742130	6917430	7250290	1	1.15442	0.972869	0.998165	1.0462	1	1.01228	0.951948	0.962964	1.03358	1	1
ASCB	P24240	6-phospho-beta-glucosidase AscB (EC 3.2.1.86)	Cytosol	54.8	11703900	9821490	7038840	8461500	9647810	1	0.839164	0.60141	0.722964	0.824324	1	0.973029	0.692019	0.777725	0.964143	1	1
ASCB	P24240	6-phospho-beta-glucosidase AscB (EC 3.2.1.86)	Cytosol	57.9	7452960	5972710	5717380	5425610	5099150	1	0.801388	0.767129	0.727981	0.684178	1	0.819468	0.837677	0.833201	0.89034	1	1
ASCG	P24242	HTH-type transcriptional regulator AscG (Cryptic asc operon repressor)	Cytosol	42	14352200	12085100	12988600	12712000	14768900	1	0.842038	0.90499	0.885718	1.02903	1	0.928293	0.983578	1.00203	1.07219	2	2
ASCG	P24242	HTH-type transcriptional regulator AscG (Cryptic asc operon repressor)	Cytosol	45.4	16991500	19823000	15987300	18000800	17078700	1	1.16664	0.9409	1.0594	1.00513	1	1.023	0.920667	1.02204	0.993011	2	2
ASCG	P24242	HTH-type transcriptional regulator AscG (Cryptic asc operon repressor)	Cytosol	49	21370500	21161300	21423800	22533200	20905100	1	0.990211	1.00249	1.05441	0.978222	1	0.945261	1.05241	0.990297	1.05453	2	2
ASCG	P24242	HTH-type transcriptional regulator AscG (Cryptic asc operon repressor)	Cytosol	51.9	19018200	20076300	17175800	20615400	18507900	1	1.05564	0.903124	1.08398	0.973168	1	1.029	0.882776	1.10064	1.08017	2	2
ASCG	P24242	HTH-type transcriptional regulator AscG (Cryptic asc operon repressor)	Cytosol	54.8	29175800	27348600	27074500	27480500	25122900	1	0.937373	0.927978	0.941894	0.861087	1	1.0869	1.06779	1.01324	1.00714	5	5
ASCG	P24242	HTH-type transcriptional regulator AscG (Cryptic asc operon repressor)	Cytosol	57.9	26347800	26386500	24499000	23566500	20601300	1	1.00147	0.929831	0.894439	0.781898	1	1.02406	1.01534	1.02372	1.01751	5	5
ASCG	P24242	HTH-type transcriptional regulator AscG (Cryptic asc operon repressor)	Cytosol	60.5	74084000	86806300	64743300	70222400	56267500	1	1.17173	0.873917	0.947875	0.759509	1	1.20428	0.998752	1.00246	0.964639	7	9
ASCG	P24242	HTH-type transcriptional regulator AscG (Cryptic asc operon repressor)	Cytosol	63.6	69396100	67700400	62959200	58041000	55720200	1	0.975565	0.907244	0.836373	0.80293	1	1.00731	1.03722	0.996785	1.04802	7	9
ASCG	P24242	HTH-type transcriptional regulator AscG (Cryptic asc operon repressor)	Cytosol	67	41738900	51798300	42765700	32302200	38148900	1	1.24101	1.0246	0.773911	0.913989	1	1.26721	1.03016	1.06291	1.00994	5	7
ASCG	P24242	HTH-type transcriptional regulator AscG (Cryptic asc operon repressor)	Cytosol	71.3	19469500	26497100	22851300	22791700	21015300	1	1.36095	1.1737	1.17064	1.0794	1	1.0033	0.983291	0.977798	0.945346	5	7
ASD	P0A9Q9	Aspartate-semialdehyde dehydrogenase (ASA dehydrogenase) (ASADH) (EC 1.2.1.11) (Aspartate-beta-semialdehyde dehydrogenase)	Cytosol	42	298673000	266802000	266768000	254132000	260634000	1	0.893291	0.893177	0.85087	0.87264	1	0.984796	0.97074	0.96261	0.909241	14	26
ASD	P0A9Q9	Aspartate-semialdehyde dehydrogenase (ASA dehydrogenase) (ASADH) (EC 1.2.1.11) (Aspartate-beta-semialdehyde dehydrogenase)	Cytosol	45.4	302743000	352726000	307861000	307488000	285068000	1	1.1651	1.01691	1.01567	0.941617	1	1.02165	0.995038	0.979856	0.930262	14	26
ASD	P0A9Q9	Aspartate-semialdehyde dehydrogenase (ASA dehydrogenase) (ASADH) (EC 1.2.1.11) (Aspartate-beta-semialdehyde dehydrogenase)	Cytosol	49	297584000	304766000	281456000	302281000	262710000	1	1.02413	0.945804	1.01578	0.88281	1	0.977645	0.9929	0.954022	0.951678	13	26
ASD	P0A9Q9	Aspartate-semialdehyde dehydrogenase (ASA dehydrogenase) (ASADH) (EC 1.2.1.11) (Aspartate-beta-semialdehyde dehydrogenase)	Cytosol	51.9	276108000	300161000	288531000	274057000	244309000	1	1.08711	1.04499	0.992572	0.884831	1	1.05968	1.02145	1.00782	0.982123	13	26
ASD	P0A9Q9	Aspartate-semialdehyde dehydrogenase (ASA dehydrogenase) (ASADH) (EC 1.2.1.11) (Aspartate-beta-semialdehyde dehydrogenase)	Cytosol	54.8	304101000	261231000	259478000	274202000	254622000	1	0.859027	0.853263	0.901681	0.837294	1	0.996061	0.981816	0.969979	0.979312	14	33
ASD	P0A9Q9	Aspartate-semialdehyde dehydrogenase (ASA dehydrogenase) (ASADH) (EC 1.2.1.11) (Aspartate-beta-semialdehyde dehydrogenase)	Cytosol	57.9	263962000	266085000	246600000	237773000	206825000	1	1.00804	0.934225	0.900785	0.783541	1	1.03079	1.02014	1.03098	1.01964	14	33
ASD	P0A9Q9	Aspartate-semialdehyde dehydrogenase (ASA dehydrogenase) (ASADH) (EC 1.2.1.11) (Aspartate-beta-semialdehyde dehydrogenase)	Cytosol	60.5	232733000	229518000	201635000	216119000	184698000	1	0.986186	0.866379	0.928613	0.793605	1	1.01359	0.990137	0.982092	1.00794	12	21
ASD	P0A9Q9	Aspartate-semialdehyde dehydrogenase (ASA dehydrogenase) (ASADH) (EC 1.2.1.11) (Aspartate-beta-semialdehyde dehydrogenase)	Cytosol	63.6	66962700	64988400	56163600	56911600	47756700	1	0.970516	0.83873	0.8499	0.713184	1	1.0021	0.958886	1.01291	0.930881	12	21
ASD	P0A9Q9	Aspartate-semialdehyde dehydrogenase (ASA dehydrogenase) (ASADH) (EC 1.2.1.11) (Aspartate-beta-semialdehyde dehydrogenase)	Cytosol	67	45511800	43900200	46470700	36137200	41576900	1	0.964589	1.02107	0.794018	0.913541	1	0.984953	1.02661	1.09052	1.00944	4	5
ASD	P0A9Q9	Aspartate-semialdehyde dehydrogenase (ASA dehydrogenase) (ASADH) (EC 1.2.1.11) (Aspartate-beta-semialdehyde dehydrogenase)	Cytosol	71.3	13971500	18250700	16127200	16776900	20304600	1	1.30628	1.15429	1.20079	1.45329	1	0.962994	0.967034	1.00299	1.2728	4	5
ASMA	P28249	Protein AsmA	Inner_membrane	42	115431000	99964700	105232000	98654900	112831000	1	0.866013	0.911644	0.854666	0.977476	1	0.954723	0.99081	0.966904	1.01847	9	10
ASMA	P28249	Protein AsmA	Inner_membrane	45.4	130561000	147750000	131108000	133624000	133365000	1	1.13165	1.00419	1.02346	1.02148	1	0.992318	0.982595	0.987368	1.00916	9	10
ASMA	P28249	Protein AsmA	Inner_membrane	49	158847000	176122000	153781000	176059000	151345000	1	1.10875	0.968108	1.10836	0.952772	1	1.05842	1.01631	1.04097	1.0271	9	13
ASMA	P28249	Protein AsmA	Inner_membrane	51.9	158757000	159480000	163790000	153836000	140307000	1	1.00455	1.0317	0.969003	0.883785	1	0.979207	1.00846	0.983893	0.980961	9	13
ASMA	P28249	Protein AsmA	Inner_membrane	54.8	193240000	170237000	166726000	175817000	163398000	1	0.880961	0.862792	0.909838	0.84557	1	1.02149	0.992781	0.978754	0.988992	14	17
ASMA	P28249	Protein AsmA	Inner_membrane	57.9	175126000	172046000	161811000	153623000	132759000	1	0.982413	0.923969	0.877214	0.758077	1	1.00458	1.00894	1.004	0.986508	14	17
ASMA	P28249	Protein AsmA	Inner_membrane	60.5	177988000	184486000	163441000	164772000	152484000	1	1.03651	0.91827	0.925748	0.856709	1	1.06531	1.04944	0.979061	1.08809	17	25
ASMA	P28249	Protein AsmA	Inner_membrane	63.6	159937000	148898000	138844000	131491000	126772000	1	0.930979	0.868117	0.822142	0.792637	1	0.961275	0.992483	0.979825	1.03459	17	25
ASMA	P28249	Protein AsmA	Inner_membrane	67	75894500	73774100	68293500	51365800	60203000	1	0.972061	0.899848	0.676805	0.793246	1	0.992582	0.90473	0.929542	0.876517	8	9
ASMA	P28249	Protein AsmA	Inner_membrane	71.3	16265200	18384300	15381400	16447400	16674200	1	1.13028	0.945663	1.0112	1.02515	1	0.833249	0.79225	0.844627	0.897833	8	9
ASNA	P00963	Aspartate--ammonia ligase (EC 6.3.1.1) (Asparagine synthetase A)	Cytosol	42	216843000	201355000	187129000	195462000	216081000	1	0.928575	0.86297	0.901399	0.996486	1	1.02369	0.937909	1.01977	1.03828	12	25
ASNA	P00963	Aspartate--ammonia ligase (EC 6.3.1.1) (Asparagine synthetase A)	Cytosol	45.4	216539000	234548000	221649000	236055000	255416000	1	1.08317	1.0236	1.09013	1.17954	1	0.9498	1.00159	1.05168	1.16531	12	25
ASNA	P00963	Aspartate--ammonia ligase (EC 6.3.1.1) (Asparagine synthetase A)	Cytosol	49	145128000	154321000	144435000	192281000	197346000	1	1.06334	0.995225	1.32491	1.35981	1	1.01507	1.04478	1.24435	1.46589	9	15
ASNA	P00963	Aspartate--ammonia ligase (EC 6.3.1.1) (Asparagine synthetase A)	Cytosol	51.9	53307000	49373400	49759400	57864300	58386500	1	0.926209	0.93345	1.08549	1.09529	1	0.902839	0.912418	1.10217	1.21572	9	15
ASNA	P00963	Aspartate--ammonia ligase (EC 6.3.1.1) (Asparagine synthetase A)	Cytosol	54.8	5077190	4289270	4844170	5688060	6052080	1	0.844812	0.954105	1.12032	1.19201	1	0.979578	1.09785	1.20518	1.3942	1	2
ASNA	P00963	Aspartate--ammonia ligase (EC 6.3.1.1) (Asparagine synthetase A)	Cytosol	57.9	5938010	5330980	4573230	5255670	4951690	1	0.897772	0.770162	0.885089	0.833897	1	0.918027	0.84099	1.01302	1.08517	1	2
ASNB	P22106	Asparagine synthetase B [glutamine-hydrolyzing] (AS-B) (EC 6.3.5.4)	Cytosol	42	283319000	245982000	252437000	241090000	270157000	1	0.868216	0.890999	0.850949	0.953544	1	0.957152	0.968372	0.962699	0.993538	20	24
ASNB	P22106	Asparagine synthetase B [glutamine-hydrolyzing] (AS-B) (EC 6.3.5.4)	Cytosol	45.4	323831000	359728000	328731000	343499000	338647000	1	1.11085	1.01513	1.06074	1.04575	1	0.974075	0.993302	1.02333	1.03314	20	24
ASNB	P22106	Asparagine synthetase B [glutamine-hydrolyzing] (AS-B) (EC 6.3.5.4)	Cytosol	49	192297000	198619000	191706000	216094000	195903000	1	1.03288	0.996927	1.12375	1.01875	1	0.98599	1.04657	1.05542	1.09823	13	14
ASNB	P22106	Asparagine synthetase B [glutamine-hydrolyzing] (AS-B) (EC 6.3.5.4)	Cytosol	51.9	81686100	80516200	83875100	82739000	79510100	1	0.985678	1.0268	1.01289	0.973361	1	0.960808	1.00366	1.02845	1.08039	13	14
ASNC	P0ACI6	Regulatory protein AsnC	Cytosol	42	52547100	49251500	45992600	47715100	50481400	1	0.937283	0.875264	0.908044	0.960689	1	1.03329	0.951271	1.02729	1.00098	5	5
ASNC	P0ACI6	Regulatory protein AsnC	Cytosol	45.4	57553900	65639100	60753200	62609000	62584200	1	1.14048	1.05559	1.08783	1.0874	1	1.00006	1.03289	1.04947	1.07429	5	5
ASNC	P0ACI6	Regulatory protein AsnC	Cytosol	49	59442400	81032600	55573100	70908100	60125000	1	1.36321	0.934907	1.19289	1.01148	1	1.30133	0.98146	1.12036	1.09039	5	7
ASNC	P0ACI6	Regulatory protein AsnC	Cytosol	51.9	58222600	55056700	58418600	55971800	54155100	1	0.945624	1.00337	0.961341	0.930139	1	0.921764	0.98076	0.976114	1.03241	5	7
ASNC	P0ACI6	Regulatory protein AsnC	Cytosol	54.8	125298000	116495000	109777000	120645000	108890000	1	0.929743	0.876127	0.962865	0.869048	1	1.07806	1.00813	1.0358	1.01645	7	10
ASNC	P0ACI6	Regulatory protein AsnC	Cytosol	57.9	92581500	92238000	85011100	81839500	72904700	1	0.99629	0.91823	0.883972	0.787465	1	1.01877	1.00267	1.01174	1.02475	7	10
ASNC	P0ACI6	Regulatory protein AsnC	Cytosol	60.5	33855000	37434600	29671000	35256100	28273700	1	1.10573	0.876414	1.04139	0.835141	1	1.13645	1.00161	1.10136	1.0607	3	3
ASNC	P0ACI6	Regulatory protein AsnC	Cytosol	63.6	25981600	21213000	19762900	19609800	20160200	1	0.816462	0.76065	0.754757	0.775941	1	0.843032	0.869621	0.899516	1.0128	3	3
ASNS	P0A8M0	Asparagine--tRNA ligase (EC 6.1.1.22) (Asparaginyl-tRNA synthetase) (AsnRS)	Cytosol	42	671660000	609439000	615363000	588772000	639495000	1	0.907362	0.916182	0.876592	0.952111	1	1.00031	0.995742	0.99171	0.992046	26	74
ASNS	P0A8M0	Asparagine--tRNA ligase (EC 6.1.1.22) (Asparaginyl-tRNA synthetase) (AsnRS)	Cytosol	45.4	714194000	828040000	752244000	754052000	719575000	1	1.1594	1.05328	1.05581	1.00753	1	1.01665	1.03063	1.01858	0.995385	26	74
ASNS	P0A8M0	Asparagine--tRNA ligase (EC 6.1.1.22) (Asparaginyl-tRNA synthetase) (AsnRS)	Cytosol	49	853611000	871920000	802285000	889782000	784726000	1	1.02145	0.939872	1.04237	0.919302	1	0.975081	0.986673	0.978996	0.991016	27	80
ASNS	P0A8M0	Asparagine--tRNA ligase (EC 6.1.1.22) (Asparaginyl-tRNA synthetase) (AsnRS)	Cytosol	51.9	806317000	862006000	861965000	820379000	747088000	1	1.06907	1.06902	1.01744	0.926544	1	1.04209	1.04493	1.03307	1.02842	27	80
ASNS	P0A8M0	Asparagine--tRNA ligase (EC 6.1.1.22) (Asparaginyl-tRNA synthetase) (AsnRS)	Cytosol	54.8	877635000	747902000	754561000	799226000	731769000	1	0.852179	0.859766	0.910659	0.833797	1	0.988121	0.989299	0.979637	0.975221	28	88
ASNS	P0A8M0	Asparagine--tRNA ligase (EC 6.1.1.22) (Asparaginyl-tRNA synthetase) (AsnRS)	Cytosol	57.9	752672000	763263000	712915000	670025000	582713000	1	1.01407	0.947179	0.890195	0.774192	1	1.03695	1.03429	1.01886	1.00748	28	88
ASNS	P0A8M0	Asparagine--tRNA ligase (EC 6.1.1.22) (Asparaginyl-tRNA synthetase) (AsnRS)	Cytosol	60.5	742274000	732290000	651074000	688605000	565267000	1	0.986549	0.877134	0.927697	0.761534	1	1.01396	1.00243	0.981122	0.967211	25	84
ASNS	P0A8M0	Asparagine--tRNA ligase (EC 6.1.1.22) (Asparaginyl-tRNA synthetase) (AsnRS)	Cytosol	63.6	426513000	406380000	349558000	329486000	305038000	1	0.952796	0.819572	0.772511	0.71519	1	0.983803	0.936984	0.920675	0.933501	25	84
ASNS	P0A8M0	Asparagine--tRNA ligase (EC 6.1.1.22) (Asparaginyl-tRNA synthetase) (AsnRS)	Cytosol	67	166811000	145672000	142407000	121163000	133647000	1	0.873276	0.853703	0.726349	0.801188	1	0.891711	0.858334	0.997586	0.885293	15	19
ASNS	P0A8M0	Asparagine--tRNA ligase (EC 6.1.1.22) (Asparaginyl-tRNA synthetase) (AsnRS)	Cytosol	71.3	32437800	45375500	43712100	56833600	54820300	1	1.39885	1.34757	1.75208	1.69001	1	1.03123	1.12895	1.46346	1.48013	15	19
ASPA	P0AC38	Aspartate ammonia-lyase (Aspartase) (EC 4.3.1.1)	Cytosol	42	659022000	598953000	616890000	579561000	633069000	1	0.908851	0.936069	0.879426	0.960619	1	1.00195	1.01736	0.994916	1.00091	23	64
ASPA	P0AC38	Aspartate ammonia-lyase (Aspartase) (EC 4.3.1.1)	Cytosol	45.4	695990000	840598000	759629000	763662000	720439000	1	1.20777	1.09144	1.09723	1.03513	1	1.05906	1.06797	1.05854	1.02265	23	64
ASPA	P0AC38	Aspartate ammonia-lyase (Aspartase) (EC 4.3.1.1)	Cytosol	49	818402000	814251000	769287000	841903000	727803000	1	0.994928	0.939987	1.02872	0.889298	1	0.949764	0.986793	0.966168	0.958672	26	64
ASPA	P0AC38	Aspartate ammonia-lyase (Aspartase) (EC 4.3.1.1)	Cytosol	51.9	730988000	791964000	777540000	734405000	671045000	1	1.08342	1.06368	1.00467	0.917997	1	1.05608	1.03972	1.02011	1.01894	26	64
ASPA	P0AC38	Aspartate ammonia-lyase (Aspartase) (EC 4.3.1.1)	Cytosol	54.8	628636000	504459000	543464000	606794000	536124000	1	0.802466	0.864513	0.965255	0.852837	1	0.930477	0.994761	1.03837	0.997491	19	32
ASPA	P0AC38	Aspartate ammonia-lyase (Aspartase) (EC 4.3.1.1)	Cytosol	57.9	152673000	141806000	140743000	135678000	113191000	1	0.928822	0.921859	0.888684	0.741395	1	0.949777	1.00664	1.01713	0.964799	19	32
ASPA	P0AC38	Aspartate ammonia-lyase (Aspartase) (EC 4.3.1.1)	Cytosol	60.5	39140900	35466900	34494000	44076400	42423900	1	0.906134	0.881278	1.1261	1.08388	1	0.93131	1.00716	1.19095	1.37661	5	5
ASPA	P0AC38	Aspartate ammonia-lyase (Aspartase) (EC 4.3.1.1)	Cytosol	63.6	18745000	18166300	16720700	20180700	25872400	1	0.969128	0.892009	1.07659	1.38023	1	1.00067	1.0198	1.28308	1.80154	5	5
ASPA	P0AC38	Aspartate ammonia-lyase (Aspartase) (EC 4.3.1.1)	Cytosol	67	4729850	4221870	5470710	3798120	9712670	1	0.892601	1.15663	0.803011	2.05348	1	0.911445	1.16291	1.10288	2.26905	1	1
ASPA	P0AC38	Aspartate ammonia-lyase (Aspartase) (EC 4.3.1.1)	Cytosol	71.3	2603890	3530680	3108030	3940040	6805820	1	1.35593	1.19361	1.51314	2.61371	1	0.999593	0.999973	1.26388	2.28912	1	1
ASPC	P00509	Aspartate aminotransferase (AspAT) (EC 2.6.1.1) (Transaminase A)	Cytosol	42	656048000	596688000	611253000	596073000	615237000	1	0.909519	0.93172	0.908581	0.937793	1	1.00269	1.01263	1.0279	0.977127	24	66
ASPC	P00509	Aspartate aminotransferase (AspAT) (EC 2.6.1.1) (Transaminase A)	Cytosol	45.4	702130000	831583000	740103000	715911000	691823000	1	1.18437	1.05408	1.01963	0.98532	1	1.03854	1.03142	0.98367	0.973439	24	66
ASPC	P00509	Aspartate aminotransferase (AspAT) (EC 2.6.1.1) (Transaminase A)	Cytosol	49	687809000	702801000	643398000	720456000	604889000	1	1.0218	0.935431	1.04747	0.879443	1	0.975413	0.982011	0.983777	0.948049	23	63
ASPC	P00509	Aspartate aminotransferase (AspAT) (EC 2.6.1.1) (Transaminase A)	Cytosol	51.9	653454000	709314000	694495000	639002000	591324000	1	1.08548	1.06281	0.977884	0.904921	1	1.0581	1.03886	0.99291	1.00442	23	63
ASPC	P00509	Aspartate aminotransferase (AspAT) (EC 2.6.1.1) (Transaminase A)	Cytosol	54.8	811641000	696470000	686741000	725797000	666143000	1	0.858101	0.846114	0.894234	0.820736	1	0.994987	0.97359	0.961968	0.959946	25	75
ASPC	P00509	Aspartate aminotransferase (AspAT) (EC 2.6.1.1) (Transaminase A)	Cytosol	57.9	703747000	732592000	657735000	620856000	541893000	1	1.04099	0.934619	0.882215	0.770011	1	1.06447	1.02057	1.00973	1.00204	25	75
ASPC	P00509	Aspartate aminotransferase (AspAT) (EC 2.6.1.1) (Transaminase A)	Cytosol	60.5	740673000	684756000	629989000	653501000	552794000	1	0.924505	0.850563	0.882307	0.74634	1	0.950191	0.972062	0.933119	0.947913	26	67
ASPC	P00509	Aspartate aminotransferase (AspAT) (EC 2.6.1.1) (Transaminase A)	Cytosol	63.6	335909000	308233000	261685000	254659000	230951000	1	0.917609	0.779035	0.758119	0.68754	1	0.94747	0.89064	0.903523	0.897411	26	67
ASPC	P00509	Aspartate aminotransferase (AspAT) (EC 2.6.1.1) (Transaminase A)	Cytosol	67	142972000	146798000	151720000	117310000	109469000	1	1.02676	1.06119	0.82051	0.765667	1	1.04844	1.06694	1.12691	0.846044	14	19
ASPC	P00509	Aspartate aminotransferase (AspAT) (EC 2.6.1.1) (Transaminase A)	Cytosol	71.3	45328100	65481900	55795600	63793300	52154700	1	1.44462	1.23093	1.40737	1.1506	1	1.06498	1.03124	1.17553	1.00771	14	19
ASPS	P21889	Aspartate--tRNA ligase (EC 6.1.1.12) (Aspartyl-tRNA synthetase) (AspRS)	Cytosol	42	1163190000	1055100000	1081770000	1031690000	1118180000	1	0.907075	0.930003	0.886949	0.961305	1	0.999991	1.01076	1.00343	1.00162	44	123
ASPS	P21889	Aspartate--tRNA ligase (EC 6.1.1.12) (Aspartyl-tRNA synthetase) (AspRS)	Cytosol	45.4	1248420000	1452940000	1288580000	1298150000	1239310000	1	1.16382	1.03217	1.03983	0.992703	1	1.02053	1.00997	1.00316	0.980732	44	123
ASPS	P21889	Aspartate--tRNA ligase (EC 6.1.1.12) (Aspartyl-tRNA synthetase) (AspRS)	Cytosol	49	1487950000	1532610000	1427430000	1564030000	1360990000	1	1.03001	0.959327	1.05113	0.914675	1	0.983258	1.0071	0.98722	0.986028	43	140
ASPS	P21889	Aspartate--tRNA ligase (EC 6.1.1.12) (Aspartyl-tRNA synthetase) (AspRS)	Cytosol	51.9	1456640000	1523750000	1504650000	1457670000	1318050000	1	1.04607	1.03296	1.00071	0.904856	1	1.01968	1.00969	1.01608	1.00435	43	140
ASPS	P21889	Aspartate--tRNA ligase (EC 6.1.1.12) (Aspartyl-tRNA synthetase) (AspRS)	Cytosol	54.8	1628700000	1404090000	1414920000	1489630000	1391380000	1	0.862092	0.868742	0.914613	0.854289	1	0.999616	0.999627	0.983891	0.999189	42	153
ASPS	P21889	Aspartate--tRNA ligase (EC 6.1.1.12) (Aspartyl-tRNA synthetase) (AspRS)	Cytosol	57.9	1472450000	1501060000	1389850000	1333240000	1159830000	1	1.01943	0.943903	0.905457	0.787687	1	1.04243	1.03071	1.03633	1.02504	42	153
ASPS	P21889	Aspartate--tRNA ligase (EC 6.1.1.12) (Aspartyl-tRNA synthetase) (AspRS)	Cytosol	60.5	1420500000	1450010000	1273440000	1361770000	1172080000	1	1.02077	0.896473	0.958655	0.825118	1	1.04914	1.02453	1.01386	1.04797	39	213
ASPS	P21889	Aspartate--tRNA ligase (EC 6.1.1.12) (Aspartyl-tRNA synthetase) (AspRS)	Cytosol	63.6	1057530000	1101740000	996612000	963958000	870433000	1	1.0418	0.942396	0.911518	0.823081	1	1.07571	1.0774	1.08634	1.07432	39	213
ASPS	P21889	Aspartate--tRNA ligase (EC 6.1.1.12) (Aspartyl-tRNA synthetase) (AspRS)	Cytosol	67	577020000	548866000	579648000	480982000	562228000	1	0.951208	1.00455	0.833562	0.974365	1	0.971289	1.01	1.14484	1.07665	31	67
ASPS	P21889	Aspartate--tRNA ligase (EC 6.1.1.12) (Aspartyl-tRNA synthetase) (AspRS)	Cytosol	71.3	92536200	117939000	109373000	131197000	124423000	1	1.27452	1.18195	1.41779	1.34459	1	0.939578	0.990203	1.18424	1.1776	31	67
ASTA	P0AE37	Arginine N-succinyltransferase (AST) (EC 2.3.1.109) (AOST)	Cytosol	42	3562430	3866480	3956280	2882740	3720730	1	1.08535	1.11056	0.809206	1.04444	1	1.19653	1.207	0.915474	1.08824	1	1
ASTA	P0AE37	Arginine N-succinyltransferase (AST) (EC 2.3.1.109) (AOST)	Cytosol	45.4	3999580	4686630	3617640	3851210	4077430	1	1.17178	0.904505	0.962904	1.01946	1	1.0275	0.885054	0.928947	1.00717	1	1
ASTA	P0AE37	Arginine N-succinyltransferase (AST) (EC 2.3.1.109) (AOST)	Cytosol	49	8576980	9947510	8566610	10812100	8840390	1	1.15979	0.998791	1.2606	1.03071	1	1.10714	1.04853	1.18395	1.11112	1	1
ASTA	P0AE37	Arginine N-succinyltransferase (AST) (EC 2.3.1.109) (AOST)	Cytosol	51.9	4815940	4545420	4648840	5700830	5041540	1	0.943828	0.965303	1.18374	1.04684	1	0.920014	0.943554	1.20193	1.16195	1	1
ASTB	P76216	N-succinylarginine dihydrolase (EC 3.5.3.23)	Cytosol	60.5	3769030	3426340	2879920	2902160	2897360	1	0.909077	0.764101	0.770002	0.768728	1	0.934335	0.873249	0.814346	0.976348	1	1
ASTB	P76216	N-succinylarginine dihydrolase (EC 3.5.3.23)	Cytosol	63.6	2880640	2634030	2893350	2164860	1962090	1	0.914391	1.00441	0.75152	0.68113	1	0.944147	1.1483	0.895658	0.889043	1	1
ASTC	P77581	Succinylornithine transaminase (SOAT) (EC 2.6.1.81) (Carbon starvation protein C) (Succinylornithine aminotransferase)	Cytosol	42	183370000	164241000	165838000	159506000	169258000	1	0.895681	0.90439	0.869859	0.923041	1	0.987431	0.982926	0.984092	0.961756	14	19
ASTC	P77581	Succinylornithine transaminase (SOAT) (EC 2.6.1.81) (Carbon starvation protein C) (Succinylornithine aminotransferase)	Cytosol	45.4	192485000	223259000	192832000	190438000	186442000	1	1.15988	1.0018	0.989365	0.968605	1	1.01707	0.98026	0.954475	0.956925	14	19
ASTC	P77581	Succinylornithine transaminase (SOAT) (EC 2.6.1.81) (Carbon starvation protein C) (Succinylornithine aminotransferase)	Cytosol	49	220633000	220060000	206877000	228669000	197349000	1	0.997403	0.937652	1.03642	0.894467	1	0.952127	0.984342	0.973406	0.964245	14	20
ASTC	P77581	Succinylornithine transaminase (SOAT) (EC 2.6.1.81) (Carbon starvation protein C) (Succinylornithine aminotransferase)	Cytosol	51.9	186646000	199077000	197402000	189224000	167898000	1	1.0666	1.05763	1.01381	0.899553	1	1.03969	1.0338	1.02939	0.998464	14	20
ASTC	P77581	Succinylornithine transaminase (SOAT) (EC 2.6.1.81) (Carbon starvation protein C) (Succinylornithine aminotransferase)	Cytosol	54.8	181738000	155960000	155132000	166769000	144329000	1	0.858158	0.853602	0.917634	0.79416	1	0.995054	0.982207	0.987141	0.928862	10	13
ASTC	P77581	Succinylornithine transaminase (SOAT) (EC 2.6.1.81) (Carbon starvation protein C) (Succinylornithine aminotransferase)	Cytosol	57.9	99287700	96326100	89743600	82918500	69211900	1	0.970172	0.903874	0.835134	0.697084	1	0.99206	0.986999	0.955842	0.907136	10	13
ASTC	P77581	Succinylornithine transaminase (SOAT) (EC 2.6.1.81) (Carbon starvation protein C) (Succinylornithine aminotransferase)	Cytosol	60.5	23844800	25160000	23439000	26291300	19596400	1	1.05516	0.982982	1.1026	0.821831	1	1.08447	1.1234	1.1661	1.04379	3	3
ASTC	P77581	Succinylornithine transaminase (SOAT) (EC 2.6.1.81) (Carbon starvation protein C) (Succinylornithine aminotransferase)	Cytosol	63.6	14106800	14408000	12582400	13621300	11662900	1	1.02135	0.891939	0.965584	0.826757	1	1.05459	1.01972	1.15078	1.07912	3	3
ASTD	P76217	N-succinylglutamate 5-semialdehyde dehydrogenase (EC 1.2.1.71) (Succinylglutamic semialdehyde dehydrogenase) (SGSD)	Cytosol	42	47923400	44462400	45023100	42620300	47965700	1	0.927781	0.939481	0.889342	1.00088	1	1.02282	1.02106	1.00613	1.04286	5	5
ASTD	P76217	N-succinylglutamate 5-semialdehyde dehydrogenase (EC 1.2.1.71) (Succinylglutamic semialdehyde dehydrogenase) (SGSD)	Cytosol	45.4	54321300	60858200	50444200	56316900	50555700	1	1.12034	0.928627	1.03674	0.930679	1	0.982394	0.908657	1.00018	0.919456	5	5
ASTD	P76217	N-succinylglutamate 5-semialdehyde dehydrogenase (EC 1.2.1.71) (Succinylglutamic semialdehyde dehydrogenase) (SGSD)	Cytosol	49	84109500	84298200	74326300	90706000	75570700	1	1.00224	0.883685	1.07843	0.89848	1	0.956748	0.927688	1.01286	0.96857	6	6
ASTD	P76217	N-succinylglutamate 5-semialdehyde dehydrogenase (EC 1.2.1.71) (Succinylglutamic semialdehyde dehydrogenase) (SGSD)	Cytosol	51.9	80321000	79252700	78699700	73069600	67993800	1	0.9867	0.979815	0.90972	0.846526	1	0.961803	0.957739	0.923699	0.939606	6	6
ASTD	P76217	N-succinylglutamate 5-semialdehyde dehydrogenase (EC 1.2.1.71) (Succinylglutamic semialdehyde dehydrogenase) (SGSD)	Cytosol	54.8	107617000	87538500	85101800	98441400	84075900	1	0.813426	0.790784	0.914738	0.781251	1	0.943186	0.909924	0.984026	0.913763	6	6
ASTD	P76217	N-succinylglutamate 5-semialdehyde dehydrogenase (EC 1.2.1.71) (Succinylglutamic semialdehyde dehydrogenase) (SGSD)	Cytosol	57.9	77025600	75231000	69604500	59722300	55707600	1	0.976701	0.903654	0.775357	0.723235	1	0.998737	0.986758	0.887425	0.941167	6	6
ASTD	P76217	N-succinylglutamate 5-semialdehyde dehydrogenase (EC 1.2.1.71) (Succinylglutamic semialdehyde dehydrogenase) (SGSD)	Cytosol	60.5	14097600	13576600	11002100	12489900	9563850	1	0.963043	0.780424	0.885959	0.678403	1	0.9898	0.891904	0.936981	0.861627	2	2
ASTD	P76217	N-succinylglutamate 5-semialdehyde dehydrogenase (EC 1.2.1.71) (Succinylglutamic semialdehyde dehydrogenase) (SGSD)	Cytosol	63.6	8304640	8243080	6724550	7543540	6505540	1	0.992587	0.809734	0.908352	0.783362	1	1.02489	0.925737	1.08257	1.02248	2	2
ATOC	Q06065	Regulatory protein AtoC (Acetoacetate metabolism regulatory protein) (DNA-binding transcriptional regulator AtoC) (Ornithine decarboxylase antizyme)	Cytosol	42	12804700	9916480	12627800	11114700	13364000	1	0.774441	0.986185	0.868017	1.04368	1	0.853771	1.07182	0.982009	1.08745	1	1
ATOC	Q06065	Regulatory protein AtoC (Acetoacetate metabolism regulatory protein) (DNA-binding transcriptional regulator AtoC) (Ornithine decarboxylase antizyme)	Cytosol	45.4	13333300	17370600	15558800	14958100	14592900	1	1.3028	1.16691	1.12186	1.09447	1	1.14239	1.14182	1.0823	1.08127	1	1
ATOC	Q06065	Regulatory protein AtoC (Acetoacetate metabolism regulatory protein) (DNA-binding transcriptional regulator AtoC) (Ornithine decarboxylase antizyme)	Cytosol	49	20053300	19708100	18118000	19261700	15816900	1	0.982786	0.903492	0.960525	0.788743	1	0.938173	0.948481	0.902123	0.850273	2	2
ATOC	Q06065	Regulatory protein AtoC (Acetoacetate metabolism regulatory protein) (DNA-binding transcriptional regulator AtoC) (Ornithine decarboxylase antizyme)	Cytosol	51.9	17438200	18027700	17789400	16038600	15092100	1	1.03381	1.02014	0.919739	0.865462	1	1.00772	0.997155	0.933873	0.960624	2	2
ATOC	Q06065	Regulatory protein AtoC (Acetoacetate metabolism regulatory protein) (DNA-binding transcriptional regulator AtoC) (Ornithine decarboxylase antizyme)	Cytosol	54.8	6794150	5860680	6713040	6811560	6657820	1	0.862607	0.988062	1.00256	0.979934	1	1.00021	1.13692	1.0785	1.14615	1	1
ATOC	Q06065	Regulatory protein AtoC (Acetoacetate metabolism regulatory protein) (DNA-binding transcriptional regulator AtoC) (Ornithine decarboxylase antizyme)	Cytosol	57.9	4086510	4349080	3238910	3255460	3981030	1	1.06425	0.792586	0.796636	0.974188	1	1.08826	0.865475	0.91178	1.26774	1	1
ATPA	P0ABB0	ATP synthase subunit alpha (EC 3.6.3.14) (ATP synthase F1 sector subunit alpha) (F-ATPase subunit alpha)	Cytosol	42	1491300000	1353170000	1358720000	1290350000	1442800000	1	0.907376	0.911098	0.865252	0.967478	1	1.00032	0.990216	0.97888	1.00806	34	151
ATPA	P0ABB0	ATP synthase subunit alpha (EC 3.6.3.14) (ATP synthase F1 sector subunit alpha) (F-ATPase subunit alpha)	Cytosol	45.4	1608870000	1924730000	1721230000	1735390000	1720050000	1	1.19632	1.06984	1.07864	1.0691	1	1.04902	1.04683	1.0406	1.05621	34	151
ATPA	P0ABB0	ATP synthase subunit alpha (EC 3.6.3.14) (ATP synthase F1 sector subunit alpha) (F-ATPase subunit alpha)	Cytosol	49	1820340000	1989830000	1684900000	1880780000	1641990000	1	1.09311	0.925596	1.0332	0.902024	1	1.04349	0.971686	0.970382	0.972391	34	155
ATPA	P0ABB0	ATP synthase subunit alpha (EC 3.6.3.14) (ATP synthase F1 sector subunit alpha) (F-ATPase subunit alpha)	Cytosol	51.9	1830490000	1863080000	1814990000	1766200000	1634570000	1	1.0178	0.991532	0.964878	0.892969	1	0.992123	0.969192	0.979705	0.991155	34	155
ATPA	P0ABB0	ATP synthase subunit alpha (EC 3.6.3.14) (ATP synthase F1 sector subunit alpha) (F-ATPase subunit alpha)	Cytosol	54.8	2250720000	2043220000	1888420000	2009200000	1828740000	1	0.907807	0.839029	0.892692	0.812513	1	1.05262	0.965438	0.960309	0.950328	35	195
ATPA	P0ABB0	ATP synthase subunit alpha (EC 3.6.3.14) (ATP synthase F1 sector subunit alpha) (F-ATPase subunit alpha)	Cytosol	57.9	1909260000	1861310000	1707530000	1606740000	1440390000	1	0.974886	0.894341	0.841551	0.754423	1	0.99688	0.976589	0.963187	0.981753	35	195
ATPA	P0ABB0	ATP synthase subunit alpha (EC 3.6.3.14) (ATP synthase F1 sector subunit alpha) (F-ATPase subunit alpha)	Cytosol	60.5	1804830000	2007780000	1516660000	1640690000	1371700000	1	1.11245	0.840334	0.909055	0.760016	1	1.14336	0.960372	0.961407	0.965283	35	274
ATPA	P0ABB0	ATP synthase subunit alpha (EC 3.6.3.14) (ATP synthase F1 sector subunit alpha) (F-ATPase subunit alpha)	Cytosol	63.6	1781970000	1771730000	1568970000	1478260000	1320270000	1	0.994254	0.880469	0.829565	0.740905	1	1.02661	1.00661	0.988672	0.967064	35	274
ATPA	P0ABB0	ATP synthase subunit alpha (EC 3.6.3.14) (ATP synthase F1 sector subunit alpha) (F-ATPase subunit alpha)	Cytosol	67	1452410000	1652440000	1285860000	940184000	1031040000	1	1.13772	0.885329	0.647327	0.709882	1	1.16174	0.890132	0.889055	0.784403	33	179
ATPA	P0ABB0	ATP synthase subunit alpha (EC 3.6.3.14) (ATP synthase F1 sector subunit alpha) (F-ATPase subunit alpha)	Cytosol	71.3	207066000	265194000	237299000	251004000	220835000	1	1.28072	1.14601	1.21219	1.0665	1	0.944153	0.960092	1.01251	0.934047	33	179
ATPB	P0AB98	ATP synthase subunit a (ATP synthase F0 sector subunit a) (F-ATPase subunit 6)	Inner_membrane	42	89369300	76932800	78273800	73453300	81691700	1	0.860841	0.875847	0.821908	0.914091	1	0.949022	0.951904	0.929844	0.952431	4	7
ATPB	P0AB98	ATP synthase subunit a (ATP synthase F0 sector subunit a) (F-ATPase subunit 6)	Inner_membrane	45.4	95570800	111970000	98829400	90092300	93072200	1	1.17159	1.0341	0.942676	0.973856	1	1.02734	1.01186	0.909432	0.962113	4	7
ATPB	P0AB98	ATP synthase subunit a (ATP synthase F0 sector subunit a) (F-ATPase subunit 6)	Inner_membrane	49	101765000	103451000	99770000	101984000	98351800	1	1.01657	0.980396	1.00215	0.96646	1	0.970421	1.02921	0.941219	1.04185	4	8
ATPB	P0AB98	ATP synthase subunit a (ATP synthase F0 sector subunit a) (F-ATPase subunit 6)	Inner_membrane	51.9	100187000	110675000	108105000	95694000	91082800	1	1.10468	1.07903	0.955154	0.909128	1	1.07681	1.05472	0.969831	1.00909	4	8
ATPB	P0AB98	ATP synthase subunit a (ATP synthase F0 sector subunit a) (F-ATPase subunit 6)	Inner_membrane	54.8	107624000	90701800	87661600	96998800	88382000	1	0.842766	0.814517	0.901275	0.821211	1	0.977206	0.937233	0.969542	0.960501	4	8
ATPB	P0AB98	ATP synthase subunit a (ATP synthase F0 sector subunit a) (F-ATPase subunit 6)	Inner_membrane	57.9	83918700	90415900	79535900	74489700	62176900	1	1.07742	0.947773	0.887641	0.740918	1	1.10173	1.03493	1.01594	0.964178	4	8
ATPB	P0AB98	ATP synthase subunit a (ATP synthase F0 sector subunit a) (F-ATPase subunit 6)	Inner_membrane	60.5	63691100	61528700	52934300	59026700	47499500	1	0.966049	0.83111	0.926765	0.745779	1	0.992889	0.94983	0.980137	0.947201	5	7
ATPB	P0AB98	ATP synthase subunit a (ATP synthase F0 sector subunit a) (F-ATPase subunit 6)	Inner_membrane	63.6	56314200	61800200	58240600	50235800	42007400	1	1.09742	1.03421	0.892063	0.745947	1	1.13313	1.18237	1.06316	0.973645	5	7
ATPB	P0AB98	ATP synthase subunit a (ATP synthase F0 sector subunit a) (F-ATPase subunit 6)	Inner_membrane	67	102668000	98313200	104850000	70624200	85773200	1	0.957584	1.02125	0.687889	0.835442	1	0.977799	1.02679	0.944764	0.923144	6	9
ATPB	P0AB98	ATP synthase subunit a (ATP synthase F0 sector subunit a) (F-ATPase subunit 6)	Inner_membrane	71.3	47828400	65676900	57650400	57595700	51589600	1	1.37318	1.20536	1.20422	1.07864	1	1.01231	1.00982	1.00585	0.944683	6	9
ATPC	P0A6E6	ATP synthase epsilon chain (ATP synthase F1 sector epsilon subunit) (F-ATPase epsilon subunit)	Cytosol	42	34804300	30676600	34410300	31567800	36707000	1	0.881403	0.98868	0.907009	1.05467	1	0.97169	1.07453	1.02612	1.0989	2	4
ATPC	P0A6E6	ATP synthase epsilon chain (ATP synthase F1 sector epsilon subunit) (F-ATPase epsilon subunit)	Cytosol	45.4	42351900	52444000	48238400	52052600	50348400	1	1.23829	1.13899	1.22905	1.18881	1	1.08582	1.1145	1.18571	1.17448	2	4
ATPC	P0A6E6	ATP synthase epsilon chain (ATP synthase F1 sector epsilon subunit) (F-ATPase epsilon subunit)	Cytosol	49	60701300	63656400	57222700	63258500	55800100	1	1.04868	0.942693	1.04213	0.919257	1	1.00108	0.989634	0.978764	0.990968	4	7
ATPC	P0A6E6	ATP synthase epsilon chain (ATP synthase F1 sector epsilon subunit) (F-ATPase epsilon subunit)	Cytosol	51.9	65133900	63646100	66318400	62640400	57657200	1	0.977158	1.01819	0.961717	0.88521	1	0.952502	0.995245	0.976496	0.982544	4	7
ATPC	P0A6E6	ATP synthase epsilon chain (ATP synthase F1 sector epsilon subunit) (F-ATPase epsilon subunit)	Cytosol	54.8	63536500	55455900	51505300	59689500	53094700	1	0.87282	0.810641	0.939452	0.835657	1	1.01205	0.932773	1.01061	0.977397	5	7
ATPC	P0A6E6	ATP synthase epsilon chain (ATP synthase F1 sector epsilon subunit) (F-ATPase epsilon subunit)	Cytosol	57.9	55412700	50755400	51804700	44422300	43831300	1	0.915952	0.934889	0.801663	0.790997	1	0.936618	1.02086	0.917533	1.02935	5	7
ATPC	P0A6E6	ATP synthase epsilon chain (ATP synthase F1 sector epsilon subunit) (F-ATPase epsilon subunit)	Cytosol	60.5	110615000	100622000	91713800	104916000	90306000	1	0.90966	0.829126	0.948479	0.816399	1	0.934933	0.947563	1.0031	1.03689	5	12
ATPC	P0A6E6	ATP synthase epsilon chain (ATP synthase F1 sector epsilon subunit) (F-ATPase epsilon subunit)	Cytosol	63.6	95914100	91892300	86445000	74104800	73090800	1	0.958069	0.901275	0.772616	0.762044	1	0.989247	1.03039	0.9208	0.994657	5	12
ATPC	P0A6E6	ATP synthase epsilon chain (ATP synthase F1 sector epsilon subunit) (F-ATPase epsilon subunit)	Cytosol	67	99333900	84287600	87603400	61083900	74833300	1	0.848528	0.881908	0.614935	0.753351	1	0.866441	0.886693	0.844568	0.832435	3	6
ATPC	P0A6E6	ATP synthase epsilon chain (ATP synthase F1 sector epsilon subunit) (F-ATPase epsilon subunit)	Cytosol	71.3	18985400	21720500	18443900	19325900	19495600	1	1.14406	0.971478	1.01793	1.02687	1	0.843407	0.813877	0.850251	0.899346	3	6
ATPD	P0ABB4	ATP synthase subunit beta (EC 3.6.3.14) (ATP synthase F1 sector subunit beta) (F-ATPase subunit beta)	Cytosol	42	1499190000	1327820000	1372040000	1266100000	1430320000	1	0.885692	0.915188	0.844523	0.954062	1	0.976418	0.994661	0.955429	0.994078	27	181
ATPD	P0ABB4	ATP synthase subunit beta (EC 3.6.3.14) (ATP synthase F1 sector subunit beta) (F-ATPase subunit beta)	Cytosol	45.4	1595780000	1879020000	1692570000	1674520000	1666040000	1	1.17749	1.06065	1.04934	1.04403	1	1.03251	1.03785	1.01234	1.03144	27	181
ATPD	P0ABB4	ATP synthase subunit beta (EC 3.6.3.14) (ATP synthase F1 sector subunit beta) (F-ATPase subunit beta)	Cytosol	49	1612950000	1684660000	1512000000	1659650000	1491690000	1	1.04446	0.937413	1.02895	0.924821	1	0.997047	0.984091	0.966391	0.996966	27	165
ATPD	P0ABB4	ATP synthase subunit beta (EC 3.6.3.14) (ATP synthase F1 sector subunit beta) (F-ATPase subunit beta)	Cytosol	51.9	1704500000	1700670000	1704000000	1602010000	1502090000	1	0.997753	0.999707	0.939871	0.88125	1	0.972578	0.977183	0.954314	0.978148	27	165
ATPD	P0ABB4	ATP synthase subunit beta (EC 3.6.3.14) (ATP synthase F1 sector subunit beta) (F-ATPase subunit beta)	Cytosol	54.8	1797200000	1546660000	1497440000	1594270000	1463240000	1	0.860594	0.833207	0.887085	0.814178	1	0.997878	0.958739	0.954278	0.952275	28	198
ATPD	P0ABB4	ATP synthase subunit beta (EC 3.6.3.14) (ATP synthase F1 sector subunit beta) (F-ATPase subunit beta)	Cytosol	57.9	1513590000	1481610000	1390970000	1287980000	1171520000	1	0.978871	0.918987	0.850944	0.774001	1	1.00096	1.0035	0.973937	1.00723	28	198
ATPD	P0ABB4	ATP synthase subunit beta (EC 3.6.3.14) (ATP synthase F1 sector subunit beta) (F-ATPase subunit beta)	Cytosol	60.5	1434050000	1420750000	1220990000	1284260000	1110190000	1	0.990726	0.851428	0.895548	0.774164	1	1.01825	0.97305	0.947122	0.983252	29	290
ATPD	P0ABB4	ATP synthase subunit beta (EC 3.6.3.14) (ATP synthase F1 sector subunit beta) (F-ATPase subunit beta)	Cytosol	63.6	1430490000	1409360000	1258710000	1172510000	1030760000	1	0.985229	0.879915	0.819656	0.720564	1	1.01729	1.00597	0.976862	0.940515	29	290
ATPD	P0ABB4	ATP synthase subunit beta (EC 3.6.3.14) (ATP synthase F1 sector subunit beta) (F-ATPase subunit beta)	Cytosol	67	1008130000	937614000	893707000	622497000	745750000	1	0.930053	0.8865	0.617477	0.739736	1	0.949687	0.891309	0.848059	0.81739	24	184
ATPD	P0ABB4	ATP synthase subunit beta (EC 3.6.3.14) (ATP synthase F1 sector subunit beta) (F-ATPase subunit beta)	Cytosol	71.3	156241000	195240000	165771000	177478000	179067000	1	1.24961	1.061	1.13592	1.14609	1	0.921215	0.888872	0.948805	1.00376	24	184
ATPE	P68699	ATP synthase subunit c (ATP synthase F(0) sector subunit c) (Dicyclohexylcarbodiimide-binding protein) (F-type ATPase subunit c) (F-ATPase subunit c) (Lipid-binding protein)	Inner_membrane	42	44972200	43407300	42729300	41865100	47966500	1	0.965203	0.950127	0.930911	1.06658	1	1.06407	1.03263	1.05316	1.11132	2	6
ATPE	P68699	ATP synthase subunit c (ATP synthase F(0) sector subunit c) (Dicyclohexylcarbodiimide-binding protein) (F-type ATPase subunit c) (F-ATPase subunit c) (Lipid-binding protein)	Inner_membrane	45.4	56645300	61050800	57021800	56065900	61341600	1	1.07777	1.00665	0.989771	1.08291	1	0.945071	0.984999	0.954867	1.06985	2	6
ATPE	P68699	ATP synthase subunit c (ATP synthase F(0) sector subunit c) (Dicyclohexylcarbodiimide-binding protein) (F-type ATPase subunit c) (F-ATPase subunit c) (Lipid-binding protein)	Inner_membrane	49	48696700	53510500	45569800	48118100	45531800	1	1.09885	0.935788	0.988118	0.935008	1	1.04897	0.982386	0.928039	1.00795	2	7
ATPE	P68699	ATP synthase subunit c (ATP synthase F(0) sector subunit c) (Dicyclohexylcarbodiimide-binding protein) (F-type ATPase subunit c) (F-ATPase subunit c) (Lipid-binding protein)	Inner_membrane	51.9	50631700	50178800	50566700	46966100	44920600	1	0.991055	0.998716	0.927603	0.887203	1	0.966049	0.976214	0.941857	0.984756	2	7
ATPE	P68699	ATP synthase subunit c (ATP synthase F(0) sector subunit c) (Dicyclohexylcarbodiimide-binding protein) (F-type ATPase subunit c) (F-ATPase subunit c) (Lipid-binding protein)	Inner_membrane	54.8	53589500	47378300	41827800	48125000	45168800	1	0.884097	0.780522	0.89803	0.842867	1	1.02513	0.898116	0.966052	0.98583	2	7
ATPE	P68699	ATP synthase subunit c (ATP synthase F(0) sector subunit c) (Dicyclohexylcarbodiimide-binding protein) (F-type ATPase subunit c) (F-ATPase subunit c) (Lipid-binding protein)	Inner_membrane	57.9	43060500	40271200	39693200	37044000	34159100	1	0.935224	0.921801	0.860278	0.793282	1	0.956324	1.00657	0.98462	1.03232	2	7
ATPE	P68699	ATP synthase subunit c (ATP synthase F(0) sector subunit c) (Dicyclohexylcarbodiimide-binding protein) (F-type ATPase subunit c) (F-ATPase subunit c) (Lipid-binding protein)	Inner_membrane	60.5	31875700	34311100	27324400	29902400	25826000	1	1.0764	0.857217	0.938094	0.81021	1	1.10631	0.979667	0.992118	1.02903	2	8
ATPE	P68699	ATP synthase subunit c (ATP synthase F(0) sector subunit c) (Dicyclohexylcarbodiimide-binding protein) (F-type ATPase subunit c) (F-ATPase subunit c) (Lipid-binding protein)	Inner_membrane	63.6	34160300	33021200	32733300	26428400	23225800	1	0.966654	0.958226	0.773658	0.679906	1	0.998112	1.0955	0.922042	0.887446	2	8
ATPE	P68699	ATP synthase subunit c (ATP synthase F(0) sector subunit c) (Dicyclohexylcarbodiimide-binding protein) (F-type ATPase subunit c) (F-ATPase subunit c) (Lipid-binding protein)	Inner_membrane	67	44250800	49615300	47105000	32979900	39223500	1	1.12123	1.0645	0.745295	0.886391	1	1.1449	1.07028	1.02361	0.97944	2	14
ATPE	P68699	ATP synthase subunit c (ATP synthase F(0) sector subunit c) (Dicyclohexylcarbodiimide-binding protein) (F-type ATPase subunit c) (F-ATPase subunit c) (Lipid-binding protein)	Inner_membrane	71.3	28569300	38359700	34258100	31639500	27180600	1	1.34269	1.19912	1.10747	0.951392	1	0.989835	1.00459	0.925033	0.833238	2	14
ATPF	P0ABA0	ATP synthase subunit b (ATP synthase F(0) sector subunit b) (ATPase subunit I) (F-type ATPase subunit b) (F-ATPase subunit b)	Inner_membrane	42	472119000	431761000	404498000	413176000	443510000	1	0.914517	0.856771	0.875152	0.939403	1	1.0082	0.931172	0.990081	0.978804	15	36
ATPF	P0ABA0	ATP synthase subunit b (ATP synthase F(0) sector subunit b) (ATPase subunit I) (F-type ATPase subunit b) (F-ATPase subunit b)	Inner_membrane	45.4	518286000	568302000	533882000	514290000	519557000	1	1.0965	1.03009	0.99229	1.00245	1	0.961494	1.00794	0.957297	0.990364	15	36
ATPF	P0ABA0	ATP synthase subunit b (ATP synthase F(0) sector subunit b) (ATPase subunit I) (F-type ATPase subunit b) (F-ATPase subunit b)	Inner_membrane	49	608084000	590122000	552138000	634933000	552041000	1	0.970461	0.907996	1.04415	0.907837	1	0.926408	0.95321	0.980667	0.978657	15	43
ATPF	P0ABA0	ATP synthase subunit b (ATP synthase F(0) sector subunit b) (ATPase subunit I) (F-type ATPase subunit b) (F-ATPase subunit b)	Inner_membrane	51.9	609774000	601329000	632570000	619170000	532314000	1	0.986151	1.03738	1.01541	0.872969	1	0.961268	1.01401	1.03101	0.968957	15	43
ATPF	P0ABA0	ATP synthase subunit b (ATP synthase F(0) sector subunit b) (ATPase subunit I) (F-type ATPase subunit b) (F-ATPase subunit b)	Inner_membrane	54.8	690494000	556924000	573860000	613894000	543461000	1	0.806559	0.831086	0.889065	0.787061	1	0.935223	0.956298	0.956407	0.920559	13	48
ATPF	P0ABA0	ATP synthase subunit b (ATP synthase F(0) sector subunit b) (ATPase subunit I) (F-type ATPase subunit b) (F-ATPase subunit b)	Inner_membrane	57.9	559282000	550043000	519460000	477401000	426959000	1	0.983481	0.928798	0.853596	0.763406	1	1.00567	1.01421	0.976973	0.993442	13	48
ATPF	P0ABA0	ATP synthase subunit b (ATP synthase F(0) sector subunit b) (ATPase subunit I) (F-type ATPase subunit b) (F-ATPase subunit b)	Inner_membrane	60.5	562475000	505353000	476149000	490657000	417962000	1	0.898445	0.846525	0.872318	0.743077	1	0.923407	0.967447	0.922554	0.943768	15	58
ATPF	P0ABA0	ATP synthase subunit b (ATP synthase F(0) sector subunit b) (ATPase subunit I) (F-type ATPase subunit b) (F-ATPase subunit b)	Inner_membrane	63.6	517228000	546893000	481335000	445489000	379798000	1	1.05735	0.930605	0.861301	0.734295	1	1.09176	1.06392	1.02649	0.958437	15	58
ATPF	P0ABA0	ATP synthase subunit b (ATP synthase F(0) sector subunit b) (ATPase subunit I) (F-type ATPase subunit b) (F-ATPase subunit b)	Inner_membrane	67	583346000	568898000	595725000	408927000	536358000	1	0.975233	1.02122	0.701002	0.919451	1	0.99582	1.02676	0.962775	1.01597	15	76
ATPF	P0ABA0	ATP synthase subunit b (ATP synthase F(0) sector subunit b) (ATPase subunit I) (F-type ATPase subunit b) (F-ATPase subunit b)	Inner_membrane	71.3	329490000	487075000	425003000	430781000	446335000	1	1.47827	1.28988	1.30742	1.35462	1	1.08979	1.08063	1.09205	1.18639	15	76
ATPG	P0ABA6	ATP synthase gamma chain (ATP synthase F1 sector gamma subunit) (F-ATPase gamma subunit)	Cytosol	42	622300000	542192000	549013000	530688000	586019000	1	0.871271	0.882232	0.852785	0.941699	1	0.96052	0.958844	0.964776	0.981196	18	63
ATPG	P0ABA6	ATP synthase gamma chain (ATP synthase F1 sector gamma subunit) (F-ATPase gamma subunit)	Cytosol	45.4	670785000	799565000	705045000	683828000	680556000	1	1.19198	1.05107	1.01944	1.01457	1	1.04522	1.02847	0.983494	1.00233	18	63
ATPG	P0ABA6	ATP synthase gamma chain (ATP synthase F1 sector gamma subunit) (F-ATPase gamma subunit)	Cytosol	49	787161000	784363000	742562000	792966000	731548000	1	0.996445	0.943342	1.00737	0.92935	1	0.951213	0.990315	0.946124	1.00185	17	63
ATPG	P0ABA6	ATP synthase gamma chain (ATP synthase F1 sector gamma subunit) (F-ATPase gamma subunit)	Cytosol	51.9	779184000	814325000	778852000	743495000	676801000	1	1.0451	0.999574	0.954197	0.868602	1	1.01873	0.977053	0.96886	0.96411	17	63
ATPG	P0ABA6	ATP synthase gamma chain (ATP synthase F1 sector gamma subunit) (F-ATPase gamma subunit)	Cytosol	54.8	838052000	658892000	674431000	711691000	660773000	1	0.786219	0.80476	0.849221	0.788463	1	0.911638	0.926006	0.913545	0.922199	18	70
ATPG	P0ABA6	ATP synthase gamma chain (ATP synthase F1 sector gamma subunit) (F-ATPase gamma subunit)	Cytosol	57.9	685914000	673920000	607864000	555131000	493766000	1	0.982514	0.88621	0.80933	0.719866	1	1.00468	0.96771	0.926309	0.936782	18	70
ATPG	P0ABA6	ATP synthase gamma chain (ATP synthase F1 sector gamma subunit) (F-ATPase gamma subunit)	Cytosol	60.5	722911000	695924000	596183000	644486000	524706000	1	0.962669	0.824698	0.891515	0.725824	1	0.989415	0.942502	0.942857	0.921856	18	90
ATPG	P0ABA6	ATP synthase gamma chain (ATP synthase F1 sector gamma subunit) (F-ATPase gamma subunit)	Cytosol	63.6	682155000	706750000	634988000	561229000	498796000	1	1.03605	0.930856	0.822729	0.731206	1	1.06977	1.06421	0.980525	0.954405	18	90
ATPG	P0ABA6	ATP synthase gamma chain (ATP synthase F1 sector gamma subunit) (F-ATPase gamma subunit)	Cytosol	67	799652000	762767000	705644000	527080000	577993000	1	0.953874	0.882439	0.659137	0.722806	1	0.974011	0.887226	0.905275	0.798683	17	68
ATPG	P0ABA6	ATP synthase gamma chain (ATP synthase F1 sector gamma subunit) (F-ATPase gamma subunit)	Cytosol	71.3	106265000	127581000	119323000	120912000	119315000	1	1.20059	1.12288	1.13783	1.12281	1	0.885081	0.940719	0.9504	0.983365	17	68
ATPH	P0ABA4	ATP synthase subunit delta (ATP synthase F(1) sector subunit delta) (F-type ATPase subunit delta) (F-ATPase subunit delta)	Cytosol	42	282763000	242294000	264784000	250935000	277053000	1	0.85688	0.936417	0.887439	0.979806	1	0.944655	1.01773	1.00398	1.0209	10	19
ATPH	P0ABA4	ATP synthase subunit delta (ATP synthase F(1) sector subunit delta) (F-type ATPase subunit delta) (F-ATPase subunit delta)	Cytosol	45.4	311211000	367664000	341531000	329885000	327406000	1	1.1814	1.09743	1.06	1.05204	1	1.03594	1.07383	1.02262	1.03935	10	19
ATPH	P0ABA4	ATP synthase subunit delta (ATP synthase F(1) sector subunit delta) (F-type ATPase subunit delta) (F-ATPase subunit delta)	Cytosol	49	267408000	267522000	252203000	280845000	245613000	1	1.00043	0.943139	1.05025	0.918495	1	0.955013	0.990103	0.986392	0.990147	8	23
ATPH	P0ABA4	ATP synthase subunit delta (ATP synthase F(1) sector subunit delta) (F-type ATPase subunit delta) (F-ATPase subunit delta)	Cytosol	51.9	261317000	265012000	268957000	256920000	231848000	1	1.01414	1.02924	0.983174	0.887229	1	0.988551	1.00605	0.998282	0.984784	8	23
ATPH	P0ABA4	ATP synthase subunit delta (ATP synthase F(1) sector subunit delta) (F-type ATPase subunit delta) (F-ATPase subunit delta)	Cytosol	54.8	255769000	235226000	214642000	236149000	208284000	1	0.919681	0.839203	0.92329	0.814344	1	1.06639	0.965637	0.993225	0.95247	9	22
ATPH	P0ABA4	ATP synthase subunit delta (ATP synthase F(1) sector subunit delta) (F-type ATPase subunit delta) (F-ATPase subunit delta)	Cytosol	57.9	204876000	194439000	175992000	167030000	154211000	1	0.949057	0.859017	0.815274	0.752704	1	0.970469	0.938016	0.933111	0.979516	9	22
ATPH	P0ABA4	ATP synthase subunit delta (ATP synthase F(1) sector subunit delta) (F-type ATPase subunit delta) (F-ATPase subunit delta)	Cytosol	60.5	215633000	191321000	170977000	175301000	153178000	1	0.887253	0.792907	0.81296	0.710364	1	0.911904	0.906171	0.859778	0.902221	9	24
ATPH	P0ABA4	ATP synthase subunit delta (ATP synthase F(1) sector subunit delta) (F-type ATPase subunit delta) (F-ATPase subunit delta)	Cytosol	63.6	168616000	162082000	132019000	123477000	104703000	1	0.961249	0.782957	0.732297	0.620955	1	0.992531	0.895123	0.872748	0.810501	9	24
ATPH	P0ABA4	ATP synthase subunit delta (ATP synthase F(1) sector subunit delta) (F-type ATPase subunit delta) (F-ATPase subunit delta)	Cytosol	67	28855800	25786500	23469800	16077000	20131700	1	0.893633	0.813348	0.55715	0.697666	1	0.912498	0.81776	0.765204	0.770904	3	3
ATPH	P0ABA4	ATP synthase subunit delta (ATP synthase F(1) sector subunit delta) (F-type ATPase subunit delta) (F-ATPase subunit delta)	Cytosol	71.3	8281210	9427410	8380880	8114690	8597360	1	1.13841	1.01204	0.979892	1.03818	1	0.839239	0.847855	0.818475	0.909245	3	3
AVTA	P09053	Valine--pyruvate aminotransferase (EC 2.6.1.66) (Alanine--valine transaminase) (Transaminase C)	Cytosol	42	138089000	126209000	126374000	121665000	125903000	1	0.913969	0.915163	0.881062	0.911753	1	1.00759	0.994635	0.996767	0.949994	9	13
AVTA	P09053	Valine--pyruvate aminotransferase (EC 2.6.1.66) (Alanine--valine transaminase) (Transaminase C)	Cytosol	45.4	151775000	169893000	148726000	147009000	142349000	1	1.11937	0.979911	0.968598	0.937895	1	0.981549	0.958839	0.934441	0.926585	9	13
AVTA	P09053	Valine--pyruvate aminotransferase (EC 2.6.1.66) (Alanine--valine transaminase) (Transaminase C)	Cytosol	49	213927000	212443000	202757000	215225000	194768000	1	0.993063	0.947786	1.00607	0.910441	1	0.947984	0.994981	0.944897	0.981465	10	15
AVTA	P09053	Valine--pyruvate aminotransferase (EC 2.6.1.66) (Alanine--valine transaminase) (Transaminase C)	Cytosol	51.9	196171000	211137000	206854000	194885000	182049000	1	1.07629	1.05446	0.993444	0.928012	1	1.04913	1.0307	1.00871	1.03005	10	15
AVTA	P09053	Valine--pyruvate aminotransferase (EC 2.6.1.66) (Alanine--valine transaminase) (Transaminase C)	Cytosol	54.8	200273000	168433000	168784000	182681000	164835000	1	0.841017	0.84277	0.91216	0.823052	1	0.975178	0.969742	0.981252	0.962654	9	12
AVTA	P09053	Valine--pyruvate aminotransferase (EC 2.6.1.66) (Alanine--valine transaminase) (Transaminase C)	Cytosol	57.9	115170000	114864000	107162000	101544000	95220700	1	0.997343	0.930468	0.881688	0.826784	1	1.01984	1.01604	1.00912	1.07592	9	12
AVTA	P09053	Valine--pyruvate aminotransferase (EC 2.6.1.66) (Alanine--valine transaminase) (Transaminase C)	Cytosol	60.5	44149700	46375200	43445500	45281700	36565600	1	1.05041	0.98405	1.02564	0.828219	1	1.07959	1.12462	1.08471	1.05191	3	4
AVTA	P09053	Valine--pyruvate aminotransferase (EC 2.6.1.66) (Alanine--valine transaminase) (Transaminase C)	Cytosol	63.6	31366800	28963000	29264700	28062000	26453900	1	0.923365	0.932983	0.89464	0.843373	1	0.953413	1.06664	1.06623	1.10081	3	4
AVTA	P09053	Valine--pyruvate aminotransferase (EC 2.6.1.66) (Alanine--valine transaminase) (Transaminase C)	Cytosol	67	12791800	12808200	13471500	11031100	10874600	1	1.00128	1.05314	0.862357	0.850123	1	1.02242	1.05885	1.18438	0.939365	1	1
AVTA	P09053	Valine--pyruvate aminotransferase (EC 2.6.1.66) (Alanine--valine transaminase) (Transaminase C)	Cytosol	71.3	6682930	8928810	7663420	8834790	7303270	1	1.33606	1.14672	1.32199	1.09282	1	0.984949	0.960686	1.10422	0.957106	1	1
AZOR	P41407	FMN-dependent NADH-azoreductase (EC 1.7.-.-) (Azo-dye reductase) (FMN-dependent NADH-azo compound oxidoreductase)	Cytosol	42	86626800	79881400	78080800	77183300	83922400	1	0.922133	0.901347	0.890986	0.968781	1	1.01659	0.979619	1.00799	1.00941	9	13
AZOR	P41407	FMN-dependent NADH-azoreductase (EC 1.7.-.-) (Azo-dye reductase) (FMN-dependent NADH-azo compound oxidoreductase)	Cytosol	45.4	95865800	109273000	99070600	99707200	94964300	1	1.13985	1.03343	1.04007	0.990596	1	0.999507	1.01121	1.00339	0.978651	9	13
AZOR	P41407	FMN-dependent NADH-azoreductase (EC 1.7.-.-) (Azo-dye reductase) (FMN-dependent NADH-azo compound oxidoreductase)	Cytosol	49	195119000	196629000	180273000	200609000	167205000	1	1.00774	0.923913	1.02814	0.856939	1	0.961993	0.969919	0.965624	0.923788	10	14
AZOR	P41407	FMN-dependent NADH-azoreductase (EC 1.7.-.-) (Azo-dye reductase) (FMN-dependent NADH-azo compound oxidoreductase)	Cytosol	51.9	188334000	198903000	201199000	182048000	167817000	1	1.05612	1.06831	0.966623	0.891061	1	1.02947	1.04424	0.981477	0.989037	10	14
AZOR	P41407	FMN-dependent NADH-azoreductase (EC 1.7.-.-) (Azo-dye reductase) (FMN-dependent NADH-azo compound oxidoreductase)	Cytosol	54.8	243904000	211801000	216854000	230722000	201192000	1	0.868379	0.889096	0.945954	0.824882	1	1.0069	1.02305	1.01761	0.964795	9	14
AZOR	P41407	FMN-dependent NADH-azoreductase (EC 1.7.-.-) (Azo-dye reductase) (FMN-dependent NADH-azo compound oxidoreductase)	Cytosol	57.9	212386000	209029000	203758000	186650000	168573000	1	0.984194	0.959376	0.878824	0.793711	1	1.0064	1.0476	1.00585	1.03288	9	14
AZOR	P41407	FMN-dependent NADH-azoreductase (EC 1.7.-.-) (Azo-dye reductase) (FMN-dependent NADH-azo compound oxidoreductase)	Cytosol	60.5	111477000	91202900	100037000	91039500	93161800	1	0.818132	0.897378	0.816666	0.835704	1	0.840863	1.02556	0.863698	1.06141	8	11
AZOR	P41407	FMN-dependent NADH-azoreductase (EC 1.7.-.-) (Azo-dye reductase) (FMN-dependent NADH-azo compound oxidoreductase)	Cytosol	63.6	43464400	43541400	34860200	36257600	27922100	1	1.00177	0.80204	0.834191	0.642413	1	1.03437	0.916941	0.994184	0.838508	8	11
AZOR	P41407	FMN-dependent NADH-azoreductase (EC 1.7.-.-) (Azo-dye reductase) (FMN-dependent NADH-azo compound oxidoreductase)	Cytosol	67	1938480	3154360	2317800	2069700	2011560	1	1.62723	1.19568	1.06769	1.0377	1	1.66159	1.20217	1.4664	1.14663	1	1
AZOR	P41407	FMN-dependent NADH-azoreductase (EC 1.7.-.-) (Azo-dye reductase) (FMN-dependent NADH-azo compound oxidoreductase)	Cytosol	71.3	1943690	2344380	2758220	2002770	1085200	1	1.20615	1.41906	1.0304	0.558319	1	0.889177	1.18885	0.86066	0.488982	1	1
BAER	P69228	Transcriptional regulatory protein BaeR	Cytosol	42	58343900	56118000	54522400	52063100	58141200	1	0.961849	0.9345	0.892349	0.996526	1	1.06038	1.01565	1.00954	1.03832	7	9
BAER	P69228	Transcriptional regulatory protein BaeR	Cytosol	45.4	66916400	69924000	63613100	67301900	67948700	1	1.04495	0.950635	1.00576	1.01543	1	0.916285	0.930193	0.970293	1.00318	7	9
BAER	P69228	Transcriptional regulatory protein BaeR	Cytosol	49	128441000	131111000	119545000	133134000	118111000	1	1.02079	0.930739	1.03654	0.919574	1	0.97445	0.977084	0.973515	0.99131	9	12
BAER	P69228	Transcriptional regulatory protein BaeR	Cytosol	51.9	116127000	115427000	114871000	116347000	105368000	1	0.993972	0.989184	1.00189	0.907351	1	0.968892	0.966897	1.01729	1.00712	9	12
BAER	P69228	Transcriptional regulatory protein BaeR	Cytosol	54.8	61858800	53878300	53890700	59703600	55241200	1	0.870988	0.871189	0.965159	0.893021	1	1.00993	1.00244	1.03827	1.04449	6	6
BAER	P69228	Transcriptional regulatory protein BaeR	Cytosol	57.9	40327900	39053700	36744200	36033600	31645800	1	0.968404	0.911136	0.893515	0.784712	1	0.990252	0.994928	1.02266	1.02117	6	6
BAER	P69228	Transcriptional regulatory protein BaeR	Cytosol	60.5	17371400	15152600	16411000	15637500	15515700	1	0.872273	0.944714	0.900187	0.893175	1	0.896508	1.07966	0.952028	1.13441	3	3
BAER	P69228	Transcriptional regulatory protein BaeR	Cytosol	63.6	8285670	8408130	7175350	7807940	5982370	1	1.01478	0.865995	0.942343	0.722014	1	1.0478	0.990058	1.12308	0.942407	3	3
BAER	P69228	Transcriptional regulatory protein BaeR	Cytosol	67	1433460	1533170	1148610	1236260	1523150	1	1.06956	0.801285	0.862431	1.06257	1	1.09214	0.805632	1.18448	1.17411	1	1
BAER	P69228	Transcriptional regulatory protein BaeR	Cytosol	71.3	677974	1024110	705936	862687	1264770	1	1.51054	1.04124	1.27245	1.86551	1	1.11358	0.872325	1.06284	1.63384	1	1
BAMA	P0A940	Outer membrane protein assembly factor BamA (Omp85)	Outer_membrane	42	535987000	492726000	477394000	473985000	523222000	1	0.919287	0.890682	0.884322	0.976184	1	1.01346	0.968028	1.00045	1.01713	29	46
BAMA	P0A940	Outer membrane protein assembly factor BamA (Omp85)	Outer_membrane	45.4	545075000	657717000	575114000	611409000	625999000	1	1.20665	1.05511	1.1217	1.14846	1	1.05808	1.03242	1.08214	1.13461	29	46
BAMA	P0A940	Outer membrane protein assembly factor BamA (Omp85)	Outer_membrane	49	548515000	634516000	564819000	671484000	638969000	1	1.15679	1.02972	1.22419	1.16491	1	1.10428	1.081	1.14975	1.25578	35	55
BAMA	P0A940	Outer membrane protein assembly factor BamA (Omp85)	Outer_membrane	51.9	627131000	658915000	652732000	647289000	590302000	1	1.05068	1.04082	1.03214	0.941274	1	1.02417	1.01737	1.048	1.04477	35	55
BAMA	P0A940	Outer membrane protein assembly factor BamA (Omp85)	Outer_membrane	54.8	625460000	560321000	544423000	552195000	476247000	1	0.895854	0.870436	0.882862	0.761435	1	1.03876	1.00158	0.949735	0.890586	38	64
BAMA	P0A940	Outer membrane protein assembly factor BamA (Omp85)	Outer_membrane	57.9	753078000	789180000	731122000	626325000	436016000	1	1.04794	0.970845	0.831687	0.578979	1	1.07158	1.06013	0.951897	0.753442	38	64
BAMA	P0A940	Outer membrane protein assembly factor BamA (Omp85)	Outer_membrane	60.5	870660000	850221000	768573000	796222000	606929000	1	0.976525	0.882748	0.914504	0.697091	1	1.00366	1.00884	0.96717	0.885362	40	92
BAMA	P0A940	Outer membrane protein assembly factor BamA (Omp85)	Outer_membrane	63.6	764651000	751503000	678135000	611133000	514216000	1	0.982805	0.886856	0.799231	0.672485	1	1.01479	1.01391	0.95252	0.877759	40	92
BAMA	P0A940	Outer membrane protein assembly factor BamA (Omp85)	Outer_membrane	67	631057000	616464000	632693000	452662000	466161000	1	0.976875	1.00259	0.717308	0.738699	1	0.997498	1.00803	0.985169	0.816244	35	78
BAMA	P0A940	Outer membrane protein assembly factor BamA (Omp85)	Outer_membrane	71.3	330645000	458225000	394269000	345247000	270985000	1	1.38585	1.19242	1.04416	0.819565	1	1.02165	0.998979	0.872158	0.717783	35	78
BAMB	P77774	Outer membrane protein assembly factor BamB	Outer_membrane	42	179171000	157601000	162312000	148854000	176997000	1	0.879612	0.905906	0.830793	0.987866	1	0.969716	0.984573	0.939896	1.0293	11	16
BAMB	P77774	Outer membrane protein assembly factor BamB	Outer_membrane	45.4	187394000	222217000	191117000	209386000	213615000	1	1.18583	1.01987	1.11736	1.13992	1	1.03982	0.997936	1.07795	1.12618	11	16
BAMB	P77774	Outer membrane protein assembly factor BamB	Outer_membrane	49	207301000	243545000	212222000	247923000	234379000	1	1.17484	1.02374	1.19596	1.13062	1	1.12151	1.07472	1.12324	1.21882	12	18
BAMB	P77774	Outer membrane protein assembly factor BamB	Outer_membrane	51.9	233752000	249395000	241088000	248465000	222484000	1	1.06692	1.03138	1.06294	0.951795	1	1.04	1.00815	1.07928	1.05645	12	18
BAMB	P77774	Outer membrane protein assembly factor BamB	Outer_membrane	54.8	236082000	207700000	207668000	212139000	191073000	1	0.879779	0.879644	0.898582	0.80935	1	1.02012	1.01217	0.966645	0.946628	12	20
BAMB	P77774	Outer membrane protein assembly factor BamB	Outer_membrane	57.9	243269000	252381000	226103000	211850000	149963000	1	1.03746	0.929436	0.870847	0.616449	1	1.06086	1.01491	0.996717	0.802203	12	20
BAMB	P77774	Outer membrane protein assembly factor BamB	Outer_membrane	60.5	249748000	257801000	215225000	239459000	175322000	1	1.03224	0.861769	0.958802	0.701996	1	1.06092	0.984868	1.01402	0.891592	12	31
BAMB	P77774	Outer membrane protein assembly factor BamB	Outer_membrane	63.6	201329000	197179000	182547000	155944000	137587000	1	0.979387	0.90671	0.774573	0.683394	1	1.01126	1.03661	0.923132	0.891998	12	31
BAMB	P77774	Outer membrane protein assembly factor BamB	Outer_membrane	67	194188000	187955000	194141000	129977000	138342000	1	0.967902	0.999758	0.669336	0.712413	1	0.988335	1.00518	0.919283	0.787199	13	29
BAMB	P77774	Outer membrane protein assembly factor BamB	Outer_membrane	71.3	102851000	147011000	125301000	113938000	86296100	1	1.42936	1.21828	1.1078	0.83904	1	1.05373	1.02064	0.92531	0.734839	13	29
BAMC	P0A903	Outer membrane protein assembly factor BamC	Outer_membrane	42	209866000	192849000	184922000	186404000	269835000	1	0.918915	0.881143	0.888205	1.28575	1	1.01304	0.95766	1.00485	1.33968	11	19
BAMC	P0A903	Outer membrane protein assembly factor BamC	Outer_membrane	45.4	225983000	273254000	235628000	259234000	251081000	1	1.20918	1.04268	1.14714	1.11106	1	1.0603	1.02026	1.10669	1.09766	11	19
BAMC	P0A903	Outer membrane protein assembly factor BamC	Outer_membrane	49	202679000	228623000	206965000	254581000	239083000	1	1.12801	1.02115	1.25608	1.17961	1	1.0768	1.07199	1.17971	1.27164	12	23
BAMC	P0A903	Outer membrane protein assembly factor BamC	Outer_membrane	51.9	234484000	252061000	249635000	255918000	229057000	1	1.07496	1.06461	1.09141	0.976856	1	1.04784	1.04063	1.10818	1.08427	12	23
BAMC	P0A903	Outer membrane protein assembly factor BamC	Outer_membrane	54.8	263855000	228990000	230093000	237816000	221346000	1	0.867863	0.872043	0.901313	0.838893	1	1.00631	1.00343	0.969584	0.981182	16	35
BAMC	P0A903	Outer membrane protein assembly factor BamC	Outer_membrane	57.9	310204000	314737000	288769000	271557000	220014000	1	1.01461	0.9309	0.875414	0.709256	1	1.0375	1.01651	1.00194	0.922975	16	35
BAMC	P0A903	Outer membrane protein assembly factor BamC	Outer_membrane	60.5	347346000	338572000	300579000	319251000	271001000	1	0.97474	0.865359	0.919115	0.780205	1	1.00182	0.988972	0.972047	0.990924	19	48
BAMC	P0A903	Outer membrane protein assembly factor BamC	Outer_membrane	63.6	309235000	299420000	278744000	255453000	220074000	1	0.96826	0.901399	0.82608	0.711672	1	0.99977	1.03053	0.984519	0.928909	19	48
BAMC	P0A903	Outer membrane protein assembly factor BamC	Outer_membrane	67	280762000	270250000	267497000	193908000	214205000	1	0.962559	0.952754	0.690649	0.762942	1	0.982879	0.957923	0.948555	0.843032	19	53
BAMC	P0A903	Outer membrane protein assembly factor BamC	Outer_membrane	71.3	171124000	245790000	217424000	202160000	181076000	1	1.43633	1.27056	1.18137	1.05816	1	1.05886	1.06444	0.98676	0.926744	19	53
BAMD	P0AC02	Outer membrane protein assembly factor BamD	Outer_membrane	42	218507000	192567000	192126000	193653000	217778000	1	0.881285	0.879267	0.886255	0.996664	1	0.97156	0.955621	1.00264	1.03847	9	26
BAMD	P0AC02	Outer membrane protein assembly factor BamD	Outer_membrane	45.4	228259000	263606000	236332000	247726000	260285000	1	1.15485	1.03537	1.08528	1.14031	1	1.01266	1.0131	1.04701	1.12655	9	26
BAMD	P0AC02	Outer membrane protein assembly factor BamD	Outer_membrane	49	251716000	274253000	250283000	300324000	272566000	1	1.08953	0.994307	1.19311	1.08283	1	1.04007	1.04382	1.12056	1.1673	11	24
BAMD	P0AC02	Outer membrane protein assembly factor BamD	Outer_membrane	51.9	236610000	237180000	235785000	249503000	210560000	1	1.00241	0.996513	1.05449	0.889903	1	0.977116	0.974061	1.07069	0.987753	11	24
BAMD	P0AC02	Outer membrane protein assembly factor BamD	Outer_membrane	54.8	307876000	275797000	263423000	275239000	224061000	1	0.895805	0.855614	0.893993	0.727764	1	1.03871	0.984521	0.961709	0.851204	12	29
BAMD	P0AC02	Outer membrane protein assembly factor BamD	Outer_membrane	57.9	328198000	314805000	290613000	259063000	174519000	1	0.959192	0.885481	0.78935	0.531749	1	0.980833	0.966913	0.90344	0.691981	12	29
BAMD	P0AC02	Outer membrane protein assembly factor BamD	Outer_membrane	60.5	310292000	294570000	269854000	280411000	208164000	1	0.949332	0.869678	0.9037	0.670865	1	0.975707	0.993907	0.955744	0.852053	15	49
BAMD	P0AC02	Outer membrane protein assembly factor BamD	Outer_membrane	63.6	298308000	286592000	262663000	228816000	196152000	1	0.960725	0.880509	0.767046	0.657549	1	0.99199	1.00665	0.914162	0.858264	15	49
BAMD	P0AC02	Outer membrane protein assembly factor BamD	Outer_membrane	67	301042000	298397000	301843000	215264000	221558000	1	0.991214	1.00266	0.715063	0.73597	1	1.01214	1.0081	0.982086	0.813229	13	47
BAMD	P0AC02	Outer membrane protein assembly factor BamD	Outer_membrane	71.3	171436000	253091000	205998000	181401000	147172000	1	1.4763	1.2016	1.05813	0.858466	1	1.08833	1.00667	0.883822	0.751853	13	47
BAME	P0A937	Outer membrane protein assembly factor BamE	Outer_membrane	42	29649100	26697400	27485100	29149000	32713200	1	0.900446	0.927013	0.983133	1.10335	1	0.992683	1.00751	1.11224	1.14962	1	2
BAME	P0A937	Outer membrane protein assembly factor BamE	Outer_membrane	45.4	34105800	41908200	36647600	39138200	40440900	1	1.22877	1.07453	1.14755	1.18575	1	1.07748	1.05142	1.10708	1.17145	1	2
BAME	P0A937	Outer membrane protein assembly factor BamE	Outer_membrane	54.8	22679000	21168000	21413100	20682900	18687600	1	0.933374	0.944182	0.911985	0.824005	1	1.08227	1.08643	0.981063	0.963769	1	3
BAME	P0A937	Outer membrane protein assembly factor BamE	Outer_membrane	57.9	26414300	30556300	27137500	22869700	22277800	1	1.15681	1.02738	0.865808	0.843399	1	1.18291	1.12186	0.990949	1.09754	1	3
BAME	P0A937	Outer membrane protein assembly factor BamE	Outer_membrane	60.5	31900900	33227000	30836600	30849200	24923900	1	1.04157	0.966637	0.967032	0.781291	1	1.07051	1.10472	1.02272	0.992304	1	3
BAME	P0A937	Outer membrane protein assembly factor BamE	Outer_membrane	63.6	27419000	29088200	26908000	23387700	21045400	1	1.06088	0.981363	0.852974	0.767548	1	1.0954	1.12195	1.01657	1.00184	1	3
BAME	P0A937	Outer membrane protein assembly factor BamE	Outer_membrane	67	5956680	8003800	5953290	4939120	5003390	1	1.34367	0.999431	0.829173	0.839963	1	1.37203	1.00485	1.13881	0.928139	2	2
BAME	P0A937	Outer membrane protein assembly factor BamE	Outer_membrane	71.3	3142800	4258660	3645710	4359950	4040630	1	1.35505	1.16002	1.38728	1.28568	1	0.998949	0.971832	1.15876	1.12601	2	2
BARA	P0AEC5	Signal transduction histidine-protein kinase BarA (EC 2.7.13.3)	Inner_membrane	42	35180400	30206100	31791300	27854700	34369200	1	0.858606	0.903665	0.791768	0.976942	1	0.946558	0.982138	0.895746	1.01792	4	5
BARA	P0AEC5	Signal transduction histidine-protein kinase BarA (EC 2.7.13.3)	Inner_membrane	45.4	38143600	42434200	37639800	38614600	41253000	1	1.11249	0.986792	1.01235	1.08152	1	0.975509	0.965572	0.976648	1.06848	4	5
BARA	P0AEC5	Signal transduction histidine-protein kinase BarA (EC 2.7.13.3)	Inner_membrane	49	47118100	49567100	46599800	50357100	49002900	1	1.05198	0.989	1.06874	1.04	1	1.00422	1.03825	1.00376	1.12113	5	5
BARA	P0AEC5	Signal transduction histidine-protein kinase BarA (EC 2.7.13.3)	Inner_membrane	51.9	31409000	26368500	24862000	26434900	26312500	1	0.839521	0.791557	0.841635	0.837738	1	0.818338	0.773722	0.854568	0.929851	5	5
BASS	P30844	Sensor protein BasS (EC 2.7.13.3)	Inner_membrane	42	2222590	2153950	2140480	1815050	3026800	1	0.969117	0.963057	0.816637	1.36183	1	1.06839	1.04669	0.923882	1.41895	1	1
BASS	P30844	Sensor protein BasS (EC 2.7.13.3)	Inner_membrane	45.4	2420250	2227560	2437370	2526960	2769490	1	0.920384	1.00707	1.04409	1.1443	1	0.80706	0.985417	1.00727	1.1305	1	1
BCP	P0AE52	Peroxiredoxin Bcp (EC 1.11.1.15) (Bacterioferritin comigratory protein) (Thioredoxin peroxidase)	Cytosol	42	329632000	291496000	305015000	293630000	291462000	1	0.884307	0.92532	0.890781	0.884204	1	0.974892	1.00567	1.00776	0.92129	10	26
BCP	P0AE52	Peroxiredoxin Bcp (EC 1.11.1.15) (Bacterioferritin comigratory protein) (Thioredoxin peroxidase)	Cytosol	45.4	351891000	381969000	336307000	331450000	311227000	1	1.08548	0.955714	0.941911	0.884441	1	0.951824	0.935162	0.908694	0.873776	10	26
BCP	P0AE52	Peroxiredoxin Bcp (EC 1.11.1.15) (Bacterioferritin comigratory protein) (Thioredoxin peroxidase)	Cytosol	49	551306000	530173000	481401000	549027000	457128000	1	0.961667	0.873201	0.995866	0.829173	1	0.918013	0.916682	0.935316	0.893857	11	26
BCP	P0AE52	Peroxiredoxin Bcp (EC 1.11.1.15) (Bacterioferritin comigratory protein) (Thioredoxin peroxidase)	Cytosol	51.9	341584000	374332000	360313000	345643000	316514000	1	1.09587	1.05483	1.01188	0.926607	1	1.06822	1.03106	1.02743	1.02849	11	26
BCP	P0AE52	Peroxiredoxin Bcp (EC 1.11.1.15) (Bacterioferritin comigratory protein) (Thioredoxin peroxidase)	Cytosol	54.8	224873000	194268000	201028000	214922000	201746000	1	0.863901	0.893962	0.955748	0.897155	1	1.00171	1.02865	1.02814	1.04933	8	18
BCP	P0AE52	Peroxiredoxin Bcp (EC 1.11.1.15) (Bacterioferritin comigratory protein) (Thioredoxin peroxidase)	Cytosol	57.9	151842000	152542000	141869000	140940000	122895000	1	1.00461	0.93432	0.928202	0.809361	1	1.02728	1.02024	1.06236	1.05325	8	18
BCP	P0AE52	Peroxiredoxin Bcp (EC 1.11.1.15) (Bacterioferritin comigratory protein) (Thioredoxin peroxidase)	Cytosol	60.5	113758000	113523000	109398000	113687000	97368500	1	0.997934	0.961673	0.999376	0.855927	1	1.02566	1.09904	1.05693	1.0871	8	13
BCP	P0AE52	Peroxiredoxin Bcp (EC 1.11.1.15) (Bacterioferritin comigratory protein) (Thioredoxin peroxidase)	Cytosol	63.6	108198000	112182000	100803000	100074000	89595100	1	1.03682	0.931653	0.924915	0.828066	1	1.07056	1.06512	1.10231	1.08083	8	13
BCP	P0AE52	Peroxiredoxin Bcp (EC 1.11.1.15) (Bacterioferritin comigratory protein) (Thioredoxin peroxidase)	Cytosol	67	112768000	109082000	120726000	85660700	107658000	1	0.967313	1.07057	0.759619	0.954686	1	0.987734	1.07638	1.04328	1.0549	8	17
BCP	P0AE52	Peroxiredoxin Bcp (EC 1.11.1.15) (Bacterioferritin comigratory protein) (Thioredoxin peroxidase)	Cytosol	71.3	84034600	128288000	112213000	112321000	99078300	1	1.52661	1.33532	1.3366	1.17902	1	1.12542	1.11869	1.11643	1.0326	8	17
BCSC	P37650	Cellulose synthase operon protein C	Periplasm	67	1240040	999708	1088740	634697	653326	1	0.80619	0.877988	0.511836	0.526859	1	0.823209	0.882751	0.702969	0.582166	1	1
BCSC	P37650	Cellulose synthase operon protein C	Periplasm	71.3	666003	1047930	677098	581257	688593	1	1.57346	1.01666	0.872754	1.03392	1	1.15996	0.851728	0.728986	0.905516	1	1
BCSG	P37659	Cellulose biosynthesis protein BcsG	Inner_membrane	42	17540400	15668700	16994200	15730200	17905600	1	0.893292	0.96886	0.896798	1.02082	1	0.984797	1.05299	1.01457	1.06364	2	3
BCSG	P37659	Cellulose biosynthesis protein BcsG	Inner_membrane	45.4	17271100	21038000	17282900	18512000	19133100	1	1.2181	1.00068	1.07185	1.10781	1	1.06812	0.979164	1.03405	1.09445	2	3
BCSG	P37659	Cellulose biosynthesis protein BcsG	Inner_membrane	49	16284600	18410800	15531500	17149200	16208100	1	1.13057	0.953754	1.05309	0.995302	1	1.07924	1.00125	0.989063	1.07295	3	5
BCSG	P37659	Cellulose biosynthesis protein BcsG	Inner_membrane	51.9	17698400	17009200	16463800	15446700	14472600	1	0.961059	0.930242	0.872774	0.817735	1	0.936809	0.909283	0.886185	0.907649	3	5
BCSG	P37659	Cellulose biosynthesis protein BcsG	Inner_membrane	54.8	11892500	10812100	12154200	12039600	12044900	1	0.909153	1.02201	1.01237	1.01281	1	1.05418	1.17598	1.08905	1.1846	1	1
BCSG	P37659	Cellulose biosynthesis protein BcsG	Inner_membrane	57.9	7758670	5896120	6363120	5895610	6391670	1	0.75994	0.82013	0.759874	0.82381	1	0.777085	0.895553	0.869704	1.07205	1	1
BCSZ	P37651	Endoglucanase (EC 3.2.1.4) (Carboxymethylcellulase) (CMCase) (Cellulase) (Endo-1,4-beta-glucanase)	Periplasm	49	28319100	23149400	17575800	18749500	21465000	1	0.817448	0.620634	0.66208	0.757969	1	0.780341	0.651538	0.621824	0.817098	1	1
BCSZ	P37651	Endoglucanase (EC 3.2.1.4) (Carboxymethylcellulase) (CMCase) (Cellulase) (Endo-1,4-beta-glucanase)	Periplasm	51.9	40173800	26078500	17033300	17478700	17421100	1	0.649142	0.42399	0.435077	0.433643	1	0.632763	0.414437	0.441763	0.481325	1	1
BCSZ	P37651	Endoglucanase (EC 3.2.1.4) (Carboxymethylcellulase) (CMCase) (Cellulase) (Endo-1,4-beta-glucanase)	Periplasm	60.5	837812	975565	803288	560118	626386	1	1.16442	0.958793	0.668549	0.747645	1	1.19677	1.09575	0.70705	0.949571	1	1
BCSZ	P37651	Endoglucanase (EC 3.2.1.4) (Carboxymethylcellulase) (CMCase) (Cellulase) (Endo-1,4-beta-glucanase)	Periplasm	63.6	910903	682910	675385	530656	595348	1	0.749707	0.741446	0.58256	0.65358	1	0.774104	0.847665	0.694293	0.853084	1	1
BCSZ	P37651	Endoglucanase (EC 3.2.1.4) (Carboxymethylcellulase) (CMCase) (Cellulase) (Endo-1,4-beta-glucanase)	Periplasm	67	15520400	14858400	15117700	11902300	13625800	1	0.957346	0.974054	0.766881	0.877928	1	0.977557	0.979338	1.05325	0.97009	2	2
BCSZ	P37651	Endoglucanase (EC 3.2.1.4) (Carboxymethylcellulase) (CMCase) (Cellulase) (Endo-1,4-beta-glucanase)	Periplasm	71.3	8539610	9662510	8081130	7136750	7191700	1	1.13149	0.946311	0.835723	0.842158	1	0.83414	0.792793	0.698055	0.73757	2	2
BDCR	P39334	HTH-type transcriptional repressor BdcR	Cytosol	42	47630700	42170400	44305700	41474300	45479500	1	0.885362	0.930192	0.870747	0.954836	1	0.976054	1.01097	0.985097	0.994885	4	5
BDCR	P39334	HTH-type transcriptional repressor BdcR	Cytosol	45.4	53133900	61187600	54014900	57303400	57532600	1	1.15157	1.01658	1.07847	1.08279	1	1.00978	0.99472	1.04044	1.06973	4	5
BDCR	P39334	HTH-type transcriptional repressor BdcR	Cytosol	49	19390000	21390600	19760100	20712600	19689200	1	1.10318	1.01909	1.06821	1.01543	1	1.0531	1.06983	1.00326	1.09464	2	2
BDCR	P39334	HTH-type transcriptional repressor BdcR	Cytosol	51.9	9139030	9309970	9096330	9129460	7227910	1	1.0187	0.995328	0.998953	0.790884	1	0.993001	0.972902	1.0143	0.877845	2	2
BEPA	P66948	Beta-barrel assembly-enhancing protease (EC 3.4.-.-)	Outer_membrane	42	74840700	66843400	68803200	68627500	70556600	1	0.893142	0.919329	0.916981	0.942757	1	0.984632	0.999162	1.0374	0.982299	6	6
BEPA	P66948	Beta-barrel assembly-enhancing protease (EC 3.4.-.-)	Outer_membrane	45.4	88454700	92645300	85418500	82339600	79493400	1	1.04738	0.965675	0.930867	0.898691	1	0.918416	0.944909	0.89804	0.887853	6	6
BEPA	P66948	Beta-barrel assembly-enhancing protease (EC 3.4.-.-)	Outer_membrane	49	89270400	93423000	89581100	95057600	81797400	1	1.04652	1.00348	1.06483	0.916288	1	0.999011	1.05345	1.00008	0.987768	7	8
BEPA	P66948	Beta-barrel assembly-enhancing protease (EC 3.4.-.-)	Outer_membrane	51.9	98907300	97436700	100385000	95194400	85820100	1	0.985132	1.01494	0.962461	0.867682	1	0.960275	0.992073	0.977251	0.963088	7	8
BEPA	P66948	Beta-barrel assembly-enhancing protease (EC 3.4.-.-)	Outer_membrane	54.8	138414000	119889000	120372000	129320000	119007000	1	0.866162	0.869652	0.934299	0.85979	1	1.00433	1.00067	1.00507	1.00562	9	10
BEPA	P66948	Beta-barrel assembly-enhancing protease (EC 3.4.-.-)	Outer_membrane	57.9	121193000	118543000	115310000	105193000	92987200	1	0.978134	0.951458	0.867979	0.767265	1	1.0002	1.03896	0.993435	0.998465	9	10
BEPA	P66948	Beta-barrel assembly-enhancing protease (EC 3.4.-.-)	Outer_membrane	60.5	125946000	122763000	108319000	112925000	88931600	1	0.974727	0.860043	0.896614	0.706109	1	1.00181	0.982896	0.94825	0.896816	12	13
BEPA	P66948	Beta-barrel assembly-enhancing protease (EC 3.4.-.-)	Outer_membrane	63.6	85900000	77828800	65886700	59460500	45750400	1	0.90604	0.767016	0.692206	0.532601	1	0.935524	0.876899	0.824968	0.695176	12	13
BEPA	P66948	Beta-barrel assembly-enhancing protease (EC 3.4.-.-)	Outer_membrane	67	10018700	8941810	9501280	5761350	4889730	1	0.892512	0.948355	0.57506	0.48806	1	0.911354	0.9535	0.789802	0.539295	1	1
BEPA	P66948	Beta-barrel assembly-enhancing protease (EC 3.4.-.-)	Outer_membrane	71.3	3736120	5145860	3768300	3817820	2825750	1	1.37733	1.00861	1.02187	0.756333	1	1.01537	0.844988	0.853536	0.662404	1	1
BETA	P17444	Oxygen-dependent choline dehydrogenase (CDH) (CHD) (EC 1.1.99.1) (Betaine aldehyde dehydrogenase) (BADH) (EC 1.2.1.8)	Cytosol	42	12629700	10188400	11553200	10430800	11716600	1	0.806702	0.914764	0.825895	0.927702	1	0.889337	0.994201	0.934355	0.966613	1	1
BETA	P17444	Oxygen-dependent choline dehydrogenase (CDH) (CHD) (EC 1.1.99.1) (Betaine aldehyde dehydrogenase) (BADH) (EC 1.2.1.8)	Cytosol	45.4	13025400	14325100	13174500	13634700	13439000	1	1.09978	1.01145	1.04678	1.03175	1	0.964369	0.989696	1.00986	1.01931	1	1
BETA	P17444	Oxygen-dependent choline dehydrogenase (CDH) (CHD) (EC 1.1.99.1) (Betaine aldehyde dehydrogenase) (BADH) (EC 1.2.1.8)	Cytosol	49	5802730	6603000	5327070	5773420	5952330	1	1.13791	0.918028	0.994949	1.02578	1	1.08626	0.963741	0.934454	1.1058	1	1
BETA	P17444	Oxygen-dependent choline dehydrogenase (CDH) (CHD) (EC 1.1.99.1) (Betaine aldehyde dehydrogenase) (BADH) (EC 1.2.1.8)	Cytosol	51.9	3642090	2966810	3206390	2800470	3270790	1	0.81459	0.880371	0.768918	0.898053	1	0.794036	0.860536	0.780734	0.996799	1	1
BETB	P17445	NAD/NADP-dependent betaine aldehyde dehydrogenase (BADH) (EC 1.2.1.8)	Cytosol	42	96150700	83930200	88942600	83921100	89773300	1	0.872903	0.925033	0.872808	0.933673	1	0.962319	1.00536	0.987429	0.972834	6	8
BETB	P17445	NAD/NADP-dependent betaine aldehyde dehydrogenase (BADH) (EC 1.2.1.8)	Cytosol	45.4	96935000	115869000	101435000	106461000	102222000	1	1.19533	1.04642	1.09827	1.05454	1	1.04815	1.02392	1.05954	1.04183	6	8
BETB	P17445	NAD/NADP-dependent betaine aldehyde dehydrogenase (BADH) (EC 1.2.1.8)	Cytosol	49	259472000	268771000	237431000	266598000	231270000	1	1.03584	0.915054	1.02746	0.89131	1	0.988817	0.960619	0.964992	0.960841	12	16
BETB	P17445	NAD/NADP-dependent betaine aldehyde dehydrogenase (BADH) (EC 1.2.1.8)	Cytosol	51.9	256961000	263044000	255152000	244250000	225149000	1	1.02367	0.99296	0.950533	0.876199	1	0.997844	0.970588	0.96514	0.972542	12	16
BETB	P17445	NAD/NADP-dependent betaine aldehyde dehydrogenase (BADH) (EC 1.2.1.8)	Cytosol	54.8	309835000	268025000	259497000	285230000	259444000	1	0.865057	0.837533	0.920587	0.837362	1	1.00305	0.963716	0.990317	0.979391	14	21
BETB	P17445	NAD/NADP-dependent betaine aldehyde dehydrogenase (BADH) (EC 1.2.1.8)	Cytosol	57.9	223144000	229127000	204942000	190860000	181908000	1	1.02681	0.918429	0.855322	0.815205	1	1.04998	1.00289	0.978948	1.06085	14	21
BETB	P17445	NAD/NADP-dependent betaine aldehyde dehydrogenase (BADH) (EC 1.2.1.8)	Cytosol	60.5	2443470	2718660	2538000	2226520	2239720	1	1.11262	1.03869	0.911212	0.916614	1	1.14354	1.18706	0.963689	1.16418	2	2
BETB	P17445	NAD/NADP-dependent betaine aldehyde dehydrogenase (BADH) (EC 1.2.1.8)	Cytosol	63.6	1796440	1975480	1284660	2128850	1722500	1	1.09966	0.715114	1.18504	0.958841	1	1.13545	0.817562	1.41232	1.25152	2	2
BFR	P0ABD3	Bacterioferritin (BFR) (EC 1.16.3.1) (Cytochrome b-1) (Cytochrome b-557)	Cytosol	42	104071000	96734700	106774000	102677000	112087000	1	0.929507	1.02597	0.986605	1.07702	1	1.02472	1.11507	1.11617	1.1222	4	10
BFR	P0ABD3	Bacterioferritin (BFR) (EC 1.16.3.1) (Cytochrome b-1) (Cytochrome b-557)	Cytosol	45.4	129411000	139313000	118158000	112140000	114518000	1	1.07652	0.913044	0.866541	0.884917	1	0.943968	0.89341	0.835983	0.874246	4	10
BFR	P0ABD3	Bacterioferritin (BFR) (EC 1.16.3.1) (Cytochrome b-1) (Cytochrome b-557)	Cytosol	49	150512000	143483000	130800000	152503000	122027000	1	0.953299	0.869034	1.01323	0.810746	1	0.910025	0.912307	0.951622	0.873992	4	11
BFR	P0ABD3	Bacterioferritin (BFR) (EC 1.16.3.1) (Cytochrome b-1) (Cytochrome b-557)	Cytosol	51.9	137201000	136841000	132800000	138708000	120551000	1	0.997376	0.967923	1.01098	0.878645	1	0.97221	0.946115	1.02652	0.975257	4	11
BFR	P0ABD3	Bacterioferritin (BFR) (EC 1.16.3.1) (Cytochrome b-1) (Cytochrome b-557)	Cytosol	54.8	230989000	197746000	203729000	220577000	196379000	1	0.856084	0.881986	0.954924	0.850166	1	0.992649	1.01487	1.02726	0.994367	9	20
BFR	P0ABD3	Bacterioferritin (BFR) (EC 1.16.3.1) (Cytochrome b-1) (Cytochrome b-557)	Cytosol	57.9	211184000	209937000	196076000	181989000	156992000	1	0.994095	0.92846	0.861756	0.74339	1	1.01652	1.01385	0.986312	0.967395	9	20
BFR	P0ABD3	Bacterioferritin (BFR) (EC 1.16.3.1) (Cytochrome b-1) (Cytochrome b-557)	Cytosol	60.5	149509000	139081000	125426000	133960000	111487000	1	0.930252	0.838919	0.896	0.745688	1	0.956097	0.958755	0.9476	0.947084	9	21
BFR	P0ABD3	Bacterioferritin (BFR) (EC 1.16.3.1) (Cytochrome b-1) (Cytochrome b-557)	Cytosol	63.6	138942000	134180000	121371000	111484000	94702300	1	0.965727	0.873537	0.802378	0.681596	1	0.997154	0.99868	0.95627	0.889652	9	21
BFR	P0ABD3	Bacterioferritin (BFR) (EC 1.16.3.1) (Cytochrome b-1) (Cytochrome b-557)	Cytosol	67	113601000	111946000	109927000	80886900	102431000	1	0.985431	0.967659	0.712026	0.901673	1	1.00623	0.972909	0.977915	0.996327	9	29
BFR	P0ABD3	Bacterioferritin (BFR) (EC 1.16.3.1) (Cytochrome b-1) (Cytochrome b-557)	Cytosol	71.3	65501300	87425200	75306900	77225500	73117900	1	1.33471	1.1497	1.17899	1.11628	1	0.983952	0.963187	0.984778	0.97765	9	29
BGLA	Q46829	6-phospho-beta-glucosidase BglA (EC 3.2.1.86) (Phospho-beta-glucosidase A)	Cytosol	42	436489000	390788000	412969000	388191000	410932000	1	0.895299	0.946115	0.889349	0.941449	1	0.987009	1.02827	1.00614	0.980936	20	43
BGLA	Q46829	6-phospho-beta-glucosidase BglA (EC 3.2.1.86) (Phospho-beta-glucosidase A)	Cytosol	45.4	454663000	541719000	476500000	486039000	466213000	1	1.19147	1.04803	1.06901	1.0254	1	1.04477	1.02549	1.03131	1.01304	20	43
BGLA	Q46829	6-phospho-beta-glucosidase BglA (EC 3.2.1.86) (Phospho-beta-glucosidase A)	Cytosol	49	531895000	544488000	509168000	567845000	490487000	1	1.02368	0.957272	1.06759	0.92215	1	0.977207	1.00494	1.00268	0.994087	22	45
BGLA	Q46829	6-phospho-beta-glucosidase BglA (EC 3.2.1.86) (Phospho-beta-glucosidase A)	Cytosol	51.9	529081000	555881000	546397000	513222000	478534000	1	1.05065	1.03273	0.970025	0.904463	1	1.02414	1.00946	0.984931	1.00391	22	45
BGLA	Q46829	6-phospho-beta-glucosidase BglA (EC 3.2.1.86) (Phospho-beta-glucosidase A)	Cytosol	54.8	616899000	523651000	535709000	556623000	512153000	1	0.848844	0.86839	0.902292	0.830206	1	0.984254	0.999222	0.970636	0.971021	25	55
BGLA	Q46829	6-phospho-beta-glucosidase BglA (EC 3.2.1.86) (Phospho-beta-glucosidase A)	Cytosol	57.9	486715000	490378000	469578000	430296000	395850000	1	1.00753	0.96479	0.884082	0.81331	1	1.03026	1.05352	1.01187	1.05838	25	55
BGLA	Q46829	6-phospho-beta-glucosidase BglA (EC 3.2.1.86) (Phospho-beta-glucosidase A)	Cytosol	60.5	78144200	74571600	70097600	83904700	80070700	1	0.954282	0.897029	1.07372	1.02465	1	0.980795	1.02517	1.13555	1.30139	9	9
BGLA	Q46829	6-phospho-beta-glucosidase BglA (EC 3.2.1.86) (Phospho-beta-glucosidase A)	Cytosol	63.6	33689600	27658300	27390200	31351300	30127800	1	0.820974	0.813016	0.930593	0.894276	1	0.847691	0.929489	1.10908	1.16725	9	9
BGLA	Q46829	6-phospho-beta-glucosidase BglA (EC 3.2.1.86) (Phospho-beta-glucosidase A)	Cytosol	67	2331600	2885500	2000980	1634390	2600500	1	1.23756	0.8582	0.700974	1.11533	1	1.26369	0.862856	0.962735	1.23241	1	1
BGLA	Q46829	6-phospho-beta-glucosidase BglA (EC 3.2.1.86) (Phospho-beta-glucosidase A)	Cytosol	71.3	920784	1288120	1212270	993960	1260440	1	1.39894	1.31656	1.07947	1.36888	1	1.0313	1.10298	0.901651	1.19888	1	1
BGLH	P26218	Cryptic outer membrane porin BglH	Outer_membrane	54.8	14174600	13523000	13533100	16167000	15177500	1	0.95403	0.954743	1.14056	1.07075	1	1.10622	1.09859	1.22695	1.25237	1	1
BGLH	P26218	Cryptic outer membrane porin BglH	Outer_membrane	57.9	7136260	7983720	6509390	5888320	6126280	1	1.11875	0.912157	0.825127	0.858472	1	1.14399	0.996043	0.944389	1.11715	1	1
BGLX	P33363	Periplasmic beta-glucosidase (EC 3.2.1.21) (Beta-D-glucoside glucohydrolase) (Cellobiase) (Gentiobiase)	Periplasm	42	524176000	476448000	488572000	463716000	504235000	1	0.908947	0.932076	0.884657	0.961957	1	1.00206	1.01302	1.00083	1.0023	28	45
BGLX	P33363	Periplasmic beta-glucosidase (EC 3.2.1.21) (Beta-D-glucoside glucohydrolase) (Cellobiase) (Gentiobiase)	Periplasm	45.4	572361000	654847000	581417000	605265000	580656000	1	1.14412	1.01582	1.05749	1.01449	1	1.00324	0.993978	1.0202	1.00226	28	45
BGLX	P33363	Periplasmic beta-glucosidase (EC 3.2.1.21) (Beta-D-glucoside glucohydrolase) (Cellobiase) (Gentiobiase)	Periplasm	49	674946000	707481000	637508000	721132000	625897000	1	1.0482	0.944532	1.06843	0.927329	1	1.00062	0.991565	1.00347	0.99967	33	56
BGLX	P33363	Periplasmic beta-glucosidase (EC 3.2.1.21) (Beta-D-glucoside glucohydrolase) (Cellobiase) (Gentiobiase)	Periplasm	51.9	662786000	695908000	687572000	658918000	607470000	1	1.04997	1.0374	0.994164	0.91654	1	1.02348	1.01402	1.00944	1.01732	33	56
BGLX	P33363	Periplasmic beta-glucosidase (EC 3.2.1.21) (Beta-D-glucoside glucohydrolase) (Cellobiase) (Gentiobiase)	Periplasm	54.8	828788000	735747000	704693000	782524000	706493000	1	0.887738	0.850269	0.944179	0.852441	1	1.02935	0.978371	1.0157	0.997028	35	63
BGLX	P33363	Periplasmic beta-glucosidase (EC 3.2.1.21) (Beta-D-glucoside glucohydrolase) (Cellobiase) (Gentiobiase)	Periplasm	57.9	709447000	689080000	653113000	633794000	571929000	1	0.971292	0.920594	0.893363	0.806162	1	0.993205	1.00526	1.02249	1.04908	35	63
BGLX	P33363	Periplasmic beta-glucosidase (EC 3.2.1.21) (Beta-D-glucoside glucohydrolase) (Cellobiase) (Gentiobiase)	Periplasm	60.5	445896000	410639000	386331000	443095000	386958000	1	0.92093	0.866415	0.993718	0.867821	1	0.946517	0.990178	1.05095	1.1022	31	43
BGLX	P33363	Periplasmic beta-glucosidase (EC 3.2.1.21) (Beta-D-glucoside glucohydrolase) (Cellobiase) (Gentiobiase)	Periplasm	63.6	214711000	204749000	179354000	183039000	136108000	1	0.953603	0.835327	0.85249	0.633913	1	0.984635	0.954997	1.01599	0.827413	31	43
BGLX	P33363	Periplasmic beta-glucosidase (EC 3.2.1.21) (Beta-D-glucoside glucohydrolase) (Cellobiase) (Gentiobiase)	Periplasm	67	111607000	109269000	108828000	82274300	76907200	1	0.979051	0.9751	0.737179	0.689089	1	0.99972	0.98039	1.01246	0.761427	19	23
BGLX	P33363	Periplasmic beta-glucosidase (EC 3.2.1.21) (Beta-D-glucoside glucohydrolase) (Cellobiase) (Gentiobiase)	Periplasm	71.3	58799900	89198000	73874600	76290200	48808700	1	1.51698	1.25637	1.29745	0.830081	1	1.11832	1.05255	1.08373	0.726993	19	23
BIOA	P12995	Adenosylmethionine-8-amino-7-oxononanoate aminotransferase (EC 2.6.1.62) (7,8-diamino-pelargonic acid aminotransferase) (DAPA AT) (DAPA aminotransferase) (7,8-diaminononanoate synthase) (DANS) (Diaminopelargonic acid synthase)	Cytosol	42	4717030	4002560	4400550	4020240	4823530	1	0.848534	0.932907	0.852282	1.02258	1	0.935454	1.01392	0.964207	1.06547	2	2
BIOA	P12995	Adenosylmethionine-8-amino-7-oxononanoate aminotransferase (EC 2.6.1.62) (7,8-diamino-pelargonic acid aminotransferase) (DAPA AT) (DAPA aminotransferase) (7,8-diaminononanoate synthase) (DANS) (Diaminopelargonic acid synthase)	Cytosol	45.4	5018590	5491260	4937640	5780920	5062330	1	1.09418	0.98387	1.1519	1.00872	1	0.95946	0.962713	1.11128	0.996552	2	2
BIOA	P12995	Adenosylmethionine-8-amino-7-oxononanoate aminotransferase (EC 2.6.1.62) (7,8-diamino-pelargonic acid aminotransferase) (DAPA AT) (DAPA aminotransferase) (7,8-diaminononanoate synthase) (DANS) (Diaminopelargonic acid synthase)	Cytosol	49	10647100	10342000	9386780	11772600	10813400	1	0.971344	0.881628	1.10571	1.01562	1	0.927251	0.925528	1.03848	1.09485	2	3
BIOA	P12995	Adenosylmethionine-8-amino-7-oxononanoate aminotransferase (EC 2.6.1.62) (7,8-diamino-pelargonic acid aminotransferase) (DAPA AT) (DAPA aminotransferase) (7,8-diaminononanoate synthase) (DANS) (Diaminopelargonic acid synthase)	Cytosol	51.9	10283000	10121800	9707220	11370700	8917720	1	0.984324	0.944007	1.10578	0.867229	1	0.959487	0.922737	1.12277	0.962586	2	3
BIOA	P12995	Adenosylmethionine-8-amino-7-oxononanoate aminotransferase (EC 2.6.1.62) (7,8-diamino-pelargonic acid aminotransferase) (DAPA AT) (DAPA aminotransferase) (7,8-diaminononanoate synthase) (DANS) (Diaminopelargonic acid synthase)	Cytosol	54.8	2662120	2834060	3412960	2837200	2923140	1	1.06459	1.28205	1.06577	1.09805	1	1.23441	1.4752	1.14649	1.2843	1	2
BIOA	P12995	Adenosylmethionine-8-amino-7-oxononanoate aminotransferase (EC 2.6.1.62) (7,8-diamino-pelargonic acid aminotransferase) (DAPA AT) (DAPA aminotransferase) (7,8-diaminononanoate synthase) (DANS) (Diaminopelargonic acid synthase)	Cytosol	57.9	1908590	2163430	2002520	2028630	1687960	1	1.13352	1.04921	1.06289	0.884402	1	1.1591	1.1457	1.21652	1.1509	1	2
BIOA	P12995	Adenosylmethionine-8-amino-7-oxononanoate aminotransferase (EC 2.6.1.62) (7,8-diamino-pelargonic acid aminotransferase) (DAPA AT) (DAPA aminotransferase) (7,8-diaminononanoate synthase) (DANS) (Diaminopelargonic acid synthase)	Cytosol	60.5	6419110	7501900	5936630	6817670	5536220	1	1.16868	0.924837	1.06209	0.862459	1	1.20115	1.05695	1.12325	1.09539	2	2
BIOA	P12995	Adenosylmethionine-8-amino-7-oxononanoate aminotransferase (EC 2.6.1.62) (7,8-diamino-pelargonic acid aminotransferase) (DAPA AT) (DAPA aminotransferase) (7,8-diaminononanoate synthase) (DANS) (Diaminopelargonic acid synthase)	Cytosol	63.6	5244810	6356590	4181600	3759480	3082760	1	1.21198	0.797283	0.7168	0.587773	1	1.25142	0.911502	0.854279	0.76719	2	2
BIOD2	P0A6E9	ATP-dependent dethiobiotin synthetase BioD 2 (EC 6.3.3.3) (DTB synthetase 2) (DTBS 2) (Dethiobiotin synthase 2)	Cytosol	42	25885800	24517800	26271500	24560300	24806400	1	0.947152	1.0149	0.948794	0.958301	1	1.04417	1.10303	1.07339	0.998496	2	2
BIOD2	P0A6E9	ATP-dependent dethiobiotin synthetase BioD 2 (EC 6.3.3.3) (DTB synthetase 2) (DTBS 2) (Dethiobiotin synthase 2)	Cytosol	45.4	28648300	30901600	31032000	29211800	29722600	1	1.07865	1.08321	1.01967	1.0375	1	0.945843	1.05991	0.983711	1.02499	2	2
BIOD2	P0A6E9	ATP-dependent dethiobiotin synthetase BioD 2 (EC 6.3.3.3) (DTB synthetase 2) (DTBS 2) (Dethiobiotin synthase 2)	Cytosol	54.8	83889300	71639300	78708500	79420400	71917200	1	0.853974	0.938242	0.946729	0.857287	1	0.990202	1.0796	1.01844	1.0027	5	7
BIOD2	P0A6E9	ATP-dependent dethiobiotin synthetase BioD 2 (EC 6.3.3.3) (DTB synthetase 2) (DTBS 2) (Dethiobiotin synthase 2)	Cytosol	57.9	67141400	72740300	72118300	63985000	55542200	1	1.08339	1.07413	0.952989	0.827242	1	1.10783	1.17291	1.09073	1.07651	5	7
BIOD2	P0A6E9	ATP-dependent dethiobiotin synthetase BioD 2 (EC 6.3.3.3) (DTB synthetase 2) (DTBS 2) (Dethiobiotin synthase 2)	Cytosol	60.5	60743700	63907200	59584500	63216500	50181100	1	1.05208	0.980917	1.04071	0.826112	1	1.08131	1.12104	1.10064	1.04923	6	8
BIOD2	P0A6E9	ATP-dependent dethiobiotin synthetase BioD 2 (EC 6.3.3.3) (DTB synthetase 2) (DTBS 2) (Dethiobiotin synthase 2)	Cytosol	63.6	52905100	50916100	50641800	43824500	38358200	1	0.962404	0.95722	0.828361	0.725038	1	0.993723	1.09435	0.987236	0.946354	6	8
BIOD2	P0A6E9	ATP-dependent dethiobiotin synthetase BioD 2 (EC 6.3.3.3) (DTB synthetase 2) (DTBS 2) (Dethiobiotin synthase 2)	Cytosol	67	23243600	23323500	23799500	17378600	18700200	1	1.00344	1.02392	0.747672	0.804531	1	1.02462	1.02947	1.02687	0.888987	3	3
BIOD2	P0A6E9	ATP-dependent dethiobiotin synthetase BioD 2 (EC 6.3.3.3) (DTB synthetase 2) (DTBS 2) (Dethiobiotin synthase 2)	Cytosol	71.3	9436160	10725400	9517030	7842760	6228210	1	1.13663	1.00857	0.831139	0.660036	1	0.837926	0.844952	0.694226	0.578066	3	3
BIOH	P13001	Pimeloyl-[acyl-carrier protein] methyl ester esterase (EC 3.1.1.85) (Biotin synthesis protein BioH) (Carboxylesterase BioH)	Cytosol	42	55433800	56308000	55649000	54118200	54313200	1	1.01577	1.00388	0.976267	0.979785	1	1.11982	1.09106	1.10447	1.02088	5	7
BIOH	P13001	Pimeloyl-[acyl-carrier protein] methyl ester esterase (EC 3.1.1.85) (Biotin synthesis protein BioH) (Carboxylesterase BioH)	Cytosol	45.4	65747200	73177300	64686400	66041400	64170400	1	1.11301	0.983865	1.00447	0.976017	1	0.975969	0.962708	0.969052	0.964248	5	7
BIOH	P13001	Pimeloyl-[acyl-carrier protein] methyl ester esterase (EC 3.1.1.85) (Biotin synthesis protein BioH) (Carboxylesterase BioH)	Cytosol	49	54490500	54364000	51362300	54683600	47599600	1	0.997678	0.942592	1.00354	0.873539	1	0.95239	0.989528	0.942526	0.941684	4	6
BIOH	P13001	Pimeloyl-[acyl-carrier protein] methyl ester esterase (EC 3.1.1.85) (Biotin synthesis protein BioH) (Carboxylesterase BioH)	Cytosol	51.9	50842100	54264100	53303700	51199600	48549600	1	1.06731	1.04842	1.00703	0.954909	1	1.04038	1.0248	1.02251	1.05991	4	6
BIOH	P13001	Pimeloyl-[acyl-carrier protein] methyl ester esterase (EC 3.1.1.85) (Biotin synthesis protein BioH) (Carboxylesterase BioH)	Cytosol	54.8	75239700	65662400	62539400	66968700	60470400	1	0.872709	0.831202	0.890071	0.803703	1	1.01193	0.956432	0.95749	0.940024	4	9
BIOH	P13001	Pimeloyl-[acyl-carrier protein] methyl ester esterase (EC 3.1.1.85) (Biotin synthesis protein BioH) (Carboxylesterase BioH)	Cytosol	57.9	63895600	58418300	56128700	55310500	46380300	1	0.914277	0.878444	0.865639	0.725876	1	0.934905	0.959229	0.990756	0.944604	4	9
BIOH	P13001	Pimeloyl-[acyl-carrier protein] methyl ester esterase (EC 3.1.1.85) (Biotin synthesis protein BioH) (Carboxylesterase BioH)	Cytosol	60.5	28718200	30468000	24627400	25604500	22382900	1	1.06093	0.857554	0.891577	0.779398	1	1.09041	0.980051	0.942923	0.989899	4	8
BIOH	P13001	Pimeloyl-[acyl-carrier protein] methyl ester esterase (EC 3.1.1.85) (Biotin synthesis protein BioH) (Carboxylesterase BioH)	Cytosol	63.6	17269400	14852100	13531800	13689400	10538700	1	0.860024	0.783571	0.792697	0.610253	1	0.888011	0.895825	0.944732	0.796531	4	8
BIRA	P06709	Bifunctional ligase/repressor BirA (Biotin operon repressor) (Biotin--[acetyl-CoA-carboxylase] ligase) (EC 6.3.4.15) (Biotin--protein ligase) (Biotin-[acetyl-CoA carboxylase] synthetase)	Inner_membrane	42	99275100	86577600	90936000	85958700	93516100	1	0.872098	0.916	0.865864	0.941989	1	0.961432	0.995544	0.979573	0.981499	8	12
BIRA	P06709	Bifunctional ligase/repressor BirA (Biotin operon repressor) (Biotin--[acetyl-CoA-carboxylase] ligase) (EC 6.3.4.15) (Biotin--protein ligase) (Biotin-[acetyl-CoA carboxylase] synthetase)	Inner_membrane	45.4	90295400	107068000	94605200	97647500	97274400	1	1.18575	1.04773	1.08142	1.07729	1	1.03975	1.0252	1.04329	1.0643	8	12
BIRA	P06709	Bifunctional ligase/repressor BirA (Biotin operon repressor) (Biotin--[acetyl-CoA-carboxylase] ligase) (EC 6.3.4.15) (Biotin--protein ligase) (Biotin-[acetyl-CoA carboxylase] synthetase)	Inner_membrane	49	28979600	32396500	29259000	36257200	32218100	1	1.11791	1.00964	1.25113	1.11175	1	1.06716	1.05992	1.17506	1.19848	3	3
BIRA	P06709	Bifunctional ligase/repressor BirA (Biotin operon repressor) (Biotin--[acetyl-CoA-carboxylase] ligase) (EC 6.3.4.15) (Biotin--protein ligase) (Biotin-[acetyl-CoA carboxylase] synthetase)	Inner_membrane	51.9	15424700	15395000	15837800	14740200	14248100	1	0.998075	1.02678	0.955623	0.92372	1	0.972891	1.00365	0.970308	1.02529	3	3
BISC	P20099	Biotin sulfoxide reductase (BDS reductase) (BSO reductase) (EC 1.-.-.-) (L-methionine-(S)-sulfoxide reductase) (Met-S-SO reductase) (EC 1.8.4.13)	Cytosol	42	17433700	16615000	17910700	16070800	16911200	1	0.953039	1.02736	0.921824	0.970029	1	1.05066	1.11658	1.04288	1.01072	2	2
BISC	P20099	Biotin sulfoxide reductase (BDS reductase) (BSO reductase) (EC 1.-.-.-) (L-methionine-(S)-sulfoxide reductase) (Met-S-SO reductase) (EC 1.8.4.13)	Cytosol	45.4	21294700	22255000	19319900	19640200	20454300	1	1.0451	0.907263	0.922305	0.960535	1	0.916416	0.887753	0.889779	0.948952	2	2
BISC	P20099	Biotin sulfoxide reductase (BDS reductase) (BSO reductase) (EC 1.-.-.-) (L-methionine-(S)-sulfoxide reductase) (Met-S-SO reductase) (EC 1.8.4.13)	Cytosol	49	49005400	51522300	45436500	53497700	47153900	1	1.05136	0.927173	1.09167	0.962218	1	1.00363	0.973342	1.02529	1.03728	5	6
BISC	P20099	Biotin sulfoxide reductase (BDS reductase) (BSO reductase) (EC 1.-.-.-) (L-methionine-(S)-sulfoxide reductase) (Met-S-SO reductase) (EC 1.8.4.13)	Cytosol	51.9	43253400	44808900	42195600	40113800	37854800	1	1.03596	0.975544	0.927414	0.875187	1	1.00982	0.953564	0.941665	0.971418	5	6
BISC	P20099	Biotin sulfoxide reductase (BDS reductase) (BSO reductase) (EC 1.-.-.-) (L-methionine-(S)-sulfoxide reductase) (Met-S-SO reductase) (EC 1.8.4.13)	Cytosol	54.8	21615400	18888500	17811500	19994700	20283600	1	0.873845	0.824019	0.925021	0.938387	1	1.01324	0.948166	0.995087	1.09755	2	2
BISC	P20099	Biotin sulfoxide reductase (BDS reductase) (BSO reductase) (EC 1.-.-.-) (L-methionine-(S)-sulfoxide reductase) (Met-S-SO reductase) (EC 1.8.4.13)	Cytosol	57.9	15194400	15381300	13950600	13659100	12045900	1	1.0123	0.918141	0.898956	0.792785	1	1.03514	1.00258	1.02889	1.03167	2	2
BLC	P0A901	Outer membrane lipoprotein Blc	Outer_membrane	42	42515200	37274800	39861100	36184900	39740600	1	0.876741	0.937573	0.851105	0.934739	1	0.96655	1.01899	0.962876	0.973944	3	3
BLC	P0A901	Outer membrane lipoprotein Blc	Outer_membrane	45.4	44427500	52371100	44301600	47838300	44955900	1	1.1788	0.997166	1.07677	1.01189	1	1.03366	0.975723	1.0388	0.999691	3	3
BLC	P0A901	Outer membrane lipoprotein Blc	Outer_membrane	49	79450400	82767900	79564200	83413700	78197400	1	1.04176	1.00143	1.04988	0.984229	1	0.994466	1.0513	0.986049	1.06101	4	4
BLC	P0A901	Outer membrane lipoprotein Blc	Outer_membrane	51.9	72720800	80468600	72072700	72684300	67540100	1	1.10654	0.991088	0.999498	0.928759	1	1.07862	0.968758	1.01486	1.03088	4	4
BLC	P0A901	Outer membrane lipoprotein Blc	Outer_membrane	54.8	121423000	107698000	109864000	108019000	105580000	1	0.886965	0.904804	0.889609	0.869522	1	1.02846	1.04112	0.956993	1.01701	7	9
BLC	P0A901	Outer membrane lipoprotein Blc	Outer_membrane	57.9	113874000	111852000	101362000	101403000	85863800	1	0.982244	0.890124	0.890484	0.754025	1	1.0044	0.971984	1.01919	0.981234	7	9
BLC	P0A901	Outer membrane lipoprotein Blc	Outer_membrane	60.5	110248000	105594000	94596000	99904600	85920500	1	0.957786	0.858029	0.906181	0.779338	1	0.984397	0.980595	0.958367	0.989824	7	8
BLC	P0A901	Outer membrane lipoprotein Blc	Outer_membrane	63.6	88366500	86220000	73800900	69801300	61365500	1	0.975709	0.835168	0.789907	0.694443	1	1.00746	0.954815	0.941407	0.90642	7	8
BLC	P0A901	Outer membrane lipoprotein Blc	Outer_membrane	67	75703600	72547500	74034700	50579300	58108400	1	0.95831	0.977955	0.668123	0.767578	1	0.97854	0.983261	0.917617	0.848155	6	7
BLC	P0A901	Outer membrane lipoprotein Blc	Outer_membrane	71.3	39071000	55096500	48926500	48621200	42181700	1	1.41016	1.25225	1.24443	1.07962	1	1.03958	1.0491	1.03944	0.945539	6	7
BLUR	P75989	HTH-type transcriptional repressor BluR	Cytosol	42	19628000	17711200	18147600	16988500	17698100	1	0.902344	0.924577	0.865524	0.901676	1	0.994776	1.00487	0.979188	0.939495	1	1
BLUR	P75989	HTH-type transcriptional repressor BluR	Cytosol	45.4	23525400	25689700	21020200	20308100	20710200	1	1.092	0.893511	0.863241	0.880334	1	0.957544	0.874297	0.832799	0.869718	1	1
BLUR	P75989	HTH-type transcriptional repressor BluR	Cytosol	49	51830800	56119200	48996200	53127400	51831400	1	1.08274	0.945311	1.02502	1.00001	1	1.03359	0.992382	0.962693	1.07802	4	4
BLUR	P75989	HTH-type transcriptional repressor BluR	Cytosol	51.9	54144600	50824500	45335500	47513700	44474600	1	0.938681	0.837304	0.877533	0.821404	1	0.914996	0.818439	0.891018	0.911722	4	4
BLUR	P75989	HTH-type transcriptional repressor BluR	Cytosol	54.8	51276000	45142900	46196300	45830200	45128900	1	0.88039	0.900934	0.893794	0.880117	1	1.02083	1.03667	0.961495	1.0294	4	4
BLUR	P75989	HTH-type transcriptional repressor BluR	Cytosol	57.9	41694400	39006100	36419200	38570200	36631800	1	0.935524	0.873479	0.925069	0.878578	1	0.95663	0.953808	1.05878	1.14332	4	4
BLUR	P75989	HTH-type transcriptional repressor BluR	Cytosol	60.5	33645700	33313800	28380700	32141400	26395400	1	0.990135	0.843516	0.95529	0.78451	1	1.01764	0.964009	1.0103	0.996393	3	3
BLUR	P75989	HTH-type transcriptional repressor BluR	Cytosol	63.6	27701200	25323400	23096600	23594200	21185000	1	0.914163	0.833776	0.851739	0.764768	1	0.943912	0.953223	1.0151	0.998212	3	3
BLUR	P75989	HTH-type transcriptional repressor BluR	Cytosol	67	6774130	6145010	6819450	3693260	6057690	1	0.907129	1.00669	0.545201	0.894239	1	0.926279	1.01215	0.748792	0.988112	1	1
BLUR	P75989	HTH-type transcriptional repressor BluR	Cytosol	71.3	2823870	3158710	3297040	3406020	3012000	1	1.11857	1.16756	1.20615	1.06662	1	0.824617	0.97815	1.00746	0.934157	1	1
BOLA	P0ABE2	DNA-binding transcriptional regulator BolA	Cytosol	42	51388700	47493500	51927900	52702800	48909800	1	0.924201	1.01049	1.02557	0.951762	1	1.01887	1.09824	1.16025	0.991682	2	3
BOLA	P0ABE2	DNA-binding transcriptional regulator BolA	Cytosol	45.4	54348200	61426700	52625300	53540300	51204300	1	1.13024	0.968299	0.985135	0.942153	1	0.99108	0.947476	0.950394	0.930791	2	3
BOLA	P0ABE2	DNA-binding transcriptional regulator BolA	Cytosol	49	79860800	77788400	71539800	82197100	71537700	1	0.97405	0.895806	1.02925	0.89578	1	0.929834	0.940413	0.966674	0.96566	3	4
BOLA	P0ABE2	DNA-binding transcriptional regulator BolA	Cytosol	51.9	55852600	60669000	56627900	58182200	57276500	1	1.08623	1.01388	1.04171	1.02549	1	1.05883	0.991038	1.05772	1.13825	3	4
BOLA	P0ABE2	DNA-binding transcriptional regulator BolA	Cytosol	54.8	21556500	18228000	20469400	20569100	19397200	1	0.845592	0.94957	0.954195	0.899831	1	0.980483	1.09263	1.02647	1.05246	2	3
BOLA	P0ABE2	DNA-binding transcriptional regulator BolA	Cytosol	57.9	9981130	10749200	10298600	9858720	8158290	1	1.07695	1.03181	0.987736	0.817371	1	1.10125	1.1267	1.1305	1.06367	2	3
BOLA	P0ABE2	DNA-binding transcriptional regulator BolA	Cytosol	60.5	2877990	3963310	3157470	3817820	3242710	1	1.37711	1.09711	1.32656	1.12673	1	1.41537	1.25383	1.40295	1.43104	1	2
BOLA	P0ABE2	DNA-binding transcriptional regulator BolA	Cytosol	63.6	2470530	2222740	2174060	1857050	2277010	1	0.899702	0.879997	0.751681	0.921669	1	0.92898	1.00607	0.895849	1.20301	1	2
BORD	P77330	Prophage lipoprotein Bor homolog (Lipoprotein Bor homolog from lambdoid prophage DLP12)	Outer_membrane	42	55645200	47170000	42746200	46519000	59352700	1	0.847692	0.768192	0.835993	1.06663	1	0.934526	0.834901	0.945779	1.11137	3	4
BORD	P77330	Prophage lipoprotein Bor homolog (Lipoprotein Bor homolog from lambdoid prophage DLP12)	Outer_membrane	45.4	63764300	92173200	73452200	93371700	80373100	1	1.44553	1.15193	1.46433	1.26047	1	1.26755	1.12716	1.41269	1.24527	3	4
BORD	P77330	Prophage lipoprotein Bor homolog (Lipoprotein Bor homolog from lambdoid prophage DLP12)	Outer_membrane	49	69864600	76176200	79111700	91523600	80713900	1	1.09034	1.13236	1.31001	1.15529	1	1.04085	1.18874	1.23036	1.24541	4	5
BORD	P77330	Prophage lipoprotein Bor homolog (Lipoprotein Bor homolog from lambdoid prophage DLP12)	Outer_membrane	51.9	71467100	98424500	93196100	95452900	74769900	1	1.3772	1.30404	1.33562	1.04621	1	1.34245	1.27466	1.35614	1.16125	4	5
BORD	P77330	Prophage lipoprotein Bor homolog (Lipoprotein Bor homolog from lambdoid prophage DLP12)	Outer_membrane	54.8	131839000	130379000	119071000	122800000	100916000	1	0.988926	0.903155	0.931439	0.765449	1	1.14668	1.03922	1.00199	0.895281	5	8
BORD	P77330	Prophage lipoprotein Bor homolog (Lipoprotein Bor homolog from lambdoid prophage DLP12)	Outer_membrane	57.9	129734000	151474000	131464000	114511000	75817900	1	1.16757	1.01333	0.88266	0.58441	1	1.19392	1.10653	1.01024	0.76051	5	8
BORD	P77330	Prophage lipoprotein Bor homolog (Lipoprotein Bor homolog from lambdoid prophage DLP12)	Outer_membrane	60.5	133610000	147335000	126341000	125584000	98250800	1	1.10272	0.945595	0.93993	0.735355	1	1.13336	1.08067	0.99406	0.933961	5	12
BORD	P77330	Prophage lipoprotein Bor homolog (Lipoprotein Bor homolog from lambdoid prophage DLP12)	Outer_membrane	63.6	124072000	146098000	126298000	111769000	103618000	1	1.17753	1.01794	0.90084	0.835144	1	1.21585	1.16377	1.07362	1.09007	5	12
BORD	P77330	Prophage lipoprotein Bor homolog (Lipoprotein Bor homolog from lambdoid prophage DLP12)	Outer_membrane	67	158471000	170374000	173645000	118386000	167848000	1	1.07511	1.09575	0.747052	1.05917	1	1.09781	1.1017	1.02602	1.17036	5	14
BORD	P77330	Prophage lipoprotein Bor homolog (Lipoprotein Bor homolog from lambdoid prophage DLP12)	Outer_membrane	71.3	86432700	125370000	116109000	104401000	122111000	1	1.45049	1.34335	1.20789	1.41279	1	1.06931	1.12542	1.00891	1.23733	5	14
BRNQ	P0AD99	Branched-chain amino acid transport system 2 carrier protein (LIV-II)	Inner_membrane	49	24916500	23689200	22284700	24282600	19962600	1	0.950743	0.894375	0.974559	0.80118	1	0.907585	0.93891	0.915304	0.86368	1	1
BRNQ	P0AD99	Branched-chain amino acid transport system 2 carrier protein (LIV-II)	Inner_membrane	51.9	25160300	24060100	25671800	22173700	20976100	1	0.956272	1.02033	0.881297	0.833698	1	0.932144	0.997341	0.89484	0.925368	1	1
BRNQ	P0AD99	Branched-chain amino acid transport system 2 carrier protein (LIV-II)	Inner_membrane	54.8	29272200	25633500	24026600	27227400	23346500	1	0.875694	0.820799	0.930145	0.797566	1	1.01539	0.944461	1.0006	0.932845	1	2
BRNQ	P0AD99	Branched-chain amino acid transport system 2 carrier protein (LIV-II)	Inner_membrane	57.9	25162500	24281500	23025300	20754800	19146300	1	0.964988	0.915064	0.824831	0.760906	1	0.986759	0.999217	0.94405	0.990189	1	2
BRNQ	P0AD99	Branched-chain amino acid transport system 2 carrier protein (LIV-II)	Inner_membrane	60.5	29530200	27826600	24918100	26223400	23896800	1	0.94231	0.843818	0.88802	0.809233	1	0.968491	0.964353	0.93916	1.02779	3	7
BRNQ	P0AD99	Branched-chain amino acid transport system 2 carrier protein (LIV-II)	Inner_membrane	63.6	27066800	26647000	23604800	21944200	19007900	1	0.98449	0.872094	0.810742	0.702259	1	1.01653	0.997031	0.966239	0.916622	3	7
BRNQ	P0AD99	Branched-chain amino acid transport system 2 carrier protein (LIV-II)	Inner_membrane	67	13055200	12671100	13371200	9218310	10731900	1	0.970579	1.0242	0.706103	0.82204	1	0.991068	1.02976	0.969779	0.908335	1	2
BRNQ	P0AD99	Branched-chain amino acid transport system 2 carrier protein (LIV-II)	Inner_membrane	71.3	6382370	8478800	5798770	5862640	6288500	1	1.32847	0.908561	0.918568	0.985292	1	0.979354	0.761167	0.767253	0.862929	1	2
BSMA	P39297	Lipoprotein BsmA (Biofilm stress and motility protein)	Outer_membrane	60.5	25554700	25542200	22161900	25713700	21294900	1	0.999511	0.867234	1.00622	0.833307	1	1.02728	0.991114	1.06417	1.05837	3	3
BSMA	P39297	Lipoprotein BsmA (Biofilm stress and motility protein)	Outer_membrane	63.6	59749700	26671600	27542100	23806900	21111300	1	0.446389	0.460958	0.398444	0.353329	1	0.460915	0.526995	0.474863	0.461182	3	3
BSMA	P39297	Lipoprotein BsmA (Biofilm stress and motility protein)	Outer_membrane	67	22499300	23194800	21992100	17087200	21905700	1	1.03091	0.977457	0.759455	0.973617	1	1.05268	0.98276	1.04305	1.07582	3	3
BSMA	P39297	Lipoprotein BsmA (Biofilm stress and motility protein)	Outer_membrane	71.3	30349800	24083700	25102900	20474300	21553400	1	0.793537	0.827119	0.674611	0.710166	1	0.584998	0.692937	0.563483	0.62197	3	3
BTSR	P0AFT5	Transcriptional regulatory protein BtsR	Cytosol	42	32956200	29959200	29283700	26925800	28582900	1	0.909061	0.888564	0.817018	0.8673	1	1.00218	0.965726	0.924312	0.903677	3	4
BTSR	P0AFT5	Transcriptional regulatory protein BtsR	Cytosol	45.4	33748000	39935900	34575100	36138600	34421700	1	1.18336	1.02451	1.07084	1.01996	1	1.03765	1.00248	1.03307	1.00766	3	4
BTSR	P0AFT5	Transcriptional regulatory protein BtsR	Cytosol	49	20088800	22690600	23378400	24706100	23225300	1	1.12951	1.16375	1.22984	1.15613	1	1.07824	1.2217	1.15507	1.24632	2	2
BTSR	P0AFT5	Transcriptional regulatory protein BtsR	Cytosol	51.9	16018200	16280600	16380100	15204500	13826100	1	1.01638	1.02259	0.949202	0.863149	1	0.990736	0.999553	0.963788	0.958057	2	2
BTSS	P0AD14	Sensor histidine kinase BtsS (EC 2.7.13.3)	Inner_membrane	42	20237300	19114300	20244700	18632200	21075700	1	0.944508	1.00037	0.920686	1.04143	1	1.04126	1.08724	1.04159	1.08511	4	4
BTSS	P0AD14	Sensor histidine kinase BtsS (EC 2.7.13.3)	Inner_membrane	45.4	23070100	26916500	24281700	24292500	23824700	1	1.16673	1.05252	1.05299	1.03271	1	1.02307	1.02988	1.01585	1.02026	4	4
BTUB	P06129	Vitamin B12 transporter BtuB (Cobalamin receptor) (Outer membrane cobalamin translocator)	Outer_membrane	42	39245800	35045900	33014300	35469000	42687100	1	0.892985	0.841219	0.903765	1.08769	1	0.984458	0.914269	1.02245	1.13331	4	5
BTUB	P06129	Vitamin B12 transporter BtuB (Cobalamin receptor) (Outer membrane cobalamin translocator)	Outer_membrane	45.4	45566900	52256700	44501900	54854600	49204800	1	1.14681	0.976628	1.20383	1.07984	1	1.00561	0.955626	1.16137	1.06681	4	5
BTUB	P06129	Vitamin B12 transporter BtuB (Cobalamin receptor) (Outer membrane cobalamin translocator)	Outer_membrane	49	79298700	84101000	76295000	95381300	83780800	1	1.06056	0.962122	1.20281	1.05652	1	1.01242	1.01003	1.12968	1.13894	10	11
BTUB	P06129	Vitamin B12 transporter BtuB (Cobalamin receptor) (Outer membrane cobalamin translocator)	Outer_membrane	51.9	85694200	88343400	87828500	93562600	78710700	1	1.03091	1.02491	1.09182	0.918507	1	1.0049	1.00181	1.1086	1.0195	10	11
BTUB	P06129	Vitamin B12 transporter BtuB (Cobalamin receptor) (Outer membrane cobalamin translocator)	Outer_membrane	54.8	193164000	175602000	163349000	169731000	139116000	1	0.909082	0.845649	0.878689	0.720196	1	1.0541	0.973055	0.945245	0.842353	17	23
BTUB	P06129	Vitamin B12 transporter BtuB (Cobalamin receptor) (Outer membrane cobalamin translocator)	Outer_membrane	57.9	227568000	223303000	199613000	178040000	118383000	1	0.981258	0.877158	0.78236	0.520209	1	1.0034	0.957825	0.89544	0.676964	17	23
BTUB	P06129	Vitamin B12 transporter BtuB (Cobalamin receptor) (Outer membrane cobalamin translocator)	Outer_membrane	60.5	247017000	246929000	216474000	226828000	170596000	1	0.999644	0.876353	0.918269	0.690625	1	1.02742	1.00154	0.971151	0.87715	20	37
BTUB	P06129	Vitamin B12 transporter BtuB (Cobalamin receptor) (Outer membrane cobalamin translocator)	Outer_membrane	63.6	259818000	260794000	229574000	206914000	160571000	1	1.00376	0.883595	0.796381	0.618013	1	1.03642	1.01018	0.949122	0.806661	20	37
BTUB	P06129	Vitamin B12 transporter BtuB (Cobalamin receptor) (Outer membrane cobalamin translocator)	Outer_membrane	67	211769000	215109000	219290000	139854000	165621000	1	1.01577	1.03552	0.660408	0.782083	1	1.03722	1.04113	0.907022	0.864183	19	38
BTUB	P06129	Vitamin B12 transporter BtuB (Cobalamin receptor) (Outer membrane cobalamin translocator)	Outer_membrane	71.3	125546000	173795000	151080000	136684000	116897000	1	1.38431	1.20338	1.08872	0.931109	1	1.02052	1.00816	0.909373	0.815474	19	38
BTUE	P06610	Thioredoxin/glutathione peroxidase BtuE (EC 1.11.1.15) (EC 1.11.1.9)	Cytosol	42	169127000	156227000	158577000	153989000	162776000	1	0.923726	0.937621	0.910493	0.962448	1	1.01835	1.01904	1.03006	1.00282	6	16
BTUE	P06610	Thioredoxin/glutathione peroxidase BtuE (EC 1.11.1.15) (EC 1.11.1.9)	Cytosol	45.4	154666000	167712000	158126000	157645000	157552000	1	1.08435	1.02237	1.01926	1.01866	1	0.950837	1.00039	0.983317	1.00638	6	16
BTUE	P06610	Thioredoxin/glutathione peroxidase BtuE (EC 1.11.1.15) (EC 1.11.1.9)	Cytosol	49	23737900	29443200	23997700	28207600	27423000	1	1.24035	1.01094	1.18829	1.15524	1	1.18404	1.06128	1.11604	1.24536	2	4
BTUE	P06610	Thioredoxin/glutathione peroxidase BtuE (EC 1.11.1.15) (EC 1.11.1.9)	Cytosol	51.9	14046300	13621500	13753900	13846100	12730000	1	0.969757	0.979183	0.985747	0.906288	1	0.945288	0.957121	1.00089	1.00594	2	4
BTUE	P06610	Thioredoxin/glutathione peroxidase BtuE (EC 1.11.1.15) (EC 1.11.1.9)	Cytosol	54.8	3386210	2895370	2349550	2725750	3288470	1	0.855047	0.693858	0.804956	0.971136	1	0.991447	0.798395	0.865928	1.13586	1	1
BTUE	P06610	Thioredoxin/glutathione peroxidase BtuE (EC 1.11.1.15) (EC 1.11.1.9)	Cytosol	57.9	2755920	2473990	2622090	2029060	1851820	1	0.8977	0.951439	0.736255	0.671943	1	0.917954	1.03894	0.842672	0.874418	1	1
BTUE	P06610	Thioredoxin/glutathione peroxidase BtuE (EC 1.11.1.15) (EC 1.11.1.9)	Cytosol	60.5	2439840	2698110	2254320	2430320	2078560	1	1.10586	0.923962	0.996098	0.851925	1	1.13658	1.05595	1.05346	1.08201	2	2
BTUE	P06610	Thioredoxin/glutathione peroxidase BtuE (EC 1.11.1.15) (EC 1.11.1.9)	Cytosol	63.6	2051380	2018550	1484970	1695160	1838010	1	0.983996	0.723888	0.826351	0.895987	1	1.01602	0.827593	0.984841	1.16949	2	2
BTUE	P06610	Thioredoxin/glutathione peroxidase BtuE (EC 1.11.1.15) (EC 1.11.1.9)	Cytosol	67	664703	722848	791194	838398	993360	1	1.08748	1.1903	1.26131	1.49444	1	1.11043	1.19675	1.73232	1.65132	1	2
BTUE	P06610	Thioredoxin/glutathione peroxidase BtuE (EC 1.11.1.15) (EC 1.11.1.9)	Cytosol	71.3	308305	1078390	291507	595390	941093	1	3.4978	0.945515	1.93117	3.05247	1	2.57859	0.792126	1.61305	2.67339	1	2
BTUF	P37028	Vitamin B12-binding protein	Periplasm	42	76389500	68782700	74170300	71876600	74519500	1	0.900421	0.970949	0.940923	0.97552	1	0.992656	1.05526	1.06449	1.01644	5	5
BTUF	P37028	Vitamin B12-binding protein	Periplasm	45.4	90189700	94501200	86302300	82939500	80879400	1	1.0478	0.956898	0.919612	0.89677	1	0.918792	0.93632	0.887182	0.885956	5	5
BTUF	P37028	Vitamin B12-binding protein	Periplasm	54.8	53278000	40825000	44662100	48213100	42129300	1	0.766264	0.838284	0.904934	0.790745	1	0.8885	0.964581	0.973479	0.924867	2	2
BTUF	P37028	Vitamin B12-binding protein	Periplasm	57.9	37263200	36037100	35629900	30927700	24512900	1	0.967096	0.956169	0.82998	0.657831	1	0.988915	1.0441	0.949943	0.856055	2	2
BTUR	P0A9H5	Cob(I)yrinic acid a,c-diamide adenosyltransferase (EC 2.5.1.17) (Cob(I)alamin adenosyltransferase) (Corrinoid adenosyltransferase)	Cytosol	49	21947800	22966900	21018300	21638100	21059700	1	1.04643	0.95765	0.985889	0.959536	1	0.998931	1.00534	0.925945	1.03439	2	2
BTUR	P0A9H5	Cob(I)yrinic acid a,c-diamide adenosyltransferase (EC 2.5.1.17) (Cob(I)alamin adenosyltransferase) (Corrinoid adenosyltransferase)	Cytosol	51.9	23508100	23649200	22547200	20290400	20023100	1	1.006	0.959125	0.863124	0.851753	1	0.980619	0.937515	0.876387	0.945408	2	2
BTUR	P0A9H5	Cob(I)yrinic acid a,c-diamide adenosyltransferase (EC 2.5.1.17) (Cob(I)alamin adenosyltransferase) (Corrinoid adenosyltransferase)	Cytosol	54.8	10795000	9702640	10762300	9242620	11012600	1	0.898809	0.996971	0.856195	1.02016	1	1.04219	1.14718	0.921047	1.19319	2	2
BTUR	P0A9H5	Cob(I)yrinic acid a,c-diamide adenosyltransferase (EC 2.5.1.17) (Cob(I)alamin adenosyltransferase) (Corrinoid adenosyltransferase)	Cytosol	57.9	10363200	9886300	10223900	8993140	7882270	1	0.953981	0.986558	0.867796	0.760602	1	0.975504	1.07729	0.993225	0.989793	2	2
BTUR	P0A9H5	Cob(I)yrinic acid a,c-diamide adenosyltransferase (EC 2.5.1.17) (Cob(I)alamin adenosyltransferase) (Corrinoid adenosyltransferase)	Cytosol	60.5	71273000	68490100	61936700	68390700	55554700	1	0.960954	0.869006	0.95956	0.779463	1	0.987653	0.99314	1.01482	0.989983	5	5
BTUR	P0A9H5	Cob(I)yrinic acid a,c-diamide adenosyltransferase (EC 2.5.1.17) (Cob(I)alamin adenosyltransferase) (Corrinoid adenosyltransferase)	Cytosol	63.6	49612300	49472500	42739700	42282200	39294500	1	0.997182	0.861474	0.852252	0.792031	1	1.02963	0.984889	1.01571	1.0338	5	5
BTUR	P0A9H5	Cob(I)yrinic acid a,c-diamide adenosyltransferase (EC 2.5.1.17) (Cob(I)alamin adenosyltransferase) (Corrinoid adenosyltransferase)	Cytosol	67	10908400	10131800	9273190	5837050	7488620	1	0.928807	0.850096	0.535097	0.6865	1	0.948415	0.854708	0.734916	0.758566	1	1
BTUR	P0A9H5	Cob(I)yrinic acid a,c-diamide adenosyltransferase (EC 2.5.1.17) (Cob(I)alamin adenosyltransferase) (Corrinoid adenosyltransferase)	Cytosol	71.3	2364590	2229070	2799460	2905470	2071130	1	0.942688	1.18391	1.22874	0.875894	1	0.694953	0.991846	1.02633	0.767116	1	1
CADA	P0A9H3	Inducible lysine decarboxylase (LDC) (EC 4.1.1.18)	Cytosol	42	13013500	12667300	14343000	14424400	18089500	1	0.973397	1.10216	1.10842	1.39006	1	1.07311	1.19787	1.25398	1.44836	2	2
CADA	P0A9H3	Inducible lysine decarboxylase (LDC) (EC 4.1.1.18)	Cytosol	45.4	17082700	19373800	18177200	20567200	20900500	1	1.13412	1.06407	1.20398	1.22349	1	0.994478	1.04119	1.16152	1.20874	2	2
CADA	P0A9H3	Inducible lysine decarboxylase (LDC) (EC 4.1.1.18)	Cytosol	49	45123800	52638600	51727200	60594400	56871800	1	1.16654	1.14634	1.34285	1.26035	1	1.11358	1.20342	1.2612	1.35867	5	5
CADA	P0A9H3	Inducible lysine decarboxylase (LDC) (EC 4.1.1.18)	Cytosol	51.9	47390400	53173900	56814100	58657100	53293600	1	1.12204	1.19885	1.23774	1.12457	1	1.09373	1.17184	1.25676	1.24822	5	5
CADA	P0A9H3	Inducible lysine decarboxylase (LDC) (EC 4.1.1.18)	Cytosol	54.8	81321400	73890700	79550600	85313600	78513800	1	0.908626	0.978225	1.04909	0.965475	1	1.05357	1.1256	1.12856	1.12923	6	6
CADA	P0A9H3	Inducible lysine decarboxylase (LDC) (EC 4.1.1.18)	Cytosol	57.9	77188000	79991200	78522000	75903800	69359600	1	1.03632	1.01728	0.983363	0.89858	1	1.0597	1.11084	1.1255	1.16935	6	6
CADA	P0A9H3	Inducible lysine decarboxylase (LDC) (EC 4.1.1.18)	Cytosol	60.5	94694700	99011200	98237900	103376000	95992000	1	1.04558	1.03742	1.09168	1.0137	1	1.07463	1.18561	1.15455	1.28748	12	14
CADA	P0A9H3	Inducible lysine decarboxylase (LDC) (EC 4.1.1.18)	Cytosol	63.6	85606900	91245700	82751800	85878500	77730800	1	1.06587	0.966649	1.00317	0.907997	1	1.10055	1.10513	1.19558	1.18516	12	14
CADA	P0A9H3	Inducible lysine decarboxylase (LDC) (EC 4.1.1.18)	Cytosol	67	64364200	67044300	80024100	50624400	75486100	1	1.04164	1.2433	0.78653	1.1728	1	1.06363	1.25005	1.08024	1.29591	9	14
CADA	P0A9H3	Inducible lysine decarboxylase (LDC) (EC 4.1.1.18)	Cytosol	71.3	35168100	52281200	50292700	47525100	45094700	1	1.48661	1.43007	1.35137	1.28226	1	1.09593	1.19807	1.12876	1.12302	9	14
CADC	P23890	Transcriptional activator CadC	Inner_membrane	42	8266120	8932470	8225460	6702770	10628900	1	1.08061	0.995081	0.810873	1.28584	1	1.19131	1.08149	0.91736	1.33977	1	1
CADC	P23890	Transcriptional activator CadC	Inner_membrane	45.4	9686370	11036600	9849840	11545700	12782700	1	1.13939	1.01688	1.19195	1.31966	1	0.999105	0.995009	1.14992	1.30375	1	1
CAIT	P31553	L-carnitine/gamma-butyrobetaine antiporter	Inner_membrane	49	23648100	25348100	22166300	24882300	22800600	1	1.07189	0.93734	1.05219	0.964162	1	1.02323	0.984014	0.988215	1.03938	1	1
CAIT	P31553	L-carnitine/gamma-butyrobetaine antiporter	Inner_membrane	51.9	13313400	12997300	12749100	12004800	10839900	1	0.976257	0.957614	0.901708	0.81421	1	0.951624	0.936038	0.915564	0.903736	1	1
CAIT	P31553	L-carnitine/gamma-butyrobetaine antiporter	Inner_membrane	54.8	31652700	24574700	25514300	31096100	27763100	1	0.776386	0.80607	0.982415	0.877116	1	0.900237	0.927513	1.05683	1.02589	1	1
CAIT	P31553	L-carnitine/gamma-butyrobetaine antiporter	Inner_membrane	57.9	11668900	11804100	10247700	10447400	9825360	1	1.01159	0.878206	0.89532	0.842013	1	1.03441	0.95897	1.02473	1.09574	1	1
CAIT	P31553	L-carnitine/gamma-butyrobetaine antiporter	Inner_membrane	60.5	23782700	20616600	19332100	18811300	12740300	1	0.866874	0.812864	0.790966	0.535696	1	0.890959	0.928978	0.836517	0.680378	1	1
CAIT	P31553	L-carnitine/gamma-butyrobetaine antiporter	Inner_membrane	63.6	5150470	6091330	5349220	5678640	5056280	1	1.18267	1.03859	1.10255	0.981712	1	1.22116	1.18738	1.31401	1.28138	1	1
CAN	P61517	Carbonic anhydrase 2 (EC 4.2.1.1) (Carbonate dehydratase 2)	Cytosol	42	250484000	231988000	222262000	221030000	224144000	1	0.926159	0.88733	0.882412	0.894844	1	1.02103	0.964385	0.998294	0.932376	8	18
CAN	P61517	Carbonic anhydrase 2 (EC 4.2.1.1) (Carbonate dehydratase 2)	Cytosol	45.4	258002000	305358000	263939000	265145000	253648000	1	1.18355	1.02301	1.02769	0.983124	1	1.03782	1.00101	0.991444	0.971269	8	18
CAN	P61517	Carbonic anhydrase 2 (EC 4.2.1.1) (Carbonate dehydratase 2)	Cytosol	49	256904000	244728000	235039000	254998000	222635000	1	0.952605	0.91489	0.992581	0.866608	1	0.909362	0.960447	0.93223	0.934212	6	16
CAN	P61517	Carbonic anhydrase 2 (EC 4.2.1.1) (Carbonate dehydratase 2)	Cytosol	51.9	244406000	267793000	251124000	242913000	212605000	1	1.09569	1.02749	0.993891	0.869885	1	1.06804	1.00434	1.00916	0.965533	6	16
CAN	P61517	Carbonic anhydrase 2 (EC 4.2.1.1) (Carbonate dehydratase 2)	Cytosol	54.8	211365000	188265000	176212000	190226000	171404000	1	0.89071	0.833686	0.899988	0.810938	1	1.0328	0.959289	0.968158	0.948486	7	21
CAN	P61517	Carbonic anhydrase 2 (EC 4.2.1.1) (Carbonate dehydratase 2)	Cytosol	57.9	198401000	201063000	189347000	172182000	147223000	1	1.01342	0.954365	0.867848	0.742048	1	1.03628	1.04213	0.993285	0.965648	7	21
CAN	P61517	Carbonic anhydrase 2 (EC 4.2.1.1) (Carbonate dehydratase 2)	Cytosol	60.5	201817000	193755000	169457000	184551000	156311000	1	0.960053	0.839657	0.914447	0.774518	1	0.986727	0.959598	0.96711	0.983702	9	33
CAN	P61517	Carbonic anhydrase 2 (EC 4.2.1.1) (Carbonate dehydratase 2)	Cytosol	63.6	186618000	190874000	169932000	161600000	143419000	1	1.02281	0.910587	0.86594	0.768516	1	1.05609	1.04104	1.03202	1.0031	9	33
CAN	P61517	Carbonic anhydrase 2 (EC 4.2.1.1) (Carbonate dehydratase 2)	Cytosol	67	249063000	252365000	250878000	186485000	222389000	1	1.01326	1.00729	0.748746	0.892903	1	1.03465	1.01275	1.02835	0.986636	9	45
CAN	P61517	Carbonic anhydrase 2 (EC 4.2.1.1) (Carbonate dehydratase 2)	Cytosol	71.3	128098000	173310000	153646000	153463000	146493000	1	1.35295	1.19944	1.19801	1.1436	1	0.997398	1.00486	1.00066	1.00158	9	45
CARA	P0A6F1	Carbamoyl-phosphate synthase small chain (EC 6.3.5.5) (Carbamoyl-phosphate synthetase glutamine chain)	Cytosol	42	60704500	55484700	56789700	52494000	62762600	1	0.914013	0.935511	0.864746	1.0339	1	1.00764	1.01675	0.978309	1.07727	6	9
CARA	P0A6F1	Carbamoyl-phosphate synthase small chain (EC 6.3.5.5) (Carbamoyl-phosphate synthetase glutamine chain)	Cytosol	45.4	74315000	81276900	72962600	73934800	71491700	1	1.09368	0.981802	0.994884	0.962009	1	0.959019	0.960689	0.959799	0.950408	6	9
CARA	P0A6F1	Carbamoyl-phosphate synthase small chain (EC 6.3.5.5) (Carbamoyl-phosphate synthetase glutamine chain)	Cytosol	49	91321700	93373800	87126800	95041200	78292000	1	1.02247	0.954065	1.04073	0.857321	1	0.976057	1.00157	0.977451	0.924201	7	9
CARA	P0A6F1	Carbamoyl-phosphate synthase small chain (EC 6.3.5.5) (Carbamoyl-phosphate synthetase glutamine chain)	Cytosol	51.9	71229700	79979300	78039500	73537200	65624800	1	1.12284	1.0956	1.0324	0.921312	1	1.09451	1.07092	1.04826	1.02262	7	9
CARA	P0A6F1	Carbamoyl-phosphate synthase small chain (EC 6.3.5.5) (Carbamoyl-phosphate synthetase glutamine chain)	Cytosol	54.8	88651400	74877600	76482300	83934400	77126800	1	0.84463	0.862731	0.946792	0.870001	1	0.979367	0.99271	1.01851	1.01757	8	11
CARA	P0A6F1	Carbamoyl-phosphate synthase small chain (EC 6.3.5.5) (Carbamoyl-phosphate synthetase glutamine chain)	Cytosol	57.9	74513000	72774700	67179900	65329400	59640800	1	0.976671	0.901586	0.876752	0.800408	1	0.998706	0.9845	1.00348	1.04159	8	11
CARA	P0A6F1	Carbamoyl-phosphate synthase small chain (EC 6.3.5.5) (Carbamoyl-phosphate synthetase glutamine chain)	Cytosol	60.5	14327600	13930900	12095300	13219500	12019700	1	0.972312	0.844196	0.92266	0.838919	1	0.999326	0.964785	0.975795	1.0655	4	4
CARA	P0A6F1	Carbamoyl-phosphate synthase small chain (EC 6.3.5.5) (Carbamoyl-phosphate synthetase glutamine chain)	Cytosol	63.6	5158450	4793910	4026730	4240510	3562070	1	0.929331	0.780609	0.822051	0.690531	1	0.959574	0.892439	0.979717	0.901314	4	4
CARB	P00968	Carbamoyl-phosphate synthase large chain (EC 6.3.5.5) (Carbamoyl-phosphate synthetase ammonia chain)	Cytosol	42	391679000	357997000	362656000	352791000	412735000	1	0.914006	0.925901	0.900715	1.05376	1	1.00763	1.0063	1.019	1.09796	30	37
CARB	P00968	Carbamoyl-phosphate synthase large chain (EC 6.3.5.5) (Carbamoyl-phosphate synthetase ammonia chain)	Cytosol	45.4	449978000	507932000	453049000	461145000	441584000	1	1.12879	1.00682	1.02482	0.981346	1	0.989808	0.985174	0.988677	0.969512	30	37
CARB	P00968	Carbamoyl-phosphate synthase large chain (EC 6.3.5.5) (Carbamoyl-phosphate synthetase ammonia chain)	Cytosol	49	485852000	500271000	476113000	516475000	451646000	1	1.02968	0.979955	1.06303	0.929596	1	0.982936	1.02875	0.998395	1.00211	32	41
CARB	P00968	Carbamoyl-phosphate synthase large chain (EC 6.3.5.5) (Carbamoyl-phosphate synthetase ammonia chain)	Cytosol	51.9	437576000	449745000	443519000	434973000	403602000	1	1.02781	1.01358	0.994051	0.922359	1	1.00188	0.990745	1.00933	1.02378	32	41
CARB	P00968	Carbamoyl-phosphate synthase large chain (EC 6.3.5.5) (Carbamoyl-phosphate synthetase ammonia chain)	Cytosol	54.8	463260000	407823000	418664000	425959000	419696000	1	0.880333	0.903734	0.919482	0.905962	1	1.02077	1.03989	0.989128	1.05963	37	45
CARB	P00968	Carbamoyl-phosphate synthase large chain (EC 6.3.5.5) (Carbamoyl-phosphate synthetase ammonia chain)	Cytosol	57.9	388503000	390547000	356539000	357194000	321756000	1	1.00526	0.917725	0.919411	0.828194	1	1.02794	1.00212	1.0523	1.07775	37	45
CARB	P00968	Carbamoyl-phosphate synthase large chain (EC 6.3.5.5) (Carbamoyl-phosphate synthetase ammonia chain)	Cytosol	60.5	167371000	168044000	154039000	167645000	151828000	1	1.00402	0.920345	1.00164	0.907134	1	1.03192	1.05181	1.05932	1.15214	16	17
CARB	P00968	Carbamoyl-phosphate synthase large chain (EC 6.3.5.5) (Carbamoyl-phosphate synthetase ammonia chain)	Cytosol	63.6	54662200	48994800	45696200	50830200	48785900	1	0.89632	0.835974	0.929897	0.892498	1	0.925488	0.955736	1.10825	1.16493	16	17
CBPA	P36659	Curved DNA-binding protein	Cytosol	42	57575900	50056400	49929300	50639500	54327900	1	0.869398	0.867191	0.879526	0.943588	1	0.958456	0.942496	0.995029	0.983164	5	7
CBPA	P36659	Curved DNA-binding protein	Cytosol	45.4	61238800	70720600	62713900	62808300	62876500	1	1.15483	1.02409	1.02563	1.02674	1	1.01264	1.00207	0.98946	1.01436	5	7
CBPA	P36659	Curved DNA-binding protein	Cytosol	49	142683000	147575000	135111000	153273000	131758000	1	1.03429	0.946931	1.07422	0.923432	1	0.987335	0.994083	1.00891	0.995469	8	12
CBPA	P36659	Curved DNA-binding protein	Cytosol	51.9	120519000	124427000	121687000	118191000	106849000	1	1.03243	1.00969	0.980684	0.886574	1	1.00638	0.986942	0.995753	0.984057	8	12
CBPA	P36659	Curved DNA-binding protein	Cytosol	54.8	126488000	106879000	112690000	122610000	116733000	1	0.844973	0.890915	0.969341	0.922878	1	0.979766	1.02514	1.04276	1.07941	7	12
CBPA	P36659	Curved DNA-binding protein	Cytosol	57.9	79487000	71335100	69956700	66611100	67107700	1	0.897444	0.880102	0.838013	0.84426	1	0.917691	0.96104	0.959137	1.09866	7	12
CBPA	P36659	Curved DNA-binding protein	Cytosol	60.5	2441530	2746370	2401450	2710880	2446290	1	1.12486	0.983584	1.11032	1.00195	1	1.15611	1.12408	1.17426	1.27256	1	1
CBPA	P36659	Curved DNA-binding protein	Cytosol	63.6	3027420	1241750	1687610	1430770	1640880	1	0.410168	0.557442	0.472604	0.542006	1	0.423516	0.637301	0.563247	0.707452	1	1
CCA	P06961	Multifunctional CCA protein [Includes: CCA-adding enzyme (EC 2.7.7.72) (CCA tRNA nucleotidyltransferase) (tRNA CCA-pyrophosphorylase) (tRNA adenylyl-/cytidylyl-transferase) (tRNA nucleotidyltransferase) (tRNA-NT); 2'-nucleotidase (EC 3.1.3.-); 2',3'-cyclic phosphodiesterase (EC 3.1.4.-); Phosphatase (EC 3.1.3.-)]	Cytosol	42	64175000	65550200	61796200	57948600	63699200	1	1.02143	0.962933	0.902978	0.992586	1	1.12606	1.04655	1.02156	1.03422	6	6
CCA	P06961	Multifunctional CCA protein [Includes: CCA-adding enzyme (EC 2.7.7.72) (CCA tRNA nucleotidyltransferase) (tRNA CCA-pyrophosphorylase) (tRNA adenylyl-/cytidylyl-transferase) (tRNA nucleotidyltransferase) (tRNA-NT); 2'-nucleotidase (EC 3.1.3.-); 2',3'-cyclic phosphodiesterase (EC 3.1.4.-); Phosphatase (EC 3.1.3.-)]	Cytosol	45.4	67990200	85987100	70515300	75390700	71966200	1	1.2647	1.03714	1.10885	1.05848	1	1.10898	1.01484	1.06974	1.04572	6	6
CCA	P06961	Multifunctional CCA protein [Includes: CCA-adding enzyme (EC 2.7.7.72) (CCA tRNA nucleotidyltransferase) (tRNA CCA-pyrophosphorylase) (tRNA adenylyl-/cytidylyl-transferase) (tRNA nucleotidyltransferase) (tRNA-NT); 2'-nucleotidase (EC 3.1.3.-); 2',3'-cyclic phosphodiesterase (EC 3.1.4.-); Phosphatase (EC 3.1.3.-)]	Cytosol	49	51392800	65751700	46766100	56173400	46493300	1	1.2794	0.909974	1.09302	0.904666	1	1.22132	0.955286	1.02656	0.975239	5	5
CCA	P06961	Multifunctional CCA protein [Includes: CCA-adding enzyme (EC 2.7.7.72) (CCA tRNA nucleotidyltransferase) (tRNA CCA-pyrophosphorylase) (tRNA adenylyl-/cytidylyl-transferase) (tRNA nucleotidyltransferase) (tRNA-NT); 2'-nucleotidase (EC 3.1.3.-); 2',3'-cyclic phosphodiesterase (EC 3.1.4.-); Phosphatase (EC 3.1.3.-)]	Cytosol	51.9	46675700	47613300	47274200	47144900	47372400	1	1.02009	1.01282	1.01005	1.01493	1	0.994349	0.990003	1.02557	1.12652	5	5
CCA	P06961	Multifunctional CCA protein [Includes: CCA-adding enzyme (EC 2.7.7.72) (CCA tRNA nucleotidyltransferase) (tRNA CCA-pyrophosphorylase) (tRNA adenylyl-/cytidylyl-transferase) (tRNA nucleotidyltransferase) (tRNA-NT); 2'-nucleotidase (EC 3.1.3.-); 2',3'-cyclic phosphodiesterase (EC 3.1.4.-); Phosphatase (EC 3.1.3.-)]	Cytosol	54.8	74062900	68742100	63975500	68441600	65024100	1	0.928158	0.8638	0.924101	0.877958	1	1.07622	0.99394	0.994097	1.02687	4	4
CCA	P06961	Multifunctional CCA protein [Includes: CCA-adding enzyme (EC 2.7.7.72) (CCA tRNA nucleotidyltransferase) (tRNA CCA-pyrophosphorylase) (tRNA adenylyl-/cytidylyl-transferase) (tRNA nucleotidyltransferase) (tRNA-NT); 2'-nucleotidase (EC 3.1.3.-); 2',3'-cyclic phosphodiesterase (EC 3.1.4.-); Phosphatase (EC 3.1.3.-)]	Cytosol	57.9	49984900	47649300	44665900	41695200	37652700	1	0.953274	0.893588	0.834156	0.753281	1	0.974781	0.975766	0.954723	0.980267	4	4
CCA	P06961	Multifunctional CCA protein [Includes: CCA-adding enzyme (EC 2.7.7.72) (CCA tRNA nucleotidyltransferase) (tRNA CCA-pyrophosphorylase) (tRNA adenylyl-/cytidylyl-transferase) (tRNA nucleotidyltransferase) (tRNA-NT); 2'-nucleotidase (EC 3.1.3.-); 2',3'-cyclic phosphodiesterase (EC 3.1.4.-); Phosphatase (EC 3.1.3.-)]	Cytosol	60.5	6391320	6663320	5274040	6295670	4373640	1	1.04256	0.825188	0.985034	0.684309	1	1.07152	0.943062	1.04176	0.869129	1	1
CCA	P06961	Multifunctional CCA protein [Includes: CCA-adding enzyme (EC 2.7.7.72) (CCA tRNA nucleotidyltransferase) (tRNA CCA-pyrophosphorylase) (tRNA adenylyl-/cytidylyl-transferase) (tRNA nucleotidyltransferase) (tRNA-NT); 2'-nucleotidase (EC 3.1.3.-); 2',3'-cyclic phosphodiesterase (EC 3.1.4.-); Phosphatase (EC 3.1.3.-)]	Cytosol	63.6	4734230	3941400	3891760	3533120	2793220	1	0.832532	0.822047	0.746292	0.590005	1	0.859625	0.939814	0.889428	0.770103	1	1
CCA	P06961	Multifunctional CCA protein [Includes: CCA-adding enzyme (EC 2.7.7.72) (CCA tRNA nucleotidyltransferase) (tRNA CCA-pyrophosphorylase) (tRNA adenylyl-/cytidylyl-transferase) (tRNA nucleotidyltransferase) (tRNA-NT); 2'-nucleotidase (EC 3.1.3.-); 2',3'-cyclic phosphodiesterase (EC 3.1.4.-); Phosphatase (EC 3.1.3.-)]	Cytosol	67	3357470	3036490	2867220	2213730	2654750	1	0.904398	0.853982	0.659345	0.7907	1	0.923491	0.858616	0.905561	0.873704	1	1
CCA	P06961	Multifunctional CCA protein [Includes: CCA-adding enzyme (EC 2.7.7.72) (CCA tRNA nucleotidyltransferase) (tRNA CCA-pyrophosphorylase) (tRNA adenylyl-/cytidylyl-transferase) (tRNA nucleotidyltransferase) (tRNA-NT); 2'-nucleotidase (EC 3.1.3.-); 2',3'-cyclic phosphodiesterase (EC 3.1.4.-); Phosphatase (EC 3.1.3.-)]	Cytosol	71.3	724498	1078290	871922	789727	878702	1	1.48833	1.20348	1.09003	1.21284	1	1.0972	1.00825	0.910473	1.06222	1	1
CCME	P69490	Cytochrome c-type biogenesis protein CcmE (Cytochrome c maturation protein E) (Heme chaperone CcmE)	Inner_membrane	42	5053410	5268890	5368670	4533090	5021950	1	1.04264	1.06239	0.897036	0.993775	1	1.14944	1.15464	1.01484	1.03546	2	2
CCME	P69490	Cytochrome c-type biogenesis protein CcmE (Cytochrome c maturation protein E) (Heme chaperone CcmE)	Inner_membrane	45.4	5373600	7324610	6362860	6244760	5803760	1	1.36307	1.1841	1.16212	1.08005	1	1.19524	1.15863	1.12114	1.06703	2	2
CCME	P69490	Cytochrome c-type biogenesis protein CcmE (Cytochrome c maturation protein E) (Heme chaperone CcmE)	Inner_membrane	49	21403500	22025800	21300800	23412400	20303000	1	1.02907	0.995202	1.09386	0.948583	1	0.982361	1.04476	1.02735	1.02258	2	2
CCME	P69490	Cytochrome c-type biogenesis protein CcmE (Cytochrome c maturation protein E) (Heme chaperone CcmE)	Inner_membrane	51.9	19687000	21313200	22357100	21420900	20264200	1	1.0826	1.13563	1.08807	1.02932	1	1.05529	1.11004	1.10479	1.1425	2	2
CCME	P69490	Cytochrome c-type biogenesis protein CcmE (Cytochrome c maturation protein E) (Heme chaperone CcmE)	Inner_membrane	54.8	38803800	34205700	33985100	36301200	33786200	1	0.881504	0.875819	0.935506	0.870693	1	1.02212	1.00777	1.00637	1.01838	4	5
CCME	P69490	Cytochrome c-type biogenesis protein CcmE (Cytochrome c maturation protein E) (Heme chaperone CcmE)	Inner_membrane	57.9	33776800	31629400	31677100	30215100	24556000	1	0.936424	0.937836	0.894552	0.727008	1	0.957551	1.02408	1.02385	0.946076	4	5
CCME	P69490	Cytochrome c-type biogenesis protein CcmE (Cytochrome c maturation protein E) (Heme chaperone CcmE)	Inner_membrane	60.5	48596800	48114300	45068900	46596900	41211700	1	0.990071	0.927405	0.958847	0.848033	1	1.01758	1.05988	1.01407	1.07707	4	9
CCME	P69490	Cytochrome c-type biogenesis protein CcmE (Cytochrome c maturation protein E) (Heme chaperone CcmE)	Inner_membrane	63.6	45928800	44409600	39305800	39002700	34310600	1	0.966923	0.855799	0.849199	0.747039	1	0.998389	0.9784	1.01207	0.975071	4	9
CCME	P69490	Cytochrome c-type biogenesis protein CcmE (Cytochrome c maturation protein E) (Heme chaperone CcmE)	Inner_membrane	67	35817400	34716200	38069800	27093200	32994000	1	0.969255	1.06289	0.756426	0.921172	1	0.989717	1.06865	1.03889	1.01787	5	6
CCME	P69490	Cytochrome c-type biogenesis protein CcmE (Cytochrome c maturation protein E) (Heme chaperone CcmE)	Inner_membrane	71.3	19117700	27691400	25764300	24407800	23738400	1	1.44847	1.34767	1.27671	1.2417	1	1.06782	1.12904	1.0664	1.08749	5	6
CCMF	P33927	Cytochrome c-type biogenesis protein CcmF	Inner_membrane	49	12259600	13461900	10895600	14693100	11557800	1	1.09807	0.88874	1.1985	0.942755	1	1.04822	0.932995	1.12563	1.0163	1	1
CCMF	P33927	Cytochrome c-type biogenesis protein CcmF	Inner_membrane	51.9	12512400	11838600	13196300	11447500	10746000	1	0.946149	1.05466	0.914892	0.858828	1	0.922276	1.0309	0.928951	0.953261	1	1
CCMF	P33927	Cytochrome c-type biogenesis protein CcmF	Inner_membrane	54.8	24893800	21314500	20900300	22271300	21901700	1	0.856217	0.839579	0.894652	0.879805	1	0.992803	0.96607	0.962418	1.02903	2	2
CCMF	P33927	Cytochrome c-type biogenesis protein CcmF	Inner_membrane	57.9	20176000	19611800	18647700	16785000	16672800	1	0.972036	0.924252	0.831929	0.826368	1	0.993966	1.00925	0.952174	1.07538	2	2
CCMF	P33927	Cytochrome c-type biogenesis protein CcmF	Inner_membrane	60.5	29007100	28155100	26104700	27129600	24520700	1	0.970628	0.899942	0.935274	0.845334	1	0.997595	1.02849	0.989136	1.07364	3	3
CCMF	P33927	Cytochrome c-type biogenesis protein CcmF	Inner_membrane	63.6	22531400	20693300	18692100	18485500	17710800	1	0.918421	0.829602	0.820433	0.78605	1	0.948308	0.948451	0.977788	1.02599	3	3
CCMF	P33927	Cytochrome c-type biogenesis protein CcmF	Inner_membrane	67	9642890	9714930	9094040	7233750	8046890	1	1.00747	0.943082	0.750164	0.834489	1	1.02874	0.948199	1.03029	0.922091	1	1
CCMF	P33927	Cytochrome c-type biogenesis protein CcmF	Inner_membrane	71.3	5716470	7140720	6165680	5593270	5555070	1	1.24915	1.07858	0.978448	0.971766	1	0.920876	0.903605	0.817269	0.851082	1	1
CCMH	P0ABM9	Cytochrome c-type biogenesis protein CcmH	Inner_membrane	42	24068100	21665300	22591300	20931800	22089000	1	0.900167	0.938641	0.869691	0.917771	1	0.992376	1.02015	0.983902	0.956265	2	2
CCMH	P0ABM9	Cytochrome c-type biogenesis protein CcmH	Inner_membrane	45.4	26548700	29459900	24739900	25115800	24298500	1	1.10966	0.931869	0.946027	0.915243	1	0.973027	0.911829	0.912666	0.904206	2	2
CCMH	P0ABM9	Cytochrome c-type biogenesis protein CcmH	Inner_membrane	49	43622400	43722900	40341400	42196100	36136200	1	1.0023	0.924786	0.967303	0.828386	1	0.956805	0.970836	0.90849	0.893009	3	3
CCMH	P0ABM9	Cytochrome c-type biogenesis protein CcmH	Inner_membrane	51.9	43270500	42603000	40435300	35946400	37296600	1	0.984574	0.934477	0.830737	0.861941	1	0.959731	0.913423	0.843502	0.956715	3	3
CCMH	P0ABM9	Cytochrome c-type biogenesis protein CcmH	Inner_membrane	54.8	40502500	33717900	32995500	35318900	33907700	1	0.832489	0.814653	0.872018	0.837175	1	0.96529	0.93739	0.938069	0.979173	3	4
CCMH	P0ABM9	Cytochrome c-type biogenesis protein CcmH	Inner_membrane	57.9	34948800	29404900	27078900	25574800	22743900	1	0.841371	0.774816	0.731779	0.650778	1	0.860353	0.846072	0.837549	0.846876	3	4
CCMH	P0ABM9	Cytochrome c-type biogenesis protein CcmH	Inner_membrane	60.5	42086400	40703700	35340300	37559500	31661700	1	0.967146	0.839708	0.892438	0.752302	1	0.994017	0.959657	0.943833	0.955486	4	4
CCMH	P0ABM9	Cytochrome c-type biogenesis protein CcmH	Inner_membrane	63.6	33566600	31021600	28187300	25497700	25200100	1	0.924181	0.839742	0.759615	0.750749	1	0.954256	0.960044	0.905306	0.979914	4	4
CCMH	P0ABM9	Cytochrome c-type biogenesis protein CcmH	Inner_membrane	67	24127400	22532100	22885500	17075500	22703100	1	0.93388	0.948527	0.707722	0.940968	1	0.953595	0.953674	0.972004	1.03975	3	4
CCMH	P0ABM9	Cytochrome c-type biogenesis protein CcmH	Inner_membrane	71.3	12138500	16204300	17329800	16133900	16719800	1	1.33495	1.42767	1.32915	1.37742	1	0.98413	1.19606	1.1102	1.20636	3	4
CDD	P0ABF6	Cytidine deaminase (EC 3.5.4.5) (Cytidine aminohydrolase) (CDA)	Cytosol	42	403190000	370601000	375806000	358031000	375149000	1	0.919172	0.932082	0.887996	0.930452	1	1.01333	1.01302	1.00461	0.969478	14	46
CDD	P0ABF6	Cytidine deaminase (EC 3.5.4.5) (Cytidine aminohydrolase) (CDA)	Cytosol	45.4	424127000	488238000	431254000	422698000	400945000	1	1.15116	1.0168	0.996631	0.945342	1	1.00942	0.994938	0.961484	0.933942	14	46
CDD	P0ABF6	Cytidine deaminase (EC 3.5.4.5) (Cytidine aminohydrolase) (CDA)	Cytosol	49	483986000	480303000	440883000	484816000	411161000	1	0.99239	0.910942	1.00171	0.849531	1	0.947342	0.956302	0.940809	0.915803	12	45
CDD	P0ABF6	Cytidine deaminase (EC 3.5.4.5) (Cytidine aminohydrolase) (CDA)	Cytosol	51.9	456180000	480281000	463876000	438586000	394385000	1	1.05283	1.01687	0.961432	0.864538	1	1.02627	0.99396	0.976206	0.959599	12	45
CDD	P0ABF6	Cytidine deaminase (EC 3.5.4.5) (Cytidine aminohydrolase) (CDA)	Cytosol	54.8	559733000	487801000	477688000	512969000	463278000	1	0.871489	0.853421	0.916453	0.827677	1	1.01051	0.981998	0.98587	0.968064	12	55
CDD	P0ABF6	Cytidine deaminase (EC 3.5.4.5) (Cytidine aminohydrolase) (CDA)	Cytosol	57.9	485703000	500926000	455922000	438364000	375760000	1	1.03134	0.938685	0.902535	0.773642	1	1.05461	1.02501	1.03299	1.00676	12	55
CDD	P0ABF6	Cytidine deaminase (EC 3.5.4.5) (Cytidine aminohydrolase) (CDA)	Cytosol	60.5	379556000	383082000	324081000	351441000	287413000	1	1.00929	0.853842	0.925927	0.757235	1	1.03733	0.97581	0.97925	0.96175	12	53
CDD	P0ABF6	Cytidine deaminase (EC 3.5.4.5) (Cytidine aminohydrolase) (CDA)	Cytosol	63.6	288534000	289083000	252987000	236661000	209684000	1	1.0019	0.876801	0.820219	0.726722	1	1.03451	1.00241	0.977533	0.948552	12	53
CDD	P0ABF6	Cytidine deaminase (EC 3.5.4.5) (Cytidine aminohydrolase) (CDA)	Cytosol	67	202558000	198652000	190788000	138627000	149064000	1	0.980717	0.941893	0.684382	0.735908	1	1.00142	0.947003	0.939947	0.81316	11	37
CDD	P0ABF6	Cytidine deaminase (EC 3.5.4.5) (Cytidine aminohydrolase) (CDA)	Cytosol	71.3	56389900	79041800	67025300	65083000	49435200	1	1.4017	1.1886	1.15416	0.876668	1	1.03334	0.99578	0.964037	0.767794	11	37
CDH	P06282	CDP-diacylglycerol pyrophosphatase (EC 3.6.1.26) (CDP-diacylglycerol phosphatidylhydrolase) (CDP-diglyceride hydrolase)	Periplasm	42	43942900	43546800	46593200	38621500	52616600	1	0.990986	1.06031	0.878902	1.19739	1	1.0925	1.15239	0.994323	1.24761	6	6
CDH	P06282	CDP-diacylglycerol pyrophosphatase (EC 3.6.1.26) (CDP-diacylglycerol phosphatidylhydrolase) (CDP-diglyceride hydrolase)	Periplasm	45.4	50677200	53334800	47523000	59715200	61527300	1	1.05244	0.937759	1.17834	1.2141	1	0.922858	0.917593	1.13679	1.19946	6	6
CDH	P06282	CDP-diacylglycerol pyrophosphatase (EC 3.6.1.26) (CDP-diacylglycerol phosphatidylhydrolase) (CDP-diglyceride hydrolase)	Periplasm	49	92919000	95681200	88146600	94680500	89909100	1	1.02973	0.948639	1.01896	0.967607	1	0.982983	0.995876	0.957003	1.04309	7	8
CDH	P06282	CDP-diacylglycerol pyrophosphatase (EC 3.6.1.26) (CDP-diacylglycerol phosphatidylhydrolase) (CDP-diglyceride hydrolase)	Periplasm	51.9	87142500	90122200	91091200	87741200	84173800	1	1.03419	1.04531	1.00687	0.965933	1	1.0081	1.02176	1.02234	1.07214	7	8
CDH	P06282	CDP-diacylglycerol pyrophosphatase (EC 3.6.1.26) (CDP-diacylglycerol phosphatidylhydrolase) (CDP-diglyceride hydrolase)	Periplasm	54.8	77586800	69504800	66688300	70733500	69130600	1	0.895833	0.859532	0.911669	0.89101	1	1.03874	0.989029	0.980724	1.04214	6	7
CDH	P06282	CDP-diacylglycerol pyrophosphatase (EC 3.6.1.26) (CDP-diacylglycerol phosphatidylhydrolase) (CDP-diglyceride hydrolase)	Periplasm	57.9	71463200	69661200	66155900	65808800	60084000	1	0.974784	0.925734	0.920877	0.840768	1	0.996777	1.01087	1.05398	1.09412	6	7
CDH	P06282	CDP-diacylglycerol pyrophosphatase (EC 3.6.1.26) (CDP-diacylglycerol phosphatidylhydrolase) (CDP-diglyceride hydrolase)	Periplasm	60.5	79947600	82685500	74102600	77149100	69093800	1	1.03425	0.92689	0.964996	0.864239	1	1.06298	1.05929	1.02057	1.09765	8	14
CDH	P06282	CDP-diacylglycerol pyrophosphatase (EC 3.6.1.26) (CDP-diacylglycerol phosphatidylhydrolase) (CDP-diglyceride hydrolase)	Periplasm	63.6	72348400	70457200	60473300	66448800	60134700	1	0.97386	0.835862	0.918456	0.831182	1	1.00555	0.955608	1.09461	1.0849	8	14
CDH	P06282	CDP-diacylglycerol pyrophosphatase (EC 3.6.1.26) (CDP-diacylglycerol phosphatidylhydrolase) (CDP-diglyceride hydrolase)	Periplasm	67	55169500	54499800	51688000	37563900	55548500	1	0.987861	0.936894	0.680882	1.00687	1	1.00872	0.941978	0.93514	1.11257	6	7
CDH	P06282	CDP-diacylglycerol pyrophosphatase (EC 3.6.1.26) (CDP-diacylglycerol phosphatidylhydrolase) (CDP-diglyceride hydrolase)	Periplasm	71.3	15969000	19397700	18449200	26092000	29946600	1	1.21471	1.15531	1.63392	1.8753	1	0.895488	0.967889	1.36476	1.6424	6	7
CEDA	P0AE60	Cell division activator CedA	Cytosol	42	28031500	25340300	25504400	24675200	29317800	1	0.903994	0.909848	0.880267	1.04589	1	0.996595	0.988858	0.995867	1.08976	3	3
CEDA	P0AE60	Cell division activator CedA	Cytosol	45.4	31719300	36250800	32688100	36604000	38199800	1	1.14286	1.03054	1.154	1.20431	1	1.00215	1.00838	1.1133	1.18979	3	3
CEDA	P0AE60	Cell division activator CedA	Cytosol	49	26253300	31277800	28072300	29928800	26743200	1	1.19139	1.06929	1.14	1.01866	1	1.1373	1.12253	1.07069	1.09813	2	3
CEDA	P0AE60	Cell division activator CedA	Cytosol	51.9	24410100	24449200	24258200	26693300	21541300	1	1.0016	0.993777	1.09354	0.882475	1	0.97633	0.971387	1.11034	0.979508	2	3
CEDA	P0AE60	Cell division activator CedA	Cytosol	54.8	34842700	30292000	30773300	33023600	30519500	1	0.869393	0.883207	0.947791	0.875922	1	1.00808	1.01627	1.01958	1.02449	2	2
CEDA	P0AE60	Cell division activator CedA	Cytosol	57.9	23043400	23156500	20612800	22091100	18302300	1	1.00491	0.894521	0.958674	0.794253	1	1.02758	0.976785	1.09724	1.03359	2	2
CEDA	P0AE60	Cell division activator CedA	Cytosol	60.5	13611900	13056200	12013400	12902600	10388400	1	0.959175	0.882566	0.947891	0.763185	1	0.985825	1.00864	1.00248	0.969308	1	1
CEDA	P0AE60	Cell division activator CedA	Cytosol	63.6	9352990	9638820	7688840	7434240	7117760	1	1.03056	0.822073	0.794852	0.761014	1	1.0641	0.939843	0.9473	0.993312	1	1
CEDA	P0AE60	Cell division activator CedA	Cytosol	67	8470670	7815570	7742500	5046660	6914280	1	0.922663	0.914036	0.59578	0.816261	1	0.942141	0.918995	0.81826	0.901949	1	1
CEDA	P0AE60	Cell division activator CedA	Cytosol	71.3	3860590	4929080	4109740	4103190	4303790	1	1.27677	1.06454	1.06284	1.1148	1	0.941238	0.891839	0.887759	0.976354	1	1
CFA	P0A9H7	Cyclopropane-fatty-acyl-phospholipid synthase (CFA synthase) (Cyclopropane fatty acid synthase) (EC 2.1.1.79)	Cytosol	42	33041200	34714100	31181900	31962400	32850100	1	1.05063	0.943728	0.96735	0.994216	1	1.15825	1.02568	1.09439	1.03592	4	4
CFA	P0A9H7	Cyclopropane-fatty-acyl-phospholipid synthase (CFA synthase) (Cyclopropane fatty acid synthase) (EC 2.1.1.79)	Cytosol	45.4	33539700	36421800	33865100	39390200	38227900	1	1.08593	1.0097	1.17444	1.13978	1	0.952224	0.987989	1.13302	1.12604	4	4
CFA	P0A9H7	Cyclopropane-fatty-acyl-phospholipid synthase (CFA synthase) (Cyclopropane fatty acid synthase) (EC 2.1.1.79)	Cytosol	49	16069300	56140500	14400200	36138400	18778200	1	3.49365	0.896131	2.24891	1.16858	1	3.33506	0.940754	2.11217	1.25974	1	1
CFA	P0A9H7	Cyclopropane-fatty-acyl-phospholipid synthase (CFA synthase) (Cyclopropane fatty acid synthase) (EC 2.1.1.79)	Cytosol	51.9	14211400	12576000	12069200	12196700	17062200	1	0.884923	0.849262	0.858234	1.2006	1	0.862595	0.830127	0.871422	1.33261	1	1
CHAA	P31801	Sodium-potassium/proton antiporter ChaA (Na(+)/H(+) exchanger)	Inner_membrane	42	26790500	24657900	24082600	22755200	17364100	1	0.920397	0.898923	0.849376	0.648144	1	1.01468	0.976984	0.960919	0.675329	2	2
CHAA	P31801	Sodium-potassium/proton antiporter ChaA (Na(+)/H(+) exchanger)	Inner_membrane	45.4	18928200	23027900	18473900	17782800	14335700	1	1.21659	0.975999	0.939487	0.757373	1	1.0668	0.955011	0.906356	0.74824	2	2
CHAA	P31801	Sodium-potassium/proton antiporter ChaA (Na(+)/H(+) exchanger)	Inner_membrane	49	41136800	36366500	42274800	37639900	26748200	1	0.884038	1.02766	0.914993	0.650226	1	0.843908	1.07884	0.85936	0.70095	2	2
CHAA	P31801	Sodium-potassium/proton antiporter ChaA (Na(+)/H(+) exchanger)	Inner_membrane	51.9	27128400	22929500	20005700	19766300	17943700	1	0.845221	0.737445	0.72862	0.661436	1	0.823895	0.72083	0.739817	0.734164	2	2
CHAA	P31801	Sodium-potassium/proton antiporter ChaA (Na(+)/H(+) exchanger)	Inner_membrane	54.8	53631500	34195000	41157300	31897400	28001500	1	0.637592	0.767409	0.594751	0.522109	1	0.739302	0.883027	0.639801	0.610667	2	2
CHAA	P31801	Sodium-potassium/proton antiporter ChaA (Na(+)/H(+) exchanger)	Inner_membrane	57.9	31548500	31004400	27093900	24294000	19023600	1	0.982754	0.858802	0.770052	0.602995	1	1.00493	0.937781	0.881354	0.784695	2	2
CHAA	P31801	Sodium-potassium/proton antiporter ChaA (Na(+)/H(+) exchanger)	Inner_membrane	60.5	40855800	36893600	33661800	34193400	29573900	1	0.90302	0.823917	0.836929	0.723861	1	0.928109	0.94161	0.885127	0.919362	2	3
CHAA	P31801	Sodium-potassium/proton antiporter ChaA (Na(+)/H(+) exchanger)	Inner_membrane	63.6	36065000	34256000	30291100	25772500	23337000	1	0.949841	0.839903	0.714613	0.647082	1	0.980751	0.960228	0.851672	0.844602	2	3
CHAA	P31801	Sodium-potassium/proton antiporter ChaA (Na(+)/H(+) exchanger)	Inner_membrane	67	44734100	39269400	39606600	35107600	34141700	1	0.87784	0.885378	0.784806	0.763214	1	0.896372	0.890182	1.07787	0.843333	2	4
CHAA	P31801	Sodium-potassium/proton antiporter ChaA (Na(+)/H(+) exchanger)	Inner_membrane	71.3	26692800	36083800	30745000	30547700	26673800	1	1.35182	1.15181	1.14442	0.999288	1	0.996564	0.964953	0.955898	0.875186	2	4
CHAB	P0AE63	Putative cation transport regulator ChaB	Cytosol	49	46871200	51879200	49429100	58973200	46810600	1	1.10685	1.05457	1.2582	0.998707	1	1.0566	1.10709	1.1817	1.07662	3	4
CHAB	P0AE63	Putative cation transport regulator ChaB	Cytosol	51.9	42258400	47744400	52739700	50706700	45864200	1	1.12982	1.24803	1.19992	1.08533	1	1.10131	1.21991	1.21836	1.20466	3	4
CHAB	P0AE63	Putative cation transport regulator ChaB	Cytosol	54.8	19283800	16816900	18017100	17855500	16815700	1	0.872074	0.934313	0.925933	0.872012	1	1.01119	1.07508	0.996068	1.01992	2	2
CHAB	P0AE63	Putative cation transport regulator ChaB	Cytosol	57.9	17574500	18218800	17939800	18705700	15831500	1	1.03666	1.02079	1.06437	0.900822	1	1.06005	1.11466	1.21821	1.17227	2	2
CHAB	P0AE63	Putative cation transport regulator ChaB	Cytosol	60.5	20531600	20703900	17724900	20818500	16443000	1	1.00839	0.863299	1.01397	0.800863	1	1.03641	0.986617	1.07237	1.01716	3	3
CHAB	P0AE63	Putative cation transport regulator ChaB	Cytosol	63.6	18152900	17909900	17387600	17710200	14832500	1	0.986614	0.957841	0.975613	0.817087	1	1.01872	1.09506	1.16273	1.0665	3	3
CHAB	P0AE63	Putative cation transport regulator ChaB	Cytosol	67	49242200	50033200	50624000	44076800	50613300	1	1.01606	1.02806	0.895102	1.02784	1	1.03751	1.03364	1.22936	1.13574	4	5
CHAB	P0AE63	Putative cation transport regulator ChaB	Cytosol	71.3	33586500	44049200	44226000	40134200	45345400	1	1.31152	1.31678	1.19495	1.35011	1	0.966853	1.10316	0.998107	1.18244	4	5
CHBB	P69795	PTS system N,N'-diacetylchitobiose-specific EIIB component (EIIB-Chb) (IVcel) (N,N'-diacetylchitobiose-specific phosphotransferase enzyme IIB component) (EC 2.7.1.196)	Cytosol	42	42478300	35538100	36484600	35867400	34901300	1	0.836618	0.8589	0.84437	0.821627	1	0.922317	0.933485	0.955256	0.856088	2	4
CHBB	P69795	PTS system N,N'-diacetylchitobiose-specific EIIB component (EIIB-Chb) (IVcel) (N,N'-diacetylchitobiose-specific phosphotransferase enzyme IIB component) (EC 2.7.1.196)	Cytosol	45.4	44390800	46422500	40742300	39955000	40291300	1	1.04577	0.91781	0.900074	0.90765	1	0.917006	0.898073	0.868333	0.896705	2	4
CHBB	P69795	PTS system N,N'-diacetylchitobiose-specific EIIB component (EIIB-Chb) (IVcel) (N,N'-diacetylchitobiose-specific phosphotransferase enzyme IIB component) (EC 2.7.1.196)	Cytosol	49	60627500	53443300	51965300	59022600	46913900	1	0.881503	0.857124	0.973529	0.773806	1	0.841488	0.899804	0.914336	0.83417	2	4
CHBB	P69795	PTS system N,N'-diacetylchitobiose-specific EIIB component (EIIB-Chb) (IVcel) (N,N'-diacetylchitobiose-specific phosphotransferase enzyme IIB component) (EC 2.7.1.196)	Cytosol	51.9	42657000	38941700	43081400	40743900	32065900	1	0.912903	1.00995	0.955152	0.751715	1	0.889869	0.987194	0.969829	0.83437	2	4
CHBB	P69795	PTS system N,N'-diacetylchitobiose-specific EIIB component (EIIB-Chb) (IVcel) (N,N'-diacetylchitobiose-specific phosphotransferase enzyme IIB component) (EC 2.7.1.196)	Cytosol	54.8	27443700	24228700	24093400	26780000	25154400	1	0.882851	0.877921	0.975816	0.916582	1	1.02369	1.01019	1.04973	1.07205	2	2
CHBB	P69795	PTS system N,N'-diacetylchitobiose-specific EIIB component (EIIB-Chb) (IVcel) (N,N'-diacetylchitobiose-specific phosphotransferase enzyme IIB component) (EC 2.7.1.196)	Cytosol	57.9	14253500	13967000	13491900	13203700	10378700	1	0.9799	0.946568	0.926348	0.728151	1	1.00201	1.03362	1.06024	0.947564	2	2
CHBB	P69795	PTS system N,N'-diacetylchitobiose-specific EIIB component (EIIB-Chb) (IVcel) (N,N'-diacetylchitobiose-specific phosphotransferase enzyme IIB component) (EC 2.7.1.196)	Cytosol	60.5	22950700	19027500	19674200	21163300	16498800	1	0.82906	0.857237	0.92212	0.71888	1	0.852094	0.97969	0.975224	0.913037	2	3
CHBB	P69795	PTS system N,N'-diacetylchitobiose-specific EIIB component (EIIB-Chb) (IVcel) (N,N'-diacetylchitobiose-specific phosphotransferase enzyme IIB component) (EC 2.7.1.196)	Cytosol	63.6	19419400	17782200	16520500	15522600	13480900	1	0.915693	0.850721	0.799335	0.694198	1	0.945491	0.972596	0.952643	0.9061	2	3
CHBC	P17334	PTS system N,N'-diacetylchitobiose-specific EIIC component (EIIC-Chb) (IIcel) (N,N'-diacetylchitobiose-specific phosphotransferase enzyme IIC component)	Inner_membrane	67	831631	978480	1082430	620527	815834	1	1.17658	1.30157	0.746157	0.981005	1	1.20142	1.30864	1.02479	1.08399	1	1
CHBC	P17334	PTS system N,N'-diacetylchitobiose-specific EIIC component (EIIC-Chb) (IIcel) (N,N'-diacetylchitobiose-specific phosphotransferase enzyme IIC component)	Inner_membrane	71.3	598345	544523	535446	578567	596062	1	0.910049	0.894878	0.966945	0.996184	1	0.670891	0.749704	0.807661	0.872468	1	1
CHBF	P17411	6-phospho-beta-glucosidase (EC 3.2.1.86) (Cellobiose-6-phosphate hydrolase) (Phospho-chitobiase)	Cytosol	42	9253000	8965970	9020310	9083020	9486590	1	0.96898	0.974852	0.98163	1.02524	1	1.06824	1.05951	1.11054	1.06825	1	1
CHBF	P17411	6-phospho-beta-glucosidase (EC 3.2.1.86) (Cellobiose-6-phosphate hydrolase) (Phospho-chitobiase)	Cytosol	45.4	10208800	10845600	11146900	11980900	10860000	1	1.06238	1.09189	1.17359	1.06379	1	0.93157	1.06841	1.1322	1.05096	1	1
CHBF	P17411	6-phospho-beta-glucosidase (EC 3.2.1.86) (Cellobiose-6-phosphate hydrolase) (Phospho-chitobiase)	Cytosol	54.8	1881060	1501470	1777460	1718870	1568670	1	0.798204	0.944925	0.913777	0.833929	1	0.925536	1.08729	0.982992	0.975376	1	1
CHBF	P17411	6-phospho-beta-glucosidase (EC 3.2.1.86) (Cellobiose-6-phosphate hydrolase) (Phospho-chitobiase)	Cytosol	57.9	1637910	1640950	1449340	1307870	1053940	1	1.00186	0.884872	0.798499	0.643466	1	1.02446	0.966248	0.913912	0.837361	1	1
CHBG	P37794	Chitooligosaccharide deacetylase ChbG (COD) (EC 3.5.1.105) (Chitin disaccharide deacetylase) (Chitobiose deacetylase) (Chitobiose-6P deacetylase) (Chitotriose deacetylase) (Chitotriose-6P deacetylase)	Cytosol	60.5	2156830	2501990	2271880	2104790	1776910	1	1.16003	1.05334	0.975872	0.823853	1	1.19226	1.20381	1.03207	1.04636	1	1
CHBG	P37794	Chitooligosaccharide deacetylase ChbG (COD) (EC 3.5.1.105) (Chitin disaccharide deacetylase) (Chitobiose deacetylase) (Chitobiose-6P deacetylase) (Chitotriose deacetylase) (Chitotriose-6P deacetylase)	Cytosol	63.6	2348290	2568520	1945380	1976240	1751230	1	1.09378	0.828424	0.841566	0.745747	1	1.12938	0.947104	1.00297	0.973385	1	1
CHBG	P37794	Chitooligosaccharide deacetylase ChbG (COD) (EC 3.5.1.105) (Chitin disaccharide deacetylase) (Chitobiose deacetylase) (Chitobiose-6P deacetylase) (Chitotriose deacetylase) (Chitotriose-6P deacetylase)	Cytosol	67	5436340	5010360	4868070	3951200	4058540	1	0.921642	0.895468	0.726813	0.746557	1	0.941099	0.900327	0.998223	0.824928	1	1
CHBG	P37794	Chitooligosaccharide deacetylase ChbG (COD) (EC 3.5.1.105) (Chitin disaccharide deacetylase) (Chitobiose deacetylase) (Chitobiose-6P deacetylase) (Chitotriose deacetylase) (Chitotriose-6P deacetylase)	Cytosol	71.3	3335500	3966640	3568070	3078090	2837780	1	1.18922	1.06973	0.922827	0.850781	1	0.876696	0.896186	0.770811	0.745122	1	1
CHEW	P0A964	Chemotaxis protein CheW	Cytosol	42	12297500	11720200	11113300	10824900	11360400	1	0.953055	0.903704	0.880252	0.923798	1	1.05068	0.98218	0.995851	0.962544	2	2
CHEW	P0A964	Chemotaxis protein CheW	Cytosol	45.4	12583500	13908200	11647600	13027000	13533600	1	1.10527	0.925625	1.03524	1.0755	1	0.969184	0.90572	0.998737	1.06253	2	2
CHEY	P0AE67	Chemotaxis protein CheY	Cytosol	42	4834850	4793850	5281170	4290760	4744520	1	0.99152	1.09231	0.887465	0.981317	1	1.09309	1.18717	1.00401	1.02248	1	1
CHEY	P0AE67	Chemotaxis protein CheY	Cytosol	45.4	5393670	6169890	5053590	5611730	5303540	1	1.14391	0.936948	1.04043	0.98329	1	1.00307	0.9168	1.00374	0.971432	1	1
CHIA	P13656	Probable bifunctional chitinase/lysozyme [Includes: Chitinase (EC 3.2.1.14); Lysozyme (EC 3.2.1.17)]	Periplasm	42	14977400	12572600	15299500	13364100	15614700	1	0.839438	1.02151	0.892284	1.04255	1	0.925427	1.11021	1.00946	1.08628	2	2
CHIA	P13656	Probable bifunctional chitinase/lysozyme [Includes: Chitinase (EC 3.2.1.14); Lysozyme (EC 3.2.1.17)]	Periplasm	45.4	15896800	17713800	16602400	17013800	17540400	1	1.1143	1.04439	1.07027	1.10339	1	0.9771	1.02193	1.03252	1.09009	2	2
CHIA	P13656	Probable bifunctional chitinase/lysozyme [Includes: Chitinase (EC 3.2.1.14); Lysozyme (EC 3.2.1.17)]	Periplasm	49	25757600	24654800	24250100	25069600	24132800	1	0.957185	0.941474	0.973289	0.93692	1	0.913735	0.988354	0.914111	1.01001	2	2
CHIA	P13656	Probable bifunctional chitinase/lysozyme [Includes: Chitinase (EC 3.2.1.14); Lysozyme (EC 3.2.1.17)]	Periplasm	51.9	21006300	20581800	22581600	21152100	19404400	1	0.979792	1.07499	1.00694	0.923742	1	0.95507	1.05077	1.02241	1.02531	2	2
CHIQ	P75734	Uncharacterized lipoprotein ChiQ	NA	67	2817930	3034830	3148160	1658060	2545150	1	1.07697	1.11719	0.588396	0.903198	1	1.09971	1.12325	0.808119	0.998012	2	2
CHIQ	P75734	Uncharacterized lipoprotein ChiQ	NA	71.3	1906210	2324850	2432340	1787310	2031270	1	1.21962	1.27601	0.937625	1.06561	1	0.899107	1.069	0.783171	0.933269	2	2
CHRR	P0AGE6	Quinone reductase (EC 1.6.5.2) (Chromate reductase) (CHRR) (EC 1.6.-.-) (NAD(P)H dehydrogenase (quinone))	Cytosol	42	32144200	30595900	30713500	29566500	33047400	1	0.951833	0.955491	0.919808	1.0281	1	1.04933	1.03846	1.0406	1.07122	4	4
CHRR	P0AGE6	Quinone reductase (EC 1.6.5.2) (Chromate reductase) (CHRR) (EC 1.6.-.-) (NAD(P)H dehydrogenase (quinone))	Cytosol	45.4	35335900	38427400	35535000	36762500	34999600	1	1.08749	1.00563	1.04037	0.990483	1	0.95359	0.984009	1.00368	0.978539	4	4
CHRR	P0AGE6	Quinone reductase (EC 1.6.5.2) (Chromate reductase) (CHRR) (EC 1.6.-.-) (NAD(P)H dehydrogenase (quinone))	Cytosol	49	38980600	42196900	37903800	42325900	36821400	1	1.08251	0.972376	1.08582	0.944608	1	1.03337	1.0208	1.0198	1.0183	5	5
CHRR	P0AGE6	Quinone reductase (EC 1.6.5.2) (Chromate reductase) (CHRR) (EC 1.6.-.-) (NAD(P)H dehydrogenase (quinone))	Cytosol	51.9	39514600	41617400	41390300	40294800	34986700	1	1.05322	1.04747	1.01974	0.885412	1	1.02664	1.02387	1.03541	0.982768	5	5
CHRR	P0AGE6	Quinone reductase (EC 1.6.5.2) (Chromate reductase) (CHRR) (EC 1.6.-.-) (NAD(P)H dehydrogenase (quinone))	Cytosol	54.8	30337500	25274800	26119200	29371400	25314700	1	0.833121	0.860954	0.968155	0.834436	1	0.966022	0.990666	1.04149	0.975969	4	4
CHRR	P0AGE6	Quinone reductase (EC 1.6.5.2) (Chromate reductase) (CHRR) (EC 1.6.-.-) (NAD(P)H dehydrogenase (quinone))	Cytosol	57.9	29458600	29238000	26400000	24778900	20931700	1	0.992512	0.896173	0.841143	0.710546	1	1.0149	0.978589	0.96272	0.924655	4	4
CHRR	P0AGE6	Quinone reductase (EC 1.6.5.2) (Chromate reductase) (CHRR) (EC 1.6.-.-) (NAD(P)H dehydrogenase (quinone))	Cytosol	60.5	47523100	44037400	41677300	43501600	36085100	1	0.926653	0.87699	0.915378	0.759317	1	0.952398	1.00226	0.968094	0.964395	6	9
CHRR	P0AGE6	Quinone reductase (EC 1.6.5.2) (Chromate reductase) (CHRR) (EC 1.6.-.-) (NAD(P)H dehydrogenase (quinone))	Cytosol	63.6	48741600	43609600	40232600	36846900	34469100	1	0.89471	0.825426	0.755964	0.70718	1	0.923826	0.943677	0.900954	0.923046	6	9
CHRR	P0AGE6	Quinone reductase (EC 1.6.5.2) (Chromate reductase) (CHRR) (EC 1.6.-.-) (NAD(P)H dehydrogenase (quinone))	Cytosol	67	65686900	61693100	65963600	46339900	58303000	1	0.939199	1.00421	0.705466	0.887589	1	0.959027	1.00966	0.968906	0.980765	6	10
CHRR	P0AGE6	Quinone reductase (EC 1.6.5.2) (Chromate reductase) (CHRR) (EC 1.6.-.-) (NAD(P)H dehydrogenase (quinone))	Cytosol	71.3	39803700	58021300	50558300	51167100	45053900	1	1.45769	1.27019	1.28549	1.1319	1	1.07461	1.06413	1.07373	0.991331	6	10
CIRA	P17315	Colicin I receptor	Outer_membrane	54.8	8593950	7910680	8383260	7772610	8629040	1	0.920494	0.975484	0.904428	1.00408	1	1.06733	1.12245	0.972934	1.17439	1	1
CIRA	P17315	Colicin I receptor	Outer_membrane	57.9	8942870	9609690	8048420	7603370	6988600	1	1.07456	0.899982	0.850216	0.781472	1	1.09881	0.982748	0.973104	1.01695	1	1
CIRA	P17315	Colicin I receptor	Outer_membrane	60.5	28996900	29996700	25637800	26626500	23808400	1	1.03448	0.884157	0.918253	0.821067	1	1.06322	1.01045	0.971135	1.04282	7	8
CIRA	P17315	Colicin I receptor	Outer_membrane	63.6	28031900	25535600	25327700	20236600	18491900	1	0.910948	0.903531	0.721913	0.659673	1	0.940592	1.03297	0.860373	0.861037	7	8
CIRA	P17315	Colicin I receptor	Outer_membrane	67	39106500	38290900	41251900	26809100	32261000	1	0.979144	1.05486	0.685541	0.824952	1	0.999815	1.06058	0.941539	0.911552	8	9
CIRA	P17315	Colicin I receptor	Outer_membrane	71.3	22877300	29300900	26718900	24203800	22544400	1	1.28078	1.16792	1.05798	0.985448	1	0.944199	0.978452	0.883703	0.863065	8	9
CLCA	P37019	H(+)/Cl(-) exchange transporter ClcA (ClC-ec1)	Inner_membrane	42	8955210	8055390	8476810	8153290	7759900	1	0.89952	0.946579	0.910452	0.866524	1	0.991663	1.02878	1.03002	0.902868	1	1
CLCA	P37019	H(+)/Cl(-) exchange transporter ClcA (ClC-ec1)	Inner_membrane	45.4	10111300	10952700	10279000	10260500	8759340	1	1.08321	1.01659	1.01476	0.866292	1	0.949841	0.994724	0.97897	0.855846	1	1
CLCA	P37019	H(+)/Cl(-) exchange transporter ClcA (ClC-ec1)	Inner_membrane	49	11890400	11741400	10658200	11787600	10027700	1	0.987469	0.89637	0.991354	0.843344	1	0.942644	0.941005	0.931078	0.909134	1	1
CLCA	P37019	H(+)/Cl(-) exchange transporter ClcA (ClC-ec1)	Inner_membrane	51.9	11403700	10432100	10126000	8855670	8207870	1	0.9148	0.887957	0.776561	0.719755	1	0.891717	0.867951	0.788494	0.798896	1	1
CLCA	P37019	H(+)/Cl(-) exchange transporter ClcA (ClC-ec1)	Inner_membrane	54.8	13361200	11697000	9909460	9485200	10112500	1	0.875445	0.741659	0.709906	0.756856	1	1.0151	0.853398	0.763678	0.88523	2	2
CLCA	P37019	H(+)/Cl(-) exchange transporter ClcA (ClC-ec1)	Inner_membrane	57.9	10691200	8921830	7965790	7411580	6283900	1	0.834502	0.745079	0.693241	0.587764	1	0.85333	0.8136	0.793441	0.764874	2	2
CLCA	P37019	H(+)/Cl(-) exchange transporter ClcA (ClC-ec1)	Inner_membrane	60.5	3021680	3287880	2560830	2506930	2226150	1	1.0881	0.847486	0.829648	0.736726	1	1.11833	0.968545	0.877427	0.935702	1	1
CLCA	P37019	H(+)/Cl(-) exchange transporter ClcA (ClC-ec1)	Inner_membrane	63.6	2507650	2475340	1953910	2147990	1915390	1	0.987115	0.77918	0.856575	0.763819	1	1.01924	0.890805	1.02086	0.996973	1	1
CLCA	P37019	H(+)/Cl(-) exchange transporter ClcA (ClC-ec1)	Inner_membrane	67	5798170	5947470	5289100	4582380	4927780	1	1.02575	0.912202	0.790315	0.849885	1	1.0474	0.917151	1.08544	0.939103	2	2
CLCA	P37019	H(+)/Cl(-) exchange transporter ClcA (ClC-ec1)	Inner_membrane	71.3	3904560	4291470	4174830	3868290	3710510	1	1.09909	1.06922	0.990711	0.950302	1	0.810254	0.895762	0.827512	0.832284	2	2
CLPA	P0ABH9	ATP-dependent Clp protease ATP-binding subunit ClpA	Cytosol	42	541047000	482300000	501129000	466301000	509955000	1	0.89142	0.926221	0.861849	0.942534	1	0.982733	1.00665	0.975031	0.982066	28	53
CLPA	P0ABH9	ATP-dependent Clp protease ATP-binding subunit ClpA	Cytosol	45.4	561126000	695468000	631634000	643879000	607863000	1	1.23942	1.12565	1.14748	1.08329	1	1.08681	1.10145	1.10701	1.07023	28	53
CLPA	P0ABH9	ATP-dependent Clp protease ATP-binding subunit ClpA	Cytosol	49	676618000	750853000	693506000	777130000	658415000	1	1.10971	1.02496	1.14855	0.973097	1	1.05934	1.076	1.07872	1.04901	27	46
CLPA	P0ABH9	ATP-dependent Clp protease ATP-binding subunit ClpA	Cytosol	51.9	526469000	579167000	583041000	554992000	514932000	1	1.1001	1.10746	1.05418	0.978086	1	1.07234	1.0825	1.07038	1.08563	27	46
CLPA	P0ABH9	ATP-dependent Clp protease ATP-binding subunit ClpA	Cytosol	54.8	246282000	209110000	227721000	252883000	238337000	1	0.849067	0.924635	1.0268	0.96774	1	0.984513	1.06394	1.10458	1.13188	17	21
CLPA	P0ABH9	ATP-dependent Clp protease ATP-binding subunit ClpA	Cytosol	57.9	89521600	82470000	80738800	78899700	67592900	1	0.92123	0.901892	0.881348	0.755046	1	0.942014	0.984834	1.00874	0.982563	17	21
CLPB	P63284	Chaperone protein ClpB (Heat shock protein F84.1)	Cytosol	42	1359080000	1228650000	1259030000	1197530000	1315960000	1	0.904031	0.926384	0.881133	0.968273	1	0.996636	1.00683	0.996847	1.00888	55	154
CLPB	P63284	Chaperone protein ClpB (Heat shock protein F84.1)	Cytosol	45.4	1444910000	1712050000	1524730000	1561600000	1487590000	1	1.18488	1.05524	1.08076	1.02954	1	1.03899	1.03255	1.04265	1.01712	55	154
CLPB	P63284	Chaperone protein ClpB (Heat shock protein F84.1)	Cytosol	49	1675190000	1763120000	1647580000	1825060000	1556430000	1	1.05249	0.983518	1.08946	0.929107	1	1.00471	1.03249	1.02322	1.00159	53	162
CLPB	P63284	Chaperone protein ClpB (Heat shock protein F84.1)	Cytosol	51.9	1659090000	1752570000	1775210000	1656500000	1526200000	1	1.05634	1.06999	0.998439	0.919902	1	1.02969	1.04588	1.01378	1.02105	53	162
CLPB	P63284	Chaperone protein ClpB (Heat shock protein F84.1)	Cytosol	54.8	1942410000	1713460000	1742750000	1825760000	1690380000	1	0.882131	0.89721	0.939946	0.870249	1	1.02285	1.03238	1.01114	1.01786	58	179
CLPB	P63284	Chaperone protein ClpB (Heat shock protein F84.1)	Cytosol	57.9	1459290000	1527280000	1393890000	1333560000	1195300000	1	1.04659	0.955184	0.913842	0.819097	1	1.0702	1.04303	1.04593	1.06591	58	179
CLPB	P63284	Chaperone protein ClpB (Heat shock protein F84.1)	Cytosol	60.5	347073000	339930000	308674000	350570000	301407000	1	0.979419	0.889363	1.01008	0.868425	1	1.00663	1.0164	1.06825	1.10297	29	41
CLPB	P63284	Chaperone protein ClpB (Heat shock protein F84.1)	Cytosol	63.6	136065000	128456000	115401000	125946000	127988000	1	0.944078	0.848131	0.925631	0.940639	1	0.974801	0.969635	1.10316	1.22777	29	41
CLPB	P63284	Chaperone protein ClpB (Heat shock protein F84.1)	Cytosol	67	31713200	41625900	30776400	28969300	60340500	1	1.31257	0.97046	0.913478	1.90269	1	1.34028	0.975725	1.25459	2.10243	9	9
CLPB	P63284	Chaperone protein ClpB (Heat shock protein F84.1)	Cytosol	71.3	16235400	23380500	19259800	22744300	36936200	1	1.44009	1.18628	1.40091	2.27504	1	1.06164	0.993836	1.17014	1.9925	9	9
CLPP	P0A6G7	ATP-dependent Clp protease proteolytic subunit (EC 3.4.21.92) (Caseinolytic protease) (Endopeptidase Clp) (Heat shock protein F21.5) (Protease Ti)	Cytosol	42	68507400	59658700	67867000	61240200	69123800	1	0.870836	0.990652	0.893921	1.009	1	0.960041	1.07668	1.01131	1.05132	5	11
CLPP	P0A6G7	ATP-dependent Clp protease proteolytic subunit (EC 3.4.21.92) (Caseinolytic protease) (Endopeptidase Clp) (Heat shock protein F21.5) (Protease Ti)	Cytosol	45.4	82097100	93846500	90256700	96321500	92419700	1	1.14312	1.09939	1.17326	1.12574	1	1.00237	1.07575	1.13189	1.11216	5	11
CLPP	P0A6G7	ATP-dependent Clp protease proteolytic subunit (EC 3.4.21.92) (Caseinolytic protease) (Endopeptidase Clp) (Heat shock protein F21.5) (Protease Ti)	Cytosol	49	76293200	79060300	75247100	87061900	77537900	1	1.03627	0.986288	1.14115	1.01631	1	0.989229	1.0354	1.07176	1.0956	5	12
CLPP	P0A6G7	ATP-dependent Clp protease proteolytic subunit (EC 3.4.21.92) (Caseinolytic protease) (Endopeptidase Clp) (Heat shock protein F21.5) (Protease Ti)	Cytosol	51.9	80951500	79404600	83069400	85780500	77143900	1	0.980891	1.02616	1.05965	0.952964	1	0.956141	1.00304	1.07594	1.05775	5	12
CLPP	P0A6G7	ATP-dependent Clp protease proteolytic subunit (EC 3.4.21.92) (Caseinolytic protease) (Endopeptidase Clp) (Heat shock protein F21.5) (Protease Ti)	Cytosol	54.8	96257500	80920900	85042900	88197700	84086200	1	0.840671	0.883494	0.916268	0.873555	1	0.974777	1.0166	0.985671	1.02172	6	15
CLPP	P0A6G7	ATP-dependent Clp protease proteolytic subunit (EC 3.4.21.92) (Caseinolytic protease) (Endopeptidase Clp) (Heat shock protein F21.5) (Protease Ti)	Cytosol	57.9	90972100	87997600	87989300	85785700	73668100	1	0.967303	0.967212	0.942989	0.809788	1	0.989127	1.05616	1.07929	1.0538	6	15
CLPP	P0A6G7	ATP-dependent Clp protease proteolytic subunit (EC 3.4.21.92) (Caseinolytic protease) (Endopeptidase Clp) (Heat shock protein F21.5) (Protease Ti)	Cytosol	60.5	91678700	88198400	82840200	87616100	77352600	1	0.962038	0.903593	0.955687	0.843736	1	0.988767	1.03267	1.01072	1.07161	6	20
CLPP	P0A6G7	ATP-dependent Clp protease proteolytic subunit (EC 3.4.21.92) (Caseinolytic protease) (Endopeptidase Clp) (Heat shock protein F21.5) (Protease Ti)	Cytosol	63.6	73535900	73836200	66562900	62825100	58961100	1	1.00408	0.905176	0.854346	0.8018	1	1.03676	1.03485	1.01821	1.04655	6	20
CLPP	P0A6G7	ATP-dependent Clp protease proteolytic subunit (EC 3.4.21.92) (Caseinolytic protease) (Endopeptidase Clp) (Heat shock protein F21.5) (Protease Ti)	Cytosol	67	31478900	26333000	27090100	18499500	22157600	1	0.836529	0.86058	0.587679	0.703887	1	0.854188	0.865249	0.807134	0.777778	4	5
CLPP	P0A6G7	ATP-dependent Clp protease proteolytic subunit (EC 3.4.21.92) (Caseinolytic protease) (Endopeptidase Clp) (Heat shock protein F21.5) (Protease Ti)	Cytosol	71.3	6770740	8710150	8623320	8352480	8381700	1	1.28644	1.27362	1.23361	1.23793	1	0.948368	1.067	1.0304	1.08419	4	5
CLPS	P0A8Q6	ATP-dependent Clp protease adapter protein ClpS	Cytosol	42	20476000	18004300	17992500	18294200	18958000	1	0.879288	0.878712	0.893446	0.925864	1	0.969358	0.955018	1.01078	0.964698	3	3
CLPS	P0A8Q6	ATP-dependent Clp protease adapter protein ClpS	Cytosol	45.4	23601700	25514500	22815400	24188200	23473500	1	1.08105	0.966685	1.02485	0.994568	1	0.947939	0.945897	0.988709	0.982575	3	3
CLPS	P0A8Q6	ATP-dependent Clp protease adapter protein ClpS	Cytosol	49	38440900	39134000	38616900	39622900	36157800	1	1.01803	1.00458	1.03075	0.940608	1	0.971818	1.0546	0.968077	1.01398	3	4
CLPS	P0A8Q6	ATP-dependent Clp protease adapter protein ClpS	Cytosol	51.9	30572900	33780300	33212700	33910100	29458000	1	1.10491	1.08634	1.10916	0.963533	1	1.07703	1.06187	1.1262	1.06948	3	4
CLPS	P0A8Q6	ATP-dependent Clp protease adapter protein ClpS	Cytosol	54.8	7980100	6877860	6609460	8423150	7660640	1	0.861876	0.828243	1.05552	0.959968	1	0.999365	0.953026	1.13547	1.12279	1	1
CLPS	P0A8Q6	ATP-dependent Clp protease adapter protein ClpS	Cytosol	57.9	2995680	3978510	2602840	2494120	2572100	1	1.32808	0.868864	0.832572	0.858603	1	1.35805	0.948769	0.95291	1.11733	1	1
CLPX	P0A6H1	ATP-dependent Clp protease ATP-binding subunit ClpX (ATP-dependent unfoldase ClpX)	Cytosol	42	475713000	436765000	417774000	414088000	446140000	1	0.918127	0.878206	0.870458	0.937834	1	1.01218	0.954468	0.98477	0.97717	18	53
CLPX	P0A6H1	ATP-dependent Clp protease ATP-binding subunit ClpX (ATP-dependent unfoldase ClpX)	Cytosol	45.4	524255000	583953000	544821000	527330000	521128000	1	1.11387	1.03923	1.00587	0.994035	1	0.976725	1.01688	0.970394	0.982049	18	53
CLPX	P0A6H1	ATP-dependent Clp protease ATP-binding subunit ClpX (ATP-dependent unfoldase ClpX)	Cytosol	49	623897000	635725000	594072000	646441000	554751000	1	1.01896	0.952196	1.03613	0.889171	1	0.972704	0.99961	0.973135	0.958535	16	43
CLPX	P0A6H1	ATP-dependent Clp protease ATP-binding subunit ClpX (ATP-dependent unfoldase ClpX)	Cytosol	51.9	287598000	294707000	292721000	272621000	236443000	1	1.02472	1.01781	0.947924	0.82213	1	0.998863	0.994881	0.96249	0.912528	16	43
CLPX	P0A6H1	ATP-dependent Clp protease ATP-binding subunit ClpX (ATP-dependent unfoldase ClpX)	Cytosol	54.8	56477100	49336300	48911500	58744000	61535400	1	0.873563	0.866041	1.04014	1.08956	1	1.01292	0.99652	1.11892	1.27437	5	6
CLPX	P0A6H1	ATP-dependent Clp protease ATP-binding subunit ClpX (ATP-dependent unfoldase ClpX)	Cytosol	57.9	49491400	43693200	42120400	46007000	37367900	1	0.882844	0.851065	0.929596	0.755038	1	0.902762	0.929333	1.06396	0.982553	5	6
CLPX	P0A6H1	ATP-dependent Clp protease ATP-binding subunit ClpX (ATP-dependent unfoldase ClpX)	Cytosol	60.5	13585300	12525200	11413800	16009100	17435200	1	0.921967	0.840158	1.17841	1.28339	1	0.947583	0.960171	1.24628	1.63001	3	3
CLPX	P0A6H1	ATP-dependent Clp protease ATP-binding subunit ClpX (ATP-dependent unfoldase ClpX)	Cytosol	63.6	8699940	7144990	6432500	8168170	12199600	1	0.821269	0.739373	0.938877	1.40226	1	0.847995	0.845296	1.11895	1.8303	3	3
CLPX	P0A6H1	ATP-dependent Clp protease ATP-binding subunit ClpX (ATP-dependent unfoldase ClpX)	Cytosol	67	9322900	9276540	9625980	8699230	21246700	1	0.995027	1.03251	0.933103	2.27898	1	1.01603	1.03811	1.28155	2.51822	3	4
CLPX	P0A6H1	ATP-dependent Clp protease ATP-binding subunit ClpX (ATP-dependent unfoldase ClpX)	Cytosol	71.3	6264120	8849010	7481890	9530220	18770600	1	1.41265	1.1944	1.5214	2.99653	1	1.04141	1.00064	1.27078	2.62439	3	4
CLSA	P0A6H8	Cardiolipin synthase A (CL synthase) (EC 2.7.8.-)	Inner_membrane	42	62846900	60424200	57554800	54978700	63977100	1	0.961451	0.915794	0.874804	1.01798	1	1.05994	0.99532	0.989687	1.06068	5	7
CLSA	P0A6H8	Cardiolipin synthase A (CL synthase) (EC 2.7.8.-)	Inner_membrane	45.4	72551500	83721600	75341700	74926200	73162100	1	1.15396	1.03846	1.03273	1.00842	1	1.01188	1.01613	0.996312	0.996256	5	7
CLSA	P0A6H8	Cardiolipin synthase A (CL synthase) (EC 2.7.8.-)	Inner_membrane	49	93947000	92977700	88092900	91540800	85835900	1	0.989682	0.937687	0.974388	0.913663	1	0.944757	0.984379	0.915143	0.984938	8	9
CLSA	P0A6H8	Cardiolipin synthase A (CL synthase) (EC 2.7.8.-)	Inner_membrane	51.9	89085500	92267000	91217000	83631300	77054900	1	1.03571	1.02393	0.938776	0.864954	1	1.00958	1.00086	0.953201	0.960061	8	9
CLSA	P0A6H8	Cardiolipin synthase A (CL synthase) (EC 2.7.8.-)	Inner_membrane	54.8	71766500	56618200	58145000	61612900	54862900	1	0.788922	0.810197	0.858519	0.764464	1	0.914773	0.932262	0.923548	0.894129	6	7
CLSA	P0A6H8	Cardiolipin synthase A (CL synthase) (EC 2.7.8.-)	Inner_membrane	57.9	48151300	42050400	39402700	36337000	33069000	1	0.873297	0.81831	0.754642	0.686773	1	0.893	0.893566	0.863716	0.893717	6	7
CLSA	P0A6H8	Cardiolipin synthase A (CL synthase) (EC 2.7.8.-)	Inner_membrane	67	5922230	6980410	6468550	5011660	6467230	1	1.17868	1.09225	0.846245	1.09203	1	1.20356	1.09817	1.16226	1.20666	1	1
CLSA	P0A6H8	Cardiolipin synthase A (CL synthase) (EC 2.7.8.-)	Inner_membrane	71.3	3339350	15723500	4111200	4069770	4387350	1	4.70855	1.23114	1.21873	1.31383	1	3.47116	1.03141	1.01797	1.15067	1	1
CMK	P0A6I0	Cytidylate kinase (CK) (EC 2.7.4.25) (Cytidine monophosphate kinase) (CMP kinase) (Protein MssA) (p25)	Cytosol	42	204081000	185180000	190089000	190022000	201831000	1	0.907385	0.931439	0.931111	0.988975	1	1.00033	1.01232	1.05339	1.03046	11	19
CMK	P0A6I0	Cytidylate kinase (CK) (EC 2.7.4.25) (Cytidine monophosphate kinase) (CMP kinase) (Protein MssA) (p25)	Cytosol	45.4	228722000	245039000	219480000	214169000	213009000	1	1.07134	0.959593	0.936373	0.931301	1	0.939429	0.938958	0.903351	0.920071	11	19
CMK	P0A6I0	Cytidylate kinase (CK) (EC 2.7.4.25) (Cytidine monophosphate kinase) (CMP kinase) (Protein MssA) (p25)	Cytosol	49	219026000	215229000	199913000	229428000	195880000	1	0.982664	0.912736	1.04749	0.894323	1	0.938057	0.958186	0.983802	0.964089	12	21
CMK	P0A6I0	Cytidylate kinase (CK) (EC 2.7.4.25) (Cytidine monophosphate kinase) (CMP kinase) (Protein MssA) (p25)	Cytosol	51.9	209667000	211550000	212467000	202497000	184854000	1	1.00898	1.01335	0.965803	0.881655	1	0.983522	0.990523	0.980644	0.978598	12	21
CMK	P0A6I0	Cytidylate kinase (CK) (EC 2.7.4.25) (Cytidine monophosphate kinase) (CMP kinase) (Protein MssA) (p25)	Cytosol	54.8	210771000	173323000	176309000	191626000	170357000	1	0.822328	0.836496	0.909167	0.808256	1	0.953508	0.962523	0.978032	0.945349	10	17
CMK	P0A6I0	Cytidylate kinase (CK) (EC 2.7.4.25) (Cytidine monophosphate kinase) (CMP kinase) (Protein MssA) (p25)	Cytosol	57.9	134264000	134374000	120416000	115515000	110045000	1	1.00082	0.89686	0.860357	0.819617	1	1.0234	0.979339	0.984711	1.06659	10	17
CMK	P0A6I0	Cytidylate kinase (CK) (EC 2.7.4.25) (Cytidine monophosphate kinase) (CMP kinase) (Protein MssA) (p25)	Cytosol	60.5	75690100	68621900	61953000	70071400	59074300	1	0.906617	0.818509	0.925767	0.780476	1	0.931806	0.935429	0.979081	0.991269	6	9
CMK	P0A6I0	Cytidylate kinase (CK) (EC 2.7.4.25) (Cytidine monophosphate kinase) (CMP kinase) (Protein MssA) (p25)	Cytosol	63.6	39121900	36302600	30838800	30165400	25582700	1	0.927936	0.788275	0.771062	0.653923	1	0.958133	0.901203	0.918948	0.853531	6	9
CMK	P0A6I0	Cytidylate kinase (CK) (EC 2.7.4.25) (Cytidine monophosphate kinase) (CMP kinase) (Protein MssA) (p25)	Cytosol	67	24111900	24566800	24013200	17557300	20035200	1	1.01887	0.995907	0.728159	0.830926	1	1.04038	1.00131	1.00007	0.918153	4	4
CMK	P0A6I0	Cytidylate kinase (CK) (EC 2.7.4.25) (Cytidine monophosphate kinase) (CMP kinase) (Protein MssA) (p25)	Cytosol	71.3	10442100	13905200	12728100	13804400	12245100	1	1.33165	1.21892	1.32199	1.17267	1	0.981695	1.02118	1.10422	1.02703	4	4
CMOA	P76290	Carboxy-S-adenosyl-L-methionine synthase (Cx-SAM synthase) (EC 2.1.3.-)	Cytosol	42	157494000	141346000	143811000	137199000	153244000	1	0.897469	0.91312	0.871138	0.973015	1	0.989402	0.992414	0.985539	1.01383	10	18
CMOA	P76290	Carboxy-S-adenosyl-L-methionine synthase (Cx-SAM synthase) (EC 2.1.3.-)	Cytosol	45.4	166114000	192454000	172753000	177716000	170757000	1	1.15857	1.03997	1.06984	1.02795	1	1.01592	1.0176	1.03212	1.01555	10	18
CMOA	P76290	Carboxy-S-adenosyl-L-methionine synthase (Cx-SAM synthase) (EC 2.1.3.-)	Cytosol	49	261951000	277211000	251408000	280165000	241954000	1	1.05826	0.959752	1.06953	0.923661	1	1.01022	1.00754	1.0045	0.995716	12	24
CMOA	P76290	Carboxy-S-adenosyl-L-methionine synthase (Cx-SAM synthase) (EC 2.1.3.-)	Cytosol	51.9	251395000	261345000	264831000	255480000	238238000	1	1.03958	1.05345	1.01625	0.947664	1	1.01335	1.02971	1.03187	1.05186	12	24
CMOA	P76290	Carboxy-S-adenosyl-L-methionine synthase (Cx-SAM synthase) (EC 2.1.3.-)	Cytosol	54.8	269647000	235575000	233137000	247958000	233260000	1	0.873642	0.864601	0.919565	0.865057	1	1.01301	0.994862	0.989218	1.01178	12	24
CMOA	P76290	Carboxy-S-adenosyl-L-methionine synthase (Cx-SAM synthase) (EC 2.1.3.-)	Cytosol	57.9	196172000	191582000	180877000	169060000	154005000	1	0.976602	0.922033	0.861795	0.785051	1	0.998636	1.00683	0.986356	1.02161	12	24
CMOA	P76290	Carboxy-S-adenosyl-L-methionine synthase (Cx-SAM synthase) (EC 2.1.3.-)	Cytosol	60.5	82243100	82130200	67254700	74884400	57007700	1	0.998627	0.817755	0.910525	0.693161	1	1.02637	0.934567	0.962962	0.880371	6	11
CMOA	P76290	Carboxy-S-adenosyl-L-methionine synthase (Cx-SAM synthase) (EC 2.1.3.-)	Cytosol	63.6	29475300	27719700	25165400	27856800	19348600	1	0.940438	0.853779	0.94509	0.656434	1	0.971042	0.976092	1.12635	0.85681	6	11
CMOB	P76291	tRNA U34 carboxymethyltransferase (EC 2.5.1.-)	Cytosol	42	97674900	90326600	87386900	84751300	91228900	1	0.924768	0.894671	0.867688	0.934006	1	1.0195	0.972363	0.981636	0.973181	7	7
CMOB	P76291	tRNA U34 carboxymethyltransferase (EC 2.5.1.-)	Cytosol	45.4	98982900	115117000	107574000	106037000	102523000	1	1.163	1.08679	1.07127	1.03576	1	1.0198	1.06342	1.03349	1.02327	7	7
CMOB	P76291	tRNA U34 carboxymethyltransferase (EC 2.5.1.-)	Cytosol	49	103423000	104974000	99866500	108491000	94451300	1	1.015	0.965612	1.049	0.913252	1	0.968922	1.01369	0.985221	0.984495	7	10
CMOB	P76291	tRNA U34 carboxymethyltransferase (EC 2.5.1.-)	Cytosol	51.9	93093600	97760400	97305800	91643600	84432000	1	1.05013	1.04525	0.984424	0.906958	1	1.02363	1.0217	0.999552	1.00668	7	10
CMOB	P76291	tRNA U34 carboxymethyltransferase (EC 2.5.1.-)	Cytosol	54.8	117945000	108105000	93402900	112295000	105127000	1	0.916571	0.791919	0.952096	0.891322	1	1.06279	0.91123	1.02421	1.0425	6	8
CMOB	P76291	tRNA U34 carboxymethyltransferase (EC 2.5.1.-)	Cytosol	57.9	57866500	51468100	52430700	50677600	36904900	1	0.889428	0.906063	0.875767	0.637759	1	0.909495	0.989389	1.00235	0.829935	6	8
CMOM	P36566	tRNA 5-carboxymethoxyuridine methyltransferase (EC 2.1.1.-) (cmo5U methyltransferase)	Cytosol	42	60118200	55532500	54084100	52296200	58328100	1	0.923722	0.899629	0.86989	0.970224	1	1.01834	0.977752	0.984127	1.01092	6	6
CMOM	P36566	tRNA 5-carboxymethoxyuridine methyltransferase (EC 2.1.1.-) (cmo5U methyltransferase)	Cytosol	45.4	66174300	75800400	69891300	66476500	68041100	1	1.14547	1.05617	1.00457	1.02821	1	1.00443	1.03346	0.969141	1.01581	6	6
CMOM	P36566	tRNA 5-carboxymethoxyuridine methyltransferase (EC 2.1.1.-) (cmo5U methyltransferase)	Cytosol	49	60226100	68266800	65305800	71242000	62913100	1	1.13351	1.08434	1.18291	1.04462	1	1.08205	1.13834	1.11099	1.12611	4	5
CMOM	P36566	tRNA 5-carboxymethoxyuridine methyltransferase (EC 2.1.1.-) (cmo5U methyltransferase)	Cytosol	51.9	50216400	51094600	49431100	49966000	44773200	1	1.01749	0.984362	0.995014	0.891605	1	0.991815	0.962183	1.0103	0.989642	4	5
CMOM	P36566	tRNA 5-carboxymethoxyuridine methyltransferase (EC 2.1.1.-) (cmo5U methyltransferase)	Cytosol	54.8	5473520	4539340	5567790	5768430	5735730	1	0.829327	1.01722	1.05388	1.04791	1	0.961624	1.17048	1.13371	1.22565	1	1
CMOM	P36566	tRNA 5-carboxymethoxyuridine methyltransferase (EC 2.1.1.-) (cmo5U methyltransferase)	Cytosol	57.9	3030690	2896580	3143380	2914210	2496970	1	0.955749	1.03718	0.961567	0.823895	1	0.977312	1.13257	1.10055	1.07216	1	1
CNU	P64467	OriC-binding nucleoid-associated protein (H-NS/StpA-binding protein 2) (Transcription modulator YdgT)	Cytosol	42	45193800	37157300	42558400	43743900	47624000	1	0.822177	0.941687	0.967918	1.05377	1	0.906397	1.02346	1.09503	1.09797	4	4
CNU	P64467	OriC-binding nucleoid-associated protein (H-NS/StpA-binding protein 2) (Transcription modulator YdgT)	Cytosol	45.4	53000400	57426400	49055300	47922900	52692400	1	1.08351	0.925565	0.904199	0.994189	1	0.9501	0.905661	0.872312	0.9822	4	4
CNU	P64467	OriC-binding nucleoid-associated protein (H-NS/StpA-binding protein 2) (Transcription modulator YdgT)	Cytosol	49	73318300	72592200	71669900	81089600	67534100	1	0.990097	0.977517	1.10599	0.921108	1	0.945152	1.02619	1.03875	0.992964	5	6
CNU	P64467	OriC-binding nucleoid-associated protein (H-NS/StpA-binding protein 2) (Transcription modulator YdgT)	Cytosol	51.9	72726600	67785200	74196800	71360100	66655800	1	0.932055	1.02022	0.98121	0.916526	1	0.908538	0.997229	0.996288	1.0173	5	6
CNU	P64467	OriC-binding nucleoid-associated protein (H-NS/StpA-binding protein 2) (Transcription modulator YdgT)	Cytosol	54.8	47722400	38228700	43990400	45910000	43632800	1	0.801064	0.921798	0.962022	0.914304	1	0.928852	1.06068	1.03489	1.06938	4	4
CNU	P64467	OriC-binding nucleoid-associated protein (H-NS/StpA-binding protein 2) (Transcription modulator YdgT)	Cytosol	57.9	40194200	38985900	34821600	34130900	29236300	1	0.969938	0.866334	0.84915	0.727376	1	0.991822	0.946006	0.971884	0.946556	4	4
CNU	P64467	OriC-binding nucleoid-associated protein (H-NS/StpA-binding protein 2) (Transcription modulator YdgT)	Cytosol	60.5	68817700	60808700	57302900	67723700	52500200	1	0.88362	0.832677	0.984103	0.762888	1	0.90817	0.951621	1.04078	0.96893	6	7
CNU	P64467	OriC-binding nucleoid-associated protein (H-NS/StpA-binding protein 2) (Transcription modulator YdgT)	Cytosol	63.6	55401600	48688000	44406500	44046400	36397200	1	0.878819	0.801538	0.795038	0.65697	1	0.907418	0.916367	0.947523	0.857509	6	7
CNU	P64467	OriC-binding nucleoid-associated protein (H-NS/StpA-binding protein 2) (Transcription modulator YdgT)	Cytosol	67	33665300	29840500	30804100	20677200	31648900	1	0.886387	0.91501	0.614199	0.940104	1	0.9051	0.919975	0.843557	1.03879	6	8
CNU	P64467	OriC-binding nucleoid-associated protein (H-NS/StpA-binding protein 2) (Transcription modulator YdgT)	Cytosol	71.3	21307200	26826100	23936900	25266100	23786600	1	1.25902	1.12342	1.1858	1.11636	1	0.928151	0.941168	0.990465	0.977723	6	8
COAA	P0A6I3	Pantothenate kinase (EC 2.7.1.33) (Pantothenic acid kinase) (Rts protein)	Cytosol	42	144668000	135998000	134532000	129322000	136258000	1	0.94007	0.929936	0.893923	0.941867	1	1.03637	1.01069	1.01132	0.981372	9	13
COAA	P0A6I3	Pantothenate kinase (EC 2.7.1.33) (Pantothenic acid kinase) (Rts protein)	Cytosol	45.4	152988000	177258000	155798000	156329000	148836000	1	1.15864	1.01837	1.02184	0.972861	1	1.01598	0.996468	0.985803	0.961129	9	13
COAA	P0A6I3	Pantothenate kinase (EC 2.7.1.33) (Pantothenic acid kinase) (Rts protein)	Cytosol	49	143843000	142727000	134868000	149366000	127000000	1	0.992242	0.937606	1.0384	0.882907	1	0.9472	0.984293	0.975259	0.951783	7	11
COAA	P0A6I3	Pantothenate kinase (EC 2.7.1.33) (Pantothenic acid kinase) (Rts protein)	Cytosol	51.9	80014100	79337000	77239100	77315700	73790700	1	0.991538	0.965319	0.966276	0.922221	1	0.966519	0.943569	0.981124	1.02362	7	11
COABC	P0ABQ0	Coenzyme A biosynthesis bifunctional protein CoaBC (DNA/pantothenate metabolism flavoprotein) [Includes: Phosphopantothenoylcysteine decarboxylase (PPCDC) (EC 4.1.1.36) (CoaC); Phosphopantothenate--cysteine ligase (EC 6.3.2.5) (CoaB) (PPC synthetase) (PPCS) (Phosphopantothenoylcysteine synthase)]	Cytosol	42	186804000	162266000	167701000	159997000	183754000	1	0.868643	0.897738	0.856497	0.983673	1	0.957623	0.975696	0.968975	1.02493	8	14
COABC	P0ABQ0	Coenzyme A biosynthesis bifunctional protein CoaBC (DNA/pantothenate metabolism flavoprotein) [Includes: Phosphopantothenoylcysteine decarboxylase (PPCDC) (EC 4.1.1.36) (CoaC); Phosphopantothenate--cysteine ligase (EC 6.3.2.5) (CoaB) (PPC synthetase) (PPCS) (Phosphopantothenoylcysteine synthase)]	Cytosol	45.4	203547000	251846000	228244000	235566000	229556000	1	1.23729	1.12133	1.15731	1.12778	1	1.08494	1.09722	1.11649	1.11418	8	14
COABC	P0ABQ0	Coenzyme A biosynthesis bifunctional protein CoaBC (DNA/pantothenate metabolism flavoprotein) [Includes: Phosphopantothenoylcysteine decarboxylase (PPCDC) (EC 4.1.1.36) (CoaC); Phosphopantothenate--cysteine ligase (EC 6.3.2.5) (CoaB) (PPC synthetase) (PPCS) (Phosphopantothenoylcysteine synthase)]	Cytosol	49	180673000	187684000	178098000	189552000	164815000	1	1.0388	0.985748	1.04914	0.912228	1	0.991649	1.03483	0.985354	0.983391	6	11
COABC	P0ABQ0	Coenzyme A biosynthesis bifunctional protein CoaBC (DNA/pantothenate metabolism flavoprotein) [Includes: Phosphopantothenoylcysteine decarboxylase (PPCDC) (EC 4.1.1.36) (CoaC); Phosphopantothenate--cysteine ligase (EC 6.3.2.5) (CoaB) (PPC synthetase) (PPCS) (Phosphopantothenoylcysteine synthase)]	Cytosol	51.9	166495000	183393000	177525000	173943000	156855000	1	1.10149	1.06625	1.04473	0.9421	1	1.0737	1.04222	1.06079	1.04569	6	11
COABC	P0ABQ0	Coenzyme A biosynthesis bifunctional protein CoaBC (DNA/pantothenate metabolism flavoprotein) [Includes: Phosphopantothenoylcysteine decarboxylase (PPCDC) (EC 4.1.1.36) (CoaC); Phosphopantothenate--cysteine ligase (EC 6.3.2.5) (CoaB) (PPC synthetase) (PPCS) (Phosphopantothenoylcysteine synthase)]	Cytosol	54.8	98385900	80013000	88830600	96666600	93211300	1	0.813257	0.902879	0.982525	0.947405	1	0.94299	1.03891	1.05695	1.1081	5	7
COABC	P0ABQ0	Coenzyme A biosynthesis bifunctional protein CoaBC (DNA/pantothenate metabolism flavoprotein) [Includes: Phosphopantothenoylcysteine decarboxylase (PPCDC) (EC 4.1.1.36) (CoaC); Phosphopantothenate--cysteine ligase (EC 6.3.2.5) (CoaB) (PPC synthetase) (PPCS) (Phosphopantothenoylcysteine synthase)]	Cytosol	57.9	27169200	25474900	24647800	23928400	21942400	1	0.937639	0.907196	0.880718	0.80762	1	0.958793	0.990626	1.00801	1.05098	5	7
COABC	P0ABQ0	Coenzyme A biosynthesis bifunctional protein CoaBC (DNA/pantothenate metabolism flavoprotein) [Includes: Phosphopantothenoylcysteine decarboxylase (PPCDC) (EC 4.1.1.36) (CoaC); Phosphopantothenate--cysteine ligase (EC 6.3.2.5) (CoaB) (PPC synthetase) (PPCS) (Phosphopantothenoylcysteine synthase)]	Cytosol	60.5	343784	517820	320055	436178	320027	1	1.50624	0.930977	1.26876	0.930896	1	1.54809	1.06396	1.34182	1.18231	1	1
COABC	P0ABQ0	Coenzyme A biosynthesis bifunctional protein CoaBC (DNA/pantothenate metabolism flavoprotein) [Includes: Phosphopantothenoylcysteine decarboxylase (PPCDC) (EC 4.1.1.36) (CoaC); Phosphopantothenate--cysteine ligase (EC 6.3.2.5) (CoaB) (PPC synthetase) (PPCS) (Phosphopantothenoylcysteine synthase)]	Cytosol	63.6	456082	155497	292109	171766	293713	1	0.340941	0.640475	0.376612	0.643992	1	0.352036	0.732229	0.448844	0.840569	1	1
COAD	P0A6I6	Phosphopantetheine adenylyltransferase (EC 2.7.7.3) (Dephospho-CoA pyrophosphorylase) (Pantetheine-phosphate adenylyltransferase) (PPAT)	Cytosol	42	19925800	16404700	18400300	16262500	18686700	1	0.823289	0.923441	0.816153	0.937814	1	0.907624	1.00363	0.923334	0.977149	1	2
COAD	P0A6I6	Phosphopantetheine adenylyltransferase (EC 2.7.7.3) (Dephospho-CoA pyrophosphorylase) (Pantetheine-phosphate adenylyltransferase) (PPAT)	Cytosol	45.4	20465300	21674100	19594700	19009100	18091300	1	1.05907	0.95746	0.928845	0.883999	1	0.928666	0.93687	0.89609	0.873339	1	2
COAD	P0A6I6	Phosphopantetheine adenylyltransferase (EC 2.7.7.3) (Dephospho-CoA pyrophosphorylase) (Pantetheine-phosphate adenylyltransferase) (PPAT)	Cytosol	49	71740000	73107000	66323500	77483400	65561000	1	1.01905	0.924498	1.08006	0.91387	1	0.972796	0.970533	1.01439	0.985161	6	8
COAD	P0A6I6	Phosphopantetheine adenylyltransferase (EC 2.7.7.3) (Dephospho-CoA pyrophosphorylase) (Pantetheine-phosphate adenylyltransferase) (PPAT)	Cytosol	51.9	70120400	68521600	68729900	68751400	62382400	1	0.977199	0.98017	0.980476	0.889647	1	0.952543	0.958086	0.995543	0.987468	6	8
COAD	P0A6I6	Phosphopantetheine adenylyltransferase (EC 2.7.7.3) (Dephospho-CoA pyrophosphorylase) (Pantetheine-phosphate adenylyltransferase) (PPAT)	Cytosol	54.8	47931800	39671600	41556900	44211500	40299300	1	0.827668	0.867001	0.922383	0.840763	1	0.959699	0.997623	0.99225	0.98337	3	5
COAD	P0A6I6	Phosphopantetheine adenylyltransferase (EC 2.7.7.3) (Dephospho-CoA pyrophosphorylase) (Pantetheine-phosphate adenylyltransferase) (PPAT)	Cytosol	57.9	44139900	45468800	40864300	38366500	35223400	1	1.03011	0.92579	0.869202	0.797995	1	1.05335	1.01093	0.994835	1.03845	3	5
COAD	P0A6I6	Phosphopantetheine adenylyltransferase (EC 2.7.7.3) (Dephospho-CoA pyrophosphorylase) (Pantetheine-phosphate adenylyltransferase) (PPAT)	Cytosol	60.5	71290800	69323700	62678300	67098900	54720600	1	0.972407	0.879192	0.9412	0.767569	1	0.999424	1.00478	0.995403	0.974876	5	11
COAD	P0A6I6	Phosphopantetheine adenylyltransferase (EC 2.7.7.3) (Dephospho-CoA pyrophosphorylase) (Pantetheine-phosphate adenylyltransferase) (PPAT)	Cytosol	63.6	64079100	65668100	62141900	55687300	49714300	1	1.0248	0.969769	0.86904	0.775827	1	1.05815	1.1087	1.03572	1.01265	5	11
COAD	P0A6I6	Phosphopantetheine adenylyltransferase (EC 2.7.7.3) (Dephospho-CoA pyrophosphorylase) (Pantetheine-phosphate adenylyltransferase) (PPAT)	Cytosol	67	59489800	59357700	58537200	44601800	53871600	1	0.997779	0.983987	0.749739	0.90556	1	1.01884	0.989326	1.02971	1.00062	6	17
COAD	P0A6I6	Phosphopantetheine adenylyltransferase (EC 2.7.7.3) (Dephospho-CoA pyrophosphorylase) (Pantetheine-phosphate adenylyltransferase) (PPAT)	Cytosol	71.3	33787700	47298600	43787800	42593600	39500200	1	1.39988	1.29597	1.26062	1.16907	1	1.03199	1.08573	1.05296	1.02388	6	17
COAE	P0A6I9	Dephospho-CoA kinase (EC 2.7.1.24) (Dephosphocoenzyme A kinase)	Cytosol	42	34849000	34235900	33121000	36373600	35075100	1	0.982407	0.950415	1.04375	1.00649	1	1.08304	1.03295	1.18082	1.0487	2	3
COAE	P0A6I9	Dephospho-CoA kinase (EC 2.7.1.24) (Dephosphocoenzyme A kinase)	Cytosol	45.4	43001200	43193300	39332700	39323000	37064100	1	1.00447	0.914688	0.914463	0.861932	1	0.88079	0.895019	0.882214	0.851538	2	3
COAE	P0A6I9	Dephospho-CoA kinase (EC 2.7.1.24) (Dephosphocoenzyme A kinase)	Cytosol	49	16127000	16355400	14313100	16502500	14563400	1	1.01416	0.887524	1.02328	0.903045	1	0.968126	0.931718	0.961066	0.973491	2	2
COAE	P0A6I9	Dephospho-CoA kinase (EC 2.7.1.24) (Dephosphocoenzyme A kinase)	Cytosol	51.9	10247700	10919200	9208750	9588490	8635770	1	1.06553	0.898616	0.935672	0.842703	1	1.03864	0.87837	0.950051	0.935363	2	2
COBB	P75960	NAD-dependent protein deacylase (EC 3.5.1.-) (Regulatory protein SIR2 homolog)	Cytosol	42	58592300	48515500	57326900	54737400	54834300	1	0.828018	0.978403	0.934208	0.935862	1	0.912837	1.06337	1.05689	0.975115	2	4
COBB	P75960	NAD-dependent protein deacylase (EC 3.5.1.-) (Regulatory protein SIR2 homolog)	Cytosol	45.4	64362200	75926300	73928000	69125500	67278600	1	1.17967	1.14862	1.07401	1.04531	1	1.03442	1.12392	1.03613	1.03271	2	4
COBB	P75960	NAD-dependent protein deacylase (EC 3.5.1.-) (Regulatory protein SIR2 homolog)	Cytosol	49	60296100	65105100	59380100	64655100	54555400	1	1.07976	0.984808	1.07229	0.904792	1	1.03074	1.03385	1.0071	0.975374	4	6
COBB	P75960	NAD-dependent protein deacylase (EC 3.5.1.-) (Regulatory protein SIR2 homolog)	Cytosol	51.9	48139900	48022800	51102200	47340400	44353000	1	0.997568	1.06154	0.983392	0.921336	1	0.972397	1.03762	0.998504	1.02264	4	6
COBS	P36561	Adenosylcobinamide-GDP ribazoletransferase (EC 2.7.8.26) (Cobalamin synthase) (Cobalamin-5'-phosphate synthase)	Inner_membrane	42	17421500	16341300	14986800	14284200	16000400	1	0.937996	0.860247	0.819918	0.918428	1	1.03408	0.93495	0.927593	0.95695	1	1
COBS	P36561	Adenosylcobinamide-GDP ribazoletransferase (EC 2.7.8.26) (Cobalamin synthase) (Cobalamin-5'-phosphate synthase)	Inner_membrane	45.4	19770500	22895400	18316800	16875800	16453600	1	1.15806	0.926471	0.853585	0.83223	1	1.01547	0.906548	0.823483	0.822194	1	1
COBS	P36561	Adenosylcobinamide-GDP ribazoletransferase (EC 2.7.8.26) (Cobalamin synthase) (Cobalamin-5'-phosphate synthase)	Inner_membrane	49	19358700	19877100	18311900	19104300	15557300	1	1.02678	0.945926	0.986859	0.803634	1	0.980169	0.993028	0.926856	0.866325	1	1
COBS	P36561	Adenosylcobinamide-GDP ribazoletransferase (EC 2.7.8.26) (Cobalamin synthase) (Cobalamin-5'-phosphate synthase)	Inner_membrane	51.9	18825900	19356600	17941000	16283700	15202100	1	1.02819	0.952996	0.864963	0.80751	1	1.00225	0.931524	0.878254	0.8963	1	1
COBS	P36561	Adenosylcobinamide-GDP ribazoletransferase (EC 2.7.8.26) (Cobalamin synthase) (Cobalamin-5'-phosphate synthase)	Inner_membrane	54.8	34185900	27628600	25677800	29893000	26320600	1	0.808187	0.751123	0.874425	0.769926	1	0.937111	0.864287	0.940658	0.900517	1	2
COBS	P36561	Adenosylcobinamide-GDP ribazoletransferase (EC 2.7.8.26) (Cobalamin synthase) (Cobalamin-5'-phosphate synthase)	Inner_membrane	57.9	24332500	22874900	21954700	19895300	18338700	1	0.940097	0.902279	0.817643	0.753671	1	0.961306	0.985256	0.935823	0.980774	1	2
COBS	P36561	Adenosylcobinamide-GDP ribazoletransferase (EC 2.7.8.26) (Cobalamin synthase) (Cobalamin-5'-phosphate synthase)	Inner_membrane	60.5	17381300	14986400	14314400	15128200	13814000	1	0.862214	0.823552	0.870372	0.794762	1	0.886169	0.941192	0.920496	1.00941	1	1
COBS	P36561	Adenosylcobinamide-GDP ribazoletransferase (EC 2.7.8.26) (Cobalamin synthase) (Cobalamin-5'-phosphate synthase)	Inner_membrane	63.6	15098200	14858100	13838900	12231700	11105100	1	0.984097	0.916593	0.810143	0.735525	1	1.01612	1.0479	0.965524	0.960042	1	1
COBS	P36561	Adenosylcobinamide-GDP ribazoletransferase (EC 2.7.8.26) (Cobalamin synthase) (Cobalamin-5'-phosphate synthase)	Inner_membrane	67	4864020	4110120	4428130	3636030	3047600	1	0.845005	0.910385	0.747536	0.62656	1	0.862843	0.915324	1.02669	0.692333	1	1
COBS	P36561	Adenosylcobinamide-GDP ribazoletransferase (EC 2.7.8.26) (Cobalamin synthase) (Cobalamin-5'-phosphate synthase)	Inner_membrane	71.3	2480990	2862290	2607330	2896990	2436680	1	1.15369	1.05092	1.16768	0.98214	1	0.850503	0.880434	0.975325	0.860168	1	1
COBU	P0AE76	Bifunctional adenosylcobalamin biosynthesis protein CobU (Adenosylcobinamide kinase) (EC 2.7.1.156) (Adenosylcobinamide-phosphate guanylyltransferase) (EC 2.7.7.62)	Cytosol	60.5	1576250	1816880	1596570	1984440	1937090	1	1.15266	1.01289	1.25896	1.22892	1	1.18468	1.15758	1.33147	1.56083	1	1
COBU	P0AE76	Bifunctional adenosylcobalamin biosynthesis protein CobU (Adenosylcobinamide kinase) (EC 2.7.1.156) (Adenosylcobinamide-phosphate guanylyltransferase) (EC 2.7.7.62)	Cytosol	63.6	1583250	1113250	1192840	1435090	1299050	1	0.703142	0.753412	0.90642	0.820496	1	0.726024	0.861346	1.08027	1.07095	1	1
CODA	P25524	Cytosine deaminase (CD) (CDA) (CDase) (EC 3.5.4.1) (Cytosine aminohydrolase) (Isoguanine deaminase) (EC 3.5.4.-)	Cytosol	42	168572000	152910000	160384000	148059000	166551000	1	0.90709	0.951427	0.878313	0.988011	1	1.00001	1.03405	0.993657	1.02945	9	15
CODA	P25524	Cytosine deaminase (CD) (CDA) (CDase) (EC 3.5.4.1) (Cytosine aminohydrolase) (Isoguanine deaminase) (EC 3.5.4.-)	Cytosol	45.4	188566000	226841000	201028000	217057000	209962000	1	1.20298	1.06609	1.15109	1.11347	1	1.05486	1.04316	1.1105	1.10004	9	15
CODA	P25524	Cytosine deaminase (CD) (CDA) (CDase) (EC 3.5.4.1) (Cytosine aminohydrolase) (Isoguanine deaminase) (EC 3.5.4.-)	Cytosol	49	180435000	187395000	175028000	195977000	170422000	1	1.03857	0.970034	1.08614	0.944506	1	0.991428	1.01834	1.0201	1.01819	10	17
CODA	P25524	Cytosine deaminase (CD) (CDA) (CDase) (EC 3.5.4.1) (Cytosine aminohydrolase) (Isoguanine deaminase) (EC 3.5.4.-)	Cytosol	51.9	185503000	195893000	194058000	195424000	175332000	1	1.05601	1.04612	1.05348	0.945171	1	1.02936	1.02255	1.06967	1.0491	10	17
CODA	P25524	Cytosine deaminase (CD) (CDA) (CDase) (EC 3.5.4.1) (Cytosine aminohydrolase) (Isoguanine deaminase) (EC 3.5.4.-)	Cytosol	54.8	92284400	80676400	79754900	84991400	79121300	1	0.874215	0.864229	0.920973	0.857364	1	1.01367	0.994435	0.990732	1.00279	8	13
CODA	P25524	Cytosine deaminase (CD) (CDA) (CDase) (EC 3.5.4.1) (Cytosine aminohydrolase) (Isoguanine deaminase) (EC 3.5.4.-)	Cytosol	57.9	86412600	86642400	77576900	76515000	70015200	1	1.00266	0.89775	0.885461	0.810243	1	1.02528	0.980311	1.01344	1.05439	8	13
CODA	P25524	Cytosine deaminase (CD) (CDA) (CDase) (EC 3.5.4.1) (Cytosine aminohydrolase) (Isoguanine deaminase) (EC 3.5.4.-)	Cytosol	60.5	164204000	160772000	147003000	155540000	135400000	1	0.979099	0.895246	0.947236	0.824584	1	1.0063	1.02313	1.00179	1.04729	11	18
CODA	P25524	Cytosine deaminase (CD) (CDA) (CDase) (EC 3.5.4.1) (Cytosine aminohydrolase) (Isoguanine deaminase) (EC 3.5.4.-)	Cytosol	63.6	153089000	151414000	139650000	137189000	122504000	1	0.989059	0.912214	0.896139	0.800214	1	1.02125	1.0429	1.06801	1.04448	11	18
CODA	P25524	Cytosine deaminase (CD) (CDA) (CDase) (EC 3.5.4.1) (Cytosine aminohydrolase) (Isoguanine deaminase) (EC 3.5.4.-)	Cytosol	67	142145000	143607000	149468000	108364000	129674000	1	1.01029	1.05152	0.762348	0.912266	1	1.03161	1.05722	1.04703	1.00803	13	22
CODA	P25524	Cytosine deaminase (CD) (CDA) (CDase) (EC 3.5.4.1) (Cytosine aminohydrolase) (Isoguanine deaminase) (EC 3.5.4.-)	Cytosol	71.3	80869600	121239000	105013000	103664000	98890500	1	1.49919	1.29855	1.28187	1.22284	1	1.10521	1.08789	1.07071	1.07097	13	22
CODB	P0AA82	Cytosine permease	Inner_membrane	60.5	11011100	11291900	10239200	9855880	8236370	1	1.0255	0.929898	0.895086	0.748006	1	1.05399	1.06273	0.946633	0.950029	2	2
CODB	P0AA82	Cytosine permease	Inner_membrane	63.6	10266300	9274800	9208830	8307440	7755700	1	0.903422	0.896996	0.809195	0.755452	1	0.932821	1.0255	0.964395	0.986052	2	2
COHE	P75974	Prophage repressor CohE (Putative lambdoid prophage e14 repressor protein C2)	Cytosol	42	78778200	68160600	73595700	69736400	72064200	1	0.865222	0.934214	0.885225	0.914773	1	0.953851	1.01534	1.00148	0.953142	5	6
COHE	P75974	Prophage repressor CohE (Putative lambdoid prophage e14 repressor protein C2)	Cytosol	45.4	85134900	95097800	82986400	87972300	85924100	1	1.11702	0.974764	1.03333	1.00927	1	0.979489	0.953802	0.996888	0.997099	5	6
COHE	P75974	Prophage repressor CohE (Putative lambdoid prophage e14 repressor protein C2)	Cytosol	49	101757000	94567800	87818300	99095800	89122700	1	0.929349	0.86302	0.973847	0.875839	1	0.887162	0.905994	0.914636	0.944163	5	7
COHE	P75974	Prophage repressor CohE (Putative lambdoid prophage e14 repressor protein C2)	Cytosol	51.9	98696900	92993400	84810200	83362000	75371800	1	0.942212	0.8593	0.844626	0.763669	1	0.918438	0.839939	0.857605	0.847639	5	7
COHE	P75974	Prophage repressor CohE (Putative lambdoid prophage e14 repressor protein C2)	Cytosol	54.8	39322800	35372900	33099700	34810100	33544400	1	0.899552	0.841743	0.88524	0.853052	1	1.04305	0.968561	0.952292	0.997743	3	3
COHE	P75974	Prophage repressor CohE (Putative lambdoid prophage e14 repressor protein C2)	Cytosol	57.9	26945300	22511800	20684200	19727800	16555700	1	0.835463	0.767637	0.732143	0.614419	1	0.854312	0.838232	0.837965	0.799561	3	3
COMR	P75952	HTH-type transcriptional repressor ComR (Copper outer membrane regulator)	Cytosol	42	8348430	7689390	7528040	7520820	8446860	1	0.921058	0.901731	0.900866	1.01179	1	1.01541	0.980036	1.01917	1.05423	1	1
COMR	P75952	HTH-type transcriptional repressor ComR (Copper outer membrane regulator)	Cytosol	45.4	10231500	11211100	9561160	10332700	9305020	1	1.09574	0.934483	1.00989	0.909448	1	0.960828	0.914387	0.974277	0.898481	1	1
COMR	P75952	HTH-type transcriptional repressor ComR (Copper outer membrane regulator)	Cytosol	49	26218300	26006500	24668600	30067200	25829300	1	0.991922	0.940892	1.1468	0.985163	1	0.946894	0.987744	1.07707	1.06202	2	2
COMR	P75952	HTH-type transcriptional repressor ComR (Copper outer membrane regulator)	Cytosol	51.9	24713100	22674500	23724400	22209600	20192500	1	0.917509	0.959993	0.898697	0.817077	1	0.894359	0.938364	0.912507	0.906919	2	2
COMR	P75952	HTH-type transcriptional repressor ComR (Copper outer membrane regulator)	Cytosol	67	8439450	9093480	8701560	6075480	7922060	1	1.0775	1.03106	0.719891	0.938694	1	1.10024	1.03665	0.988716	1.03723	2	2
COMR	P75952	HTH-type transcriptional repressor ComR (Copper outer membrane regulator)	Cytosol	71.3	5486530	6584480	6664920	6183390	5981220	1	1.20012	1.21478	1.12701	1.09016	1	0.88473	1.01771	0.941361	0.954777	2	2
COPA	Q59385	Copper-exporting P-type ATPase (EC 3.6.3.54) (Copper-exporting P-type ATPase A) (Cu(+)-exporting ATPase) (Soluble copper chaperone CopA(Z))	Inner_membrane	42	146580000	136906000	135643000	128553000	144204000	1	0.934002	0.925385	0.877016	0.98379	1	1.02968	1.00574	0.992189	1.02505	9	11
COPA	Q59385	Copper-exporting P-type ATPase (EC 3.6.3.54) (Copper-exporting P-type ATPase A) (Cu(+)-exporting ATPase) (Soluble copper chaperone CopA(Z))	Inner_membrane	45.4	175568000	194667000	182360000	186055000	179299000	1	1.10878	1.03869	1.05973	1.02125	1	0.972263	1.01635	1.02236	1.00894	9	11
COPA	Q59385	Copper-exporting P-type ATPase (EC 3.6.3.54) (Copper-exporting P-type ATPase A) (Cu(+)-exporting ATPase) (Soluble copper chaperone CopA(Z))	Inner_membrane	49	209851000	220893000	205280000	221743000	195914000	1	1.05262	0.978218	1.05667	0.933586	1	1.00484	1.02693	0.992421	1.00642	12	15
COPA	Q59385	Copper-exporting P-type ATPase (EC 3.6.3.54) (Copper-exporting P-type ATPase A) (Cu(+)-exporting ATPase) (Soluble copper chaperone CopA(Z))	Inner_membrane	51.9	221233000	214137000	221216000	213789000	190602000	1	0.967925	0.999923	0.966352	0.861544	1	0.943503	0.977394	0.981202	0.956275	12	15
COPA	Q59385	Copper-exporting P-type ATPase (EC 3.6.3.54) (Copper-exporting P-type ATPase A) (Cu(+)-exporting ATPase) (Soluble copper chaperone CopA(Z))	Inner_membrane	54.8	177164000	152043000	153973000	159030000	149682000	1	0.858205	0.869099	0.897643	0.844878	1	0.995108	1.00004	0.965635	0.988183	11	14
COPA	Q59385	Copper-exporting P-type ATPase (EC 3.6.3.54) (Copper-exporting P-type ATPase A) (Cu(+)-exporting ATPase) (Soluble copper chaperone CopA(Z))	Inner_membrane	57.9	120969000	110532000	103380000	97215800	87475500	1	0.913722	0.854599	0.803642	0.723123	1	0.934336	0.933192	0.919799	0.941021	11	14
COPA	Q59385	Copper-exporting P-type ATPase (EC 3.6.3.54) (Copper-exporting P-type ATPase A) (Cu(+)-exporting ATPase) (Soluble copper chaperone CopA(Z))	Inner_membrane	60.5	12108700	12029100	10219000	11395900	10521100	1	0.993426	0.843939	0.941133	0.868888	1	1.02103	0.964491	0.995333	1.10356	3	3
COPA	Q59385	Copper-exporting P-type ATPase (EC 3.6.3.54) (Copper-exporting P-type ATPase A) (Cu(+)-exporting ATPase) (Soluble copper chaperone CopA(Z))	Inner_membrane	63.6	14237300	11590800	10395000	11261700	10288000	1	0.814115	0.730124	0.791	0.722609	1	0.840608	0.834722	0.94271	0.943184	3	3
COPA	Q59385	Copper-exporting P-type ATPase (EC 3.6.3.54) (Copper-exporting P-type ATPase A) (Cu(+)-exporting ATPase) (Soluble copper chaperone CopA(Z))	Inner_membrane	67	17637000	14838700	15418700	11878000	13409600	1	0.841339	0.874225	0.673471	0.760311	1	0.859101	0.878968	0.924962	0.840125	2	2
[truncated: 17,103 more rows]

## Sheet: Hits
gene_name	cpd_effect	cum.f	pEC50opt	fdr
OPPA	stabilized	17.5932	4.8304	0
DEAD	stabilized	16.6668	2.06473	0
UGPB	destabilized	14.8386	3.80026	0
RHO	stabilized	14.3534	3.44319	0
RPSE	stabilized	13.7718	3.74084	0
RIMM	stabilized	13.5503	4.43255	0
[truncated: 124 more rows]

## Sheet: GO_enrichment_hits
GO.id	GO.term	GO.tree	p.value.BH	fold.enrichment	number.of.hit.genes.in.GOid	fraction.of.hit.genes.in.GOid	number.of.hits.genes	number.of.genes.in.GOid	number.of.background.genes	hit.genes
[truncated: 28 more rows]
