# Supplementary material for: Thermal proteome profiling in bacteria: probing protein state in vivo
Source: Mol Syst Biol. 2018 Jul 24;14(7):e8242. doi: 10.15252/msb.20188242 (PMC6056769; doi:10.15252/msb.20188242)
Supplement: Supplementary file 11 — Dataset EV10 [file MSB-14-e8242-s011.xlsx]

## Sheet: Info
Dataset EV10 2D-TPP of ampicillin in lysate
Exp_details
TMT labeling scheme (concentrations in micromolar) and temperatures used in 2D-TPP experiment
Results
Column	Description
gene_name	Gene name
Uniprot_id	Uniprot ID
description	Protein name
location	Protein location based on STEPdb (http://www.stepdb.eu/)
temperature	Temperature
signal_sum_	Sum of signals of report ions
rel_fc_	Relative fold change of each label to the reference label (126)
norm_rel_fc_	Normalized relative fold change of each label to the reference label (126)
qupm	Unique peptide matches used for quantification
qssm	Sequence spectrum matches used for quantification
Hits
Column	Description
gene_name	Gene name
cpd_effect	Compound effect
cum.f	Cumulative F-score (sum of the log(F-values) of all windows with consistent effect)
pEC50opt	pEC50 estimated at the lowest temperature where there was a fold change higher than 1.5 or lower than 1/1.5, or if this was not achieved the temperature with the highest F-score
fdr	False discovery rate

## Sheet: Exp details
Compound	Temperature	126	127L	127H	128L	128H	129L	129H	130L	130H	131L
Ampicillin	42	0	0.5	2	10	50	-	-	-	-	-
Ampicillin	45.4	-	-	-	-	-	0	0.5	2	10	50
Ampicillin	49	0	0.5	2	10	50	-	-	-	-	-
Ampicillin	51.9	-	-	-	-	-	0	0.5	2	10	50
Ampicillin	54.8	0	0.5	2	10	50	-	-	-	-	-
Ampicillin	57.9	-	-	-	-	-	0	0.5	2	10	50
Ampicillin	60.5	0	0.5	2	10	50	-	-	-	-	-
Ampicillin	63.6	-	-	-	-	-	0	0.5	2	10	50
Ampicillin	67	0	0.5	2	10	50	-	-	-	-	-
Ampicillin	71.3	-	-	-	-	-	0	0.5	2	10	50

## Sheet: Results
gene_name	Uniprot_id	description	location	temperature	signal_sum_0	signal_sum_0.5	signal_sum_2	signal_sum_10	signal_sum_50	rel_fc_0	rel_fc_0.5	rel_fc_2	rel_fc_10	rel_fc_50	norm_rel_fc_0_unmodified	norm_rel_fc_0.5_unmodified	norm_rel_fc_2_unmodified	norm_rel_fc_10_unmodified	norm_rel_fc_50_unmodified	qupm	qssm
AAAT	P46854	L-amino acid N-acetyltransferase AaaT (L-methionine N-acetyltransferase) (EC 2.3.1.-) (L-phenylalanine N-acetyltransferase) (EC 2.3.1.53)	NA	42	6431880	5902140	6188760	5964620	7019560	1	0.917638	0.962201	0.927353	1.09137	1	0.918205	1.00745	0.97091	1.13694	1	1
AAAT	P46854	L-amino acid N-acetyltransferase AaaT (L-methionine N-acetyltransferase) (EC 2.3.1.-) (L-phenylalanine N-acetyltransferase) (EC 2.3.1.53)	NA	45.4	6390080	6476140	5659870	6603860	6080570	1	1.01347	0.885728	1.03345	0.951564	1	0.944819	0.860381	1.00591	0.942546	1	1
AAAT	P46854	L-amino acid N-acetyltransferase AaaT (L-methionine N-acetyltransferase) (EC 2.3.1.-) (L-phenylalanine N-acetyltransferase) (EC 2.3.1.53)	NA	49	7397530	6864340	7154710	6692480	7846330	1	0.927923	0.967176	0.904691	1.06067	1	0.902272	1.01303	0.893699	1.01804	1	1
AAAT	P46854	L-amino acid N-acetyltransferase AaaT (L-methionine N-acetyltransferase) (EC 2.3.1.-) (L-phenylalanine N-acetyltransferase) (EC 2.3.1.53)	NA	51.9	7052400	6920150	5931090	7001860	5362520	1	0.981248	0.841003	0.992834	0.760382	1	0.980159	0.880098	0.964119	0.854368	1	1
AAER	P67662	HTH-type transcriptional activator AaeR	Inner_membrane	42	20486100	19031500	19922000	19823200	20239800	1	0.928996	0.972464	0.967641	0.987977	1	0.929569	1.01819	1.01309	1.02923	1	1
AAER	P67662	HTH-type transcriptional activator AaeR	Inner_membrane	45.4	17201800	19767800	18187700	19110900	17889700	1	1.14917	1.05731	1.11098	1.03999	1	1.07133	1.02706	1.08138	1.03013	1	1
AAER	P67662	HTH-type transcriptional activator AaeR	Inner_membrane	49	9447470	9665090	9299370	8896540	9576850	1	1.02303	0.984324	0.941685	1.01369	1	0.994755	1.03099	0.930243	0.972951	1	1
AAER	P67662	HTH-type transcriptional activator AaeR	Inner_membrane	51.9	6318550	6479160	5876160	6524730	5623470	1	1.02542	0.929986	1.03263	0.889994	1	1.02428	0.973217	1.00277	1	1	1
AAS	P31119	Bifunctional protein Aas [Includes: 2-acylglycerophosphoethanolamine acyltransferase (EC 2.3.1.40) (2-acyl-GPE acyltransferase) (Acyl-[acyl-carrier-protein]--phospholipid O-acyltransferase); Acyl-[acyl-carrier-protein] synthetase (EC 6.2.1.20) (Acyl-ACP synthetase) (Long-chain-fatty-acid--[acyl-carrier-protein] ligase)]	Inner_membrane	42	166285000	169558000	164208000	152434000	164590000	1	1.01968	0.987509	0.916703	0.989807	1	1.02031	1.03395	0.959761	1.03113	13	14
AAS	P31119	Bifunctional protein Aas [Includes: 2-acylglycerophosphoethanolamine acyltransferase (EC 2.3.1.40) (2-acyl-GPE acyltransferase) (Acyl-[acyl-carrier-protein]--phospholipid O-acyltransferase); Acyl-[acyl-carrier-protein] synthetase (EC 6.2.1.20) (Acyl-ACP synthetase) (Long-chain-fatty-acid--[acyl-carrier-protein] ligase)]	Inner_membrane	45.4	153959000	163155000	154763000	155721000	158698000	1	1.05973	1.00522	1.01144	1.03078	1	0.987948	0.976456	0.98449	1.02101	13	14
AAS	P31119	Bifunctional protein Aas [Includes: 2-acylglycerophosphoethanolamine acyltransferase (EC 2.3.1.40) (2-acyl-GPE acyltransferase) (Acyl-[acyl-carrier-protein]--phospholipid O-acyltransferase); Acyl-[acyl-carrier-protein] synthetase (EC 6.2.1.20) (Acyl-ACP synthetase) (Long-chain-fatty-acid--[acyl-carrier-protein] ligase)]	Inner_membrane	49	261121000	274725000	252031000	269175000	272871000	1	1.0521	0.965189	1.03084	1.045	1	1.02302	1.01095	1.01832	1.003	19	22
AAS	P31119	Bifunctional protein Aas [Includes: 2-acylglycerophosphoethanolamine acyltransferase (EC 2.3.1.40) (2-acyl-GPE acyltransferase) (Acyl-[acyl-carrier-protein]--phospholipid O-acyltransferase); Acyl-[acyl-carrier-protein] synthetase (EC 6.2.1.20) (Acyl-ACP synthetase) (Long-chain-fatty-acid--[acyl-carrier-protein] ligase)]	Inner_membrane	51.9	245510000	246218000	237109000	252292000	222399000	1	1.00288	0.965781	1.02762	0.905865	1	1.00177	1.01068	0.997903	1.01783	19	22
AAS	P31119	Bifunctional protein Aas [Includes: 2-acylglycerophosphoethanolamine acyltransferase (EC 2.3.1.40) (2-acyl-GPE acyltransferase) (Acyl-[acyl-carrier-protein]--phospholipid O-acyltransferase); Acyl-[acyl-carrier-protein] synthetase (EC 6.2.1.20) (Acyl-ACP synthetase) (Long-chain-fatty-acid--[acyl-carrier-protein] ligase)]	Inner_membrane	54.8	256314000	314691000	295836000	304960000	296480000	1	1.22776	1.15419	1.18979	1.15671	1	1.00035	0.978808	0.990694	0.993234	17	23
AAS	P31119	Bifunctional protein Aas [Includes: 2-acylglycerophosphoethanolamine acyltransferase (EC 2.3.1.40) (2-acyl-GPE acyltransferase) (Acyl-[acyl-carrier-protein]--phospholipid O-acyltransferase); Acyl-[acyl-carrier-protein] synthetase (EC 6.2.1.20) (Acyl-ACP synthetase) (Long-chain-fatty-acid--[acyl-carrier-protein] ligase)]	Inner_membrane	57.9	212485000	242800000	219974000	228078000	207320000	1	1.14267	1.03524	1.07338	0.975692	1	1.07015	0.997989	1.01559	1.03798	17	23
AAS	P31119	Bifunctional protein Aas [Includes: 2-acylglycerophosphoethanolamine acyltransferase (EC 2.3.1.40) (2-acyl-GPE acyltransferase) (Acyl-[acyl-carrier-protein]--phospholipid O-acyltransferase); Acyl-[acyl-carrier-protein] synthetase (EC 6.2.1.20) (Acyl-ACP synthetase) (Long-chain-fatty-acid--[acyl-carrier-protein] ligase)]	Inner_membrane	60.5	12418200	13988800	13137500	12506300	11514500	1	1.12648	1.05792	1.00709	0.927228	1	1.02283	0.950414	0.939243	0.92729	3	3
AAS	P31119	Bifunctional protein Aas [Includes: 2-acylglycerophosphoethanolamine acyltransferase (EC 2.3.1.40) (2-acyl-GPE acyltransferase) (Acyl-[acyl-carrier-protein]--phospholipid O-acyltransferase); Acyl-[acyl-carrier-protein] synthetase (EC 6.2.1.20) (Acyl-ACP synthetase) (Long-chain-fatty-acid--[acyl-carrier-protein] ligase)]	Inner_membrane	63.6	4926990	4915420	4672120	4550880	4284340	1	0.997652	0.948271	0.923663	0.869565	1	0.871767	0.873096	0.847704	0.89736	3	3
ACCA	P0ABD5	Acetyl-coenzyme A carboxylase carboxyl transferase subunit alpha (ACCase subunit alpha) (Acetyl-CoA carboxylase carboxyltransferase subunit alpha) (EC 6.4.1.2)	Cytosol	42	571981000	568734000	548626000	552209000	562120000	1	0.994323	0.959168	0.965432	0.98276	1	0.994937	1.00427	1.01078	1.02379	20	61
ACCA	P0ABD5	Acetyl-coenzyme A carboxylase carboxyl transferase subunit alpha (ACCase subunit alpha) (Acetyl-CoA carboxylase carboxyltransferase subunit alpha) (EC 6.4.1.2)	Cytosol	45.4	519278000	558135000	531821000	534585000	523355000	1	1.07483	1.02415	1.02948	1.00785	1	1.00202	0.994847	1.00204	0.9983	20	61
ACCA	P0ABD5	Acetyl-coenzyme A carboxylase carboxyl transferase subunit alpha (ACCase subunit alpha) (Acetyl-CoA carboxylase carboxyltransferase subunit alpha) (EC 6.4.1.2)	Cytosol	49	549502000	567809000	528968000	564338000	582872000	1	1.03332	0.962632	1.027	1.06073	1	1.00475	1.00827	1.01452	1.01809	18	69
ACCA	P0ABD5	Acetyl-coenzyme A carboxylase carboxyl transferase subunit alpha (ACCase subunit alpha) (Acetyl-CoA carboxylase carboxyltransferase subunit alpha) (EC 6.4.1.2)	Cytosol	51.9	531216000	538630000	517624000	550758000	482242000	1	1.01396	0.974413	1.03679	0.907808	1	1.01283	1.01971	1.0068	1.02002	18	69
ACCA	P0ABD5	Acetyl-coenzyme A carboxylase carboxyl transferase subunit alpha (ACCase subunit alpha) (Acetyl-CoA carboxylase carboxyltransferase subunit alpha) (EC 6.4.1.2)	Cytosol	54.8	462269000	567732000	541777000	556703000	546884000	1	1.22814	1.172	1.20428	1.18304	1	1.00067	0.993905	1.00276	1.01585	18	81
ACCA	P0ABD5	Acetyl-coenzyme A carboxylase carboxyl transferase subunit alpha (ACCase subunit alpha) (Acetyl-CoA carboxylase carboxyltransferase subunit alpha) (EC 6.4.1.2)	Cytosol	57.9	444589000	472002000	458058000	466716000	419562000	1	1.06166	1.0303	1.04977	0.943708	1	0.994283	0.993218	0.993248	1.00395	18	81
ACCA	P0ABD5	Acetyl-coenzyme A carboxylase carboxyl transferase subunit alpha (ACCase subunit alpha) (Acetyl-CoA carboxylase carboxyltransferase subunit alpha) (EC 6.4.1.2)	Cytosol	60.5	105573000	107493000	101224000	97141400	93343600	1	1.01819	0.958806	0.920135	0.884162	1	0.924503	0.86137	0.858142	0.884221	12	20
ACCA	P0ABD5	Acetyl-coenzyme A carboxylase carboxyl transferase subunit alpha (ACCase subunit alpha) (Acetyl-CoA carboxylase carboxyltransferase subunit alpha) (EC 6.4.1.2)	Cytosol	63.6	25880100	29859200	28069000	28587200	25039400	1	1.15375	1.08458	1.1046	0.967516	1	1.00817	0.998598	1.01376	0.998441	12	20
ACCA	P0ABD5	Acetyl-coenzyme A carboxylase carboxyl transferase subunit alpha (ACCase subunit alpha) (Acetyl-CoA carboxylase carboxyltransferase subunit alpha) (EC 6.4.1.2)	Cytosol	67	7412200	10973700	7457590	7591440	7718860	1	1.48049	1.00612	1.02418	1.04137	1	1.42854	1.02887	0.998369	1.13587	3	4
ACCA	P0ABD5	Acetyl-coenzyme A carboxylase carboxyl transferase subunit alpha (ACCase subunit alpha) (Acetyl-CoA carboxylase carboxyltransferase subunit alpha) (EC 6.4.1.2)	Cytosol	71.3	7595240	7901340	8074330	7990370	7297240	1	1.0403	1.06308	1.05202	0.960765	1	1.09061	1.04432	1.00622	1.03236	3	4
ACCB	P0ABD8	Biotin carboxyl carrier protein of acetyl-CoA carboxylase (BCCP)	Cytosol	42	226795000	226358000	200962000	213514000	208823000	1	0.998073	0.886095	0.941441	0.920757	1	0.99869	0.927764	0.98566	0.9592	6	26
ACCB	P0ABD8	Biotin carboxyl carrier protein of acetyl-CoA carboxylase (BCCP)	Cytosol	45.4	186759000	210619000	191262000	203451000	187745000	1	1.12776	1.02411	1.08938	1.00528	1	1.05137	0.994805	1.06035	0.995753	6	26
ACCB	P0ABD8	Biotin carboxyl carrier protein of acetyl-CoA carboxylase (BCCP)	Cytosol	49	217600000	214865000	211276000	209676000	219222000	1	0.987431	0.970938	0.963585	1.00745	1	0.960135	1.01697	0.951876	0.966961	6	26
ACCB	P0ABD8	Biotin carboxyl carrier protein of acetyl-CoA carboxylase (BCCP)	Cytosol	51.9	206558000	205583000	188862000	213116000	178108000	1	0.99528	0.914329	1.03175	0.862266	1	0.994176	0.956833	1.00191	0.968845	6	26
ACCB	P0ABD8	Biotin carboxyl carrier protein of acetyl-CoA carboxylase (BCCP)	Cytosol	54.8	192009000	235453000	225699000	230636000	227657000	1	1.22626	1.17546	1.20117	1.18566	1	0.999135	0.996843	1.00017	1.01809	6	25
ACCB	P0ABD8	Biotin carboxyl carrier protein of acetyl-CoA carboxylase (BCCP)	Cytosol	57.9	166466000	178026000	173750000	176170000	154802000	1	1.06944	1.04376	1.05829	0.929932	1	1.00157	1.00619	1.00131	0.989295	6	25
ACCB	P0ABD8	Biotin carboxyl carrier protein of acetyl-CoA carboxylase (BCCP)	Cytosol	60.5	232270000	263599000	262537000	254338000	236893000	1	1.13488	1.13031	1.09501	1.0199	1	1.03046	1.01544	1.02124	1.01997	6	31
ACCB	P0ABD8	Biotin carboxyl carrier protein of acetyl-CoA carboxylase (BCCP)	Cytosol	63.6	186679000	239023000	218734000	239047000	200300000	1	1.2804	1.17171	1.28052	1.07296	1	1.11883	1.07882	1.17522	1.10726	6	31
ACCB	P0ABD8	Biotin carboxyl carrier protein of acetyl-CoA carboxylase (BCCP)	Cytosol	67	182676000	274258000	181337000	218057000	177633000	1	1.50134	0.99267	1.19368	0.972394	1	1.44865	1.01512	1.1636	1.06063	4	28
ACCB	P0ABD8	Biotin carboxyl carrier protein of acetyl-CoA carboxylase (BCCP)	Cytosol	71.3	182476000	183916000	202552000	203010000	192456000	1	1.00789	1.11002	1.11253	1.05469	1	1.05663	1.09044	1.06409	1.13329	4	28
ACCC	P24182	Biotin carboxylase (EC 6.3.4.14) (Acetyl-CoA carboxylase subunit A) (ACC) (EC 6.4.1.2)	Cytosol	42	772750000	763414000	744390000	732956000	743561000	1	0.987918	0.9633	0.948503	0.962227	1	0.988529	1.0086	0.993055	1.0024	26	83
ACCC	P24182	Biotin carboxylase (EC 6.3.4.14) (Acetyl-CoA carboxylase subunit A) (ACC) (EC 6.4.1.2)	Cytosol	45.4	715057000	761986000	728159000	737998000	714054000	1	1.06563	1.01832	1.03208	0.998597	1	0.993448	0.989182	1.00458	0.989134	26	83
ACCC	P24182	Biotin carboxylase (EC 6.3.4.14) (Acetyl-CoA carboxylase subunit A) (ACC) (EC 6.4.1.2)	Cytosol	49	738129000	734735000	701690000	741792000	757290000	1	0.995402	0.950633	1.00496	1.02596	1	0.967886	0.9957	0.992752	0.984723	26	79
ACCC	P24182	Biotin carboxylase (EC 6.3.4.14) (Acetyl-CoA carboxylase subunit A) (ACC) (EC 6.4.1.2)	Cytosol	51.9	636279000	643290000	616444000	660112000	552595000	1	1.01102	0.968827	1.03746	0.868479	1	1.0099	1.01386	1.00745	0.975826	26	79
ACCC	P24182	Biotin carboxylase (EC 6.3.4.14) (Acetyl-CoA carboxylase subunit A) (ACC) (EC 6.4.1.2)	Cytosol	54.8	515479000	639171000	608256000	602233000	558976000	1	1.23996	1.17998	1.1683	1.08438	1	1.01029	1.00068	0.972798	0.931131	21	43
ACCC	P24182	Biotin carboxylase (EC 6.3.4.14) (Acetyl-CoA carboxylase subunit A) (ACC) (EC 6.4.1.2)	Cytosol	57.9	166113000	163777000	157351000	160874000	148712000	1	0.985937	0.947253	0.968461	0.895246	1	0.923367	0.913164	0.916317	0.952396	21	43
ACCC	P24182	Biotin carboxylase (EC 6.3.4.14) (Acetyl-CoA carboxylase subunit A) (ACC) (EC 6.4.1.2)	Cytosol	60.5	2258600	1975070	2848930	2730080	2823760	1	0.874466	1.26137	1.20875	1.25023	1	0.794007	1.13319	1.12731	1.25031	1	2
ACCC	P24182	Biotin carboxylase (EC 6.3.4.14) (Acetyl-CoA carboxylase subunit A) (ACC) (EC 6.4.1.2)	Cytosol	63.6	1449250	1224850	2253210	1004460	1060810	1	0.845161	1.55474	0.69309	0.731972	1	0.738518	1.43149	0.636092	0.755368	1	2
ACCD	P0A9Q5	Acetyl-coenzyme A carboxylase carboxyl transferase subunit beta (ACCase subunit beta) (Acetyl-CoA carboxylase carboxyltransferase subunit beta) (EC 6.4.1.2)	Cytosol	42	415936000	406081000	391359000	399897000	389660000	1	0.976306	0.940912	0.961439	0.936827	1	0.976909	0.985158	1.0066	0.975941	16	34
ACCD	P0A9Q5	Acetyl-coenzyme A carboxylase carboxyl transferase subunit beta (ACCase subunit beta) (Acetyl-CoA carboxylase carboxyltransferase subunit beta) (EC 6.4.1.2)	Cytosol	45.4	381419000	390563000	388024000	381644000	372666000	1	1.02397	1.01732	1.00059	0.977051	1	0.954613	0.988205	0.973925	0.967792	16	34
ACCD	P0A9Q5	Acetyl-coenzyme A carboxylase carboxyl transferase subunit beta (ACCase subunit beta) (Acetyl-CoA carboxylase carboxyltransferase subunit beta) (EC 6.4.1.2)	Cytosol	49	395296000	399504000	376005000	389815000	409371000	1	1.01065	0.951199	0.986134	1.03561	1	0.982708	0.996292	0.974152	0.993982	18	35
ACCD	P0A9Q5	Acetyl-coenzyme A carboxylase carboxyl transferase subunit beta (ACCase subunit beta) (Acetyl-CoA carboxylase carboxyltransferase subunit beta) (EC 6.4.1.2)	Cytosol	51.9	369827000	378296000	366228000	388589000	341204000	1	1.0229	0.990268	1.05073	0.922604	1	1.02177	1.0363	1.02034	1.03664	18	35
ACCD	P0A9Q5	Acetyl-coenzyme A carboxylase carboxyl transferase subunit beta (ACCase subunit beta) (Acetyl-CoA carboxylase carboxyltransferase subunit beta) (EC 6.4.1.2)	Cytosol	54.8	326216000	396884000	386297000	388271000	390102000	1	1.21663	1.18418	1.19023	1.19584	1	0.991288	1.00423	0.991058	1.02684	13	36
ACCD	P0A9Q5	Acetyl-coenzyme A carboxylase carboxyl transferase subunit beta (ACCase subunit beta) (Acetyl-CoA carboxylase carboxyltransferase subunit beta) (EC 6.4.1.2)	Cytosol	57.9	309162000	347623000	334017000	347812000	305111000	1	1.1244	1.08039	1.12502	0.986897	1	1.05305	1.04151	1.06444	1.0499	13	36
ACCD	P0A9Q5	Acetyl-coenzyme A carboxylase carboxyl transferase subunit beta (ACCase subunit beta) (Acetyl-CoA carboxylase carboxyltransferase subunit beta) (EC 6.4.1.2)	Cytosol	60.5	68791000	73968400	72865200	72104100	60745100	1	1.07526	1.05923	1.04816	0.883038	1	0.976328	0.951585	0.977543	0.883097	6	9
ACCD	P0A9Q5	Acetyl-coenzyme A carboxylase carboxyl transferase subunit beta (ACCase subunit beta) (Acetyl-CoA carboxylase carboxyltransferase subunit beta) (EC 6.4.1.2)	Cytosol	63.6	29114500	35331400	35203800	32284000	29338300	1	1.21353	1.20915	1.10886	1.00769	1	1.06041	1.11329	1.01767	1.0399	6	9
ACCD	P0A9Q5	Acetyl-coenzyme A carboxylase carboxyl transferase subunit beta (ACCase subunit beta) (Acetyl-CoA carboxylase carboxyltransferase subunit beta) (EC 6.4.1.2)	Cytosol	67	56222100	60612300	56727100	59909800	50996900	1	1.07809	1.00898	1.06559	0.907061	1	1.04026	1.0318	1.03874	0.989369	4	5
ACCD	P0A9Q5	Acetyl-coenzyme A carboxylase carboxyl transferase subunit beta (ACCase subunit beta) (Acetyl-CoA carboxylase carboxyltransferase subunit beta) (EC 6.4.1.2)	Cytosol	71.3	47260600	41386200	50331800	47842600	40920800	1	0.875702	1.06498	1.01231	0.865854	1	0.918048	1.0462	0.968236	0.93038	4	5
ACEA	P0A9G6	Isocitrate lyase (ICL) (EC 4.1.3.1) (Isocitrase) (Isocitratase)	Cytosol	42	966710000	1011900000	925869000	923543000	929718000	1	1.04675	0.957753	0.955346	0.961734	1	1.04739	1.00279	1.00022	1.00189	28	93
ACEA	P0A9G6	Isocitrate lyase (ICL) (EC 4.1.3.1) (Isocitrase) (Isocitratase)	Cytosol	45.4	743553000	783778000	712914000	717022000	730544000	1	1.0541	0.958794	0.964319	0.982504	1	0.982697	0.931356	0.93862	0.973193	28	93
ACEA	P0A9G6	Isocitrate lyase (ICL) (EC 4.1.3.1) (Isocitrase) (Isocitratase)	Cytosol	49	794785000	784345000	689120000	725438000	754280000	1	0.986864	0.867052	0.912747	0.949037	1	0.959584	0.908157	0.901657	0.910892	21	67
ACEA	P0A9G6	Isocitrate lyase (ICL) (EC 4.1.3.1) (Isocitrase) (Isocitratase)	Cytosol	51.9	405185000	402679000	365756000	381280000	312551000	1	0.993815	0.902689	0.941002	0.771379	1	0.992713	0.944652	0.913787	0.866724	21	67
ACEA	P0A9G6	Isocitrate lyase (ICL) (EC 4.1.3.1) (Isocitrase) (Isocitratase)	Cytosol	54.8	242594000	148165000	134686000	145023000	133260000	1	0.610753	0.555191	0.597801	0.549313	1	0.497631	0.470827	0.497767	0.471681	9	14
ACEA	P0A9G6	Isocitrate lyase (ICL) (EC 4.1.3.1) (Isocitrase) (Isocitratase)	Cytosol	57.9	89372100	50967600	52385600	47366500	37686900	1	0.570285	0.586152	0.529992	0.421685	1	0.534093	0.565058	0.501456	0.448604	9	14
ACEA	P0A9G6	Isocitrate lyase (ICL) (EC 4.1.3.1) (Isocitrase) (Isocitratase)	Cytosol	60.5	22392600	18421700	22298000	23271700	19893200	1	0.822669	0.995775	1.03926	0.888383	1	0.746975	0.894582	0.96924	0.888442	5	6
ACEA	P0A9G6	Isocitrate lyase (ICL) (EC 4.1.3.1) (Isocitrase) (Isocitratase)	Cytosol	63.6	12215300	14064000	18747400	13394100	13083000	1	1.15134	1.53475	1.0965	1.07103	1	1.00607	1.41308	1.00633	1.10527	5	6
ACEA	P0A9G6	Isocitrate lyase (ICL) (EC 4.1.3.1) (Isocitrase) (Isocitratase)	Cytosol	67	13922500	15788800	20130900	14716500	13654900	1	1.13405	1.44593	1.05703	0.980779	1	1.09426	1.47862	1.03039	1.06978	4	5
ACEA	P0A9G6	Isocitrate lyase (ICL) (EC 4.1.3.1) (Isocitrase) (Isocitratase)	Cytosol	71.3	11134000	12881500	13429000	13695100	12247000	1	1.15695	1.20613	1.23003	1.09996	1	1.2129	1.18485	1.17647	1.18194	4	5
ACEB	P08997	Malate synthase A (MSA) (EC 2.3.3.9)	Cytosol	42	711316000	682180000	665910000	685649000	678521000	1	0.959039	0.936166	0.963916	0.953895	1	0.959632	0.98019	1.00919	0.993722	26	56
ACEB	P08997	Malate synthase A (MSA) (EC 2.3.3.9)	Cytosol	45.4	648116000	681723000	657098000	664832000	633777000	1	1.05185	1.01386	1.02579	0.977876	1	0.980605	0.984845	0.998455	0.968609	26	56
ACEB	P08997	Malate synthase A (MSA) (EC 2.3.3.9)	Cytosol	49	663686000	692282000	633380000	681288000	699926000	1	1.04309	0.954337	1.02652	1.0546	1	1.01425	0.999579	1.01405	1.01222	24	58
ACEB	P08997	Malate synthase A (MSA) (EC 2.3.3.9)	Cytosol	51.9	535307000	536760000	516530000	556388000	470644000	1	1.00271	0.964923	1.03938	0.879204	1	1.0016	1.00978	1.00932	0.987876	24	58
ACEB	P08997	Malate synthase A (MSA) (EC 2.3.3.9)	Cytosol	54.8	190620000	237098000	219171000	219852000	221083000	1	1.24383	1.14978	1.15335	1.15981	1	1.01345	0.975065	0.960354	0.9959	15	21
ACEB	P08997	Malate synthase A (MSA) (EC 2.3.3.9)	Cytosol	57.9	78300500	79328700	77555900	80024500	72435900	1	1.01313	0.99049	1.02202	0.925101	1	0.948835	0.954845	0.96699	0.984157	15	21
ACEB	P08997	Malate synthase A (MSA) (EC 2.3.3.9)	Cytosol	60.5	77380600	91500600	87178700	89289200	79447600	1	1.18247	1.12662	1.1539	1.02671	1	1.07368	1.01213	1.07615	1.02678	10	14
ACEB	P08997	Malate synthase A (MSA) (EC 2.3.3.9)	Cytosol	63.6	64535900	74198100	74454300	72440800	63202400	1	1.14972	1.15369	1.12249	0.979337	1	1.00465	1.06223	1.03018	1.01064	10	14
ACEB	P08997	Malate synthase A (MSA) (EC 2.3.3.9)	Cytosol	67	61091500	62962500	59776700	63105500	56421800	1	1.03063	0.978478	1.03297	0.923562	1	0.994462	1.0006	1.00693	1.00737	6	7
ACEB	P08997	Malate synthase A (MSA) (EC 2.3.3.9)	Cytosol	71.3	28256000	25561000	26837300	28272700	23884100	1	0.904622	0.949791	1.00059	0.845275	1	0.948367	0.933037	0.957022	0.908267	6	7
ACEE	P0AFG8	Pyruvate dehydrogenase E1 component (PDH E1 component) (EC 1.2.4.1)	Cytosol	42	3643340000	3788030000	3383000000	3399070000	3476820000	1	1.03971	0.928544	0.932954	0.954295	1	1.04036	0.972209	0.976775	0.994138	65	307
ACEE	P0AFG8	Pyruvate dehydrogenase E1 component (PDH E1 component) (EC 1.2.4.1)	Cytosol	45.4	3193180000	3447280000	3198700000	3156010000	3237220000	1	1.07958	1.00173	0.98836	1.01379	1	1.00645	0.973063	0.962021	1.00418	65	307
ACEE	P0AFG8	Pyruvate dehydrogenase E1 component (PDH E1 component) (EC 1.2.4.1)	Cytosol	49	3650240000	3868280000	3165340000	3463880000	3819530000	1	1.05973	0.867159	0.948946	1.04638	1	1.03044	0.908269	0.937416	1.00432	61	288
ACEE	P0AFG8	Pyruvate dehydrogenase E1 component (PDH E1 component) (EC 1.2.4.1)	Cytosol	51.9	2676650000	2640100000	2387530000	2618170000	2506130000	1	0.986345	0.891984	0.978152	0.936294	1	0.985251	0.93345	0.949862	1.05202	61	288
ACEE	P0AFG8	Pyruvate dehydrogenase E1 component (PDH E1 component) (EC 1.2.4.1)	Cytosol	54.8	1176330000	1421360000	1231700000	1269590000	1392730000	1	1.2083	1.04707	1.07928	1.18396	1	0.984502	0.887963	0.898677	1.01664	39	85
ACEE	P0AFG8	Pyruvate dehydrogenase E1 component (PDH E1 component) (EC 1.2.4.1)	Cytosol	57.9	351672000	376249000	345634000	361977000	329434000	1	1.06989	0.982831	1.0293	0.936765	1	1.00199	0.947461	0.973883	0.996565	39	85
ACEE	P0AFG8	Pyruvate dehydrogenase E1 component (PDH E1 component) (EC 1.2.4.1)	Cytosol	60.5	116084000	125031000	124950000	123944000	128775000	1	1.07707	1.07638	1.06771	1.10933	1	0.977972	0.966992	0.995774	1.1094	16	21
ACEE	P0AFG8	Pyruvate dehydrogenase E1 component (PDH E1 component) (EC 1.2.4.1)	Cytosol	63.6	41070600	42152000	55505000	40660200	35740100	1	1.02633	1.35145	0.990007	0.870211	1	0.896827	1.24432	0.908592	0.898026	16	21
ACEE	P0AFG8	Pyruvate dehydrogenase E1 component (PDH E1 component) (EC 1.2.4.1)	Cytosol	67	38282200	39038200	42193600	37637300	33724900	1	1.01975	1.10217	0.983154	0.880955	1	0.983965	1.12709	0.958375	0.960894	7	7
ACEE	P0AFG8	Pyruvate dehydrogenase E1 component (PDH E1 component) (EC 1.2.4.1)	Cytosol	71.3	33541200	31591000	34358000	35597800	30457000	1	0.941857	1.02435	1.06132	0.908047	1	0.987402	1.00628	1.0151	0.975717	7	7
ACEF	P06959	Dihydrolipoyllysine-residue acetyltransferase component of pyruvate dehydrogenase complex (EC 2.3.1.12) (Dihydrolipoamide acetyltransferase component of pyruvate dehydrogenase complex) (E2)	Cytosol	42	2335280000	2446270000	2195370000	2177120000	2250790000	1	1.04753	0.940089	0.932274	0.96382	1	1.04817	0.984297	0.976063	1.00406	36	214
ACEF	P06959	Dihydrolipoyllysine-residue acetyltransferase component of pyruvate dehydrogenase complex (EC 2.3.1.12) (Dihydrolipoamide acetyltransferase component of pyruvate dehydrogenase complex) (E2)	Cytosol	45.4	2069000000	2241700000	2086470000	2068520000	2121000000	1	1.08347	1.00844	0.999768	1.02513	1	1.01008	0.979585	0.973125	1.01542	36	214
ACEF	P06959	Dihydrolipoyllysine-residue acetyltransferase component of pyruvate dehydrogenase complex (EC 2.3.1.12) (Dihydrolipoamide acetyltransferase component of pyruvate dehydrogenase complex) (E2)	Cytosol	49	2453050000	2587560000	2144720000	2364850000	2571470000	1	1.05483	0.874307	0.964045	1.04827	1	1.02567	0.915756	0.952331	1.00614	36	211
ACEF	P06959	Dihydrolipoyllysine-residue acetyltransferase component of pyruvate dehydrogenase complex (EC 2.3.1.12) (Dihydrolipoamide acetyltransferase component of pyruvate dehydrogenase complex) (E2)	Cytosol	51.9	1922140000	1916260000	1749840000	1912560000	1813950000	1	0.996941	0.91036	0.995016	0.943714	1	0.995835	0.95268	0.966238	1.06036	36	211
ACEF	P06959	Dihydrolipoyllysine-residue acetyltransferase component of pyruvate dehydrogenase complex (EC 2.3.1.12) (Dihydrolipoamide acetyltransferase component of pyruvate dehydrogenase complex) (E2)	Cytosol	54.8	1048630000	1436580000	1285630000	1326880000	1445110000	1	1.36996	1.22601	1.26535	1.37809	1	1.11622	1.03971	1.05361	1.18333	30	117
ACEF	P06959	Dihydrolipoyllysine-residue acetyltransferase component of pyruvate dehydrogenase complex (EC 2.3.1.12) (Dihydrolipoamide acetyltransferase component of pyruvate dehydrogenase complex) (E2)	Cytosol	57.9	665305000	768694000	736435000	753226000	689044000	1	1.1554	1.10691	1.13215	1.03568	1	1.08208	1.06708	1.07119	1.1018	30	117
ACEF	P06959	Dihydrolipoyllysine-residue acetyltransferase component of pyruvate dehydrogenase complex (EC 2.3.1.12) (Dihydrolipoamide acetyltransferase component of pyruvate dehydrogenase complex) (E2)	Cytosol	60.5	632536000	795442000	792930000	774340000	771365000	1	1.25754	1.25357	1.22418	1.21948	1	1.14184	1.12618	1.14171	1.21956	27	76
ACEF	P06959	Dihydrolipoyllysine-residue acetyltransferase component of pyruvate dehydrogenase complex (EC 2.3.1.12) (Dihydrolipoamide acetyltransferase component of pyruvate dehydrogenase complex) (E2)	Cytosol	63.6	227684000	312603000	287265000	290952000	258114000	1	1.37297	1.26168	1.27788	1.13365	1	1.19973	1.16166	1.17279	1.16989	27	76
ACEF	P06959	Dihydrolipoyllysine-residue acetyltransferase component of pyruvate dehydrogenase complex (EC 2.3.1.12) (Dihydrolipoamide acetyltransferase component of pyruvate dehydrogenase complex) (E2)	Cytosol	67	138662000	151955000	136751000	148426000	129261000	1	1.09587	0.986218	1.07042	0.932202	1	1.05741	1.00852	1.04344	1.01679	18	24
ACEF	P06959	Dihydrolipoyllysine-residue acetyltransferase component of pyruvate dehydrogenase complex (EC 2.3.1.12) (Dihydrolipoamide acetyltransferase component of pyruvate dehydrogenase complex) (E2)	Cytosol	71.3	85756200	88310600	93984600	98887900	84214100	1	1.02979	1.09595	1.15313	0.982018	1	1.07958	1.07662	1.10292	1.0552	18	24
ACEK	P11071	Isocitrate dehydrogenase kinase/phosphatase (IDH kinase/phosphatase) (IDHK/P) (EC 2.7.11.5) (EC 3.1.3.-)	Cytosol	42	4710830	5100110	4761070	4543420	5668560	1	1.08264	1.01066	0.964463	1.2033	1	1.0833	1.05819	1.00976	1.25354	1	1
ACEK	P11071	Isocitrate dehydrogenase kinase/phosphatase (IDH kinase/phosphatase) (IDHK/P) (EC 2.7.11.5) (EC 3.1.3.-)	Cytosol	45.4	3457900	4013440	4060500	3691270	3465010	1	1.16066	1.17427	1.06749	1.00206	1	1.08204	1.14066	1.03904	0.99256	1	1
ACKA	P0A6A3	Acetate kinase (EC 2.7.2.1) (Acetokinase)	Cytosol	42	1023270000	1016140000	975637000	984013000	978368000	1	0.993032	0.95345	0.961636	0.956119	1	0.993645	0.998287	1.0068	0.996039	18	125
ACKA	P0A6A3	Acetate kinase (EC 2.7.2.1) (Acetokinase)	Cytosol	45.4	971247000	994970000	964823000	966239000	955868000	1	1.02443	0.993386	0.994844	0.984166	1	0.955034	0.964958	0.968332	0.974839	18	125
ACKA	P0A6A3	Acetate kinase (EC 2.7.2.1) (Acetokinase)	Cytosol	49	918919000	947109000	884690000	934324000	959097000	1	1.03068	0.962751	1.01676	1.04372	1	1.00219	1.00839	1.00441	1.00177	20	132
ACKA	P0A6A3	Acetate kinase (EC 2.7.2.1) (Acetokinase)	Cytosol	51.9	892868000	903347000	845663000	920088000	796625000	1	1.01174	0.947131	1.03049	0.892209	1	1.01061	0.99116	1.00068	1.00249	20	132
ACKA	P0A6A3	Acetate kinase (EC 2.7.2.1) (Acetokinase)	Cytosol	54.8	823045000	1072510000	984044000	1014860000	974923000	1	1.3031	1.19561	1.23306	1.18453	1	1.06174	1.01393	1.02672	1.01713	17	140
ACKA	P0A6A3	Acetate kinase (EC 2.7.2.1) (Acetokinase)	Cytosol	57.9	863017000	920603000	865865000	895183000	798667000	1	1.06673	1.0033	1.03727	0.925436	1	0.999029	0.967194	0.981423	0.984513	17	140
ACKA	P0A6A3	Acetate kinase (EC 2.7.2.1) (Acetokinase)	Cytosol	60.5	812371000	918056000	896081000	877615000	843925000	1	1.13009	1.10304	1.08031	1.03884	1	1.02611	0.99095	1.00753	1.03891	16	139
ACKA	P0A6A3	Acetate kinase (EC 2.7.2.1) (Acetokinase)	Cytosol	63.6	460522000	519561000	461908000	469925000	423835000	1	1.1282	1.00301	1.02042	0.920336	1	0.985843	0.923495	0.936502	0.949753	16	139
ACKA	P0A6A3	Acetate kinase (EC 2.7.2.1) (Acetokinase)	Cytosol	67	437003000	439773000	378196000	416032000	372054000	1	1.00634	0.865431	0.952012	0.851376	1	0.971026	0.884999	0.928018	0.928631	13	62
ACKA	P0A6A3	Acetate kinase (EC 2.7.2.1) (Acetokinase)	Cytosol	71.3	144290000	120263000	118913000	118311000	109339000	1	0.833481	0.824125	0.819953	0.757773	1	0.873786	0.809587	0.78425	0.814243	13	62
ACNA	P25516	Aconitate hydratase A (ACN) (Aconitase) (EC 4.2.1.3) (Iron-responsive protein-like) (IRP-like) (RNA-binding protein) (Stationary phase enzyme)	Cytosol	42	398282000	389278000	375155000	375763000	379287000	1	0.977393	0.941933	0.94346	0.952308	1	0.977997	0.986228	0.987774	0.992068	23	39
ACNA	P25516	Aconitate hydratase A (ACN) (Aconitase) (EC 4.2.1.3) (Iron-responsive protein-like) (IRP-like) (RNA-binding protein) (Stationary phase enzyme)	Cytosol	45.4	359299000	380259000	363845000	370007000	367335000	1	1.05834	1.01265	1.0298	1.02237	1	0.986648	0.983674	1.00236	1.01268	23	39
ACNA	P25516	Aconitate hydratase A (ACN) (Aconitase) (EC 4.2.1.3) (Iron-responsive protein-like) (IRP-like) (RNA-binding protein) (Stationary phase enzyme)	Cytosol	49	353104000	354941000	337281000	356832000	363756000	1	1.0052	0.955189	1.01056	1.03017	1	0.977415	1.00047	0.998279	0.988761	29	46
ACNA	P25516	Aconitate hydratase A (ACN) (Aconitase) (EC 4.2.1.3) (Iron-responsive protein-like) (IRP-like) (RNA-binding protein) (Stationary phase enzyme)	Cytosol	51.9	333529000	339103000	320262000	345419000	300295000	1	1.01671	0.960222	1.03565	0.900356	1	1.01558	1.00486	1.0057	1.01164	29	46
ACNA	P25516	Aconitate hydratase A (ACN) (Aconitase) (EC 4.2.1.3) (Iron-responsive protein-like) (IRP-like) (RNA-binding protein) (Stationary phase enzyme)	Cytosol	54.8	343489000	419130000	403286000	414117000	392906000	1	1.22021	1.17409	1.20562	1.14387	1	0.994209	0.995679	1.00387	0.98221	25	44
ACNA	P25516	Aconitate hydratase A (ACN) (Aconitase) (EC 4.2.1.3) (Iron-responsive protein-like) (IRP-like) (RNA-binding protein) (Stationary phase enzyme)	Cytosol	57.9	332039000	356799000	339541000	351070000	308529000	1	1.07457	1.02259	1.05732	0.929195	1	1.00637	0.985793	1.00039	0.988512	25	44
ACNA	P25516	Aconitate hydratase A (ACN) (Aconitase) (EC 4.2.1.3) (Iron-responsive protein-like) (IRP-like) (RNA-binding protein) (Stationary phase enzyme)	Cytosol	60.5	304466000	327363000	326600000	322647000	309026000	1	1.0752	1.0727	1.05971	1.01498	1	0.976275	0.963688	0.988318	1.01504	26	50
ACNA	P25516	Aconitate hydratase A (ACN) (Aconitase) (EC 4.2.1.3) (Iron-responsive protein-like) (IRP-like) (RNA-binding protein) (Stationary phase enzyme)	Cytosol	63.6	222514000	247320000	238573000	240569000	214102000	1	1.11148	1.07217	1.08114	0.962196	1	0.971233	0.987174	0.992231	0.992951	26	50
ACNA	P25516	Aconitate hydratase A (ACN) (Aconitase) (EC 4.2.1.3) (Iron-responsive protein-like) (IRP-like) (RNA-binding protein) (Stationary phase enzyme)	Cytosol	67	295385000	297966000	284664000	297729000	262904000	1	1.00874	0.963705	1.00794	0.890038	1	0.973341	0.985495	0.982532	0.970802	24	42
ACNA	P25516	Aconitate hydratase A (ACN) (Aconitase) (EC 4.2.1.3) (Iron-responsive protein-like) (IRP-like) (RNA-binding protein) (Stationary phase enzyme)	Cytosol	71.3	206013000	191392000	200299000	206513000	179048000	1	0.929029	0.972264	1.00243	0.86911	1	0.973953	0.955113	0.958779	0.933878	24	42
ACNB	P36683	Aconitate hydratase B (ACN) (Aconitase) (EC 4.2.1.3) ((2R,3S)-2-methylisocitrate dehydratase) ((2S,3R)-3-hydroxybutane-1,2,3-tricarboxylate dehydratase) (2-methyl-cis-aconitate hydratase) (EC 4.2.1.99) (Iron-responsive protein-like) (IRP-like) (RNA-binding protein)	Cytosol	42	853578000	849549000	837195000	829401000	818753000	1	0.99528	0.980807	0.971676	0.959201	1	0.995895	1.02693	1.01732	0.99925	40	102
ACNB	P36683	Aconitate hydratase B (ACN) (Aconitase) (EC 4.2.1.3) ((2R,3S)-2-methylisocitrate dehydratase) ((2S,3R)-3-hydroxybutane-1,2,3-tricarboxylate dehydratase) (2-methyl-cis-aconitate hydratase) (EC 4.2.1.99) (Iron-responsive protein-like) (IRP-like) (RNA-binding protein)	Cytosol	45.4	773113000	841410000	809345000	811363000	797027000	1	1.08834	1.04687	1.04948	1.03093	1	1.01462	1.01691	1.02151	1.02116	40	102
ACNB	P36683	Aconitate hydratase B (ACN) (Aconitase) (EC 4.2.1.3) ((2R,3S)-2-methylisocitrate dehydratase) ((2S,3R)-3-hydroxybutane-1,2,3-tricarboxylate dehydratase) (2-methyl-cis-aconitate hydratase) (EC 4.2.1.99) (Iron-responsive protein-like) (IRP-like) (RNA-binding protein)	Cytosol	49	897938000	977073000	913138000	971463000	996512000	1	1.08813	1.01693	1.08188	1.10978	1	1.05805	1.06514	1.06874	1.06517	44	107
ACNB	P36683	Aconitate hydratase B (ACN) (Aconitase) (EC 4.2.1.3) ((2R,3S)-2-methylisocitrate dehydratase) ((2S,3R)-3-hydroxybutane-1,2,3-tricarboxylate dehydratase) (2-methyl-cis-aconitate hydratase) (EC 4.2.1.99) (Iron-responsive protein-like) (IRP-like) (RNA-binding protein)	Cytosol	51.9	691175000	744308000	710457000	759669000	636326000	1	1.07687	1.0279	1.0991	0.920644	1	1.07568	1.07568	1.06731	1.03444	44	107
ACNB	P36683	Aconitate hydratase B (ACN) (Aconitase) (EC 4.2.1.3) ((2R,3S)-2-methylisocitrate dehydratase) ((2S,3R)-3-hydroxybutane-1,2,3-tricarboxylate dehydratase) (2-methyl-cis-aconitate hydratase) (EC 4.2.1.99) (Iron-responsive protein-like) (IRP-like) (RNA-binding protein)	Cytosol	54.8	287176000	353376000	349836000	352623000	335278000	1	1.23052	1.21819	1.2279	1.1675	1	1.00261	1.03308	1.02243	1.0025	22	38
ACNB	P36683	Aconitate hydratase B (ACN) (Aconitase) (EC 4.2.1.3) ((2R,3S)-2-methylisocitrate dehydratase) ((2S,3R)-3-hydroxybutane-1,2,3-tricarboxylate dehydratase) (2-methyl-cis-aconitate hydratase) (EC 4.2.1.99) (Iron-responsive protein-like) (IRP-like) (RNA-binding protein)	Cytosol	57.9	272689000	291911000	286116000	290427000	248389000	1	1.07049	1.04924	1.06505	0.910887	1	1.00255	1.01148	1.0077	0.969036	22	38
ACNB	P36683	Aconitate hydratase B (ACN) (Aconitase) (EC 4.2.1.3) ((2R,3S)-2-methylisocitrate dehydratase) ((2S,3R)-3-hydroxybutane-1,2,3-tricarboxylate dehydratase) (2-methyl-cis-aconitate hydratase) (EC 4.2.1.99) (Iron-responsive protein-like) (IRP-like) (RNA-binding protein)	Cytosol	60.5	171123000	180844000	187412000	174103000	167867000	1	1.05681	1.09519	1.01741	0.980973	1	0.95957	0.983893	0.948867	0.981038	23	34
ACNB	P36683	Aconitate hydratase B (ACN) (Aconitase) (EC 4.2.1.3) ((2R,3S)-2-methylisocitrate dehydratase) ((2S,3R)-3-hydroxybutane-1,2,3-tricarboxylate dehydratase) (2-methyl-cis-aconitate hydratase) (EC 4.2.1.99) (Iron-responsive protein-like) (IRP-like) (RNA-binding protein)	Cytosol	63.6	129661000	153783000	143448000	150877000	122436000	1	1.18604	1.10633	1.16363	0.944278	1	1.03638	1.01863	1.06793	0.97446	23	34
ACNB	P36683	Aconitate hydratase B (ACN) (Aconitase) (EC 4.2.1.3) ((2R,3S)-2-methylisocitrate dehydratase) ((2S,3R)-3-hydroxybutane-1,2,3-tricarboxylate dehydratase) (2-methyl-cis-aconitate hydratase) (EC 4.2.1.99) (Iron-responsive protein-like) (IRP-like) (RNA-binding protein)	Cytosol	67	242765000	236134000	229262000	234798000	207442000	1	0.972686	0.944378	0.967182	0.854497	1	0.938554	0.965731	0.942806	0.932035	21	34
ACNB	P36683	Aconitate hydratase B (ACN) (Aconitase) (EC 4.2.1.3) ((2R,3S)-2-methylisocitrate dehydratase) ((2S,3R)-3-hydroxybutane-1,2,3-tricarboxylate dehydratase) (2-methyl-cis-aconitate hydratase) (EC 4.2.1.99) (Iron-responsive protein-like) (IRP-like) (RNA-binding protein)	Cytosol	71.3	89944400	78668400	79986300	80079700	70242000	1	0.874634	0.889286	0.890324	0.780949	1	0.916928	0.873599	0.851557	0.839147	21	34
ACPP	P0A6A8	Acyl carrier protein (ACP) (Cytosolic-activating factor) (CAF) (Fatty acid synthase acyl carrier protein)	Cytosol	42	191012000	173301000	179880000	198953000	161178000	1	0.907278	0.941721	1.04157	0.843811	1	0.907838	0.986006	1.0905	0.879042	4	15
ACPP	P0A6A8	Acyl carrier protein (ACP) (Cytosolic-activating factor) (CAF) (Fatty acid synthase acyl carrier protein)	Cytosol	45.4	181433000	204461000	186626000	189343000	180924000	1	1.12692	1.02862	1.0436	0.997195	1	1.05059	0.999186	1.01579	0.987744	4	15
ACPP	P0A6A8	Acyl carrier protein (ACP) (Cytosolic-activating factor) (CAF) (Fatty acid synthase acyl carrier protein)	Cytosol	49	220954000	308127000	231395000	245257000	241307000	1	1.39453	1.04725	1.10999	1.09211	1	1.35598	1.0969	1.0965	1.04822	5	21
ACPP	P0A6A8	Acyl carrier protein (ACP) (Cytosolic-activating factor) (CAF) (Fatty acid synthase acyl carrier protein)	Cytosol	51.9	217884000	223010000	211347000	256264000	193629000	1	1.02353	0.969998	1.17615	0.888679	1	1.02239	1.01509	1.14213	0.998523	5	21
ACPP	P0A6A8	Acyl carrier protein (ACP) (Cytosolic-activating factor) (CAF) (Fatty acid synthase acyl carrier protein)	Cytosol	54.8	173766000	340382000	223257000	260122000	186629000	1	1.95885	1.28481	1.49697	1.07402	1	1.59604	1.08958	1.24647	0.922238	5	20
ACPP	P0A6A8	Acyl carrier protein (ACP) (Cytosolic-activating factor) (CAF) (Fatty acid synthase acyl carrier protein)	Cytosol	57.9	191739000	206277000	173098000	213606000	188616000	1	1.07582	0.902779	1.11405	0.983712	1	1.00755	0.870291	1.05406	1.04651	5	20
ACPP	P0A6A8	Acyl carrier protein (ACP) (Cytosolic-activating factor) (CAF) (Fatty acid synthase acyl carrier protein)	Cytosol	60.5	240901000	279981000	276348000	232239000	219806000	1	1.16222	1.14714	0.964043	0.912433	1	1.05529	1.03057	0.899092	0.912494	4	31
ACPP	P0A6A8	Acyl carrier protein (ACP) (Cytosolic-activating factor) (CAF) (Fatty acid synthase acyl carrier protein)	Cytosol	63.6	172602000	203201000	185889000	211967000	164736000	1	1.17728	1.07698	1.22807	0.954427	1	1.02873	0.991602	1.12708	0.984934	4	31
ACPP	P0A6A8	Acyl carrier protein (ACP) (Cytosolic-activating factor) (CAF) (Fatty acid synthase acyl carrier protein)	Cytosol	67	222114000	233916000	209194000	238317000	183539000	1	1.05313	0.941832	1.07295	0.826328	1	1.01618	0.963127	1.04591	0.90131	5	36
ACPP	P0A6A8	Acyl carrier protein (ACP) (Cytosolic-activating factor) (CAF) (Fatty acid synthase acyl carrier protein)	Cytosol	71.3	180089000	199721000	185007000	196853000	154576000	1	1.10901	1.02731	1.09309	0.858331	1	1.16264	1.00919	1.04549	0.922296	5	36
ACPS	P24224	Holo-[acyl-carrier-protein] synthase (Holo-ACP synthase) (EC 2.7.8.7) (4'-phosphopantetheinyl transferase AcpS)	Cytosol	42	31804300	31680900	30259100	31959800	29962700	1	0.99612	0.951415	1.00489	0.942096	1	0.996735	0.996156	1.05209	0.98143	4	6
ACPS	P24224	Holo-[acyl-carrier-protein] synthase (Holo-ACP synthase) (EC 2.7.8.7) (4'-phosphopantetheinyl transferase AcpS)	Cytosol	45.4	27763700	31338300	29872800	29044700	29296700	1	1.12875	1.07597	1.04614	1.05522	1	1.05229	1.04518	1.01826	1.04522	4	6
ACPS	P24224	Holo-[acyl-carrier-protein] synthase (Holo-ACP synthase) (EC 2.7.8.7) (4'-phosphopantetheinyl transferase AcpS)	Cytosol	49	32956700	34041600	32171100	33350500	36874500	1	1.03292	0.976163	1.01195	1.11888	1	1.00437	1.02244	0.999653	1.07391	4	7
ACPS	P24224	Holo-[acyl-carrier-protein] synthase (Holo-ACP synthase) (EC 2.7.8.7) (4'-phosphopantetheinyl transferase AcpS)	Cytosol	51.9	34110400	33704500	30899400	34220400	28715100	1	0.9881	0.905864	1.00322	0.841828	1	0.987004	0.947975	0.97421	0.945881	4	7
ACPS	P24224	Holo-[acyl-carrier-protein] synthase (Holo-ACP synthase) (EC 2.7.8.7) (4'-phosphopantetheinyl transferase AcpS)	Cytosol	54.8	32066300	37448200	36510200	39030600	37584500	1	1.16784	1.13858	1.21718	1.17209	1	0.951533	0.965571	1.0135	1.00644	5	8
ACPS	P24224	Holo-[acyl-carrier-protein] synthase (Holo-ACP synthase) (EC 2.7.8.7) (4'-phosphopantetheinyl transferase AcpS)	Cytosol	57.9	29232300	29606100	28007100	27386400	25703300	1	1.01279	0.958087	0.936854	0.879277	1	0.948513	0.923608	0.886412	0.935408	5	8
ACPS	P24224	Holo-[acyl-carrier-protein] synthase (Holo-ACP synthase) (EC 2.7.8.7) (4'-phosphopantetheinyl transferase AcpS)	Cytosol	60.5	5429930	4477290	3864960	4071460	5313830	1	0.824558	0.711788	0.749818	0.978619	1	0.74869	0.639455	0.6993	0.978684	1	1
ACPS	P24224	Holo-[acyl-carrier-protein] synthase (Holo-ACP synthase) (EC 2.7.8.7) (4'-phosphopantetheinyl transferase AcpS)	Cytosol	63.6	1823680	1287390	1216910	1471890	1182660	1	0.70593	0.667283	0.807099	0.648502	1	0.616855	0.614383	0.740725	0.66923	1	1
ACRA	P0AE06	Multidrug efflux pump subunit AcrA (AcrAB-TolC multidrug efflux pump subunit AcrA) (Acridine resistance protein A)	Inner_membrane	42	178625000	183738000	188786000	178337000	185506000	1	1.02862	1.05688	0.998388	1.03852	1	1.02926	1.10658	1.04528	1.08188	11	17
ACRA	P0AE06	Multidrug efflux pump subunit AcrA (AcrAB-TolC multidrug efflux pump subunit AcrA) (Acridine resistance protein A)	Inner_membrane	45.4	167105000	191059000	181238000	179497000	181038000	1	1.14335	1.08458	1.07416	1.08338	1	1.0659	1.05354	1.04553	1.07311	11	17
ACRA	P0AE06	Multidrug efflux pump subunit AcrA (AcrAB-TolC multidrug efflux pump subunit AcrA) (Acridine resistance protein A)	Inner_membrane	49	189752000	194126000	182452000	197647000	217298000	1	1.02305	0.961529	1.04161	1.14517	1	0.994771	1.00711	1.02895	1.09914	11	15
ACRA	P0AE06	Multidrug efflux pump subunit AcrA (AcrAB-TolC multidrug efflux pump subunit AcrA) (Acridine resistance protein A)	Inner_membrane	51.9	126235000	125924000	127719000	138818000	118737000	1	0.997536	1.01176	1.09968	0.940603	1	0.99643	1.05879	1.06787	1.05686	11	15
ACRA	P0AE06	Multidrug efflux pump subunit AcrA (AcrAB-TolC multidrug efflux pump subunit AcrA) (Acridine resistance protein A)	Inner_membrane	54.8	69375500	84240800	84895600	89739400	91828000	1	1.21427	1.22371	1.29353	1.32364	1	0.989368	1.03776	1.07708	1.13657	7	12
ACRA	P0AE06	Multidrug efflux pump subunit AcrA (AcrAB-TolC multidrug efflux pump subunit AcrA) (Acridine resistance protein A)	Inner_membrane	57.9	78143100	95008900	89494000	92765800	78210600	1	1.21583	1.14526	1.18713	1.00086	1	1.13867	1.10404	1.12321	1.06476	7	12
ACRA	P0AE06	Multidrug efflux pump subunit AcrA (AcrAB-TolC multidrug efflux pump subunit AcrA) (Acridine resistance protein A)	Inner_membrane	60.5	109855000	131115000	129780000	122977000	112341000	1	1.19353	1.18138	1.11945	1.02263	1	1.08371	1.06132	1.04403	1.0227	8	18
ACRA	P0AE06	Multidrug efflux pump subunit AcrA (AcrAB-TolC multidrug efflux pump subunit AcrA) (Acridine resistance protein A)	Inner_membrane	63.6	97530300	114378000	112555000	107855000	97191900	1	1.17274	1.15405	1.10586	0.99653	1	1.02477	1.06256	1.01492	1.02838	8	18
ACRA	P0AE06	Multidrug efflux pump subunit AcrA (AcrAB-TolC multidrug efflux pump subunit AcrA) (Acridine resistance protein A)	Inner_membrane	67	87238500	96225600	91401900	96352200	80820600	1	1.10302	1.04772	1.10447	0.926433	1	1.06431	1.07141	1.07663	1.0105	7	17
ACRA	P0AE06	Multidrug efflux pump subunit AcrA (AcrAB-TolC multidrug efflux pump subunit AcrA) (Acridine resistance protein A)	Inner_membrane	71.3	62628900	66106400	71630900	70963000	62167800	1	1.05553	1.14374	1.13307	0.992638	1	1.10657	1.12356	1.08373	1.06661	7	17
ACRB	P31224	Multidrug efflux pump subunit AcrB (AcrAB-TolC multidrug efflux pump subunit AcrB) (Acridine resistance protein B)	Inner_membrane	42	174539000	176892000	178720000	165906000	168374000	1	1.01348	1.02395	0.950538	0.964678	1	1.01411	1.07211	0.995185	1.00496	15	19
ACRB	P31224	Multidrug efflux pump subunit AcrB (AcrAB-TolC multidrug efflux pump subunit AcrB) (Acridine resistance protein B)	Inner_membrane	45.4	158180000	180760000	174741000	161976000	157692000	1	1.14275	1.1047	1.024	0.996915	1	1.06534	1.07308	0.996709	0.987467	15	19
ACRB	P31224	Multidrug efflux pump subunit AcrB (AcrAB-TolC multidrug efflux pump subunit AcrB) (Acridine resistance protein B)	Inner_membrane	49	162880000	160037000	154870000	157192000	164038000	1	0.982545	0.950823	0.965079	1.00711	1	0.955385	0.995899	0.953352	0.966631	12	16
ACRB	P31224	Multidrug efflux pump subunit AcrB (AcrAB-TolC multidrug efflux pump subunit AcrB) (Acridine resistance protein B)	Inner_membrane	51.9	138539000	136557000	137348000	149686000	127456000	1	0.985694	0.991403	1.08046	0.920001	1	0.9846	1.03749	1.04921	1.03372	12	16
ACRB	P31224	Multidrug efflux pump subunit AcrB (AcrAB-TolC multidrug efflux pump subunit AcrB) (Acridine resistance protein B)	Inner_membrane	54.8	114272000	128538000	132029000	134596000	136826000	1	1.12484	1.15539	1.17786	1.19737	1	0.916502	0.979825	0.980757	1.02815	11	14
ACRB	P31224	Multidrug efflux pump subunit AcrB (AcrAB-TolC multidrug efflux pump subunit AcrB) (Acridine resistance protein B)	Inner_membrane	57.9	129353000	124927000	119762000	126454000	107961000	1	0.965784	0.925854	0.977588	0.834623	1	0.904492	0.892535	0.924953	0.887903	11	14
ACRB	P31224	Multidrug efflux pump subunit AcrB (AcrAB-TolC multidrug efflux pump subunit AcrB) (Acridine resistance protein B)	Inner_membrane	60.5	85116600	85266200	82376100	79085100	75589000	1	1.00176	0.967803	0.929138	0.888064	1	0.909586	0.869453	0.866539	0.888123	8	10
ACRB	P31224	Multidrug efflux pump subunit AcrB (AcrAB-TolC multidrug efflux pump subunit AcrB) (Acridine resistance protein B)	Inner_membrane	63.6	48638700	57127900	53759100	51146600	46169300	1	1.17454	1.10527	1.05156	0.94923	1	1.02633	1.01765	0.965084	0.979571	8	10
ACRB	P31224	Multidrug efflux pump subunit AcrB (AcrAB-TolC multidrug efflux pump subunit AcrB) (Acridine resistance protein B)	Inner_membrane	67	62341500	68935700	66219400	66808200	58295200	1	1.10578	1.0622	1.07165	0.935095	1	1.06697	1.08622	1.04464	1.01995	9	13
ACRB	P31224	Multidrug efflux pump subunit AcrB (AcrAB-TolC multidrug efflux pump subunit AcrB) (Acridine resistance protein B)	Inner_membrane	71.3	40591600	50817400	51686800	52092200	44475800	1	1.25192	1.27334	1.28332	1.09569	1	1.31246	1.25088	1.22745	1.17734	9	13
ACRE	P24180	Multidrug export protein AcrE (Acriflavine resistance protein E) (Protein EnvC)	Inner_membrane	60.5	1213960	2102550	1843010	1642930	1633270	1	1.73198	1.51818	1.35336	1.34541	1	1.57262	1.3639	1.26218	1.3455	1	1
ACRE	P24180	Multidrug export protein AcrE (Acriflavine resistance protein E) (Protein EnvC)	Inner_membrane	63.6	855949	1013580	972011	1332890	1006450	1	1.18416	1.13559	1.55721	1.17583	1	1.03474	1.04557	1.42915	1.21341	1	1
ACRE	P24180	Multidrug export protein AcrE (Acriflavine resistance protein E) (Protein EnvC)	Inner_membrane	67	2057550	1560780	4421100	2605890	2382560	1	0.758562	2.14872	1.2665	1.15796	1	0.731945	2.1973	1.23458	1.26303	1	1
ACRE	P24180	Multidrug export protein AcrE (Acriflavine resistance protein E) (Protein EnvC)	Inner_membrane	71.3	1239460	2086630	5423880	4989220	1630350	1	1.6835	4.376	4.02532	1.31537	1	1.76491	4.29881	3.85004	1.4134	1	1
ACRR	P0ACS9	HTH-type transcriptional regulator AcrR (Potential acrAB operon repressor)	Cytosol	42	22869300	23540100	21310600	21395800	21936200	1	1.02933	0.931843	0.935569	0.959199	1	1.02997	0.975663	0.979513	0.999247	3	4
ACRR	P0ACS9	HTH-type transcriptional regulator AcrR (Potential acrAB operon repressor)	Cytosol	45.4	20627800	22612000	21945600	22710800	22629300	1	1.09619	1.06388	1.10098	1.09703	1	1.02194	1.03344	1.07164	1.08663	3	4
ACRR	P0ACS9	HTH-type transcriptional regulator AcrR (Potential acrAB operon repressor)	Cytosol	49	9354120	10449800	8184320	9776710	10092200	1	1.11713	0.874943	1.04518	1.0789	1	1.08625	0.916421	1.03248	1.03554	2	3
ACRR	P0ACS9	HTH-type transcriptional regulator AcrR (Potential acrAB operon repressor)	Cytosol	51.9	8162030	9047840	8034600	9070930	8174430	1	1.10853	0.984387	1.11136	1.00152	1	1.1073	1.03015	1.07921	1.12531	2	3
ACRZ	P0AAW9	Multidrug efflux pump accessory protein AcrZ (AcrAB-TolC multidrug efflux pump accessory protein AcrZ) (Acridine resistance protein Z)	NA	60.5	4783000	3780560	4293340	3958160	2991820	1	0.790416	0.897625	0.827548	0.625511	1	0.71769	0.806406	0.771793	0.625553	1	1
ACRZ	P0AAW9	Multidrug efflux pump accessory protein AcrZ (AcrAB-TolC multidrug efflux pump accessory protein AcrZ) (Acridine resistance protein Z)	NA	63.6	5300220	5670310	5217070	5548440	3370680	1	1.06983	0.984312	1.04683	0.635951	1	0.934834	0.90628	0.960743	0.656278	1	1
ACRZ	P0AAW9	Multidrug efflux pump accessory protein AcrZ (AcrAB-TolC multidrug efflux pump accessory protein AcrZ) (Acridine resistance protein Z)	NA	67	7159530	7083620	6161260	6317870	4792020	1	0.989397	0.860568	0.882442	0.66932	1	0.95468	0.880026	0.860201	0.730055	1	1
ACRZ	P0AAW9	Multidrug efflux pump accessory protein AcrZ (AcrAB-TolC multidrug efflux pump accessory protein AcrZ) (Acridine resistance protein Z)	NA	71.3	7444190	5118870	6357200	7205360	6115740	1	0.687633	0.853981	0.967917	0.821545	1	0.720885	0.838917	0.925771	0.882769	1	1
ACS	P27550	Acetyl-coenzyme A synthetase (AcCoA synthetase) (Acs) (EC 6.2.1.1) (Acetate--CoA ligase) (Acyl-activating enzyme)	Cytosol	42	291218000	297588000	285567000	276887000	277432000	1	1.02187	0.980595	0.950789	0.952661	1	1.0225	1.02671	0.995448	0.992436	19	28
ACS	P27550	Acetyl-coenzyme A synthetase (AcCoA synthetase) (Acs) (EC 6.2.1.1) (Acetate--CoA ligase) (Acyl-activating enzyme)	Cytosol	45.4	266362000	283131000	268680000	268128000	269375000	1	1.06296	1.0087	1.00663	1.01131	1	0.990955	0.979837	0.979804	1.00173	19	28
ACS	P27550	Acetyl-coenzyme A synthetase (AcCoA synthetase) (Acs) (EC 6.2.1.1) (Acetate--CoA ligase) (Acyl-activating enzyme)	Cytosol	49	208597000	214215000	193070000	209355000	209520000	1	1.02693	0.925565	1.00363	1.00442	1	0.998545	0.969443	0.991439	0.964054	16	27
ACS	P27550	Acetyl-coenzyme A synthetase (AcCoA synthetase) (Acs) (EC 6.2.1.1) (Acetate--CoA ligase) (Acyl-activating enzyme)	Cytosol	51.9	162921000	168636000	155323000	168519000	151231000	1	1.03508	0.953364	1.03436	0.928247	1	1.03393	0.997683	1.00444	1.04298	16	27
ACS	P27550	Acetyl-coenzyme A synthetase (AcCoA synthetase) (Acs) (EC 6.2.1.1) (Acetate--CoA ligase) (Acyl-activating enzyme)	Cytosol	54.8	57408500	88371300	64107100	73303100	63592600	1	1.53934	1.11668	1.27687	1.10772	1	1.25423	0.946997	1.0632	0.951172	6	8
ACS	P27550	Acetyl-coenzyme A synthetase (AcCoA synthetase) (Acs) (EC 6.2.1.1) (Acetate--CoA ligase) (Acyl-activating enzyme)	Cytosol	57.9	36330600	36090600	35769900	34515100	35181200	1	0.993394	0.984567	0.950028	0.968363	1	0.93035	0.949135	0.898877	1.03018	6	8
ACTP	P32705	Cation/acetate symporter ActP (Acetate permease) (Acetate transporter ActP)	Inner_membrane	42	3477920	3884420	3758310	3383590	3288610	1	1.11688	1.08062	0.972877	0.945568	1	1.11757	1.13144	1.01857	0.985047	1	1
ACTP	P32705	Cation/acetate symporter ActP (Acetate permease) (Acetate transporter ActP)	Inner_membrane	45.4	3622260	3439600	3759080	3388820	3255540	1	0.949573	1.03777	0.935554	0.898759	1	0.885252	1.00807	0.910622	0.890242	1	1
ACTP	P32705	Cation/acetate symporter ActP (Acetate permease) (Acetate transporter ActP)	Inner_membrane	49	2862710	3470680	2629850	3039480	2482830	1	1.21238	0.918657	1.06175	0.867301	1	1.17886	0.962209	1.04885	0.832441	1	1
ACTP	P32705	Cation/acetate symporter ActP (Acetate permease) (Acetate transporter ActP)	Inner_membrane	51.9	2681410	2214920	2676500	2821890	2147110	1	0.826028	0.998169	1.05239	0.800739	1	0.825112	1.04457	1.02195	0.899713	1	1
ACTP	P32705	Cation/acetate symporter ActP (Acetate permease) (Acetate transporter ActP)	Inner_membrane	54.8	4342160	5881800	4622490	5551390	4432520	1	1.35458	1.06456	1.27849	1.02081	1	1.10369	0.902795	1.06455	0.876544	1	1
ACTP	P32705	Cation/acetate symporter ActP (Acetate permease) (Acetate transporter ActP)	Inner_membrane	57.9	5013150	4166850	4569760	5095170	3972640	1	0.831184	0.911555	1.01636	0.792444	1	0.778435	0.87875	0.961638	0.843031	1	1
ACTP	P32705	Cation/acetate symporter ActP (Acetate permease) (Acetate transporter ActP)	Inner_membrane	60.5	16021400	15040500	15042500	15648700	14448000	1	0.938776	0.9389	0.976737	0.901794	1	0.852399	0.843487	0.910931	0.901854	3	3
ACTP	P32705	Cation/acetate symporter ActP (Acetate permease) (Acetate transporter ActP)	Inner_membrane	63.6	14260800	14450700	12329900	12563900	10790600	1	1.01332	0.864601	0.881009	0.756662	1	0.885455	0.796059	0.808558	0.780847	3	3
ACTP	P32705	Cation/acetate symporter ActP (Acetate permease) (Acetate transporter ActP)	Inner_membrane	67	17897400	16166300	13740800	14437100	12801200	1	0.903276	0.767754	0.806659	0.715255	1	0.871581	0.785113	0.786329	0.780158	3	4
ACTP	P32705	Cation/acetate symporter ActP (Acetate permease) (Acetate transporter ActP)	Inner_membrane	71.3	14975000	12526200	12472700	13022000	11755600	1	0.836474	0.832902	0.869583	0.785015	1	0.876923	0.818209	0.831719	0.843516	3	4
ACUI	P26646	Probable acrylyl-CoA reductase AcuI (EC 1.3.1.84) (Acryloyl-coenzyme A reductase AcuI)	Cytosol	42	166632000	156893000	164472000	156577000	152170000	1	0.941554	0.987037	0.939657	0.91321	1	0.942135	1.03345	0.983793	0.951338	10	20
ACUI	P26646	Probable acrylyl-CoA reductase AcuI (EC 1.3.1.84) (Acryloyl-coenzyme A reductase AcuI)	Cytosol	45.4	142140000	165600000	158028000	152653000	145691000	1	1.16505	1.11178	1.07396	1.02498	1	1.08613	1.07996	1.04534	1.01527	10	20
ACUI	P26646	Probable acrylyl-CoA reductase AcuI (EC 1.3.1.84) (Acryloyl-coenzyme A reductase AcuI)	Cytosol	49	171281000	172729000	163409000	190059000	173380000	1	1.00845	0.95404	1.10963	1.01225	1	0.980577	0.999269	1.09615	0.971569	9	17
ACUI	P26646	Probable acrylyl-CoA reductase AcuI (EC 1.3.1.84) (Acryloyl-coenzyme A reductase AcuI)	Cytosol	51.9	89312900	106278000	88996000	93228900	81380600	1	1.18995	0.996452	1.04385	0.911185	1	1.18863	1.04277	1.01366	1.02381	9	17
ADD	P22333	Adenosine deaminase (EC 3.5.4.4) (Adenosine aminohydrolase)	Cytosol	42	122952000	122150000	122625000	115172000	124661000	1	0.993477	0.99734	0.936723	1.0139	1	0.994091	1.04424	0.980721	1.05623	10	17
ADD	P22333	Adenosine deaminase (EC 3.5.4.4) (Adenosine aminohydrolase)	Cytosol	45.4	99265800	110063000	106348000	103905000	109015000	1	1.10877	1.07135	1.04674	1.09821	1	1.03367	1.04069	1.01884	1.08781	10	17
ADD	P22333	Adenosine deaminase (EC 3.5.4.4) (Adenosine aminohydrolase)	Cytosol	49	89034800	98640700	85392600	90609100	101214000	1	1.10789	0.959092	1.01768	1.13679	1	1.07726	1.00456	1.00532	1.0911	8	14
ADD	P22333	Adenosine deaminase (EC 3.5.4.4) (Adenosine aminohydrolase)	Cytosol	51.9	55340100	57170000	51834200	53061100	47626800	1	1.03307	0.936648	0.958818	0.86062	1	1.03192	0.98019	0.931088	0.966996	8	14
ADE	P31441	Adenine deaminase (Adenase) (Adenine aminase) (EC 3.5.4.2)	Cytosol	42	122223000	117790000	115737000	119490000	121162000	1	0.96373	0.946933	0.977639	0.991319	1	0.964325	0.991463	1.02356	1.03271	8	11
ADE	P31441	Adenine deaminase (Adenase) (Adenine aminase) (EC 3.5.4.2)	Cytosol	45.4	114630000	121312000	120321000	115085000	115825000	1	1.05829	1.04965	1.00397	1.01042	1	0.986607	1.01961	0.977214	1.00085	8	11
ADE	P31441	Adenine deaminase (Adenase) (Adenine aminase) (EC 3.5.4.2)	Cytosol	49	108764000	111975000	100044000	112137000	111446000	1	1.02952	0.919826	1.03101	1.02466	1	1.00106	0.963433	1.01848	0.983475	11	15
ADE	P31441	Adenine deaminase (Adenase) (Adenine aminase) (EC 3.5.4.2)	Cytosol	51.9	105930000	103605000	103252000	108321000	91616800	1	0.978052	0.974719	1.02257	0.864881	1	0.976967	1.02003	0.992997	0.971783	11	15
ADE	P31441	Adenine deaminase (Adenase) (Adenine aminase) (EC 3.5.4.2)	Cytosol	54.8	101373000	126903000	121153000	126509000	119639000	1	1.25184	1.19512	1.24796	1.18019	1	1.01998	1.01352	1.03913	1.0134	10	18
ADE	P31441	Adenine deaminase (Adenase) (Adenine aminase) (EC 3.5.4.2)	Cytosol	57.9	102918000	112380000	107836000	110930000	97063600	1	1.09194	1.04779	1.07785	0.943116	1	1.02264	1.01008	1.01981	1.00332	10	18
ADE	P31441	Adenine deaminase (Adenase) (Adenine aminase) (EC 3.5.4.2)	Cytosol	60.5	78411100	87812400	86221600	83655700	77480400	1	1.1199	1.09961	1.06689	0.988131	1	1.01686	0.987865	0.995006	0.988196	11	17
ADE	P31441	Adenine deaminase (Adenase) (Adenine aminase) (EC 3.5.4.2)	Cytosol	63.6	49526700	60229400	53639100	52522900	44665300	1	1.2161	1.08303	1.0605	0.901843	1	1.06265	0.997176	0.973284	0.930669	11	17
ADE	P31441	Adenine deaminase (Adenase) (Adenine aminase) (EC 3.5.4.2)	Cytosol	67	3824420	3269070	2947180	3049750	2859640	1	0.854788	0.770621	0.797441	0.747732	1	0.824794	0.788046	0.777343	0.815582	3	3
ADE	P31441	Adenine deaminase (Adenase) (Adenine aminase) (EC 3.5.4.2)	Cytosol	71.3	1265080	975978	990942	1098010	985026	1	0.771475	0.783304	0.867937	0.778627	1	0.808781	0.769486	0.830145	0.836652	3	3
ADEP	P31466	Adenine permease AdeP	Inner_membrane	42	43553700	38318500	39207400	38936600	35751300	1	0.879799	0.900208	0.893991	0.820856	1	0.880342	0.942541	0.935982	0.855128	1	1
ADEP	P31466	Adenine permease AdeP	Inner_membrane	45.4	37405700	37853700	37545200	36915000	33253300	1	1.01198	1.00373	0.986882	0.88899	1	0.943429	0.975006	0.960582	0.880565	1	1
ADEP	P31466	Adenine permease AdeP	Inner_membrane	49	43778200	37715400	36262700	38135500	36360200	1	0.861511	0.828328	0.871107	0.830555	1	0.837696	0.867597	0.860523	0.797172	1	1
ADEP	P31466	Adenine permease AdeP	Inner_membrane	51.9	36746500	34713800	34046100	37056300	28535100	1	0.944683	0.926513	1.00843	0.776539	1	0.943635	0.969583	0.979265	0.872522	1	1
ADEP	P31466	Adenine permease AdeP	Inner_membrane	54.8	44980300	41743600	42959800	43061700	41224100	1	0.928042	0.95508	0.957346	0.916492	1	0.756152	0.809951	0.797146	0.786969	1	1
ADEP	P31466	Adenine permease AdeP	Inner_membrane	57.9	46103700	40442000	37576300	39561800	33013600	1	0.877196	0.815039	0.858105	0.716073	1	0.821527	0.785708	0.811903	0.761784	1	1
ADEP	P31466	Adenine permease AdeP	Inner_membrane	60.5	44830000	36769900	34037500	35938200	32713100	1	0.820207	0.759257	0.801655	0.729714	1	0.74474	0.6821	0.747645	0.729763	1	1
ADEP	P31466	Adenine permease AdeP	Inner_membrane	63.6	38175100	35300700	30817400	32661400	28084000	1	0.924705	0.807264	0.855568	0.735663	1	0.808025	0.743268	0.785209	0.759177	1	1
ADEP	P31466	Adenine permease AdeP	Inner_membrane	67	29113800	23286400	21175600	22787400	19423300	1	0.799841	0.727339	0.782701	0.667151	1	0.771774	0.743785	0.762974	0.727689	1	2
ADEP	P31466	Adenine permease AdeP	Inner_membrane	71.3	18038100	16124300	15437300	15607400	12180400	1	0.893902	0.855816	0.865246	0.67526	1	0.937129	0.840719	0.827571	0.725581	1	2
ADHE	P0A9Q7	Aldehyde-alcohol dehydrogenase [Includes: Alcohol dehydrogenase (ADH) (EC 1.1.1.1); Acetaldehyde dehydrogenase [acetylating] (ACDH) (EC 1.2.1.10); Pyruvate-formate-lyase deactivase (PFL deactivase)]	Cytosol	42	1598010000	1663830000	1544590000	1533590000	1506140000	1	1.04119	0.966571	0.959687	0.94251	1	1.04183	1.01202	1.00476	0.981861	47	181
ADHE	P0A9Q7	Aldehyde-alcohol dehydrogenase [Includes: Alcohol dehydrogenase (ADH) (EC 1.1.1.1); Acetaldehyde dehydrogenase [acetylating] (ACDH) (EC 1.2.1.10); Pyruvate-formate-lyase deactivase (PFL deactivase)]	Cytosol	45.4	1391500000	1525610000	1440880000	1431200000	1423800000	1	1.09638	1.03549	1.02853	1.02321	1	1.02211	1.00585	1.00112	1.01352	47	181
ADHE	P0A9Q7	Aldehyde-alcohol dehydrogenase [Includes: Alcohol dehydrogenase (ADH) (EC 1.1.1.1); Acetaldehyde dehydrogenase [acetylating] (ACDH) (EC 1.2.1.10); Pyruvate-formate-lyase deactivase (PFL deactivase)]	Cytosol	49	1590120000	1743130000	1552820000	1653270000	1677860000	1	1.09623	0.976543	1.03971	1.05518	1	1.06592	1.02284	1.02708	1.01277	53	199
ADHE	P0A9Q7	Aldehyde-alcohol dehydrogenase [Includes: Alcohol dehydrogenase (ADH) (EC 1.1.1.1); Acetaldehyde dehydrogenase [acetylating] (ACDH) (EC 1.2.1.10); Pyruvate-formate-lyase deactivase (PFL deactivase)]	Cytosol	51.9	1339550000	1447410000	1348850000	1433740000	1257510000	1	1.08052	1.00694	1.07031	0.938756	1	1.07932	1.05375	1.03936	1.05479	53	199
ADHE	P0A9Q7	Aldehyde-alcohol dehydrogenase [Includes: Alcohol dehydrogenase (ADH) (EC 1.1.1.1); Acetaldehyde dehydrogenase [acetylating] (ACDH) (EC 1.2.1.10); Pyruvate-formate-lyase deactivase (PFL deactivase)]	Cytosol	54.8	1219950000	1677770000	1501040000	1552380000	1502000000	1	1.37528	1.23041	1.27249	1.2312	1	1.12055	1.04344	1.05956	1.0572	42	189
ADHE	P0A9Q7	Aldehyde-alcohol dehydrogenase [Includes: Alcohol dehydrogenase (ADH) (EC 1.1.1.1); Acetaldehyde dehydrogenase [acetylating] (ACDH) (EC 1.2.1.10); Pyruvate-formate-lyase deactivase (PFL deactivase)]	Cytosol	57.9	1371500000	1534890000	1462900000	1494260000	1353820000	1	1.11913	1.06664	1.08951	0.987109	1	1.04811	1.02826	1.03085	1.05012	42	189
ADHE	P0A9Q7	Aldehyde-alcohol dehydrogenase [Includes: Alcohol dehydrogenase (ADH) (EC 1.1.1.1); Acetaldehyde dehydrogenase [acetylating] (ACDH) (EC 1.2.1.10); Pyruvate-formate-lyase deactivase (PFL deactivase)]	Cytosol	60.5	1368350000	1695430000	1605760000	1567400000	1502160000	1	1.23903	1.1735	1.14547	1.09779	1	1.12503	1.05425	1.06829	1.09786	45	244
ADHE	P0A9Q7	Aldehyde-alcohol dehydrogenase [Includes: Alcohol dehydrogenase (ADH) (EC 1.1.1.1); Acetaldehyde dehydrogenase [acetylating] (ACDH) (EC 1.2.1.10); Pyruvate-formate-lyase deactivase (PFL deactivase)]	Cytosol	63.6	1086360000	1305480000	1205640000	1219530000	1117440000	1	1.2017	1.1098	1.12258	1.02861	1	1.05007	1.02182	1.03027	1.06149	45	244
ADHE	P0A9Q7	Aldehyde-alcohol dehydrogenase [Includes: Alcohol dehydrogenase (ADH) (EC 1.1.1.1); Acetaldehyde dehydrogenase [acetylating] (ACDH) (EC 1.2.1.10); Pyruvate-formate-lyase deactivase (PFL deactivase)]	Cytosol	67	978502000	1045460000	848524000	902171000	833506000	1	1.06843	0.867166	0.921992	0.851818	1	1.03094	0.886774	0.898755	0.929113	31	100
ADHE	P0A9Q7	Aldehyde-alcohol dehydrogenase [Includes: Alcohol dehydrogenase (ADH) (EC 1.1.1.1); Acetaldehyde dehydrogenase [acetylating] (ACDH) (EC 1.2.1.10); Pyruvate-formate-lyase deactivase (PFL deactivase)]	Cytosol	71.3	127269000	112067000	118716000	118806000	115205000	1	0.880552	0.932796	0.933503	0.905209	1	0.923133	0.916341	0.892856	0.972667	31	100
ADHP	P39451	Alcohol dehydrogenase, propanol-preferring (EC 1.1.1.1)	Cytosol	42	98137800	97373200	92946500	92367900	92658100	1	0.992209	0.947102	0.941206	0.944163	1	0.992822	0.99164	0.985415	0.983584	8	10
ADHP	P39451	Alcohol dehydrogenase, propanol-preferring (EC 1.1.1.1)	Cytosol	45.4	91010000	95761600	96452700	94325700	93578900	1	1.05221	1.0598	1.03643	1.02823	1	0.980937	1.02948	1.00881	1.01848	8	10
ADHP	P39451	Alcohol dehydrogenase, propanol-preferring (EC 1.1.1.1)	Cytosol	49	113776000	120571000	108169000	116125000	121460000	1	1.05972	0.950719	1.02065	1.06754	1	1.03043	0.99579	1.00824	1.02463	10	12
ADHP	P39451	Alcohol dehydrogenase, propanol-preferring (EC 1.1.1.1)	Cytosol	51.9	106182000	105869000	106681000	111742000	94594400	1	0.997052	1.0047	1.05236	0.89087	1	0.995946	1.0514	1.02193	1.00098	10	12
ADHP	P39451	Alcohol dehydrogenase, propanol-preferring (EC 1.1.1.1)	Cytosol	54.8	68522900	85416500	79430400	82917100	78085800	1	1.24654	1.15918	1.21006	1.13956	1	1.01566	0.983037	1.00758	0.978509	9	11
ADHP	P39451	Alcohol dehydrogenase, propanol-preferring (EC 1.1.1.1)	Cytosol	57.9	77594500	83787900	84578400	80558600	74269600	1	1.07982	1.09001	1.0382	0.95715	1	1.01129	1.05078	0.982301	1.01825	9	11
ADHP	P39451	Alcohol dehydrogenase, propanol-preferring (EC 1.1.1.1)	Cytosol	60.5	63334900	70792400	72481400	68607500	65144200	1	1.11775	1.14441	1.08325	1.02857	1	1.0149	1.02812	1.01027	1.02864	7	11
ADHP	P39451	Alcohol dehydrogenase, propanol-preferring (EC 1.1.1.1)	Cytosol	63.6	40665700	44451100	39686600	38233100	34336200	1	1.09309	0.975923	0.940181	0.844353	1	0.955159	0.898556	0.862863	0.871341	7	11
ADIA	P28629	Biodegradative arginine decarboxylase (ADC) (EC 4.1.1.19)	Cytosol	67	3867500	3819500	3324150	3446940	3517310	1	0.987589	0.859509	0.891258	0.909453	1	0.952935	0.878943	0.868795	0.991978	2	2
ADIA	P28629	Biodegradative arginine decarboxylase (ADC) (EC 4.1.1.19)	Cytosol	71.3	3369610	3524900	3416050	3421610	3756280	1	1.04609	1.01378	1.01543	1.11475	1	1.09667	0.995899	0.971217	1.19783	2	2
ADK	P69441	Adenylate kinase (AK) (EC 2.7.4.3) (ATP-AMP transphosphorylase) (ATP:AMP phosphotransferase) (Adenylate monophosphate kinase)	Cytosol	42	703369000	683182000	658777000	675971000	666997000	1	0.9713	0.936602	0.961047	0.948289	1	0.971899	0.980646	1.00619	0.987882	15	58
ADK	P69441	Adenylate kinase (AK) (EC 2.7.4.3) (ATP-AMP transphosphorylase) (ATP:AMP phosphotransferase) (Adenylate monophosphate kinase)	Cytosol	45.4	624592000	663277000	640866000	653221000	620729000	1	1.06194	1.02606	1.04584	0.993815	1	0.990005	0.996693	1.01797	0.984397	15	58
ADK	P69441	Adenylate kinase (AK) (EC 2.7.4.3) (ATP-AMP transphosphorylase) (ATP:AMP phosphotransferase) (Adenylate monophosphate kinase)	Cytosol	49	618870000	645051000	596708000	629879000	643342000	1	1.0423	0.96419	1.01779	1.03954	1	1.01349	1.0099	1.00542	0.997761	14	60
ADK	P69441	Adenylate kinase (AK) (EC 2.7.4.3) (ATP-AMP transphosphorylase) (ATP:AMP phosphotransferase) (Adenylate monophosphate kinase)	Cytosol	51.9	530545000	561926000	531678000	572744000	478992000	1	1.05915	1.00214	1.07954	0.90283	1	1.05797	1.04872	1.04832	1.01442	14	60
ADK	P69441	Adenylate kinase (AK) (EC 2.7.4.3) (ATP-AMP transphosphorylase) (ATP:AMP phosphotransferase) (Adenylate monophosphate kinase)	Cytosol	54.8	393594000	516488000	511640000	496301000	475330000	1	1.31224	1.29992	1.26095	1.20767	1	1.06919	1.10239	1.04994	1.03699	13	43
ADK	P69441	Adenylate kinase (AK) (EC 2.7.4.3) (ATP-AMP transphosphorylase) (ATP:AMP phosphotransferase) (Adenylate monophosphate kinase)	Cytosol	57.9	257337000	284796000	283334000	289145000	256065000	1	1.1067	1.10102	1.1236	0.995057	1	1.03647	1.0614	1.06311	1.05858	13	43
ADK	P69441	Adenylate kinase (AK) (EC 2.7.4.3) (ATP-AMP transphosphorylase) (ATP:AMP phosphotransferase) (Adenylate monophosphate kinase)	Cytosol	60.5	265556000	296232000	316488000	306266000	282388000	1	1.11552	1.19179	1.1533	1.06338	1	1.01288	1.07068	1.0756	1.06346	11	40
ADK	P69441	Adenylate kinase (AK) (EC 2.7.4.3) (ATP-AMP transphosphorylase) (ATP:AMP phosphotransferase) (Adenylate monophosphate kinase)	Cytosol	63.6	219834000	259337000	260112000	263425000	235741000	1	1.17969	1.18322	1.19829	1.07236	1	1.03084	1.08942	1.09975	1.10664	11	40
ADK	P69441	Adenylate kinase (AK) (EC 2.7.4.3) (ATP-AMP transphosphorylase) (ATP:AMP phosphotransferase) (Adenylate monophosphate kinase)	Cytosol	67	238234000	253781000	247692000	263793000	241475000	1	1.06526	1.0397	1.10729	1.0136	1	1.02788	1.06321	1.07938	1.10558	12	42
ADK	P69441	Adenylate kinase (AK) (EC 2.7.4.3) (ATP-AMP transphosphorylase) (ATP:AMP phosphotransferase) (Adenylate monophosphate kinase)	Cytosol	71.3	240169000	255251000	274999000	290637000	242047000	1	1.0628	1.14502	1.21014	1.00782	1	1.11419	1.12482	1.15744	1.08292	12	42
AEGA	P37127	Protein AegA	Cytosol	42	9062400	11975900	9157010	8988610	9977400	1	1.32149	1.01044	0.991858	1.10097	1	1.32231	1.05796	1.03845	1.14693	3	3
AEGA	P37127	Protein AegA	Cytosol	45.4	7189560	9070370	7148620	8361460	8403290	1	1.2616	0.994306	1.163	1.16882	1	1.17615	0.965852	1.13201	1.15774	3	3
AEGA	P37127	Protein AegA	Cytosol	49	2713010	3003250	3101990	3081100	4256650	1	1.10698	1.14338	1.13568	1.56898	1	1.07638	1.19758	1.12188	1.50592	1	1
AEGA	P37127	Protein AegA	Cytosol	51.9	1802780	2271030	2062230	2266690	2354220	1	1.25974	1.14392	1.25733	1.30588	1	1.25834	1.19709	1.22097	1.46729	1	1
AEGA	P37127	Protein AegA	Cytosol	54.8	7763270	11893100	8895850	9981090	10317600	1	1.53197	1.14589	1.28568	1.32903	1	1.24822	0.971766	1.07054	1.1412	3	3
AEGA	P37127	Protein AegA	Cytosol	57.9	8605660	7673130	8031090	8923810	8361890	1	0.891638	0.933233	1.03697	0.971673	1	0.835052	0.899649	0.981137	1.0337	3	3
AEGA	P37127	Protein AegA	Cytosol	67	2123840	1940280	1586650	2140120	1906380	1	0.913572	0.747067	1.00767	0.89761	1	0.881515	0.763958	0.982269	0.97906	1	1
AEGA	P37127	Protein AegA	Cytosol	71.3	1322610	1345470	1157340	1324550	1065410	1	1.01728	0.875043	1.00147	0.805536	1	1.06648	0.859606	0.95786	0.865566	1	1
AES	P23872	Acetyl esterase (EC 3.1.1.-) (EcE)	Cytosol	42	3847900	3678030	4047060	3645170	3546820	1	0.955854	1.05176	0.947314	0.921755	1	0.956444	1.10122	0.99181	0.96024	1	1
AES	P23872	Acetyl esterase (EC 3.1.1.-) (EcE)	Cytosol	45.4	3026510	3084670	3458920	3985730	3872000	1	1.01922	1.14287	1.31694	1.27936	1	0.950179	1.11017	1.28184	1.26724	1	1
AES	P23872	Acetyl esterase (EC 3.1.1.-) (EcE)	Cytosol	49	9922740	9566270	10363600	10121100	11067800	1	0.964075	1.04443	1.01999	1.1154	1	0.937425	1.09394	1.0076	1.07057	3	3
AES	P23872	Acetyl esterase (EC 3.1.1.-) (EcE)	Cytosol	51.9	9334330	9678250	11473100	11402700	8962650	1	1.03684	1.22913	1.22159	0.960181	1	1.03569	1.28627	1.18626	1.07886	3	3
AES	P23872	Acetyl esterase (EC 3.1.1.-) (EcE)	Cytosol	54.8	12590900	21365900	14541500	16049900	14334500	1	1.69693	1.15492	1.27472	1.13848	1	1.38263	0.979425	1.06141	0.977585	3	3
AES	P23872	Acetyl esterase (EC 3.1.1.-) (EcE)	Cytosol	57.9	12703800	13401100	12452000	12448100	12343400	1	1.05489	0.980179	0.979872	0.971631	1	0.987943	0.944905	0.927114	1.03366	3	3
AES	P23872	Acetyl esterase (EC 3.1.1.-) (EcE)	Cytosol	60.5	9680480	17994400	11304400	11352700	9644120	1	1.85883	1.16775	1.17274	0.996244	1	1.6878	1.04908	1.09373	0.996311	4	4
AES	P23872	Acetyl esterase (EC 3.1.1.-) (EcE)	Cytosol	63.6	7423060	8909410	8461280	8813510	8131260	1	1.20023	1.13986	1.18731	1.09541	1	1.04879	1.0495	1.08967	1.13042	4	4
AGAR	P0ACK2	Putative aga operon transcriptional repressor	Cytosol	42	125266000	122987000	116848000	115022000	121789000	1	0.981807	0.932799	0.918222	0.972243	1	0.982413	0.976664	0.961351	1.01284	13	14
AGAR	P0ACK2	Putative aga operon transcriptional repressor	Cytosol	45.4	112235000	119605000	114466000	113271000	114681000	1	1.06567	1.01988	1.00923	1.02179	1	0.993481	0.990692	0.982335	1.01211	13	14
AGAR	P0ACK2	Putative aga operon transcriptional repressor	Cytosol	49	91813000	98455500	89160300	95088800	97576300	1	1.07235	0.971108	1.03568	1.06277	1	1.04271	1.01715	1.02309	1.02006	10	10
AGAR	P0ACK2	Putative aga operon transcriptional repressor	Cytosol	51.9	85622200	88608600	82542400	88189000	80423600	1	1.03488	0.96403	1.02998	0.939284	1	1.03373	1.00884	1.00019	1.05538	10	10
AGAR	P0ACK2	Putative aga operon transcriptional repressor	Cytosol	54.8	91523800	117325000	105794000	102608000	105970000	1	1.28191	1.15592	1.12111	1.15784	1	1.04448	0.98027	0.933504	0.994209	12	16
AGAR	P0ACK2	Putative aga operon transcriptional repressor	Cytosol	57.9	92683400	94478800	90023800	92129800	86369100	1	1.01937	0.971304	0.994027	0.931872	1	0.954679	0.93635	0.940507	0.99136	12	16
AGAR	P0ACK2	Putative aga operon transcriptional repressor	Cytosol	60.5	59245700	61939500	65787900	61261400	59167000	1	1.04547	1.11042	1.03402	0.998672	1	0.949275	0.997581	0.964357	0.998738	10	13
AGAR	P0ACK2	Putative aga operon transcriptional repressor	Cytosol	63.6	42922600	47269200	42601500	43377300	42214700	1	1.10127	0.992519	1.01059	0.983508	1	0.962307	0.913836	0.927485	1.01494	10	13
AGAR	P0ACK2	Putative aga operon transcriptional repressor	Cytosol	67	45769100	44336300	41437400	41379400	35167100	1	0.968695	0.905358	0.90409	0.768359	1	0.934704	0.925828	0.881304	0.838081	6	6
AGAR	P0ACK2	Putative aga operon transcriptional repressor	Cytosol	71.3	8233270	5961100	5846430	6239680	5925360	1	0.724026	0.710098	0.757862	0.719685	1	0.759037	0.697572	0.724862	0.773317	6	6
AGP	P19926	Glucose-1-phosphatase (G1Pase) (EC 3.1.3.10)	Periplasm	42	252541000	272516000	258471000	256541000	243580000	1	1.0791	1.02348	1.01584	0.964517	1	1.07976	1.07161	1.06355	1.00479	15	26
AGP	P19926	Glucose-1-phosphatase (G1Pase) (EC 3.1.3.10)	Periplasm	45.4	229762000	262333000	251908000	250102000	238034000	1	1.14176	1.09639	1.08853	1.036	1	1.06442	1.06501	1.05952	1.02618	15	26
AGP	P19926	Glucose-1-phosphatase (G1Pase) (EC 3.1.3.10)	Periplasm	49	261013000	274500000	267050000	270993000	272042000	1	1.05167	1.02313	1.03824	1.04225	1	1.0226	1.07163	1.02562	1.00036	15	30
AGP	P19926	Glucose-1-phosphatase (G1Pase) (EC 3.1.3.10)	Periplasm	51.9	250944000	264427000	257116000	273489000	222178000	1	1.05373	1.0246	1.08984	0.885369	1	1.05256	1.07223	1.05832	0.994803	15	30
AGP	P19926	Glucose-1-phosphatase (G1Pase) (EC 3.1.3.10)	Periplasm	54.8	223174000	289602000	281757000	283501000	261963000	1	1.29765	1.2625	1.27031	1.17381	1	1.0573	1.07066	1.05774	1.00792	15	25
AGP	P19926	Glucose-1-phosphatase (G1Pase) (EC 3.1.3.10)	Periplasm	57.9	240767000	268096000	261990000	263102000	227944000	1	1.11351	1.08815	1.09277	0.946741	1	1.04284	1.04899	1.03393	1.00718	15	25
AGP	P19926	Glucose-1-phosphatase (G1Pase) (EC 3.1.3.10)	Periplasm	60.5	123142000	120292000	118200000	118215000	114649000	1	0.976856	0.959867	0.959989	0.931031	1	0.886976	0.862324	0.895311	0.931093	9	16
AGP	P19926	Glucose-1-phosphatase (G1Pase) (EC 3.1.3.10)	Periplasm	63.6	21345500	24387400	22638000	23435500	21852900	1	1.14251	1.06055	1.09791	1.02377	1	0.998345	0.976475	1.00762	1.05649	9	16
AHPC	P0AE08	Alkyl hydroperoxide reductase C (EC 1.11.1.15) (Alkyl hydroperoxide reductase protein C22) (Peroxiredoxin) (SCRP-23) (Sulfate starvation-induced protein 8) (SSI8) (Thioredoxin peroxidase)	Cytosol	42	717748000	717305000	691182000	686162000	691614000	1	0.999383	0.962987	0.955993	0.963589	1	1	1.00827	1.0009	1.00382	15	80
AHPC	P0AE08	Alkyl hydroperoxide reductase C (EC 1.11.1.15) (Alkyl hydroperoxide reductase protein C22) (Peroxiredoxin) (SCRP-23) (Sulfate starvation-induced protein 8) (SSI8) (Thioredoxin peroxidase)	Cytosol	45.4	660113000	700921000	670948000	687288000	671989000	1	1.06182	1.01641	1.04117	1.01799	1	0.989896	0.987327	1.01342	1.00834	15	80
AHPC	P0AE08	Alkyl hydroperoxide reductase C (EC 1.11.1.15) (Alkyl hydroperoxide reductase protein C22) (Peroxiredoxin) (SCRP-23) (Sulfate starvation-induced protein 8) (SSI8) (Thioredoxin peroxidase)	Cytosol	49	798404000	960660000	765885000	856240000	820823000	1	1.20323	0.95927	1.07244	1.02808	1	1.16996	1.00475	1.05941	0.986758	14	82
AHPC	P0AE08	Alkyl hydroperoxide reductase C (EC 1.11.1.15) (Alkyl hydroperoxide reductase protein C22) (Peroxiredoxin) (SCRP-23) (Sulfate starvation-induced protein 8) (SSI8) (Thioredoxin peroxidase)	Cytosol	51.9	801480000	768266000	757413000	783769000	703013000	1	0.958559	0.945018	0.977902	0.877144	1	0.957496	0.988949	0.949619	0.985561	14	82
AHPC	P0AE08	Alkyl hydroperoxide reductase C (EC 1.11.1.15) (Alkyl hydroperoxide reductase protein C22) (Peroxiredoxin) (SCRP-23) (Sulfate starvation-induced protein 8) (SSI8) (Thioredoxin peroxidase)	Cytosol	54.8	670436000	830154000	798169000	851438000	780780000	1	1.23823	1.19052	1.26998	1.16459	1	1.00889	1.00962	1.05746	1	15	70
AHPC	P0AE08	Alkyl hydroperoxide reductase C (EC 1.11.1.15) (Alkyl hydroperoxide reductase protein C22) (Peroxiredoxin) (SCRP-23) (Sulfate starvation-induced protein 8) (SSI8) (Thioredoxin peroxidase)	Cytosol	57.9	672537000	650198000	655087000	625590000	553861000	1	0.966784	0.974053	0.930194	0.82354	1	0.905429	0.939	0.880111	0.876112	15	70
AHPC	P0AE08	Alkyl hydroperoxide reductase C (EC 1.11.1.15) (Alkyl hydroperoxide reductase protein C22) (Peroxiredoxin) (SCRP-23) (Sulfate starvation-induced protein 8) (SSI8) (Thioredoxin peroxidase)	Cytosol	60.5	484431000	482286000	447077000	437815000	414389000	1	0.995572	0.922891	0.903772	0.855414	1	0.90397	0.829105	0.842881	0.855471	13	50
AHPC	P0AE08	Alkyl hydroperoxide reductase C (EC 1.11.1.15) (Alkyl hydroperoxide reductase protein C22) (Peroxiredoxin) (SCRP-23) (Sulfate starvation-induced protein 8) (SSI8) (Thioredoxin peroxidase)	Cytosol	63.6	168040000	163450000	151806000	154195000	145833000	1	0.972685	0.903392	0.917609	0.867847	1	0.849951	0.831775	0.842147	0.895586	13	50
AHPC	P0AE08	Alkyl hydroperoxide reductase C (EC 1.11.1.15) (Alkyl hydroperoxide reductase protein C22) (Peroxiredoxin) (SCRP-23) (Sulfate starvation-induced protein 8) (SSI8) (Thioredoxin peroxidase)	Cytosol	67	109753000	105979000	104422000	108225000	92077100	1	0.965614	0.951427	0.986078	0.838948	1	0.931731	0.97294	0.961225	0.915076	7	13
AHPC	P0AE08	Alkyl hydroperoxide reductase C (EC 1.11.1.15) (Alkyl hydroperoxide reductase protein C22) (Peroxiredoxin) (SCRP-23) (Sulfate starvation-induced protein 8) (SSI8) (Thioredoxin peroxidase)	Cytosol	71.3	85371100	88846300	94222600	95754700	79798100	1	1.04071	1.10368	1.12163	0.93472	1	1.09103	1.08421	1.07279	1.00438	7	13
AHPF	P35340	Alkyl hydroperoxide reductase subunit F (EC 1.8.1.-) (Alkyl hydroperoxide reductase F52A protein)	Cytosol	42	853987000	820755000	796716000	816035000	806342000	1	0.961086	0.932937	0.955559	0.944209	1	0.96168	0.976809	1.00044	0.983631	27	57
AHPF	P35340	Alkyl hydroperoxide reductase subunit F (EC 1.8.1.-) (Alkyl hydroperoxide reductase F52A protein)	Cytosol	45.4	769024000	814895000	769211000	789382000	765178000	1	1.05965	1.00024	1.02647	0.994999	1	0.987872	0.97162	0.999118	0.985569	27	57
AHPF	P35340	Alkyl hydroperoxide reductase subunit F (EC 1.8.1.-) (Alkyl hydroperoxide reductase F52A protein)	Cytosol	49	833137000	867102000	798633000	855529000	876237000	1	1.04077	0.958585	1.02688	1.05173	1	1.012	1.00403	1.0144	1.00946	29	78
AHPF	P35340	Alkyl hydroperoxide reductase subunit F (EC 1.8.1.-) (Alkyl hydroperoxide reductase F52A protein)	Cytosol	51.9	733894000	758961000	724305000	770297000	657151000	1	1.03416	0.986934	1.0496	0.89543	1	1.03301	1.03281	1.01925	1.00611	29	78
AHPF	P35340	Alkyl hydroperoxide reductase subunit F (EC 1.8.1.-) (Alkyl hydroperoxide reductase F52A protein)	Cytosol	54.8	602047000	759794000	759449000	761305000	738125000	1	1.26202	1.26144	1.26453	1.22603	1	1.02827	1.06976	1.05293	1.05276	24	46
AHPF	P35340	Alkyl hydroperoxide reductase subunit F (EC 1.8.1.-) (Alkyl hydroperoxide reductase F52A protein)	Cytosol	57.9	371909000	380017000	341838000	357420000	305011000	1	1.0218	0.919144	0.961042	0.820123	1	0.956955	0.886067	0.909297	0.872477	24	46
AHPF	P35340	Alkyl hydroperoxide reductase subunit F (EC 1.8.1.-) (Alkyl hydroperoxide reductase F52A protein)	Cytosol	60.5	109996000	112813000	100552000	100594000	105649000	1	1.02561	0.914142	0.914524	0.96048	1	0.931244	0.821245	0.852909	0.960545	10	13
AHPF	P35340	Alkyl hydroperoxide reductase subunit F (EC 1.8.1.-) (Alkyl hydroperoxide reductase F52A protein)	Cytosol	63.6	42984700	47259100	41278800	42457000	42792200	1	1.09944	0.960314	0.987724	0.995522	1	0.960712	0.884184	0.906496	1.02734	10	13
AHPF	P35340	Alkyl hydroperoxide reductase subunit F (EC 1.8.1.-) (Alkyl hydroperoxide reductase F52A protein)	Cytosol	67	5280600	4572290	4448970	4386450	4524680	1	0.865866	0.842512	0.830673	0.85685	1	0.835483	0.861562	0.809737	0.934601	1	2
AHPF	P35340	Alkyl hydroperoxide reductase subunit F (EC 1.8.1.-) (Alkyl hydroperoxide reductase F52A protein)	Cytosol	71.3	3586460	2364840	3900610	3326860	2968390	1	0.65938	1.08759	0.927617	0.827666	1	0.691265	1.06841	0.887226	0.889345	1	2
AHR	P27250	Aldehyde reductase Ahr (EC 1.1.1.2) (Zinc-dependent alcohol dehydrogenase Ahr)	Cytosol	42	76358700	78180400	72258300	77237100	75509100	1	1.02386	0.946301	1.0115	0.988874	1	1.02449	0.990801	1.05901	1.03016	5	6
AHR	P27250	Aldehyde reductase Ahr (EC 1.1.1.2) (Zinc-dependent alcohol dehydrogenase Ahr)	Cytosol	45.4	73503100	73317000	73879100	74205300	72488400	1	0.997468	1.00512	1.00955	0.986195	1	0.929903	0.976352	0.98265	0.976849	5	6
AHR	P27250	Aldehyde reductase Ahr (EC 1.1.1.2) (Zinc-dependent alcohol dehydrogenase Ahr)	Cytosol	49	30449500	32945800	29960800	31187600	31467500	1	1.08198	0.98395	1.02424	1.03343	1	1.05207	1.0306	1.0118	0.991896	4	5
AHR	P27250	Aldehyde reductase Ahr (EC 1.1.1.2) (Zinc-dependent alcohol dehydrogenase Ahr)	Cytosol	51.9	30787700	30348000	31036600	32478000	27351600	1	0.985718	1.00808	1.0549	0.888394	1	0.984625	1.05495	1.02439	0.998202	4	5
AHR	P27250	Aldehyde reductase Ahr (EC 1.1.1.2) (Zinc-dependent alcohol dehydrogenase Ahr)	Cytosol	54.8	63879300	95833000	77485900	84676800	76182800	1	1.50022	1.213	1.32557	1.19261	1	1.22235	1.02868	1.10376	1.02406	6	8
AHR	P27250	Aldehyde reductase Ahr (EC 1.1.1.2) (Zinc-dependent alcohol dehydrogenase Ahr)	Cytosol	57.9	64185900	66984700	65199900	64091300	58655000	1	1.0436	1.0158	0.998526	0.91383	1	0.977375	0.979242	0.944764	0.972166	6	8
AHR	P27250	Aldehyde reductase Ahr (EC 1.1.1.2) (Zinc-dependent alcohol dehydrogenase Ahr)	Cytosol	60.5	14648600	16751000	13871800	14302800	13997400	1	1.14352	0.946971	0.976394	0.955545	1	1.03831	0.850738	0.91061	0.955609	2	2
AHR	P27250	Aldehyde reductase Ahr (EC 1.1.1.2) (Zinc-dependent alcohol dehydrogenase Ahr)	Cytosol	63.6	4983610	5163210	5073250	4859950	4224950	1	1.03604	1.01799	0.975187	0.847769	1	0.90531	0.937285	0.89499	0.874867	2	2
AIDB	P33224	Putative acyl-CoA dehydrogenase AidB (EC 1.3.99.-)	Cytosol	42	104143000	107629000	95708300	95779100	101604000	1	1.03347	0.919008	0.919688	0.97562	1	1.03411	0.962225	0.962886	1.01635	6	8
AIDB	P33224	Putative acyl-CoA dehydrogenase AidB (EC 1.3.99.-)	Cytosol	45.4	93300300	97623800	94934700	89633900	94806100	1	1.04634	1.01752	0.960703	1.01614	1	0.975464	0.9884	0.935101	1.00651	6	8
AIDB	P33224	Putative acyl-CoA dehydrogenase AidB (EC 1.3.99.-)	Cytosol	49	97323400	106565000	92743100	97291400	101125000	1	1.09496	0.952937	0.999671	1.03906	1	1.06469	0.998113	0.987525	0.997299	8	9
AIDB	P33224	Putative acyl-CoA dehydrogenase AidB (EC 1.3.99.-)	Cytosol	51.9	94930500	94006800	87343800	97760300	85804800	1	0.99027	0.920082	1.02981	0.90387	1	0.989171	0.962853	1.00003	1.01559	8	9
AIDB	P33224	Putative acyl-CoA dehydrogenase AidB (EC 1.3.99.-)	Cytosol	54.8	79929100	102870000	97418300	100814000	96228200	1	1.28702	1.21881	1.26129	1.20392	1	1.04864	1.0336	1.05023	1.03378	7	8
AIDB	P33224	Putative acyl-CoA dehydrogenase AidB (EC 1.3.99.-)	Cytosol	57.9	100660000	104551000	104277000	103225000	92680300	1	1.03865	1.03593	1.02548	0.920726	1	0.972739	0.998652	0.970268	0.979502	7	8
AIDB	P33224	Putative acyl-CoA dehydrogenase AidB (EC 1.3.99.-)	Cytosol	60.5	76867800	81133200	74389600	73499500	70246300	1	1.05549	0.96776	0.956181	0.913859	1	0.958375	0.869414	0.891759	0.91392	6	7
AIDB	P33224	Putative acyl-CoA dehydrogenase AidB (EC 1.3.99.-)	Cytosol	63.6	28082000	27161800	23782800	23420600	18866700	1	0.967232	0.846905	0.834008	0.671843	1	0.845186	0.779766	0.765421	0.693318	6	7
ALAA	P0A959	Glutamate-pyruvate aminotransferase AlaA (EC 2.6.1.2)	Cytosol	42	78997400	80008600	76990100	71448600	75770100	1	1.0128	0.97459	0.904442	0.959147	1	1.01343	1.02042	0.946924	0.999193	7	8
ALAA	P0A959	Glutamate-pyruvate aminotransferase AlaA (EC 2.6.1.2)	Cytosol	45.4	63523500	74467500	69392700	64653500	65951300	1	1.17228	1.09239	1.01779	1.03822	1	1.09288	1.06113	0.990665	1.02838	7	8
ALAA	P0A959	Glutamate-pyruvate aminotransferase AlaA (EC 2.6.1.2)	Cytosol	49	26635200	26814500	21646900	24230000	26749900	1	1.00673	0.812718	0.909698	1.00431	1	0.978902	0.851246	0.898645	0.96394	3	4
ALAA	P0A959	Glutamate-pyruvate aminotransferase AlaA (EC 2.6.1.2)	Cytosol	51.9	19412700	17173600	16709400	18059900	16579100	1	0.884658	0.860746	0.930314	0.854034	1	0.883677	0.900759	0.903407	0.959595	3	4
ALAA	P0A959	Glutamate-pyruvate aminotransferase AlaA (EC 2.6.1.2)	Cytosol	54.8	37644000	45488400	41735000	46074300	42180600	1	1.20838	1.10868	1.22395	1.12051	1	0.98457	0.940207	1.01914	0.962156	5	5
ALAA	P0A959	Glutamate-pyruvate aminotransferase AlaA (EC 2.6.1.2)	Cytosol	57.9	28813800	28937700	27516900	29081100	25755100	1	1.0043	0.95499	1.00928	0.893846	1	0.940564	0.920623	0.954935	0.950906	5	5
ALAA	P0A959	Glutamate-pyruvate aminotransferase AlaA (EC 2.6.1.2)	Cytosol	60.5	14886200	16311900	15774600	15883400	15321900	1	1.09577	1.05968	1.06699	1.02927	1	0.994951	0.951992	0.995101	1.02934	4	4
ALAA	P0A959	Glutamate-pyruvate aminotransferase AlaA (EC 2.6.1.2)	Cytosol	63.6	10791100	10555400	10767000	11340200	9628740	1	0.978158	0.997767	1.05088	0.892285	1	0.854733	0.918668	0.964463	0.920806	4	4
ALAC	P77434	Glutamate-pyruvate aminotransferase AlaC (EC 2.6.1.2)	Cytosol	42	64143300	63277000	60747400	54703200	58985100	1	0.986494	0.947058	0.852828	0.919583	1	0.987104	0.991593	0.892886	0.957978	6	7
ALAC	P77434	Glutamate-pyruvate aminotransferase AlaC (EC 2.6.1.2)	Cytosol	45.4	54409800	56215600	54876600	54737900	55167900	1	1.03319	1.00858	1.00603	1.01393	1	0.963204	0.979717	0.97922	1.00432	6	7
ALAC	P77434	Glutamate-pyruvate aminotransferase AlaC (EC 2.6.1.2)	Cytosol	49	62330500	64746700	58250500	61180000	63036300	1	1.03876	0.934542	0.981542	1.01132	1	1.01005	0.978847	0.969616	0.970675	5	6
ALAC	P77434	Glutamate-pyruvate aminotransferase AlaC (EC 2.6.1.2)	Cytosol	51.9	39411800	42384600	40521800	39673400	33527900	1	1.07543	1.02816	1.00664	0.850707	1	1.07424	1.07596	0.977524	0.955857	5	6
ALAS	P00957	Alanine--tRNA ligase (EC 6.1.1.7) (Alanyl-tRNA synthetase) (AlaRS)	Cytosol	42	1543040000	1513310000	1480570000	1496370000	1473880000	1	0.980733	0.959515	0.969755	0.955179	1	0.981339	1.00464	1.0153	0.99506	50	132
ALAS	P00957	Alanine--tRNA ligase (EC 6.1.1.7) (Alanyl-tRNA synthetase) (AlaRS)	Cytosol	45.4	1429730000	1478310000	1464290000	1427360000	1428530000	1	1.03398	1.02417	0.998342	0.999161	1	0.96394	0.994864	0.971737	0.989692	50	132
ALAS	P00957	Alanine--tRNA ligase (EC 6.1.1.7) (Alanyl-tRNA synthetase) (AlaRS)	Cytosol	49	1548170000	1587970000	1469690000	1578390000	1617350000	1	1.02571	0.949308	1.01952	1.04469	1	0.997354	0.994312	1.00713	1.0027	55	158
ALAS	P00957	Alanine--tRNA ligase (EC 6.1.1.7) (Alanyl-tRNA synthetase) (AlaRS)	Cytosol	51.9	1483780000	1496690000	1439560000	1543940000	1322820000	1	1.0087	0.970198	1.04055	0.89152	1	1.00758	1.0153	1.01045	1.00172	55	158
ALAS	P00957	Alanine--tRNA ligase (EC 6.1.1.7) (Alanyl-tRNA synthetase) (AlaRS)	Cytosol	54.8	1109660000	1350230000	1340450000	1351030000	1312040000	1	1.2168	1.20798	1.21752	1.18238	1	0.991424	1.02442	1.01378	1.01528	47	127
ALAS	P00957	Alanine--tRNA ligase (EC 6.1.1.7) (Alanyl-tRNA synthetase) (AlaRS)	Cytosol	57.9	810609000	882252000	812277000	835467000	735401000	1	1.08838	1.00206	1.03067	0.90722	1	1.01931	0.965996	0.975173	0.965134	47	127
ALAS	P00957	Alanine--tRNA ligase (EC 6.1.1.7) (Alanyl-tRNA synthetase) (AlaRS)	Cytosol	60.5	145787000	181530000	140349000	135299000	139451000	1	1.24517	0.962699	0.928059	0.956539	1	1.1306	0.864867	0.865533	0.956603	13	15
ALAS	P00957	Alanine--tRNA ligase (EC 6.1.1.7) (Alanyl-tRNA synthetase) (AlaRS)	Cytosol	63.6	30720100	32757900	36653900	28916000	29262100	1	1.06633	1.19316	0.941273	0.952539	1	0.931784	1.09857	0.863865	0.982986	13	15
ALDA	P25553	Lactaldehyde dehydrogenase (EC 1.2.1.22) (Aldehyde dehydrogenase A) (Glycolaldehyde dehydrogenase) (EC 1.2.1.21)	Cytosol	42	523496000	540043000	508342000	505763000	509710000	1	1.03161	0.971052	0.966126	0.973666	1	1.03225	1.01672	1.0115	1.01432	26	62
ALDA	P25553	Lactaldehyde dehydrogenase (EC 1.2.1.22) (Aldehyde dehydrogenase A) (Glycolaldehyde dehydrogenase) (EC 1.2.1.21)	Cytosol	45.4	493452000	509179000	500071000	502908000	490528000	1	1.03187	1.01341	1.01916	0.994074	1	0.961976	0.984413	0.992003	0.984654	26	62
ALDA	P25553	Lactaldehyde dehydrogenase (EC 1.2.1.22) (Aldehyde dehydrogenase A) (Glycolaldehyde dehydrogenase) (EC 1.2.1.21)	Cytosol	49	546681000	573416000	517301000	554641000	570199000	1	1.0489	0.946258	1.01456	1.04302	1	1.01991	0.991117	1.00223	1.0011	29	74
ALDA	P25553	Lactaldehyde dehydrogenase (EC 1.2.1.22) (Aldehyde dehydrogenase A) (Glycolaldehyde dehydrogenase) (EC 1.2.1.21)	Cytosol	51.9	521096000	533530000	506693000	547426000	469885000	1	1.02386	0.97236	1.05053	0.901724	1	1.02273	1.01756	1.02015	1.01318	29	74
ALDA	P25553	Lactaldehyde dehydrogenase (EC 1.2.1.22) (Aldehyde dehydrogenase A) (Glycolaldehyde dehydrogenase) (EC 1.2.1.21)	Cytosol	54.8	479972000	622266000	576839000	600763000	579114000	1	1.29646	1.20182	1.25166	1.20656	1	1.05634	1.0192	1.04221	1.03604	26	59
ALDA	P25553	Lactaldehyde dehydrogenase (EC 1.2.1.22) (Aldehyde dehydrogenase A) (Glycolaldehyde dehydrogenase) (EC 1.2.1.21)	Cytosol	57.9	435550000	468341000	447461000	459129000	418449000	1	1.07529	1.02735	1.05414	0.960737	1	1.00705	0.990376	0.997379	1.02207	26	59
ALDA	P25553	Lactaldehyde dehydrogenase (EC 1.2.1.22) (Aldehyde dehydrogenase A) (Glycolaldehyde dehydrogenase) (EC 1.2.1.21)	Cytosol	60.5	140789000	141762000	136916000	135330000	133173000	1	1.00691	0.972491	0.961226	0.945905	1	0.914265	0.873664	0.896464	0.945968	15	23
ALDA	P25553	Lactaldehyde dehydrogenase (EC 1.2.1.22) (Aldehyde dehydrogenase A) (Glycolaldehyde dehydrogenase) (EC 1.2.1.21)	Cytosol	63.6	47144800	52114900	47797000	48560300	44375500	1	1.10542	1.01383	1.03002	0.94126	1	0.965939	0.933461	0.945318	0.971346	15	23
ALDB	P37685	Aldehyde dehydrogenase B (EC 1.2.1.-)	Cytosol	42	178837000	168358000	161555000	162351000	164058000	1	0.941405	0.903365	0.907815	0.917361	1	0.941986	0.945846	0.950456	0.955662	12	18
ALDB	P37685	Aldehyde dehydrogenase B (EC 1.2.1.-)	Cytosol	45.4	159679000	167926000	159757000	162649000	164548000	1	1.05165	1.00049	1.0186	1.03049	1	0.980413	0.971858	0.991455	1.02073	12	18
ALDB	P37685	Aldehyde dehydrogenase B (EC 1.2.1.-)	Cytosol	49	85779500	84956500	78775400	86660900	88318700	1	0.990406	0.918348	1.01028	1.0296	1	0.963028	0.961884	0.998	0.988219	9	12
ALDB	P37685	Aldehyde dehydrogenase B (EC 1.2.1.-)	Cytosol	51.9	79283000	81095400	78266300	85744300	70540600	1	1.02286	0.987176	1.0815	0.889732	1	1.02173	1.03307	1.05022	0.999706	9	12
ALDB	P37685	Aldehyde dehydrogenase B (EC 1.2.1.-)	Cytosol	54.8	131195000	162136000	152704000	153861000	144919000	1	1.23584	1.16395	1.17277	1.10461	1	1.00694	0.987079	0.976518	0.948499	11	15
ALDB	P37685	Aldehyde dehydrogenase B (EC 1.2.1.-)	Cytosol	57.9	100852000	110099000	106372000	103631000	98957700	1	1.09169	1.05473	1.02756	0.981217	1	1.02241	1.01678	0.97223	1.04385	11	15
ALDB	P37685	Aldehyde dehydrogenase B (EC 1.2.1.-)	Cytosol	60.5	41397400	47169800	48536800	45428900	37554000	1	1.13944	1.17246	1.09739	0.907158	1	1.0346	1.05331	1.02345	0.907219	4	4
ALDB	P37685	Aldehyde dehydrogenase B (EC 1.2.1.-)	Cytosol	63.6	20791200	23983200	23687800	21398700	18996500	1	1.15353	1.13932	1.02922	0.91368	1	1.00797	1.049	0.944579	0.942884	4	4
ALDB	P37685	Aldehyde dehydrogenase B (EC 1.2.1.-)	Cytosol	67	5710190	5203150	5474120	5246560	4007950	1	0.911204	0.958658	0.918807	0.701894	1	0.87923	0.980334	0.89565	0.765585	2	2
ALDB	P37685	Aldehyde dehydrogenase B (EC 1.2.1.-)	Cytosol	71.3	2346090	1731710	2350520	2235910	2006940	1	0.738126	1.00189	0.953037	0.85544	1	0.773819	0.984215	0.911539	0.919189	2	2
ALLE	P75713	(S)-ureidoglycine aminohydrolase (UGHY) (UGlyAH) (EC 3.5.3.26)	Cytosol	42	16541400	17581400	15547600	16172900	15577800	1	1.06287	0.93992	0.977723	0.941746	1	1.06353	0.98412	1.02365	0.981066	3	3
ALLE	P75713	(S)-ureidoglycine aminohydrolase (UGHY) (UGlyAH) (EC 3.5.3.26)	Cytosol	45.4	16853900	15472900	15146400	16944900	17952300	1	0.918061	0.898688	1.0054	1.06517	1	0.855874	0.872971	0.978606	1.05508	3	3
ALLE	P75713	(S)-ureidoglycine aminohydrolase (UGHY) (UGlyAH) (EC 3.5.3.26)	Cytosol	49	14123100	15919800	13042900	13432200	14234200	1	1.12722	0.923515	0.95108	1.00787	1	1.09606	0.967297	0.939524	0.967357	3	3
ALLE	P75713	(S)-ureidoglycine aminohydrolase (UGHY) (UGlyAH) (EC 3.5.3.26)	Cytosol	51.9	12974900	12459300	12413200	12314000	11431400	1	0.960262	0.956709	0.949063	0.88104	1	0.959196	1.00118	0.921615	0.989939	3	3
ALLE	P75713	(S)-ureidoglycine aminohydrolase (UGHY) (UGlyAH) (EC 3.5.3.26)	Cytosol	54.8	5193440	5556970	5677820	5308670	4906310	1	1.07	1.09327	1.02219	0.944713	1	0.871815	0.92714	0.851138	0.811201	1	1
ALLE	P75713	(S)-ureidoglycine aminohydrolase (UGHY) (UGlyAH) (EC 3.5.3.26)	Cytosol	57.9	5552540	5733440	4880010	5423250	5893080	1	1.03258	0.878879	0.976715	1.06133	1	0.967049	0.84725	0.924127	1.12908	1	1
ALLE	P75713	(S)-ureidoglycine aminohydrolase (UGHY) (UGlyAH) (EC 3.5.3.26)	Cytosol	60.5	22664500	25120000	26640700	25417600	24518500	1	1.10834	1.17544	1.12147	1.0818	1	1.00636	1.05599	1.04591	1.08187	4	5
ALLE	P75713	(S)-ureidoglycine aminohydrolase (UGHY) (UGlyAH) (EC 3.5.3.26)	Cytosol	63.6	17264600	21826600	20790700	20533100	18585000	1	1.26424	1.20424	1.18932	1.07648	1	1.10472	1.10877	1.09151	1.11089	4	5
ALLE	P75713	(S)-ureidoglycine aminohydrolase (UGHY) (UGlyAH) (EC 3.5.3.26)	Cytosol	67	41877000	38938400	36417700	39643700	32586000	1	0.929828	0.869635	0.94667	0.778136	1	0.8972	0.889298	0.922811	0.848745	5	7
ALLE	P75713	(S)-ureidoglycine aminohydrolase (UGHY) (UGlyAH) (EC 3.5.3.26)	Cytosol	71.3	29593200	31024000	31025600	31408300	35948400	1	1.04835	1.0484	1.06134	1.21475	1	1.09904	1.02991	1.01512	1.30528	5	7
ALLR	P0ACN4	HTH-type transcriptional repressor AllR (Negative regulator of allantoin and glyoxylate utilization operons)	Cytosol	42	59015800	57213900	57752100	54511600	57758000	1	0.969467	0.978587	0.923678	0.978687	1	0.970066	1.02461	0.967063	1.01955	5	7
ALLR	P0ACN4	HTH-type transcriptional repressor AllR (Negative regulator of allantoin and glyoxylate utilization operons)	Cytosol	45.4	54587400	57213200	54491300	56197200	56661800	1	1.0481	0.99824	1.02949	1.038	1	0.977108	0.969673	1.00206	1.02816	5	7
ALLR	P0ACN4	HTH-type transcriptional repressor AllR (Negative regulator of allantoin and glyoxylate utilization operons)	Cytosol	49	69822600	71059500	66205100	72821600	72257600	1	1.01771	0.94819	1.04295	1.03487	1	0.989582	0.993141	1.03028	0.993279	6	7
ALLR	P0ACN4	HTH-type transcriptional repressor AllR (Negative regulator of allantoin and glyoxylate utilization operons)	Cytosol	51.9	61780200	60692000	62071000	66831000	56641400	1	0.982386	1.00471	1.08175	0.916821	1	0.981296	1.05141	1.05047	1.03014	6	7
ALLR	P0ACN4	HTH-type transcriptional repressor AllR (Negative regulator of allantoin and glyoxylate utilization operons)	Cytosol	54.8	63613300	78461100	81043300	78981100	79062400	1	1.23341	1.274	1.24158	1.24286	1	1.00496	1.08041	1.03382	1.06721	5	8
ALLR	P0ACN4	HTH-type transcriptional repressor AllR (Negative regulator of allantoin and glyoxylate utilization operons)	Cytosol	57.9	60254300	69233900	68304400	67522700	56679200	1	1.14903	1.1336	1.12063	0.940666	1	1.07611	1.09281	1.06029	1.00072	5	8
ALLR	P0ACN4	HTH-type transcriptional repressor AllR (Negative regulator of allantoin and glyoxylate utilization operons)	Cytosol	60.5	6952920	7217990	8689920	7896670	7404860	1	1.03812	1.24982	1.13573	1.065	1	0.942606	1.12281	1.05922	1.06507	1	1
ALLR	P0ACN4	HTH-type transcriptional repressor AllR (Negative regulator of allantoin and glyoxylate utilization operons)	Cytosol	63.6	2900650	3811930	4278740	3727760	2873240	1	1.31416	1.4751	1.28515	0.99055	1	1.14834	1.35816	1.17946	1.02221	1	1
ALR	P0A6B4	Alanine racemase, biosynthetic (EC 5.1.1.1)	Cytosol	42	77882000	78682300	74554400	72135200	75811700	1	1.01028	0.957274	0.926211	0.973417	1	1.0109	1.00229	0.969716	1.01406	11	12
ALR	P0A6B4	Alanine racemase, biosynthetic (EC 5.1.1.1)	Cytosol	45.4	62134100	69905000	64927800	66534700	69655500	1	1.12507	1.04496	1.07082	1.12105	1	1.04886	1.01506	1.04229	1.11043	11	12
ALR	P0A6B4	Alanine racemase, biosynthetic (EC 5.1.1.1)	Cytosol	49	23930400	25905700	24489000	26271600	27201100	1	1.08254	1.02334	1.09783	1.13668	1	1.05262	1.07186	1.08449	1.09099	4	5
ALR	P0A6B4	Alanine racemase, biosynthetic (EC 5.1.1.1)	Cytosol	51.9	11759200	13222800	10767100	12426100	10785700	1	1.12446	0.915632	1.05671	0.917214	1	1.12322	0.958197	1.02615	1.03058	4	5
ALR	P0A6B4	Alanine racemase, biosynthetic (EC 5.1.1.1)	Cytosol	54.8	1864190	2344220	2353590	2515030	2686740	1	1.2575	1.26253	1.34913	1.44124	1	1.02459	1.07068	1.12337	1.23755	1	1
ALR	P0A6B4	Alanine racemase, biosynthetic (EC 5.1.1.1)	Cytosol	57.9	2163690	1963100	1997590	1988790	1965880	1	0.907293	0.923233	0.919166	0.908577	1	0.849713	0.890008	0.869676	0.966578	1	1
ALR	P0A6B4	Alanine racemase, biosynthetic (EC 5.1.1.1)	Cytosol	67	3832560	3554380	4025570	3230240	3467080	1	0.927417	1.05036	0.842841	0.904638	1	0.894874	1.07411	0.821599	0.986726	1	1
ALR	P0A6B4	Alanine racemase, biosynthetic (EC 5.1.1.1)	Cytosol	71.3	2675030	2252310	3299140	2903100	2569930	1	0.841976	1.23331	1.08526	0.960711	1	0.882691	1.21155	1.038	1.0323	1	1
ALSB	P39265	D-allose-binding periplasmic protein (ALBP)	Periplasm	42	126621000	129587000	130276000	124831000	122722000	1	1.02342	1.02887	0.985863	0.969207	1	1.02406	1.07725	1.03217	1.00967	10	12
ALSB	P39265	D-allose-binding periplasmic protein (ALBP)	Periplasm	45.4	116429000	127669000	126167000	124639000	120825000	1	1.09654	1.08364	1.07052	1.03776	1	1.02226	1.05263	1.04199	1.02792	10	12
ALSB	P39265	D-allose-binding periplasmic protein (ALBP)	Periplasm	49	90162300	100020000	90069100	93680100	93954900	1	1.10933	0.998966	1.03902	1.04206	1	1.07867	1.04632	1.02639	1.00018	8	11
ALSB	P39265	D-allose-binding periplasmic protein (ALBP)	Periplasm	51.9	75168300	81563000	80730900	84303800	67748100	1	1.08507	1.074	1.12153	0.901286	1	1.08387	1.12393	1.0891	1.01269	8	11
ALSB	P39265	D-allose-binding periplasmic protein (ALBP)	Periplasm	54.8	38474200	52172900	48676400	48323200	45573100	1	1.35605	1.26517	1.25599	1.18451	1	1.10488	1.07292	1.04582	1.01711	5	7
ALSB	P39265	D-allose-binding periplasmic protein (ALBP)	Periplasm	57.9	29343200	30550200	30044400	28873200	25311800	1	1.04113	1.0239	0.983983	0.862612	1	0.975061	0.987049	0.931003	0.917678	5	7
ALSB	P39265	D-allose-binding periplasmic protein (ALBP)	Periplasm	60.5	7436700	7620040	7731090	6822260	6914910	1	1.02465	1.03959	0.917377	0.929836	1	0.930375	0.933941	0.85557	0.929898	3	3
ALSB	P39265	D-allose-binding periplasmic protein (ALBP)	Periplasm	63.6	5555660	6404110	5938450	6343780	4866930	1	1.15272	1.0689	1.14186	0.876031	1	1.00727	0.984163	1.04796	0.904032	3	3
ALSB	P39265	D-allose-binding periplasmic protein (ALBP)	Periplasm	67	48132900	49366100	45568900	49085600	42903100	1	1.02562	0.946731	1.01979	0.891347	1	0.989632	0.968137	0.994091	0.972229	11	14
ALSB	P39265	D-allose-binding periplasmic protein (ALBP)	Periplasm	71.3	46082700	43732400	49772200	49604300	43970000	1	0.948998	1.08006	1.07642	0.954154	1	0.994889	1.06101	1.02955	1.02526	11	14
ALSK	P32718	D-allose kinase (Allokinase) (EC 2.7.1.55)	Cytosol	60.5	1268510	1780690	1737160	1681260	1316570	1	1.40377	1.36945	1.32538	1.03789	1	1.2746	1.23028	1.23609	1.03796	1	1
ALSK	P32718	D-allose kinase (Allokinase) (EC 2.7.1.55)	Cytosol	63.6	1351150	1421370	1597850	1415040	1386410	1	1.05197	1.18259	1.04729	1.0261	1	0.919232	1.08883	0.96116	1.05889	1	1
AMIA	P36548	N-acetylmuramoyl-L-alanine amidase AmiA (EC 3.5.1.28)	Periplasm	42	92318000	92805800	93377300	82356500	87707100	1	1.00528	1.01147	0.892096	0.950054	1	1.0059	1.05904	0.933998	0.989721	8	9
AMIA	P36548	N-acetylmuramoyl-L-alanine amidase AmiA (EC 3.5.1.28)	Periplasm	45.4	82564200	91002400	88415400	87453300	84107400	1	1.1022	1.07087	1.05922	1.01869	1	1.02754	1.04022	1.03099	1.00904	8	9
AMIA	P36548	N-acetylmuramoyl-L-alanine amidase AmiA (EC 3.5.1.28)	Periplasm	49	83987600	83407400	77509800	82216400	84825700	1	0.993092	0.922872	0.978911	1.00998	1	0.96564	0.966623	0.967017	0.969385	6	7
AMIA	P36548	N-acetylmuramoyl-L-alanine amidase AmiA (EC 3.5.1.28)	Periplasm	51.9	55882400	59188100	54770900	58708900	49604800	1	1.05915	0.98011	1.05058	0.887664	1	1.05798	1.02567	1.02019	0.997382	6	7
AMIB	P26365	N-acetylmuramoyl-L-alanine amidase AmiB (EC 3.5.1.28)	Periplasm	42	20145700	21590000	21146200	21073900	21466500	1	1.07169	1.04966	1.04607	1.06556	1	1.07235	1.09902	1.09521	1.11005	2	2
AMIB	P26365	N-acetylmuramoyl-L-alanine amidase AmiB (EC 3.5.1.28)	Periplasm	45.4	18069800	21234100	19952800	19906300	19698600	1	1.17512	1.10421	1.10163	1.09014	1	1.09552	1.07261	1.07228	1.07981	2	2
AMIB	P26365	N-acetylmuramoyl-L-alanine amidase AmiB (EC 3.5.1.28)	Periplasm	49	38883700	39880300	39239600	42436200	45386500	1	1.02563	1.00915	1.09136	1.16724	1	0.997279	1.05699	1.0781	1.12032	4	4
AMIB	P26365	N-acetylmuramoyl-L-alanine amidase AmiB (EC 3.5.1.28)	Periplasm	51.9	30638000	33666200	33009700	36916300	33186600	1	1.09884	1.07741	1.20492	1.08318	1	1.09762	1.1275	1.17007	1.21707	4	4
AMIB	P26365	N-acetylmuramoyl-L-alanine amidase AmiB (EC 3.5.1.28)	Periplasm	54.8	26432600	36293700	34724400	34015100	34609700	1	1.37307	1.3137	1.28686	1.30936	1	1.11875	1.11407	1.07152	1.12431	3	4
AMIB	P26365	N-acetylmuramoyl-L-alanine amidase AmiB (EC 3.5.1.28)	Periplasm	57.9	17187400	20401600	18477900	20894600	18089500	1	1.18701	1.07508	1.21569	1.05249	1	1.11168	1.03639	1.15024	1.11967	3	4
AMIC	P63883	N-acetylmuramoyl-L-alanine amidase AmiC (EC 3.5.1.28)	Periplasm	42	73021600	74909500	74536000	69362300	74627100	1	1.02585	1.02074	0.949887	1.02199	1	1.02649	1.06874	0.994504	1.06466	8	10
AMIC	P63883	N-acetylmuramoyl-L-alanine amidase AmiC (EC 3.5.1.28)	Periplasm	45.4	67158500	72957000	70163700	70940400	72316100	1	1.08634	1.04475	1.05631	1.0768	1	1.01276	1.01485	1.02816	1.06659	8	10
AMIC	P63883	N-acetylmuramoyl-L-alanine amidase AmiC (EC 3.5.1.28)	Periplasm	49	111473000	118865000	114862000	119687000	127046000	1	1.06631	1.0304	1.07369	1.1397	1	1.03684	1.07925	1.06064	1.09389	10	13
AMIC	P63883	N-acetylmuramoyl-L-alanine amidase AmiC (EC 3.5.1.28)	Periplasm	51.9	81101000	87562900	83249700	88889500	83650500	1	1.07968	1.02649	1.09603	1.03144	1	1.07848	1.07421	1.06434	1.15893	10	13
AMID	P75820	N-acetylmuramoyl-L-alanine amidase AmiD (EC 3.5.1.28)	Outer_membrane	42	6406680	6531110	6733070	6834760	6138830	1	1.01942	1.05095	1.06682	0.958192	1	1.02005	1.10037	1.11693	0.998198	2	2
AMID	P75820	N-acetylmuramoyl-L-alanine amidase AmiD (EC 3.5.1.28)	Outer_membrane	45.4	5903100	5792510	6127690	5917660	6389460	1	0.981266	1.03805	1.00247	1.08239	1	0.914798	1.00834	0.975752	1.07213	2	2
AMID	P75820	N-acetylmuramoyl-L-alanine amidase AmiD (EC 3.5.1.28)	Outer_membrane	49	6482930	6160070	6199150	6147700	6504220	1	0.950198	0.956227	0.94829	1.00328	1	0.923932	1.00156	0.936768	0.962959	2	2
AMID	P75820	N-acetylmuramoyl-L-alanine amidase AmiD (EC 3.5.1.28)	Outer_membrane	51.9	4789300	5087910	4695020	5117840	4857980	1	1.06235	0.980314	1.0686	1.01434	1	1.06117	1.02589	1.03769	1.13972	2	2
AMID	P75820	N-acetylmuramoyl-L-alanine amidase AmiD (EC 3.5.1.28)	Outer_membrane	60.5	1024310	968759	1797120	1485230	1003990	1	0.945767	1.75447	1.44998	0.980162	1	0.858748	1.57618	1.35229	0.980228	1	1
AMID	P75820	N-acetylmuramoyl-L-alanine amidase AmiD (EC 3.5.1.28)	Outer_membrane	63.6	790616	915907	873535	852242	770275	1	1.15847	1.10488	1.07795	0.974272	1	1.0123	1.01729	0.989299	1.00541	1	1
AMN	P0AE12	AMP nucleosidase (EC 3.2.2.4)	Cytosol	42	101021000	101511000	98544900	96892200	98843700	1	1.00485	0.975489	0.959129	0.978447	1	1.00547	1.02136	1.00418	1.0193	11	12
AMN	P0AE12	AMP nucleosidase (EC 3.2.2.4)	Cytosol	45.4	93021200	101476000	95943300	96062000	93631500	1	1.09089	1.03141	1.03269	1.00656	1	1.017	1.0019	1.00517	0.997022	11	12
AMN	P0AE12	AMP nucleosidase (EC 3.2.2.4)	Cytosol	49	123488000	134918000	120545000	124297000	134599000	1	1.09256	0.976168	1.00655	1.08998	1	1.06236	1.02245	0.994321	1.04617	14	18
AMN	P0AE12	AMP nucleosidase (EC 3.2.2.4)	Cytosol	51.9	120169000	123322000	118287000	126064000	106943000	1	1.02624	0.984339	1.04906	0.889938	1	1.0251	1.0301	1.01872	0.999938	14	18
AMN	P0AE12	AMP nucleosidase (EC 3.2.2.4)	Cytosol	54.8	93467600	117597000	110212000	111435000	109298000	1	1.25816	1.17915	1.19223	1.16937	1	1.02512	0.999969	0.992727	1.00411	9	14
AMN	P0AE12	AMP nucleosidase (EC 3.2.2.4)	Cytosol	57.9	100275000	112951000	107468000	112619000	96368500	1	1.12641	1.07173	1.1231	0.961042	1	1.05493	1.03316	1.06263	1.02239	9	14
AMN	P0AE12	AMP nucleosidase (EC 3.2.2.4)	Cytosol	60.5	114700000	151158000	128879000	134884000	117887000	1	1.31786	1.12362	1.17597	1.02779	1	1.1966	1.00943	1.09674	1.02785	11	18
AMN	P0AE12	AMP nucleosidase (EC 3.2.2.4)	Cytosol	63.6	75422000	93887200	85847000	86410200	75061500	1	1.24483	1.13822	1.14569	0.99522	1	1.08775	1.04799	1.05147	1.02703	11	18
AMPC	P00811	Beta-lactamase (EC 3.5.2.6) (Cephalosporinase)	Periplasm	42	113608000	124195000	114375000	116977000	112788000	1	1.09319	1.00675	1.02965	0.992782	1	1.09386	1.05409	1.07802	1.03423	11	12
AMPC	P00811	Beta-lactamase (EC 3.5.2.6) (Cephalosporinase)	Periplasm	45.4	100791000	111640000	112041000	110370000	108088000	1	1.10764	1.11162	1.09504	1.0724	1	1.03261	1.07981	1.06586	1.06223	11	12
AMPC	P00811	Beta-lactamase (EC 3.5.2.6) (Cephalosporinase)	Periplasm	49	118793000	133307000	123522000	125424000	129728000	1	1.12218	1.03981	1.05582	1.09205	1	1.09116	1.0891	1.04299	1.04816	10	14
AMPC	P00811	Beta-lactamase (EC 3.5.2.6) (Cephalosporinase)	Periplasm	51.9	110996000	118569000	112378000	122366000	103613000	1	1.06823	1.01245	1.10244	0.933484	1	1.06704	1.05952	1.07055	1.04887	10	14
AMPC	P00811	Beta-lactamase (EC 3.5.2.6) (Cephalosporinase)	Periplasm	54.8	98761300	133277000	130212000	134355000	128818000	1	1.34949	1.31845	1.3604	1.30434	1	1.09954	1.11811	1.13276	1.12	7	11
AMPC	P00811	Beta-lactamase (EC 3.5.2.6) (Cephalosporinase)	Periplasm	57.9	101727000	116908000	120079000	126528000	109010000	1	1.14923	1.1804	1.2438	1.07159	1	1.0763	1.13792	1.17683	1.14	7	11
AMPC	P00811	Beta-lactamase (EC 3.5.2.6) (Cephalosporinase)	Periplasm	60.5	55770300	68765500	83475600	102334000	98482900	1	1.23301	1.49678	1.83492	1.76587	1	1.11956	1.34467	1.71129	1.76598	9	14
AMPC	P00811	Beta-lactamase (EC 3.5.2.6) (Cephalosporinase)	Periplasm	63.6	27429600	30392000	31603300	59778300	63787600	1	1.108	1.15216	2.17934	2.3255	1	0.968192	1.06082	2.00011	2.39983	9	14
AMPD	P13016	1,6-anhydro-N-acetylmuramyl-L-alanine amidase AmpD (EC 3.5.1.28) (N-acetylmuramoyl-L-alanine amidase)	Cytosol	42	24507500	23704900	22222700	23036900	22390400	1	0.967251	0.906771	0.939994	0.913614	1	0.967848	0.949413	0.984146	0.951759	3	3
AMPD	P13016	1,6-anhydro-N-acetylmuramyl-L-alanine amidase AmpD (EC 3.5.1.28) (N-acetylmuramoyl-L-alanine amidase)	Cytosol	45.4	18725600	21912000	20288300	20814100	20322900	1	1.17016	1.08345	1.11153	1.0853	1	1.0909	1.05245	1.08191	1.07502	3	3
AMPD	P13016	1,6-anhydro-N-acetylmuramyl-L-alanine amidase AmpD (EC 3.5.1.28) (N-acetylmuramoyl-L-alanine amidase)	Cytosol	49	24351700	24816200	24753200	27201900	26002900	1	1.01907	1.01649	1.11704	1.06781	1	0.990904	1.06468	1.10347	1.02489	2	2
AMPD	P13016	1,6-anhydro-N-acetylmuramyl-L-alanine amidase AmpD (EC 3.5.1.28) (N-acetylmuramoyl-L-alanine amidase)	Cytosol	51.9	22096100	23304900	22443100	21327300	21322500	1	1.05471	1.0157	0.965207	0.964989	1	1.05354	1.06292	0.937291	1.08427	2	2
AMPE	P0AE14	Protein AmpE	Inner_membrane	42	10224100	9905450	9671670	8591740	9803140	1	0.968833	0.945968	0.840342	0.958827	1	0.969432	0.990452	0.879813	0.99886	1	1
AMPE	P0AE14	Protein AmpE	Inner_membrane	45.4	9212820	10040300	8526280	9010650	8646200	1	1.08982	0.92548	0.978056	0.938497	1	1.016	0.898996	0.951991	0.929603	1	1
AMPE	P0AE14	Protein AmpE	Inner_membrane	67	11313700	11797900	10672600	10975500	10436000	1	1.0428	0.943334	0.970107	0.922421	1	1.00621	0.964664	0.945657	1.00612	1	1
AMPE	P0AE14	Protein AmpE	Inner_membrane	71.3	6387010	6324880	6653600	7072440	6522630	1	0.990272	1.04174	1.10732	1.02123	1	1.03816	1.02336	1.0591	1.09734	1	1
AMPG	P0AE16	Protein AmpG	Inner_membrane	42	8945960	9587960	8925030	8768250	8484350	1	1.07176	0.99766	0.980135	0.9484	1	1.07243	1.04458	1.02617	0.987998	1	1
AMPG	P0AE16	Protein AmpG	Inner_membrane	45.4	8007750	9160360	9120690	8988540	8151360	1	1.14394	1.13898	1.12248	1.01793	1	1.06645	1.10639	1.09257	1.00829	1	1
AMPG	P0AE16	Protein AmpG	Inner_membrane	49	15082300	15436900	15043500	15930200	14774300	1	1.02351	0.997427	1.05622	0.979579	1	0.995218	1.04471	1.04338	0.940207	3	3
AMPG	P0AE16	Protein AmpG	Inner_membrane	51.9	14727700	13874100	14079300	14996000	12568900	1	0.942041	0.955974	1.01822	0.853419	1	0.940996	1.00041	0.988769	0.958905	3	3
AMPG	P0AE16	Protein AmpG	Inner_membrane	54.8	23782600	27859200	26302700	26314600	26464000	1	1.17141	1.10596	1.10646	1.11275	1	0.954445	0.937907	0.921312	0.955487	3	3
AMPG	P0AE16	Protein AmpG	Inner_membrane	57.9	23509100	23430800	23568800	24541900	20123100	1	0.996669	1.00254	1.04393	0.855971	1	0.933418	0.966461	0.987725	0.910613	3	3
AMPG	P0AE16	Protein AmpG	Inner_membrane	60.5	11204400	12122600	12787600	11516600	10393500	1	1.08195	1.1413	1.02786	0.927627	1	0.9824	1.02532	0.958613	0.927689	2	2
AMPG	P0AE16	Protein AmpG	Inner_membrane	63.6	6023010	6740520	7329980	7117600	6348930	1	1.11913	1.217	1.18173	1.05411	1	0.977916	1.12052	1.08455	1.08781	2	2
AMPH	P0AD70	D-alanyl-D-alanine-carboxypeptidase/endopeptidase AmpH (EC 3.4.-.-) (DD-alanine-endopeptidase) (DD-carboxypeptidase) (Penicillin-binding protein AmpH)	Cytosol	42	68824300	69326100	64484300	68314400	67104000	1	1.00729	0.936941	0.992591	0.975004	1	1.00791	0.981001	1.03921	1.01571	4	4
AMPH	P0AD70	D-alanyl-D-alanine-carboxypeptidase/endopeptidase AmpH (EC 3.4.-.-) (DD-alanine-endopeptidase) (DD-carboxypeptidase) (Penicillin-binding protein AmpH)	Cytosol	45.4	56777600	65340600	62282400	62747700	61919400	1	1.15082	1.09695	1.10515	1.09056	1	1.07286	1.06556	1.0757	1.08023	4	4
AMPH	P0AD70	D-alanyl-D-alanine-carboxypeptidase/endopeptidase AmpH (EC 3.4.-.-) (DD-alanine-endopeptidase) (DD-carboxypeptidase) (Penicillin-binding protein AmpH)	Cytosol	49	25778100	25187900	23350800	23697700	28088000	1	0.977105	0.905839	0.919296	1.08961	1	0.950094	0.948782	0.908126	1.04581	1	1
AMPH	P0AD70	D-alanyl-D-alanine-carboxypeptidase/endopeptidase AmpH (EC 3.4.-.-) (DD-alanine-endopeptidase) (DD-carboxypeptidase) (Penicillin-binding protein AmpH)	Cytosol	51.9	9047600	9965700	9291630	10919000	9194370	1	1.10147	1.02697	1.20684	1.01622	1	1.10025	1.07471	1.17194	1.14183	1	1
AMYA	P26612	Cytoplasmic alpha-amylase (EC 3.2.1.1) (1,4-alpha-D-glucan glucanohydrolase)	Cytosol	42	17096500	17780400	15586100	15617900	14846200	1	1.04	0.911654	0.913514	0.868377	1	1.04064	0.954525	0.956422	0.904633	3	3
AMYA	P26612	Cytoplasmic alpha-amylase (EC 3.2.1.1) (1,4-alpha-D-glucan glucanohydrolase)	Cytosol	45.4	16148900	16421100	16288300	16764700	16049000	1	1.01686	1.00863	1.03813	0.993814	1	0.947977	0.979768	1.01047	0.984396	3	3
AMYA	P26612	Cytoplasmic alpha-amylase (EC 3.2.1.1) (1,4-alpha-D-glucan glucanohydrolase)	Cytosol	49	31541800	30477900	29757800	30030800	31546400	1	0.96627	0.94344	0.952095	1.00015	1	0.939559	0.988166	0.940527	0.959947	6	6
AMYA	P26612	Cytoplasmic alpha-amylase (EC 3.2.1.1) (1,4-alpha-D-glucan glucanohydrolase)	Cytosol	51.9	29198800	29135800	26014900	27951000	25495500	1	0.997842	0.890958	0.957265	0.873169	1	0.996735	0.932375	0.92958	0.981096	6	6
AMYA	P26612	Cytoplasmic alpha-amylase (EC 3.2.1.1) (1,4-alpha-D-glucan glucanohydrolase)	Cytosol	54.8	45999600	52844400	51123300	52123500	50748400	1	1.1488	1.11139	1.13313	1.10324	1	0.936023	0.942505	0.943515	0.947321	5	7
AMYA	P26612	Cytoplasmic alpha-amylase (EC 3.2.1.1) (1,4-alpha-D-glucan glucanohydrolase)	Cytosol	57.9	48589100	49816600	46562100	48541600	44107400	1	1.02526	0.958283	0.999022	0.907763	1	0.960197	0.923797	0.945233	0.965712	5	7
AMYA	P26612	Cytoplasmic alpha-amylase (EC 3.2.1.1) (1,4-alpha-D-glucan glucanohydrolase)	Cytosol	60.5	47382500	47770600	45963900	45697300	44436100	1	1.00819	0.970061	0.964434	0.937817	1	0.915427	0.871481	0.899457	0.937879	5	5
AMYA	P26612	Cytoplasmic alpha-amylase (EC 3.2.1.1) (1,4-alpha-D-glucan glucanohydrolase)	Cytosol	63.6	21919400	20723500	16844200	17190900	17512700	1	0.945441	0.768461	0.784278	0.798959	1	0.826145	0.70754	0.719781	0.824497	5	5
ANMK	P77570	Anhydro-N-acetylmuramic acid kinase (EC 2.7.1.170) (AnhMurNAc kinase)	Cytosol	42	20925100	20888700	20845500	20755700	20360600	1	0.99826	0.996196	0.991904	0.973023	1	0.998877	1.04304	1.03849	1.01365	2	2
ANMK	P77570	Anhydro-N-acetylmuramic acid kinase (EC 2.7.1.170) (AnhMurNAc kinase)	Cytosol	45.4	19082500	19884800	19665000	20294200	19522100	1	1.04204	1.03053	1.0635	1.02304	1	0.971459	1.00104	1.03516	1.01334	2	2
ANMK	P77570	Anhydro-N-acetylmuramic acid kinase (EC 2.7.1.170) (AnhMurNAc kinase)	Cytosol	49	9524140	10521600	9633530	8964770	8692320	1	1.10473	1.01149	0.941268	0.912662	1	1.07419	1.05944	0.929831	0.875979	2	2
ANMK	P77570	Anhydro-N-acetylmuramic acid kinase (EC 2.7.1.170) (AnhMurNAc kinase)	Cytosol	51.9	6499150	6241290	6171440	5919610	5055010	1	0.960324	0.949576	0.910828	0.777796	1	0.959259	0.993719	0.884486	0.873934	2	2
ANSA	P0A962	L-asparaginase 1 (EC 3.5.1.1) (L-asparaginase I) (L-ASNase I) (L-asparagine amidohydrolase I)	Cytosol	42	65592900	86391600	61426900	70032500	64810200	1	1.31709	0.936487	1.06768	0.988067	1	1.3179	0.980526	1.11783	1.02932	6	10
ANSA	P0A962	L-asparaginase 1 (EC 3.5.1.1) (L-asparaginase I) (L-ASNase I) (L-asparagine amidohydrolase I)	Cytosol	45.4	62107300	65801300	63425200	62891100	65075600	1	1.05948	1.02122	1.01262	1.04779	1	0.987712	0.991996	0.985635	1.03786	6	10
ANSA	P0A962	L-asparaginase 1 (EC 3.5.1.1) (L-asparaginase I) (L-ASNase I) (L-asparagine amidohydrolase I)	Cytosol	49	48184400	49549900	46668200	49349100	52556300	1	1.02834	0.968533	1.02417	1.09073	1	0.999912	1.01445	1.01173	1.04689	7	10
ANSA	P0A962	L-asparaginase 1 (EC 3.5.1.1) (L-asparaginase I) (L-ASNase I) (L-asparagine amidohydrolase I)	Cytosol	51.9	44749600	43273600	41965600	45635200	35291400	1	0.967016	0.937787	1.01979	0.788642	1	0.965944	0.981382	0.990296	0.88612	7	10
ANSA	P0A962	L-asparaginase 1 (EC 3.5.1.1) (L-asparaginase I) (L-ASNase I) (L-asparagine amidohydrolase I)	Cytosol	54.8	14814100	18867700	16938900	17696000	16953700	1	1.27363	1.14343	1.19454	1.14443	1	1.03773	0.969681	0.994647	0.982693	5	5
ANSA	P0A962	L-asparaginase 1 (EC 3.5.1.1) (L-asparaginase I) (L-ASNase I) (L-asparagine amidohydrolase I)	Cytosol	57.9	11777500	11350500	12718500	11444300	10202900	1	0.963744	1.0799	0.971709	0.866304	1	0.902583	1.04104	0.91939	0.921606	5	5
ANSB	P00805	L-asparaginase 2 (EC 3.5.1.1) (L-asparaginase II) (L-ASNase II) (L-asparagine amidohydrolase II) (Colaspase)	Periplasm	42	604238000	607671000	585713000	588634000	556611000	1	1.00568	0.969342	0.974176	0.921178	1	1.0063	1.01493	1.01993	0.959639	19	60
ANSB	P00805	L-asparaginase 2 (EC 3.5.1.1) (L-asparaginase II) (L-ASNase II) (L-asparagine amidohydrolase II) (Colaspase)	Periplasm	45.4	541251000	606997000	587127000	575780000	528730000	1	1.12147	1.08476	1.06379	0.976867	1	1.04551	1.05372	1.03545	0.967609	19	60
ANSB	P00805	L-asparaginase 2 (EC 3.5.1.1) (L-asparaginase II) (L-ASNase II) (L-asparagine amidohydrolase II) (Colaspase)	Periplasm	49	511665000	540158000	511743000	536752000	517377000	1	1.05569	1.00015	1.04903	1.01116	1	1.0265	1.04757	1.03628	0.970522	21	60
ANSB	P00805	L-asparaginase 2 (EC 3.5.1.1) (L-asparaginase II) (L-ASNase II) (L-asparagine amidohydrolase II) (Colaspase)	Periplasm	51.9	499322000	527592000	504997000	538996000	425839000	1	1.05662	1.01137	1.07946	0.852834	1	1.05544	1.05838	1.04824	0.958248	21	60
ANSB	P00805	L-asparaginase 2 (EC 3.5.1.1) (L-asparaginase II) (L-ASNase II) (L-asparagine amidohydrolase II) (Colaspase)	Periplasm	54.8	355627000	473217000	442402000	454898000	414899000	1	1.33066	1.24401	1.27914	1.16667	1	1.08419	1.05497	1.0651	1.00179	16	42
ANSB	P00805	L-asparaginase 2 (EC 3.5.1.1) (L-asparaginase II) (L-ASNase II) (L-asparagine amidohydrolase II) (Colaspase)	Periplasm	57.9	278183000	308989000	299645000	295316000	239052000	1	1.11074	1.07715	1.06159	0.859334	1	1.04025	1.03839	1.00443	0.914191	16	42
ANSB	P00805	L-asparaginase 2 (EC 3.5.1.1) (L-asparaginase II) (L-ASNase II) (L-asparagine amidohydrolase II) (Colaspase)	Periplasm	60.5	158753000	181733000	185771000	170979000	150617000	1	1.14475	1.17019	1.07701	0.948751	1	1.03942	1.05127	1.00445	0.948814	14	21
ANSB	P00805	L-asparaginase 2 (EC 3.5.1.1) (L-asparaginase II) (L-ASNase II) (L-asparagine amidohydrolase II) (Colaspase)	Periplasm	63.6	90623600	105127000	99034300	99061500	81656500	1	1.16004	1.09281	1.09311	0.901051	1	1.01367	1.00618	1.00322	0.929852	14	21
ANSB	P00805	L-asparaginase 2 (EC 3.5.1.1) (L-asparaginase II) (L-ASNase II) (L-asparagine amidohydrolase II) (Colaspase)	Periplasm	67	105305000	112747000	104787000	107669000	90966900	1	1.07067	0.995081	1.02245	0.863842	1	1.0331	1.01758	0.99668	0.942228	11	22
ANSB	P00805	L-asparaginase 2 (EC 3.5.1.1) (L-asparaginase II) (L-ASNase II) (L-asparagine amidohydrolase II) (Colaspase)	Periplasm	71.3	101107000	98550900	111901000	109398000	93250300	1	0.974719	1.10676	1.082	0.922293	1	1.02185	1.08723	1.03489	0.991024	11	22
ANSP	P77610	L-asparagine permease (L-asparagine transport protein)	Inner_membrane	60.5	3658060	3248170	3365730	3290840	3313670	1	0.887949	0.920086	0.899613	0.905854	1	0.806249	0.826585	0.839003	0.905915	1	1
ANSP	P77610	L-asparagine permease (L-asparagine transport protein)	Inner_membrane	63.6	2752370	3220110	2827120	3395050	2711190	1	1.16994	1.02716	1.2335	0.985038	1	1.02232	0.94573	1.13206	1.01652	1	1
ANSP	P77610	L-asparagine permease (L-asparagine transport protein)	Inner_membrane	67	4526470	4577100	3516250	4308620	3756680	1	1.01119	0.776819	0.951872	0.829936	1	0.975703	0.794384	0.927882	0.905245	1	1
ANSP	P77610	L-asparagine permease (L-asparagine transport protein)	Inner_membrane	71.3	4181630	3590280	2860450	3590730	3356820	1	0.858584	0.684051	0.858691	0.802754	1	0.900102	0.671985	0.821302	0.862577	1	1
APAG	P62672	Protein ApaG	Cytosol	42	2351860	2599880	2899980	2633640	2615540	1	1.10546	1.23306	1.11981	1.11212	1	1.10614	1.29104	1.17241	1.15855	1	1
APAG	P62672	Protein ApaG	Cytosol	45.4	2210530	2599220	2770770	2240210	2443480	1	1.17584	1.25344	1.01343	1.10538	1	1.09619	1.21757	0.98642	1.09491	1	1
APAH	P05637	Bis(5'-nucleosyl)-tetraphosphatase [symmetrical] (EC 3.6.1.41) (Ap4A hydrolase) (Diadenosine 5',5'''-P1,P4-tetraphosphate pyrophosphohydrolase) (Diadenosine tetraphosphatase)	Cytosol	42	24901100	25114200	24486800	22508600	24911000	1	1.00856	0.983362	0.90392	1.0004	1	1.00918	1.02961	0.946377	1.04217	3	4
APAH	P05637	Bis(5'-nucleosyl)-tetraphosphatase [symmetrical] (EC 3.6.1.41) (Ap4A hydrolase) (Diadenosine 5',5'''-P1,P4-tetraphosphate pyrophosphohydrolase) (Diadenosine tetraphosphatase)	Cytosol	45.4	22221600	26352100	24738100	24409100	25166800	1	1.18588	1.11325	1.09844	1.13254	1	1.10555	1.08139	1.06917	1.1218	3	4
APAH	P05637	Bis(5'-nucleosyl)-tetraphosphatase [symmetrical] (EC 3.6.1.41) (Ap4A hydrolase) (Diadenosine 5',5'''-P1,P4-tetraphosphate pyrophosphohydrolase) (Diadenosine tetraphosphatase)	Cytosol	49	34170800	34635900	32926500	34435600	35722700	1	1.01361	0.963586	1.00775	1.04542	1	0.985592	1.00927	0.995505	1.0034	4	6
APAH	P05637	Bis(5'-nucleosyl)-tetraphosphatase [symmetrical] (EC 3.6.1.41) (Ap4A hydrolase) (Diadenosine 5',5'''-P1,P4-tetraphosphate pyrophosphohydrolase) (Diadenosine tetraphosphatase)	Cytosol	51.9	32508000	32303500	30779900	33788000	28322600	1	0.993709	0.946841	1.03937	0.87125	1	0.992607	0.990856	1.00931	0.97894	4	6
APAH	P05637	Bis(5'-nucleosyl)-tetraphosphatase [symmetrical] (EC 3.6.1.41) (Ap4A hydrolase) (Diadenosine 5',5'''-P1,P4-tetraphosphate pyrophosphohydrolase) (Diadenosine tetraphosphatase)	Cytosol	54.8	44522200	50313400	50306400	47837100	49562500	1	1.13007	1.12992	1.07445	1.11321	1	0.920765	0.958221	0.894659	0.955884	7	10
APAH	P05637	Bis(5'-nucleosyl)-tetraphosphatase [symmetrical] (EC 3.6.1.41) (Ap4A hydrolase) (Diadenosine 5',5'''-P1,P4-tetraphosphate pyrophosphohydrolase) (Diadenosine tetraphosphatase)	Cytosol	57.9	40888800	46866200	45713200	45329400	40582900	1	1.14619	1.11799	1.1086	0.992519	1	1.07345	1.07775	1.04891	1.05588	7	10
APAH	P05637	Bis(5'-nucleosyl)-tetraphosphatase [symmetrical] (EC 3.6.1.41) (Ap4A hydrolase) (Diadenosine 5',5'''-P1,P4-tetraphosphate pyrophosphohydrolase) (Diadenosine tetraphosphatase)	Cytosol	60.5	38201000	38942500	42844800	40407200	39722400	1	1.01941	1.12156	1.05775	1.03983	1	0.925615	1.00759	0.986488	1.0399	4	4
APAH	P05637	Bis(5'-nucleosyl)-tetraphosphatase [symmetrical] (EC 3.6.1.41) (Ap4A hydrolase) (Diadenosine 5',5'''-P1,P4-tetraphosphate pyrophosphohydrolase) (Diadenosine tetraphosphatase)	Cytosol	63.6	25647800	28890700	27076200	26662200	23555000	1	1.12644	1.05569	1.03955	0.918402	1	0.984305	0.972002	0.954061	0.947758	4	4
APAH	P05637	Bis(5'-nucleosyl)-tetraphosphatase [symmetrical] (EC 3.6.1.41) (Ap4A hydrolase) (Diadenosine 5',5'''-P1,P4-tetraphosphate pyrophosphohydrolase) (Diadenosine tetraphosphatase)	Cytosol	67	11938800	13051000	13296500	13615100	12316600	1	1.09316	1.11372	1.14041	1.03164	1	1.0548	1.1389	1.11167	1.12526	1	1
APAH	P05637	Bis(5'-nucleosyl)-tetraphosphatase [symmetrical] (EC 3.6.1.41) (Ap4A hydrolase) (Diadenosine 5',5'''-P1,P4-tetraphosphate pyrophosphohydrolase) (Diadenosine tetraphosphatase)	Cytosol	71.3	4726980	4624890	4494740	4611680	4044670	1	0.978403	0.950869	0.975608	0.855656	1	1.02572	0.934096	0.933127	0.919421	1	1
APBE	P0AB85	FAD:protein FMN transferase (EC 2.7.1.180) (Flavin transferase)	Inner_membrane	42	60910300	63341600	59944500	54128000	59408900	1	1.03992	0.984144	0.888651	0.975351	1	1.04056	1.03042	0.930391	1.01607	5	6
APBE	P0AB85	FAD:protein FMN transferase (EC 2.7.1.180) (Flavin transferase)	Inner_membrane	45.4	56603300	57950700	58112500	57983900	55349900	1	1.0238	1.02666	1.02439	0.977856	1	0.954455	0.997283	0.997092	0.968589	5	6
APBE	P0AB85	FAD:protein FMN transferase (EC 2.7.1.180) (Flavin transferase)	Inner_membrane	49	71223400	75725000	69646700	72456000	76004400	1	1.0632	0.977863	1.01731	1.06713	1	1.03381	1.02422	1.00495	1.02424	5	5
APBE	P0AB85	FAD:protein FMN transferase (EC 2.7.1.180) (Flavin transferase)	Inner_membrane	51.9	70751400	71145800	69697000	72790000	65165900	1	1.00557	0.985097	1.02881	0.921055	1	1.00446	1.03089	0.999058	1.0349	5	5
APBE	P0AB85	FAD:protein FMN transferase (EC 2.7.1.180) (Flavin transferase)	Inner_membrane	54.8	35771600	43868700	45113500	43053600	44334700	1	1.22636	1.26115	1.20357	1.23938	1	0.999213	1.06952	1.00217	1.06423	6	7
APBE	P0AB85	FAD:protein FMN transferase (EC 2.7.1.180) (Flavin transferase)	Inner_membrane	57.9	38713200	43520300	41628500	41474000	37476800	1	1.12417	1.07531	1.07131	0.968063	1	1.05283	1.03661	1.01363	1.02986	6	7
APBE	P0AB85	FAD:protein FMN transferase (EC 2.7.1.180) (Flavin transferase)	Inner_membrane	60.5	75079900	82472300	88090200	80236800	76594200	1	1.09846	1.17329	1.06869	1.02017	1	0.997391	1.05405	0.996684	1.02024	6	12
APBE	P0AB85	FAD:protein FMN transferase (EC 2.7.1.180) (Flavin transferase)	Inner_membrane	63.6	68062400	78174800	74935000	77311900	65139400	1	1.14858	1.10097	1.1359	0.957054	1	1.00365	1.01369	1.04248	0.987645	6	12
APBE	P0AB85	FAD:protein FMN transferase (EC 2.7.1.180) (Flavin transferase)	Inner_membrane	67	75557400	76358000	73646400	78321600	70003300	1	1.0106	0.974708	1.03658	0.926492	1	0.975134	0.996747	1.01046	1.01056	7	15
APBE	P0AB85	FAD:protein FMN transferase (EC 2.7.1.180) (Flavin transferase)	Inner_membrane	71.3	71772700	68462100	73054100	74257300	67534000	1	0.953874	1.01785	1.03462	0.940943	1	1	0.999898	0.989567	1.01106	7	15
APHA	P0AE22	Class B acid phosphatase (CBAP) (EC 3.1.3.2)	Periplasm	42	208170000	214126000	205643000	208596000	207349000	1	1.02861	0.987861	1.00205	0.996056	1	1.02925	1.03432	1.04911	1.03764	10	16
APHA	P0AE22	Class B acid phosphatase (CBAP) (EC 3.1.3.2)	Periplasm	45.4	192921000	203346000	204369000	197265000	189093000	1	1.05404	1.05934	1.02252	0.980158	1	0.982641	1.02903	0.995268	0.970869	10	16
APHA	P0AE22	Class B acid phosphatase (CBAP) (EC 3.1.3.2)	Periplasm	49	173775000	193172000	174848000	190596000	185931000	1	1.11162	1.00617	1.0968	1.06995	1	1.08089	1.05387	1.08347	1.02695	9	14
APHA	P0AE22	Class B acid phosphatase (CBAP) (EC 3.1.3.2)	Periplasm	51.9	169767000	179038000	178197000	187715000	155998000	1	1.05461	1.04966	1.10572	0.918895	1	1.05344	1.09845	1.07374	1.03247	9	14
APHA	P0AE22	Class B acid phosphatase (CBAP) (EC 3.1.3.2)	Periplasm	54.8	136103000	178829000	174214000	175471000	166492000	1	1.31392	1.28002	1.28925	1.22328	1	1.07056	1.08551	1.07351	1.0504	9	17
APHA	P0AE22	Class B acid phosphatase (CBAP) (EC 3.1.3.2)	Periplasm	57.9	154291000	171596000	166102000	169401000	153417000	1	1.11216	1.07655	1.09793	0.994335	1	1.04158	1.03781	1.03882	1.05781	9	17
APHA	P0AE22	Class B acid phosphatase (CBAP) (EC 3.1.3.2)	Periplasm	60.5	134291000	149917000	155567000	150481000	136785000	1	1.11636	1.15843	1.12056	1.01857	1	1.01364	1.04071	1.04506	1.01864	10	23
APHA	P0AE22	Class B acid phosphatase (CBAP) (EC 3.1.3.2)	Periplasm	63.6	117453000	136942000	130056000	128553000	115540000	1	1.16593	1.1073	1.09451	0.983713	1	1.01881	1.01952	1.0045	1.01516	10	23
APHA	P0AE22	Class B acid phosphatase (CBAP) (EC 3.1.3.2)	Periplasm	67	171773000	176621000	169710000	177834000	164194000	1	1.02822	0.98799	1.03528	0.955878	1	0.992143	1.01033	1.00919	1.04262	11	25
APHA	P0AE22	Class B acid phosphatase (CBAP) (EC 3.1.3.2)	Periplasm	71.3	120650000	123393000	127078000	133864000	119210000	1	1.02274	1.05328	1.10952	0.988065	1	1.07219	1.0347	1.06121	1.0617	11	25
APPA	P07102	Periplasmic AppA protein [Includes: Phosphoanhydride phosphohydrolase (EC 3.1.3.2) (pH 2.5 acid phosphatase) (AP); 4-phytase (EC 3.1.3.26)]	Periplasm	42	7378940	7414220	7968540	7731190	7676500	1	1.00478	1.0799	1.04774	1.04033	1	1.0054	1.13069	1.09695	1.08376	3	3
APPA	P07102	Periplasmic AppA protein [Includes: Phosphoanhydride phosphohydrolase (EC 3.1.3.2) (pH 2.5 acid phosphatase) (AP); 4-phytase (EC 3.1.3.26)]	Periplasm	45.4	6965180	6874560	7066530	8186900	6664140	1	0.98699	1.01455	1.1754	0.956779	1	0.920134	0.985518	1.14408	0.947712	3	3
APPA	P07102	Periplasmic AppA protein [Includes: Phosphoanhydride phosphohydrolase (EC 3.1.3.2) (pH 2.5 acid phosphatase) (AP); 4-phytase (EC 3.1.3.26)]	Periplasm	49	8642030	9545990	8901770	9853310	9084070	1	1.1046	1.03006	1.14016	1.05115	1	1.07407	1.07889	1.12631	1.0089	3	3
APPA	P07102	Periplasmic AppA protein [Includes: Phosphoanhydride phosphohydrolase (EC 3.1.3.2) (pH 2.5 acid phosphatase) (AP); 4-phytase (EC 3.1.3.26)]	Periplasm	51.9	8637420	8022290	8883140	9386370	7756350	1	0.928783	1.02845	1.08671	0.897994	1	0.927753	1.07626	1.05528	1.00899	3	3
APPA	P07102	Periplasmic AppA protein [Includes: Phosphoanhydride phosphohydrolase (EC 3.1.3.2) (pH 2.5 acid phosphatase) (AP); 4-phytase (EC 3.1.3.26)]	Periplasm	54.8	5295580	6890300	7382630	8040040	6390350	1	1.30114	1.39411	1.51825	1.20673	1	1.06015	1.18227	1.26419	1.03619	2	2
APPA	P07102	Periplasmic AppA protein [Includes: Phosphoanhydride phosphohydrolase (EC 3.1.3.2) (pH 2.5 acid phosphatase) (AP); 4-phytase (EC 3.1.3.26)]	Periplasm	57.9	4303720	4308460	4267640	5087360	3975230	1	1.0011	0.991617	1.18208	0.923673	1	0.937569	0.955931	1.11844	0.982637	2	2
APPB	P26458	Cytochrome bd-II ubiquinol oxidase subunit 2 (EC 1.10.3.10) (Cytochrome bd-II oxidase subunit II)	Inner_membrane	49	4817200	5064350	4102950	4329870	4949090	1	1.05131	0.851729	0.898835	1.02738	1	1.02224	0.892107	0.887914	0.986086	1	1
APPB	P26458	Cytochrome bd-II ubiquinol oxidase subunit 2 (EC 1.10.3.10) (Cytochrome bd-II oxidase subunit II)	Inner_membrane	51.9	3858380	3224620	2485220	2757340	2467330	1	0.835745	0.64411	0.714637	0.639473	1	0.834817	0.674052	0.693968	0.718514	1	1
APPB	P26458	Cytochrome bd-II ubiquinol oxidase subunit 2 (EC 1.10.3.10) (Cytochrome bd-II oxidase subunit II)	Inner_membrane	54.8	4286100	3959880	3496180	2445130	3271890	1	0.923889	0.815702	0.570479	0.763372	1	0.752768	0.691752	0.475017	0.655488	1	1
APPB	P26458	Cytochrome bd-II ubiquinol oxidase subunit 2 (EC 1.10.3.10) (Cytochrome bd-II oxidase subunit II)	Inner_membrane	57.9	2581560	2282970	2267210	2034400	1896340	1	0.884337	0.878233	0.788051	0.734571	1	0.828215	0.846627	0.74562	0.781464	1	1
APPB	P26458	Cytochrome bd-II ubiquinol oxidase subunit 2 (EC 1.10.3.10) (Cytochrome bd-II oxidase subunit II)	Inner_membrane	67	1504330	1328200	1039100	1000230	1130440	1	0.882918	0.690739	0.664901	0.751457	1	0.851937	0.706358	0.648143	0.819646	1	1
APPB	P26458	Cytochrome bd-II ubiquinol oxidase subunit 2 (EC 1.10.3.10) (Cytochrome bd-II oxidase subunit II)	Inner_membrane	71.3	2233940	1684070	1539200	1861830	1943820	1	0.753856	0.689007	0.833429	0.870131	1	0.79031	0.676853	0.797139	0.934975	1	1
APT	P69503	Adenine phosphoribosyltransferase (APRT) (EC 2.4.2.7)	Cytosol	42	430377000	418796000	408240000	411593000	404446000	1	0.973091	0.948564	0.956355	0.939748	1	0.973692	0.99317	1.00127	0.978984	10	33
APT	P69503	Adenine phosphoribosyltransferase (APRT) (EC 2.4.2.7)	Cytosol	45.4	393481000	419980000	405308000	412483000	397069000	1	1.06735	1.03006	1.04829	1.00912	1	0.995047	1.00058	1.02036	0.999555	10	33
APT	P69503	Adenine phosphoribosyltransferase (APRT) (EC 2.4.2.7)	Cytosol	49	424827000	420120000	410920000	434283000	436751000	1	0.98892	0.967264	1.02226	1.02807	1	0.961583	1.01312	1.00984	0.986747	10	46
APT	P69503	Adenine phosphoribosyltransferase (APRT) (EC 2.4.2.7)	Cytosol	51.9	424508000	430893000	405561000	437551000	358782000	1	1.01504	0.955367	1.03072	0.845171	1	1.01391	0.999779	1.00091	0.949637	10	46
APT	P69503	Adenine phosphoribosyltransferase (APRT) (EC 2.4.2.7)	Cytosol	54.8	336124000	414083000	419297000	432302000	411205000	1	1.23194	1.24745	1.28614	1.22337	1	1.00376	1.05789	1.07092	1.05048	8	41
APT	P69503	Adenine phosphoribosyltransferase (APRT) (EC 2.4.2.7)	Cytosol	57.9	397579000	420945000	405781000	423852000	356087000	1	1.05877	1.02063	1.06608	0.895638	1	0.991578	0.9839	1.00868	0.952813	8	41
APT	P69503	Adenine phosphoribosyltransferase (APRT) (EC 2.4.2.7)	Cytosol	60.5	264961000	301957000	301233000	282875000	268218000	1	1.13963	1.1369	1.06761	1.01229	1	1.03477	1.02136	0.995681	1.01236	8	33
APT	P69503	Adenine phosphoribosyltransferase (APRT) (EC 2.4.2.7)	Cytosol	63.6	81317200	90452600	80064600	79849900	90725800	1	1.11234	0.984596	0.981956	1.1157	1	0.971987	0.906541	0.901203	1.15136	8	33
APT	P69503	Adenine phosphoribosyltransferase (APRT) (EC 2.4.2.7)	Cytosol	67	14775800	16311600	13728400	13928100	13442400	1	1.10394	0.929114	0.942629	0.909758	1	1.0652	0.950122	0.918872	0.99231	3	6
APT	P69503	Adenine phosphoribosyltransferase (APRT) (EC 2.4.2.7)	Cytosol	71.3	10278900	10547600	9324920	9280520	8982310	1	1.02614	0.90719	0.902871	0.873859	1	1.07576	0.891187	0.863557	0.938981	3	6
ARAC	P0A9E0	Arabinose operon regulatory protein	Cytosol	42	7894200	8200760	7051550	6874770	6906520	1	1.03883	0.893257	0.870863	0.874885	1	1.03948	0.935263	0.911768	0.911414	1	1
ARAC	P0A9E0	Arabinose operon regulatory protein	Cytosol	45.4	5142380	5862200	5566470	5623500	5643790	1	1.13998	1.08247	1.09356	1.09751	1	1.06276	1.05149	1.06442	1.0871	1	1
ARAF	P02924	L-arabinose-binding periplasmic protein (ABP)	Periplasm	42	74881100	77564800	78131100	76848500	72053800	1	1.03584	1.0434	1.02627	0.962243	1	1.03648	1.09247	1.07448	1.00242	6	7
ARAF	P02924	L-arabinose-binding periplasmic protein (ABP)	Periplasm	45.4	67111300	76085600	75329000	75500700	66987500	1	1.13372	1.12245	1.12501	0.998155	1	1.05693	1.09033	1.09503	0.988696	6	7
ARAF	P02924	L-arabinose-binding periplasmic protein (ABP)	Periplasm	49	102349000	115549000	104926000	111208000	110098000	1	1.12897	1.02518	1.08656	1.07571	1	1.09776	1.07378	1.07335	1.03248	8	9
ARAF	P02924	L-arabinose-binding periplasmic protein (ABP)	Periplasm	51.9	98060200	102782000	102114000	109284000	88673200	1	1.04815	1.04134	1.11446	0.904273	1	1.04699	1.08975	1.08223	1.01604	8	9
ARAF	P02924	L-arabinose-binding periplasmic protein (ABP)	Periplasm	54.8	51097300	69588300	65987100	67143400	63363300	1	1.36188	1.2914	1.31403	1.24005	1	1.10963	1.09517	1.09414	1.0648	5	5
ARAF	P02924	L-arabinose-binding periplasmic protein (ABP)	Periplasm	57.9	35697000	36491800	37088200	37080400	32485100	1	1.02227	1.03897	1.03875	0.910023	1	0.957389	1.00158	0.982825	0.968116	5	5
ARAF	P02924	L-arabinose-binding periplasmic protein (ABP)	Periplasm	60.5	24835000	27341800	29440000	27206500	26573200	1	1.10094	1.18542	1.09549	1.06999	1	0.999641	1.06496	1.02168	1.07006	4	6
ARAF	P02924	L-arabinose-binding periplasmic protein (ABP)	Periplasm	63.6	23017100	24720700	24558000	25826200	21218900	1	1.07401	1.06695	1.12204	0.921875	1	0.938495	0.982363	1.02977	0.951342	4	6
ARAF	P02924	L-arabinose-binding periplasmic protein (ABP)	Periplasm	67	13421600	12649800	13873600	13294100	11957900	1	0.942496	1.03368	0.9905	0.890944	1	0.909424	1.05705	0.965536	0.97179	3	3
ARAF	P02924	L-arabinose-binding periplasmic protein (ABP)	Periplasm	71.3	12247100	12934000	13385100	13954900	11385900	1	1.05609	1.09292	1.13945	0.929681	1	1.10716	1.07364	1.08983	0.998963	3	3
ARAH	P0AE26	L-arabinose transport system permease protein AraH	Inner_membrane	67	1369970	1104770	1178630	1010810	1104390	1	0.806419	0.860333	0.737834	0.806142	1	0.778122	0.879785	0.719238	0.879292	1	1
ARAH	P0AE26	L-arabinose transport system permease protein AraH	Inner_membrane	71.3	1030130	908637	860895	1038050	738204	1	0.882061	0.835715	1.00769	0.716612	1	0.924714	0.820973	0.963811	0.770016	1	1
ARCA	P0A9Q1	Aerobic respiration control protein ArcA (Dye resistance protein)	Cytosol	42	488582000	484226000	466907000	480322000	474940000	1	0.991084	0.955637	0.983094	0.972078	1	0.991696	1.00058	1.02927	1.01266	13	47
ARCA	P0A9Q1	Aerobic respiration control protein ArcA (Dye resistance protein)	Cytosol	45.4	441360000	472444000	455802000	444891000	451081000	1	1.07043	1.03272	1.008	1.02203	1	0.997921	1.00317	0.981138	1.01234	13	47
ARCA	P0A9Q1	Aerobic respiration control protein ArcA (Dye resistance protein)	Cytosol	49	439670000	447076000	424107000	445982000	474481000	1	1.01684	0.964603	1.01436	1.07918	1	0.988736	1.01033	1.00203	1.0358	12	45
ARCA	P0A9Q1	Aerobic respiration control protein ArcA (Dye resistance protein)	Cytosol	51.9	333573000	336387000	320291000	353942000	312053000	1	1.00844	0.960183	1.06106	0.935486	1	1.00732	1.00482	1.03038	1.05112	12	45
ARCA	P0A9Q1	Aerobic respiration control protein ArcA (Dye resistance protein)	Cytosol	54.8	308753000	378653000	362463000	377880000	385174000	1	1.22639	1.17396	1.22389	1.24752	1	0.999245	0.995569	1.01909	1.07121	9	34
ARCA	P0A9Q1	Aerobic respiration control protein ArcA (Dye resistance protein)	Cytosol	57.9	256140000	262822000	258994000	268389000	259408000	1	1.02609	1.01114	1.04782	1.01276	1	0.960969	0.974754	0.991405	1.07741	9	34
ARCA	P0A9Q1	Aerobic respiration control protein ArcA (Dye resistance protein)	Cytosol	60.5	124522000	134819000	142718000	139221000	133786000	1	1.08269	1.14613	1.11804	1.0744	1	0.983074	1.02965	1.04272	1.07447	8	26
ARCA	P0A9Q1	Aerobic respiration control protein ArcA (Dye resistance protein)	Cytosol	63.6	77999400	86517700	88643700	93065300	85738700	1	1.10921	1.13647	1.19315	1.09922	1	0.969249	1.04637	1.09503	1.13436	8	26
ARCA	P0A9Q1	Aerobic respiration control protein ArcA (Dye resistance protein)	Cytosol	67	61494700	72600900	66580800	77928100	64877400	1	1.1806	1.08271	1.26723	1.05501	1	1.13918	1.10719	1.23529	1.15074	8	10
ARCA	P0A9Q1	Aerobic respiration control protein ArcA (Dye resistance protein)	Cytosol	71.3	39834200	37586500	46457600	43871800	37311700	1	0.943574	1.16627	1.10136	0.936675	1	0.989202	1.1457	1.0534	1.00648	8	10
ARCB	P0AEC3	Aerobic respiration control sensor protein ArcB (EC 2.7.13.3)	Inner_membrane	42	104476000	102827000	95149000	100394000	97529300	1	0.984216	0.910726	0.960929	0.933509	1	0.984824	0.953553	1.00606	0.972485	11	16
ARCB	P0AEC3	Aerobic respiration control sensor protein ArcB (EC 2.7.13.3)	Inner_membrane	45.4	88096500	97108800	89349900	90163600	90030200	1	1.1023	1.01423	1.02346	1.02195	1	1.02763	0.985204	0.99619	1.01226	11	16
ARCB	P0AEC3	Aerobic respiration control sensor protein ArcB (EC 2.7.13.3)	Inner_membrane	49	35827100	40486500	37867200	37458400	40465300	1	1.13005	1.05694	1.04553	1.12946	1	1.09881	1.10705	1.03283	1.08406	4	5
ARCB	P0AEC3	Aerobic respiration control sensor protein ArcB (EC 2.7.13.3)	Inner_membrane	51.9	31352700	24700900	26917100	32652400	26962400	1	0.78784	0.858526	1.04145	0.859971	1	0.786966	0.898436	1.01133	0.966266	4	5
ARCB	P0AEC3	Aerobic respiration control sensor protein ArcB (EC 2.7.13.3)	Inner_membrane	54.8	32250800	36862200	33193600	36464000	34762300	1	1.14299	1.02923	1.13064	1.07787	1	0.931285	0.872836	0.941441	0.925543	2	3
ARCB	P0AEC3	Aerobic respiration control sensor protein ArcB (EC 2.7.13.3)	Inner_membrane	57.9	27690700	32463500	35675400	34943900	32065500	1	1.17236	1.28835	1.26194	1.15799	1	1.09796	1.24199	1.19399	1.23191	2	3
ARCB	P0AEC3	Aerobic respiration control sensor protein ArcB (EC 2.7.13.3)	Inner_membrane	60.5	27092800	29130500	31134500	32237400	25442300	1	1.07521	1.14918	1.18989	0.93908	1	0.976282	1.0324	1.10972	0.939142	2	4
ARCB	P0AEC3	Aerobic respiration control sensor protein ArcB (EC 2.7.13.3)	Inner_membrane	63.6	27052300	32597900	31106900	29946400	23659800	1	1.205	1.14988	1.10698	0.874595	1	1.05295	1.05872	1.01595	0.90255	2	4
ARCB	P0AEC3	Aerobic respiration control sensor protein ArcB (EC 2.7.13.3)	Inner_membrane	67	24784900	26366300	27005000	28986300	24274500	1	1.0638	1.08957	1.16951	0.979407	1	1.02648	1.11421	1.14004	1.06828	4	4
ARCB	P0AEC3	Aerobic respiration control sensor protein ArcB (EC 2.7.13.3)	Inner_membrane	71.3	25650600	19626900	26226300	26493700	23215800	1	0.765163	1.02244	1.03287	0.905078	1	0.802164	1.00441	0.987895	0.972526	4	4
ARGB	P0A6C8	Acetylglutamate kinase (EC 2.7.2.8) (N-acetyl-L-glutamate 5-phosphotransferase) (NAG kinase) (NAGK)	Cytosol	42	16001300	15733100	14023100	13360600	15182500	1	0.983239	0.876373	0.83497	0.948829	1	0.983846	0.917584	0.874188	0.988445	1	1
ARGB	P0A6C8	Acetylglutamate kinase (EC 2.7.2.8) (N-acetyl-L-glutamate 5-phosphotransferase) (NAG kinase) (NAGK)	Cytosol	45.4	13156100	15364300	13904900	14550600	12234100	1	1.16785	1.05692	1.106	0.929918	1	1.08874	1.02667	1.07652	0.921106	1	1
ARGB	P0A6C8	Acetylglutamate kinase (EC 2.7.2.8) (N-acetyl-L-glutamate 5-phosphotransferase) (NAG kinase) (NAGK)	Cytosol	49	17610900	18774300	17741300	17927300	16338400	1	1.06606	1.0074	1.01797	0.927744	1	1.03659	1.05516	1.0056	0.890455	2	2
ARGB	P0A6C8	Acetylglutamate kinase (EC 2.7.2.8) (N-acetyl-L-glutamate 5-phosphotransferase) (NAG kinase) (NAGK)	Cytosol	51.9	11769200	11729000	10589200	12650100	9499350	1	0.996584	0.899738	1.07485	0.807136	1	0.995479	0.941564	1.04376	0.906901	2	2
ARGC	P11446	N-acetyl-gamma-glutamyl-phosphate reductase (AGPR) (EC 1.2.1.38) (N-acetyl-glutamate semialdehyde dehydrogenase) (NAGSA dehydrogenase)	Cytosol	42	1897510	1998880	2203460	1724590	2088480	1	1.05342	1.16124	0.90887	1.10064	1	1.05407	1.21585	0.95156	1.1466	1	1
ARGC	P11446	N-acetyl-gamma-glutamyl-phosphate reductase (AGPR) (EC 1.2.1.38) (N-acetyl-glutamate semialdehyde dehydrogenase) (NAGSA dehydrogenase)	Cytosol	45.4	1519960	1883380	1838120	1655860	1738080	1	1.2391	1.20932	1.08941	1.1435	1	1.15517	1.17471	1.06038	1.13267	1	1
ARGD	P18335	Acetylornithine/succinyldiaminopimelate aminotransferase (ACOAT) (DapATase) (Succinyldiaminopimelate transferase) (EC 2.6.1.11) (EC 2.6.1.17)	Cytosol	42	47719000	45329900	42980700	45307500	43516800	1	0.949934	0.900704	0.949465	0.911939	1	0.950521	0.94306	0.994061	0.950014	4	4
ARGD	P18335	Acetylornithine/succinyldiaminopimelate aminotransferase (ACOAT) (DapATase) (Succinyldiaminopimelate transferase) (EC 2.6.1.11) (EC 2.6.1.17)	Cytosol	45.4	42865200	43658200	41715100	43184600	41343600	1	1.0185	0.973169	1.00745	0.964503	1	0.94951	0.945321	0.980603	0.955362	4	4
ARGD	P18335	Acetylornithine/succinyldiaminopimelate aminotransferase (ACOAT) (DapATase) (Succinyldiaminopimelate transferase) (EC 2.6.1.11) (EC 2.6.1.17)	Cytosol	49	60911500	62119000	58659800	61489500	60073100	1	1.01982	0.963033	1.00949	0.986236	1	0.991633	1.00869	0.997223	0.946596	4	5
ARGD	P18335	Acetylornithine/succinyldiaminopimelate aminotransferase (ACOAT) (DapATase) (Succinyldiaminopimelate transferase) (EC 2.6.1.11) (EC 2.6.1.17)	Cytosol	51.9	53979300	55364900	54307200	58217700	48568900	1	1.02567	1.00607	1.07852	0.899769	1	1.02453	1.05284	1.04733	1.01098	4	5
ARGD	P18335	Acetylornithine/succinyldiaminopimelate aminotransferase (ACOAT) (DapATase) (Succinyldiaminopimelate transferase) (EC 2.6.1.11) (EC 2.6.1.17)	Cytosol	54.8	45373700	59266200	57292400	57728300	56794600	1	1.30618	1.26268	1.27229	1.25171	1	1.06425	1.07081	1.05938	1.07481	4	6
ARGD	P18335	Acetylornithine/succinyldiaminopimelate aminotransferase (ACOAT) (DapATase) (Succinyldiaminopimelate transferase) (EC 2.6.1.11) (EC 2.6.1.17)	Cytosol	57.9	26762500	29560400	27280700	28659300	25984000	1	1.10455	1.01936	1.07088	0.970911	1	1.03445	0.982679	1.01322	1.03289	4	6
ARGE	P23908	Acetylornithine deacetylase (AO) (Acetylornithinase) (EC 3.5.1.16) (N-acetylornithinase) (NAO)	Cytosol	42	26091100	26811200	24193900	24780200	24593800	1	1.0276	0.927286	0.949757	0.942613	1	1.02823	0.970891	0.994367	0.981969	3	3
ARGE	P23908	Acetylornithine deacetylase (AO) (Acetylornithinase) (EC 3.5.1.16) (N-acetylornithinase) (NAO)	Cytosol	45.4	23462200	25112300	24871200	24086000	23240900	1	1.07033	1.06005	1.02659	0.990568	1	0.99783	1.02972	0.99923	0.98118	3	3
ARGE	P23908	Acetylornithine deacetylase (AO) (Acetylornithinase) (EC 3.5.1.16) (N-acetylornithinase) (NAO)	Cytosol	49	75186000	75943800	71899400	75694700	77227700	1	1.01008	0.956287	1.00677	1.02716	1	0.982157	1.00162	0.994533	0.985871	5	7
ARGE	P23908	Acetylornithine deacetylase (AO) (Acetylornithinase) (EC 3.5.1.16) (N-acetylornithinase) (NAO)	Cytosol	51.9	68194900	70004100	64893100	70688400	62436500	1	1.02653	0.951583	1.03656	0.91556	1	1.02539	0.995819	1.00659	1.02873	5	7
ARGE	P23908	Acetylornithine deacetylase (AO) (Acetylornithinase) (EC 3.5.1.16) (N-acetylornithinase) (NAO)	Cytosol	54.8	36546000	44570200	43081400	43237300	41892600	1	1.21956	1.17883	1.18309	1.1463	1	0.99368	0.999698	0.985117	0.984297	4	5
ARGE	P23908	Acetylornithine deacetylase (AO) (Acetylornithinase) (EC 3.5.1.16) (N-acetylornithinase) (NAO)	Cytosol	57.9	40046400	42981800	41762600	41757800	37235800	1	1.0733	1.04286	1.04274	0.929816	1	1.00519	1.00533	0.986592	0.989173	4	5
ARGE	P23908	Acetylornithine deacetylase (AO) (Acetylornithinase) (EC 3.5.1.16) (N-acetylornithinase) (NAO)	Cytosol	60.5	32353800	38215200	38966500	38278500	35590500	1	1.18117	1.20439	1.18312	1.10004	1	1.07249	1.08199	1.10341	1.10011	6	6
ARGE	P23908	Acetylornithine deacetylase (AO) (Acetylornithinase) (EC 3.5.1.16) (N-acetylornithinase) (NAO)	Cytosol	63.6	24164400	30702100	28726400	27238700	24993700	1	1.27055	1.18879	1.12722	1.03432	1	1.11023	1.09455	1.03452	1.06738	6	6
ARGE	P23908	Acetylornithine deacetylase (AO) (Acetylornithinase) (EC 3.5.1.16) (N-acetylornithinase) (NAO)	Cytosol	67	13132800	13285600	12329500	12663100	11846400	1	1.01163	0.938833	0.964235	0.902047	1	0.976137	0.96006	0.939933	0.9839	2	3
ARGE	P23908	Acetylornithine deacetylase (AO) (Acetylornithinase) (EC 3.5.1.16) (N-acetylornithinase) (NAO)	Cytosol	71.3	6689360	6036100	5884150	5643760	5719980	1	0.902343	0.879628	0.843692	0.855086	1	0.945978	0.864111	0.806955	0.918809	2	3
ARGF	P06960	Ornithine carbamoyltransferase subunit F (OTCase-2) (EC 2.1.3.3)	Cytosol	67	3610710	4396150	3504730	4413100	3401730	1	1.21753	0.970648	1.22222	0.942122	1	1.17481	0.992596	1.19142	1.02761	2	2
ARGF	P06960	Ornithine carbamoyltransferase subunit F (OTCase-2) (EC 2.1.3.3)	Cytosol	71.3	1794600	1692900	1604410	1290290	1682440	1	0.94333	0.894021	0.718985	0.937501	1	0.988946	0.87825	0.687678	1.00737	2	2
ARGG	P0A6E4	Argininosuccinate synthase (EC 6.3.4.5) (Citrulline--aspartate ligase)	Cytosol	42	123121000	121574000	120177000	120663000	118994000	1	0.987435	0.976089	0.980036	0.96648	1	0.988045	1.02199	1.02607	1.00683	11	15
ARGG	P0A6E4	Argininosuccinate synthase (EC 6.3.4.5) (Citrulline--aspartate ligase)	Cytosol	45.4	95848700	102872000	92135600	93813900	96667800	1	1.07327	0.961261	0.978771	1.00855	1	1.00058	0.933753	0.952687	0.998988	11	15
ARGG	P0A6E4	Argininosuccinate synthase (EC 6.3.4.5) (Citrulline--aspartate ligase)	Cytosol	49	67303900	64213900	58525900	66260500	68261600	1	0.954089	0.869577	0.984497	1.01423	1	0.927715	0.910801	0.972535	0.973465	5	6
ARGG	P0A6E4	Argininosuccinate synthase (EC 6.3.4.5) (Citrulline--aspartate ligase)	Cytosol	51.9	41280500	39730200	37128100	36379900	38383800	1	0.962445	0.89941	0.881285	0.929829	1	0.961377	0.941221	0.855797	1.04476	5	6
ARGH	P11447	Argininosuccinate lyase (ASAL) (EC 4.3.2.1) (Arginosuccinase)	Cytosol	42	67408900	64863600	62776300	64239400	67545000	1	0.962241	0.931276	0.952981	1.00202	1	0.962835	0.97507	0.997743	1.04386	7	8
ARGH	P11447	Argininosuccinate lyase (ASAL) (EC 4.3.2.1) (Arginosuccinase)	Cytosol	45.4	61399900	62941700	64087300	63993900	62221600	1	1.02511	1.04377	1.04225	1.01338	1	0.955673	1.0139	1.01447	1.00378	7	8
ARGH	P11447	Argininosuccinate lyase (ASAL) (EC 4.3.2.1) (Arginosuccinase)	Cytosol	49	73813700	78059400	74373800	78652300	79805100	1	1.05752	1.00759	1.06555	1.08117	1	1.02829	1.05536	1.0526	1.03771	9	10
ARGH	P11447	Argininosuccinate lyase (ASAL) (EC 4.3.2.1) (Arginosuccinase)	Cytosol	51.9	72059000	75051400	72723600	78219400	70568100	1	1.04153	1.00922	1.08549	0.97931	1	1.04037	1.05614	1.0541	1.10036	9	10
ARGH	P11447	Argininosuccinate lyase (ASAL) (EC 4.3.2.1) (Arginosuccinase)	Cytosol	54.8	73378300	92988400	89513400	90883900	90473000	1	1.26725	1.21989	1.23857	1.23297	1	1.03253	1.03452	1.03131	1.05872	10	12
ARGH	P11447	Argininosuccinate lyase (ASAL) (EC 4.3.2.1) (Arginosuccinase)	Cytosol	57.9	78727900	82659400	80237600	84064500	73218300	1	1.04994	1.01918	1.06779	0.930017	1	0.983306	0.982499	1.01029	0.989386	10	12
ARGH	P11447	Argininosuccinate lyase (ASAL) (EC 4.3.2.1) (Arginosuccinase)	Cytosol	60.5	5145760	5760650	5100640	4701760	5276750	1	1.11949	0.991232	0.913715	1.02546	1	1.01649	0.8905	0.852155	1.02552	2	2
ARGH	P11447	Argininosuccinate lyase (ASAL) (EC 4.3.2.1) (Arginosuccinase)	Cytosol	63.6	855629	1162720	1467010	1225500	1184330	1	1.35891	1.71454	1.43228	1.38416	1	1.18744	1.57862	1.31449	1.42841	2	2
ARGI	P04391	Ornithine carbamoyltransferase subunit I (OTCase-1) (EC 2.1.3.3)	Cytosol	54.8	4806010	6571310	5813340	6553080	6752960	1	1.36731	1.2096	1.36352	1.40511	1	1.11406	1.02579	1.13535	1.20653	1	1
ARGI	P04391	Ornithine carbamoyltransferase subunit I (OTCase-1) (EC 2.1.3.3)	Cytosol	57.9	6274520	6764170	6408530	6807770	6387780	1	1.07804	1.02136	1.08499	1.01805	1	1.00962	0.984602	1.02657	1.08304	1	1
ARGI	P04391	Ornithine carbamoyltransferase subunit I (OTCase-1) (EC 2.1.3.3)	Cytosol	60.5	6978460	8361100	8672800	7427800	7562450	1	1.19813	1.2428	1.06439	1.08368	1	1.08789	1.1165	0.992678	1.08376	2	3
ARGI	P04391	Ornithine carbamoyltransferase subunit I (OTCase-1) (EC 2.1.3.3)	Cytosol	63.6	5541450	7744130	7138650	6949620	6103500	1	1.39749	1.28823	1.25412	1.10143	1	1.22116	1.1861	1.15098	1.13663	2	3
ARGP	P0A8S1	HTH-type transcriptional regulator ArgP (Inhibitor of chromosome initiation) (OriC replication inhibitor)	Cytosol	42	53442000	54169900	51487100	46597300	52217000	1	1.01362	0.96342	0.871923	0.977078	1	1.01425	1.00873	0.912877	1.01787	4	7
ARGP	P0A8S1	HTH-type transcriptional regulator ArgP (Inhibitor of chromosome initiation) (OriC replication inhibitor)	Cytosol	45.4	43510200	46347500	45697800	43788600	44241700	1	1.06521	1.05028	1.0064	1.01681	1	0.993056	1.02022	0.979579	1.00718	4	7
ARGP	P0A8S1	HTH-type transcriptional regulator ArgP (Inhibitor of chromosome initiation) (OriC replication inhibitor)	Cytosol	49	39144200	40207700	36357500	37770000	40294000	1	1.02717	0.928809	0.964894	1.02937	1	0.998775	0.972842	0.95317	0.988	4	6
ARGP	P0A8S1	HTH-type transcriptional regulator ArgP (Inhibitor of chromosome initiation) (OriC replication inhibitor)	Cytosol	51.9	24836200	25280500	23642600	23663000	21121700	1	1.01789	0.951941	0.952762	0.85044	1	1.01676	0.996194	0.925207	0.955557	4	6
ARGP	P0A8S1	HTH-type transcriptional regulator ArgP (Inhibitor of chromosome initiation) (OriC replication inhibitor)	Cytosol	54.8	3740410	4107330	4600830	3986520	4341070	1	1.0981	1.23003	1.0658	1.16059	1	0.894709	1.04312	0.88745	0.996566	1	2
ARGP	P0A8S1	HTH-type transcriptional regulator ArgP (Inhibitor of chromosome initiation) (OriC replication inhibitor)	Cytosol	57.9	2899580	3205710	3135200	3488880	2658380	1	1.10558	1.08126	1.20324	0.916816	1	1.03541	1.04235	1.13845	0.975342	1	2
ARGP	P0A8S1	HTH-type transcriptional regulator ArgP (Inhibitor of chromosome initiation) (OriC replication inhibitor)	Cytosol	60.5	828644	753800	714692	815329	719026	1	0.909679	0.862484	0.983932	0.867714	1	0.82598	0.774836	0.917641	0.867772	1	1
ARGP	P0A8S1	HTH-type transcriptional regulator ArgP (Inhibitor of chromosome initiation) (OriC replication inhibitor)	Cytosol	63.6	672448	803057	712671	699583	736951	1	1.19423	1.05982	1.04035	1.09592	1	1.04354	0.975798	0.954797	1.13095	1	1
ARGR	P0A6D0	Arginine repressor	Cytosol	42	58451200	57211800	52113500	54108200	57840200	1	0.978796	0.891573	0.925699	0.989547	1	0.9794	0.933499	0.969179	1.03086	4	6
ARGR	P0A6D0	Arginine repressor	Cytosol	45.4	50459600	57425800	56579800	58355700	51649000	1	1.13805	1.12129	1.15648	1.02357	1	1.06097	1.0892	1.12566	1.01387	4	6
ARGR	P0A6D0	Arginine repressor	Cytosol	49	56196900	53942300	53560900	55144000	58086700	1	0.95988	0.953093	0.981264	1.03363	1	0.933346	0.998277	0.969341	0.992084	5	7
ARGR	P0A6D0	Arginine repressor	Cytosol	51.9	55865300	52902200	50808100	54838000	44116900	1	0.94696	0.909475	0.981611	0.789701	1	0.945909	0.951753	0.953221	0.887311	5	7
ARGR	P0A6D0	Arginine repressor	Cytosol	54.8	40128400	42018900	48408600	44455600	45003700	1	1.04711	1.20634	1.10783	1.12149	1	0.853168	1.02303	0.922452	0.962997	4	5
ARGR	P0A6D0	Arginine repressor	Cytosol	57.9	25424500	27560200	25968100	26395100	21901100	1	1.084	1.02138	1.03818	0.861417	1	1.01521	0.984624	0.982278	0.916407	4	5
ARGR	P0A6D0	Arginine repressor	Cytosol	60.5	979754	1017520	1204370	1147720	998531	1	1.03855	1.22926	1.17144	1.01917	1	0.94299	1.10434	1.09251	1.01923	1	1
ARGR	P0A6D0	Arginine repressor	Cytosol	63.6	622660	644418	505937	641173	746387	1	1.03494	0.812541	1.02973	1.19871	1	0.904354	0.748127	0.94505	1.23702	1	1
ARGS	P11875	Arginine--tRNA ligase (EC 6.1.1.19) (Arginyl-tRNA synthetase) (ArgRS)	Cytosol	42	631603000	615555000	596897000	605579000	600727000	1	0.974592	0.945051	0.958797	0.951115	1	0.975194	0.989492	1.00383	0.990826	28	63
ARGS	P11875	Arginine--tRNA ligase (EC 6.1.1.19) (Arginyl-tRNA synthetase) (ArgRS)	Cytosol	45.4	582982000	610986000	586625000	600151000	574385000	1	1.04804	1.00625	1.02945	0.985253	1	0.977046	0.977453	1.00202	0.975916	28	63
ARGS	P11875	Arginine--tRNA ligase (EC 6.1.1.19) (Arginyl-tRNA synthetase) (ArgRS)	Cytosol	49	635811000	663314000	605755000	658323000	660824000	1	1.04326	0.952728	1.03541	1.03934	1	1.01442	0.997894	1.02283	0.997566	29	67
ARGS	P11875	Arginine--tRNA ligase (EC 6.1.1.19) (Arginyl-tRNA synthetase) (ArgRS)	Cytosol	51.9	566728000	558852000	524262000	563953000	482007000	1	0.986103	0.925068	0.995103	0.850509	1	0.985009	0.968071	0.966323	0.955634	29	67
ARGS	P11875	Arginine--tRNA ligase (EC 6.1.1.19) (Arginyl-tRNA synthetase) (ArgRS)	Cytosol	54.8	234062000	291208000	267835000	269162000	250469000	1	1.24415	1.14429	1.14996	1.0701	1	1.01371	0.97041	0.957529	0.918865	17	27
ARGS	P11875	Arginine--tRNA ligase (EC 6.1.1.19) (Arginyl-tRNA synthetase) (ArgRS)	Cytosol	57.9	48943800	54372000	52200100	51423000	47326900	1	1.11091	1.06653	1.05065	0.966964	1	1.04041	1.02815	0.994085	1.02869	17	27
ARGS	P11875	Arginine--tRNA ligase (EC 6.1.1.19) (Arginyl-tRNA synthetase) (ArgRS)	Cytosol	60.5	1846360	1826440	2313340	2012260	2135620	1	0.989211	1.25292	1.08985	1.15667	1	0.898194	1.12559	1.01643	1.15674	1	1
ARGS	P11875	Arginine--tRNA ligase (EC 6.1.1.19) (Arginyl-tRNA synthetase) (ArgRS)	Cytosol	63.6	1098860	1266720	1750500	1304830	1338450	1	1.15276	1.59301	1.18744	1.21804	1	1.0073	1.46673	1.08979	1.25697	1	1
ARGT	P09551	Lysine/arginine/ornithine-binding periplasmic protein (LAO-binding protein)	Periplasm	42	300822000	308421000	303080000	305855000	291298000	1	1.02526	1.00751	1.01673	0.96834	1	1.02589	1.05488	1.06449	1.00877	13	24
ARGT	P09551	Lysine/arginine/ornithine-binding periplasmic protein (LAO-binding protein)	Periplasm	45.4	266884000	309759000	297721000	290297000	273725000	1	1.16065	1.11554	1.08773	1.02563	1	1.08203	1.08362	1.05874	1.01591	13	24
ARGT	P09551	Lysine/arginine/ornithine-binding periplasmic protein (LAO-binding protein)	Periplasm	49	272637000	297499000	286136000	299930000	287734000	1	1.09119	1.04951	1.10011	1.05537	1	1.06103	1.09927	1.08674	1.01296	15	25
ARGT	P09551	Lysine/arginine/ornithine-binding periplasmic protein (LAO-binding protein)	Periplasm	51.9	272217000	288644000	283338000	298311000	245001000	1	1.06035	1.04085	1.09586	0.900021	1	1.05917	1.08924	1.06416	1.01127	15	25
ARGT	P09551	Lysine/arginine/ornithine-binding periplasmic protein (LAO-binding protein)	Periplasm	54.8	197891000	256762000	253727000	263895000	238128000	1	1.29749	1.28216	1.33354	1.20333	1	1.05717	1.08733	1.11039	1.03327	13	23
ARGT	P09551	Lysine/arginine/ornithine-binding periplasmic protein (LAO-binding protein)	Periplasm	57.9	203787000	225710000	216100000	215334000	188195000	1	1.10758	1.06042	1.05666	0.923489	1	1.03729	1.02226	0.999769	0.982441	13	23
ARGT	P09551	Lysine/arginine/ornithine-binding periplasmic protein (LAO-binding protein)	Periplasm	60.5	154342000	162245000	170367000	159226000	153745000	1	1.0512	1.10383	1.03164	0.996132	1	0.954483	0.991654	0.962138	0.996198	13	25
ARGT	P09551	Lysine/arginine/ornithine-binding periplasmic protein (LAO-binding protein)	Periplasm	63.6	120596000	138077000	129429000	130310000	117089000	1	1.14496	1.07324	1.08055	0.970919	1	1.00048	0.988162	0.991689	1.00195	13	25
ARGT	P09551	Lysine/arginine/ornithine-binding periplasmic protein (LAO-binding protein)	Periplasm	67	157280000	154475000	157907000	160841000	146112000	1	0.982166	1.00399	1.02264	0.928993	1	0.947702	1.02669	0.996867	1.01329	9	26
ARGT	P09551	Lysine/arginine/ornithine-binding periplasmic protein (LAO-binding protein)	Periplasm	71.3	151175000	155595000	161252000	170987000	146732000	1	1.02924	1.06666	1.13105	0.97061	1	1.07901	1.04784	1.0818	1.04294	9	26
AROA	P0A6D3	3-phosphoshikimate 1-carboxyvinyltransferase (EC 2.5.1.19) (5-enolpyruvylshikimate-3-phosphate synthase) (EPSP synthase) (EPSPS)	Cytosol	42	156471000	153790000	150833000	151763000	154635000	1	0.982866	0.963968	0.969911	0.988266	1	0.983473	1.0093	1.01547	1.02953	9	14
AROA	P0A6D3	3-phosphoshikimate 1-carboxyvinyltransferase (EC 2.5.1.19) (5-enolpyruvylshikimate-3-phosphate synthase) (EPSP synthase) (EPSPS)	Cytosol	45.4	149388000	153390000	149756000	151926000	147283000	1	1.02679	1.00246	1.01699	0.985909	1	0.957238	0.973776	0.989887	0.976566	9	14
AROA	P0A6D3	3-phosphoshikimate 1-carboxyvinyltransferase (EC 2.5.1.19) (5-enolpyruvylshikimate-3-phosphate synthase) (EPSP synthase) (EPSPS)	Cytosol	49	138812000	144019000	128296000	139765000	145589000	1	1.03751	0.924243	1.00687	1.04882	1	1.00883	0.968059	0.994631	1.00667	11	18
AROA	P0A6D3	3-phosphoshikimate 1-carboxyvinyltransferase (EC 2.5.1.19) (5-enolpyruvylshikimate-3-phosphate synthase) (EPSP synthase) (EPSPS)	Cytosol	51.9	128119000	133464000	129844000	131937000	119158000	1	1.04172	1.01346	1.0298	0.930057	1	1.04056	1.06058	1.00002	1.04502	11	18
AROA	P0A6D3	3-phosphoshikimate 1-carboxyvinyltransferase (EC 2.5.1.19) (5-enolpyruvylshikimate-3-phosphate synthase) (EPSP synthase) (EPSPS)	Cytosol	54.8	99751900	130484000	125857000	125930000	121378000	1	1.30809	1.2617	1.26243	1.2168	1	1.0658	1.06998	1.05118	1.04483	11	14
AROA	P0A6D3	3-phosphoshikimate 1-carboxyvinyltransferase (EC 2.5.1.19) (5-enolpyruvylshikimate-3-phosphate synthase) (EPSP synthase) (EPSPS)	Cytosol	57.9	83545400	92348700	90304000	92213200	80080200	1	1.10537	1.0809	1.10375	0.958523	1	1.03522	1.042	1.04432	1.01971	11	14
AROA	P0A6D3	3-phosphoshikimate 1-carboxyvinyltransferase (EC 2.5.1.19) (5-enolpyruvylshikimate-3-phosphate synthase) (EPSP synthase) (EPSPS)	Cytosol	60.5	25721800	27206400	28344700	26539000	24957900	1	1.05772	1.10197	1.03177	0.970301	1	0.960397	0.989987	0.962257	0.970366	4	5
AROA	P0A6D3	3-phosphoshikimate 1-carboxyvinyltransferase (EC 2.5.1.19) (5-enolpyruvylshikimate-3-phosphate synthase) (EPSP synthase) (EPSPS)	Cytosol	63.6	7174320	7317240	6525790	7631030	8478500	1	1.01992	0.909604	1.06366	1.18178	1	0.891227	0.837494	0.976187	1.21956	4	5
AROB	P07639	3-dehydroquinate synthase (DHQS) (EC 4.2.3.4)	Cytosol	42	84636600	78956600	81529900	71075800	77652000	1	0.93289	0.963294	0.839776	0.917475	1	0.933466	1.00859	0.879221	0.955782	7	9
AROB	P07639	3-dehydroquinate synthase (DHQS) (EC 4.2.3.4)	Cytosol	45.4	67218500	72337700	65274100	69818200	66251600	1	1.07616	0.971073	1.03868	0.985616	1	1.00326	0.943285	1.011	0.976275	7	9
AROB	P07639	3-dehydroquinate synthase (DHQS) (EC 4.2.3.4)	Cytosol	49	66615700	61772400	58542600	60428100	63052900	1	0.927295	0.878811	0.907115	0.946517	1	0.901662	0.920473	0.896093	0.908474	6	8
AROB	P07639	3-dehydroquinate synthase (DHQS) (EC 4.2.3.4)	Cytosol	51.9	48383600	47249700	42273900	43608600	34599500	1	0.976564	0.873724	0.90131	0.715108	1	0.975481	0.91434	0.875242	0.803498	6	8
AROB	P07639	3-dehydroquinate synthase (DHQS) (EC 4.2.3.4)	Cytosol	54.8	28641900	29146100	30792700	27358100	25839400	1	1.0176	1.07509	0.955178	0.902154	1	0.829125	0.911727	0.795341	0.774657	4	4
AROB	P07639	3-dehydroquinate synthase (DHQS) (EC 4.2.3.4)	Cytosol	57.9	19102800	18492800	18029900	18572600	17251200	1	0.968068	0.943835	0.972245	0.903072	1	0.906631	0.909869	0.919897	0.960721	4	4
AROB	P07639	3-dehydroquinate synthase (DHQS) (EC 4.2.3.4)	Cytosol	60.5	8991990	9542340	9239150	8971040	8586480	1	1.0612	1.02749	0.99767	0.954903	1	0.963563	0.923071	0.930453	0.954967	2	2
AROB	P07639	3-dehydroquinate synthase (DHQS) (EC 4.2.3.4)	Cytosol	63.6	6520770	7057320	6371520	6223360	5437720	1	1.08228	0.977112	0.95439	0.833908	1	0.94572	0.89965	0.875904	0.860562	2	2
AROC	P12008	Chorismate synthase (CS) (EC 4.2.3.5) (5-enolpyruvylshikimate-3-phosphate phospholyase) (EPSP phospholyase)	Cytosol	42	88042300	85662700	82083700	84748600	84187900	1	0.972972	0.932321	0.96259	0.956221	1	0.973573	0.976164	1.0078	0.996145	8	8
AROC	P12008	Chorismate synthase (CS) (EC 4.2.3.5) (5-enolpyruvylshikimate-3-phosphate phospholyase) (EPSP phospholyase)	Cytosol	45.4	79652800	83746700	82745000	83634800	77840600	1	1.0514	1.03882	1.04999	0.977249	1	0.980179	1.00909	1.02201	0.967988	8	8
AROC	P12008	Chorismate synthase (CS) (EC 4.2.3.5) (5-enolpyruvylshikimate-3-phosphate phospholyase) (EPSP phospholyase)	Cytosol	49	92794900	87331500	85641600	86264100	90971700	1	0.941124	0.922913	0.929621	0.980352	1	0.915108	0.966666	0.918326	0.940949	9	11
AROC	P12008	Chorismate synthase (CS) (EC 4.2.3.5) (5-enolpyruvylshikimate-3-phosphate phospholyase) (EPSP phospholyase)	Cytosol	51.9	75194100	77401300	74100100	79313000	66091400	1	1.02935	0.985451	1.05478	0.878944	1	1.02821	1.03126	1.02427	0.987584	9	11
AROC	P12008	Chorismate synthase (CS) (EC 4.2.3.5) (5-enolpyruvylshikimate-3-phosphate phospholyase) (EPSP phospholyase)	Cytosol	54.8	69308700	86336000	85563000	82975400	83568900	1	1.24567	1.23452	1.19719	1.20575	1	1.01495	1.04693	0.996852	1.03535	8	8
AROC	P12008	Chorismate synthase (CS) (EC 4.2.3.5) (5-enolpyruvylshikimate-3-phosphate phospholyase) (EPSP phospholyase)	Cytosol	57.9	47343300	60717500	54190800	57334700	50380900	1	1.28249	1.14464	1.21104	1.06416	1	1.2011	1.10344	1.14584	1.13209	8	8
AROC	P12008	Chorismate synthase (CS) (EC 4.2.3.5) (5-enolpyruvylshikimate-3-phosphate phospholyase) (EPSP phospholyase)	Cytosol	60.5	23934300	28133900	27416100	27927300	27070700	1	1.17546	1.14547	1.16683	1.13104	1	1.06731	1.02907	1.08822	1.13112	5	5
AROC	P12008	Chorismate synthase (CS) (EC 4.2.3.5) (5-enolpyruvylshikimate-3-phosphate phospholyase) (EPSP phospholyase)	Cytosol	63.6	13108500	14756400	12726100	14105100	12637300	1	1.12571	0.970828	1.07603	0.964054	1	0.983669	0.893865	0.987538	0.994868	5	5
AROD	P05194	3-dehydroquinate dehydratase (3-dehydroquinase) (EC 4.2.1.10) (Type I DHQase) (Type I dehydroquinase) (DHQ1)	Cytosol	42	53282200	55847500	54690600	50278600	55777000	1	1.04815	1.02643	0.943628	1.04682	1	1.04879	1.0747	0.987951	1.09053	7	8
AROD	P05194	3-dehydroquinate dehydratase (3-dehydroquinase) (EC 4.2.1.10) (Type I DHQase) (Type I dehydroquinase) (DHQ1)	Cytosol	45.4	51278700	53191200	50460400	51649600	51095900	1	1.0373	0.984042	1.00723	0.996435	1	0.967033	0.955882	0.980391	0.986992	7	8
AROD	P05194	3-dehydroquinate dehydratase (3-dehydroquinase) (EC 4.2.1.10) (Type I DHQase) (Type I dehydroquinase) (DHQ1)	Cytosol	49	45120400	44146400	43955700	43985000	46905800	1	0.978413	0.974187	0.974836	1.03957	1	0.951367	1.02037	0.962991	0.997786	6	6
AROD	P05194	3-dehydroquinate dehydratase (3-dehydroquinase) (EC 4.2.1.10) (Type I DHQase) (Type I dehydroquinase) (DHQ1)	Cytosol	51.9	40875500	40247300	37239400	41409600	35705900	1	0.984631	0.911045	1.01307	0.873528	1	0.983539	0.953396	0.983767	0.981499	6	6
AROD	P05194	3-dehydroquinate dehydratase (3-dehydroquinase) (EC 4.2.1.10) (Type I DHQase) (Type I dehydroquinase) (DHQ1)	Cytosol	54.8	43280200	51286800	49608500	48744200	51592100	1	1.18499	1.14622	1.12625	1.19205	1	0.965513	0.972044	0.937784	1.02358	4	4
AROD	P05194	3-dehydroquinate dehydratase (3-dehydroquinase) (EC 4.2.1.10) (Type I DHQase) (Type I dehydroquinase) (DHQ1)	Cytosol	57.9	29145400	28331700	25701100	29385700	27366000	1	0.972081	0.881824	1.00824	0.938947	1	0.91039	0.850089	0.953959	0.998887	4	4
AROE	P15770	Shikimate dehydrogenase (NADP(+)) (SD) (SDH) (EC 1.1.1.25)	Cytosol	42	70991500	71987800	68880400	64819300	71883500	1	1.01403	0.970263	0.913057	1.01256	1	1.01466	1.01589	0.955944	1.05484	6	8
AROE	P15770	Shikimate dehydrogenase (NADP(+)) (SD) (SDH) (EC 1.1.1.25)	Cytosol	45.4	63804300	68091700	68970500	66595700	65279300	1	1.0672	1.08097	1.04375	1.02312	1	0.994908	1.05004	1.01593	1.01342	6	8
AROE	P15770	Shikimate dehydrogenase (NADP(+)) (SD) (SDH) (EC 1.1.1.25)	Cytosol	49	60699100	60076300	57186400	62778500	61475600	1	0.98974	0.942129	1.03426	1.01279	1	0.96238	0.986793	1.02169	0.972085	4	5
AROE	P15770	Shikimate dehydrogenase (NADP(+)) (SD) (SDH) (EC 1.1.1.25)	Cytosol	51.9	50689200	51681100	47423600	53313200	42580400	1	1.01957	0.935576	1.05177	0.840029	1	1.01844	0.979068	1.02135	0.943859	4	5
AROE	P15770	Shikimate dehydrogenase (NADP(+)) (SD) (SDH) (EC 1.1.1.25)	Cytosol	54.8	30210600	39316600	37840900	35959500	37696900	1	1.30142	1.25257	1.19029	1.2478	1	1.06037	1.06224	0.991114	1.07146	3	4
AROE	P15770	Shikimate dehydrogenase (NADP(+)) (SD) (SDH) (EC 1.1.1.25)	Cytosol	57.9	20272800	22274300	19873500	20298600	17885600	1	1.09873	0.980304	1.00127	0.882246	1	1.029	0.945025	0.947362	0.938566	3	4
AROE	P15770	Shikimate dehydrogenase (NADP(+)) (SD) (SDH) (EC 1.1.1.25)	Cytosol	60.5	490470	486310	514530	385362	488364	1	0.991518	1.04905	0.785699	0.995706	1	0.900289	0.942448	0.732764	0.995773	1	1
AROE	P15770	Shikimate dehydrogenase (NADP(+)) (SD) (SDH) (EC 1.1.1.25)	Cytosol	63.6	164168	276611	381985	171389	135289	1	1.68493	2.32679	1.04399	0.824089	1	1.47232	2.14233	0.958131	0.85043	1	1
AROF	P00888	Phospho-2-dehydro-3-deoxyheptonate aldolase, Tyr-sensitive (EC 2.5.1.54) (3-deoxy-D-arabino-heptulosonate 7-phosphate synthase) (DAHP synthase) (Phospho-2-keto-3-deoxyheptonate aldolase)	Cytosol	42	20319600	21201300	20742200	20206400	20673400	1	1.04339	1.0208	0.994429	1.01741	1	1.04404	1.0688	1.04114	1.05989	3	4
AROF	P00888	Phospho-2-dehydro-3-deoxyheptonate aldolase, Tyr-sensitive (EC 2.5.1.54) (3-deoxy-D-arabino-heptulosonate 7-phosphate synthase) (DAHP synthase) (Phospho-2-keto-3-deoxyheptonate aldolase)	Cytosol	45.4	16738800	18458400	17087600	15760400	18233800	1	1.10273	1.02084	0.941549	1.08931	1	1.02804	0.991625	0.916457	1.07899	3	4
AROG	P0AB91	Phospho-2-dehydro-3-deoxyheptonate aldolase, Phe-sensitive (EC 2.5.1.54) (3-deoxy-D-arabino-heptulosonate 7-phosphate synthase) (DAHP synthase) (Phospho-2-keto-3-deoxyheptonate aldolase)	Cytosol	42	208754000	202464000	202591000	197390000	203945000	1	0.969869	0.970477	0.945563	0.976963	1	0.970468	1.01611	0.989976	1.01775	14	28
AROG	P0AB91	Phospho-2-dehydro-3-deoxyheptonate aldolase, Phe-sensitive (EC 2.5.1.54) (3-deoxy-D-arabino-heptulosonate 7-phosphate synthase) (DAHP synthase) (Phospho-2-keto-3-deoxyheptonate aldolase)	Cytosol	45.4	197679000	206178000	205203000	199030000	198412000	1	1.04299	1.03806	1.00683	1.00371	1	0.972345	1.00836	0.980003	0.994196	14	28
AROG	P0AB91	Phospho-2-dehydro-3-deoxyheptonate aldolase, Phe-sensitive (EC 2.5.1.54) (3-deoxy-D-arabino-heptulosonate 7-phosphate synthase) (DAHP synthase) (Phospho-2-keto-3-deoxyheptonate aldolase)	Cytosol	49	258887000	255487000	245643000	249270000	270243000	1	0.986867	0.948843	0.962853	1.04386	1	0.959587	0.993825	0.951153	1.00191	16	29
AROG	P0AB91	Phospho-2-dehydro-3-deoxyheptonate aldolase, Phe-sensitive (EC 2.5.1.54) (3-deoxy-D-arabino-heptulosonate 7-phosphate synthase) (DAHP synthase) (Phospho-2-keto-3-deoxyheptonate aldolase)	Cytosol	51.9	227992000	227403000	189593000	218301000	192504000	1	0.997417	0.831577	0.957494	0.844345	1	0.99631	0.870235	0.929802	0.948709	16	29
AROG	P0AB91	Phospho-2-dehydro-3-deoxyheptonate aldolase, Phe-sensitive (EC 2.5.1.54) (3-deoxy-D-arabino-heptulosonate 7-phosphate synthase) (DAHP synthase) (Phospho-2-keto-3-deoxyheptonate aldolase)	Cytosol	54.8	245923000	235773000	192131000	212830000	214304000	1	0.958727	0.781265	0.865433	0.871427	1	0.781154	0.662548	0.720614	0.748272	12	17
AROG	P0AB91	Phospho-2-dehydro-3-deoxyheptonate aldolase, Phe-sensitive (EC 2.5.1.54) (3-deoxy-D-arabino-heptulosonate 7-phosphate synthase) (DAHP synthase) (Phospho-2-keto-3-deoxyheptonate aldolase)	Cytosol	57.9	79899700	65203200	53550600	52902600	50245800	1	0.816063	0.670223	0.662113	0.628861	1	0.764274	0.646103	0.626463	0.669005	12	17
AROH	P00887	Phospho-2-dehydro-3-deoxyheptonate aldolase, Trp-sensitive (EC 2.5.1.54) (3-deoxy-D-arabino-heptulosonate 7-phosphate synthase) (DAHP synthase) (Phospho-2-keto-3-deoxyheptonate aldolase)	Cytosol	42	99817900	101449000	97330700	94615100	95783300	1	1.01634	0.975083	0.947877	0.95958	1	1.01697	1.02094	0.992399	0.999645	9	11
AROH	P00887	Phospho-2-dehydro-3-deoxyheptonate aldolase, Trp-sensitive (EC 2.5.1.54) (3-deoxy-D-arabino-heptulosonate 7-phosphate synthase) (DAHP synthase) (Phospho-2-keto-3-deoxyheptonate aldolase)	Cytosol	45.4	74306400	81862300	79370800	78707800	76796000	1	1.10169	1.06816	1.05923	1.0335	1	1.02706	1.03759	1.03101	1.02371	9	11
AROH	P00887	Phospho-2-dehydro-3-deoxyheptonate aldolase, Trp-sensitive (EC 2.5.1.54) (3-deoxy-D-arabino-heptulosonate 7-phosphate synthase) (DAHP synthase) (Phospho-2-keto-3-deoxyheptonate aldolase)	Cytosol	49	56184300	62303800	52511900	56796300	59106900	1	1.10892	0.934637	1.01089	1.05202	1	1.07826	0.978945	0.99861	1.00973	4	5
AROH	P00887	Phospho-2-dehydro-3-deoxyheptonate aldolase, Trp-sensitive (EC 2.5.1.54) (3-deoxy-D-arabino-heptulosonate 7-phosphate synthase) (DAHP synthase) (Phospho-2-keto-3-deoxyheptonate aldolase)	Cytosol	51.9	30389800	29642800	29207600	30717000	26177200	1	0.975419	0.961099	1.01077	0.861381	1	0.974337	1.00578	0.981534	0.967851	4	5
AROK	P0A6D7	Shikimate kinase 1 (SK 1) (EC 2.7.1.71) (Shikimate kinase I) (SKI)	Cytosol	42	338426000	332998000	322963000	323525000	324048000	1	0.983961	0.954309	0.95597	0.957515	1	0.984569	0.999186	1.00087	0.997493	12	32
AROK	P0A6D7	Shikimate kinase 1 (SK 1) (EC 2.7.1.71) (Shikimate kinase I) (SKI)	Cytosol	45.4	281358000	323333000	302121000	303368000	296214000	1	1.14919	1.0738	1.07823	1.0528	1	1.07135	1.04307	1.04949	1.04282	12	32
AROK	P0A6D7	Shikimate kinase 1 (SK 1) (EC 2.7.1.71) (Shikimate kinase I) (SKI)	Cytosol	49	243708000	261253000	246076000	265585000	278506000	1	1.07199	1.00972	1.08977	1.14279	1	1.04236	1.05758	1.07653	1.09685	11	20
AROK	P0A6D7	Shikimate kinase 1 (SK 1) (EC 2.7.1.71) (Shikimate kinase I) (SKI)	Cytosol	51.9	124474000	122566000	117539000	123760000	109148000	1	0.984671	0.944286	0.994264	0.876874	1	0.983579	0.988182	0.965508	0.985258	11	20
AROK	P0A6D7	Shikimate kinase 1 (SK 1) (EC 2.7.1.71) (Shikimate kinase I) (SKI)	Cytosol	54.8	29035200	33158500	32522800	33352800	33634900	1	1.14201	1.12012	1.1487	1.15842	1	0.93049	0.949909	0.956482	0.994704	2	3
AROK	P0A6D7	Shikimate kinase 1 (SK 1) (EC 2.7.1.71) (Shikimate kinase I) (SKI)	Cytosol	57.9	21581900	22085700	22490600	23779300	19075800	1	1.02334	1.0421	1.10182	0.88388	1	0.958399	1.0046	1.04249	0.940303	2	3
AROK	P0A6D7	Shikimate kinase 1 (SK 1) (EC 2.7.1.71) (Shikimate kinase I) (SKI)	Cytosol	60.5	15014300	16496800	18018400	15709700	13912600	1	1.09874	1.20008	1.04632	0.926623	1	0.997644	1.07813	0.975822	0.926685	3	4
AROK	P0A6D7	Shikimate kinase 1 (SK 1) (EC 2.7.1.71) (Shikimate kinase I) (SKI)	Cytosol	63.6	13674400	15700700	17366200	16896500	13816600	1	1.14818	1.26998	1.23563	1.0104	1	1.0033	1.1693	1.13402	1.04269	3	4
AROK	P0A6D7	Shikimate kinase 1 (SK 1) (EC 2.7.1.71) (Shikimate kinase I) (SKI)	Cytosol	67	62824300	63036800	65385600	67817900	59973800	1	1.00338	1.04077	1.07949	0.954627	1	0.968174	1.0643	1.05228	1.04125	7	16
AROK	P0A6D7	Shikimate kinase 1 (SK 1) (EC 2.7.1.71) (Shikimate kinase I) (SKI)	Cytosol	71.3	69540500	71994200	79000500	82311500	70278900	1	1.03528	1.13604	1.18365	1.01062	1	1.08535	1.116	1.13211	1.08593	7	16
AROL	P0A6E1	Shikimate kinase 2 (SK 2) (EC 2.7.1.71) (Shikimate kinase II) (SKII)	Cytosol	42	3921480	2797020	3510340	3102930	2605050	1	0.713256	0.895157	0.791265	0.664303	1	0.713697	0.937252	0.828431	0.692039	1	2
AROL	P0A6E1	Shikimate kinase 2 (SK 2) (EC 2.7.1.71) (Shikimate kinase II) (SKII)	Cytosol	45.4	2669100	3121260	3187230	2983250	3239800	1	1.16941	1.19412	1.1177	1.21382	1	1.09019	1.15995	1.08791	1.20231	1	2
AROL	P0A6E1	Shikimate kinase 2 (SK 2) (EC 2.7.1.71) (Shikimate kinase II) (SKII)	Cytosol	49	3508850	3752800	3377220	3340850	3581950	1	1.06952	0.962486	0.952121	1.02083	1	1.03996	1.00812	0.940552	0.979803	2	2
AROL	P0A6E1	Shikimate kinase 2 (SK 2) (EC 2.7.1.71) (Shikimate kinase II) (SKII)	Cytosol	51.9	2690610	2718010	2637760	2869810	2223800	1	1.01018	0.980358	1.0666	0.826504	1	1.00906	1.02593	1.03575	0.928663	2	2
AROM	P0AE28	Protein AroM	Cytosol	49	29686500	40402000	28441500	31471200	32577300	1	1.36096	0.958062	1.06012	1.09738	1	1.32333	1.00348	1.04724	1.05327	3	3
AROM	P0AE28	Protein AroM	Cytosol	51.9	25442600	24798600	22734800	24217900	21474200	1	0.974688	0.893572	0.951864	0.844025	1	0.973607	0.935111	0.924335	0.94835	3	3
AROM	P0AE28	Protein AroM	Cytosol	54.8	15449100	19041300	17370600	17754600	18308200	1	1.23252	1.12438	1.14923	1.18507	1	1.00423	0.953522	0.956923	1.01759	2	2
AROM	P0AE28	Protein AroM	Cytosol	57.9	13035800	14247300	12886300	13903600	12407500	1	1.09294	0.988532	1.06657	0.951802	1	1.02358	0.952957	1.00914	1.01256	2	2
AROM	P0AE28	Protein AroM	Cytosol	60.5	15697900	15514500	15797200	14070000	13607200	1	0.988317	1.00633	0.896298	0.866817	1	0.897382	0.904061	0.835911	0.866874	2	2
AROM	P0AE28	Protein AroM	Cytosol	63.6	12452500	13234800	12650000	13346200	11264300	1	1.06282	1.01586	1.07177	0.904581	1	0.928715	0.935327	0.983629	0.933495	2	2
AROM	P0AE28	Protein AroM	Cytosol	67	10460300	10214200	8961380	10012400	9585190	1	0.976473	0.856704	0.957181	0.91634	1	0.942209	0.876075	0.933057	0.99949	3	4
AROM	P0AE28	Protein AroM	Cytosol	71.3	5782430	5027470	5111790	4916860	4820790	1	0.869439	0.884021	0.85031	0.833696	1	0.911482	0.868427	0.813285	0.895825	3	4
AROP	P15993	Aromatic amino acid transport protein AroP (General aromatic amino acid permease)	Inner_membrane	42	2373240	2890730	2473690	1973650	2758530	1	1.21805	1.04233	0.831627	1.16235	1	1.2188	1.09134	0.870689	1.21088	1	1
AROP	P15993	Aromatic amino acid transport protein AroP (General aromatic amino acid permease)	Inner_membrane	45.4	2391210	2369140	2461140	2042270	2037290	1	0.99077	1.02924	0.854074	0.851991	1	0.923659	0.999791	0.831313	0.843917	1	1
AROP	P15993	Aromatic amino acid transport protein AroP (General aromatic amino acid permease)	Inner_membrane	54.8	3390720	2866640	2869640	2556970	2600250	1	0.845437	0.846322	0.754108	0.766873	1	0.688847	0.717719	0.627918	0.658494	1	1
AROP	P15993	Aromatic amino acid transport protein AroP (General aromatic amino acid permease)	Inner_membrane	57.9	3067410	2923330	2232190	2536830	2097250	1	0.953029	0.727712	0.827027	0.68372	1	0.892547	0.701523	0.782498	0.727367	1	1
AROP	P15993	Aromatic amino acid transport protein AroP (General aromatic amino acid permease)	Inner_membrane	60.5	1502950	1399700	1465880	1559190	1535360	1	0.931302	0.975335	1.03742	1.02156	1	0.845613	0.876219	0.967525	1.02163	1	1
AROP	P15993	Aromatic amino acid transport protein AroP (General aromatic amino acid permease)	Inner_membrane	63.6	1182790	1121730	1008550	967056	999261	1	0.948376	0.852687	0.817606	0.844834	1	0.82871	0.78509	0.750368	0.871838	1	1
AROP	P15993	Aromatic amino acid transport protein AroP (General aromatic amino acid permease)	Inner_membrane	67	4881440	4409480	4434840	4826580	3750660	1	0.903315	0.908511	0.988762	0.768351	1	0.871618	0.929053	0.963841	0.838072	2	2
AROP	P15993	Aromatic amino acid transport protein AroP (General aromatic amino acid permease)	Inner_membrane	71.3	3292330	3302370	2634810	2809300	2724510	1	1.00305	0.800287	0.853286	0.827532	1	1.05155	0.78617	0.816132	0.889202	2	2
ARSC	P0AB96	Arsenate reductase (EC 1.20.4.1) (Arsenical pump modifier)	Cytosol	54.8	5312320	6376800	9952000	5854230	6081910	1	1.20038	1.87338	1.10201	1.14487	1	0.978048	1.58871	0.917603	0.98307	1	1
ARSC	P0AB96	Arsenate reductase (EC 1.20.4.1) (Arsenical pump modifier)	Cytosol	57.9	5617930	6274850	5816740	6526940	5461750	1	1.11693	1.03539	1.16181	0.9722	1	1.04605	0.998128	1.09925	1.03426	1	1
ARSC	P0AB96	Arsenate reductase (EC 1.20.4.1) (Arsenical pump modifier)	Cytosol	60.5	2057530	2568190	2722470	2491660	2412370	1	1.24819	1.32317	1.211	1.17246	1	1.13335	1.18871	1.12941	1.17254	1	1
ARSC	P0AB96	Arsenate reductase (EC 1.20.4.1) (Arsenical pump modifier)	Cytosol	63.6	1859810	1888100	2113260	2230150	1782650	1	1.01521	1.13628	1.19913	0.958512	1	0.887111	1.0462	1.10051	0.989149	1	1
ARSC	P0AB96	Arsenate reductase (EC 1.20.4.1) (Arsenical pump modifier)	Cytosol	67	14392000	16831000	14389600	14759800	13551500	1	1.16947	0.999833	1.02556	0.941599	1	1.12843	1.02244	0.999708	1.02704	3	3
ARSC	P0AB96	Arsenate reductase (EC 1.20.4.1) (Arsenical pump modifier)	Cytosol	71.3	12735800	13247900	12303100	14615800	12162300	1	1.04021	0.966025	1.14762	0.954969	1	1.09051	0.948984	1.09765	1.02614	3	3
ARSR	P37309	Arsenical resistance operon repressor	Cytosol	49	2605110	2468360	1924420	2278860	1833510	1	0.947507	0.73871	0.874765	0.703813	1	0.921315	0.77373	0.864136	0.675525	1	1
ARSR	P37309	Arsenical resistance operon repressor	Cytosol	51.9	2750520	2283420	2331070	2390880	2380490	1	0.830178	0.847502	0.869247	0.865469	1	0.829257	0.886899	0.844106	0.972444	1	1
ARSR	P37309	Arsenical resistance operon repressor	Cytosol	54.8	4349210	6324150	4815160	5499270	5321400	1	1.45409	1.10713	1.26443	1.22353	1	1.18477	0.9389	1.05284	1.05062	1	1
ARSR	P37309	Arsenical resistance operon repressor	Cytosol	57.9	4327430	4611320	4979100	5141580	3864680	1	1.0656	1.15059	1.18814	0.893066	1	0.997976	1.10918	1.12417	0.950076	1	1
ARSR	P37309	Arsenical resistance operon repressor	Cytosol	60.5	3614120	4035900	4395190	3825870	3273040	1	1.1167	1.21612	1.05859	0.905626	1	1.01396	1.09253	0.987269	0.905686	1	1
ARSR	P37309	Arsenical resistance operon repressor	Cytosol	63.6	2661550	3108450	2934700	3219720	2612590	1	1.16791	1.10263	1.20972	0.981605	1	1.02054	1.01522	1.11023	1.01298	1	1
ARTI	P30859	Putative ABC transporter arginine-binding protein 2	Periplasm	42	279520000	278947000	282357000	294391000	277308000	1	0.99795	1.01015	1.0532	0.992086	1	0.998566	1.05765	1.10267	1.03351	14	25
ARTI	P30859	Putative ABC transporter arginine-binding protein 2	Periplasm	45.4	247122000	287530000	278489000	270763000	251897000	1	1.16351	1.12693	1.09567	1.01932	1	1.0847	1.09468	1.06647	1.00966	14	25
ARTI	P30859	Putative ABC transporter arginine-binding protein 2	Periplasm	49	360362000	363953000	382477000	365672000	377342000	1	1.00996	1.06137	1.01474	1.04712	1	0.982046	1.11169	1.00241	1.00503	13	27
ARTI	P30859	Putative ABC transporter arginine-binding protein 2	Periplasm	51.9	344728000	383729000	350155000	393199000	314546000	1	1.11314	1.01574	1.14061	0.912447	1	1.1119	1.06296	1.10762	1.02523	13	27
ARTI	P30859	Putative ABC transporter arginine-binding protein 2	Periplasm	54.8	293518000	368088000	380421000	372685000	361688000	1	1.25406	1.29607	1.26972	1.23225	1	1.02178	1.09913	1.05725	1.0581	14	33
ARTI	P30859	Putative ABC transporter arginine-binding protein 2	Periplasm	57.9	328490000	381969000	358835000	374172000	318341000	1	1.1628	1.09238	1.13907	0.969104	1	1.08901	1.05307	1.07774	1.03097	14	33
ARTI	P30859	Putative ABC transporter arginine-binding protein 2	Periplasm	60.5	302784000	313406000	349275000	319964000	311984000	1	1.03508	1.15355	1.05674	1.03038	1	0.939844	1.03632	0.985544	1.03045	14	42
ARTI	P30859	Putative ABC transporter arginine-binding protein 2	Periplasm	63.6	259788000	318284000	297930000	318604000	270889000	1	1.22517	1.14682	1.2264	1.04273	1	1.07058	1.0559	1.12554	1.07606	14	42
ARTI	P30859	Putative ABC transporter arginine-binding protein 2	Periplasm	67	403957000	399738000	415727000	421980000	384247000	1	0.989556	1.02914	1.04462	0.951208	1	0.954833	1.05241	1.01829	1.03752	15	50
ARTI	P30859	Putative ABC transporter arginine-binding protein 2	Periplasm	71.3	366395000	363503000	374915000	392993000	335504000	1	0.992107	1.02325	1.07259	0.915689	1	1.04008	1.0052	1.02589	0.983928	15	50
ARTJ	P30860	ABC transporter arginine-binding protein 1	Periplasm	42	90101400	94745600	96709300	94279500	91398500	1	1.05154	1.07334	1.04637	1.0144	1	1.05219	1.12381	1.09552	1.05675	7	10
ARTJ	P30860	ABC transporter arginine-binding protein 1	Periplasm	45.4	82286400	95073500	90886400	89549700	84082200	1	1.1554	1.10451	1.08827	1.02182	1	1.07713	1.07291	1.05927	1.01214	7	10
ARTJ	P30860	ABC transporter arginine-binding protein 1	Periplasm	49	83928600	92909900	87906400	91633700	95881000	1	1.10701	1.0474	1.09181	1.14241	1	1.07641	1.09705	1.07854	1.09649	8	11
ARTJ	P30860	ABC transporter arginine-binding protein 1	Periplasm	51.9	87419100	92021200	87893100	92142800	78077200	1	1.05264	1.00542	1.05404	0.893137	1	1.05148	1.05216	1.02355	1.00353	8	11
ARTJ	P30860	ABC transporter arginine-binding protein 1	Periplasm	54.8	66914300	87693500	87197900	88616800	85584300	1	1.31053	1.30313	1.32433	1.27901	1	1.0678	1.10511	1.10272	1.09826	7	12
ARTJ	P30860	ABC transporter arginine-binding protein 1	Periplasm	57.9	76681100	82251600	82593600	82758000	72090000	1	1.07265	1.07711	1.07925	0.940127	1	1.00457	1.03834	1.02114	1.00014	7	12
ARTJ	P30860	ABC transporter arginine-binding protein 1	Periplasm	60.5	57538600	67195700	67331200	68974100	59639000	1	1.16784	1.17019	1.19874	1.0365	1	1.06038	1.05127	1.11798	1.03657	8	14
ARTJ	P30860	ABC transporter arginine-binding protein 1	Periplasm	63.6	47966700	57239700	58216300	56267300	48983200	1	1.19332	1.21368	1.17305	1.02119	1	1.04275	1.11747	1.07658	1.05383	8	14
ARTJ	P30860	ABC transporter arginine-binding protein 1	Periplasm	67	42302400	42822500	38939000	40247600	36626400	1	1.01229	0.920492	0.951426	0.865823	1	0.976774	0.941305	0.927447	0.944389	5	7
ARTJ	P30860	ABC transporter arginine-binding protein 1	Periplasm	71.3	27684600	26693000	27657600	29023800	26436100	1	0.964182	0.999025	1.04837	0.954903	1	1.01081	0.981402	1.00272	1.02606	5	7
ARTM	P0AE30	Arginine ABC transporter permease protein ArtM	Inner_membrane	42	21387900	20124500	20427300	19592600	20351000	1	0.940929	0.955087	0.91606	0.951519	1	0.94151	1	0.959088	0.991247	2	2
ARTM	P0AE30	Arginine ABC transporter permease protein ArtM	Inner_membrane	45.4	20077900	19749700	19218300	20289100	19058200	1	0.983654	0.957187	1.01052	0.949213	1	0.917024	0.929795	0.983589	0.940217	2	2
ARTM	P0AE30	Arginine ABC transporter permease protein ArtM	Inner_membrane	49	15042800	14074300	12758600	13378200	14597700	1	0.935617	0.848153	0.889342	0.970411	1	0.909754	0.888362	0.878536	0.931407	1	1
ARTM	P0AE30	Arginine ABC transporter permease protein ArtM	Inner_membrane	51.9	12322600	12725000	12295300	12568300	10288500	1	1.03266	0.997785	1.01994	0.834929	1	1.03151	1.04417	0.990441	0.938129	1	1
ARTM	P0AE30	Arginine ABC transporter permease protein ArtM	Inner_membrane	54.8	21276600	23168100	22096800	21038000	22406100	1	1.0889	1.03855	0.988786	1.05309	1	0.887217	0.880737	0.823325	0.904259	2	2
ARTM	P0AE30	Arginine ABC transporter permease protein ArtM	Inner_membrane	57.9	23982500	23409600	20096500	21670600	18899900	1	0.976112	0.837965	0.903601	0.78807	1	0.914165	0.807809	0.854949	0.838378	2	2
ARTP	P0AAF6	Arginine transport ATP-binding protein ArtP (EC 3.6.3.-)	Cytosol	42	5068910	9470500	4897820	5989610	5424500	1	1.86835	0.966247	1.18164	1.07015	1	1.8695	1.01169	1.23714	1.11483	1	1
ARTP	P0AAF6	Arginine transport ATP-binding protein ArtP (EC 3.6.3.-)	Cytosol	45.4	4829680	4880120	3889560	4038410	5450620	1	1.01044	0.805345	0.836165	1.12857	1	0.942	0.782299	0.813882	1.11787	1	1
ARTP	P0AAF6	Arginine transport ATP-binding protein ArtP (EC 3.6.3.-)	Cytosol	49	5380400	9302720	5214280	6725740	5440700	1	1.729	0.969125	1.25004	1.01121	1	1.68121	1.01507	1.23486	0.970564	1	1
ARTP	P0AAF6	Arginine transport ATP-binding protein ArtP (EC 3.6.3.-)	Cytosol	51.9	4988490	4882030	4627270	4494860	4530110	1	0.978659	0.927589	0.901046	0.908112	1	0.977573	0.97071	0.874986	1.02036	1	1
ARTQ	P0AE34	Arginine ABC transporter permease protein ArtQ	Inner_membrane	42	22274100	26946000	21319600	22477500	22696400	1	1.20975	0.957148	1.00913	1.01896	1	1.21049	1.00216	1.05653	1.0615	2	3
ARTQ	P0AE34	Arginine ABC transporter permease protein ArtQ	Inner_membrane	45.4	21560500	23708600	21253100	21554200	21567000	1	1.09963	0.985742	0.999708	1.0003	1	1.02515	0.957534	0.973066	0.990822	2	3
ARTQ	P0AE34	Arginine ABC transporter permease protein ArtQ	Inner_membrane	49	18751200	19503600	17367900	18705000	19203800	1	1.04013	0.926229	0.997536	1.02414	1	1.01137	0.970139	0.985416	0.982974	2	3
ARTQ	P0AE34	Arginine ABC transporter permease protein ArtQ	Inner_membrane	51.9	19560200	19177800	18346900	18481300	16286000	1	0.98045	0.937971	0.944842	0.832609	1	0.979362	0.981574	0.917516	0.935522	2	3
ARTQ	P0AE34	Arginine ABC transporter permease protein ArtQ	Inner_membrane	54.8	4523530	5355800	5180190	5132550	5034890	1	1.18399	1.14517	1.13463	1.11304	1	0.964692	0.971152	0.944767	0.955743	1	1
ARTQ	P0AE34	Arginine ABC transporter permease protein ArtQ	Inner_membrane	57.9	5931210	5621820	5108600	5884950	5347480	1	0.947837	0.861308	0.992201	0.901583	1	0.887685	0.830312	0.938779	0.959137	1	1
ARTQ	P0AE34	Arginine ABC transporter permease protein ArtQ	Inner_membrane	60.5	8646450	9637320	10166400	9730780	8147070	1	1.1146	1.17579	1.12541	0.942245	1	1.01204	1.0563	1.04958	0.942307	1	2
ARTQ	P0AE34	Arginine ABC transporter permease protein ArtQ	Inner_membrane	63.6	8497580	9426960	8022000	8709950	7448100	1	1.10937	0.944033	1.02499	0.876497	1	0.969389	0.869194	0.940699	0.904513	1	2
ARTQ	P0AE34	Arginine ABC transporter permease protein ArtQ	Inner_membrane	67	21763400	21382900	21235400	21830800	19247100	1	0.982517	0.975739	1.0031	0.884379	1	0.94804	0.997801	0.977816	0.964629	2	4
ARTQ	P0AE34	Arginine ABC transporter permease protein ArtQ	Inner_membrane	71.3	14931300	14940500	15301000	15808300	13640600	1	1.00062	1.02476	1.05874	0.913557	1	1.049	1.00668	1.01264	0.981637	2	4
ASCG	P24242	HTH-type transcriptional regulator AscG (Cryptic asc operon repressor)	Cytosol	42	32210800	33759500	30416100	31189300	29601300	1	1.04808	0.944283	0.968287	0.918987	1	1.04873	0.988688	1.01377	0.957356	5	7
ASCG	P24242	HTH-type transcriptional regulator AscG (Cryptic asc operon repressor)	Cytosol	45.4	30515900	31463700	29052200	28680300	29869900	1	1.03106	0.952035	0.939848	0.978831	1	0.961219	0.924791	0.914802	0.969555	5	7
ASCG	P24242	HTH-type transcriptional regulator AscG (Cryptic asc operon repressor)	Cytosol	49	39000400	41430900	38414300	38425400	43625400	1	1.06232	0.984972	0.985257	1.11859	1	1.03295	1.03167	0.973285	1.07363	5	6
ASCG	P24242	HTH-type transcriptional regulator AscG (Cryptic asc operon repressor)	Cytosol	51.9	38142300	39000100	38850100	42427100	38872000	1	1.02249	1.01856	1.11234	1.01913	1	1.02136	1.06591	1.08017	1.1451	5	6
ASCG	P24242	HTH-type transcriptional regulator AscG (Cryptic asc operon repressor)	Cytosol	54.8	26270100	31636700	31142900	30950100	32954600	1	1.20429	1.18549	1.17815	1.25445	1	0.981231	1.00535	0.981001	1.07717	4	5
ASCG	P24242	HTH-type transcriptional regulator AscG (Cryptic asc operon repressor)	Cytosol	57.9	29667500	31141000	31129900	33612800	28215000	1	1.04967	1.04929	1.13298	0.951041	1	0.983052	1.01153	1.07198	1.01175	4	5
ASCG	P24242	HTH-type transcriptional regulator AscG (Cryptic asc operon repressor)	Cytosol	60.5	22979400	25717600	24820000	24041200	23314600	1	1.11916	1.0801	1.04621	1.01459	1	1.01619	0.970336	0.97572	1.01465	5	6
ASCG	P24242	HTH-type transcriptional regulator AscG (Cryptic asc operon repressor)	Cytosol	63.6	19056400	21322800	20953300	19382700	18940800	1	1.11893	1.09954	1.01712	0.993934	1	0.977744	1.01237	0.933478	1.0257	5	6
ASCG	P24242	HTH-type transcriptional regulator AscG (Cryptic asc operon repressor)	Cytosol	67	44118000	52009700	39693800	47566300	40931500	1	1.17888	0.899719	1.07816	0.927773	1	1.13751	0.920062	1.05099	1.01196	5	5
ASCG	P24242	HTH-type transcriptional regulator AscG (Cryptic asc operon repressor)	Cytosol	71.3	29396300	24291200	27783800	24853800	25120200	1	0.826335	0.945146	0.845474	0.854536	1	0.866294	0.928473	0.808659	0.918218	5	5
ASD	P0A9Q9	Aspartate-semialdehyde dehydrogenase (ASA dehydrogenase) (ASADH) (EC 1.2.1.11) (Aspartate-beta-semialdehyde dehydrogenase)	Cytosol	42	276249000	271110000	273211000	271910000	261248000	1	0.981397	0.989003	0.984293	0.945698	1	0.982003	1.03551	1.03053	0.985182	12	25
ASD	P0A9Q9	Aspartate-semialdehyde dehydrogenase (ASA dehydrogenase) (ASADH) (EC 1.2.1.11) (Aspartate-beta-semialdehyde dehydrogenase)	Cytosol	45.4	265203000	277401000	264968000	260325000	257206000	1	1.04599	0.999114	0.981607	0.969846	1	0.975143	0.970523	0.955447	0.960655	12	25
ASD	P0A9Q9	Aspartate-semialdehyde dehydrogenase (ASA dehydrogenase) (ASADH) (EC 1.2.1.11) (Aspartate-beta-semialdehyde dehydrogenase)	Cytosol	49	216223000	217730000	204598000	218326000	221025000	1	1.00697	0.946236	1.00973	1.02221	1	0.979134	0.991095	0.997457	0.981123	14	33
ASD	P0A9Q9	Aspartate-semialdehyde dehydrogenase (ASA dehydrogenase) (ASADH) (EC 1.2.1.11) (Aspartate-beta-semialdehyde dehydrogenase)	Cytosol	51.9	206828000	216067000	195675000	212283000	182432000	1	1.04467	0.946076	1.02637	0.882047	1	1.04351	0.990056	0.99669	0.991071	14	33
ASD	P0A9Q9	Aspartate-semialdehyde dehydrogenase (ASA dehydrogenase) (ASADH) (EC 1.2.1.11) (Aspartate-beta-semialdehyde dehydrogenase)	Cytosol	54.8	119701000	139325000	138605000	138751000	137975000	1	1.16394	1.15793	1.15915	1.15266	1	0.948359	0.981974	0.965178	0.989763	9	27
ASD	P0A9Q9	Aspartate-semialdehyde dehydrogenase (ASA dehydrogenase) (ASADH) (EC 1.2.1.11) (Aspartate-beta-semialdehyde dehydrogenase)	Cytosol	57.9	117395000	132086000	124293000	125208000	111089000	1	1.12514	1.05876	1.06655	0.946284	1	1.05374	1.02066	1.00913	1.00669	9	27
ASD	P0A9Q9	Aspartate-semialdehyde dehydrogenase (ASA dehydrogenase) (ASADH) (EC 1.2.1.11) (Aspartate-beta-semialdehyde dehydrogenase)	Cytosol	60.5	56828100	70542300	65253600	65537300	57446500	1	1.24133	1.14826	1.15326	1.01088	1	1.12711	1.03157	1.07556	1.01095	6	14
ASD	P0A9Q9	Aspartate-semialdehyde dehydrogenase (ASA dehydrogenase) (ASADH) (EC 1.2.1.11) (Aspartate-beta-semialdehyde dehydrogenase)	Cytosol	63.6	36820200	38754300	40193800	37119400	38468400	1	1.05253	1.09162	1.00813	1.04476	1	0.919719	1.00508	0.925221	1.07816	6	14
ASD	P0A9Q9	Aspartate-semialdehyde dehydrogenase (ASA dehydrogenase) (ASADH) (EC 1.2.1.11) (Aspartate-beta-semialdehyde dehydrogenase)	Cytosol	67	4989460	5517770	4946430	5177590	4427010	1	1.10589	0.991376	1.03771	0.887272	1	1.06708	1.01379	1.01155	0.967785	1	1
ASD	P0A9Q9	Aspartate-semialdehyde dehydrogenase (ASA dehydrogenase) (ASADH) (EC 1.2.1.11) (Aspartate-beta-semialdehyde dehydrogenase)	Cytosol	71.3	733169	828395	731064	843662	628167	1	1.12988	0.997129	1.15071	0.856783	1	1.18452	0.979539	1.1006	0.920632	1	1
ASMA	P28249	Protein AsmA	Inner_membrane	42	14048000	14466100	14359600	13850400	13989900	1	1.02976	1.02218	0.985934	0.995864	1	1.0304	1.07025	1.03224	1.03744	3	3
ASMA	P28249	Protein AsmA	Inner_membrane	45.4	13571500	14277200	14591200	14168100	14365800	1	1.052	1.07514	1.04396	1.05853	1	0.98074	1.04437	1.01614	1.0485	3	3
ASMA	P28249	Protein AsmA	Inner_membrane	49	24341600	25030500	23019600	24251200	25330300	1	1.0283	0.94569	0.996286	1.04062	1	0.999876	0.990522	0.984181	0.998792	3	3
ASMA	P28249	Protein AsmA	Inner_membrane	51.9	22893200	22483900	23260300	24089400	20855200	1	0.982121	1.01604	1.05225	0.910978	1	0.981032	1.06327	1.02182	1.02358	3	3
ASMA	P28249	Protein AsmA	Inner_membrane	54.8	76509300	89378600	87931800	88899200	87867000	1	1.16821	1.1493	1.16194	1.14845	1	0.951833	0.974654	0.967504	0.986144	8	9
ASMA	P28249	Protein AsmA	Inner_membrane	57.9	98595900	102039000	102093000	106146000	96462000	1	1.03492	1.03547	1.07658	0.978357	1	0.969242	0.998205	1.01861	1.04081	8	9
ASMA	P28249	Protein AsmA	Inner_membrane	60.5	113946000	128600000	126036000	122030000	118991000	1	1.1286	1.1061	1.07095	1.04428	1	1.02476	0.993698	0.998792	1.04435	13	18
ASMA	P28249	Protein AsmA	Inner_membrane	63.6	87756300	100834000	95803600	95943700	89153700	1	1.14902	1.0917	1.0933	1.01592	1	1.00404	1.00516	1.00339	1.0484	13	18
ASMA	P28249	Protein AsmA	Inner_membrane	67	30407200	29786700	25083600	29179200	25686900	1	0.979594	0.824923	0.959615	0.844764	1	0.94522	0.843575	0.935429	0.921419	5	6
ASMA	P28249	Protein AsmA	Inner_membrane	71.3	9117980	8573250	9283670	8998260	8465930	1	0.940258	1.01817	0.98687	0.928487	1	0.985725	1.00021	0.943899	0.99768	5	6
ASNA	P00963	Aspartate--ammonia ligase (EC 6.3.1.1) (Asparagine synthetase A)	Cytosol	42	222778000	264732000	252429000	245189000	233193000	1	1.18832	1.1331	1.1006	1.04675	1	1.18906	1.18638	1.15229	1.09045	10	22
ASNA	P00963	Aspartate--ammonia ligase (EC 6.3.1.1) (Asparagine synthetase A)	Cytosol	45.4	141859000	201740000	174751000	156682000	166468000	1	1.42212	1.23186	1.10449	1.17348	1	1.32579	1.19661	1.07506	1.16235	10	22
ASNA	P00963	Aspartate--ammonia ligase (EC 6.3.1.1) (Asparagine synthetase A)	Cytosol	49	55730900	62066600	51548900	54449600	66028900	1	1.11368	0.924961	0.977009	1.18478	1	1.0829	0.968811	0.965138	1.13716	6	7
ASNA	P00963	Aspartate--ammonia ligase (EC 6.3.1.1) (Asparagine synthetase A)	Cytosol	51.9	22824800	23341200	23981800	24078300	20310000	1	1.02262	1.05069	1.05492	0.889822	1	1.02149	1.09953	1.02441	0.999807	6	7
ASNA	P00963	Aspartate--ammonia ligase (EC 6.3.1.1) (Asparagine synthetase A)	Cytosol	54.8	3996440	4748060	4145200	5301660	4080560	1	1.18807	1.03722	1.3266	1.02105	1	0.96802	0.879612	1.10461	0.876749	1	1
ASNA	P00963	Aspartate--ammonia ligase (EC 6.3.1.1) (Asparagine synthetase A)	Cytosol	57.9	3385060	3508520	3608410	3576850	2426830	1	1.03647	1.06598	1.05666	0.716924	1	0.970695	1.02762	0.999765	0.76269	1	1
ASNA	P00963	Aspartate--ammonia ligase (EC 6.3.1.1) (Asparagine synthetase A)	Cytosol	67	2256240	1895340	2354090	2116290	1839900	1	0.840044	1.04337	0.937972	0.815472	1	0.810567	1.06696	0.914332	0.889469	1	1
ASNA	P00963	Aspartate--ammonia ligase (EC 6.3.1.1) (Asparagine synthetase A)	Cytosol	71.3	1956540	1861130	2165830	2258740	1617420	1	0.951235	1.10697	1.15446	0.826674	1	0.997234	1.08744	1.10419	0.888279	1	1
ASNB	P22106	Asparagine synthetase B [glutamine-hydrolyzing] (AS-B) (EC 6.3.5.4)	Cytosol	42	123566000	126325000	119212000	121486000	122711000	1	1.02233	0.964764	0.983167	0.993081	1	1.02296	1.01013	1.02935	1.03454	16	18
ASNB	P22106	Asparagine synthetase B [glutamine-hydrolyzing] (AS-B) (EC 6.3.5.4)	Cytosol	45.4	101178000	118409000	116890000	108553000	111169000	1	1.1703	1.15529	1.07289	1.09875	1	1.09103	1.12223	1.0443	1.08833	16	18
ASNB	P22106	Asparagine synthetase B [glutamine-hydrolyzing] (AS-B) (EC 6.3.5.4)	Cytosol	49	75056900	87517200	86212500	89177800	89493200	1	1.16601	1.14863	1.18814	1.19234	1	1.13378	1.20308	1.1737	1.14441	12	14
ASNB	P22106	Asparagine synthetase B [glutamine-hydrolyzing] (AS-B) (EC 6.3.5.4)	Cytosol	51.9	35408300	37101700	36373900	37885500	32894200	1	1.04782	1.02727	1.06996	0.928997	1	1.04666	1.07502	1.03902	1.04382	12	14
ASNC	P0ACI6	Regulatory protein AsnC	Cytosol	42	22249700	20945600	18518100	19560000	20397400	1	0.941388	0.832285	0.879113	0.916749	1	0.941969	0.871424	0.920405	0.955026	1	1
ASNC	P0ACI6	Regulatory protein AsnC	Cytosol	45.4	18015600	21799100	19813600	19633200	19227900	1	1.21001	1.0998	1.08979	1.06729	1	1.12805	1.06833	1.06075	1.05718	1	1
ASNC	P0ACI6	Regulatory protein AsnC	Cytosol	49	47458400	44603500	43858100	46549600	48867100	1	0.939844	0.924138	0.980851	1.02968	1	0.913864	0.967949	0.968933	0.988297	2	2
ASNC	P0ACI6	Regulatory protein AsnC	Cytosol	51.9	37828000	36060800	33091100	37598400	32485700	1	0.953283	0.874778	0.99393	0.858774	1	0.952226	0.915443	0.965184	0.964921	2	2
ASNC	P0ACI6	Regulatory protein AsnC	Cytosol	54.8	11915600	13195900	11612600	11150500	11536700	1	1.10745	0.974571	0.93579	0.968201	1	0.902329	0.82648	0.779198	0.83137	1	1
ASNC	P0ACI6	Regulatory protein AsnC	Cytosol	57.9	6385750	5839250	5642570	5477270	5257380	1	0.914419	0.883619	0.857733	0.823299	1	0.856387	0.85182	0.811551	0.875855	1	1
ASNS	P0A8M0	Asparagine--tRNA ligase (EC 6.1.1.22) (Asparaginyl-tRNA synthetase) (AsnRS)	Cytosol	42	668677000	662297000	628919000	651048000	622418000	1	0.990459	0.940542	0.973636	0.93082	1	0.99107	0.984772	1.01937	0.969684	22	60
ASNS	P0A8M0	Asparagine--tRNA ligase (EC 6.1.1.22) (Asparaginyl-tRNA synthetase) (AsnRS)	Cytosol	45.4	605562000	647413000	612303000	619798000	609209000	1	1.06911	1.01113	1.02351	1.00602	1	0.996693	0.982197	0.996233	0.996489	22	60
ASNS	P0A8M0	Asparagine--tRNA ligase (EC 6.1.1.22) (Asparaginyl-tRNA synthetase) (AsnRS)	Cytosol	49	690398000	707645000	660873000	698020000	708197000	1	1.02498	0.957235	1.01104	1.02578	1	0.996648	1.00261	0.998755	0.984552	23	73
ASNS	P0A8M0	Asparagine--tRNA ligase (EC 6.1.1.22) (Asparaginyl-tRNA synthetase) (AsnRS)	Cytosol	51.9	666640000	686440000	644175000	697762000	601149000	1	1.0297	0.966301	1.04668	0.90176	1	1.02856	1.01122	1.01641	1.01322	23	73
ASNS	P0A8M0	Asparagine--tRNA ligase (EC 6.1.1.22) (Asparaginyl-tRNA synthetase) (AsnRS)	Cytosol	54.8	581155000	699370000	689901000	697743000	676866000	1	1.20341	1.18712	1.20061	1.16469	1	0.98052	1.00673	0.999707	1.00009	24	77
ASNS	P0A8M0	Asparagine--tRNA ligase (EC 6.1.1.22) (Asparaginyl-tRNA synthetase) (AsnRS)	Cytosol	57.9	600882000	633715000	612060000	624915000	555118000	1	1.05464	1.0186	1.04	0.923839	1	0.987711	0.981946	0.984001	0.982813	24	77
ASNS	P0A8M0	Asparagine--tRNA ligase (EC 6.1.1.22) (Asparaginyl-tRNA synthetase) (AsnRS)	Cytosol	60.5	580192000	615648000	616117000	607535000	578932000	1	1.06111	1.06192	1.04713	0.997828	1	0.963478	0.954004	0.976579	0.997895	22	78
ASNS	P0A8M0	Asparagine--tRNA ligase (EC 6.1.1.22) (Asparaginyl-tRNA synthetase) (AsnRS)	Cytosol	63.6	284155000	288142000	266522000	269502000	247091000	1	1.01403	0.937946	0.948433	0.869564	1	0.88608	0.863589	0.870437	0.897359	22	78
ASNS	P0A8M0	Asparagine--tRNA ligase (EC 6.1.1.22) (Asparaginyl-tRNA synthetase) (AsnRS)	Cytosol	67	50058500	37023100	31985700	31508800	30278300	1	0.739597	0.638966	0.62944	0.604858	1	0.713644	0.653414	0.613576	0.659744	5	6
ASNS	P0A8M0	Asparagine--tRNA ligase (EC 6.1.1.22) (Asparaginyl-tRNA synthetase) (AsnRS)	Cytosol	71.3	15665600	14211800	15545900	15405800	14383100	1	0.907198	0.992359	0.983416	0.918133	1	0.951067	0.974853	0.940595	0.986554	5	6
ASPA	P0AC38	Aspartate ammonia-lyase (Aspartase) (EC 4.3.1.1)	Cytosol	42	712522000	686667000	675713000	668656000	688676000	1	0.963713	0.94834	0.938436	0.966533	1	0.964309	0.992936	0.982514	1.00689	21	69
ASPA	P0AC38	Aspartate ammonia-lyase (Aspartase) (EC 4.3.1.1)	Cytosol	45.4	651303000	682905000	660515000	660286000	664918000	1	1.04852	1.01414	1.01379	1.0209	1	0.977498	0.985123	0.986776	1.01123	21	69
ASPA	P0AC38	Aspartate ammonia-lyase (Aspartase) (EC 4.3.1.1)	Cytosol	49	745640000	751595000	719139000	754765000	785164000	1	1.00799	0.964459	1.01224	1.05301	1	0.980122	1.01018	0.999939	1.01068	23	73
ASPA	P0AC38	Aspartate ammonia-lyase (Aspartase) (EC 4.3.1.1)	Cytosol	51.9	635959000	658034000	641847000	666714000	599520000	1	1.03471	1.00926	1.04836	0.942702	1	1.03356	1.05618	1.01804	1.05922	23	73
ASPA	P0AC38	Aspartate ammonia-lyase (Aspartase) (EC 4.3.1.1)	Cytosol	54.8	322753000	406895000	410114000	403694000	364478000	1	1.2607	1.27067	1.25078	1.12928	1	1.0272	1.07759	1.04148	0.969683	15	25
ASPA	P0AC38	Aspartate ammonia-lyase (Aspartase) (EC 4.3.1.1)	Cytosol	57.9	83534600	77837300	78751400	81188300	79617300	1	0.931797	0.94274	0.971912	0.953106	1	0.872663	0.908813	0.919583	1.01395	15	25
ASPC	P00509	Aspartate aminotransferase (AspAT) (EC 2.6.1.1) (Transaminase A)	Cytosol	42	425069000	403929000	398905000	402269000	406814000	1	0.950267	0.938448	0.946362	0.957054	1	0.950854	0.982578	0.990812	0.997013	22	47
ASPC	P00509	Aspartate aminotransferase (AspAT) (EC 2.6.1.1) (Transaminase A)	Cytosol	45.4	392792000	414927000	389827000	399053000	382596000	1	1.05635	0.992451	1.01594	0.974042	1	0.984799	0.964051	0.988866	0.964811	22	47
ASPC	P00509	Aspartate aminotransferase (AspAT) (EC 2.6.1.1) (Transaminase A)	Cytosol	49	410147000	437337000	395137000	425628000	432854000	1	1.06629	0.963403	1.03775	1.05536	1	1.03682	1.00908	1.02514	1.01294	22	44
ASPC	P00509	Aspartate aminotransferase (AspAT) (EC 2.6.1.1) (Transaminase A)	Cytosol	51.9	405403000	420513000	404105000	423674000	368118000	1	1.03727	0.996798	1.04507	0.90803	1	1.03612	1.04314	1.01484	1.02027	22	44
ASPC	P00509	Aspartate aminotransferase (AspAT) (EC 2.6.1.1) (Transaminase A)	Cytosol	54.8	349894000	421810000	418473000	416492000	410852000	1	1.20554	1.196	1.19034	1.17422	1	0.98225	1.01426	0.99115	1.00827	16	40
ASPC	P00509	Aspartate aminotransferase (AspAT) (EC 2.6.1.1) (Transaminase A)	Cytosol	57.9	392289000	428785000	404640000	420537000	368121000	1	1.09303	1.03148	1.07201	0.938392	1	1.02367	0.994364	1.01429	0.998296	16	40
ASPC	P00509	Aspartate aminotransferase (AspAT) (EC 2.6.1.1) (Transaminase A)	Cytosol	60.5	423571000	490074000	475309000	466526000	447935000	1	1.15701	1.12215	1.10141	1.05752	1	1.05055	1.00811	1.02721	1.05759	19	52
ASPC	P00509	Aspartate aminotransferase (AspAT) (EC 2.6.1.1) (Transaminase A)	Cytosol	63.6	249679000	317513000	269868000	280993000	242268000	1	1.27168	1.08086	1.12542	0.970318	1	1.11122	0.995174	1.03287	1.00133	19	52
ASPC	P00509	Aspartate aminotransferase (AspAT) (EC 2.6.1.1) (Transaminase A)	Cytosol	67	76277400	74833200	68472700	69341100	62050500	1	0.981066	0.89768	0.909065	0.813485	1	0.946641	0.917977	0.886153	0.887301	8	10
ASPC	P00509	Aspartate aminotransferase (AspAT) (EC 2.6.1.1) (Transaminase A)	Cytosol	71.3	24159200	24403100	24244300	24502200	22642600	1	1.0101	1.00352	1.0142	0.937225	1	1.05894	0.98582	0.970036	1.00707	8	10
ASPS	P21889	Aspartate--tRNA ligase (EC 6.1.1.12) (Aspartyl-tRNA synthetase) (AspRS)	Cytosol	42	1224560000	1193950000	1171550000	1183940000	1179960000	1	0.975003	0.956711	0.966829	0.963579	1	0.975605	1.0017	1.01224	1.00381	41	126
ASPS	P21889	Aspartate--tRNA ligase (EC 6.1.1.12) (Aspartyl-tRNA synthetase) (AspRS)	Cytosol	45.4	1117060000	1205350000	1150540000	1160730000	1120070000	1	1.07904	1.02997	1.03909	1.00269	1	1.00595	1.0005	1.0114	0.993192	41	126
ASPS	P21889	Aspartate--tRNA ligase (EC 6.1.1.12) (Aspartyl-tRNA synthetase) (AspRS)	Cytosol	49	1194580000	1221430000	1137960000	1211730000	1250950000	1	1.02248	0.952603	1.01436	1.04719	1	0.994212	0.997763	1.00203	1.0051	40	138
ASPS	P21889	Aspartate--tRNA ligase (EC 6.1.1.12) (Aspartyl-tRNA synthetase) (AspRS)	Cytosol	51.9	1133850000	1161270000	1078650000	1175740000	992377000	1	1.02418	0.951316	1.03694	0.875228	1	1.02305	0.99554	1.00695	0.983409	40	138
ASPS	P21889	Aspartate--tRNA ligase (EC 6.1.1.12) (Aspartyl-tRNA synthetase) (AspRS)	Cytosol	54.8	748401000	920507000	888390000	900267000	882125000	1	1.22996	1.18705	1.20292	1.17868	1	1.00215	1.00667	1.00163	1.0121	32	110
ASPS	P21889	Aspartate--tRNA ligase (EC 6.1.1.12) (Aspartyl-tRNA synthetase) (AspRS)	Cytosol	57.9	688665000	799488000	743680000	767877000	674599000	1	1.16092	1.07989	1.11502	0.979575	1	1.08725	1.04102	1.05499	1.04211	32	110
ASPS	P21889	Aspartate--tRNA ligase (EC 6.1.1.12) (Aspartyl-tRNA synthetase) (AspRS)	Cytosol	60.5	465149000	673210000	639620000	587959000	539283000	1	1.4473	1.37509	1.26402	1.15938	1	1.31413	1.23535	1.17886	1.15945	27	67
ASPS	P21889	Aspartate--tRNA ligase (EC 6.1.1.12) (Aspartyl-tRNA synthetase) (AspRS)	Cytosol	63.6	99792800	115402000	108716000	110150000	95986200	1	1.15642	1.08942	1.10379	0.961855	1	1.0105	1.00305	1.01301	0.992599	27	67
ASTA	P0AE37	Arginine N-succinyltransferase (AST) (EC 2.3.1.109) (AOST)	Cytosol	42	2033370	2199880	2002330	1957090	1750380	1	1.08189	0.984735	0.962486	0.860827	1	1.08256	1.03104	1.00769	0.896768	1	1
ASTA	P0AE37	Arginine N-succinyltransferase (AST) (EC 2.3.1.109) (AOST)	Cytosol	45.4	1645170	1381590	1753410	1633960	1512430	1	0.839786	1.06579	0.993186	0.919315	1	0.782901	1.03529	0.966718	0.910603	1	1
ASTB	P76216	N-succinylarginine dihydrolase (EC 3.5.3.23)	Cytosol	49	12929800	13072300	11999100	12335200	12211700	1	1.01102	0.928019	0.954013	0.944462	1	0.983073	0.972014	0.942421	0.906501	3	3
ASTB	P76216	N-succinylarginine dihydrolase (EC 3.5.3.23)	Cytosol	51.9	9089520	9605790	9496340	10348200	9266230	1	1.0568	1.04476	1.13848	1.01944	1	1.05563	1.09332	1.10555	1.14545	3	3
ASTB	P76216	N-succinylarginine dihydrolase (EC 3.5.3.23)	Cytosol	60.5	5909930	6170640	6018210	5640450	6532350	1	1.04411	1.01832	0.954402	1.10532	1	0.948045	0.914838	0.890101	1.10539	1	1
ASTB	P76216	N-succinylarginine dihydrolase (EC 3.5.3.23)	Cytosol	63.6	3765720	4339590	4504470	4467630	3567270	1	1.15239	1.19618	1.18639	0.947301	1	1.00698	1.10135	1.08883	0.97758	1	1
ASTC	P77581	Succinylornithine transaminase (SOAT) (EC 2.6.1.81) (Carbon starvation protein C) (Succinylornithine aminotransferase)	Cytosol	42	113562000	114621000	109723000	103901000	108474000	1	1.00933	0.966195	0.914928	0.955196	1	1.00995	1.01163	0.957902	0.995078	14	17
ASTC	P77581	Succinylornithine transaminase (SOAT) (EC 2.6.1.81) (Carbon starvation protein C) (Succinylornithine aminotransferase)	Cytosol	45.4	103288000	110197000	109094000	105408000	105392000	1	1.06689	1.05621	1.02053	1.02037	1	0.994623	1.02599	0.993329	1.0107	14	17
ASTC	P77581	Succinylornithine transaminase (SOAT) (EC 2.6.1.81) (Carbon starvation protein C) (Succinylornithine aminotransferase)	Cytosol	49	144106000	152425000	139575000	152575000	155711000	1	1.05773	0.968558	1.05877	1.08053	1	1.02849	1.01447	1.0459	1.0371	16	17
ASTC	P77581	Succinylornithine transaminase (SOAT) (EC 2.6.1.81) (Carbon starvation protein C) (Succinylornithine aminotransferase)	Cytosol	51.9	124106000	128966000	122920000	133403000	114943000	1	1.03916	0.990444	1.07491	0.926168	1	1.03801	1.03649	1.04382	1.04065	16	17
ASTC	P77581	Succinylornithine transaminase (SOAT) (EC 2.6.1.81) (Carbon starvation protein C) (Succinylornithine aminotransferase)	Cytosol	54.8	85123900	105356000	103576000	108449000	100357000	1	1.23768	1.21677	1.27401	1.17895	1	1.00844	1.03187	1.06082	1.01234	11	14
ASTC	P77581	Succinylornithine transaminase (SOAT) (EC 2.6.1.81) (Carbon starvation protein C) (Succinylornithine aminotransferase)	Cytosol	57.9	52032200	55565000	51863800	54179800	49333400	1	1.0679	0.996764	1.04127	0.948132	1	1.00012	0.960893	0.98521	1.00866	11	14
ASTC	P77581	Succinylornithine transaminase (SOAT) (EC 2.6.1.81) (Carbon starvation protein C) (Succinylornithine aminotransferase)	Cytosol	60.5	8365210	7864850	7727410	7819230	7714990	1	0.940186	0.923756	0.934732	0.922271	1	0.853679	0.829881	0.871756	0.922333	2	2
ASTC	P77581	Succinylornithine transaminase (SOAT) (EC 2.6.1.81) (Carbon starvation protein C) (Succinylornithine aminotransferase)	Cytosol	63.6	3107770	3712970	3872600	3178320	3223170	1	1.19474	1.2461	1.0227	1.03713	1	1.04398	1.14732	0.938597	1.07028	2	2
ASTD	P76217	N-succinylglutamate 5-semialdehyde dehydrogenase (EC 1.2.1.71) (Succinylglutamic semialdehyde dehydrogenase) (SGSD)	Cytosol	42	37188400	38395700	39235100	32634500	38895500	1	1.03246	1.05504	0.877545	1.0459	1	1.0331	1.10465	0.918764	1.08957	5	5
ASTD	P76217	N-succinylglutamate 5-semialdehyde dehydrogenase (EC 1.2.1.71) (Succinylglutamic semialdehyde dehydrogenase) (SGSD)	Cytosol	45.4	33656000	37809800	37408900	38118200	35342200	1	1.12342	1.11151	1.13258	1.0501	1	1.04732	1.0797	1.1024	1.04015	5	5
ASTD	P76217	N-succinylglutamate 5-semialdehyde dehydrogenase (EC 1.2.1.71) (Succinylglutamic semialdehyde dehydrogenase) (SGSD)	Cytosol	49	53838200	57490100	51401400	56529200	57105700	1	1.06783	0.954738	1.04998	1.06069	1	1.03831	1	1.03723	1.01806	8	8
ASTD	P76217	N-succinylglutamate 5-semialdehyde dehydrogenase (EC 1.2.1.71) (Succinylglutamic semialdehyde dehydrogenase) (SGSD)	Cytosol	51.9	45708300	48616500	45341300	48449200	41678000	1	1.06363	0.991971	1.05997	0.911826	1	1.06245	1.03808	1.02931	1.02453	8	8
ASTD	P76217	N-succinylglutamate 5-semialdehyde dehydrogenase (EC 1.2.1.71) (Succinylglutamic semialdehyde dehydrogenase) (SGSD)	Cytosol	54.8	52357000	63553800	59638100	60646400	58787400	1	1.21385	1.13907	1.15832	1.12282	1	0.989028	0.96598	0.964494	0.964136	6	7
ASTD	P76217	N-succinylglutamate 5-semialdehyde dehydrogenase (EC 1.2.1.71) (Succinylglutamic semialdehyde dehydrogenase) (SGSD)	Cytosol	57.9	26403400	29995300	29188300	29142200	27280200	1	1.13604	1.10548	1.10373	1.03321	1	1.06394	1.06569	1.0443	1.09916	6	7
ASTE	P76215	Succinylglutamate desuccinylase (EC 3.5.1.96)	Cytosol	67	559246	839572	1967900	824092	1313390	1	1.50126	3.51885	1.47358	2.3485	1	1.44858	3.59841	1.43644	2.56161	1	1
ASTE	P76215	Succinylglutamate desuccinylase (EC 3.5.1.96)	Cytosol	71.3	665343	1313620	1829240	2007010	701047	1	1.97435	2.74932	3.0165	1.05366	1	2.06982	2.70082	2.88516	1.13218	1	1
ATL	P0AFP2	DNA base-flipping protein (Alkyltransferase-like protein ATL)	NA	67	2304090	2433700	2003530	1899810	1898140	1	1.05625	0.869554	0.824538	0.823813	1	1.01919	0.889215	0.803757	0.898567	1	1
ATL	P0AFP2	DNA base-flipping protein (Alkyltransferase-like protein ATL)	NA	71.3	2090460	1785360	1883070	1831870	2191290	1	0.854051	0.900792	0.8763	1.04823	1	0.89535	0.884902	0.838143	1.12635	1	1
ATOC	Q06065	Regulatory protein AtoC (Acetoacetate metabolism regulatory protein) (DNA-binding transcriptional regulator AtoC) (Ornithine decarboxylase antizyme)	Cytosol	42	2544860	2064420	2478710	2291960	2404950	1	0.811212	0.974006	0.900623	0.945023	1	0.811713	1.01981	0.942926	0.984479	1	1
ATOC	Q06065	Regulatory protein AtoC (Acetoacetate metabolism regulatory protein) (DNA-binding transcriptional regulator AtoC) (Ornithine decarboxylase antizyme)	Cytosol	45.4	2089610	2508090	1901290	2147340	2089420	1	1.20027	0.909878	1.02763	0.999909	1	1.11897	0.88384	1.00024	0.990433	1	1
ATPA	P0ABB0	ATP synthase subunit alpha (EC 3.6.3.14) (ATP synthase F1 sector subunit alpha) (F-ATPase subunit alpha)	Cytosol	42	1889190000	1902830000	1812350000	1820840000	1734230000	1	1.00722	0.959326	0.96382	0.917975	1	1.00784	1.00444	1.00909	0.956303	36	166
ATPA	P0ABB0	ATP synthase subunit alpha (EC 3.6.3.14) (ATP synthase F1 sector subunit alpha) (F-ATPase subunit alpha)	Cytosol	45.4	1738380000	1808150000	1757990000	1712000000	1639350000	1	1.04014	1.01128	0.984825	0.943033	1	0.96968	0.982341	0.95858	0.934096	36	166
ATPA	P0ABB0	ATP synthase subunit alpha (EC 3.6.3.14) (ATP synthase F1 sector subunit alpha) (F-ATPase subunit alpha)	Cytosol	49	1520110000	1597640000	1452250000	1515320000	1502160000	1	1.051	0.955358	0.996849	0.988192	1	1.02195	1.00065	0.984737	0.948473	35	177
ATPA	P0ABB0	ATP synthase subunit alpha (EC 3.6.3.14) (ATP synthase F1 sector subunit alpha) (F-ATPase subunit alpha)	Cytosol	51.9	1437360000	1407980000	1375950000	1441380000	1217880000	1	0.97956	0.957276	1.0028	0.847303	1	0.978473	1.00178	0.973794	0.952033	35	177
ATPA	P0ABB0	ATP synthase subunit alpha (EC 3.6.3.14) (ATP synthase F1 sector subunit alpha) (F-ATPase subunit alpha)	Cytosol	54.8	1171530000	1376060000	1325390000	1339280000	1263790000	1	1.17458	1.13133	1.14319	1.07875	1	0.95703	0.959421	0.951891	0.926297	31	155
ATPA	P0ABB0	ATP synthase subunit alpha (EC 3.6.3.14) (ATP synthase F1 sector subunit alpha) (F-ATPase subunit alpha)	Cytosol	57.9	1360780000	1294320000	1262600000	1285700000	1119720000	1	0.95116	0.92785	0.944826	0.822852	1	0.890797	0.894459	0.893954	0.87538	31	155
ATPA	P0ABB0	ATP synthase subunit alpha (EC 3.6.3.14) (ATP synthase F1 sector subunit alpha) (F-ATPase subunit alpha)	Cytosol	60.5	1452330000	1573900000	1520240000	1485290000	1352760000	1	1.08371	1.04676	1.02269	0.931441	1	0.983995	0.940385	0.953792	0.931503	32	252
ATPA	P0ABB0	ATP synthase subunit alpha (EC 3.6.3.14) (ATP synthase F1 sector subunit alpha) (F-ATPase subunit alpha)	Cytosol	63.6	1271040000	1378370000	1273150000	1322900000	1146360000	1	1.08444	1.00166	1.0408	0.901907	1	0.947607	0.922253	0.955209	0.930735	32	252
ATPA	P0ABB0	ATP synthase subunit alpha (EC 3.6.3.14) (ATP synthase F1 sector subunit alpha) (F-ATPase subunit alpha)	Cytosol	67	1521170000	1142310000	970211000	997970000	893030000	1	0.750942	0.637806	0.656054	0.587068	1	0.724591	0.652227	0.639519	0.640339	29	105
ATPA	P0ABB0	ATP synthase subunit alpha (EC 3.6.3.14) (ATP synthase F1 sector subunit alpha) (F-ATPase subunit alpha)	Cytosol	71.3	181681000	156387000	174569000	173785000	166850000	1	0.860778	0.960854	0.956539	0.918368	1	0.902402	0.943905	0.914889	0.986806	29	105
ATPB	P0AB98	ATP synthase subunit a (ATP synthase F0 sector subunit a) (F-ATPase subunit 6)	Inner_membrane	42	49981100	48277100	49310600	40527700	46097700	1	0.965907	0.986585	0.810861	0.922303	1	0.966504	1.03298	0.848947	0.960811	3	6
ATPB	P0AB98	ATP synthase subunit a (ATP synthase F0 sector subunit a) (F-ATPase subunit 6)	Inner_membrane	45.4	44723800	47970000	44776500	44910400	41960900	1	1.07258	1.00118	1.00417	0.938223	1	0.99993	0.972528	0.977412	0.929332	3	6
ATPB	P0AB98	ATP synthase subunit a (ATP synthase F0 sector subunit a) (F-ATPase subunit 6)	Inner_membrane	49	37371700	39800200	37117600	39465400	41858400	1	1.06498	0.993201	1.05602	1.12006	1	1.03554	1.04029	1.04319	1.07504	4	4
ATPB	P0AB98	ATP synthase subunit a (ATP synthase F0 sector subunit a) (F-ATPase subunit 6)	Inner_membrane	51.9	38245900	39777000	35543300	41535800	28483000	1	1.04003	0.929336	1.08602	0.744733	1	1.03888	0.972538	1.05461	0.836785	4	4
ATPB	P0AB98	ATP synthase subunit a (ATP synthase F0 sector subunit a) (F-ATPase subunit 6)	Inner_membrane	54.8	53451600	53816800	58412300	53060500	53571300	1	1.00683	1.09281	0.992683	1.00224	1	0.820349	0.92675	0.82657	0.860598	5	8
ATPB	P0AB98	ATP synthase subunit a (ATP synthase F0 sector subunit a) (F-ATPase subunit 6)	Inner_membrane	57.9	55631000	56613300	48833500	54132200	41162700	1	1.01766	0.877811	0.973058	0.739924	1	0.953074	0.846221	0.920667	0.787158	5	8
ATPB	P0AB98	ATP synthase subunit a (ATP synthase F0 sector subunit a) (F-ATPase subunit 6)	Inner_membrane	60.5	67301100	63624100	66804900	60540600	60969200	1	0.945365	0.992627	0.899548	0.905917	1	0.858382	0.891754	0.838943	0.905977	5	8
ATPB	P0AB98	ATP synthase subunit a (ATP synthase F0 sector subunit a) (F-ATPase subunit 6)	Inner_membrane	63.6	55469500	61730400	52207000	60027700	42475100	1	1.11287	0.941184	1.08217	0.765738	1	0.972448	0.866571	0.99318	0.790214	5	8
ATPB	P0AB98	ATP synthase subunit a (ATP synthase F0 sector subunit a) (F-ATPase subunit 6)	Inner_membrane	67	64259100	59214100	52199400	58869800	47196300	1	0.92149	0.812327	0.916132	0.734469	1	0.889155	0.830694	0.893042	0.801115	4	5
ATPB	P0AB98	ATP synthase subunit a (ATP synthase F0 sector subunit a) (F-ATPase subunit 6)	Inner_membrane	71.3	42219700	39391000	36164200	38508100	27880700	1	0.933	0.856572	0.912088	0.660372	1	0.978117	0.841461	0.872374	0.709584	4	5
ATPC	P0A6E6	ATP synthase epsilon chain (ATP synthase F1 sector epsilon subunit) (F-ATPase epsilon subunit)	Cytosol	42	40283000	41596500	37968900	41079100	36384200	1	1.03261	0.942554	1.01976	0.903215	1	1.03324	0.986878	1.06766	0.940926	5	7
ATPC	P0A6E6	ATP synthase epsilon chain (ATP synthase F1 sector epsilon subunit) (F-ATPase epsilon subunit)	Cytosol	45.4	35390900	38832800	38786500	36680900	34940100	1	1.09725	1.09595	1.03645	0.987262	1	1.02293	1.06458	1.00883	0.977906	5	7
ATPC	P0A6E6	ATP synthase epsilon chain (ATP synthase F1 sector epsilon subunit) (F-ATPase epsilon subunit)	Cytosol	49	56364100	58179700	51151700	57241400	52646800	1	1.03221	0.907523	1.01556	0.934048	1	1.00368	0.950546	1.00323	0.896506	4	6
ATPC	P0A6E6	ATP synthase epsilon chain (ATP synthase F1 sector epsilon subunit) (F-ATPase epsilon subunit)	Cytosol	51.9	51532700	48783700	50907300	50427700	42235500	1	0.946655	0.987864	0.978557	0.819586	1	0.945605	1.03379	0.950256	0.92089	4	6
ATPC	P0A6E6	ATP synthase epsilon chain (ATP synthase F1 sector epsilon subunit) (F-ATPase epsilon subunit)	Cytosol	54.8	52868100	64748300	62601800	66323000	59632000	1	1.22471	1.18411	1.2545	1.12794	1	0.997875	1.00418	1.04458	0.968533	4	7
ATPC	P0A6E6	ATP synthase epsilon chain (ATP synthase F1 sector epsilon subunit) (F-ATPase epsilon subunit)	Cytosol	57.9	63920000	59422000	59301300	59094800	52296200	1	0.929631	0.927742	0.924512	0.818151	1	0.870634	0.894356	0.874734	0.870379	4	7
ATPC	P0A6E6	ATP synthase epsilon chain (ATP synthase F1 sector epsilon subunit) (F-ATPase epsilon subunit)	Cytosol	60.5	55757900	64883400	60284700	59686700	51642900	1	1.16366	1.08119	1.07046	0.926199	1	1.05659	0.971314	0.998341	0.926261	5	12
ATPC	P0A6E6	ATP synthase epsilon chain (ATP synthase F1 sector epsilon subunit) (F-ATPase epsilon subunit)	Cytosol	63.6	53404800	56603400	57447300	53249400	47805400	1	1.05989	1.0757	0.99709	0.895152	1	0.926155	0.990419	0.915092	0.923764	5	12
ATPC	P0A6E6	ATP synthase epsilon chain (ATP synthase F1 sector epsilon subunit) (F-ATPase epsilon subunit)	Cytosol	67	28174200	25863600	22884100	23594700	21930700	1	0.917989	0.812236	0.837458	0.778397	1	0.885777	0.830601	0.816351	0.849029	2	3
ATPC	P0A6E6	ATP synthase epsilon chain (ATP synthase F1 sector epsilon subunit) (F-ATPase epsilon subunit)	Cytosol	71.3	9259410	9187790	10755400	10236800	8911490	1	0.992265	1.16156	1.10556	0.962425	1	1.04025	1.14107	1.05742	1.03415	2	3
ATPD	P0ABB4	ATP synthase subunit beta (EC 3.6.3.14) (ATP synthase F1 sector subunit beta) (F-ATPase subunit beta)	Cytosol	42	1250990000	1202640000	1195890000	1184020000	1162870000	1	0.961351	0.955955	0.946466	0.92956	1	0.961944	1.00091	0.990922	0.968371	26	151
ATPD	P0ABB4	ATP synthase subunit beta (EC 3.6.3.14) (ATP synthase F1 sector subunit beta) (F-ATPase subunit beta)	Cytosol	45.4	1117220000	1184800000	1121050000	1113300000	1070830000	1	1.06049	1.00343	0.996491	0.958477	1	0.988656	0.974713	0.969936	0.949394	26	151
ATPD	P0ABB4	ATP synthase subunit beta (EC 3.6.3.14) (ATP synthase F1 sector subunit beta) (F-ATPase subunit beta)	Cytosol	49	1171000000	1173680000	1096490000	1153590000	1175420000	1	1.00229	0.936371	0.985132	1.00377	1	0.974582	0.980761	0.973162	0.96343	23	152
ATPD	P0ABB4	ATP synthase subunit beta (EC 3.6.3.14) (ATP synthase F1 sector subunit beta) (F-ATPase subunit beta)	Cytosol	51.9	1079940000	1071290000	1018520000	1082680000	901603000	1	0.99199	0.943126	1.00254	0.834864	1	0.99089	0.986969	0.973542	0.938056	23	152
ATPD	P0ABB4	ATP synthase subunit beta (EC 3.6.3.14) (ATP synthase F1 sector subunit beta) (F-ATPase subunit beta)	Cytosol	54.8	847916000	1011030000	942503000	980467000	904830000	1	1.19237	1.11155	1.15633	1.06712	1	0.971522	0.942646	0.962829	0.916311	23	140
ATPD	P0ABB4	ATP synthase subunit beta (EC 3.6.3.14) (ATP synthase F1 sector subunit beta) (F-ATPase subunit beta)	Cytosol	57.9	962953000	921266000	878719000	901919000	795407000	1	0.956709	0.912525	0.936618	0.826008	1	0.895994	0.879686	0.886188	0.878738	23	140
ATPD	P0ABB4	ATP synthase subunit beta (EC 3.6.3.14) (ATP synthase F1 sector subunit beta) (F-ATPase subunit beta)	Cytosol	60.5	906425000	967498000	945977000	931479000	853653000	1	1.06738	1.04364	1.02764	0.94178	1	0.969169	0.937579	0.958405	0.941843	24	214
ATPD	P0ABB4	ATP synthase subunit beta (EC 3.6.3.14) (ATP synthase F1 sector subunit beta) (F-ATPase subunit beta)	Cytosol	63.6	816749000	878986000	826340000	834283000	726975000	1	1.0762	1.01174	1.02147	0.890084	1	0.940405	0.931536	0.937465	0.918534	24	214
ATPD	P0ABB4	ATP synthase subunit beta (EC 3.6.3.14) (ATP synthase F1 sector subunit beta) (F-ATPase subunit beta)	Cytosol	67	559242000	451934000	382918000	408884000	355314000	1	0.808119	0.684709	0.73114	0.635349	1	0.779762	0.700191	0.712712	0.693002	20	77
ATPD	P0ABB4	ATP synthase subunit beta (EC 3.6.3.14) (ATP synthase F1 sector subunit beta) (F-ATPase subunit beta)	Cytosol	71.3	115482000	102792000	106163000	110269000	108068000	1	0.890113	0.919303	0.954859	0.9358	1	0.933156	0.903087	0.913282	1.00554	20	77
ATPE	P68699	ATP synthase subunit c (ATP synthase F(0) sector subunit c) (Dicyclohexylcarbodiimide-binding protein) (F-type ATPase subunit c) (F-ATPase subunit c) (Lipid-binding protein)	Inner_membrane	42	37458700	37013000	35939500	32409400	33371700	1	0.988102	0.959443	0.865204	0.890893	1	0.988712	1.00456	0.905842	0.92809	2	6
ATPE	P68699	ATP synthase subunit c (ATP synthase F(0) sector subunit c) (Dicyclohexylcarbodiimide-binding protein) (F-type ATPase subunit c) (F-ATPase subunit c) (Lipid-binding protein)	Inner_membrane	45.4	34944900	34916900	34050100	35642300	32580700	1	0.999199	0.974394	1.01996	0.932345	1	0.931517	0.94651	0.992776	0.923509	2	6
ATPE	P68699	ATP synthase subunit c (ATP synthase F(0) sector subunit c) (Dicyclohexylcarbodiimide-binding protein) (F-type ATPase subunit c) (F-ATPase subunit c) (Lipid-binding protein)	Inner_membrane	49	58275500	59153700	58297900	56301800	57469900	1	1.01507	1.00038	0.966132	0.986176	1	0.98701	1.04781	0.954393	0.946539	2	7
ATPE	P68699	ATP synthase subunit c (ATP synthase F(0) sector subunit c) (Dicyclohexylcarbodiimide-binding protein) (F-type ATPase subunit c) (F-ATPase subunit c) (Lipid-binding protein)	Inner_membrane	51.9	55371800	51159900	50933500	54849400	46574300	1	0.923934	0.919845	0.990566	0.841119	1	0.922909	0.962606	0.961917	0.945085	2	7
ATPE	P68699	ATP synthase subunit c (ATP synthase F(0) sector subunit c) (Dicyclohexylcarbodiimide-binding protein) (F-type ATPase subunit c) (F-ATPase subunit c) (Lipid-binding protein)	Inner_membrane	54.8	41690500	44830300	45289900	42726400	40635500	1	1.07531	1.08634	1.02485	0.974694	1	0.876145	0.921262	0.853352	0.836945	2	7
ATPE	P68699	ATP synthase subunit c (ATP synthase F(0) sector subunit c) (Dicyclohexylcarbodiimide-binding protein) (F-type ATPase subunit c) (F-ATPase subunit c) (Lipid-binding protein)	Inner_membrane	57.9	40654500	39375100	39435700	41506500	34563400	1	0.96853	0.970021	1.02096	0.850174	1	0.907064	0.935112	0.965987	0.904446	2	7
ATPE	P68699	ATP synthase subunit c (ATP synthase F(0) sector subunit c) (Dicyclohexylcarbodiimide-binding protein) (F-type ATPase subunit c) (F-ATPase subunit c) (Lipid-binding protein)	Inner_membrane	60.5	64274200	68074900	67435800	61151600	58204500	1	1.05913	1.04919	0.951418	0.905566	1	0.961682	0.942568	0.887317	0.905626	2	12
ATPE	P68699	ATP synthase subunit c (ATP synthase F(0) sector subunit c) (Dicyclohexylcarbodiimide-binding protein) (F-type ATPase subunit c) (F-ATPase subunit c) (Lipid-binding protein)	Inner_membrane	63.6	57014200	64994600	61292300	65563200	52795500	1	1.13997	1.07504	1.14995	0.926006	1	0.99613	0.989811	1.05538	0.955605	2	12
ATPE	P68699	ATP synthase subunit c (ATP synthase F(0) sector subunit c) (Dicyclohexylcarbodiimide-binding protein) (F-type ATPase subunit c) (F-ATPase subunit c) (Lipid-binding protein)	Inner_membrane	67	73398100	74617700	69369400	74307800	57947800	1	1.01662	0.945112	1.01239	0.7895	1	0.980943	0.966481	0.986878	0.86114	2	13
ATPE	P68699	ATP synthase subunit c (ATP synthase F(0) sector subunit c) (Dicyclohexylcarbodiimide-binding protein) (F-type ATPase subunit c) (F-ATPase subunit c) (Lipid-binding protein)	Inner_membrane	71.3	65771900	57556100	65370700	66383400	57354100	1	0.875086	0.9939	1.0093	0.872015	1	0.917403	0.976367	0.96535	0.936999	2	13
ATPF	P0ABA0	ATP synthase subunit b (ATP synthase F(0) sector subunit b) (ATPase subunit I) (F-type ATPase subunit b) (F-ATPase subunit b)	Inner_membrane	42	449742000	436445000	407878000	431506000	408140000	1	0.970434	0.906916	0.959452	0.907498	1	0.971033	0.949563	1.00452	0.945388	12	35
ATPF	P0ABA0	ATP synthase subunit b (ATP synthase F(0) sector subunit b) (ATPase subunit I) (F-type ATPase subunit b) (F-ATPase subunit b)	Inner_membrane	45.4	405086000	431672000	413862000	407826000	368518000	1	1.06563	1.02166	1.00676	0.909728	1	0.993448	0.992428	0.979935	0.901106	12	35
ATPF	P0ABA0	ATP synthase subunit b (ATP synthase F(0) sector subunit b) (ATPase subunit I) (F-type ATPase subunit b) (F-ATPase subunit b)	Inner_membrane	49	538621000	531378000	503908000	523123000	515255000	1	0.986553	0.935552	0.971227	0.956619	1	0.959281	0.979904	0.959426	0.918169	13	43
ATPF	P0ABA0	ATP synthase subunit b (ATP synthase F(0) sector subunit b) (ATPase subunit I) (F-type ATPase subunit b) (F-ATPase subunit b)	Inner_membrane	51.9	484366000	477497000	454980000	496864000	409045000	1	0.985819	0.939331	1.0258	0.844496	1	0.984725	0.982997	0.996135	0.948878	13	43
ATPF	P0ABA0	ATP synthase subunit b (ATP synthase F(0) sector subunit b) (ATPase subunit I) (F-type ATPase subunit b) (F-ATPase subunit b)	Inner_membrane	54.8	456551000	530690000	500054000	504163000	478450000	1	1.16239	1.09529	1.10429	1.04797	1	0.947094	0.928852	0.919498	0.899862	12	44
ATPF	P0ABA0	ATP synthase subunit b (ATP synthase F(0) sector subunit b) (ATPase subunit I) (F-type ATPase subunit b) (F-ATPase subunit b)	Inner_membrane	57.9	493275000	466028000	454454000	465058000	404846000	1	0.944763	0.921299	0.942797	0.820731	1	0.884806	0.888144	0.892035	0.873124	12	44
ATPF	P0ABA0	ATP synthase subunit b (ATP synthase F(0) sector subunit b) (ATPase subunit I) (F-type ATPase subunit b) (F-ATPase subunit b)	Inner_membrane	60.5	581417000	579855000	565427000	555673000	526958000	1	0.997313	0.972498	0.955722	0.906334	1	0.905551	0.873671	0.891332	0.906395	13	61
ATPF	P0ABA0	ATP synthase subunit b (ATP synthase F(0) sector subunit b) (ATPase subunit I) (F-type ATPase subunit b) (F-ATPase subunit b)	Inner_membrane	63.6	498787000	515807000	484597000	502956000	433966000	1	1.03412	0.971551	1.00836	0.870043	1	0.903636	0.894531	0.925434	0.897852	13	61
ATPF	P0ABA0	ATP synthase subunit b (ATP synthase F(0) sector subunit b) (ATPase subunit I) (F-type ATPase subunit b) (F-ATPase subunit b)	Inner_membrane	67	481625000	465754000	429697000	462760000	408860000	1	0.967047	0.892182	0.960831	0.848918	1	0.933114	0.912355	0.936614	0.92595	15	58
ATPF	P0ABA0	ATP synthase subunit b (ATP synthase F(0) sector subunit b) (ATPase subunit I) (F-type ATPase subunit b) (F-ATPase subunit b)	Inner_membrane	71.3	466259000	448776000	478992000	489240000	424452000	1	0.962504	1.02731	1.04929	0.910335	1	1.00905	1.00919	1.0036	0.978175	15	58
ATPG	P0ABA6	ATP synthase gamma chain (ATP synthase F1 sector gamma subunit) (F-ATPase gamma subunit)	Cytosol	42	532040000	502137000	490486000	488031000	484421000	1	0.943796	0.921897	0.917283	0.910497	1	0.944378	0.965249	0.960368	0.948512	17	56
ATPG	P0ABA6	ATP synthase gamma chain (ATP synthase F1 sector gamma subunit) (F-ATPase gamma subunit)	Cytosol	45.4	464499000	493553000	473204000	477303000	440687000	1	1.06255	1.01874	1.02757	0.948736	1	0.990576	0.989588	1.00018	0.939745	17	56
ATPG	P0ABA6	ATP synthase gamma chain (ATP synthase F1 sector gamma subunit) (F-ATPase gamma subunit)	Cytosol	49	509525000	510878000	475612000	498738000	511628000	1	1.00266	0.933442	0.978829	1.00413	1	0.974939	0.977694	0.966936	0.963768	15	63
ATPG	P0ABA6	ATP synthase gamma chain (ATP synthase F1 sector gamma subunit) (F-ATPase gamma subunit)	Cytosol	51.9	472385000	466356000	444585000	469513000	387515000	1	0.987237	0.94115	0.99392	0.820337	1	0.986142	0.984901	0.965174	0.921734	15	63
ATPG	P0ABA6	ATP synthase gamma chain (ATP synthase F1 sector gamma subunit) (F-ATPase gamma subunit)	Cytosol	54.8	371730000	423701000	419763000	414815000	397591000	1	1.13981	1.12921	1.1159	1.06957	1	0.928696	0.957625	0.929172	0.918412	15	50
ATPG	P0ABA6	ATP synthase gamma chain (ATP synthase F1 sector gamma subunit) (F-ATPase gamma subunit)	Cytosol	57.9	422702000	411832000	390646000	403823000	339309000	1	0.974284	0.924164	0.955337	0.802714	1	0.912454	0.890906	0.9039	0.853957	15	50
ATPG	P0ABA6	ATP synthase gamma chain (ATP synthase F1 sector gamma subunit) (F-ATPase gamma subunit)	Cytosol	60.5	522640000	556794000	547134000	526560000	490325000	1	1.06535	1.04687	1.0075	0.93817	1	0.967326	0.940481	0.939621	0.938232	17	71
ATPG	P0ABA6	ATP synthase gamma chain (ATP synthase F1 sector gamma subunit) (F-ATPase gamma subunit)	Cytosol	63.6	445160000	478685000	454921000	459845000	388083000	1	1.07531	1.02193	1.03299	0.871783	1	0.939627	0.940913	0.948038	0.899648	17	71
ATPG	P0ABA6	ATP synthase gamma chain (ATP synthase F1 sector gamma subunit) (F-ATPase gamma subunit)	Cytosol	67	384389000	354624000	257564000	284362000	247127000	1	0.922565	0.670061	0.739777	0.642909	1	0.890193	0.685211	0.721132	0.701247	12	26
ATPG	P0ABA6	ATP synthase gamma chain (ATP synthase F1 sector gamma subunit) (F-ATPase gamma subunit)	Cytosol	71.3	72215900	61277800	68076200	68747100	71507200	1	0.848536	0.942676	0.951966	0.990186	1	0.889569	0.926047	0.910515	1.06398	12	26
ATPH	P0ABA4	ATP synthase subunit delta (ATP synthase F(1) sector subunit delta) (F-type ATPase subunit delta) (F-ATPase subunit delta)	Cytosol	42	158696000	154754000	148387000	148030000	148471000	1	0.97516	0.935039	0.93279	0.935569	1	0.975762	0.97901	0.976603	0.97463	10	16
ATPH	P0ABA4	ATP synthase subunit delta (ATP synthase F(1) sector subunit delta) (F-type ATPase subunit delta) (F-ATPase subunit delta)	Cytosol	45.4	143485000	150482000	142610000	148610000	134016000	1	1.04876	0.993902	1.03572	0.934007	1	0.977725	0.96546	1.00812	0.925156	10	16
ATPH	P0ABA4	ATP synthase subunit delta (ATP synthase F(1) sector subunit delta) (F-type ATPase subunit delta) (F-ATPase subunit delta)	Cytosol	49	136237000	136614000	125895000	132827000	132116000	1	1.00277	0.924088	0.97497	0.969751	1	0.975048	0.967897	0.963124	0.930774	10	20
ATPH	P0ABA4	ATP synthase subunit delta (ATP synthase F(1) sector subunit delta) (F-type ATPase subunit delta) (F-ATPase subunit delta)	Cytosol	51.9	122310000	118902000	114098000	123148000	103123000	1	0.972136	0.932859	1.00685	0.843128	1	0.971058	0.976225	0.977732	0.947342	10	20
ATPH	P0ABA4	ATP synthase subunit delta (ATP synthase F(1) sector subunit delta) (F-type ATPase subunit delta) (F-ATPase subunit delta)	Cytosol	54.8	91097500	102635000	94596800	95606300	96181200	1	1.12665	1.03841	1.04949	1.05581	1	0.917975	0.880621	0.873875	0.906593	8	18
ATPH	P0ABA4	ATP synthase subunit delta (ATP synthase F(1) sector subunit delta) (F-type ATPase subunit delta) (F-ATPase subunit delta)	Cytosol	57.9	86314100	84367900	84464600	84723100	72488000	1	0.977452	0.978572	0.981567	0.839816	1	0.91542	0.943356	0.928718	0.893428	8	18
ATPH	P0ABA4	ATP synthase subunit delta (ATP synthase F(1) sector subunit delta) (F-type ATPase subunit delta) (F-ATPase subunit delta)	Cytosol	60.5	95063800	91350400	92107100	91147500	87122900	1	0.960938	0.968898	0.958803	0.916468	1	0.872522	0.870436	0.894205	0.916529	7	16
ATPH	P0ABA4	ATP synthase subunit delta (ATP synthase F(1) sector subunit delta) (F-type ATPase subunit delta) (F-ATPase subunit delta)	Cytosol	63.6	60362100	63303500	55708000	57346400	51784000	1	1.04873	0.922897	0.95004	0.857889	1	0.9164	0.849734	0.871911	0.885311	7	16
ATPH	P0ABA4	ATP synthase subunit delta (ATP synthase F(1) sector subunit delta) (F-type ATPase subunit delta) (F-ATPase subunit delta)	Cytosol	67	11700600	10190800	10790400	10600300	8565960	1	0.870964	0.922209	0.905962	0.732096	1	0.840402	0.943061	0.883129	0.798527	3	4
ATPH	P0ABA4	ATP synthase subunit delta (ATP synthase F(1) sector subunit delta) (F-type ATPase subunit delta) (F-ATPase subunit delta)	Cytosol	71.3	4428470	3466290	4555900	3646480	4155810	1	0.782729	1.02878	0.823418	0.93843	1	0.820579	1.01063	0.787564	1.00836	3	4
AVTA	P09053	Valine--pyruvate aminotransferase (EC 2.6.1.66) (Alanine--valine transaminase) (Transaminase C)	Cytosol	42	110756000	105461000	104986000	93459300	104087000	1	0.952192	0.947903	0.843831	0.939787	1	0.95278	0.992479	0.883466	0.979024	5	7
AVTA	P09053	Valine--pyruvate aminotransferase (EC 2.6.1.66) (Alanine--valine transaminase) (Transaminase C)	Cytosol	45.4	100385000	103920000	98510900	103419000	102286000	1	1.03521	0.981331	1.03022	1.01894	1	0.965093	0.953248	1.00277	1.00928	5	7
AVTA	P09053	Valine--pyruvate aminotransferase (EC 2.6.1.66) (Alanine--valine transaminase) (Transaminase C)	Cytosol	49	98387400	102954000	89224600	101786000	101023000	1	1.04641	0.90687	1.03454	1.02679	1	1.01749	0.949862	1.02197	0.985518	8	9
AVTA	P09053	Valine--pyruvate aminotransferase (EC 2.6.1.66) (Alanine--valine transaminase) (Transaminase C)	Cytosol	51.9	87892600	89891600	86598100	88512300	79132300	1	1.02274	0.985272	1.00705	0.900329	1	1.02161	1.03107	0.977925	1.01161	8	9
AVTA	P09053	Valine--pyruvate aminotransferase (EC 2.6.1.66) (Alanine--valine transaminase) (Transaminase C)	Cytosol	54.8	71937900	84730100	87048000	80442100	83456600	1	1.17782	1.21004	1.11822	1.16012	1	0.959669	1.02617	0.931097	0.996166	8	8
AVTA	P09053	Valine--pyruvate aminotransferase (EC 2.6.1.66) (Alanine--valine transaminase) (Transaminase C)	Cytosol	57.9	39234800	45168700	41175900	42016800	36221700	1	1.15124	1.04947	1.07091	0.923203	1	1.07818	1.01171	1.01325	0.982138	8	8
AVTA	P09053	Valine--pyruvate aminotransferase (EC 2.6.1.66) (Alanine--valine transaminase) (Transaminase C)	Cytosol	60.5	6628760	7964160	7212420	6610730	6096950	1	1.20146	1.08805	0.99728	0.919772	1	1.09091	0.97748	0.93009	0.919834	2	2
AVTA	P09053	Valine--pyruvate aminotransferase (EC 2.6.1.66) (Alanine--valine transaminase) (Transaminase C)	Cytosol	63.6	4280540	5124170	4819220	4685460	4026790	1	1.19708	1.12584	1.0946	0.94072	1	1.04604	1.03659	1.00458	0.970789	2	2
AVTA	P09053	Valine--pyruvate aminotransferase (EC 2.6.1.66) (Alanine--valine transaminase) (Transaminase C)	Cytosol	67	2891260	3037710	3132970	3472700	2675940	1	1.05065	1.0836	1.2011	0.925527	1	1.01379	1.1081	1.17083	1.00951	1	1
AVTA	P09053	Valine--pyruvate aminotransferase (EC 2.6.1.66) (Alanine--valine transaminase) (Transaminase C)	Cytosol	71.3	2038010	1746160	2236740	1993450	2216660	1	0.856797	1.09751	0.978136	1.08766	1	0.898228	1.07815	0.935545	1.16871	1	1
AZOR	P41407	FMN-dependent NADH-azoreductase (EC 1.7.-.-) (Azo-dye reductase) (FMN-dependent NADH-azo compound oxidoreductase)	Cytosol	42	130488000	138425000	127982000	129272000	128490000	1	1.06083	0.980795	0.990681	0.984688	1	1.06148	1.02692	1.03721	1.0258	10	13
AZOR	P41407	FMN-dependent NADH-azoreductase (EC 1.7.-.-) (Azo-dye reductase) (FMN-dependent NADH-azo compound oxidoreductase)	Cytosol	45.4	125437000	134309000	127675000	127740000	126719000	1	1.07073	1.01784	1.01836	1.01022	1	0.998201	0.988714	0.991221	1.00065	10	13
AZOR	P41407	FMN-dependent NADH-azoreductase (EC 1.7.-.-) (Azo-dye reductase) (FMN-dependent NADH-azo compound oxidoreductase)	Cytosol	49	120313000	125284000	111369000	121991000	127593000	1	1.04132	0.925661	1.01395	1.06051	1	1.01253	0.969544	1.00163	1.01788	12	16
AZOR	P41407	FMN-dependent NADH-azoreductase (EC 1.7.-.-) (Azo-dye reductase) (FMN-dependent NADH-azo compound oxidoreductase)	Cytosol	51.9	110456000	113945000	112347000	121333000	103236000	1	1.03159	1.01712	1.09847	0.934635	1	1.03044	1.0644	1.0667	1.05016	12	16
AZOR	P41407	FMN-dependent NADH-azoreductase (EC 1.7.-.-) (Azo-dye reductase) (FMN-dependent NADH-azo compound oxidoreductase)	Cytosol	54.8	134340000	153081000	161145000	156293000	159734000	1	1.1395	1.19953	1.16341	1.18903	1	0.928448	1.01726	0.968731	1.02099	10	17
AZOR	P41407	FMN-dependent NADH-azoreductase (EC 1.7.-.-) (Azo-dye reductase) (FMN-dependent NADH-azo compound oxidoreductase)	Cytosol	57.9	120890000	139966000	133234000	141005000	115072000	1	1.1578	1.10211	1.16639	0.951874	1	1.08432	1.06245	1.10359	1.01264	10	17
AZOR	P41407	FMN-dependent NADH-azoreductase (EC 1.7.-.-) (Azo-dye reductase) (FMN-dependent NADH-azo compound oxidoreductase)	Cytosol	60.5	33489500	35843900	38926300	34206800	34051700	1	1.0703	1.16234	1.02142	1.01679	1	0.971824	1.04422	0.952602	1.01686	7	7
AZOR	P41407	FMN-dependent NADH-azoreductase (EC 1.7.-.-) (Azo-dye reductase) (FMN-dependent NADH-azo compound oxidoreductase)	Cytosol	63.6	11004100	11337000	11526700	11142900	10909800	1	1.03025	1.04749	1.01261	0.99143	1	0.900254	0.964451	0.929339	1.02312	7	7
BAER	P69228	Transcriptional regulatory protein BaeR	Cytosol	42	68310600	67014700	64594100	68735900	66219600	1	0.981029	0.945594	1.00623	0.96939	1	0.981635	0.990061	1.05349	1.00986	8	10
BAER	P69228	Transcriptional regulatory protein BaeR	Cytosol	45.4	61929400	67909800	67171400	64573200	65224500	1	1.09657	1.08464	1.04269	1.05321	1	1.02229	1.05361	1.0149	1.04323	8	10
BAER	P69228	Transcriptional regulatory protein BaeR	Cytosol	49	46797800	49644200	44463700	46617900	49017700	1	1.06082	0.950124	0.996156	1.04744	1	1.0315	0.995166	0.984052	1.00534	8	9
BAER	P69228	Transcriptional regulatory protein BaeR	Cytosol	51.9	45678700	43488900	42981900	46809000	40368500	1	0.952061	0.940962	1.02474	0.883749	1	0.951005	0.984704	0.995107	0.992983	8	9
BAER	P69228	Transcriptional regulatory protein BaeR	Cytosol	54.8	40661700	50901800	49857600	53501300	50259600	1	1.25184	1.22616	1.31577	1.23604	1	1.01997	1.03984	1.09559	1.06136	7	9
BAER	P69228	Transcriptional regulatory protein BaeR	Cytosol	57.9	40533000	43218200	44808600	44899300	39255700	1	1.06625	1.10548	1.10772	0.968487	1	0.99858	1.0657	1.04808	1.03031	7	9
BAER	P69228	Transcriptional regulatory protein BaeR	Cytosol	60.5	4427650	4494740	5116840	4602210	4375630	1	1.01515	1.15566	1.03942	0.988251	1	0.921749	1.03822	0.969395	0.988317	2	2
BAER	P69228	Transcriptional regulatory protein BaeR	Cytosol	63.6	2184830	2135590	2310830	2242070	2448970	1	0.977463	1.05767	1.0262	1.1209	1	0.854126	0.973823	0.941807	1.15673	2	2
BAER	P69228	Transcriptional regulatory protein BaeR	Cytosol	67	1051960	1277520	1290360	1359550	1191370	1	1.21442	1.22662	1.2924	1.13252	1	1.17181	1.25436	1.25982	1.23529	1	1
BAER	P69228	Transcriptional regulatory protein BaeR	Cytosol	71.3	796229	734199	671700	855865	1106050	1	0.922095	0.843602	1.0749	1.38911	1	0.966685	0.82872	1.02809	1.49263	1	1
BAMA	P0A940	Outer membrane protein assembly factor BamA (Omp85)	Outer_membrane	42	736266000	749556000	751190000	726404000	748223000	1	1.01805	1.02027	0.986605	1.01624	1	1.01868	1.06825	1.03295	1.05867	35	69
BAMA	P0A940	Outer membrane protein assembly factor BamA (Omp85)	Outer_membrane	45.4	672576000	746255000	714345000	706000000	717201000	1	1.10955	1.0621	1.0497	1.06635	1	1.03439	1.03171	1.02172	1.05624	35	69
BAMA	P0A940	Outer membrane protein assembly factor BamA (Omp85)	Outer_membrane	49	774592000	809584000	744912000	807384000	860918000	1	1.04517	0.961683	1.04233	1.11145	1	1.01628	1.00727	1.02967	1.06677	40	80
BAMA	P0A940	Outer membrane protein assembly factor BamA (Omp85)	Outer_membrane	51.9	718942000	736840000	735288000	775299000	695891000	1	1.02489	1.02274	1.07839	0.967938	1	1.02376	1.07028	1.0472	1.08758	40	80
BAMA	P0A940	Outer membrane protein assembly factor BamA (Omp85)	Outer_membrane	54.8	580552000	748049000	715504000	738388000	744132000	1	1.28851	1.23245	1.27187	1.28177	1	1.04986	1.04518	1.05904	1.10062	36	81
BAMA	P0A940	Outer membrane protein assembly factor BamA (Omp85)	Outer_membrane	57.9	580613000	635853000	600125000	619596000	555513000	1	1.09514	1.03361	1.06714	0.95677	1	1.02564	0.996409	1.00968	1.01785	36	81
BAMA	P0A940	Outer membrane protein assembly factor BamA (Omp85)	Outer_membrane	60.5	515837000	539720000	534740000	502715000	505496000	1	1.0463	1.03665	0.974562	0.979953	1	0.95003	0.931299	0.908902	0.980018	31	69
BAMA	P0A940	Outer membrane protein assembly factor BamA (Omp85)	Outer_membrane	63.6	333889000	386846000	359837000	353247000	321592000	1	1.15861	1.07771	1.05798	0.96317	1	1.01241	0.992278	0.970972	0.993957	31	69
BAMA	P0A940	Outer membrane protein assembly factor BamA (Omp85)	Outer_membrane	67	453551000	471900000	438992000	453134000	409928000	1	1.04046	0.9679	0.999081	0.903819	1	1.00395	0.989785	0.9739	0.985833	34	72
BAMA	P0A940	Outer membrane protein assembly factor BamA (Omp85)	Outer_membrane	71.3	406763000	394345000	391916000	389668000	358297000	1	0.969471	0.9635	0.957973	0.88085	1	1.01635	0.946503	0.91626	0.946492	34	72
BAMB	P77774	Outer membrane protein assembly factor BamB	Outer_membrane	42	244995000	248425000	243740000	239215000	246658000	1	1.014	0.994877	0.976408	1.00679	1	1.01463	1.04166	1.02227	1.04882	16	28
BAMB	P77774	Outer membrane protein assembly factor BamB	Outer_membrane	45.4	226308000	253222000	248759000	245851000	243595000	1	1.11893	1.09921	1.08636	1.07639	1	1.04313	1.06775	1.05741	1.06619	16	28
BAMB	P77774	Outer membrane protein assembly factor BamB	Outer_membrane	49	251981000	257062000	246413000	254154000	282216000	1	1.02016	0.977903	1.00862	1.11999	1	0.991964	1.02426	0.996368	1.07497	14	27
BAMB	P77774	Outer membrane protein assembly factor BamB	Outer_membrane	51.9	222949000	232589000	224811000	252354000	219367000	1	1.04324	1.00835	1.13189	0.983934	1	1.04208	1.05523	1.09915	1.10555	14	27
BAMB	P77774	Outer membrane protein assembly factor BamB	Outer_membrane	54.8	166941000	219723000	215504000	217579000	218892000	1	1.31617	1.2909	1.30333	1.31119	1	1.07239	1.09474	1.08523	1.12589	12	23
BAMB	P77774	Outer membrane protein assembly factor BamB	Outer_membrane	57.9	163219000	179960000	171674000	177445000	158656000	1	1.10257	1.0518	1.08716	0.972044	1	1.0326	1.01395	1.02862	1.0341	12	23
BAMB	P77774	Outer membrane protein assembly factor BamB	Outer_membrane	60.5	172967000	177914000	181039000	167574000	161907000	1	1.0286	1.04667	0.968821	0.936057	1	0.933959	0.940303	0.903548	0.93612	14	20
BAMB	P77774	Outer membrane protein assembly factor BamB	Outer_membrane	63.6	108209000	126801000	113749000	118056000	103964000	1	1.17182	1.0512	1.091	0.96077	1	1.02396	0.967863	1.00128	0.99148	14	20
BAMB	P77774	Outer membrane protein assembly factor BamB	Outer_membrane	67	117522000	119756000	110058000	116849000	105384000	1	1.01901	0.936488	0.994273	0.896717	1	0.983252	0.957663	0.969214	0.978086	10	22
BAMB	P77774	Outer membrane protein assembly factor BamB	Outer_membrane	71.3	108261000	101093000	101871000	101906000	95640400	1	0.93379	0.940976	0.941299	0.883424	1	0.978945	0.924377	0.900312	0.949259	10	22
BAMC	P0A903	Outer membrane protein assembly factor BamC	Outer_membrane	42	224374000	237718000	219512000	228053000	232504000	1	1.05947	0.978331	1.0164	1.03623	1	1.06013	1.02434	1.06414	1.0795	13	27
BAMC	P0A903	Outer membrane protein assembly factor BamC	Outer_membrane	45.4	214549000	229861000	229058000	221914000	227171000	1	1.07137	1.06763	1.03433	1.05883	1	0.998798	1.03707	1.00676	1.0488	13	27
BAMC	P0A903	Outer membrane protein assembly factor BamC	Outer_membrane	49	231170000	239632000	223710000	238635000	252361000	1	1.03661	0.967729	1.03229	1.09167	1	1.00795	1.01361	1.01975	1.04779	15	37
BAMC	P0A903	Outer membrane protein assembly factor BamC	Outer_membrane	51.9	222620000	222595000	220799000	238077000	215572000	1	0.999888	0.99182	1.06943	0.968341	1	0.998778	1.03793	1.0385	1.08803	15	37
BAMC	P0A903	Outer membrane protein assembly factor BamC	Outer_membrane	54.8	183255000	243316000	234525000	244735000	241861000	1	1.32775	1.27977	1.33549	1.31981	1	1.08182	1.08531	1.11201	1.13328	15	36
BAMC	P0A903	Outer membrane protein assembly factor BamC	Outer_membrane	57.9	222752000	244885000	241167000	249318000	213590000	1	1.09936	1.08267	1.11926	0.958869	1	1.02959	1.04371	1.059	1.02008	15	36
BAMC	P0A903	Outer membrane protein assembly factor BamC	Outer_membrane	60.5	188077000	215876000	214719000	204438000	188692000	1	1.14781	1.14165	1.08699	1.00327	1	1.0422	1.02564	1.01376	1.00334	15	40
BAMC	P0A903	Outer membrane protein assembly factor BamC	Outer_membrane	63.6	142552000	163135000	157216000	157453000	141054000	1	1.14439	1.10287	1.10453	0.989492	1	0.99999	1.01544	1.0137	1.02112	15	40
BAMC	P0A903	Outer membrane protein assembly factor BamC	Outer_membrane	67	291354000	315621000	292325000	315225000	276068000	1	1.08329	1.00333	1.08193	0.947535	1	1.04528	1.02602	1.05466	1.03352	16	43
BAMC	P0A903	Outer membrane protein assembly factor BamC	Outer_membrane	71.3	312428000	281846000	297246000	306542000	268761000	1	0.902115	0.951406	0.98116	0.860233	1	0.945738	0.934623	0.938438	0.92434	16	43
BAMD	P0AC02	Outer membrane protein assembly factor BamD	Outer_membrane	42	288701000	305661000	266687000	284598000	288927000	1	1.05875	0.923748	0.985788	1.00078	1	1.0594	0.967188	1.03209	1.04257	15	42
BAMD	P0AC02	Outer membrane protein assembly factor BamD	Outer_membrane	45.4	268170000	284402000	282185000	276413000	275822000	1	1.06053	1.05226	1.03074	1.02853	1	0.988692	1.02215	1.00327	1.01879	15	42
BAMD	P0AC02	Outer membrane protein assembly factor BamD	Outer_membrane	49	200629000	209493000	195745000	204429000	215619000	1	1.04418	0.975657	1.01894	1.07472	1	1.01532	1.02191	1.00656	1.03152	12	33
BAMD	P0AC02	Outer membrane protein assembly factor BamD	Outer_membrane	51.9	164300000	157493000	161659000	176745000	162833000	1	0.95857	0.983926	1.07575	0.991071	1	0.957506	1.02967	1.04463	1.11357	12	33
BAMD	P0AC02	Outer membrane protein assembly factor BamD	Outer_membrane	54.8	211769000	267546000	250332000	268196000	278267000	1	1.26339	1.1821	1.26646	1.31401	1	1.02938	1.00247	1.05453	1.12831	13	37
BAMD	P0AC02	Outer membrane protein assembly factor BamD	Outer_membrane	57.9	163104000	182176000	172857000	183356000	166480000	1	1.11693	1.0598	1.12417	1.0207	1	1.04605	1.02166	1.06364	1.08586	13	37
BAMD	P0AC02	Outer membrane protein assembly factor BamD	Outer_membrane	60.5	125857000	139609000	142758000	135586000	124524000	1	1.10927	1.13429	1.0773	0.989409	1	1.0072	1.01902	1.00472	0.989475	13	30
BAMD	P0AC02	Outer membrane protein assembly factor BamD	Outer_membrane	63.6	110621000	138009000	123031000	122910000	114734000	1	1.24758	1.11218	1.11109	1.03718	1	1.09016	1.02402	1.01972	1.07033	13	30
BAMD	P0AC02	Outer membrane protein assembly factor BamD	Outer_membrane	67	161358000	167879000	151779000	159871000	145063000	1	1.04041	0.940635	0.990784	0.899013	1	1.00391	0.961904	0.965813	0.980591	11	25
BAMD	P0AC02	Outer membrane protein assembly factor BamD	Outer_membrane	71.3	143313000	132310000	145076000	145051000	134946000	1	0.923224	1.0123	1.01213	0.941617	1	0.967868	0.994444	0.968056	1.01179	11	25
BAME	P0A937	Outer membrane protein assembly factor BamE	Outer_membrane	42	20452900	19942400	19992200	18494300	19794100	1	0.97504	0.977475	0.904239	0.967789	1	0.975642	1.02344	0.946711	1.0082	1	2
BAME	P0A937	Outer membrane protein assembly factor BamE	Outer_membrane	45.4	18571400	21557000	19015200	18486700	19203100	1	1.16076	1.0239	0.995439	1.03401	1	1.08214	0.994596	0.968912	1.02422	1	2
BAME	P0A937	Outer membrane protein assembly factor BamE	Outer_membrane	49	15139700	15455200	14815000	15969300	16600800	1	1.02084	0.978553	1.0548	1.09651	1	0.99262	1.02494	1.04198	1.05244	1	2
BAME	P0A937	Outer membrane protein assembly factor BamE	Outer_membrane	51.9	13917800	14843600	14743500	17262300	13271800	1	1.06652	1.05933	1.2403	0.953585	1	1.06534	1.10857	1.20443	1.07145	1	2
BAME	P0A937	Outer membrane protein assembly factor BamE	Outer_membrane	54.8	23107700	27563100	27571400	29692700	26215700	1	1.19281	1.19317	1.28497	1.1345	1	0.971881	1.01186	1.06995	0.974167	1	2
BAME	P0A937	Outer membrane protein assembly factor BamE	Outer_membrane	57.9	28311300	29402600	30787400	28663100	24159300	1	1.03855	1.08746	1.01243	0.853345	1	0.972637	1.04833	0.957915	0.907819	1	2
BAME	P0A937	Outer membrane protein assembly factor BamE	Outer_membrane	60.5	26162400	31912400	30245400	32941700	27800200	1	1.21978	1.15606	1.25912	1.0626	1	1.10755	1.03858	1.17429	1.06267	1	4
BAME	P0A937	Outer membrane protein assembly factor BamE	Outer_membrane	63.6	23658600	26533100	26557000	24911900	22960700	1	1.1215	1.12251	1.05297	0.970501	1	0.979988	1.03352	0.966381	1.00152	1	4
BAME	P0A937	Outer membrane protein assembly factor BamE	Outer_membrane	67	29466600	32766800	33148600	32307400	28152100	1	1.112	1.12496	1.09641	0.95539	1	1.07298	1.15039	1.06877	1.04208	1	4
BAME	P0A937	Outer membrane protein assembly factor BamE	Outer_membrane	71.3	27023200	23934300	26362800	26496600	23229400	1	0.885695	0.975562	0.980513	0.85961	1	0.928524	0.958352	0.937819	0.923669	1	4
BARA	P0AEC5	Signal transduction histidine-protein kinase BarA (EC 2.7.13.3)	Inner_membrane	42	31073900	31771700	29536100	28957700	30185800	1	1.02246	0.950512	0.931898	0.97142	1	1.02309	0.99521	0.975669	1.01198	5	5
BARA	P0AEC5	Signal transduction histidine-protein kinase BarA (EC 2.7.13.3)	Inner_membrane	45.4	25887200	28691200	27877000	28081600	27486500	1	1.10832	1.07686	1.08477	1.06178	1	1.03324	1.04605	1.05586	1.05172	5	5
BARA	P0AEC5	Signal transduction histidine-protein kinase BarA (EC 2.7.13.3)	Inner_membrane	49	3703970	3716440	3100340	3893300	4113380	1	1.00337	0.837032	1.05112	1.11053	1	0.97563	0.876713	1.03834	1.0659	1	1
BARA	P0AEC5	Signal transduction histidine-protein kinase BarA (EC 2.7.13.3)	Inner_membrane	51.9	2195510	1772870	2009390	1912680	1545570	1	0.807498	0.915227	0.871178	0.703969	1	0.806602	0.957773	0.845982	0.790981	1	1
BCP	P0AE52	Peroxiredoxin Bcp (EC 1.11.1.15) (Bacterioferritin comigratory protein) (Thioredoxin peroxidase)	Cytosol	42	153121000	158381000	145437000	161702000	146526000	1	1.03435	0.949817	1.05604	0.956929	1	1.03499	0.994483	1.10564	0.996883	9	17
BCP	P0AE52	Peroxiredoxin Bcp (EC 1.11.1.15) (Bacterioferritin comigratory protein) (Thioredoxin peroxidase)	Cytosol	45.4	156260000	158111000	161124000	152640000	153879000	1	1.01185	1.03113	0.976833	0.984763	1	0.943307	1.00162	0.950802	0.97543	9	17
BCP	P0AE52	Peroxiredoxin Bcp (EC 1.11.1.15) (Bacterioferritin comigratory protein) (Thioredoxin peroxidase)	Cytosol	49	193551000	195304000	196136000	211321000	210307000	1	1.00906	1.01336	1.09181	1.08657	1	0.981164	1.0614	1.07854	1.0429	10	22
BCP	P0AE52	Peroxiredoxin Bcp (EC 1.11.1.15) (Bacterioferritin comigratory protein) (Thioredoxin peroxidase)	Cytosol	51.9	157735000	160873000	157243000	168875000	136916000	1	1.01989	0.996881	1.07062	0.868013	1	1.01876	1.04322	1.03966	0.975302	10	22
BCP	P0AE52	Peroxiredoxin Bcp (EC 1.11.1.15) (Bacterioferritin comigratory protein) (Thioredoxin peroxidase)	Cytosol	54.8	88519500	107789000	118812000	117398000	116051000	1	1.21769	1.34221	1.32624	1.31102	1	0.992149	1.13826	1.10431	1.12574	6	13
BCP	P0AE52	Peroxiredoxin Bcp (EC 1.11.1.15) (Bacterioferritin comigratory protein) (Thioredoxin peroxidase)	Cytosol	57.9	78869400	83719700	84619800	86230100	74254800	1	1.0615	1.07291	1.09333	0.941491	1	0.994132	1.0343	1.03446	1.00159	6	13
BCP	P0AE52	Peroxiredoxin Bcp (EC 1.11.1.15) (Bacterioferritin comigratory protein) (Thioredoxin peroxidase)	Cytosol	60.5	161142000	170586000	187313000	178894000	165569000	1	1.05861	1.16241	1.11016	1.02747	1	0.961205	1.04428	1.03537	1.02754	8	22
BCP	P0AE52	Peroxiredoxin Bcp (EC 1.11.1.15) (Bacterioferritin comigratory protein) (Thioredoxin peroxidase)	Cytosol	63.6	139931000	166870000	161805000	167063000	138525000	1	1.19252	1.15632	1.1939	0.989952	1	1.04204	1.06465	1.09571	1.02159	8	22
BCP	P0AE52	Peroxiredoxin Bcp (EC 1.11.1.15) (Bacterioferritin comigratory protein) (Thioredoxin peroxidase)	Cytosol	67	110774000	111222000	116482000	119489000	105118000	1	1.00404	1.05153	1.07867	0.948941	1	0.968813	1.0753	1.05149	1.03505	7	22
BCP	P0AE52	Peroxiredoxin Bcp (EC 1.11.1.15) (Bacterioferritin comigratory protein) (Thioredoxin peroxidase)	Cytosol	71.3	131335000	124849000	139821000	146134000	116754000	1	0.950615	1.06461	1.11268	0.888979	1	0.996583	1.04583	1.06423	0.955227	7	22
BCSB	P37652	Cyclic di-GMP-binding protein (Cellulose synthase regulatory subunit)	Inner_membrane	42	7078110	7902310	7658840	6212690	6675160	1	1.11644	1.08205	0.877733	0.943071	1	1.11713	1.13293	0.91896	0.982446	1	1
BCSB	P37652	Cyclic di-GMP-binding protein (Cellulose synthase regulatory subunit)	Inner_membrane	45.4	6257900	6259880	5682710	5814420	5728340	1	1.00032	0.908086	0.929133	0.915377	1	0.932559	0.882099	0.904372	0.906703	1	1
BCSC	P37650	Cellulose synthase operon protein C	Periplasm	60.5	1124040	1248610	1125450	1235580	1329910	1	1.11082	1.00125	1.09923	1.18315	1	1.00862	0.899505	1.02517	1.18323	1	1
BCSC	P37650	Cellulose synthase operon protein C	Periplasm	63.6	927757	1227960	1199300	748737	964096	1	1.32358	1.29269	0.80704	1.03917	1	1.15657	1.19021	0.740671	1.07238	1	1
BCSG	P37659	Cellulose biosynthesis protein BcsG	Inner_membrane	42	7356620	7832020	7302480	7214150	7864770	1	1.06462	0.992641	0.980634	1.06907	1	1.06528	1.03932	1.02669	1.11371	3	3
BCSG	P37659	Cellulose biosynthesis protein BcsG	Inner_membrane	45.4	7073710	8003560	7532450	6989970	7568960	1	1.13145	1.06485	0.988162	1.07001	1	1.05481	1.03438	0.961828	1.05987	3	3
BCSG	P37659	Cellulose biosynthesis protein BcsG	Inner_membrane	49	18504500	18816700	19725500	18769000	18757400	1	1.01687	1.06598	1.01429	1.01367	1	0.988762	1.11652	1.00197	0.972925	4	5
BCSG	P37659	Cellulose biosynthesis protein BcsG	Inner_membrane	51.9	16973000	16382300	16363600	18052100	15922500	1	0.965198	0.964096	1.06358	0.938108	1	0.964127	1.00891	1.03282	1.05406	4	5
BCSG	P37659	Cellulose biosynthesis protein BcsG	Inner_membrane	54.8	11391600	15132700	14243800	15358100	13112600	1	1.32841	1.25038	1.3482	1.15108	1	1.08236	1.06038	1.12259	0.9884	2	2
BCSG	P37659	Cellulose biosynthesis protein BcsG	Inner_membrane	57.9	6019030	6997230	6454770	7528300	6024880	1	1.16252	1.07239	1.25075	1.00097	1	1.08874	1.0338	1.18341	1.06487	2	2
BCSZ	P37651	Endoglucanase (EC 3.2.1.4) (Carboxymethylcellulase) (CMCase) (Cellulase) (Endo-1,4-beta-glucanase)	Periplasm	49	8059190	7000050	6470750	6871810	6915090	1	0.86858	0.802903	0.852668	0.858038	1	0.84457	0.840967	0.842307	0.823551	1	1
BCSZ	P37651	Endoglucanase (EC 3.2.1.4) (Carboxymethylcellulase) (CMCase) (Cellulase) (Endo-1,4-beta-glucanase)	Periplasm	51.9	6456300	7131350	7617360	7329630	5560170	1	1.10456	1.17983	1.13527	0.861201	1	1.10333	1.23468	1.10243	0.967648	1	1
BCSZ	P37651	Endoglucanase (EC 3.2.1.4) (Carboxymethylcellulase) (CMCase) (Cellulase) (Endo-1,4-beta-glucanase)	Periplasm	54.8	12154600	15711500	14647600	17535700	12925800	1	1.29264	1.20511	1.44272	1.06345	1	1.05322	1.02199	1.2013	0.913157	2	2
BCSZ	P37651	Endoglucanase (EC 3.2.1.4) (Carboxymethylcellulase) (CMCase) (Cellulase) (Endo-1,4-beta-glucanase)	Periplasm	57.9	11804800	14241400	11762700	13624300	13543500	1	1.20641	0.996434	1.15413	1.14729	1	1.12985	0.960575	1.09199	1.22053	2	2
BCSZ	P37651	Endoglucanase (EC 3.2.1.4) (Carboxymethylcellulase) (CMCase) (Cellulase) (Endo-1,4-beta-glucanase)	Periplasm	60.5	10018400	10880700	10554300	9446820	9406400	1	1.08607	1.05349	0.942947	0.938912	1	0.986142	0.946433	0.879417	0.938975	2	2
BCSZ	P37651	Endoglucanase (EC 3.2.1.4) (Carboxymethylcellulase) (CMCase) (Cellulase) (Endo-1,4-beta-glucanase)	Periplasm	63.6	5301170	5253080	5991180	5599450	5441320	1	0.990928	1.13016	1.05627	1.02644	1	0.865892	1.04057	0.969402	1.05925	2	2
BCSZ	P37651	Endoglucanase (EC 3.2.1.4) (Carboxymethylcellulase) (CMCase) (Cellulase) (Endo-1,4-beta-glucanase)	Periplasm	67	4023430	3996710	3692200	4322520	3880520	1	0.993359	0.917675	1.07434	0.964481	1	0.958502	0.938424	1.04726	1.052	1	1
BCSZ	P37651	Endoglucanase (EC 3.2.1.4) (Carboxymethylcellulase) (CMCase) (Cellulase) (Endo-1,4-beta-glucanase)	Periplasm	71.3	2031030	1597100	1624020	1822270	1532110	1	0.78635	0.799604	0.897215	0.754351	1	0.824375	0.785499	0.858147	0.810567	1	1
BDCR	P39334	HTH-type transcriptional repressor BdcR	Cytosol	42	71252200	71769300	59071200	68165900	67369400	1	1.00726	0.829044	0.956685	0.945506	1	1.00788	0.86803	1.00162	0.984983	5	5
BDCR	P39334	HTH-type transcriptional repressor BdcR	Cytosol	45.4	61877100	66122000	61129900	63760300	59169600	1	1.0686	0.987924	1.03043	0.956244	1	0.996219	0.959653	1.00297	0.947182	5	5
BDCR	P39334	HTH-type transcriptional repressor BdcR	Cytosol	49	36620700	34851200	36036100	37536200	35587500	1	0.95168	0.984036	1.025	0.971786	1	0.925373	1.03069	1.01255	0.932727	3	3
BDCR	P39334	HTH-type transcriptional repressor BdcR	Cytosol	51.9	18531100	16457900	16721100	18036600	16046300	1	0.888123	0.902326	0.973315	0.865912	1	0.887138	0.944272	0.945165	0.972942	3	3
BDCR	P39334	HTH-type transcriptional repressor BdcR	Cytosol	54.8	1915060	2626600	2589540	2544660	2374560	1	1.37155	1.3522	1.32876	1.23994	1	1.11751	1.14672	1.10641	1.06471	1	1
BDCR	P39334	HTH-type transcriptional repressor BdcR	Cytosol	57.9	1127350	1120090	1313720	1709000	1097040	1	0.99356	1.16532	1.51594	0.973114	1	0.930506	1.12338	1.43432	1.03523	1	1
BEPA	P66948	Beta-barrel assembly-enhancing protease (EC 3.4.-.-)	Outer_membrane	42	27489900	29810100	28914600	23381300	33862600	1	1.0844	1.05183	0.850541	1.23182	1	1.08507	1.10129	0.890492	1.28325	3	3
BEPA	P66948	Beta-barrel assembly-enhancing protease (EC 3.4.-.-)	Outer_membrane	45.4	28229400	28835600	27495000	29119200	29246200	1	1.02147	0.973985	1.03152	1.03602	1	0.952283	0.946112	1.00403	1.0262	3	3
BEPA	P66948	Beta-barrel assembly-enhancing protease (EC 3.4.-.-)	Outer_membrane	49	45115700	46085700	45574900	52247000	50085000	1	1.0215	1.01018	1.15807	1.11015	1	0.993263	1.05807	1.144	1.06553	4	4
BEPA	P66948	Beta-barrel assembly-enhancing protease (EC 3.4.-.-)	Outer_membrane	51.9	41558100	38919500	39662900	45048300	39867600	1	0.936508	0.954396	1.08398	0.959322	1	0.935469	0.998763	1.05263	1.0779	4	4
BEPA	P66948	Beta-barrel assembly-enhancing protease (EC 3.4.-.-)	Outer_membrane	54.8	44446200	58007100	53170100	57194900	59873100	1	1.30511	1.19628	1.28683	1.34709	1	1.06338	1.0145	1.0715	1.15671	6	6
BEPA	P66948	Beta-barrel assembly-enhancing protease (EC 3.4.-.-)	Outer_membrane	57.9	48789500	48282100	50212200	55087700	51303500	1	0.9896	1.02916	1.12909	1.05153	1	0.926797	0.992123	1.0683	1.11865	6	6
BEPA	P66948	Beta-barrel assembly-enhancing protease (EC 3.4.-.-)	Outer_membrane	60.5	27747100	30394900	32029700	32838700	30676600	1	1.09543	1.15434	1.1835	1.10558	1	0.994636	1.03704	1.10376	1.10565	5	6
BEPA	P66948	Beta-barrel assembly-enhancing protease (EC 3.4.-.-)	Outer_membrane	63.6	19755100	21958000	21442400	21422600	21847400	1	1.11151	1.08541	1.08441	1.10591	1	0.971259	0.999364	0.99523	1.14126	5	6
BETB	P17445	NAD/NADP-dependent betaine aldehyde dehydrogenase (BADH) (EC 1.2.1.8)	Cytosol	42	82601800	82730400	77374800	73456900	79522200	1	1.00156	0.936721	0.889289	0.962718	1	1.00218	0.98077	0.931059	1.00291	7	9
BETB	P17445	NAD/NADP-dependent betaine aldehyde dehydrogenase (BADH) (EC 1.2.1.8)	Cytosol	45.4	77362600	78634700	76131800	74501900	73941400	1	1.01644	0.984091	0.963022	0.955777	1	0.947593	0.955929	0.937358	0.946719	7	9
BETB	P17445	NAD/NADP-dependent betaine aldehyde dehydrogenase (BADH) (EC 1.2.1.8)	Cytosol	49	50715900	54552900	45256000	51510000	52736000	1	1.07566	0.892343	1.01566	1.03983	1	1.04592	0.934647	1.00332	0.998038	6	6
BETB	P17445	NAD/NADP-dependent betaine aldehyde dehydrogenase (BADH) (EC 1.2.1.8)	Cytosol	51.9	42404200	38569900	37167200	38097700	35393700	1	0.909577	0.876498	0.898442	0.834674	1	0.908568	0.917243	0.872457	0.937843	6	6
BETB	P17445	NAD/NADP-dependent betaine aldehyde dehydrogenase (BADH) (EC 1.2.1.8)	Cytosol	54.8	11747200	17258100	14680400	15408400	13513600	1	1.46912	1.24969	1.31167	1.15037	1	1.19702	1.0598	1.09218	0.987792	2	2
BETB	P17445	NAD/NADP-dependent betaine aldehyde dehydrogenase (BADH) (EC 1.2.1.8)	Cytosol	57.9	6250580	5884630	7055580	6744210	6315860	1	0.941453	1.12879	1.07897	1.01044	1	0.881706	1.08817	1.02088	1.07495	2	2
BFR	P0ABD3	Bacterioferritin (BFR) (EC 1.16.3.1) (Cytochrome b-1) (Cytochrome b-557)	Cytosol	42	121235000	116731000	111291000	113634000	112579000	1	0.962849	0.917977	0.937304	0.928601	1	0.963444	0.961146	0.981329	0.967372	3	9
BFR	P0ABD3	Bacterioferritin (BFR) (EC 1.16.3.1) (Cytochrome b-1) (Cytochrome b-557)	Cytosol	45.4	106343000	116878000	113020000	110111000	103307000	1	1.09907	1.06279	1.03543	0.971451	1	1.02462	1.03237	1.00784	0.962245	3	9
BFR	P0ABD3	Bacterioferritin (BFR) (EC 1.16.3.1) (Cytochrome b-1) (Cytochrome b-557)	Cytosol	49	72592100	78711200	76208400	78188100	80383900	1	1.08429	1.04982	1.07709	1.10734	1	1.05432	1.09959	1.064	1.06283	4	11
BFR	P0ABD3	Bacterioferritin (BFR) (EC 1.16.3.1) (Cytochrome b-1) (Cytochrome b-557)	Cytosol	51.9	69980200	76178300	71030300	77277000	63848900	1	1.08857	1.01501	1.10427	0.912385	1	1.08736	1.06219	1.07233	1.02516	4	11
BFR	P0ABD3	Bacterioferritin (BFR) (EC 1.16.3.1) (Cytochrome b-1) (Cytochrome b-557)	Cytosol	54.8	88682200	109239000	106729000	106716000	105877000	1	1.2318	1.2035	1.20335	1.19389	1	1.00365	1.02062	1.00199	1.02517	5	15
BFR	P0ABD3	Bacterioferritin (BFR) (EC 1.16.3.1) (Cytochrome b-1) (Cytochrome b-557)	Cytosol	57.9	103132000	109946000	107361000	109609000	94533500	1	1.06607	1.04101	1.0628	0.916626	1	0.998415	1.00354	1.00558	0.975141	5	15
BFR	P0ABD3	Bacterioferritin (BFR) (EC 1.16.3.1) (Cytochrome b-1) (Cytochrome b-557)	Cytosol	60.5	179508000	199603000	199476000	188154000	182330000	1	1.11194	1.11124	1.04816	1.01572	1	1.00964	0.998311	0.977546	1.01579	7	25
BFR	P0ABD3	Bacterioferritin (BFR) (EC 1.16.3.1) (Cytochrome b-1) (Cytochrome b-557)	Cytosol	63.6	161997000	186190000	170193000	180966000	154448000	1	1.14934	1.05059	1.11709	0.9534	1	1.00432	0.967307	1.02523	0.983874	7	25
BFR	P0ABD3	Bacterioferritin (BFR) (EC 1.16.3.1) (Cytochrome b-1) (Cytochrome b-557)	Cytosol	67	175302000	176771000	170857000	181065000	164541000	1	1.00838	0.974644	1.03287	0.938615	1	0.972996	0.996681	1.00684	1.02379	6	27
BFR	P0ABD3	Bacterioferritin (BFR) (EC 1.16.3.1) (Cytochrome b-1) (Cytochrome b-557)	Cytosol	71.3	155938000	159787000	161760000	171154000	146809000	1	1.02468	1.03734	1.09758	0.941458	1	1.07423	1.01904	1.04979	1.01162	6	27
BGLA	Q46829	6-phospho-beta-glucosidase BglA (EC 3.2.1.86) (Phospho-beta-glucosidase A)	Cytosol	42	238185000	230884000	227878000	229925000	232108000	1	0.969347	0.956727	0.965321	0.974486	1	0.969946	1.00172	1.01066	1.01517	17	25
BGLA	Q46829	6-phospho-beta-glucosidase BglA (EC 3.2.1.86) (Phospho-beta-glucosidase A)	Cytosol	45.4	231537000	244005000	234067000	229303000	230352000	1	1.05385	1.01093	0.990351	0.994882	1	0.982465	0.981998	0.963959	0.985454	17	25
BGLA	Q46829	6-phospho-beta-glucosidase BglA (EC 3.2.1.86) (Phospho-beta-glucosidase A)	Cytosol	49	266770000	280365000	255485000	270037000	280555000	1	1.05096	0.957698	1.01225	1.05167	1	1.02191	1.0031	0.999947	1.0094	23	39
BGLA	Q46829	6-phospho-beta-glucosidase BglA (EC 3.2.1.86) (Phospho-beta-glucosidase A)	Cytosol	51.9	266445000	266940000	257723000	268059000	235715000	1	1.00186	0.967265	1.00606	0.884667	1	1.00075	1.01223	0.976961	0.994014	23	39
BGLA	Q46829	6-phospho-beta-glucosidase BglA (EC 3.2.1.86) (Phospho-beta-glucosidase A)	Cytosol	54.8	340450000	404728000	402932000	420252000	390365000	1	1.1888	1.18353	1.2344	1.14661	1	0.968616	1.00368	1.02784	0.984569	23	47
BGLA	Q46829	6-phospho-beta-glucosidase BglA (EC 3.2.1.86) (Phospho-beta-glucosidase A)	Cytosol	57.9	333803000	349638000	336168000	342491000	310432000	1	1.04744	1.00709	1.02603	0.929986	1	0.980965	0.970843	0.970784	0.989353	23	47
BGLF	P08722	PTS system beta-glucoside-specific EIIBCA component (EIIBCA-Bgl) (EII-Bgl) [Includes: Beta-glucoside-specific phosphotransferase enzyme IIB component (EC 2.7.1.-) (PTS system beta-glucoside-specific EIIB component); Beta-glucoside permease IIC component (PTS system beta-glucoside-specific EIIC component); Beta-glucoside-specific phosphotransferase enzyme IIA component (PTS system beta-glucoside-s…	Inner_membrane	42	3860040	3954050	4163360	5450140	3681810	1	1.02435	1.07858	1.41194	0.953827	1	1.02499	1.1293	1.47826	0.993651	1	1
BGLF	P08722	PTS system beta-glucoside-specific EIIBCA component (EIIBCA-Bgl) (EII-Bgl) [Includes: Beta-glucoside-specific phosphotransferase enzyme IIB component (EC 2.7.1.-) (PTS system beta-glucoside-specific EIIB component); Beta-glucoside permease IIC component (PTS system beta-glucoside-specific EIIC component); Beta-glucoside-specific phosphotransferase enzyme IIA component (PTS system beta-glucoside-s…	Inner_membrane	45.4	3496320	4031700	3260000	3965690	3888220	1	1.15313	0.932409	1.13425	1.11209	1	1.07502	0.905726	1.10402	1.10155	1	1
BGLH	P26218	Cryptic outer membrane porin BglH	Outer_membrane	42	21833000	18828400	16809100	17497800	18614000	1	0.862383	0.769894	0.801438	0.852563	1	0.862915	0.806099	0.839082	0.888159	1	1
BGLH	P26218	Cryptic outer membrane porin BglH	Outer_membrane	45.4	15331100	15835800	14706900	15037200	14209200	1	1.03292	0.959285	0.98083	0.926822	1	0.962954	0.931834	0.954691	0.918039	1	1
BGLH	P26218	Cryptic outer membrane porin BglH	Outer_membrane	54.8	32751900	48067800	28791600	32643000	35799400	1	1.46763	0.879082	0.996675	1.09305	1	1.1958	0.745501	0.829894	0.938573	1	1
BGLH	P26218	Cryptic outer membrane porin BglH	Outer_membrane	57.9	6128290	6612540	6031950	5572440	7104430	1	1.07902	0.984279	0.909298	1.15928	1	1.01054	0.948858	0.860339	1.23329	1	1
BGLX	P33363	Periplasmic beta-glucosidase (EC 3.2.1.21) (Beta-D-glucoside glucohydrolase) (Cellobiase) (Gentiobiase)	Periplasm	42	342275000	342413000	337278000	327921000	338773000	1	1.0004	0.985401	0.958063	0.989768	1	1.00102	1.03174	1.00306	1.03109	26	30
BGLX	P33363	Periplasmic beta-glucosidase (EC 3.2.1.21) (Beta-D-glucoside glucohydrolase) (Cellobiase) (Gentiobiase)	Periplasm	45.4	312321000	336498000	324978000	332040000	319662000	1	1.07741	1.04053	1.06314	1.0235	1	1.00443	1.01075	1.03481	1.01381	26	30
BGLX	P33363	Periplasmic beta-glucosidase (EC 3.2.1.21) (Beta-D-glucoside glucohydrolase) (Cellobiase) (Gentiobiase)	Periplasm	49	367536000	370028000	356506000	368875000	378235000	1	1.00678	0.969989	1.00364	1.02911	1	0.97895	1.01597	0.991448	0.987747	31	37
BGLX	P33363	Periplasmic beta-glucosidase (EC 3.2.1.21) (Beta-D-glucoside glucohydrolase) (Cellobiase) (Gentiobiase)	Periplasm	51.9	336104000	361221000	333842000	364007000	311859000	1	1.07473	0.99327	1.08302	0.927865	1	1.07354	1.03944	1.0517	1.04255	31	37
BGLX	P33363	Periplasmic beta-glucosidase (EC 3.2.1.21) (Beta-D-glucoside glucohydrolase) (Cellobiase) (Gentiobiase)	Periplasm	54.8	250299000	318932000	304040000	313646000	299334000	1	1.2742	1.21471	1.25309	1.19591	1	1.0382	1.03013	1.0434	1.02689	25	34
BGLX	P33363	Periplasmic beta-glucosidase (EC 3.2.1.21) (Beta-D-glucoside glucohydrolase) (Cellobiase) (Gentiobiase)	Periplasm	57.9	243566000	262954000	243072000	249151000	217870000	1	1.0796	0.997972	1.02293	0.894501	1	1.01109	0.962057	0.967854	0.951603	25	34
BGLX	P33363	Periplasmic beta-glucosidase (EC 3.2.1.21) (Beta-D-glucoside glucohydrolase) (Cellobiase) (Gentiobiase)	Periplasm	60.5	81293300	82720200	78768300	76647700	75856100	1	1.01755	0.96894	0.942854	0.933116	1	0.923928	0.870474	0.87933	0.933179	11	14
BGLX	P33363	Periplasmic beta-glucosidase (EC 3.2.1.21) (Beta-D-glucoside glucohydrolase) (Cellobiase) (Gentiobiase)	Periplasm	63.6	22019100	25277400	23085100	21608500	20276900	1	1.14798	1.04841	0.981353	0.920878	1	1.00312	0.965299	0.900649	0.950312	11	14
BGLX	P33363	Periplasmic beta-glucosidase (EC 3.2.1.21) (Beta-D-glucoside glucohydrolase) (Cellobiase) (Gentiobiase)	Periplasm	67	7830970	8537350	8533410	8571770	7185960	1	1.0902	1.0897	1.0946	0.917633	1	1.05195	1.11434	1.06701	1.0009	3	3
BGLX	P33363	Periplasmic beta-glucosidase (EC 3.2.1.21) (Beta-D-glucoside glucohydrolase) (Cellobiase) (Gentiobiase)	Periplasm	71.3	6225880	7353880	7203330	6851290	6258460	1	1.18118	1.157	1.10045	1.00523	1	1.2383	1.13659	1.05254	1.08014	3	3
BIOA	P12995	Adenosylmethionine-8-amino-7-oxononanoate aminotransferase (EC 2.6.1.62) (7,8-diamino-pelargonic acid aminotransferase) (DAPA AT) (DAPA aminotransferase) (7,8-diaminononanoate synthase) (DANS) (Diaminopelargonic acid synthase)	Cytosol	42	1604010	1490360	1507980	1670330	1664310	1	0.929146	0.940131	1.04135	1.03759	1	0.92972	0.984341	1.09026	1.08091	1	1
BIOA	P12995	Adenosylmethionine-8-amino-7-oxononanoate aminotransferase (EC 2.6.1.62) (7,8-diamino-pelargonic acid aminotransferase) (DAPA AT) (DAPA aminotransferase) (7,8-diaminononanoate synthase) (DANS) (Diaminopelargonic acid synthase)	Cytosol	45.4	1793960	1492960	1181120	1241810	1469520	1	0.832215	0.658387	0.692217	0.819149	1	0.775843	0.639546	0.67377	0.811386	1	1
BIOA	P12995	Adenosylmethionine-8-amino-7-oxononanoate aminotransferase (EC 2.6.1.62) (7,8-diamino-pelargonic acid aminotransferase) (DAPA AT) (DAPA aminotransferase) (7,8-diaminononanoate synthase) (DANS) (Diaminopelargonic acid synthase)	Cytosol	49	1647230	1887860	1900620	1657560	1769890	1	1.14608	1.15383	1.00627	1.07446	1	1.1144	1.20853	0.994044	1.03128	1	2
BIOA	P12995	Adenosylmethionine-8-amino-7-oxononanoate aminotransferase (EC 2.6.1.62) (7,8-diamino-pelargonic acid aminotransferase) (DAPA AT) (DAPA aminotransferase) (7,8-diaminononanoate synthase) (DANS) (Diaminopelargonic acid synthase)	Cytosol	51.9	1464990	1709460	1526510	1753100	1373440	1	1.16687	1.04199	1.19666	0.937508	1	1.16558	1.09043	1.16205	1.05339	1	2
BIOA	P12995	Adenosylmethionine-8-amino-7-oxononanoate aminotransferase (EC 2.6.1.62) (7,8-diamino-pelargonic acid aminotransferase) (DAPA AT) (DAPA aminotransferase) (7,8-diaminononanoate synthase) (DANS) (Diaminopelargonic acid synthase)	Cytosol	54.8	1126010	1222610	1455760	1390850	1532200	1	1.08579	1.29285	1.2352	1.36073	1	0.884682	1.09639	1.02851	1.16843	1	1
BIOA	P12995	Adenosylmethionine-8-amino-7-oxononanoate aminotransferase (EC 2.6.1.62) (7,8-diamino-pelargonic acid aminotransferase) (DAPA AT) (DAPA aminotransferase) (7,8-diaminononanoate synthase) (DANS) (Diaminopelargonic acid synthase)	Cytosol	57.9	1050540	1278330	983098	1404550	811151	1	1.21683	0.935803	1.33698	0.772128	1	1.13961	0.902126	1.26499	0.821418	1	1
BIOA	P12995	Adenosylmethionine-8-amino-7-oxononanoate aminotransferase (EC 2.6.1.62) (7,8-diamino-pelargonic acid aminotransferase) (DAPA AT) (DAPA aminotransferase) (7,8-diaminononanoate synthase) (DANS) (Diaminopelargonic acid synthase)	Cytosol	60.5	1054440	1483220	1164760	1154610	1232120	1	1.40664	1.10462	1.095	1.16851	1	1.27722	0.99237	1.02122	1.16858	1	1
BIOA	P12995	Adenosylmethionine-8-amino-7-oxononanoate aminotransferase (EC 2.6.1.62) (7,8-diamino-pelargonic acid aminotransferase) (DAPA AT) (DAPA aminotransferase) (7,8-diaminononanoate synthase) (DANS) (Diaminopelargonic acid synthase)	Cytosol	63.6	665552	688538	776466	915182	1207760	1	1.03454	1.16665	1.37507	1.81467	1	0.903998	1.07416	1.26199	1.87268	1	1
BIOB	P12996	Biotin synthase (EC 2.8.1.6)	Cytosol	49	3234960	3893420	3364280	2876970	3185960	1	1.20355	1.03998	0.889337	0.984853	1	1.17028	1.08928	0.878531	0.945269	2	2
BIOB	P12996	Biotin synthase (EC 2.8.1.6)	Cytosol	51.9	3232960	3520410	3051860	3303590	2933600	1	1.08891	0.943983	1.02185	0.907404	1	1.0877	0.987866	0.992293	1.01956	2	2
BIOB	P12996	Biotin synthase (EC 2.8.1.6)	Cytosol	54.8	4771120	7153660	5602090	5628530	6269220	1	1.49937	1.17417	1.17971	1.31399	1	1.22166	0.995746	0.982299	1.12829	2	2
BIOB	P12996	Biotin synthase (EC 2.8.1.6)	Cytosol	57.9	4904510	6052740	6175300	5399490	5390560	1	1.23412	1.25911	1.10092	1.0991	1	1.1558	1.21379	1.04165	1.16927	2	2
BIOB	P12996	Biotin synthase (EC 2.8.1.6)	Cytosol	60.5	1041570	1552170	1279320	1225560	1313820	1	1.49022	1.22826	1.17665	1.26138	1	1.35311	1.10344	1.09737	1.26147	1	1
BIOB	P12996	Biotin synthase (EC 2.8.1.6)	Cytosol	63.6	720286	566823	516573	432308	709928	1	0.786942	0.717178	0.600189	0.98562	1	0.687645	0.660323	0.550831	1.01712	1	1
BIOD2	P0A6E9	ATP-dependent dethiobiotin synthetase BioD 2 (EC 6.3.3.3) (DTB synthetase 2) (DTBS 2) (Dethiobiotin synthase 2)	Cytosol	42	12709700	12559800	12736200	12151600	13849900	1	0.988206	1.00209	0.956089	1.08971	1	0.988816	1.04921	1.001	1.13521	1	1
BIOD2	P0A6E9	ATP-dependent dethiobiotin synthetase BioD 2 (EC 6.3.3.3) (DTB synthetase 2) (DTBS 2) (Dethiobiotin synthase 2)	Cytosol	45.4	11808400	12844400	12291500	11724600	12456700	1	1.08773	1.04091	0.992903	1.0549	1	1.01405	1.01112	0.966443	1.0449	1	1
BIOD2	P0A6E9	ATP-dependent dethiobiotin synthetase BioD 2 (EC 6.3.3.3) (DTB synthetase 2) (DTBS 2) (Dethiobiotin synthase 2)	Cytosol	49	45212800	49893300	40472900	44920000	47885200	1	1.10352	0.895165	0.993524	1.05911	1	1.07302	0.937602	0.981452	1.01654	5	5
BIOD2	P0A6E9	ATP-dependent dethiobiotin synthetase BioD 2 (EC 6.3.3.3) (DTB synthetase 2) (DTBS 2) (Dethiobiotin synthase 2)	Cytosol	51.9	41876200	39153100	38623700	43139000	37948600	1	0.934973	0.922331	1.03016	0.906209	1	0.933935	0.965207	1.00036	1.01822	5	5
BIOD2	P0A6E9	ATP-dependent dethiobiotin synthetase BioD 2 (EC 6.3.3.3) (DTB synthetase 2) (DTBS 2) (Dethiobiotin synthase 2)	Cytosol	54.8	37545400	44477300	44657100	42394800	42902800	1	1.18463	1.18942	1.12916	1.14269	1	0.965213	1.00868	0.94021	0.9812	4	5
BIOD2	P0A6E9	ATP-dependent dethiobiotin synthetase BioD 2 (EC 6.3.3.3) (DTB synthetase 2) (DTBS 2) (Dethiobiotin synthase 2)	Cytosol	57.9	39934300	41327500	40320200	40033900	36912700	1	1.03489	1.00966	1.00249	0.924336	1	0.96921	0.973328	0.948518	0.983342	4	5
BIOD2	P0A6E9	ATP-dependent dethiobiotin synthetase BioD 2 (EC 6.3.3.3) (DTB synthetase 2) (DTBS 2) (Dethiobiotin synthase 2)	Cytosol	60.5	47568200	53762000	51205900	47420300	47397300	1	1.13021	1.07647	0.996891	0.996407	1	1.02622	0.96708	0.929727	0.996474	6	6
BIOD2	P0A6E9	ATP-dependent dethiobiotin synthetase BioD 2 (EC 6.3.3.3) (DTB synthetase 2) (DTBS 2) (Dethiobiotin synthase 2)	Cytosol	63.6	32170600	37294300	36080300	37004800	33738600	1	1.15927	1.12153	1.15027	1.04874	1	1.01299	1.03262	1.05567	1.08226	6	6
BIOD2	P0A6E9	ATP-dependent dethiobiotin synthetase BioD 2 (EC 6.3.3.3) (DTB synthetase 2) (DTBS 2) (Dethiobiotin synthase 2)	Cytosol	67	32389200	36704600	33783300	29633300	28302600	1	1.13324	1.04304	0.914913	0.873828	1	1.09347	1.06663	0.891854	0.953121	1	2
BIOD2	P0A6E9	ATP-dependent dethiobiotin synthetase BioD 2 (EC 6.3.3.3) (DTB synthetase 2) (DTBS 2) (Dethiobiotin synthase 2)	Cytosol	71.3	16585800	20219000	19726000	17702300	14358600	1	1.21905	1.18933	1.06732	0.865716	1	1.278	1.16835	1.02084	0.930231	1	2
BIOH	P13001	Pimeloyl-[acyl-carrier protein] methyl ester esterase (EC 3.1.1.85) (Biotin synthesis protein BioH) (Carboxylesterase BioH)	Cytosol	42	27603900	28101800	26554200	26655200	27347600	1	1.01804	0.961973	0.965632	0.990715	1	1.01867	1.00721	1.01099	1.03208	3	5
BIOH	P13001	Pimeloyl-[acyl-carrier protein] methyl ester esterase (EC 3.1.1.85) (Biotin synthesis protein BioH) (Carboxylesterase BioH)	Cytosol	45.4	26599200	26702700	26093600	25893200	25751600	1	1.00389	0.980992	0.973458	0.968134	1	0.935891	0.952919	0.947516	0.95896	3	5
BIOH	P13001	Pimeloyl-[acyl-carrier protein] methyl ester esterase (EC 3.1.1.85) (Biotin synthesis protein BioH) (Carboxylesterase BioH)	Cytosol	49	21926900	22358800	19588000	21991200	22396400	1	1.0197	0.893332	1.00293	1.02141	1	0.99151	0.935682	0.990746	0.980358	3	4
BIOH	P13001	Pimeloyl-[acyl-carrier protein] methyl ester esterase (EC 3.1.1.85) (Biotin synthesis protein BioH) (Carboxylesterase BioH)	Cytosol	51.9	18670700	21013100	17782000	20729700	17841600	1	1.12546	0.952401	1.11028	0.955594	1	1.12421	0.996675	1.07817	1.07371	3	4
BIRA	P06709	Bifunctional ligase/repressor BirA (Biotin operon repressor) (Biotin--[acetyl-CoA-carboxylase] ligase) (EC 6.3.4.15) (Biotin--protein ligase) (Biotin-[acetyl-CoA carboxylase] synthetase)	Inner_membrane	42	119449000	119289000	114045000	111525000	118604000	1	0.998661	0.954759	0.933662	0.992926	1	0.999277	0.999657	0.977516	1.03438	8	12
BIRA	P06709	Bifunctional ligase/repressor BirA (Biotin operon repressor) (Biotin--[acetyl-CoA-carboxylase] ligase) (EC 6.3.4.15) (Biotin--protein ligase) (Biotin-[acetyl-CoA carboxylase] synthetase)	Inner_membrane	45.4	83302300	95497600	89588600	89467500	94204400	1	1.1464	1.07546	1.07401	1.13087	1	1.06875	1.04469	1.04539	1.12016	8	12
BIRA	P06709	Bifunctional ligase/repressor BirA (Biotin operon repressor) (Biotin--[acetyl-CoA-carboxylase] ligase) (EC 6.3.4.15) (Biotin--protein ligase) (Biotin-[acetyl-CoA carboxylase] synthetase)	Inner_membrane	49	3328300	3612490	2655380	2896370	3817070	1	1.08539	0.797819	0.870225	1.14685	1	1.05538	0.835641	0.859651	1.10076	2	2
BIRA	P06709	Bifunctional ligase/repressor BirA (Biotin operon repressor) (Biotin--[acetyl-CoA-carboxylase] ligase) (EC 6.3.4.15) (Biotin--protein ligase) (Biotin-[acetyl-CoA carboxylase] synthetase)	Inner_membrane	51.9	1532150	1095740	1074850	1719280	1304830	1	0.715165	0.701531	1.12214	0.851633	1	0.714372	0.734142	1.08968	0.956898	2	2
BISC	P20099	Biotin sulfoxide reductase (BDS reductase) (BSO reductase) (EC 1.-.-.-) (L-methionine-(S)-sulfoxide reductase) (Met-S-SO reductase) (EC 1.8.4.13)	Cytosol	42	25757200	26851700	25393700	22688700	25644600	1	1.04249	0.985887	0.880868	0.995628	1	1.04314	1.03225	0.922243	1.0372	5	6
BISC	P20099	Biotin sulfoxide reductase (BDS reductase) (BSO reductase) (EC 1.-.-.-) (L-methionine-(S)-sulfoxide reductase) (Met-S-SO reductase) (EC 1.8.4.13)	Cytosol	45.4	22790100	23633300	22337800	23570600	24166700	1	1.037	0.980154	1.03425	1.0604	1	0.966756	0.952105	1.00669	1.05035	5	6
BISC	P20099	Biotin sulfoxide reductase (BDS reductase) (BSO reductase) (EC 1.-.-.-) (L-methionine-(S)-sulfoxide reductase) (Met-S-SO reductase) (EC 1.8.4.13)	Cytosol	49	1164600	963348	1115500	789342	867850	1	0.827192	0.95784	0.677779	0.745191	1	0.804326	1.00325	0.669544	0.71524	1	1
BISC	P20099	Biotin sulfoxide reductase (BDS reductase) (BSO reductase) (EC 1.-.-.-) (L-methionine-(S)-sulfoxide reductase) (Met-S-SO reductase) (EC 1.8.4.13)	Cytosol	51.9	1211020	1163200	662303	1014540	1055950	1	0.960513	0.546897	0.837757	0.871951	1	0.959447	0.57232	0.813527	0.979727	1	1
BISC	P20099	Biotin sulfoxide reductase (BDS reductase) (BSO reductase) (EC 1.-.-.-) (L-methionine-(S)-sulfoxide reductase) (Met-S-SO reductase) (EC 1.8.4.13)	Cytosol	54.8	8144530	10769900	9423280	9347560	10239200	1	1.32235	1.15701	1.14771	1.25719	1	1.07743	0.981194	0.955656	1.07951	2	2
BISC	P20099	Biotin sulfoxide reductase (BDS reductase) (BSO reductase) (EC 1.-.-.-) (L-methionine-(S)-sulfoxide reductase) (Met-S-SO reductase) (EC 1.8.4.13)	Cytosol	57.9	7711130	8589650	7510970	6825660	6916570	1	1.11393	0.974043	0.88517	0.896959	1	1.04324	0.93899	0.837511	0.954218	2	2
BISC	P20099	Biotin sulfoxide reductase (BDS reductase) (BSO reductase) (EC 1.-.-.-) (L-methionine-(S)-sulfoxide reductase) (Met-S-SO reductase) (EC 1.8.4.13)	Cytosol	60.5	9765620	11257600	9417140	8785260	8741590	1	1.15278	0.964316	0.899611	0.895139	1	1.04671	0.86632	0.839001	0.895199	3	3
BISC	P20099	Biotin sulfoxide reductase (BDS reductase) (BSO reductase) (EC 1.-.-.-) (L-methionine-(S)-sulfoxide reductase) (Met-S-SO reductase) (EC 1.8.4.13)	Cytosol	63.6	7444930	8396420	8409710	8195930	8191990	1	1.1278	1.12959	1.10087	1.10034	1	0.985497	1.04004	1.01034	1.13552	3	3
BISC	P20099	Biotin sulfoxide reductase (BDS reductase) (BSO reductase) (EC 1.-.-.-) (L-methionine-(S)-sulfoxide reductase) (Met-S-SO reductase) (EC 1.8.4.13)	Cytosol	67	6060840	6796590	5295990	5658600	6091750	1	1.12139	0.873805	0.933633	1.0051	1	1.08204	0.893562	0.910102	1.0963	2	2
BISC	P20099	Biotin sulfoxide reductase (BDS reductase) (BSO reductase) (EC 1.-.-.-) (L-methionine-(S)-sulfoxide reductase) (Met-S-SO reductase) (EC 1.8.4.13)	Cytosol	71.3	1164680	788066	864884	1129020	1335200	1	0.676637	0.742594	0.969382	1.14641	1	0.709357	0.729494	0.927173	1.23184	2	2
BLC	P0A901	Outer membrane lipoprotein Blc	Outer_membrane	42	67547800	68639000	65968300	64610100	66558300	1	1.01615	0.976617	0.956509	0.985351	1	1.01678	1.02254	1.00144	1.02649	6	7
BLC	P0A901	Outer membrane lipoprotein Blc	Outer_membrane	45.4	62824700	68345600	65698100	64830200	63094600	1	1.08788	1.04574	1.03192	1.0043	1	1.01419	1.01581	1.00442	0.994779	6	7
BLC	P0A901	Outer membrane lipoprotein Blc	Outer_membrane	49	51290800	51824400	48932800	53306900	53071300	1	1.0104	0.954027	1.03931	1.03471	1	0.982473	0.999255	1.02668	0.993126	7	7
BLC	P0A901	Outer membrane lipoprotein Blc	Outer_membrane	51.9	48716700	47828600	46867300	52907000	42579900	1	0.98177	0.962038	1.08601	0.874031	1	0.980681	1.00676	1.0546	0.982064	7	7
BLC	P0A901	Outer membrane lipoprotein Blc	Outer_membrane	54.8	59400200	72226600	71520100	73190800	69509000	1	1.21593	1.20404	1.23216	1.17018	1	0.99072	1.02108	1.02598	1.0048	6	7
BLC	P0A901	Outer membrane lipoprotein Blc	Outer_membrane	57.9	63706700	66994500	65993700	67988300	59657900	1	1.05161	1.0359	1.06721	0.936446	1	0.98487	0.99862	1.00975	0.996226	6	7
BLC	P0A901	Outer membrane lipoprotein Blc	Outer_membrane	60.5	43415800	44843600	46976700	44101600	37815200	1	1.03289	1.08202	1.0158	0.871001	1	0.937851	0.972061	0.947358	0.871059	7	9
BLC	P0A901	Outer membrane lipoprotein Blc	Outer_membrane	63.6	31681800	36534700	34899100	36007000	31565100	1	1.15318	1.10155	1.13652	0.996316	1	1.00767	1.01422	1.04306	1.02816	7	9
BLC	P0A901	Outer membrane lipoprotein Blc	Outer_membrane	67	65403800	69685700	64716000	69981000	61135400	1	1.06547	0.989484	1.06998	0.934738	1	1.02808	1.01186	1.04302	1.01956	6	8
BLC	P0A901	Outer membrane lipoprotein Blc	Outer_membrane	71.3	56357500	53330100	55983000	55228700	50173300	1	0.946282	0.993355	0.979971	0.890268	1	0.992041	0.975832	0.9373	0.956613	6	8
BLUR	P75989	HTH-type transcriptional repressor BluR	Cytosol	42	16288400	14451000	14310200	13963200	14042400	1	0.887196	0.878552	0.857248	0.86211	1	0.887744	0.919866	0.897513	0.898105	1	1
BLUR	P75989	HTH-type transcriptional repressor BluR	Cytosol	45.4	13739700	13467600	13575700	13491400	12829500	1	0.980196	0.988064	0.981928	0.933754	1	0.913801	0.959789	0.955761	0.924905	1	1
BLUR	P75989	HTH-type transcriptional repressor BluR	Cytosol	54.8	19140200	23793400	22084500	21876800	21627700	1	1.24311	1.15383	1.14298	1.12996	1	1.01287	0.978498	0.951714	0.97027	3	3
BLUR	P75989	HTH-type transcriptional repressor BluR	Cytosol	57.9	20067300	21613300	20304900	21690500	18612900	1	1.07704	1.01184	1.08089	0.927524	1	1.00869	0.975427	1.02269	0.986734	3	3
BLUR	P75989	HTH-type transcriptional repressor BluR	Cytosol	60.5	10687700	12200700	12590300	12428100	11352800	1	1.14156	1.17802	1.16284	1.06223	1	1.03653	1.0583	1.0845	1.0623	2	2
BLUR	P75989	HTH-type transcriptional repressor BluR	Cytosol	63.6	9362580	10127000	10840800	10790400	9741540	1	1.08165	1.15789	1.1525	1.04048	1	0.945163	1.06609	1.05772	1.07373	2	2
BOLA	P0ABE2	DNA-binding transcriptional regulator BolA	Cytosol	42	43217900	40880000	39287500	41620600	39253700	1	0.945904	0.909056	0.963041	0.908274	1	0.946489	0.951805	1.00828	0.946196	3	6
BOLA	P0ABE2	DNA-binding transcriptional regulator BolA	Cytosol	45.4	37981700	40110400	40920200	39818100	38255500	1	1.05605	1.07737	1.04835	1.00721	1	0.984513	1.04654	1.02041	0.997664	3	6
BOLA	P0ABE2	DNA-binding transcriptional regulator BolA	Cytosol	49	24652500	25975400	24455800	24896900	25424100	1	1.05366	0.992021	1.00991	1.0313	1	1.02454	1.03905	0.997643	0.989848	2	6
BOLA	P0ABE2	DNA-binding transcriptional regulator BolA	Cytosol	51.9	19961100	19394500	19294600	22306300	18009400	1	0.971615	0.96661	1.11749	0.902225	1	0.970537	1.01154	1.08517	1.01374	2	6
BOLA	P0ABE2	DNA-binding transcriptional regulator BolA	Cytosol	54.8	23356600	29171500	32932900	34557200	30735500	1	1.24896	1.41	1.47955	1.31592	1	1.01763	1.19575	1.23196	1.12995	3	4
BOLA	P0ABE2	DNA-binding transcriptional regulator BolA	Cytosol	57.9	19955100	23056500	21627300	22329000	18287800	1	1.15542	1.0838	1.11896	0.916447	1	1.08209	1.0448	1.05871	0.97495	3	4
BOLA	P0ABE2	DNA-binding transcriptional regulator BolA	Cytosol	60.5	3881880	4961230	4699640	4742740	3916890	1	1.27805	1.21066	1.22176	1.00902	1	1.16046	1.08763	1.13945	1.00909	1	2
BOLA	P0ABE2	DNA-binding transcriptional regulator BolA	Cytosol	63.6	2098320	3086000	3050570	3594500	3019270	1	1.4707	1.45382	1.71304	1.4389	1	1.28513	1.33856	1.57216	1.48489	1	2
BOLA	P0ABE2	DNA-binding transcriptional regulator BolA	Cytosol	67	1702740	2489980	2455510	2217300	2023850	1	1.46234	1.44209	1.3022	1.18858	1	1.41102	1.4747	1.26938	1.29644	1	3
BOLA	P0ABE2	DNA-binding transcriptional regulator BolA	Cytosol	71.3	910224	1447790	1330310	1676450	1036600	1	1.59059	1.46152	1.8418	1.13884	1	1.6675	1.43574	1.7616	1.22371	1	3
BORD	P77330	Prophage lipoprotein Bor homolog (Lipoprotein Bor homolog from lambdoid prophage DLP12)	Outer_membrane	42	88408700	113698000	89434200	86860700	88584300	1	1.28605	1.0116	0.98249	1.00199	1	1.28684	1.05917	1.02864	1.04382	4	8
BORD	P77330	Prophage lipoprotein Bor homolog (Lipoprotein Bor homolog from lambdoid prophage DLP12)	Outer_membrane	45.4	74568000	86643200	74977500	73249200	79693300	1	1.16194	1.00549	0.982314	1.06873	1	1.08323	0.976718	0.956136	1.05861	4	8
BORD	P77330	Prophage lipoprotein Bor homolog (Lipoprotein Bor homolog from lambdoid prophage DLP12)	Outer_membrane	49	73440800	73349700	60357800	65888100	76076200	1	0.99876	0.821857	0.897159	1.03588	1	0.971151	0.860818	0.886258	0.994249	3	5
BORD	P77330	Prophage lipoprotein Bor homolog (Lipoprotein Bor homolog from lambdoid prophage DLP12)	Outer_membrane	51.9	50481200	58746000	53955600	58760900	56333100	1	1.16372	1.06883	1.16402	1.11592	1	1.16243	1.11851	1.13035	1.25385	3	5
BORD	P77330	Prophage lipoprotein Bor homolog (Lipoprotein Bor homolog from lambdoid prophage DLP12)	Outer_membrane	54.8	26548800	38758000	31227600	32443700	36776300	1	1.45988	1.17623	1.22204	1.38523	1	1.18948	0.997499	1.01755	1.18947	2	5
BORD	P77330	Prophage lipoprotein Bor homolog (Lipoprotein Bor homolog from lambdoid prophage DLP12)	Outer_membrane	57.9	29926500	32089100	32363500	28422800	30065000	1	1.07226	1.08143	0.949754	1.00463	1	1.00421	1.04252	0.898617	1.06876	2	5
BORD	P77330	Prophage lipoprotein Bor homolog (Lipoprotein Bor homolog from lambdoid prophage DLP12)	Outer_membrane	60.5	39436000	53303700	44154200	47659000	43908800	1	1.35165	1.11964	1.20852	1.11342	1	1.22729	1.00586	1.12709	1.11349	3	6
BORD	P77330	Prophage lipoprotein Bor homolog (Lipoprotein Bor homolog from lambdoid prophage DLP12)	Outer_membrane	63.6	37828200	44572200	39743700	37873900	37414400	1	1.17828	1.05064	1.00121	0.989061	1	1.0296	0.967347	0.918872	1.02068	3	6
BORD	P77330	Prophage lipoprotein Bor homolog (Lipoprotein Bor homolog from lambdoid prophage DLP12)	Outer_membrane	67	111919000	136082000	108057000	104370000	105293000	1	1.2159	0.965493	0.932549	0.940796	1	1.17323	0.987323	0.909046	1.02617	3	11
BORD	P77330	Prophage lipoprotein Bor homolog (Lipoprotein Bor homolog from lambdoid prophage DLP12)	Outer_membrane	71.3	99285600	100379000	99485000	106971000	94607400	1	1.01101	1.00201	1.07741	0.952881	1	1.0599	0.984333	1.03049	1.02389	3	11
BRNQ	P0AD99	Branched-chain amino acid transport system 2 carrier protein (LIV-II)	Inner_membrane	42	10299600	9154910	10250400	7602350	8513880	1	0.888861	0.995223	0.738121	0.826622	1	0.88941	1.04202	0.772791	0.861135	2	2
BRNQ	P0AD99	Branched-chain amino acid transport system 2 carrier protein (LIV-II)	Inner_membrane	45.4	9916990	9495290	9275870	8918890	8632080	1	0.957477	0.935351	0.899355	0.870433	1	0.892621	0.908585	0.875387	0.862185	2	2
BRNQ	P0AD99	Branched-chain amino acid transport system 2 carrier protein (LIV-II)	Inner_membrane	49	13845500	14034400	12937300	13188800	12984600	1	1.01364	0.934405	0.952569	0.937821	1	0.985623	0.978702	0.940995	0.900127	1	1
BRNQ	P0AD99	Branched-chain amino acid transport system 2 carrier protein (LIV-II)	Inner_membrane	51.9	11975900	12667200	11899500	12013300	8816840	1	1.05772	0.993621	1.00312	0.736215	1	1.05655	1.03981	0.974111	0.827214	1	1
BRNQ	P0AD99	Branched-chain amino acid transport system 2 carrier protein (LIV-II)	Inner_membrane	54.8	16409600	18535500	18026600	18310900	17165600	1	1.12955	1.09854	1.11587	1.04607	1	0.920339	0.931611	0.929139	0.898234	1	1
BRNQ	P0AD99	Branched-chain amino acid transport system 2 carrier protein (LIV-II)	Inner_membrane	57.9	18323700	15875000	14623100	16874400	12465800	1	0.866364	0.798043	0.920906	0.68031	1	0.811382	0.769324	0.871322	0.723739	1	1
BRNQ	P0AD99	Branched-chain amino acid transport system 2 carrier protein (LIV-II)	Inner_membrane	60.5	17442400	16788200	13934600	13789900	13213900	1	0.962494	0.798892	0.790596	0.757573	1	0.873935	0.717707	0.737331	0.757624	1	1
BRNQ	P0AD99	Branched-chain amino acid transport system 2 carrier protein (LIV-II)	Inner_membrane	63.6	15106800	13989900	13239200	14070900	10290800	1	0.926066	0.876374	0.931428	0.681203	1	0.809215	0.806898	0.85483	0.702977	1	1
BRNQ	P0AD99	Branched-chain amino acid transport system 2 carrier protein (LIV-II)	Inner_membrane	67	13843400	10980800	9154510	11264400	9087730	1	0.793216	0.661291	0.813702	0.656467	1	0.765382	0.676243	0.793194	0.716035	1	2
BRNQ	P0AD99	Branched-chain amino acid transport system 2 carrier protein (LIV-II)	Inner_membrane	71.3	7732880	7215930	7887080	6784400	5869590	1	0.933149	1.01994	0.877345	0.759043	1	0.978273	1.00195	0.839143	0.815609	1	2
BSMA	P39297	Lipoprotein BsmA (Biofilm stress and motility protein)	Outer_membrane	42	3742870	3466270	3143300	3244550	3384970	1	0.926099	0.83981	0.866862	0.904378	1	0.926671	0.879302	0.907578	0.942138	1	1
BSMA	P39297	Lipoprotein BsmA (Biofilm stress and motility protein)	Outer_membrane	45.4	3392330	3468780	3630610	3610580	3407840	1	1.02254	1.07024	1.06434	1.00457	1	0.953273	1.03961	1.03597	0.995052	1	1
BSMA	P39297	Lipoprotein BsmA (Biofilm stress and motility protein)	Outer_membrane	49	4173770	4738120	4846290	4635530	4275800	1	1.13521	1.16113	1.11063	1.02445	1	1.10383	1.21618	1.09714	0.98327	1	1
BSMA	P39297	Lipoprotein BsmA (Biofilm stress and motility protein)	Outer_membrane	51.9	3166810	3658590	3280260	3900730	3329680	1	1.15529	1.03582	1.23175	1.05143	1	1.15401	1.08398	1.19613	1.18139	1	1
BSMA	P39297	Lipoprotein BsmA (Biofilm stress and motility protein)	Outer_membrane	60.5	1730640	1806780	2126140	1745120	1743350	1	1.044	1.22853	1.00837	1.00734	1	0.947937	1.10368	0.94043	1.00741	1	1
BSMA	P39297	Lipoprotein BsmA (Biofilm stress and motility protein)	Outer_membrane	63.6	1738700	1865590	1862110	1806780	1433540	1	1.07298	1.07098	1.03916	0.82449	1	0.93759	0.986076	0.953698	0.850843	1	1
BSMA	P39297	Lipoprotein BsmA (Biofilm stress and motility protein)	Outer_membrane	67	4215790	4006390	3774900	3692540	3042880	1	0.95033	0.895419	0.875883	0.721782	1	0.916983	0.915665	0.853808	0.787277	2	2
BSMA	P39297	Lipoprotein BsmA (Biofilm stress and motility protein)	Outer_membrane	71.3	3852980	3140570	3905750	4247090	3824850	1	0.815102	1.0137	1.10229	0.992699	1	0.854517	0.995814	1.05429	1.06668	2	2
BTSR	P0AFT5	Transcriptional regulatory protein BtsR	Cytosol	42	11042700	12252600	10917600	11382800	11659600	1	1.10957	0.988671	1.0308	1.05586	1	1.11025	1.03516	1.07922	1.09995	2	2
BTSR	P0AFT5	Transcriptional regulatory protein BtsR	Cytosol	45.4	10110700	10776900	10847600	10776800	11257000	1	1.06589	1.07288	1.06588	1.11337	1	0.993691	1.04218	1.03748	1.10282	2	2
BTSR	P0AFT5	Transcriptional regulatory protein BtsR	Cytosol	49	5066190	5441520	4314870	5059190	4906530	1	1.07409	0.851699	0.998618	0.968485	1	1.04439	0.892076	0.986485	0.929559	1	1
BTSR	P0AFT5	Transcriptional regulatory protein BtsR	Cytosol	51.9	3250010	3416430	2996290	3163070	2659970	1	1.05121	0.921933	0.973249	0.81845	1	1.05004	0.96479	0.945101	0.919613	1	1
BTUB	P06129	Vitamin B12 transporter BtuB (Cobalamin receptor) (Outer membrane cobalamin translocator)	Outer_membrane	42	90204400	96840000	96703700	77441000	92283600	1	1.07356	1.07205	0.858506	1.02305	1	1.07422	1.12246	0.89883	1.06576	13	13
BTUB	P06129	Vitamin B12 transporter BtuB (Cobalamin receptor) (Outer membrane cobalamin translocator)	Outer_membrane	45.4	81679400	99486800	90496200	82902100	91944100	1	1.21802	1.10794	1.01497	1.12567	1	1.13551	1.07624	0.987921	1.115	13	13
BTUB	P06129	Vitamin B12 transporter BtuB (Cobalamin receptor) (Outer membrane cobalamin translocator)	Outer_membrane	49	61570900	62243500	53633300	57574400	68105800	1	1.01092	0.871082	0.935091	1.10614	1	0.982979	0.912378	0.923729	1.06168	8	8
BTUB	P06129	Vitamin B12 transporter BtuB (Cobalamin receptor) (Outer membrane cobalamin translocator)	Outer_membrane	51.9	43508700	50919500	49796400	50786000	49404300	1	1.17033	1.14452	1.16726	1.1355	1	1.16903	1.19772	1.1335	1.27586	8	8
BTUB	P06129	Vitamin B12 transporter BtuB (Cobalamin receptor) (Outer membrane cobalamin translocator)	Outer_membrane	54.8	106229000	138634000	136488000	142130000	158141000	1	1.30505	1.28485	1.33796	1.48868	1	1.06333	1.08961	1.11407	1.27829	18	23
BTUB	P06129	Vitamin B12 transporter BtuB (Cobalamin receptor) (Outer membrane cobalamin translocator)	Outer_membrane	57.9	133389000	169385000	150985000	160839000	144885000	1	1.26986	1.13191	1.20579	1.08618	1	1.18927	1.09118	1.14087	1.15552	18	23
BTUB	P06129	Vitamin B12 transporter BtuB (Cobalamin receptor) (Outer membrane cobalamin translocator)	Outer_membrane	60.5	88455400	97742600	100315000	92633100	90917200	1	1.10499	1.13407	1.04723	1.02783	1	1.00332	1.01883	0.976674	1.0279	18	29
BTUB	P06129	Vitamin B12 transporter BtuB (Cobalamin receptor) (Outer membrane cobalamin translocator)	Outer_membrane	63.6	74160400	91726800	82734800	82596600	73085500	1	1.23687	1.11562	1.11376	0.985506	1	1.0808	1.02718	1.02216	1.01701	18	29
BTUB	P06129	Vitamin B12 transporter BtuB (Cobalamin receptor) (Outer membrane cobalamin translocator)	Outer_membrane	67	103521000	108542000	98953600	105710000	96951800	1	1.0485	0.955879	1.02115	0.936542	1	1.01171	0.977493	0.995409	1.02153	13	22
BTUB	P06129	Vitamin B12 transporter BtuB (Cobalamin receptor) (Outer membrane cobalamin translocator)	Outer_membrane	71.3	93040000	93082300	92163000	89343000	82405400	1	1.00045	0.990574	0.960264	0.885699	1	1.04883	0.9731	0.918452	0.951703	13	22
BTUE	P06610	Thioredoxin/glutathione peroxidase BtuE (EC 1.11.1.15) (EC 1.11.1.9)	Cytosol	42	71581600	72417100	63835300	70203300	69148300	1	1.01167	0.891784	0.980745	0.966007	1	1.0123	0.93372	1.02681	1.00634	5	10
BTUE	P06610	Thioredoxin/glutathione peroxidase BtuE (EC 1.11.1.15) (EC 1.11.1.9)	Cytosol	45.4	51782000	61206000	58886600	55815700	56395900	1	1.18199	1.1372	1.0779	1.0891	1	1.10193	1.10466	1.04917	1.07878	5	10
BTUE	P06610	Thioredoxin/glutathione peroxidase BtuE (EC 1.11.1.15) (EC 1.11.1.9)	Cytosol	49	15134300	16452300	15440200	18546300	18558800	1	1.08709	1.02021	1.22545	1.22627	1	1.05704	1.06858	1.21056	1.17699	2	4
BTUE	P06610	Thioredoxin/glutathione peroxidase BtuE (EC 1.11.1.15) (EC 1.11.1.9)	Cytosol	51.9	5630080	5352180	5599220	6326530	5444030	1	0.95064	0.994519	1.1237	0.966954	1	0.949586	1.04075	1.0912	1.08647	2	4
BTUE	P06610	Thioredoxin/glutathione peroxidase BtuE (EC 1.11.1.15) (EC 1.11.1.9)	Cytosol	67	0	123218	182113	0	0	#NUM!	#NUM!	#NUM!	#NUM!	#NUM!	#NUM!	#NUM!	#NUM!	#NUM!	#NUM!	1	1
BTUE	P06610	Thioredoxin/glutathione peroxidase BtuE (EC 1.11.1.15) (EC 1.11.1.9)	Cytosol	71.3	141927	177178	0	181823	155461	1	1.24837	0	1.2811	1.09536	1	1.30874	0	1.22532	1.17699	1	1
BTUF	P37028	Vitamin B12-binding protein	Periplasm	42	23918300	25073900	23504300	25276000	25496100	1	1.04831	0.982691	1.05676	1.06597	1	1.04896	1.0289	1.1064	1.11047	2	2
BTUF	P37028	Vitamin B12-binding protein	Periplasm	45.4	21972000	23281800	24296600	23287900	21826500	1	1.05961	1.1058	1.05989	0.993378	1	0.987838	1.07415	1.03164	0.983964	2	2
BTUF	P37028	Vitamin B12-binding protein	Periplasm	49	18464400	18064200	18240200	19375400	19759100	1	0.978326	0.987858	1.04934	1.07012	1	0.951282	1.03469	1.03659	1.02711	2	2
BTUF	P37028	Vitamin B12-binding protein	Periplasm	51.9	16407000	16437200	15667100	18486800	15088800	1	1.00184	0.954903	1.12676	0.919656	1	1.00073	0.999294	1.09418	1.03333	2	2
BTUF	P37028	Vitamin B12-binding protein	Periplasm	54.8	19048400	26555500	25813100	25845800	28266600	1	1.39411	1.35513	1.35685	1.48394	1	1.13589	1.14921	1.1298	1.27422	2	2
BTUF	P37028	Vitamin B12-binding protein	Periplasm	57.9	19003300	19234300	20102000	22489100	19556900	1	1.01216	1.05782	1.18343	1.02913	1	0.947922	1.01975	1.11971	1.09483	2	2
BTUF	P37028	Vitamin B12-binding protein	Periplasm	60.5	2636390	2806090	3156020	2882730	2273830	1	1.06437	1.1971	1.09344	0.862479	1	0.966436	1.07545	1.01977	0.862536	1	1
BTUF	P37028	Vitamin B12-binding protein	Periplasm	63.6	1739700	1743140	1337200	1603130	1677160	1	1.00198	0.768638	0.921498	0.964051	1	0.875547	0.707704	0.845717	0.994866	1	1
BTUR	P0A9H5	Cob(I)yrinic acid a,c-diamide adenosyltransferase (EC 2.5.1.17) (Cob(I)alamin adenosyltransferase) (Corrinoid adenosyltransferase)	Cytosol	42	40368800	43169500	40243900	39342400	39955800	1	1.06938	0.996906	0.974574	0.989769	1	1.07004	1.04379	1.02035	1.03109	3	4
BTUR	P0A9H5	Cob(I)yrinic acid a,c-diamide adenosyltransferase (EC 2.5.1.17) (Cob(I)alamin adenosyltransferase) (Corrinoid adenosyltransferase)	Cytosol	45.4	37382000	40486400	41321800	39892600	38604000	1	1.08305	1.10539	1.06716	1.03269	1	1.00968	1.07376	1.03872	1.0229	3	4
BTUR	P0A9H5	Cob(I)yrinic acid a,c-diamide adenosyltransferase (EC 2.5.1.17) (Cob(I)alamin adenosyltransferase) (Corrinoid adenosyltransferase)	Cytosol	49	26572400	26409000	24152000	25905500	28308400	1	0.993851	0.908913	0.974903	1.06533	1	0.966378	0.952002	0.963057	1.02251	3	3
BTUR	P0A9H5	Cob(I)yrinic acid a,c-diamide adenosyltransferase (EC 2.5.1.17) (Cob(I)alamin adenosyltransferase) (Corrinoid adenosyltransferase)	Cytosol	51.9	22889500	22161600	21507600	22089400	19667700	1	0.968199	0.939627	0.965045	0.859246	1	0.967125	0.983307	0.937134	0.965451	3	3
BTUR	P0A9H5	Cob(I)yrinic acid a,c-diamide adenosyltransferase (EC 2.5.1.17) (Cob(I)alamin adenosyltransferase) (Corrinoid adenosyltransferase)	Cytosol	54.8	25198900	31164200	27645600	28699700	28892700	1	1.23673	1.0971	1.13893	1.14659	1	1.00766	0.930386	0.948342	0.984544	4	5
BTUR	P0A9H5	Cob(I)yrinic acid a,c-diamide adenosyltransferase (EC 2.5.1.17) (Cob(I)alamin adenosyltransferase) (Corrinoid adenosyltransferase)	Cytosol	57.9	22288700	25067300	23288000	23233900	20852600	1	1.12466	1.04483	1.04241	0.935568	1	1.05329	1.00723	0.986282	0.995292	4	5
BTUR	P0A9H5	Cob(I)yrinic acid a,c-diamide adenosyltransferase (EC 2.5.1.17) (Cob(I)alamin adenosyltransferase) (Corrinoid adenosyltransferase)	Cytosol	60.5	4705790	6510980	5951250	5578680	5141810	1	1.38361	1.26467	1.18549	1.09266	1	1.2563	1.13615	1.10562	1.09273	2	2
BTUR	P0A9H5	Cob(I)yrinic acid a,c-diamide adenosyltransferase (EC 2.5.1.17) (Cob(I)alamin adenosyltransferase) (Corrinoid adenosyltransferase)	Cytosol	63.6	2638050	2629050	2727310	1980340	2244030	1	0.996588	1.03384	0.750683	0.85064	1	0.870838	0.951877	0.688949	0.877829	2	2
CADA	P0A9H3	Inducible lysine decarboxylase (LDC) (EC 4.1.1.18)	Cytosol	42	136303000	145209000	138017000	135782000	133803000	1	1.06534	1.01257	0.996178	0.981659	1	1.066	1.06019	1.04297	1.02264	15	18
CADA	P0A9H3	Inducible lysine decarboxylase (LDC) (EC 4.1.1.18)	Cytosol	45.4	132774000	143559000	133316000	134178000	127628000	1	1.08123	1.00408	1.01057	0.961242	1	1.00799	0.975349	0.983643	0.952133	15	18
CADA	P0A9H3	Inducible lysine decarboxylase (LDC) (EC 4.1.1.18)	Cytosol	49	154365000	168041000	147496000	163488000	156947000	1	1.0886	0.955502	1.0591	1.01673	1	1.0585	1.0008	1.04623	0.975861	16	22
CADA	P0A9H3	Inducible lysine decarboxylase (LDC) (EC 4.1.1.18)	Cytosol	51.9	145114000	153643000	147767000	155617000	129469000	1	1.05877	1.01828	1.07238	0.892188	1	1.0576	1.06562	1.04136	1.00247	16	22
CADA	P0A9H3	Inducible lysine decarboxylase (LDC) (EC 4.1.1.18)	Cytosol	54.8	142302000	171082000	171829000	173762000	155646000	1	1.20225	1.2075	1.22108	1.09377	1	0.979569	1.02401	1.01675	0.939195	17	27
CADA	P0A9H3	Inducible lysine decarboxylase (LDC) (EC 4.1.1.18)	Cytosol	57.9	163372000	182407000	172386000	172702000	143399000	1	1.11651	1.05517	1.05711	0.877745	1	1.04566	1.0172	1.00019	0.933778	17	27
CADA	P0A9H3	Inducible lysine decarboxylase (LDC) (EC 4.1.1.18)	Cytosol	60.5	210838000	241288000	233861000	224416000	206661000	1	1.14442	1.1092	1.0644	0.980189	1	1.03913	0.996478	0.992688	0.980254	20	43
CADA	P0A9H3	Inducible lysine decarboxylase (LDC) (EC 4.1.1.18)	Cytosol	63.6	182946000	219878000	201681000	205710000	173209000	1	1.20187	1.10241	1.12443	0.946777	1	1.05022	1.01501	1.03196	0.977039	20	43
CADA	P0A9H3	Inducible lysine decarboxylase (LDC) (EC 4.1.1.18)	Cytosol	67	251142000	273243000	260084000	269515000	221520000	1	1.088	1.03561	1.07316	0.882051	1	1.04982	1.05902	1.04611	0.962089	21	40
CADA	P0A9H3	Inducible lysine decarboxylase (LDC) (EC 4.1.1.18)	Cytosol	71.3	134519000	83844000	72894200	78664400	71605800	1	0.623287	0.541888	0.584783	0.53231	1	0.653428	0.532329	0.55932	0.571979	21	40
CADB	P0AAE8	Probable cadaverine/lysine antiporter	Inner_membrane	42	7691010	7521250	7838900	7450870	7525000	1	0.977927	1.01923	0.968777	0.978415	1	0.978531	1.06716	1.01428	1.01927	1	1
CADB	P0AAE8	Probable cadaverine/lysine antiporter	Inner_membrane	45.4	8181840	8597590	8369920	7827320	6451860	1	1.05081	1.02299	0.95667	0.788559	1	0.979635	0.993713	0.931175	0.781086	1	1
CADB	P0AAE8	Probable cadaverine/lysine antiporter	Inner_membrane	49	8189550	8161630	7885640	8620890	7410780	1	0.996591	0.962891	1.05267	0.904907	1	0.969042	1.00854	1.03988	0.868536	1	1
CADB	P0AAE8	Probable cadaverine/lysine antiporter	Inner_membrane	51.9	7703970	6901370	6796880	8887100	6949280	1	0.89582	0.882257	1.15357	0.902039	1	0.894826	0.92327	1.12021	1.01353	1	1
CADB	P0AAE8	Probable cadaverine/lysine antiporter	Inner_membrane	54.8	12726400	13674100	12211500	12769000	11921600	1	1.07447	0.959541	1.00335	0.936761	1	0.875457	0.813734	0.83545	0.804373	1	2
CADB	P0AAE8	Probable cadaverine/lysine antiporter	Inner_membrane	57.9	13157500	11232200	11856500	13370900	9843460	1	0.853673	0.901121	1.01622	0.748125	1	0.799496	0.868692	0.961504	0.795883	1	2
CADB	P0AAE8	Probable cadaverine/lysine antiporter	Inner_membrane	60.5	8628250	8747760	9613050	9537060	7876800	1	1.01385	1.11414	1.10533	0.912908	1	0.920567	1.00092	1.03086	0.912969	1	2
CADB	P0AAE8	Probable cadaverine/lysine antiporter	Inner_membrane	63.6	5975570	7133810	7034160	7374180	5821520	1	1.19383	1.17715	1.23405	0.97422	1	1.04319	1.08383	1.13257	1.00536	1	2
CADB	P0AAE8	Probable cadaverine/lysine antiporter	Inner_membrane	67	5186610	5712190	4623880	6123200	5139460	1	1.10133	0.891503	1.18058	0.990909	1	1.06269	0.911661	1.15082	1.08083	1	1
CADB	P0AAE8	Probable cadaverine/lysine antiporter	Inner_membrane	71.3	4591250	4862950	5294880	4781460	4169300	1	1.05918	1.15325	1.04143	0.908097	1	1.1104	1.13291	0.996082	0.97577	1	1
CADC	P23890	Transcriptional activator CadC	Inner_membrane	42	4171600	4159580	3763870	3837200	3736770	1	0.997119	0.902261	0.919839	0.895764	1	0.997734	0.94469	0.963044	0.933164	1	1
CADC	P23890	Transcriptional activator CadC	Inner_membrane	45.4	3562070	3537520	3767970	3649750	4063900	1	0.993108	1.0578	1.02461	1.14088	1	0.925838	1.02753	0.99731	1.13007	1	1
CAN	P61517	Carbonic anhydrase 2 (EC 4.2.1.1) (Carbonate dehydratase 2)	Cytosol	42	151195000	147191000	145188000	140229000	141934000	1	0.973518	0.96027	0.927471	0.938748	1	0.974119	1.00543	0.971035	0.977943	7	15
CAN	P61517	Carbonic anhydrase 2 (EC 4.2.1.1) (Carbonate dehydratase 2)	Cytosol	45.4	139213000	154609000	142770000	142478000	142785000	1	1.11059	1.02555	1.02345	1.02566	1	1.03537	0.996203	0.996179	1.01594	7	15
CAN	P61517	Carbonic anhydrase 2 (EC 4.2.1.1) (Carbonate dehydratase 2)	Cytosol	49	229098000	228549000	217935000	230393000	233010000	1	0.997604	0.951274	1.00565	1.01708	1	0.970027	0.996371	0.993433	0.976196	7	20
CAN	P61517	Carbonic anhydrase 2 (EC 4.2.1.1) (Carbonate dehydratase 2)	Cytosol	51.9	222463000	224337000	218127000	229319000	192410000	1	1.00842	0.980509	1.03082	0.864908	1	1.00731	1.02609	1.00101	0.971813	7	20
CAN	P61517	Carbonic anhydrase 2 (EC 4.2.1.1) (Carbonate dehydratase 2)	Cytosol	54.8	205073000	248363000	248683000	255186000	240844000	1	1.2111	1.21266	1.24437	1.17443	1	0.986779	1.02839	1.03614	1.00845	8	24
CAN	P61517	Carbonic anhydrase 2 (EC 4.2.1.1) (Carbonate dehydratase 2)	Cytosol	57.9	242222000	260807000	253037000	259284000	228231000	1	1.07673	1.04465	1.07044	0.942239	1	1.0084	1.00706	1.0128	1.00239	8	24
CAN	P61517	Carbonic anhydrase 2 (EC 4.2.1.1) (Carbonate dehydratase 2)	Cytosol	60.5	241282000	264309000	284103000	257208000	252213000	1	1.09544	1.17747	1.06601	1.0453	1	0.994645	1.05782	0.994185	1.04537	9	38
CAN	P61517	Carbonic anhydrase 2 (EC 4.2.1.1) (Carbonate dehydratase 2)	Cytosol	63.6	226553000	254546000	238515000	248323000	219557000	1	1.12356	1.0528	1.09609	0.96912	1	0.981789	0.969338	1.00595	1.0001	9	38
CAN	P61517	Carbonic anhydrase 2 (EC 4.2.1.1) (Carbonate dehydratase 2)	Cytosol	67	216830000	220241000	211984000	224257000	202191000	1	1.01573	0.977651	1.03425	0.932486	1	0.980089	0.999756	1.00819	1.0171	7	29
CAN	P61517	Carbonic anhydrase 2 (EC 4.2.1.1) (Carbonate dehydratase 2)	Cytosol	71.3	182963000	167335000	169240000	173149000	152054000	1	0.914584	0.924996	0.946361	0.831064	1	0.95881	0.908679	0.905154	0.892997	7	29
CARA	P0A6F1	Carbamoyl-phosphate synthase small chain (EC 6.3.5.5) (Carbamoyl-phosphate synthetase glutamine chain)	Cytosol	42	43751400	42088000	43285800	41119000	42885600	1	0.961981	0.989358	0.939833	0.980211	1	0.962575	1.03588	0.983977	1.02114	4	4
CARA	P0A6F1	Carbamoyl-phosphate synthase small chain (EC 6.3.5.5) (Carbamoyl-phosphate synthetase glutamine chain)	Cytosol	45.4	38295300	40981400	40293500	41475300	40183500	1	1.07014	1.05218	1.08304	1.04931	1	0.997654	1.02207	1.05418	1.03936	4	4
CARA	P0A6F1	Carbamoyl-phosphate synthase small chain (EC 6.3.5.5) (Carbamoyl-phosphate synthetase glutamine chain)	Cytosol	49	55809200	53537100	52268200	59651600	60772400	1	0.959288	0.936552	1.06885	1.08893	1	0.93277	0.980951	1.05586	1.04516	6	6
CARA	P0A6F1	Carbamoyl-phosphate synthase small chain (EC 6.3.5.5) (Carbamoyl-phosphate synthetase glutamine chain)	Cytosol	51.9	53215600	53867800	52308900	55903300	44096400	1	1.01226	0.982962	1.05051	0.828637	1	1.01113	1.02866	1.02012	0.931059	6	6
CARA	P0A6F1	Carbamoyl-phosphate synthase small chain (EC 6.3.5.5) (Carbamoyl-phosphate synthetase glutamine chain)	Cytosol	54.8	51232000	60434300	63335400	63793600	63136700	1	1.17962	1.23625	1.24519	1.23237	1	0.961134	1.04839	1.03682	1.0582	6	8
CARA	P0A6F1	Carbamoyl-phosphate synthase small chain (EC 6.3.5.5) (Carbamoyl-phosphate synthetase glutamine chain)	Cytosol	57.9	51987200	57877600	53739700	55162100	49765700	1	1.1133	1.03371	1.06107	0.957268	1	1.04265	0.99651	1.00394	1.01838	6	8
CARA	P0A6F1	Carbamoyl-phosphate synthase small chain (EC 6.3.5.5) (Carbamoyl-phosphate synthetase glutamine chain)	Cytosol	60.5	20316900	21615200	21878400	21352900	20820900	1	1.0639	1.07686	1.05099	1.02481	1	0.966013	0.967424	0.980183	1.02488	5	6
CARA	P0A6F1	Carbamoyl-phosphate synthase small chain (EC 6.3.5.5) (Carbamoyl-phosphate synthetase glutamine chain)	Cytosol	63.6	6836290	8036880	5997390	6952510	6035370	1	1.17562	0.877287	1.017	0.882843	1	1.02728	0.80774	0.933365	0.911062	5	6
CARB	P00968	Carbamoyl-phosphate synthase large chain (EC 6.3.5.5) (Carbamoyl-phosphate synthetase ammonia chain)	Cytosol	42	291502000	287366000	277473000	280707000	281028000	1	0.985811	0.951873	0.962968	0.964069	1	0.98642	0.996636	1.0082	1.00432	26	34
CARB	P00968	Carbamoyl-phosphate synthase large chain (EC 6.3.5.5) (Carbamoyl-phosphate synthetase ammonia chain)	Cytosol	45.4	246543000	269169000	258089000	263506000	257363000	1	1.09177	1.04683	1.0688	1.04389	1	1.01782	1.01687	1.04032	1.03399	26	34
CARB	P00968	Carbamoyl-phosphate synthase large chain (EC 6.3.5.5) (Carbamoyl-phosphate synthetase ammonia chain)	Cytosol	49	254893000	260462000	238445000	259860000	267381000	1	1.02185	0.935471	1.01949	1.04899	1	0.993601	0.979819	1.0071	1.00683	29	35
CARB	P00968	Carbamoyl-phosphate synthase large chain (EC 6.3.5.5) (Carbamoyl-phosphate synthetase ammonia chain)	Cytosol	51.9	235482000	229908000	223837000	240633000	210695000	1	0.976329	0.950548	1.02187	0.894739	1	0.975246	0.994736	0.99232	1.00533	29	35
CARB	P00968	Carbamoyl-phosphate synthase large chain (EC 6.3.5.5) (Carbamoyl-phosphate synthetase ammonia chain)	Cytosol	54.8	203700000	264344000	253481000	267455000	244285000	1	1.29771	1.24438	1.31298	1.19924	1	1.05735	1.05529	1.09327	1.02976	25	28
CARB	P00968	Carbamoyl-phosphate synthase large chain (EC 6.3.5.5) (Carbamoyl-phosphate synthetase ammonia chain)	Cytosol	57.9	222155000	235539000	233282000	233541000	210233000	1	1.06025	1.05009	1.05125	0.946335	1	0.99296	1.0123	0.994651	1.00675	25	28
CARB	P00968	Carbamoyl-phosphate synthase large chain (EC 6.3.5.5) (Carbamoyl-phosphate synthetase ammonia chain)	Cytosol	60.5	88623800	102626000	97735300	95107900	88734700	1	1.158	1.10281	1.07316	1.00125	1	1.05145	0.990741	1.00086	1.00132	13	16
CARB	P00968	Carbamoyl-phosphate synthase large chain (EC 6.3.5.5) (Carbamoyl-phosphate synthetase ammonia chain)	Cytosol	63.6	23568400	23050000	20279400	22163900	19355400	1	0.978004	0.860449	0.940407	0.821244	1	0.854599	0.792236	0.863071	0.847494	13	16
CASE	Q46897	CRISPR system Cascade subunit CasE (EC 3.1.-.-) (CasE endoRNase) (crRNA endonuclease)	NA	67	5573390	5713110	4918870	5371450	3823150	1	1.02507	0.882563	0.963767	0.685965	1	0.9891	0.902519	0.939477	0.74821	1	1
CASE	Q46897	CRISPR system Cascade subunit CasE (EC 3.1.-.-) (CasE endoRNase) (crRNA endonuclease)	NA	71.3	4613890	4164450	5364870	5072780	4508270	1	0.90259	1.16277	1.09946	0.977108	1	0.946236	1.14225	1.05158	1.04992	1	1
CBL	Q47083	HTH-type transcriptional regulator cbl	Cytosol	42	11770200	13313500	10420700	10144100	11797800	1	1.13112	0.885346	0.861846	1.00234	1	1.13182	0.92698	0.902327	1.04419	2	2
CBL	Q47083	HTH-type transcriptional regulator cbl	Cytosol	45.4	11963800	11135600	10869000	10987300	10268200	1	0.930775	0.908491	0.918379	0.858272	1	0.867727	0.882493	0.893905	0.850139	2	2
CBPA	P36659	Curved DNA-binding protein	Cytosol	42	120779000	115678000	110995000	114287000	110444000	1	0.957766	0.918993	0.946249	0.91443	1	0.958357	0.962208	0.990694	0.95261	6	8
CBPA	P36659	Curved DNA-binding protein	Cytosol	45.4	105478000	112970000	104126000	107675000	102142000	1	1.07103	0.987182	1.02083	0.968373	1	0.998481	0.958932	0.993625	0.959195	6	8
CBPA	P36659	Curved DNA-binding protein	Cytosol	49	111471000	108826000	96140200	108610000	107806000	1	0.976272	0.862468	0.974334	0.967121	1	0.949285	0.903356	0.962495	0.92825	7	12
CBPA	P36659	Curved DNA-binding protein	Cytosol	51.9	95598400	93693400	87714600	92150500	80846700	1	0.980073	0.917532	0.963933	0.845691	1	0.978986	0.960185	0.936055	0.950221	7	12
CBPA	P36659	Curved DNA-binding protein	Cytosol	54.8	49863900	61596300	62944300	59945200	58658200	1	1.23529	1.26232	1.20218	1.17637	1	1.00649	1.07051	1.00101	1.01012	7	15
CBPA	P36659	Curved DNA-binding protein	Cytosol	57.9	50064000	56658100	55281100	57164500	48662300	1	1.13171	1.10421	1.14183	0.972002	1	1.05989	1.06447	1.08035	1.03405	7	15
CBPA	P36659	Curved DNA-binding protein	Cytosol	60.5	54568500	64356300	65577300	60328700	57483200	1	1.17937	1.20174	1.10556	1.05341	1	1.07085	1.07962	1.03107	1.05348	6	16
CBPA	P36659	Curved DNA-binding protein	Cytosol	63.6	38369100	44723100	43052800	41521600	36823200	1	1.1656	1.12207	1.08216	0.95971	1	1.01853	1.03312	0.993168	0.990386	6	16
CBPA	P36659	Curved DNA-binding protein	Cytosol	67	12873600	13132600	10211000	10568300	9459140	1	1.02012	0.793174	0.820928	0.73477	1	0.984323	0.811108	0.800238	0.801444	2	2
CBPA	P36659	Curved DNA-binding protein	Cytosol	71.3	3067370	3413930	3517270	3688060	3660590	1	1.11298	1.14667	1.20235	1.1934	1	1.1668	1.12645	1.15	1.28233	2	2
CCA	P06961	Multifunctional CCA protein [Includes: CCA-adding enzyme (EC 2.7.7.72) (CCA tRNA nucleotidyltransferase) (tRNA CCA-pyrophosphorylase) (tRNA adenylyl-/cytidylyl-transferase) (tRNA nucleotidyltransferase) (tRNA-NT); 2'-nucleotidase (EC 3.1.3.-); 2',3'-cyclic phosphodiesterase (EC 3.1.4.-); Phosphatase (EC 3.1.3.-)]	Cytosol	42	63722900	72048000	61392500	63759900	64299800	1	1.13065	0.963429	1.00058	1.00905	1	1.13134	1.00873	1.04758	1.05118	8	9
CCA	P06961	Multifunctional CCA protein [Includes: CCA-adding enzyme (EC 2.7.7.72) (CCA tRNA nucleotidyltransferase) (tRNA CCA-pyrophosphorylase) (tRNA adenylyl-/cytidylyl-transferase) (tRNA nucleotidyltransferase) (tRNA-NT); 2'-nucleotidase (EC 3.1.3.-); 2',3'-cyclic phosphodiesterase (EC 3.1.4.-); Phosphatase (EC 3.1.3.-)]	Cytosol	45.4	61709100	62352900	63379500	60838500	63262800	1	1.01043	1.02707	0.985892	1.02518	1	0.94199	0.997678	0.959619	1.01546	8	9
CCA	P06961	Multifunctional CCA protein [Includes: CCA-adding enzyme (EC 2.7.7.72) (CCA tRNA nucleotidyltransferase) (tRNA CCA-pyrophosphorylase) (tRNA adenylyl-/cytidylyl-transferase) (tRNA nucleotidyltransferase) (tRNA-NT); 2'-nucleotidase (EC 3.1.3.-); 2',3'-cyclic phosphodiesterase (EC 3.1.4.-); Phosphatase (EC 3.1.3.-)]	Cytosol	49	54808600	65263300	53478300	59575000	59856900	1	1.19075	0.975728	1.08696	1.09211	1	1.15783	1.02198	1.07376	1.04821	7	8
CCA	P06961	Multifunctional CCA protein [Includes: CCA-adding enzyme (EC 2.7.7.72) (CCA tRNA nucleotidyltransferase) (tRNA CCA-pyrophosphorylase) (tRNA adenylyl-/cytidylyl-transferase) (tRNA nucleotidyltransferase) (tRNA-NT); 2'-nucleotidase (EC 3.1.3.-); 2',3'-cyclic phosphodiesterase (EC 3.1.4.-); Phosphatase (EC 3.1.3.-)]	Cytosol	51.9	55066700	52975200	52074100	53935300	50361900	1	0.962019	0.945655	0.979454	0.914562	1	0.960952	0.989615	0.951126	1.0276	7	8
CCA	P06961	Multifunctional CCA protein [Includes: CCA-adding enzyme (EC 2.7.7.72) (CCA tRNA nucleotidyltransferase) (tRNA CCA-pyrophosphorylase) (tRNA adenylyl-/cytidylyl-transferase) (tRNA nucleotidyltransferase) (tRNA-NT); 2'-nucleotidase (EC 3.1.3.-); 2',3'-cyclic phosphodiesterase (EC 3.1.4.-); Phosphatase (EC 3.1.3.-)]	Cytosol	54.8	33431900	41151600	39038300	39457000	40273400	1	1.23091	1.1677	1.18022	1.20464	1	1.00292	0.990259	0.982725	1.03439	5	6
CCA	P06961	Multifunctional CCA protein [Includes: CCA-adding enzyme (EC 2.7.7.72) (CCA tRNA nucleotidyltransferase) (tRNA CCA-pyrophosphorylase) (tRNA adenylyl-/cytidylyl-transferase) (tRNA nucleotidyltransferase) (tRNA-NT); 2'-nucleotidase (EC 3.1.3.-); 2',3'-cyclic phosphodiesterase (EC 3.1.4.-); Phosphatase (EC 3.1.3.-)]	Cytosol	57.9	28040500	30548300	29754600	29805200	27147300	1	1.08943	1.06113	1.06293	0.968146	1	1.0203	1.02294	1.0057	1.02995	5	6
CCA	P06961	Multifunctional CCA protein [Includes: CCA-adding enzyme (EC 2.7.7.72) (CCA tRNA nucleotidyltransferase) (tRNA CCA-pyrophosphorylase) (tRNA adenylyl-/cytidylyl-transferase) (tRNA nucleotidyltransferase) (tRNA-NT); 2'-nucleotidase (EC 3.1.3.-); 2',3'-cyclic phosphodiesterase (EC 3.1.4.-); Phosphatase (EC 3.1.3.-)]	Cytosol	60.5	10667400	12253300	12852000	12308300	11293800	1	1.14867	1.20479	1.15382	1.05872	1	1.04298	1.08236	1.07609	1.05879	3	3
CCA	P06961	Multifunctional CCA protein [Includes: CCA-adding enzyme (EC 2.7.7.72) (CCA tRNA nucleotidyltransferase) (tRNA CCA-pyrophosphorylase) (tRNA adenylyl-/cytidylyl-transferase) (tRNA nucleotidyltransferase) (tRNA-NT); 2'-nucleotidase (EC 3.1.3.-); 2',3'-cyclic phosphodiesterase (EC 3.1.4.-); Phosphatase (EC 3.1.3.-)]	Cytosol	63.6	6738760	7988140	7330050	7202960	7830680	1	1.1854	1.08774	1.06889	1.16204	1	1.03583	1.00151	0.980983	1.19918	3	3
CCME	P69490	Cytochrome c-type biogenesis protein CcmE (Cytochrome c maturation protein E) (Heme chaperone CcmE)	Inner_membrane	42	5400810	5537920	5292570	5304670	5835720	1	1.02539	0.979959	0.982199	1.08053	1	1.02602	1.02604	1.02833	1.12564	2	2
CCME	P69490	Cytochrome c-type biogenesis protein CcmE (Cytochrome c maturation protein E) (Heme chaperone CcmE)	Inner_membrane	45.4	4616480	5557110	5126950	5168940	4846650	1	1.20375	1.11058	1.11967	1.04986	1	1.12222	1.07879	1.08983	1.03991	2	2
CCME	P69490	Cytochrome c-type biogenesis protein CcmE (Cytochrome c maturation protein E) (Heme chaperone CcmE)	Inner_membrane	49	3580970	3586950	3104960	3801920	3535250	1	1.00167	0.867072	1.0617	0.987233	1	0.973981	0.908178	1.0488	0.947553	1	1
CCME	P69490	Cytochrome c-type biogenesis protein CcmE (Cytochrome c maturation protein E) (Heme chaperone CcmE)	Inner_membrane	51.9	3100420	3148950	2699000	3065920	2528380	1	1.01565	0.870527	0.988872	0.815496	1	1.01453	0.910995	0.960273	0.916294	1	1
CCME	P69490	Cytochrome c-type biogenesis protein CcmE (Cytochrome c maturation protein E) (Heme chaperone CcmE)	Inner_membrane	54.8	2095010	2942720	2255700	2962690	2588670	1	1.40463	1.0767	1.41417	1.23564	1	1.14447	0.913091	1.17752	1.06101	1	1
CCME	P69490	Cytochrome c-type biogenesis protein CcmE (Cytochrome c maturation protein E) (Heme chaperone CcmE)	Inner_membrane	57.9	3026500	2808870	2805210	2368180	2562920	1	0.928092	0.926883	0.782481	0.846826	1	0.869193	0.893527	0.740351	0.900885	1	1
CCME	P69490	Cytochrome c-type biogenesis protein CcmE (Cytochrome c maturation protein E) (Heme chaperone CcmE)	Inner_membrane	60.5	2071190	2171130	1743000	1881670	1835650	1	1.04825	0.841545	0.908497	0.886278	1	0.951803	0.756025	0.847288	0.886337	1	1
CCME	P69490	Cytochrome c-type biogenesis protein CcmE (Cytochrome c maturation protein E) (Heme chaperone CcmE)	Inner_membrane	63.6	1729300	2115720	1770460	1915600	1783910	1	1.22345	1.0238	1.10773	1.03158	1	1.06908	0.942639	1.01663	1.06455	1	1
CCME	P69490	Cytochrome c-type biogenesis protein CcmE (Cytochrome c maturation protein E) (Heme chaperone CcmE)	Inner_membrane	67	13948600	14218000	14586600	13450900	12669400	1	1.01931	1.04574	0.964319	0.908292	1	0.983546	1.06938	0.940015	0.990711	4	6
CCME	P69490	Cytochrome c-type biogenesis protein CcmE (Cytochrome c maturation protein E) (Heme chaperone CcmE)	Inner_membrane	71.3	11759900	11806400	11680600	12329900	10662600	1	1.00395	0.993257	1.04847	0.906691	1	1.0525	0.975735	1.00282	0.97426	4	6
CCMF	P33927	Cytochrome c-type biogenesis protein CcmF	Inner_membrane	54.8	4797320	5530440	5777900	5730730	5302490	1	1.15282	1.2044	1.19457	1.1053	1	0.939296	1.02139	0.994673	0.949095	1	1
CCMF	P33927	Cytochrome c-type biogenesis protein CcmF	Inner_membrane	57.9	3860970	4061950	3937560	4441790	3912350	1	1.05205	1.01984	1.15043	1.01331	1	0.985288	0.983136	1.08849	1.07799	1	1
CCMF	P33927	Cytochrome c-type biogenesis protein CcmF	Inner_membrane	60.5	3670920	4002850	4107930	3405820	3204780	1	1.09042	1.11905	0.927784	0.873018	1	0.990092	1.00533	0.865276	0.873077	1	1
CCMF	P33927	Cytochrome c-type biogenesis protein CcmF	Inner_membrane	63.6	2452440	3174720	3219110	2863630	2649750	1	1.29451	1.31262	1.16767	1.08045	1	1.13117	1.20856	1.07164	1.11499	1	1
CCMH	P0ABM9	Cytochrome c-type biogenesis protein CcmH	Inner_membrane	54.8	7226880	8027310	7448800	7706370	7339390	1	1.11076	1.03071	1.06635	1.01557	1	0.905026	0.874086	0.887908	0.872043	2	2
CCMH	P0ABM9	Cytochrome c-type biogenesis protein CcmH	Inner_membrane	57.9	6491770	6151620	5427390	6329180	5306440	1	0.947603	0.836042	0.974954	0.81741	1	0.887465	0.805955	0.922461	0.869591	2	2
CCMH	P0ABM9	Cytochrome c-type biogenesis protein CcmH	Inner_membrane	60.5	5062510	5084070	4906100	4494360	4986070	1	1.00426	0.969104	0.887773	0.984901	1	0.911857	0.870622	0.827961	0.984967	1	1
CCMH	P0ABM9	Cytochrome c-type biogenesis protein CcmH	Inner_membrane	63.6	2507910	3215860	2702030	2906000	2832900	1	1.28229	1.0774	1.15873	1.12959	1	1.12049	0.991991	1.06344	1.16569	1	1
CCMH	P0ABM9	Cytochrome c-type biogenesis protein CcmH	Inner_membrane	67	6499470	6356080	6256660	6738640	6380350	1	0.977938	0.962642	1.0368	0.981672	1	0.943623	0.984408	1.01067	1.07075	1	1
CCMH	P0ABM9	Cytochrome c-type biogenesis protein CcmH	Inner_membrane	71.3	4740450	4692330	5147760	5299020	5532540	1	0.989849	1.08592	1.11783	1.16709	1	1.03771	1.06677	1.06916	1.25407	1	1
CDD	P0ABF6	Cytidine deaminase (EC 3.5.4.5) (Cytidine aminohydrolase) (CDA)	Cytosol	42	440932000	440760000	421703000	430977000	427887000	1	0.99961	0.95639	0.977423	0.970415	1	1.00023	1.00136	1.02333	1.01093	14	46
CDD	P0ABF6	Cytidine deaminase (EC 3.5.4.5) (Cytidine aminohydrolase) (CDA)	Cytosol	45.4	408178000	426258000	419312000	419298000	410604000	1	1.04429	1.02728	1.02724	1.00594	1	0.973558	0.99788	0.999868	0.99641	14	46
CDD	P0ABF6	Cytidine deaminase (EC 3.5.4.5) (Cytidine aminohydrolase) (CDA)	Cytosol	49	351388000	347046000	336484000	340455000	356959000	1	0.987643	0.957585	0.968886	1.01585	1	0.960342	1.00298	0.957114	0.975024	11	40
CDD	P0ABF6	Cytidine deaminase (EC 3.5.4.5) (Cytidine aminohydrolase) (CDA)	Cytosol	51.9	332693000	342278000	321149000	359086000	302852000	1	1.02881	0.965301	1.07933	0.910305	1	1.02767	1.01017	1.04812	1.02282	11	40
CDD	P0ABF6	Cytidine deaminase (EC 3.5.4.5) (Cytidine aminohydrolase) (CDA)	Cytosol	54.8	319580000	385062000	387173000	382842000	381024000	1	1.2049	1.21151	1.19795	1.19226	1	0.981731	1.02741	0.997491	1.02377	12	44
CDD	P0ABF6	Cytidine deaminase (EC 3.5.4.5) (Cytidine aminohydrolase) (CDA)	Cytosol	57.9	345102000	381058000	358197000	381933000	334369000	1	1.10419	1.03795	1.10672	0.968899	1	1.03411	1.00059	1.04714	1.03075	12	44
CDD	P0ABF6	Cytidine deaminase (EC 3.5.4.5) (Cytidine aminohydrolase) (CDA)	Cytosol	60.5	340725000	360453000	374181000	358294000	350079000	1	1.0579	1.09819	1.05156	1.02745	1	0.960563	0.98659	0.980716	1.02752	12	60
CDD	P0ABF6	Cytidine deaminase (EC 3.5.4.5) (Cytidine aminohydrolase) (CDA)	Cytosol	63.6	218773000	254868000	229361000	240679000	209249000	1	1.16499	1.0484	1.10013	0.956466	1	1.01799	0.965285	1.00966	0.987038	12	60
CDD	P0ABF6	Cytidine deaminase (EC 3.5.4.5) (Cytidine aminohydrolase) (CDA)	Cytosol	67	215451000	192692000	169118000	171029000	155473000	1	0.894366	0.784949	0.793819	0.721617	1	0.862983	0.802697	0.773812	0.787097	10	21
CDD	P0ABF6	Cytidine deaminase (EC 3.5.4.5) (Cytidine aminohydrolase) (CDA)	Cytosol	71.3	31847400	29813500	31341700	31282600	29644500	1	0.936136	0.984121	0.982265	0.93083	1	0.981405	0.966761	0.939495	1.0002	10	21
CDH	P06282	CDP-diacylglycerol pyrophosphatase (EC 3.6.1.26) (CDP-diacylglycerol phosphatidylhydrolase) (CDP-diglyceride hydrolase)	Periplasm	42	33246900	35625700	31450100	30077400	30118800	1	1.07155	0.945956	0.904668	0.905913	1	1.07221	0.99044	0.94716	0.943737	5	5
CDH	P06282	CDP-diacylglycerol pyrophosphatase (EC 3.6.1.26) (CDP-diacylglycerol phosphatidylhydrolase) (CDP-diglyceride hydrolase)	Periplasm	45.4	28822100	31549300	29777100	30732200	33519800	1	1.09462	1.03313	1.06627	1.16299	1	1.02048	1.00357	1.03786	1.15197	5	5
CDH	P06282	CDP-diacylglycerol pyrophosphatase (EC 3.6.1.26) (CDP-diacylglycerol phosphatidylhydrolase) (CDP-diglyceride hydrolase)	Periplasm	49	56004900	61572200	56021900	57185600	57422700	1	1.09941	1.0003	1.02108	1.02532	1	1.06902	1.04773	1.00868	0.984105	6	7
CDH	P06282	CDP-diacylglycerol pyrophosphatase (EC 3.6.1.26) (CDP-diacylglycerol phosphatidylhydrolase) (CDP-diglyceride hydrolase)	Periplasm	51.9	50906900	52684300	50504800	54478600	52338200	1	1.03491	0.992101	1.07016	1.02812	1	1.03377	1.03822	1.03921	1.15519	6	7
CDH	P06282	CDP-diacylglycerol pyrophosphatase (EC 3.6.1.26) (CDP-diacylglycerol phosphatidylhydrolase) (CDP-diglyceride hydrolase)	Periplasm	54.8	52606000	67783700	58768800	62560500	59007600	1	1.28852	1.11715	1.18923	1.12169	1	1.04986	0.947394	0.990225	0.963166	6	6
CDH	P06282	CDP-diacylglycerol pyrophosphatase (EC 3.6.1.26) (CDP-diacylglycerol phosphatidylhydrolase) (CDP-diglyceride hydrolase)	Periplasm	57.9	58652200	61418500	57398200	59213900	57272700	1	1.04716	0.97862	1.00958	0.97648	1	0.980708	0.943402	0.955219	1.03882	6	6
CDH	P06282	CDP-diacylglycerol pyrophosphatase (EC 3.6.1.26) (CDP-diacylglycerol phosphatidylhydrolase) (CDP-diglyceride hydrolase)	Periplasm	60.5	26076100	30315700	29797800	29629500	28208600	1	1.16259	1.14272	1.13627	1.08178	1	1.05562	1.0266	1.05972	1.08185	4	4
CDH	P06282	CDP-diacylglycerol pyrophosphatase (EC 3.6.1.26) (CDP-diacylglycerol phosphatidylhydrolase) (CDP-diglyceride hydrolase)	Periplasm	63.6	18145500	21581000	19044300	18597800	18646300	1	1.18933	1.04953	1.02493	1.0276	1	1.03926	0.96633	0.940639	1.06044	4	4
CDH	P06282	CDP-diacylglycerol pyrophosphatase (EC 3.6.1.26) (CDP-diacylglycerol phosphatidylhydrolase) (CDP-diglyceride hydrolase)	Periplasm	67	13399100	14484800	12426100	13283700	11778200	1	1.08103	0.927383	0.991387	0.879029	1	1.04309	0.948352	0.966401	0.958793	2	2
CDH	P06282	CDP-diacylglycerol pyrophosphatase (EC 3.6.1.26) (CDP-diacylglycerol phosphatidylhydrolase) (CDP-diglyceride hydrolase)	Periplasm	71.3	6074900	5948790	6706560	6220230	6409860	1	0.979241	1.10398	1.02392	1.05514	1	1.02659	1.0845	0.979339	1.13377	2	2
CEDA	P0AE60	Cell division activator CedA	Cytosol	42	21124900	21423800	19468800	19203900	18904500	1	1.01415	0.921604	0.909065	0.894892	1	1.01478	0.964943	0.951764	0.932255	2	2
CEDA	P0AE60	Cell division activator CedA	Cytosol	45.4	18789300	20885900	19526000	18321200	17413500	1	1.11158	1.03921	0.975087	0.926777	1	1.03629	1.00947	0.949102	0.917995	2	2
CEDA	P0AE60	Cell division activator CedA	Cytosol	49	5756220	6763650	5588700	5607100	5518150	1	1.17502	0.970898	0.974094	0.958641	1	1.14253	1.01693	0.962258	0.920111	1	1
CEDA	P0AE60	Cell division activator CedA	Cytosol	51.9	5316270	4901190	5089350	5253350	4612680	1	0.921923	0.957316	0.988165	0.867653	1	0.9209	1.00182	0.959585	0.974898	1	1
CEDA	P0AE60	Cell division activator CedA	Cytosol	54.8	16166000	19340000	17655500	18614700	16454900	1	1.19634	1.09214	1.15147	1.01787	1	0.974755	0.926182	0.958788	0.87402	2	3
CEDA	P0AE60	Cell division activator CedA	Cytosol	57.9	10119800	10184800	10575500	11354800	9466400	1	1.00642	1.04503	1.12204	0.935434	1	0.942553	1.00742	1.06163	0.995148	2	3
CEDA	P0AE60	Cell division activator CedA	Cytosol	60.5	3180950	3739200	3751500	3532920	2960690	1	1.1755	1.17936	1.11065	0.930757	1	1.06734	1.05951	1.03582	0.930819	1	1
CEDA	P0AE60	Cell division activator CedA	Cytosol	63.6	2464970	2772290	2294280	2726680	2759270	1	1.12467	0.930754	1.10617	1.11939	1	0.982763	0.856967	1.0152	1.15517	1	1
CFA	P0A9H7	Cyclopropane-fatty-acyl-phospholipid synthase (CFA synthase) (Cyclopropane fatty acid synthase) (EC 2.1.1.79)	Cytosol	42	71101500	75325000	67347700	67864700	66375400	1	1.0594	0.947205	0.954476	0.93353	1	1.06006	0.991748	0.999308	0.972507	7	8
CFA	P0A9H7	Cyclopropane-fatty-acyl-phospholipid synthase (CFA synthase) (Cyclopropane fatty acid synthase) (EC 2.1.1.79)	Cytosol	45.4	56060400	62217500	64721500	61537100	60513700	1	1.10983	1.1545	1.09769	1.07944	1	1.03465	1.12146	1.06844	1.06921	7	8
CFA	P0A9H7	Cyclopropane-fatty-acyl-phospholipid synthase (CFA synthase) (Cyclopropane fatty acid synthase) (EC 2.1.1.79)	Cytosol	49	18561500	21549300	19175200	19305200	21070300	1	1.16097	1.03306	1.04007	1.13516	1	1.12887	1.08204	1.02743	1.08954	2	2
CFA	P0A9H7	Cyclopropane-fatty-acyl-phospholipid synthase (CFA synthase) (Cyclopropane fatty acid synthase) (EC 2.1.1.79)	Cytosol	51.9	13956100	15177000	15096200	16849200	13511600	1	1.08748	1.08169	1.2073	0.96815	1	1.08628	1.13198	1.17238	1.08782	2	2
CFA	P0A9H7	Cyclopropane-fatty-acyl-phospholipid synthase (CFA synthase) (Cyclopropane fatty acid synthase) (EC 2.1.1.79)	Cytosol	60.5	3862280	4462040	5127410	4515500	4116530	1	1.15529	1.32756	1.16913	1.06583	1	1.04899	1.19265	1.09036	1.0659	1	1
CFA	P0A9H7	Cyclopropane-fatty-acyl-phospholipid synthase (CFA synthase) (Cyclopropane fatty acid synthase) (EC 2.1.1.79)	Cytosol	63.6	3421770	3979920	3781120	4157290	4264170	1	1.16312	1.10502	1.21495	1.24619	1	1.01635	1.01742	1.11504	1.28602	1	1
CFA	P0A9H7	Cyclopropane-fatty-acyl-phospholipid synthase (CFA synthase) (Cyclopropane fatty acid synthase) (EC 2.1.1.79)	Cytosol	67	9395850	10562100	9792330	10265200	10514500	1	1.12412	1.0422	1.09252	1.11906	1	1.08468	1.06576	1.06499	1.2206	3	3
CFA	P0A9H7	Cyclopropane-fatty-acyl-phospholipid synthase (CFA synthase) (Cyclopropane fatty acid synthase) (EC 2.1.1.79)	Cytosol	71.3	8895050	8495460	9797420	10568800	9698220	1	0.955077	1.10145	1.18817	1.09029	1	1.00126	1.08202	1.13643	1.17154	3	3
CHAA	P31801	Sodium-potassium/proton antiporter ChaA (Na(+)/H(+) exchanger)	Inner_membrane	42	12857200	12523200	13417400	11867500	11921300	1	0.974022	1.04357	0.923024	0.927208	1	0.974624	1.09265	0.966378	0.965921	2	2
CHAA	P31801	Sodium-potassium/proton antiporter ChaA (Na(+)/H(+) exchanger)	Inner_membrane	45.4	11588300	12268700	11803800	11124400	9628630	1	1.05871	1.0186	0.959968	0.830892	1	0.987001	0.989448	0.934386	0.823018	2	2
CHAA	P31801	Sodium-potassium/proton antiporter ChaA (Na(+)/H(+) exchanger)	Inner_membrane	49	11761400	10247100	10848800	10310000	9781800	1	0.871248	0.922407	0.876596	0.831687	1	0.847164	0.966136	0.865945	0.798259	2	2
CHAA	P31801	Sodium-potassium/proton antiporter ChaA (Na(+)/H(+) exchanger)	Inner_membrane	51.9	10599500	9691280	9388060	9703880	8013520	1	0.914315	0.885708	0.915504	0.756028	1	0.913301	0.926881	0.889026	0.849476	2	2
CHAA	P31801	Sodium-potassium/proton antiporter ChaA (Na(+)/H(+) exchanger)	Inner_membrane	54.8	8557150	8517070	8680660	7643360	7493000	1	0.995316	1.01443	0.893213	0.875642	1	0.810966	0.860285	0.743745	0.751892	2	2
CHAA	P31801	Sodium-potassium/proton antiporter ChaA (Na(+)/H(+) exchanger)	Inner_membrane	57.9	9158530	8378080	7855640	7897250	6519620	1	0.914784	0.85774	0.862284	0.711863	1	0.85673	0.826873	0.815856	0.757306	2	2
CHAA	P31801	Sodium-potassium/proton antiporter ChaA (Na(+)/H(+) exchanger)	Inner_membrane	60.5	15467000	14820200	13462100	13611500	13294400	1	0.958182	0.870376	0.880035	0.859533	1	0.87002	0.781926	0.820744	0.859591	2	2
CHAA	P31801	Sodium-potassium/proton antiporter ChaA (Na(+)/H(+) exchanger)	Inner_membrane	63.6	14683600	13572500	12250300	13667600	11174600	1	0.924331	0.834285	0.930807	0.761026	1	0.807698	0.768146	0.85426	0.785351	2	2
CHAA	P31801	Sodium-potassium/proton antiporter ChaA (Na(+)/H(+) exchanger)	Inner_membrane	67	15443700	14123600	11626200	13023500	11296600	1	0.914522	0.752812	0.843289	0.73147	1	0.882431	0.769833	0.822035	0.797844	1	1
CHAA	P31801	Sodium-potassium/proton antiporter ChaA (Na(+)/H(+) exchanger)	Inner_membrane	71.3	11825800	10901100	9219290	11070400	8761050	1	0.921807	0.779591	0.936123	0.740842	1	0.966382	0.765839	0.895361	0.796051	1	1
CHAB	P0AE63	Putative cation transport regulator ChaB	Cytosol	54.8	13471100	16240200	17030800	16127800	15790600	1	1.20556	1.26425	1.19721	1.17218	1	0.982268	1.07214	0.996876	1.00652	2	2
CHAB	P0AE63	Putative cation transport regulator ChaB	Cytosol	57.9	12218200	14084400	17194300	16071000	14195800	1	1.15274	1.40727	1.31533	1.16186	1	1.07958	1.35663	1.24451	1.23603	2	2
CHAB	P0AE63	Putative cation transport regulator ChaB	Cytosol	60.5	27177200	28687100	32238300	31503200	28178400	1	1.05556	1.18623	1.15918	1.03684	1	0.958436	1.06568	1.08108	1.03691	4	5
CHAB	P0AE63	Putative cation transport regulator ChaB	Cytosol	63.6	27211200	31308100	30127800	32105900	26221100	1	1.15056	1.10718	1.17988	0.963614	1	1.00538	1.01941	1.08285	0.994415	4	5
CHAB	P0AE63	Putative cation transport regulator ChaB	Cytosol	67	23579300	26322300	27501300	25926600	27446700	1	1.11633	1.16633	1.09955	1.16402	1	1.07716	1.1927	1.07184	1.26964	4	4
CHAB	P0AE63	Putative cation transport regulator ChaB	Cytosol	71.3	23083000	19277900	26374900	26280100	24435700	1	0.835156	1.14261	1.1385	1.0586	1	0.875541	1.12246	1.08893	1.13749	4	4
CHBA	P69791	PTS system N,N'-diacetylchitobiose-specific EIIA component (EIIA-Chb) (EIII-Chb) (IIIcel) (N,N'-diacetylchitobiose-specific phosphotransferase enzyme IIA component)	Cytosol	42	1420270	916291	838011	1101020	1190410	1	0.645153	0.590036	0.775219	0.838158	1	0.645551	0.617783	0.811631	0.873152	1	1
CHBA	P69791	PTS system N,N'-diacetylchitobiose-specific EIIA component (EIIA-Chb) (EIII-Chb) (IIIcel) (N,N'-diacetylchitobiose-specific phosphotransferase enzyme IIA component)	Cytosol	45.4	1007560	1000360	968785	1358010	1116470	1	0.992854	0.961516	1.34782	1.10809	1	0.925602	0.934001	1.3119	1.09759	1	1
CHBA	P69791	PTS system N,N'-diacetylchitobiose-specific EIIA component (EIIA-Chb) (EIII-Chb) (IIIcel) (N,N'-diacetylchitobiose-specific phosphotransferase enzyme IIA component)	Cytosol	49	1728330	1419080	1197440	1249800	1433150	1	0.82107	0.692831	0.723126	0.829211	1	0.798373	0.725676	0.714339	0.795882	1	1
CHBA	P69791	PTS system N,N'-diacetylchitobiose-specific EIIA component (EIIA-Chb) (EIII-Chb) (IIIcel) (N,N'-diacetylchitobiose-specific phosphotransferase enzyme IIA component)	Cytosol	51.9	1816940	1210770	1161200	1432330	1258010	1	0.666379	0.639097	0.78832	0.692378	1	0.665639	0.668806	0.76552	0.777959	1	1
CHBB	P69795	PTS system N,N'-diacetylchitobiose-specific EIIB component (EIIB-Chb) (IVcel) (N,N'-diacetylchitobiose-specific phosphotransferase enzyme IIB component) (EC 2.7.1.196)	Cytosol	42	47919800	44610000	37771000	46438400	44113800	1	0.93093	0.788213	0.969086	0.920576	1	0.931505	0.825279	1.0146	0.959011	3	3
CHBB	P69795	PTS system N,N'-diacetylchitobiose-specific EIIB component (EIIB-Chb) (IVcel) (N,N'-diacetylchitobiose-specific phosphotransferase enzyme IIB component) (EC 2.7.1.196)	Cytosol	45.4	38306600	47807700	43218000	42928700	34348000	1	1.24803	1.12821	1.12066	0.89666	1	1.16349	1.09593	1.0908	0.888163	3	3
CHBB	P69795	PTS system N,N'-diacetylchitobiose-specific EIIB component (EIIB-Chb) (IVcel) (N,N'-diacetylchitobiose-specific phosphotransferase enzyme IIB component) (EC 2.7.1.196)	Cytosol	49	43721200	41504000	46284900	42137300	40945400	1	0.949288	1.05864	0.963773	0.936511	1	0.923046	1.10882	0.952062	0.89887	2	3
CHBB	P69795	PTS system N,N'-diacetylchitobiose-specific EIIB component (EIIB-Chb) (IVcel) (N,N'-diacetylchitobiose-specific phosphotransferase enzyme IIB component) (EC 2.7.1.196)	Cytosol	51.9	43013400	35812700	35067700	44297600	35476000	1	0.832594	0.815274	1.02986	0.824766	1	0.83167	0.853173	1.00007	0.92671	2	3
CHBB	P69795	PTS system N,N'-diacetylchitobiose-specific EIIB component (EIIB-Chb) (IVcel) (N,N'-diacetylchitobiose-specific phosphotransferase enzyme IIB component) (EC 2.7.1.196)	Cytosol	54.8	57578000	72040200	72204400	75394300	68950400	1	1.25118	1.25403	1.30943	1.19751	1	1.01944	1.06347	1.09031	1.02827	3	3
CHBB	P69795	PTS system N,N'-diacetylchitobiose-specific EIIB component (EIIB-Chb) (IVcel) (N,N'-diacetylchitobiose-specific phosphotransferase enzyme IIB component) (EC 2.7.1.196)	Cytosol	57.9	44045300	50070500	53101800	58924600	47127800	1	1.1368	1.20562	1.33782	1.06998	1	1.06465	1.16223	1.26579	1.13829	3	3
CHBB	P69795	PTS system N,N'-diacetylchitobiose-specific EIIB component (EIIB-Chb) (IVcel) (N,N'-diacetylchitobiose-specific phosphotransferase enzyme IIB component) (EC 2.7.1.196)	Cytosol	60.5	33984300	35827400	39335300	40303600	33643400	1	1.05423	1.15746	1.18595	0.989969	1	0.957234	1.03983	1.10605	0.990035	3	4
CHBB	P69795	PTS system N,N'-diacetylchitobiose-specific EIIB component (EIIB-Chb) (IVcel) (N,N'-diacetylchitobiose-specific phosphotransferase enzyme IIB component) (EC 2.7.1.196)	Cytosol	63.6	26678700	29355700	28214400	31024200	24691300	1	1.10034	1.05756	1.16288	0.925506	1	0.9615	0.973724	1.06725	0.955089	3	4
CHBB	P69795	PTS system N,N'-diacetylchitobiose-specific EIIB component (EIIB-Chb) (IVcel) (N,N'-diacetylchitobiose-specific phosphotransferase enzyme IIB component) (EC 2.7.1.196)	Cytosol	67	21337800	21748300	20543600	21669800	19358700	1	1.01924	0.96278	1.01556	0.907249	1	0.983473	0.984549	0.989964	0.989574	2	4
CHBB	P69795	PTS system N,N'-diacetylchitobiose-specific EIIB component (EIIB-Chb) (IVcel) (N,N'-diacetylchitobiose-specific phosphotransferase enzyme IIB component) (EC 2.7.1.196)	Cytosol	71.3	15511500	12875700	16337900	15775500	14646100	1	0.830074	1.05328	1.01702	0.944209	1	0.870214	1.0347	0.972736	1.01457	2	4
CHBF	P17411	6-phospho-beta-glucosidase (EC 3.2.1.86) (Cellobiose-6-phosphate hydrolase) (Phospho-chitobiase)	Cytosol	54.8	7830280	8626710	7245090	8402320	8470460	1	1.10171	0.925266	1.07305	1.08176	1	0.897655	0.784667	0.893493	0.928877	1	1
CHBF	P17411	6-phospho-beta-glucosidase (EC 3.2.1.86) (Cellobiose-6-phosphate hydrolase) (Phospho-chitobiase)	Cytosol	57.9	6205080	7571990	7301810	7118670	5751560	1	1.22029	1.17675	1.14723	0.926911	1	1.14285	1.1344	1.08546	0.986082	1	1
CHBG	P37794	Chitooligosaccharide deacetylase ChbG (COD) (EC 3.5.1.105) (Chitin disaccharide deacetylase) (Chitobiose deacetylase) (Chitobiose-6P deacetylase) (Chitotriose deacetylase) (Chitotriose-6P deacetylase)	Cytosol	60.5	7977320	8305300	9288740	9398180	8229740	1	1.04111	1.16439	1.17811	1.03164	1	0.945321	1.04607	1.09874	1.03171	2	2
CHBG	P37794	Chitooligosaccharide deacetylase ChbG (COD) (EC 3.5.1.105) (Chitin disaccharide deacetylase) (Chitobiose deacetylase) (Chitobiose-6P deacetylase) (Chitotriose deacetylase) (Chitotriose-6P deacetylase)	Cytosol	63.6	6150570	7640940	7113260	7802110	6902660	1	1.24231	1.15652	1.26852	1.12228	1	1.08556	1.06484	1.1642	1.15815	2	2
CHBG	P37794	Chitooligosaccharide deacetylase ChbG (COD) (EC 3.5.1.105) (Chitin disaccharide deacetylase) (Chitobiose deacetylase) (Chitobiose-6P deacetylase) (Chitotriose deacetylase) (Chitotriose-6P deacetylase)	Cytosol	67	3319800	3153180	2943410	3264820	2722970	1	0.94981	0.886623	0.983439	0.820221	1	0.916482	0.90667	0.958653	0.894649	1	1
CHBG	P37794	Chitooligosaccharide deacetylase ChbG (COD) (EC 3.5.1.105) (Chitin disaccharide deacetylase) (Chitobiose deacetylase) (Chitobiose-6P deacetylase) (Chitotriose deacetylase) (Chitotriose-6P deacetylase)	Cytosol	71.3	2618010	2348360	2121300	2391850	2172870	1	0.897002	0.810272	0.913614	0.82997	1	0.940378	0.795978	0.873832	0.891821	1	1
CHIA	P13656	Probable bifunctional chitinase/lysozyme [Includes: Chitinase (EC 3.2.1.14); Lysozyme (EC 3.2.1.17)]	Periplasm	42	15609000	15725100	16055800	17286400	17330800	1	1.00744	1.02862	1.10746	1.11031	1	1.00806	1.077	1.15948	1.15667	2	2
CHIA	P13656	Probable bifunctional chitinase/lysozyme [Includes: Chitinase (EC 3.2.1.14); Lysozyme (EC 3.2.1.17)]	Periplasm	45.4	15609300	16323700	17684100	15363300	16396100	1	1.04577	1.13292	0.98424	1.05041	1	0.974931	1.1005	0.958011	1.04045	2	2
CHIA	P13656	Probable bifunctional chitinase/lysozyme [Includes: Chitinase (EC 3.2.1.14); Lysozyme (EC 3.2.1.17)]	Periplasm	49	7796930	8390890	8212190	8829010	7800410	1	1.07618	1.05326	1.13237	1.00045	1	1.04643	1.10319	1.11861	0.960235	2	2
CHIA	P13656	Probable bifunctional chitinase/lysozyme [Includes: Chitinase (EC 3.2.1.14); Lysozyme (EC 3.2.1.17)]	Periplasm	51.9	5706700	5681260	5357060	5225090	4029260	1	0.995542	0.938732	0.915606	0.706058	1	0.994438	0.98237	0.889125	0.793329	2	2
CHIQ	P75734	Uncharacterized lipoprotein ChiQ	NA	60.5	616633	755068	799435	847152	641674	1	1.2245	1.29645	1.37384	1.04061	1	1.11184	1.1647	1.28127	1.04068	1	1
CHIQ	P75734	Uncharacterized lipoprotein ChiQ	NA	63.6	704785	758318	725434	922921	613688	1	1.07596	1.0293	1.30951	0.870745	1	0.940192	0.9477	1.20182	0.898577	1	1
CHIQ	P75734	Uncharacterized lipoprotein ChiQ	NA	67	2264580	2335330	2034650	2385350	2084750	1	1.03124	0.898467	1.05333	0.92059	1	0.995056	0.918782	1.02678	1.00413	2	2
CHIQ	P75734	Uncharacterized lipoprotein ChiQ	NA	71.3	2221970	1807720	2108100	2428560	2130120	1	0.813566	0.948753	1.09298	0.958663	1	0.852908	0.932016	1.04538	1.0301	2	2
CHPB	P33647	Endoribonuclease toxin ChpB (EC 3.1.-.-) (Toxin ChpB) (mRNA interferase ChpB)	Cytosol	49	3765450	3916010	3750960	3502220	4579040	1	1.03998	0.996152	0.930093	1.21607	1	1.01124	1.04338	0.918792	1.16719	1	1
CHPB	P33647	Endoribonuclease toxin ChpB (EC 3.1.-.-) (Toxin ChpB) (mRNA interferase ChpB)	Cytosol	51.9	3566140	3719150	3305990	3423790	3111940	1	1.04291	0.92705	0.960083	0.872635	1	1.04175	0.970145	0.932316	0.980496	1	1
CHPB	P33647	Endoribonuclease toxin ChpB (EC 3.1.-.-) (Toxin ChpB) (mRNA interferase ChpB)	Cytosol	54.8	5364220	5784370	5601700	5143050	4998330	1	1.07832	1.04427	0.958769	0.931791	1	0.8786	0.885589	0.798332	0.800105	1	2
CHPB	P33647	Endoribonuclease toxin ChpB (EC 3.1.-.-) (Toxin ChpB) (mRNA interferase ChpB)	Cytosol	57.9	4976720	5367960	4971190	5300760	4515060	1	1.07861	0.998889	1.06511	0.907236	1	1.01016	0.962942	1.00776	0.965151	1	2
CHPB	P33647	Endoribonuclease toxin ChpB (EC 3.1.-.-) (Toxin ChpB) (mRNA interferase ChpB)	Cytosol	60.5	2073480	1745810	1364650	1605510	1537480	1	0.841971	0.658145	0.774307	0.741497	1	0.764501	0.591263	0.722139	0.741547	1	1
CHPB	P33647	Endoribonuclease toxin ChpB (EC 3.1.-.-) (Toxin ChpB) (mRNA interferase ChpB)	Cytosol	63.6	1330730	1341250	1362380	1152560	839143	1	1.00791	1.02378	0.866111	0.630588	1	0.880727	0.942623	0.794885	0.650744	1	1
CHPS	P08365	Antitoxin ChpS	Cytosol	42	614924	710450	843864	628018	882618	1	1.15535	1.37231	1.02129	1.43533	1	1.15606	1.43684	1.06926	1.49526	1	1
CHPS	P08365	Antitoxin ChpS	Cytosol	45.4	713612	609790	852361	734167	588134	1	0.854512	1.19443	1.0288	0.824165	1	0.79663	1.16025	1.00139	0.816355	1	1
CHPS	P08365	Antitoxin ChpS	Cytosol	54.8	146508	509487	520192	240169	256708	1	3.47754	3.5506	1.63929	1.75218	1	2.83344	3.01107	1.36498	1.50455	1	1
CHPS	P08365	Antitoxin ChpS	Cytosol	57.9	472969	513227	542935	265344	462077	1	1.08512	1.14793	0.561018	0.976971	1	1.01625	1.10662	0.530811	1.03934	1	1
CHPS	P08365	Antitoxin ChpS	Cytosol	60.5	119719	153707	184409	160298	0	1	1.2839	1.54035	1.33895	0	1	1.16577	1.38381	1.24874	0	1	1
CHPS	P08365	Antitoxin ChpS	Cytosol	63.6	122471	109607	0	120824	0	1	0.894963	0	0.986552	0	1	0.782036	0	0.905421	0	1	1
CHRR	P0AGE6	Quinone reductase (EC 1.6.5.2) (Chromate reductase) (CHRR) (EC 1.6.-.-) (NAD(P)H dehydrogenase (quinone))	Cytosol	42	20620500	21105900	18527800	19846500	20005300	1	1.02354	0.898514	0.962465	0.970166	1	1.02417	0.940766	1.00767	1.01067	4	5
CHRR	P0AGE6	Quinone reductase (EC 1.6.5.2) (Chromate reductase) (CHRR) (EC 1.6.-.-) (NAD(P)H dehydrogenase (quinone))	Cytosol	45.4	19465600	19751100	18895900	19044200	17886400	1	1.01467	0.970733	0.978352	0.918872	1	0.945937	0.942954	0.952279	0.910164	4	5
CHRR	P0AGE6	Quinone reductase (EC 1.6.5.2) (Chromate reductase) (CHRR) (EC 1.6.-.-) (NAD(P)H dehydrogenase (quinone))	Cytosol	49	20173500	20370300	19328300	20791400	20760000	1	1.00976	0.958103	1.03063	1.02907	1	0.981843	1.00352	1.01811	0.987711	5	6
CHRR	P0AGE6	Quinone reductase (EC 1.6.5.2) (Chromate reductase) (CHRR) (EC 1.6.-.-) (NAD(P)H dehydrogenase (quinone))	Cytosol	51.9	22428300	21226800	19072200	23547400	20232800	1	0.946429	0.850363	1.0499	0.90211	1	0.945379	0.889894	1.01953	1.01361	5	6
CHRR	P0AGE6	Quinone reductase (EC 1.6.5.2) (Chromate reductase) (CHRR) (EC 1.6.-.-) (NAD(P)H dehydrogenase (quinone))	Cytosol	54.8	11894800	14555000	14237900	14561100	14862500	1	1.22364	1.19699	1.22416	1.2495	1	0.997004	1.0151	1.01931	1.07291	3	4
CHRR	P0AGE6	Quinone reductase (EC 1.6.5.2) (Chromate reductase) (CHRR) (EC 1.6.-.-) (NAD(P)H dehydrogenase (quinone))	Cytosol	57.9	14705700	15954600	17605200	18425100	15787400	1	1.08493	1.19717	1.25292	1.07356	1	1.01607	1.15409	1.18546	1.14209	3	4
CHRR	P0AGE6	Quinone reductase (EC 1.6.5.2) (Chromate reductase) (CHRR) (EC 1.6.-.-) (NAD(P)H dehydrogenase (quinone))	Cytosol	60.5	37406300	42264600	43499500	41409900	38294700	1	1.12988	1.16289	1.10703	1.02375	1	1.02592	1.04472	1.03245	1.02382	3	5
CHRR	P0AGE6	Quinone reductase (EC 1.6.5.2) (Chromate reductase) (CHRR) (EC 1.6.-.-) (NAD(P)H dehydrogenase (quinone))	Cytosol	63.6	34347100	41521000	38448100	39178700	31332600	1	1.20886	1.1194	1.14067	0.912234	1	1.05633	1.03066	1.04686	0.941392	3	5
CHRR	P0AGE6	Quinone reductase (EC 1.6.5.2) (Chromate reductase) (CHRR) (EC 1.6.-.-) (NAD(P)H dehydrogenase (quinone))	Cytosol	67	34401900	38346700	33774400	36698900	32047100	1	1.11467	0.98176	1.06677	0.93155	1	1.07555	1.00396	1.03988	1.01608	4	7
CHRR	P0AGE6	Quinone reductase (EC 1.6.5.2) (Chromate reductase) (CHRR) (EC 1.6.-.-) (NAD(P)H dehydrogenase (quinone))	Cytosol	71.3	34453100	22026800	29379100	24114100	11595500	1	0.639327	0.852727	0.699911	0.336559	1	0.670243	0.837685	0.669435	0.36164	4	7
CIRA	P17315	Colicin I receptor	Outer_membrane	60.5	4642880	5445380	4741680	4752220	4482080	1	1.17285	1.02128	1.02355	0.965366	1	1.06493	0.917495	0.95459	0.965431	1	1
CIRA	P17315	Colicin I receptor	Outer_membrane	63.6	3297450	4386150	3179180	3715470	3320060	1	1.33016	0.964133	1.12677	1.00686	1	1.16232	0.8877	1.03411	1.03904	1	1
CIRA	P17315	Colicin I receptor	Outer_membrane	67	17066200	17820400	16083400	16554700	16871600	1	1.04419	0.942412	0.970028	0.988597	1	1.00755	0.963721	0.94558	1.0783	6	7
CIRA	P17315	Colicin I receptor	Outer_membrane	71.3	15043100	15703700	14979100	14997900	14453400	1	1.04391	0.995746	0.996995	0.960799	1	1.09439	0.97818	0.953583	1.0324	6	7
CLCA	P37019	H(+)/Cl(-) exchange transporter ClcA (ClC-ec1)	Inner_membrane	54.8	8379210	9098280	8068170	8697280	7962550	1	1.08582	0.96288	1.03796	0.950275	1	0.884704	0.816565	0.86427	0.815977	2	2
CLCA	P37019	H(+)/Cl(-) exchange transporter ClcA (ClC-ec1)	Inner_membrane	57.9	8331670	8653350	7993950	7892800	6747180	1	1.03861	0.959466	0.947325	0.809823	1	0.972696	0.924937	0.896319	0.86152	2	2
CLCA	P37019	H(+)/Cl(-) exchange transporter ClcA (ClC-ec1)	Inner_membrane	60.5	9382460	9090840	7754690	8538420	7452080	1	0.968919	0.826509	0.910041	0.794257	1	0.879769	0.742517	0.848728	0.79431	2	2
CLCA	P37019	H(+)/Cl(-) exchange transporter ClcA (ClC-ec1)	Inner_membrane	63.6	8237140	8797120	7928200	7666810	7401870	1	1.06798	0.962494	0.930761	0.898597	1	0.933224	0.886192	0.854218	0.927319	2	2
CLCA	P37019	H(+)/Cl(-) exchange transporter ClcA (ClC-ec1)	Inner_membrane	67	6393410	5129390	5337660	5821620	4985270	1	0.802293	0.834869	0.910566	0.779751	1	0.774141	0.853746	0.887616	0.850507	1	1
CLCA	P37019	H(+)/Cl(-) exchange transporter ClcA (ClC-ec1)	Inner_membrane	71.3	4645110	3781830	4108500	4523830	3243170	1	0.814153	0.884479	0.973891	0.69819	1	0.853523	0.868876	0.931485	0.750221	1	1
CLPA	P0ABH9	ATP-dependent Clp protease ATP-binding subunit ClpA	Cytosol	42	368155000	360258000	347817000	339445000	322394000	1	0.97855	0.944757	0.922017	0.875702	1	0.979154	0.989184	0.965324	0.912264	24	39
CLPA	P0ABH9	ATP-dependent Clp protease ATP-binding subunit ClpA	Cytosol	45.4	318778000	357132000	327345000	328175000	308319000	1	1.12032	1.02687	1.02948	0.96719	1	1.04443	0.997489	1.00204	0.958024	24	39
CLPA	P0ABH9	ATP-dependent Clp protease ATP-binding subunit ClpA	Cytosol	49	409321000	443534000	393172000	415262000	406970000	1	1.08358	0.960547	1.01451	0.994256	1	1.05363	1.00608	1.00219	0.954294	27	39
CLPA	P0ABH9	ATP-dependent Clp protease ATP-binding subunit ClpA	Cytosol	51.9	227774000	254219000	231501000	243654000	194645000	1	1.1161	1.01636	1.06972	0.854553	1	1.11486	1.06361	1.03878	0.960179	27	39
CLPA	P0ABH9	ATP-dependent Clp protease ATP-binding subunit ClpA	Cytosol	54.8	13062400	17697200	17175300	17983000	16358000	1	1.35482	1.31487	1.3767	1.2523	1	1.10388	1.11507	1.14633	1.07532	3	3
CLPA	P0ABH9	ATP-dependent Clp protease ATP-binding subunit ClpA	Cytosol	57.9	7075260	7951820	8245320	7934530	5805220	1	1.12389	1.16537	1.12145	0.820496	1	1.05257	1.12343	1.06107	0.872873	3	3
CLPB	P63284	Chaperone protein ClpB (Heat shock protein F84.1)	Cytosol	42	1052630000	1055670000	1000200000	998519000	1000770000	1	1.00289	0.950191	0.948594	0.950733	1	1.00351	0.994874	0.99315	0.990428	44	109
CLPB	P63284	Chaperone protein ClpB (Heat shock protein F84.1)	Cytosol	45.4	958075000	1018340000	976463000	980527000	974296000	1	1.0629	1.01919	1.02343	1.01693	1	0.990905	0.990027	0.996161	1.00729	44	109
CLPB	P63284	Chaperone protein ClpB (Heat shock protein F84.1)	Cytosol	49	1076910000	1128220000	1010700000	1092210000	1115980000	1	1.04765	0.938519	1.01421	1.03628	1	1.01869	0.983011	1.00188	0.994629	50	131
CLPB	P63284	Chaperone protein ClpB (Heat shock protein F84.1)	Cytosol	51.9	993360000	1012550000	972441000	1017840000	896754000	1	1.01932	0.978941	1.02464	0.902748	1	1.01819	1.02445	0.995009	1.01433	50	131
CLPB	P63284	Chaperone protein ClpB (Heat shock protein F84.1)	Cytosol	54.8	937117000	1207220000	1150180000	1148860000	1113460000	1	1.28823	1.22736	1.22595	1.18818	1	1.04963	1.04086	1.0208	1.02026	46	94
CLPB	P63284	Chaperone protein ClpB (Heat shock protein F84.1)	Cytosol	57.9	414853000	490027000	470169000	466106000	390786000	1	1.18121	1.13334	1.12354	0.941987	1	1.10624	1.09255	1.06305	1.00212	46	94
CLPB	P63284	Chaperone protein ClpB (Heat shock protein F84.1)	Cytosol	60.5	45587200	49460500	51564500	46781800	42801400	1	1.08496	1.13112	1.0262	0.938891	1	0.985137	1.01617	0.957066	0.938953	8	9
CLPB	P63284	Chaperone protein ClpB (Heat shock protein F84.1)	Cytosol	63.6	25591200	28631800	28418000	28551300	25588700	1	1.11881	1.11046	1.11567	0.999902	1	0.977642	1.02243	1.02392	1.03186	8	9
CLPB	P63284	Chaperone protein ClpB (Heat shock protein F84.1)	Cytosol	67	13639800	13952000	14329000	14078200	14043000	1	1.02289	1.05053	1.03214	1.02956	1	0.986996	1.07428	1.00613	1.12298	6	6
CLPB	P63284	Chaperone protein ClpB (Heat shock protein F84.1)	Cytosol	71.3	13219200	11112700	12885600	11118400	10651300	1	0.840648	0.974764	0.84108	0.805745	1	0.881299	0.957569	0.804457	0.86579	6	6
CLPP	P0A6G7	ATP-dependent Clp protease proteolytic subunit (EC 3.4.21.92) (Caseinolytic protease) (Endopeptidase Clp) (Heat shock protein F21.5) (Protease Ti)	Cytosol	42	69713800	68854900	69937200	70025200	70367600	1	0.98768	1.0032	1.00447	1.00938	1	0.98829	1.05038	1.05165	1.05152	4	9
CLPP	P0A6G7	ATP-dependent Clp protease proteolytic subunit (EC 3.4.21.92) (Caseinolytic protease) (Endopeptidase Clp) (Heat shock protein F21.5) (Protease Ti)	Cytosol	45.4	71744800	71268200	71611800	71852200	68571500	1	0.993357	0.998146	1.0015	0.95577	1	0.926071	0.969583	0.974808	0.946712	4	9
CLPP	P0A6G7	ATP-dependent Clp protease proteolytic subunit (EC 3.4.21.92) (Caseinolytic protease) (Endopeptidase Clp) (Heat shock protein F21.5) (Protease Ti)	Cytosol	49	124029000	127978000	119030000	129431000	133065000	1	1.03184	0.959695	1.04355	1.07285	1	1.00332	1.00519	1.03087	1.02973	5	11
CLPP	P0A6G7	ATP-dependent Clp protease proteolytic subunit (EC 3.4.21.92) (Caseinolytic protease) (Endopeptidase Clp) (Heat shock protein F21.5) (Protease Ti)	Cytosol	51.9	124377000	121806000	117197000	118969000	108039000	1	0.979329	0.942272	0.956519	0.868641	1	0.978243	0.986075	0.928855	0.976008	5	11
CLPP	P0A6G7	ATP-dependent Clp protease proteolytic subunit (EC 3.4.21.92) (Caseinolytic protease) (Endopeptidase Clp) (Heat shock protein F21.5) (Protease Ti)	Cytosol	54.8	37396900	45903600	43367400	44682500	44371300	1	1.22747	1.15965	1.19482	1.1865	1	1.00012	0.983437	0.994881	1.01881	5	9
CLPP	P0A6G7	ATP-dependent Clp protease proteolytic subunit (EC 3.4.21.92) (Caseinolytic protease) (Endopeptidase Clp) (Heat shock protein F21.5) (Protease Ti)	Cytosol	57.9	43048800	44813100	42456700	44117000	42257800	1	1.04098	0.986246	1.02481	0.981626	1	0.97492	0.950754	0.969636	1.04429	5	9
CLPP	P0A6G7	ATP-dependent Clp protease proteolytic subunit (EC 3.4.21.92) (Caseinolytic protease) (Endopeptidase Clp) (Heat shock protein F21.5) (Protease Ti)	Cytosol	60.5	35076100	37241100	35391700	36867600	36152400	1	1.06172	1.009	1.05107	1.03068	1	0.964034	0.906461	0.98026	1.03075	3	11
CLPP	P0A6G7	ATP-dependent Clp protease proteolytic subunit (EC 3.4.21.92) (Caseinolytic protease) (Endopeptidase Clp) (Heat shock protein F21.5) (Protease Ti)	Cytosol	63.6	19969100	16176800	14769100	16497300	16569300	1	0.810092	0.739598	0.826141	0.829747	1	0.707874	0.680965	0.758202	0.856269	3	11
CLPP	P0A6G7	ATP-dependent Clp protease proteolytic subunit (EC 3.4.21.92) (Caseinolytic protease) (Endopeptidase Clp) (Heat shock protein F21.5) (Protease Ti)	Cytosol	67	628779	571139	456642	357410	386183	1	0.90833	0.726236	0.568419	0.614179	1	0.876457	0.742657	0.554093	0.669911	1	1
CLPP	P0A6G7	ATP-dependent Clp protease proteolytic subunit (EC 3.4.21.92) (Caseinolytic protease) (Endopeptidase Clp) (Heat shock protein F21.5) (Protease Ti)	Cytosol	71.3	416397	323699	512137	192952	198076	1	0.777381	1.22992	0.463385	0.47569	1	0.814972	1.20823	0.443208	0.51114	1	1
CLPS	P0A8Q6	ATP-dependent Clp protease adapter protein ClpS	Cytosol	42	11932900	11306200	10967700	10582900	9764580	1	0.947481	0.919114	0.886867	0.818291	1	0.948066	0.962336	0.928524	0.852456	2	3
CLPS	P0A8Q6	ATP-dependent Clp protease adapter protein ClpS	Cytosol	45.4	9733010	10696900	10393100	10669900	9183650	1	1.09903	1.06782	1.09626	0.943557	1	1.02459	1.03726	1.06704	0.934615	2	3
CLPS	P0A8Q6	ATP-dependent Clp protease adapter protein ClpS	Cytosol	49	43987600	46070200	41000500	43463600	47124400	1	1.04735	0.932092	0.988088	1.07131	1	1.01839	0.97628	0.976082	1.02825	4	6
CLPS	P0A8Q6	ATP-dependent Clp protease adapter protein ClpS	Cytosol	51.9	42894800	41700700	36949500	42224000	35201400	1	0.972162	0.861398	0.984362	0.820645	1	0.971084	0.901442	0.955892	0.922079	4	6
CLPS	P0A8Q6	ATP-dependent Clp protease adapter protein ClpS	Cytosol	54.8	37521300	42488200	44754100	45871000	44228000	1	1.13238	1.19277	1.22253	1.17874	1	0.92264	1.01152	1.01796	1.01216	3	4
CLPS	P0A8Q6	ATP-dependent Clp protease adapter protein ClpS	Cytosol	57.9	38837400	39099700	37890100	41887400	34904500	1	1.00675	0.975609	1.07853	0.898734	1	0.942862	0.940499	1.02046	0.956106	3	4
CLPS	P0A8Q6	ATP-dependent Clp protease adapter protein ClpS	Cytosol	60.5	3222570	3971620	3672210	3946390	3036570	1	1.23244	1.13953	1.22461	0.942282	1	1.11904	1.02373	1.1421	0.942345	1	1
CLPS	P0A8Q6	ATP-dependent Clp protease adapter protein ClpS	Cytosol	63.6	1876590	1688620	1920070	2092820	1850380	1	0.899834	1.02317	1.11522	0.986033	1	0.786293	0.942057	1.02351	1.01755	1	1
CLPX	P0A6H1	ATP-dependent Clp protease ATP-binding subunit ClpX (ATP-dependent unfoldase ClpX)	Cytosol	42	398327000	395159000	376185000	381584000	378325000	1	0.992047	0.944413	0.957967	0.949785	1	0.992659	0.988824	1.00296	0.98944	20	39
CLPX	P0A6H1	ATP-dependent Clp protease ATP-binding subunit ClpX (ATP-dependent unfoldase ClpX)	Cytosol	45.4	311905000	334795000	318743000	311857000	315394000	1	1.07339	1.02192	0.999846	1.01119	1	1.00068	0.992679	0.973201	1.0016	20	39
CLPX	P0A6H1	ATP-dependent Clp protease ATP-binding subunit ClpX (ATP-dependent unfoldase ClpX)	Cytosol	49	274721000	281786000	254746000	262754000	283556000	1	1.02572	0.92729	0.956439	1.03216	1	0.997363	0.97125	0.944818	0.990674	13	18
CLPX	P0A6H1	ATP-dependent Clp protease ATP-binding subunit ClpX (ATP-dependent unfoldase ClpX)	Cytosol	51.9	82095000	86456400	78316400	83811500	70074500	1	1.05313	0.953973	1.02091	0.853578	1	1.05196	0.99832	0.991382	0.959083	13	18
CLPX	P0A6H1	ATP-dependent Clp protease ATP-binding subunit ClpX (ATP-dependent unfoldase ClpX)	Cytosol	54.8	8075980	9126300	6564560	7745110	7069540	1	1.13005	0.81285	0.95903	0.875379	1	0.920749	0.689333	0.798549	0.751665	1	1
CLPX	P0A6H1	ATP-dependent Clp protease ATP-binding subunit ClpX (ATP-dependent unfoldase ClpX)	Cytosol	57.9	4325400	3892950	4235150	3960060	3032750	1	0.900021	0.979135	0.915536	0.701149	1	0.842903	0.943898	0.866242	0.745908	1	1
CLSA	P0A6H8	Cardiolipin synthase A (CL synthase) (EC 2.7.8.-)	Inner_membrane	42	52806400	51171200	52155400	48761400	48539300	1	0.969034	0.987672	0.923399	0.919194	1	0.969633	1.03412	0.966772	0.957572	6	6
CLSA	P0A6H8	Cardiolipin synthase A (CL synthase) (EC 2.7.8.-)	Inner_membrane	45.4	48189000	54545000	48731200	49542700	47826600	1	1.1319	1.01125	1.02809	0.99248	1	1.05523	0.982313	1.00069	0.983074	6	6
CLSA	P0A6H8	Cardiolipin synthase A (CL synthase) (EC 2.7.8.-)	Inner_membrane	49	65107400	63958600	62773800	66382200	67193000	1	0.982355	0.964158	1.01958	1.03203	1	0.9552	1.00987	1.00719	0.990553	6	6
CLSA	P0A6H8	Cardiolipin synthase A (CL synthase) (EC 2.7.8.-)	Inner_membrane	51.9	59731200	61708500	59927800	67294700	55060500	1	1.0331	1.00329	1.12663	0.921805	1	1.03196	1.04993	1.09404	1.03574	6	6
CLSA	P0A6H8	Cardiolipin synthase A (CL synthase) (EC 2.7.8.-)	Inner_membrane	54.8	51910800	61658500	58628000	59242700	58435100	1	1.18778	1.1294	1.14124	1.12568	1	0.96778	0.957781	0.950268	0.966595	4	4
CLSA	P0A6H8	Cardiolipin synthase A (CL synthase) (EC 2.7.8.-)	Inner_membrane	57.9	47024500	47017400	44141100	46830100	41881300	1	0.999849	0.938683	0.995866	0.890627	1	0.936396	0.904902	0.942247	0.947482	4	4
CLSA	P0A6H8	Cardiolipin synthase A (CL synthase) (EC 2.7.8.-)	Inner_membrane	60.5	8174920	6962730	6348310	7484090	6247440	1	0.851718	0.776559	0.915494	0.76422	1	0.773352	0.697644	0.853814	0.764271	1	1
CLSA	P0A6H8	Cardiolipin synthase A (CL synthase) (EC 2.7.8.-)	Inner_membrane	63.6	2850220	2572270	1881500	1893920	2205650	1	0.902481	0.660124	0.664482	0.773853	1	0.788606	0.607793	0.609837	0.798588	1	1
CMK	P0A6I0	Cytidylate kinase (CK) (EC 2.7.4.25) (Cytidine monophosphate kinase) (CMP kinase) (Protein MssA) (p25)	Cytosol	42	193372000	189904000	181381000	183593000	185210000	1	0.982066	0.93799	0.949429	0.957791	1	0.982672	0.982099	0.994024	0.997781	11	28
CMK	P0A6I0	Cytidylate kinase (CK) (EC 2.7.4.25) (Cytidine monophosphate kinase) (CMP kinase) (Protein MssA) (p25)	Cytosol	45.4	170001000	182158000	180639000	180532000	170655000	1	1.07151	1.06258	1.06195	1.00385	1	0.998931	1.03217	1.03365	0.994334	11	28
CMK	P0A6I0	Cytidylate kinase (CK) (EC 2.7.4.25) (Cytidine monophosphate kinase) (CMP kinase) (Protein MssA) (p25)	Cytosol	49	153039000	154345000	147303000	154472000	160917000	1	1.00853	0.962519	1.00936	1.05148	1	0.980655	1.00815	0.997099	1.00922	10	24
CMK	P0A6I0	Cytidylate kinase (CK) (EC 2.7.4.25) (Cytidine monophosphate kinase) (CMP kinase) (Protein MssA) (p25)	Cytosol	51.9	130157000	132434000	126926000	136319000	115031000	1	1.01749	0.975176	1.04734	0.883787	1	1.01637	1.02051	1.01705	0.993026	10	24
CMK	P0A6I0	Cytidylate kinase (CK) (EC 2.7.4.25) (Cytidine monophosphate kinase) (CMP kinase) (Protein MssA) (p25)	Cytosol	54.8	59739000	76756200	75920000	74974400	71104600	1	1.28486	1.27086	1.25503	1.19025	1	1.04688	1.07775	1.04502	1.02204	7	9
CMK	P0A6I0	Cytidylate kinase (CK) (EC 2.7.4.25) (Cytidine monophosphate kinase) (CMP kinase) (Protein MssA) (p25)	Cytosol	57.9	33035400	36054100	34122700	35096700	31429600	1	1.09138	1.03291	1.0624	0.951392	1	1.02212	0.995741	1.0052	1.01213	7	9
CMK	P0A6I0	Cytidylate kinase (CK) (EC 2.7.4.25) (Cytidine monophosphate kinase) (CMP kinase) (Protein MssA) (p25)	Cytosol	60.5	1397270	1636000	1720140	1779600	1747910	1	1.17085	1.23107	1.27363	1.25095	1	1.06312	1.10597	1.18782	1.25103	1	1
CMK	P0A6I0	Cytidylate kinase (CK) (EC 2.7.4.25) (Cytidine monophosphate kinase) (CMP kinase) (Protein MssA) (p25)	Cytosol	63.6	1067770	1544230	961380	1157540	1439700	1	1.44622	0.900362	1.08407	1.34832	1	1.26373	0.828985	0.994921	1.39142	1	1
CMK	P0A6I0	Cytidylate kinase (CK) (EC 2.7.4.25) (Cytidine monophosphate kinase) (CMP kinase) (Protein MssA) (p25)	Cytosol	67	9900090	11328100	10800800	10501600	9929940	1	1.14424	1.09098	1.06076	1.00302	1	1.10409	1.11565	1.03402	1.09403	4	4
CMK	P0A6I0	Cytidylate kinase (CK) (EC 2.7.4.25) (Cytidine monophosphate kinase) (CMP kinase) (Protein MssA) (p25)	Cytosol	71.3	9017340	8677660	9840070	9757730	8291240	1	0.96233	1.09124	1.08211	0.919477	1	1.00887	1.07199	1.03499	0.987999	4	4
CMOA	P76290	Carboxy-S-adenosyl-L-methionine synthase (Cx-SAM synthase) (EC 2.1.3.-)	Cytosol	42	135988000	128022000	128130000	125297000	124485000	1	0.941421	0.942215	0.921383	0.915412	1	0.942003	0.986523	0.96466	0.953632	8	17
CMOA	P76290	Carboxy-S-adenosyl-L-methionine synthase (Cx-SAM synthase) (EC 2.1.3.-)	Cytosol	45.4	121161000	125192000	118991000	118513000	131040000	1	1.03327	0.98209	0.978145	1.08154	1	0.96328	0.953986	0.952078	1.07129	8	17
CMOA	P76290	Carboxy-S-adenosyl-L-methionine synthase (Cx-SAM synthase) (EC 2.1.3.-)	Cytosol	49	140269000	137517000	135136000	142710000	140348000	1	0.980381	0.963406	1.0174	1.00056	1	0.95328	1.00908	1.00504	0.960348	10	17
CMOA	P76290	Carboxy-S-adenosyl-L-methionine synthase (Cx-SAM synthase) (EC 2.1.3.-)	Cytosol	51.9	122382000	125826000	117829000	129246000	134360000	1	1.02814	0.962797	1.05609	1.09787	1	1.027	1.00755	1.02554	1.23357	10	17
CMOA	P76290	Carboxy-S-adenosyl-L-methionine synthase (Cx-SAM synthase) (EC 2.1.3.-)	Cytosol	54.8	104578000	124239000	122011000	122220000	115777000	1	1.188	1.1667	1.1687	1.10709	1	0.967964	0.989413	0.973131	0.950628	7	17
CMOA	P76290	Carboxy-S-adenosyl-L-methionine synthase (Cx-SAM synthase) (EC 2.1.3.-)	Cytosol	57.9	78524000	84634200	81201300	82569200	76930500	1	1.07781	1.0341	1.05152	0.979707	1	1.00941	0.996881	0.9949	1.04225	7	17
CMOA	P76290	Carboxy-S-adenosyl-L-methionine synthase (Cx-SAM synthase) (EC 2.1.3.-)	Cytosol	60.5	10479900	10815800	10864600	11067300	9593850	1	1.03205	1.03671	1.05605	0.915452	1	0.937093	0.931356	0.9849	0.915514	2	2
CMOA	P76290	Carboxy-S-adenosyl-L-methionine synthase (Cx-SAM synthase) (EC 2.1.3.-)	Cytosol	63.6	2997910	3297760	2747370	2824240	2525600	1	1.10002	0.916428	0.94207	0.842454	1	0.961218	0.843778	0.864596	0.869381	2	2
CMOB	P76291	tRNA U34 carboxymethyltransferase (EC 2.5.1.-)	Cytosol	42	88563300	89306300	84063300	82088500	84106000	1	1.00839	0.949189	0.926891	0.949671	1	1.00901	0.993825	0.970427	0.989322	7	10
CMOB	P76291	tRNA U34 carboxymethyltransferase (EC 2.5.1.-)	Cytosol	45.4	78091800	83317800	82245600	77852200	83445900	1	1.06692	1.05319	0.996932	1.06856	1	0.994652	1.02305	0.970364	1.05844	7	10
CMOB	P76291	tRNA U34 carboxymethyltransferase (EC 2.5.1.-)	Cytosol	49	79717600	75932300	74403300	76878500	81330300	1	0.952516	0.933336	0.964386	1.02023	1	0.926186	0.977583	0.952668	0.979224	7	9
CMOB	P76291	tRNA U34 carboxymethyltransferase (EC 2.5.1.-)	Cytosol	51.9	51739000	55141000	48182700	53483900	44771800	1	1.06575	0.931265	1.03373	0.865339	1	1.06457	0.974556	1.00383	0.972298	7	9
CMOM	P36566	tRNA 5-carboxymethoxyuridine methyltransferase (EC 2.1.1.-) (cmo5U methyltransferase)	Cytosol	42	27088900	30058400	25034700	26348900	24711400	1	1.10962	0.924168	0.972683	0.912233	1	1.11031	0.967627	1.01837	0.950321	2	4
CMOM	P36566	tRNA 5-carboxymethoxyuridine methyltransferase (EC 2.1.1.-) (cmo5U methyltransferase)	Cytosol	45.4	20910900	23287200	23332900	21139500	23066500	1	1.11364	1.11582	1.01093	1.10308	1	1.03821	1.08389	0.983992	1.09263	2	4
CMOM	P36566	tRNA 5-carboxymethoxyuridine methyltransferase (EC 2.1.1.-) (cmo5U methyltransferase)	Cytosol	49	24653200	22992000	22733300	23677600	25159500	1	0.932617	0.922124	0.960427	1.02054	1	0.906837	0.965839	0.948757	0.979518	3	3
CMOM	P36566	tRNA 5-carboxymethoxyuridine methyltransferase (EC 2.1.1.-) (cmo5U methyltransferase)	Cytosol	51.9	11584900	13978800	13174000	13569800	9994540	1	1.20664	1.13717	1.17134	0.862721	1	1.2053	1.19003	1.13746	0.969357	3	3
CNU	P64467	OriC-binding nucleoid-associated protein (H-NS/StpA-binding protein 2) (Transcription modulator YdgT)	Cytosol	42	78176900	68418800	64929000	69146700	65984800	1	0.875179	0.830539	0.88449	0.844045	1	0.87572	0.869596	0.926035	0.879285	4	5
CNU	P64467	OriC-binding nucleoid-associated protein (H-NS/StpA-binding protein 2) (Transcription modulator YdgT)	Cytosol	45.4	60223700	66497300	58981000	59287600	67266300	1	1.10417	0.979365	0.984456	1.11694	1	1.02938	0.951339	0.958221	1.10636	4	5
CNU	P64467	OriC-binding nucleoid-associated protein (H-NS/StpA-binding protein 2) (Transcription modulator YdgT)	Cytosol	49	77147800	84955000	73036500	82508100	82481800	1	1.1012	0.946709	1.06948	1.06914	1	1.07076	0.99159	1.05649	1.02617	4	6
CNU	P64467	OriC-binding nucleoid-associated protein (H-NS/StpA-binding protein 2) (Transcription modulator YdgT)	Cytosol	51.9	76046200	69565700	61349800	73545000	69272300	1	0.914782	0.806744	0.967109	0.910924	1	0.913767	0.844247	0.939139	1.02352	4	6
CNU	P64467	OriC-binding nucleoid-associated protein (H-NS/StpA-binding protein 2) (Transcription modulator YdgT)	Cytosol	54.8	40827700	45866100	46240000	47766500	43723600	1	1.12341	1.13256	1.16995	1.07093	1	0.915332	0.960466	0.974177	0.91958	3	4
CNU	P64467	OriC-binding nucleoid-associated protein (H-NS/StpA-binding protein 2) (Transcription modulator YdgT)	Cytosol	57.9	39183200	39455800	39796000	40850800	38160000	1	1.00696	1.01564	1.04256	0.973887	1	0.943053	0.979089	0.986426	1.03606	3	4
CNU	P64467	OriC-binding nucleoid-associated protein (H-NS/StpA-binding protein 2) (Transcription modulator YdgT)	Cytosol	60.5	48420500	46345300	48913300	49470000	43418000	1	0.957142	1.01018	1.02167	0.896686	1	0.869076	0.907521	0.952841	0.896746	3	5
CNU	P64467	OriC-binding nucleoid-associated protein (H-NS/StpA-binding protein 2) (Transcription modulator YdgT)	Cytosol	63.6	40189300	47443700	39564400	43392200	36953100	1	1.18051	0.984451	1.0797	0.919476	1	1.03155	0.906408	0.990904	0.948866	3	5
CNU	P64467	OriC-binding nucleoid-associated protein (H-NS/StpA-binding protein 2) (Transcription modulator YdgT)	Cytosol	67	65368700	66278700	63271800	65126200	63233300	1	1.01392	0.967922	0.99629	0.967333	1	0.978343	0.989807	0.97118	1.05511	6	8
CNU	P64467	OriC-binding nucleoid-associated protein (H-NS/StpA-binding protein 2) (Transcription modulator YdgT)	Cytosol	71.3	64279900	59501000	59724000	61837700	52735700	1	0.925655	0.929124	0.962007	0.820407	1	0.970416	0.912734	0.920118	0.881546	6	8
COAA	P0A6I3	Pantothenate kinase (EC 2.7.1.33) (Pantothenic acid kinase) (Rts protein)	Cytosol	42	124586000	120934000	113110000	115629000	115477000	1	0.970687	0.907887	0.928106	0.926886	1	0.971286	0.950581	0.971699	0.965585	8	9
COAA	P0A6I3	Pantothenate kinase (EC 2.7.1.33) (Pantothenic acid kinase) (Rts protein)	Cytosol	45.4	109459000	113627000	112485000	110527000	109334000	1	1.03808	1.02765	1.00976	0.998858	1	0.967762	0.998237	0.982848	0.989392	8	9
COAA	P0A6I3	Pantothenate kinase (EC 2.7.1.33) (Pantothenic acid kinase) (Rts protein)	Cytosol	49	123197000	134732000	125909000	134885000	135154000	1	1.09363	1.02201	1.09487	1.09706	1	1.0634	1.07046	1.08157	1.05296	7	8
COAA	P0A6I3	Pantothenate kinase (EC 2.7.1.33) (Pantothenic acid kinase) (Rts protein)	Cytosol	51.9	55629900	56380400	54348500	56894300	47116800	1	1.01349	0.976966	1.02273	0.846969	1	1.01237	1.02238	0.99315	0.951657	7	8
COABC	P0ABQ0	Coenzyme A biosynthesis bifunctional protein CoaBC (DNA/pantothenate metabolism flavoprotein) [Includes: Phosphopantothenoylcysteine decarboxylase (PPCDC) (EC 4.1.1.36) (CoaC); Phosphopantothenate--cysteine ligase (EC 6.3.2.5) (CoaB) (PPC synthetase) (PPCS) (Phosphopantothenoylcysteine synthase)]	Cytosol	42	128236000	126692000	123322000	123826000	123356000	1	0.98796	0.96168	0.96561	0.961945	1	0.98857	1.0069	1.01097	1.00211	10	14
COABC	P0ABQ0	Coenzyme A biosynthesis bifunctional protein CoaBC (DNA/pantothenate metabolism flavoprotein) [Includes: Phosphopantothenoylcysteine decarboxylase (PPCDC) (EC 4.1.1.36) (CoaC); Phosphopantothenate--cysteine ligase (EC 6.3.2.5) (CoaB) (PPC synthetase) (PPCS) (Phosphopantothenoylcysteine synthase)]	Cytosol	45.4	118065000	125140000	122755000	123867000	114653000	1	1.05992	1.03972	1.04914	0.971101	1	0.988129	1.00997	1.02118	0.961898	10	14
COABC	P0ABQ0	Coenzyme A biosynthesis bifunctional protein CoaBC (DNA/pantothenate metabolism flavoprotein) [Includes: Phosphopantothenoylcysteine decarboxylase (PPCDC) (EC 4.1.1.36) (CoaC); Phosphopantothenate--cysteine ligase (EC 6.3.2.5) (CoaB) (PPC synthetase) (PPCS) (Phosphopantothenoylcysteine synthase)]	Cytosol	49	40040900	41540400	38746700	39890200	39464900	1	1.03745	0.967678	0.996236	0.985615	1	1.00877	1.01355	0.984132	0.946	6	8
COABC	P0ABQ0	Coenzyme A biosynthesis bifunctional protein CoaBC (DNA/pantothenate metabolism flavoprotein) [Includes: Phosphopantothenoylcysteine decarboxylase (PPCDC) (EC 4.1.1.36) (CoaC); Phosphopantothenate--cysteine ligase (EC 6.3.2.5) (CoaB) (PPC synthetase) (PPCS) (Phosphopantothenoylcysteine synthase)]	Cytosol	51.9	29001300	33341300	29492100	33852100	27993600	1	1.14965	1.01692	1.16726	0.965253	1	1.14837	1.0642	1.1335	1.08456	6	8
COABC	P0ABQ0	Coenzyme A biosynthesis bifunctional protein CoaBC (DNA/pantothenate metabolism flavoprotein) [Includes: Phosphopantothenoylcysteine decarboxylase (PPCDC) (EC 4.1.1.36) (CoaC); Phosphopantothenate--cysteine ligase (EC 6.3.2.5) (CoaB) (PPC synthetase) (PPCS) (Phosphopantothenoylcysteine synthase)]	Cytosol	54.8	18629400	25771700	24998500	23676700	22661600	1	1.38339	1.34188	1.27093	1.21644	1	1.12716	1.13798	1.05826	1.04453	3	5
COABC	P0ABQ0	Coenzyme A biosynthesis bifunctional protein CoaBC (DNA/pantothenate metabolism flavoprotein) [Includes: Phosphopantothenoylcysteine decarboxylase (PPCDC) (EC 4.1.1.36) (CoaC); Phosphopantothenate--cysteine ligase (EC 6.3.2.5) (CoaB) (PPC synthetase) (PPCS) (Phosphopantothenoylcysteine synthase)]	Cytosol	57.9	6154630	5329070	6683420	6494170	5822430	1	0.865864	1.08592	1.05517	0.946024	1	0.810913	1.04684	0.998356	1.00642	3	5
COAD	P0A6I6	Phosphopantetheine adenylyltransferase (EC 2.7.7.3) (Dephospho-CoA pyrophosphorylase) (Pantetheine-phosphate adenylyltransferase) (PPAT)	Cytosol	42	11297700	11186000	10747700	11549000	10647000	1	0.990113	0.951318	1.02224	0.942404	1	0.990725	0.996054	1.07026	0.981751	1	2
COAD	P0A6I6	Phosphopantetheine adenylyltransferase (EC 2.7.7.3) (Dephospho-CoA pyrophosphorylase) (Pantetheine-phosphate adenylyltransferase) (PPAT)	Cytosol	45.4	11606100	11991900	11511900	10462900	11919600	1	1.03324	0.991884	0.9015	1.02701	1	0.963253	0.963499	0.877476	1.01728	1	2
COAD	P0A6I6	Phosphopantetheine adenylyltransferase (EC 2.7.7.3) (Dephospho-CoA pyrophosphorylase) (Pantetheine-phosphate adenylyltransferase) (PPAT)	Cytosol	49	7119100	7401090	7202650	7663770	7212240	1	1.03961	1.01174	1.07651	1.01308	1	1.01087	1.0597	1.06343	0.972364	1	2
COAD	P0A6I6	Phosphopantetheine adenylyltransferase (EC 2.7.7.3) (Dephospho-CoA pyrophosphorylase) (Pantetheine-phosphate adenylyltransferase) (PPAT)	Cytosol	51.9	7781890	6697320	6492620	7404130	6311460	1	0.860629	0.834324	0.951457	0.811045	1	0.859674	0.873109	0.923939	0.911292	1	2
COAD	P0A6I6	Phosphopantetheine adenylyltransferase (EC 2.7.7.3) (Dephospho-CoA pyrophosphorylase) (Pantetheine-phosphate adenylyltransferase) (PPAT)	Cytosol	54.8	1935380	1902480	2028670	1779330	2003520	1	0.983001	1.0482	0.91937	1.03521	1	0.800932	0.888923	0.765525	0.888906	1	1
COAD	P0A6I6	Phosphopantetheine adenylyltransferase (EC 2.7.7.3) (Dephospho-CoA pyrophosphorylase) (Pantetheine-phosphate adenylyltransferase) (PPAT)	Cytosol	57.9	1287990	1490760	1745650	1756040	1769570	1	1.15743	1.35533	1.3634	1.3739	1	1.08398	1.30655	1.28999	1.46161	1	1
COAD	P0A6I6	Phosphopantetheine adenylyltransferase (EC 2.7.7.3) (Dephospho-CoA pyrophosphorylase) (Pantetheine-phosphate adenylyltransferase) (PPAT)	Cytosol	60.5	8350250	9837900	9032830	8818470	9077490	1	1.17816	1.08174	1.05607	1.08709	1	1.06975	0.971814	0.984921	1.08716	1	2
COAD	P0A6I6	Phosphopantetheine adenylyltransferase (EC 2.7.7.3) (Dephospho-CoA pyrophosphorylase) (Pantetheine-phosphate adenylyltransferase) (PPAT)	Cytosol	63.6	8271820	7970600	7682330	8199710	7274510	1	0.963585	0.928735	0.991282	0.879433	1	0.841999	0.855109	0.909762	0.907543	1	2
COAD	P0A6I6	Phosphopantetheine adenylyltransferase (EC 2.7.7.3) (Dephospho-CoA pyrophosphorylase) (Pantetheine-phosphate adenylyltransferase) (PPAT)	Cytosol	67	12150500	12920700	11419000	12845300	11960000	1	1.06339	0.939797	1.05718	0.984322	1	1.02607	0.961046	1.03054	1.07364	4	4
COAD	P0A6I6	Phosphopantetheine adenylyltransferase (EC 2.7.7.3) (Dephospho-CoA pyrophosphorylase) (Pantetheine-phosphate adenylyltransferase) (PPAT)	Cytosol	71.3	11546200	9707130	11230200	11462300	10625500	1	0.840721	0.972632	0.992734	0.920259	1	0.881375	0.955474	0.949507	0.988839	4	4
COAE	P0A6I9	Dephospho-CoA kinase (EC 2.7.1.24) (Dephosphocoenzyme A kinase)	Cytosol	42	8607930	10859700	9117860	8476450	9300970	1	1.26159	1.05924	0.984726	1.08051	1	1.26237	1.10905	1.03098	1.12563	3	3
COAE	P0A6I9	Dephospho-CoA kinase (EC 2.7.1.24) (Dephosphocoenzyme A kinase)	Cytosol	45.4	7753140	8903160	9230750	8185030	8264650	1	1.14833	1.19058	1.05571	1.06597	1	1.07055	1.15651	1.02757	1.05587	3	3
COBB	P75960	NAD-dependent protein deacylase (EC 3.5.1.-) (Regulatory protein SIR2 homolog)	Cytosol	42	9642720	10945200	9364490	10838100	10506700	1	1.13507	0.971146	1.12397	1.0896	1	1.13577	1.01681	1.17676	1.13509	2	2
COBB	P75960	NAD-dependent protein deacylase (EC 3.5.1.-) (Regulatory protein SIR2 homolog)	Cytosol	45.4	9594430	10252500	10572600	9871640	9340820	1	1.06859	1.10195	1.02889	0.973567	1	0.996206	1.07042	1.00147	0.964341	2	2
COBB	P75960	NAD-dependent protein deacylase (EC 3.5.1.-) (Regulatory protein SIR2 homolog)	Cytosol	49	9398380	10262600	10159700	10100600	10130100	1	1.09195	1.08101	1.07472	1.07786	1	1.06177	1.13225	1.06166	1.03453	3	3
COBB	P75960	NAD-dependent protein deacylase (EC 3.5.1.-) (Regulatory protein SIR2 homolog)	Cytosol	51.9	10069200	9658800	8984180	10376500	8314370	1	0.959242	0.892244	1.03052	0.825723	1	0.958178	0.933721	1.00071	0.927785	3	3
COBS	P36561	Adenosylcobinamide-GDP ribazoletransferase (EC 2.7.8.26) (Cobalamin synthase) (Cobalamin-5'-phosphate synthase)	Inner_membrane	42	8349170	8090820	8081240	7862750	7934250	1	0.969057	0.967909	0.94174	0.950304	1	0.969655	1.01343	0.985974	0.989981	1	1
COBS	P36561	Adenosylcobinamide-GDP ribazoletransferase (EC 2.7.8.26) (Cobalamin synthase) (Cobalamin-5'-phosphate synthase)	Inner_membrane	45.4	8623880	8462240	8303830	7500210	6903020	1	0.981257	0.962888	0.869703	0.800454	1	0.91479	0.935333	0.846526	0.792868	1	1
COBS	P36561	Adenosylcobinamide-GDP ribazoletransferase (EC 2.7.8.26) (Cobalamin synthase) (Cobalamin-5'-phosphate synthase)	Inner_membrane	49	20846300	18127100	17650500	19233400	18022700	1	0.86956	0.846697	0.922629	0.864552	1	0.845522	0.886837	0.911419	0.829803	1	2
COBS	P36561	Adenosylcobinamide-GDP ribazoletransferase (EC 2.7.8.26) (Cobalamin synthase) (Cobalamin-5'-phosphate synthase)	Inner_membrane	51.9	17729500	16614000	17233000	17280400	15366700	1	0.937082	0.971996	0.974669	0.866731	1	0.936043	1.01718	0.94648	0.973861	1	2
COBS	P36561	Adenosylcobinamide-GDP ribazoletransferase (EC 2.7.8.26) (Cobalamin synthase) (Cobalamin-5'-phosphate synthase)	Inner_membrane	54.8	9908580	11454400	11310200	10740400	11485500	1	1.15601	1.14146	1.08395	1.15915	1	0.941895	0.968005	0.902564	0.99533	1	1
COBS	P36561	Adenosylcobinamide-GDP ribazoletransferase (EC 2.7.8.26) (Cobalamin synthase) (Cobalamin-5'-phosphate synthase)	Inner_membrane	57.9	10558200	11359500	10598700	11112000	9344100	1	1.07589	1.00384	1.05245	0.885009	1	1.00761	0.967711	0.995786	0.941505	1	1
COBS	P36561	Adenosylcobinamide-GDP ribazoletransferase (EC 2.7.8.26) (Cobalamin synthase) (Cobalamin-5'-phosphate synthase)	Inner_membrane	60.5	15290600	15642300	15257000	15109500	13751100	1	1.023	0.997803	0.988156	0.899317	1	0.928875	0.896404	0.92158	0.899377	1	1
COBS	P36561	Adenosylcobinamide-GDP ribazoletransferase (EC 2.7.8.26) (Cobalamin synthase) (Cobalamin-5'-phosphate synthase)	Inner_membrane	63.6	13910500	14422100	12823200	13414600	12107000	1	1.03678	0.921836	0.964351	0.87035	1	0.905957	0.848757	0.885045	0.898169	1	1
COBS	P36561	Adenosylcobinamide-GDP ribazoletransferase (EC 2.7.8.26) (Cobalamin synthase) (Cobalamin-5'-phosphate synthase)	Inner_membrane	67	7653880	8183430	6799200	7207270	6327690	1	1.06919	0.888334	0.941649	0.82673	1	1.03167	0.90842	0.917916	0.901748	1	2
COBS	P36561	Adenosylcobinamide-GDP ribazoletransferase (EC 2.7.8.26) (Cobalamin synthase) (Cobalamin-5'-phosphate synthase)	Inner_membrane	71.3	4992070	5079610	4324320	5334680	3780810	1	1.01754	0.866238	1.06863	0.757363	1	1.06674	0.850957	1.0221	0.813803	1	2
CODA	P25524	Cytosine deaminase (CD) (CDA) (CDase) (EC 3.5.4.1) (Cytosine aminohydrolase) (Isoguanine deaminase) (EC 3.5.4.-)	Cytosol	42	90005200	85339500	84433400	88122800	86187000	1	0.948162	0.938095	0.979086	0.957578	1	0.948747	0.982209	1.02507	0.997559	9	10
CODA	P25524	Cytosine deaminase (CD) (CDA) (CDase) (EC 3.5.4.1) (Cytosine aminohydrolase) (Isoguanine deaminase) (EC 3.5.4.-)	Cytosol	45.4	84278300	89360000	86830600	84961800	84333600	1	1.0603	1.03028	1.00811	1.00066	1	0.988476	1.0008	0.981245	0.991173	9	10
CODA	P25524	Cytosine deaminase (CD) (CDA) (CDase) (EC 3.5.4.1) (Cytosine aminohydrolase) (Isoguanine deaminase) (EC 3.5.4.-)	Cytosol	49	98808400	102704000	95168500	100262000	104449000	1	1.03943	0.963162	1.01471	1.05709	1	1.01069	1.00882	1.00238	1.0146	11	15
CODA	P25524	Cytosine deaminase (CD) (CDA) (CDase) (EC 3.5.4.1) (Cytosine aminohydrolase) (Isoguanine deaminase) (EC 3.5.4.-)	Cytosol	51.9	97388700	98460800	91936700	99341900	89583300	1	1.01101	0.944018	1.02006	0.919853	1	1.00989	0.987902	0.990554	1.03355	11	15
CODA	P25524	Cytosine deaminase (CD) (CDA) (CDase) (EC 3.5.4.1) (Cytosine aminohydrolase) (Isoguanine deaminase) (EC 3.5.4.-)	Cytosol	54.8	53970200	68616200	62968100	66623900	64288300	1	1.27137	1.16672	1.23446	1.19118	1	1.03589	0.989431	1.02789	1.02284	8	13
CODA	P25524	Cytosine deaminase (CD) (CDA) (CDase) (EC 3.5.4.1) (Cytosine aminohydrolase) (Isoguanine deaminase) (EC 3.5.4.-)	Cytosol	57.9	67577300	68726100	66278800	63784100	61798200	1	1.017	0.980785	0.943869	0.914482	1	0.952458	0.945489	0.893049	0.972859	8	13
CODA	P25524	Cytosine deaminase (CD) (CDA) (CDase) (EC 3.5.4.1) (Cytosine aminohydrolase) (Isoguanine deaminase) (EC 3.5.4.-)	Cytosol	60.5	123414000	140165000	134957000	142018000	128962000	1	1.13573	1.09353	1.15074	1.04495	1	1.03123	0.982404	1.07321	1.04502	9	21
CODA	P25524	Cytosine deaminase (CD) (CDA) (CDase) (EC 3.5.4.1) (Cytosine aminohydrolase) (Isoguanine deaminase) (EC 3.5.4.-)	Cytosol	63.6	117674000	127551000	123390000	119449000	113689000	1	1.08394	1.04857	1.01508	0.966135	1	0.947164	0.965448	0.931606	0.997016	9	21
CODA	P25524	Cytosine deaminase (CD) (CDA) (CDase) (EC 3.5.4.1) (Cytosine aminohydrolase) (Isoguanine deaminase) (EC 3.5.4.-)	Cytosol	67	109525000	109445000	107638000	113154000	100203000	1	0.99927	0.982771	1.03313	0.914887	1	0.964205	1.00499	1.0071	0.997905	10	20
CODA	P25524	Cytosine deaminase (CD) (CDA) (CDase) (EC 3.5.4.1) (Cytosine aminohydrolase) (Isoguanine deaminase) (EC 3.5.4.-)	Cytosol	71.3	104095000	98611400	98360900	107731000	91545600	1	0.947321	0.944915	1.03493	0.879443	1	0.993131	0.928246	0.989866	0.944981	10	20
CODB	P0AA82	Cytosine permease	Inner_membrane	42	590638	737790	731242	459394	415072	1	1.24914	1.23805	0.777793	0.702752	1	1.24991	1.29627	0.814326	0.732093	1	1
CODB	P0AA82	Cytosine permease	Inner_membrane	45.4	631632	521005	642259	207126	462101	1	0.824855	1.01682	0.327922	0.731598	1	0.768983	0.987727	0.319183	0.724665	1	1
CODB	P0AA82	Cytosine permease	Inner_membrane	49	454902	460373	189746	409774	400835	1	1.01203	0.417114	0.900796	0.881146	1	0.984051	0.436888	0.889851	0.84573	1	1
CODB	P0AA82	Cytosine permease	Inner_membrane	51.9	408277	235074	163080	209076	229596	1	0.575771	0.399435	0.512094	0.562354	1	0.575132	0.418003	0.497283	0.631862	1	1
CODB	P0AA82	Cytosine permease	Inner_membrane	60.5	398084	197050	467546	516154	699970	1	0.494996	1.17449	1.2966	1.75835	1	0.449452	1.05514	1.20924	1.75846	1	1
CODB	P0AA82	Cytosine permease	Inner_membrane	63.6	526566	635604	601456	580045	203952	1	1.20707	1.14222	1.10156	0.387325	1	1.05476	1.05167	1.01097	0.399705	1	1
COHE	P75974	Prophage repressor CohE (Putative lambdoid prophage e14 repressor protein C2)	Cytosol	42	38402000	40490700	40744400	39740700	41782600	1	1.05439	1.061	1.03486	1.08803	1	1.05504	1.11089	1.08347	1.13346	2	3
COHE	P75974	Prophage repressor CohE (Putative lambdoid prophage e14 repressor protein C2)	Cytosol	45.4	37720500	39011400	39810800	38828000	35342400	1	1.03422	1.05542	1.02936	0.936955	1	0.964168	1.02521	1.00193	0.928075	2	3
COHE	P75974	Prophage repressor CohE (Putative lambdoid prophage e14 repressor protein C2)	Cytosol	49	3550640	4037570	3460900	4525280	4763350	1	1.13714	0.974726	1.2745	1.34155	1	1.1057	1.02093	1.25901	1.28763	1	1
COHE	P75974	Prophage repressor CohE (Putative lambdoid prophage e14 repressor protein C2)	Cytosol	51.9	4087810	4484760	3696140	3741640	3217580	1	1.09711	0.904186	0.915317	0.787116	1	1.09589	0.946218	0.888844	0.884406	1	1
COHE	P75974	Prophage repressor CohE (Putative lambdoid prophage e14 repressor protein C2)	Cytosol	54.8	24165300	29310100	31798600	30765400	29597900	1	1.2129	1.31588	1.27312	1.22481	1	0.98825	1.11592	1.06008	1.05171	1	1
COHE	P75974	Prophage repressor CohE (Putative lambdoid prophage e14 repressor protein C2)	Cytosol	57.9	14318200	16340100	14844300	15450600	12320900	1	1.14121	1.03674	1.07909	0.860506	1	1.06879	0.999434	1.02099	0.915438	1	1
COMR	P75952	HTH-type transcriptional repressor ComR (Copper outer membrane regulator)	Cytosol	42	12064600	11762700	12566300	11481400	12405300	1	0.974976	1.04158	0.95166	1.02824	1	0.975579	1.09057	0.99636	1.07117	1	1
COMR	P75952	HTH-type transcriptional repressor ComR (Copper outer membrane regulator)	Cytosol	45.4	10112000	11734100	11229600	11461400	11426000	1	1.16041	1.11052	1.13345	1.12994	1	1.08181	1.07874	1.10324	1.11924	1	1
COPA	Q59385	Copper-exporting P-type ATPase (EC 3.6.3.54) (Copper-exporting P-type ATPase A) (Cu(+)-exporting ATPase) (Soluble copper chaperone CopA(Z))	Inner_membrane	42	80544200	84767900	77143000	78523900	75753500	1	1.05244	0.957772	0.974917	0.940521	1	1.05309	1.00281	1.02071	0.979789	10	11
COPA	Q59385	Copper-exporting P-type ATPase (EC 3.6.3.54) (Copper-exporting P-type ATPase A) (Cu(+)-exporting ATPase) (Soluble copper chaperone CopA(Z))	Inner_membrane	45.4	73775300	71432600	76000500	73676900	73407900	1	0.968245	1.03016	0.998666	0.99502	1	0.90266	1.00068	0.972053	0.98559	10	11
COPA	Q59385	Copper-exporting P-type ATPase (EC 3.6.3.54) (Copper-exporting P-type ATPase A) (Cu(+)-exporting ATPase) (Soluble copper chaperone CopA(Z))	Inner_membrane	49	39286800	37598200	35438300	37129200	37292100	1	0.957019	0.902041	0.945081	0.949227	1	0.930564	0.944804	0.933598	0.911075	5	6
COPA	Q59385	Copper-exporting P-type ATPase (EC 3.6.3.54) (Copper-exporting P-type ATPase A) (Cu(+)-exporting ATPase) (Soluble copper chaperone CopA(Z))	Inner_membrane	51.9	34821100	34050600	32241700	35551400	30719800	1	0.977873	0.925924	1.02097	0.882218	1	0.976788	0.968967	0.991445	0.991263	5	6
COPA	Q59385	Copper-exporting P-type ATPase (EC 3.6.3.54) (Copper-exporting P-type ATPase A) (Cu(+)-exporting ATPase) (Soluble copper chaperone CopA(Z))	Inner_membrane	54.8	46437200	55374100	55211600	60805800	55300800	1	1.19245	1.18895	1.30942	1.19087	1	0.971588	1.00828	1.09031	1.02257	6	7
COPA	Q59385	Copper-exporting P-type ATPase (EC 3.6.3.54) (Copper-exporting P-type ATPase A) (Cu(+)-exporting ATPase) (Soluble copper chaperone CopA(Z))	Inner_membrane	57.9	47733800	50692800	50207500	56791400	49095600	1	1.06199	1.05182	1.18975	1.02853	1	0.994593	1.01397	1.12569	1.09419	6	7
COPA	Q59385	Copper-exporting P-type ATPase (EC 3.6.3.54) (Copper-exporting P-type ATPase A) (Cu(+)-exporting ATPase) (Soluble copper chaperone CopA(Z))	Inner_membrane	60.5	5796210	7119550	6935010	7016780	6915000	1	1.22831	1.19647	1.21058	1.19302	1	1.11529	1.07488	1.12902	1.1931	3	3
COPA	Q59385	Copper-exporting P-type ATPase (EC 3.6.3.54) (Copper-exporting P-type ATPase A) (Cu(+)-exporting ATPase) (Soluble copper chaperone CopA(Z))	Inner_membrane	63.6	5994120	6592420	6111590	6867540	5516470	1	1.09981	1.0196	1.14571	0.920314	1	0.961039	0.938768	1.05149	0.94973	3	3
COPA	Q59385	Copper-exporting P-type ATPase (EC 3.6.3.54) (Copper-exporting P-type ATPase A) (Cu(+)-exporting ATPase) (Soluble copper chaperone CopA(Z))	Inner_membrane	67	10910600	10529100	10283200	10741400	10918400	1	0.965034	0.942496	0.984492	1.00071	1	0.931171	0.963807	0.95968	1.09152	2	2
COPA	Q59385	Copper-exporting P-type ATPase (EC 3.6.3.54) (Copper-exporting P-type ATPase A) (Cu(+)-exporting ATPase) (Soluble copper chaperone CopA(Z))	Inner_membrane	71.3	8299330	7500200	8307950	9560810	7900200	1	0.903712	1.00104	1.152	0.951908	1	0.947412	0.98338	1.10184	1.02285	2	2
CORA	P0ABI4	Magnesium transport protein CorA	Inner_membrane	42	76968400	80525500	77778100	70290500	73335100	1	1.04622	1.01052	0.913238	0.952795	1	1.04686	1.05804	0.956133	0.992576	6	10
CORA	P0ABI4	Magnesium transport protein CorA	Inner_membrane	45.4	71254100	73310700	73488400	71276300	69936100	1	1.02886	1.03136	1.00031	0.981503	1	0.959171	1.00184	0.973654	0.972201	6	10
CORA	P0ABI4	Magnesium transport protein CorA	Inner_membrane	49	49952100	51018900	45704400	46417900	49482800	1	1.02136	0.914965	0.929248	0.990605	1	0.993123	0.958341	0.917957	0.95079	5	7
CORA	P0ABI4	Magnesium transport protein CorA	Inner_membrane	51.9	43883400	40202200	39780400	43377200	35314200	1	0.916114	0.906502	0.988465	0.804728	1	0.915098	0.948642	0.959877	0.904195	5	7
CORA	P0ABI4	Magnesium transport protein CorA	Inner_membrane	54.8	57712200	65636000	63078000	61732100	62546400	1	1.1373	1.09298	1.06965	1.08376	1	0.926651	0.926892	0.890661	0.930601	6	7
CORA	P0ABI4	Magnesium transport protein CorA	Inner_membrane	57.9	39216700	42124900	36676600	37780600	34346800	1	1.07416	0.935229	0.96338	0.875821	1	1.00599	0.901573	0.91151	0.93173	6	7
CORA	P0ABI4	Magnesium transport protein CorA	Inner_membrane	60.5	24464100	26213200	25007100	21968200	21804500	1	1.0715	1.0222	0.897977	0.891286	1	0.972908	0.918318	0.837477	0.891345	4	5
CORA	P0ABI4	Magnesium transport protein CorA	Inner_membrane	63.6	16876800	17946500	16915800	16969800	16907700	1	1.06338	1.00231	1.00551	1.00183	1	0.929204	0.922852	0.92282	1.03385	4	5
CORA	P0ABI4	Magnesium transport protein CorA	Inner_membrane	67	12187300	11448600	10408300	10857200	10144200	1	0.939388	0.854028	0.890862	0.832358	1	0.906425	0.873339	0.868409	0.907887	1	1
CORA	P0ABI4	Magnesium transport protein CorA	Inner_membrane	71.3	4892420	4440240	3859450	4360880	3570640	1	0.907575	0.788863	0.891354	0.729831	1	0.951463	0.774947	0.852542	0.784219	1	1
CORC	P0AE78	Magnesium and cobalt efflux protein CorC	Cytosol	42	68441500	75079500	69093100	65287600	68041300	1	1.09699	1.00952	0.953918	0.994153	1	1.09767	1.05699	0.998724	1.03566	7	9
CORC	P0AE78	Magnesium and cobalt efflux protein CorC	Cytosol	45.4	64370700	68344900	66257300	64538000	63134000	1	1.06174	1.02931	1.0026	0.980788	1	0.989821	0.999853	0.975881	0.971493	7	9
CORC	P0AE78	Magnesium and cobalt efflux protein CorC	Cytosol	49	151773000	159413000	143059000	154836000	158803000	1	1.05034	0.942585	1.02018	1.04632	1	1.0213	0.987271	1.00779	1.00426	10	17
CORC	P0AE78	Magnesium and cobalt efflux protein CorC	Cytosol	51.9	138903000	139641000	135525000	142080000	126028000	1	1.00531	0.975681	1.02287	0.907309	1	1.0042	1.02104	0.993289	1.01946	10	17
CORC	P0AE78	Magnesium and cobalt efflux protein CorC	Cytosol	54.8	142304000	179192000	164457000	172414000	171233000	1	1.25922	1.15567	1.21159	1.20329	1	1.02599	0.980063	1.00885	1.03323	10	21
CORC	P0AE78	Magnesium and cobalt efflux protein CorC	Cytosol	57.9	132971000	138329000	130890000	132904000	126478000	1	1.04029	0.98435	0.999496	0.95117	1	0.974275	0.948926	0.945681	1.01189	10	21
CORC	P0AE78	Magnesium and cobalt efflux protein CorC	Cytosol	60.5	71612900	78546000	72146200	75394900	73133900	1	1.09681	1.00745	1.05281	1.02124	1	0.995896	0.905068	0.98188	1.02131	10	15
CORC	P0AE78	Magnesium and cobalt efflux protein CorC	Cytosol	63.6	20991100	22514600	21206300	20872300	20778900	1	1.07258	1.01025	0.99434	0.989891	1	0.93724	0.930163	0.912569	1.02153	10	15
CPDA	P0AEW4	3',5'-cyclic adenosine monophosphate phosphodiesterase CpdA (3',5'-cyclic AMP phosphodiesterase) (cAMP phosphodiesterase) (EC 3.1.4.53)	Cytosol	42	22283600	21918500	22611800	22251000	20776200	1	0.983616	1.01473	0.998537	0.932354	1	0.984223	1.06245	1.04544	0.971281	3	4
CPDA	P0AEW4	3',5'-cyclic adenosine monophosphate phosphodiesterase CpdA (3',5'-cyclic AMP phosphodiesterase) (cAMP phosphodiesterase) (EC 3.1.4.53)	Cytosol	45.4	19084000	22052900	21898400	20963000	20704200	1	1.15557	1.14747	1.09846	1.0849	1	1.0773	1.11464	1.06919	1.07462	3	4
CPDA	P0AEW4	3',5'-cyclic adenosine monophosphate phosphodiesterase CpdA (3',5'-cyclic AMP phosphodiesterase) (cAMP phosphodiesterase) (EC 3.1.4.53)	Cytosol	49	51176800	56004100	50487800	55540700	54903700	1	1.09433	0.986537	1.08527	1.07282	1	1.06408	1.03331	1.07208	1.0297	4	8
CPDA	P0AEW4	3',5'-cyclic adenosine monophosphate phosphodiesterase CpdA (3',5'-cyclic AMP phosphodiesterase) (cAMP phosphodiesterase) (EC 3.1.4.53)	Cytosol	51.9	50703700	50864200	48476800	51071300	44213800	1	1.00317	0.95608	1.00725	0.872003	1	1.00205	1.00053	0.978119	0.979786	4	8
CPDA	P0AEW4	3',5'-cyclic adenosine monophosphate phosphodiesterase CpdA (3',5'-cyclic AMP phosphodiesterase) (cAMP phosphodiesterase) (EC 3.1.4.53)	Cytosol	54.8	22992700	28017000	25959100	26032900	27196500	1	1.21852	1.12901	1.13222	1.18283	1	0.992826	0.957455	0.942761	1.01567	3	5
CPDA	P0AEW4	3',5'-cyclic adenosine monophosphate phosphodiesterase CpdA (3',5'-cyclic AMP phosphodiesterase) (cAMP phosphodiesterase) (EC 3.1.4.53)	Cytosol	57.9	25119900	26219100	26222700	26306200	22734800	1	1.04376	1.0439	1.04723	0.905051	1	0.977518	1.00633	0.990841	0.962827	3	5
CPDA	P0AEW4	3',5'-cyclic adenosine monophosphate phosphodiesterase CpdA (3',5'-cyclic AMP phosphodiesterase) (cAMP phosphodiesterase) (EC 3.1.4.53)	Cytosol	60.5	31906600	34291400	34278800	33400200	30871000	1	1.07474	1.07435	1.04681	0.967543	1	0.975856	0.965171	0.976284	0.967607	4	8
CPDA	P0AEW4	3',5'-cyclic adenosine monophosphate phosphodiesterase CpdA (3',5'-cyclic AMP phosphodiesterase) (cAMP phosphodiesterase) (EC 3.1.4.53)	Cytosol	63.6	25671500	29395100	28861200	27337500	25248000	1	1.14505	1.12425	1.0649	0.983503	1	1.00057	1.03512	0.977323	1.01494	4	8
CPDA	P0AEW4	3',5'-cyclic adenosine monophosphate phosphodiesterase CpdA (3',5'-cyclic AMP phosphodiesterase) (cAMP phosphodiesterase) (EC 3.1.4.53)	Cytosol	67	6613020	7351210	6421760	6605300	6495530	1	1.11163	0.971078	0.998833	0.982234	1	1.07262	0.993035	0.973659	1.07136	2	4
CPDA	P0AEW4	3',5'-cyclic adenosine monophosphate phosphodiesterase CpdA (3',5'-cyclic AMP phosphodiesterase) (cAMP phosphodiesterase) (EC 3.1.4.53)	Cytosol	71.3	5584280	5706400	6441970	6153840	5492060	1	1.02187	1.15359	1.10199	0.983486	1	1.07128	1.13324	1.05401	1.05678	2	4
CPDB	P08331	2',3'-cyclic-nucleotide 2'-phosphodiesterase/3'-nucleotidase (EC 3.1.3.6) (EC 3.1.4.16)	Periplasm	42	245212000	261772000	258209000	253256000	250787000	1	1.06753	1.053	1.0328	1.02274	1	1.06819	1.10252	1.08132	1.06544	24	27
CPDB	P08331	2',3'-cyclic-nucleotide 2'-phosphodiesterase/3'-nucleotidase (EC 3.1.3.6) (EC 3.1.4.16)	Periplasm	45.4	222590000	255291000	252117000	251615000	234028000	1	1.14691	1.13265	1.1304	1.05139	1	1.06922	1.10024	1.10027	1.04142	24	27
CPDB	P08331	2',3'-cyclic-nucleotide 2'-phosphodiesterase/3'-nucleotidase (EC 3.1.3.6) (EC 3.1.4.16)	Periplasm	49	272532000	283960000	274453000	285194000	282648000	1	1.04193	1.00705	1.04646	1.03712	1	1.01313	1.05479	1.03375	0.995434	25	31
CPDB	P08331	2',3'-cyclic-nucleotide 2'-phosphodiesterase/3'-nucleotidase (EC 3.1.3.6) (EC 3.1.4.16)	Periplasm	51.9	251852000	274758000	262856000	280797000	233975000	1	1.09095	1.04369	1.11493	0.929018	1	1.08974	1.09221	1.08268	1.04385	25	31
CPDB	P08331	2',3'-cyclic-nucleotide 2'-phosphodiesterase/3'-nucleotidase (EC 3.1.3.6) (EC 3.1.4.16)	Periplasm	54.8	174956000	226128000	227207000	215773000	210599000	1	1.29248	1.29865	1.2333	1.20373	1	1.05309	1.10132	1.02692	1.03361	17	22
CPDB	P08331	2',3'-cyclic-nucleotide 2'-phosphodiesterase/3'-nucleotidase (EC 3.1.3.6) (EC 3.1.4.16)	Periplasm	57.9	125793000	139043000	131675000	134110000	118613000	1	1.10533	1.04676	1.06612	0.942922	1	1.03518	1.00909	1.00871	1.00312	17	22
CPDB	P08331	2',3'-cyclic-nucleotide 2'-phosphodiesterase/3'-nucleotidase (EC 3.1.3.6) (EC 3.1.4.16)	Periplasm	60.5	65715600	65969300	70629500	65401700	63128200	1	1.00386	1.07478	0.995223	0.960627	1	0.911496	0.965554	0.928172	0.960691	11	12
CPDB	P08331	2',3'-cyclic-nucleotide 2'-phosphodiesterase/3'-nucleotidase (EC 3.1.3.6) (EC 3.1.4.16)	Periplasm	63.6	30285700	34456500	31266800	31586600	27538700	1	1.13772	1.03239	1.04295	0.909297	1	0.994157	0.950551	0.957185	0.938362	11	12
CPDB	P08331	2',3'-cyclic-nucleotide 2'-phosphodiesterase/3'-nucleotidase (EC 3.1.3.6) (EC 3.1.4.16)	Periplasm	67	18751400	18219400	17896600	18964500	16730400	1	0.971629	0.954414	1.01136	0.892221	1	0.937535	0.975994	0.985875	0.973183	4	5
CPDB	P08331	2',3'-cyclic-nucleotide 2'-phosphodiesterase/3'-nucleotidase (EC 3.1.3.6) (EC 3.1.4.16)	Periplasm	71.3	10705900	10829700	10980800	11617600	11039000	1	1.01156	1.02568	1.08516	1.03111	1	1.06048	1.00758	1.03791	1.10795	4	5
CPOB	P45955	Cell division coordinator CpoB	Periplasm	42	250322000	246677000	181396000	315688000	227498000	1	0.985439	0.724651	1.26113	0.908821	1	0.986047	0.758728	1.32036	0.946766	10	21
CPOB	P45955	Cell division coordinator CpoB	Periplasm	45.4	247280000	276554000	259109000	260751000	212742000	1	1.11838	1.04784	1.05448	0.860328	1	1.04263	1.01785	1.02638	0.852175	10	21
CPOB	P45955	Cell division coordinator CpoB	Periplasm	49	312493000	298765000	308175000	288588000	282747000	1	0.956069	0.986182	0.923502	0.904811	1	0.929641	1.03293	0.912281	0.868444	12	30
CPOB	P45955	Cell division coordinator CpoB	Periplasm	51.9	311255000	260368000	252597000	361819000	280633000	1	0.83651	0.811544	1.16245	0.901618	1	0.835582	0.849269	1.12883	1.01306	12	30
CPOB	P45955	Cell division coordinator CpoB	Periplasm	54.8	244943000	302550000	290030000	318402000	278456000	1	1.23519	1.18407	1.2999	1.13682	1	1.00641	1.00415	1.08238	0.976158	9	30
CPOB	P45955	Cell division coordinator CpoB	Periplasm	57.9	224115000	262833000	282821000	314823000	261460000	1	1.17276	1.26195	1.40474	1.16663	1	1.09833	1.21653	1.3291	1.24111	9	30
CPOB	P45955	Cell division coordinator CpoB	Periplasm	60.5	247288000	268521000	300892000	287674000	227509000	1	1.08586	1.21677	1.16332	0.920016	1	0.985953	1.09312	1.08494	0.920078	13	40
CPOB	P45955	Cell division coordinator CpoB	Periplasm	63.6	221533000	275547000	245061000	245299000	199445000	1	1.24382	1.10621	1.10728	0.900295	1	1.08687	1.01851	1.01622	0.929071	13	40
CPOB	P45955	Cell division coordinator CpoB	Periplasm	67	256284000	255461000	249572000	266178000	234009000	1	0.996789	0.97381	1.03861	0.913085	1	0.961812	0.995829	1.01243	0.995939	9	38
CPOB	P45955	Cell division coordinator CpoB	Periplasm	71.3	189642000	163060000	194370000	207807000	165953000	1	0.859831	1.02493	1.09579	0.875086	1	0.901409	1.00685	1.04807	0.940299	9	38
CPXA	P0AE82	Sensor histidine kinase CpxA (EC 2.7.13.3)	Inner_membrane	42	14726300	18271400	16260800	14116600	14761900	1	1.24073	1.1042	0.958598	1.00242	1	1.2415	1.15613	1.00362	1.04427	2	2
CPXA	P0AE82	Sensor histidine kinase CpxA (EC 2.7.13.3)	Inner_membrane	45.4	14521700	15622600	14486900	15771600	15520700	1	1.07581	0.997604	1.08607	1.06879	1	1.00294	0.969055	1.05713	1.05866	2	2
CPXP	P0AE85	Periplasmic protein CpxP (ORF_o167) (Periplasmic accessory protein CpxP)	Periplasm	49	3408670	3973480	3550320	3790770	3983590	1	1.1657	1.04156	1.1121	1.16866	1	1.13347	1.09093	1.09858	1.12169	1	1
CPXP	P0AE85	Periplasmic protein CpxP (ORF_o167) (Periplasmic accessory protein CpxP)	Periplasm	51.9	3333400	3275390	3479260	3087680	2704310	1	0.982597	1.04376	0.926285	0.811277	1	0.981507	1.09228	0.899496	0.911553	1	1
CPXP	P0AE85	Periplasmic protein CpxP (ORF_o167) (Periplasmic accessory protein CpxP)	Periplasm	54.8	9228240	11380600	10752300	11421400	10260400	1	1.23324	1.16515	1.23766	1.11185	1	1.00482	0.988101	1.03055	0.954716	2	3
CPXP	P0AE85	Periplasmic protein CpxP (ORF_o167) (Periplasmic accessory protein CpxP)	Periplasm	57.9	9341160	11166600	12098000	10846900	10173100	1	1.19542	1.29513	1.16119	1.08906	1	1.11955	1.24852	1.09867	1.15858	2	3
CPXP	P0AE85	Periplasmic protein CpxP (ORF_o167) (Periplasmic accessory protein CpxP)	Periplasm	60.5	12384900	15642600	16181400	16535900	12937400	1	1.26304	1.30654	1.33517	1.04461	1	1.14683	1.17377	1.24521	1.04468	3	5
CPXP	P0AE85	Periplasmic protein CpxP (ORF_o167) (Periplasmic accessory protein CpxP)	Periplasm	63.6	14100600	18686900	18289000	19357600	15254700	1	1.32526	1.29704	1.37282	1.08185	1	1.15803	1.19421	1.25992	1.11643	3	5
CPXP	P0AE85	Periplasmic protein CpxP (ORF_o167) (Periplasmic accessory protein CpxP)	Periplasm	67	46901300	51892700	51634400	52875200	47221000	1	1.10642	1.10092	1.12737	1.00682	1	1.0676	1.12581	1.09896	1.09818	4	8
CPXP	P0AE85	Periplasmic protein CpxP (ORF_o167) (Periplasmic accessory protein CpxP)	Periplasm	71.3	45903100	43791400	50868000	52431200	49320500	1	0.953997	1.10816	1.14221	1.07445	1	1.00013	1.08861	1.09248	1.15452	4	8
CPXR	P0AE88	Transcriptional regulatory protein CpxR	Cytosol	42	127529000	123995000	124342000	126440000	124233000	1	0.972289	0.97501	0.991461	0.974155	1	0.972889	1.02086	1.03803	1.01483	7	16
CPXR	P0AE88	Transcriptional regulatory protein CpxR	Cytosol	45.4	116955000	127215000	124280000	121973000	121367000	1	1.08773	1.06263	1.04291	1.03772	1	1.01405	1.03222	1.01511	1.02789	7	16
CPXR	P0AE88	Transcriptional regulatory protein CpxR	Cytosol	49	156614000	161014000	147794000	157670000	161035000	1	1.02809	0.943683	1.00674	1.02823	1	0.999675	0.988421	0.99451	0.986901	7	15
CPXR	P0AE88	Transcriptional regulatory protein CpxR	Cytosol	51.9	137863000	143162000	138406000	148698000	127142000	1	1.03844	1.00394	1.07859	0.922234	1	1.03728	1.05061	1.0474	1.03623	7	15
CPXR	P0AE88	Transcriptional regulatory protein CpxR	Cytosol	54.8	118759000	153950000	147855000	154883000	139634000	1	1.29632	1.245	1.30418	1.17578	1	1.05622	1.05582	1.08594	1.00961	9	14
CPXR	P0AE88	Transcriptional regulatory protein CpxR	Cytosol	57.9	96842600	101568000	101337000	99749300	89153800	1	1.04879	1.04641	1.03001	0.920605	1	0.982235	1.00875	0.974557	0.979374	9	14
CPXR	P0AE88	Transcriptional regulatory protein CpxR	Cytosol	60.5	53515500	60690300	62774400	61337600	57033500	1	1.13407	1.17301	1.14617	1.06574	1	1.02972	1.05381	1.06894	1.06581	6	11
CPXR	P0AE88	Transcriptional regulatory protein CpxR	Cytosol	63.6	39588100	42250900	45940500	44073400	37522300	1	1.06726	1.16046	1.1133	0.947818	1	0.932595	1.06847	1.02174	0.978113	6	11
CPXR	P0AE88	Transcriptional regulatory protein CpxR	Cytosol	67	55297800	60960600	60729400	66820500	57452900	1	1.10241	1.09822	1.20838	1.03897	1	1.06372	1.12306	1.17792	1.13325	4	4
CPXR	P0AE88	Transcriptional regulatory protein CpxR	Cytosol	71.3	41643000	39501000	43912800	46520200	36838100	1	0.948563	1.05451	1.11712	0.884617	1	0.994432	1.0359	1.06848	0.95054	4	4
CRA	P0ACP1	Catabolite repressor/activator (Fructose repressor)	Cytosol	42	113251000	115931000	115470000	110131000	116627000	1	1.02366	1.01959	0.972451	1.02981	1	1.0243	1.06754	1.01813	1.07281	9	13
CRA	P0ACP1	Catabolite repressor/activator (Fructose repressor)	Cytosol	45.4	101257000	107848000	103924000	100254000	103826000	1	1.06509	1.02634	0.990095	1.02537	1	0.992946	0.996969	0.963709	1.01565	9	13
CRA	P0ACP1	Catabolite repressor/activator (Fructose repressor)	Cytosol	49	78589300	81796800	74470500	79453900	83896000	1	1.04081	0.947591	1.011	1.06752	1	1.01204	0.992514	0.998717	1.02462	7	15
CRA	P0ACP1	Catabolite repressor/activator (Fructose repressor)	Cytosol	51.9	65943400	64808500	60689500	64945600	57970400	1	0.98279	0.920327	0.984869	0.879093	1	0.9817	0.96311	0.956385	0.987752	7	15
CRA	P0ACP1	Catabolite repressor/activator (Fructose repressor)	Cytosol	54.8	18721800	22388500	23059900	21518700	22391600	1	1.19585	1.23171	1.14939	1.19602	1	0.974359	1.04455	0.957057	1.02699	4	6
CRA	P0ACP1	Catabolite repressor/activator (Fructose repressor)	Cytosol	57.9	13009100	14317000	11671100	12865500	11690700	1	1.10054	0.897149	0.988962	0.898656	1	1.03069	0.864863	0.935714	0.956023	4	6
CRCB	P37002	Putative fluoride ion transporter CrcB	Inner_membrane	60.5	2948190	3264920	2916060	2641120	3137650	1	1.10743	0.989102	0.895845	1.06426	1	1.00554	0.888587	0.835488	1.06433	1	1
CRCB	P37002	Putative fluoride ion transporter CrcB	Inner_membrane	63.6	2448970	2595060	2235330	2260640	2719490	1	1.05965	0.912763	0.923098	1.11046	1	0.925946	0.840403	0.847185	1.14596	1	1
CREA	P0AE91	Protein CreA (Catabolite regulation protein A)	Periplasm	42	137199000	143472000	139510000	134375000	135191000	1	1.04572	1.01684	0.979417	0.985364	1	1.04637	1.06466	1.02542	1.02651	9	15
CREA	P0AE91	Protein CreA (Catabolite regulation protein A)	Periplasm	45.4	126208000	138930000	131541000	133735000	128932000	1	1.1008	1.04226	1.05964	1.02158	1	1.02624	1.01243	1.0314	1.0119	9	15
CREA	P0AE91	Protein CreA (Catabolite regulation protein A)	Periplasm	49	132084000	136386000	135452000	138533000	140378000	1	1.03257	1.0255	1.04882	1.06279	1	1.00403	1.07412	1.03608	1.02008	7	14
CREA	P0AE91	Protein CreA (Catabolite regulation protein A)	Periplasm	51.9	123697000	129693000	120511000	131356000	108966000	1	1.04847	0.974244	1.06192	0.880911	1	1.04731	1.01953	1.0312	0.989794	7	14
CREA	P0AE91	Protein CreA (Catabolite regulation protein A)	Periplasm	54.8	76988200	86733900	90657100	88036100	88457100	1	1.12659	1.17755	1.1435	1.14897	1	0.917923	0.998611	0.952151	0.986591	6	11
CREA	P0AE91	Protein CreA (Catabolite regulation protein A)	Periplasm	57.9	83028300	89203400	84770700	87873300	74389400	1	1.07437	1.02099	1.05835	0.895952	1	1.00619	0.984243	1.00137	0.953147	6	11
CREA	P0AE91	Protein CreA (Catabolite regulation protein A)	Periplasm	60.5	86987800	90397800	97426100	88794800	86984400	1	1.0392	1.12	1.02077	0.999961	1	0.943584	1.00618	0.952	1.00003	8	15
CREA	P0AE91	Protein CreA (Catabolite regulation protein A)	Periplasm	63.6	78853100	91095200	86530200	90529700	75727300	1	1.15525	1.09736	1.14808	0.960359	1	1.00948	1.01037	1.05367	0.991056	8	15
CREA	P0AE91	Protein CreA (Catabolite regulation protein A)	Periplasm	67	138597000	159572000	134368000	153832000	128688000	1	1.15134	0.969487	1.10992	0.928505	1	1.11094	0.991408	1.08195	1.01276	10	17
CREA	P0AE91	Protein CreA (Catabolite regulation protein A)	Periplasm	71.3	133347000	127333000	130582000	139223000	123233000	1	0.9549	0.979265	1.04407	0.924153	1	1.00108	0.96199	0.998604	0.993022	10	17
CREB	P08368	Transcriptional regulatory protein CreB	Cytosol	42	8547530	9422480	7726690	7982270	8199920	1	1.10236	0.903968	0.933869	0.959332	1	1.10304	0.946477	0.977733	0.999386	1	1
CREB	P08368	Transcriptional regulatory protein CreB	Cytosol	45.4	7271770	7981400	7192500	7417850	8217630	1	1.09759	0.989099	1.02009	1.13007	1	1.02324	0.960794	0.992904	1.11936	1	1
[truncated: 16,142 more rows]

## Sheet: Hits
gene_name	cpd_effect	cum.f	pEC50opt	fdr
DACB	stabilized	11.6763	5.85608	0
YHJX	destabilized	11.1176	6.49785	0
NHAB	destabilized	10.7118	8.90983	0
[truncated: 7 more rows]
