# Supplementary material for: Thermal proteome profiling in bacteria: probing protein state in vivo
Source: Mol Syst Biol. 2018 Jul 24;14(7):e8242. doi: 10.15252/msb.20188242 (PMC6056769; doi:10.15252/msb.20188242)
Supplement: Supplementary file 12 — Dataset EV11 [file MSB-14-e8242-s012.xlsx]

## Sheet: Info
Dataset EV11 2D-TPP of ciprofloxacin in living cells
Exp_details
TMT labeling scheme (concentrations in micromolar) and temperatures used in 2D-TPP experiment
Results
Column	Description
gene_name	Gene name
Uniprot_id	Uniprot ID
description	Protein name
location	Protein location based on STEPdb (http://www.stepdb.eu/)
temperature	Temperature
signal_sum_	Sum of signals of report ions
rel_fc_	Relative fold change of each label to the reference label (126)
norm_rel_fc_	Normalized relative fold change of each label to the reference label (126)
qupm	Unique peptide matches used for quantification
qssm	Sequence spectrum matches used for quantification
Hits
Column	Description
gene_name	Gene name
cpd_effect	Compound effect
cum.f	Cumulative F-score (sum of the log(F-values) of all windows with consistent effect)
pEC50opt	pEC50 estimated at the lowest temperature where there was a fold change higher than 1.5 or lower than 1/1.5, or if this was not achieved the temperature with the highest F-score
fdr	False discovery rate
GO_enrichment_hits
Column	Description
GO.id	GO ID
GO.term	GO term
GO.tree	GO type (C: cellular component; F: molecular function; P: biological process)
p.value.BH	p-value of enrichment after Benjamin-Hochberg correction
fold.enrichment	Fold-enrichment of hit genes in the in the GO ID compared to background (calculated as: (number.of.hit.genes.in.GOid/(number.of.genes.in.GOid/number.of.background.genes))
number.of.hit.genes.in.GOid	Number of hit genes in the GO ID
fraction.of.hit.genes.in.GOid	Fraction of hit genes in the GO ID compared to total number of hit genes
number.of.hits.genes	Total number of hit genes (genes that were used for enrichment)
number.of.genes.in.GOid	Number of genes in the GO ID
number.of.background.genes	Number of genes in the background
hit.genes	Hit genes in the GO ID

## Sheet: Exp details
Compound	Temperature	126	127L	127H	128L	128H	129L	129H	130L	130H	131L
Ciprofloxacin	42	0	5.0000000000000001E-3	0.02	0.1	0.5	-	-	-	-	-
Ciprofloxacin	45.4	-	-	-	-	-	0	5.0000000000000001E-3	0.02	0.1	0.5
Ciprofloxacin	49	0	5.0000000000000001E-3	0.02	0.1	0.5	-	-	-	-	-
Ciprofloxacin	51.9	-	-	-	-	-	0	5.0000000000000001E-3	0.02	0.1	0.5
Ciprofloxacin	54.8	0	5.0000000000000001E-3	0.02	0.1	0.5	-	-	-	-	-
Ciprofloxacin	57.9	-	-	-	-	-	0	5.0000000000000001E-3	0.02	0.1	0.5
Ciprofloxacin	60.5	0	5.0000000000000001E-3	0.02	0.1	0.5	-	-	-	-	-
Ciprofloxacin	63.6	-	-	-	-	-	0	5.0000000000000001E-3	0.02	0.1	0.5
Ciprofloxacin	67	0	5.0000000000000001E-3	0.02	0.1	0.5	-	-	-	-	-
Ciprofloxacin	71.3	-	-	-	-	-	0	5.0000000000000001E-3	0.02	0.1	0.5

## Sheet: Results
gene_name	Uniprot_id	description	location	temperature	signal_sum_0	signal_sum_5.0000000000000001E.3	signal_sum_0.02	signal_sum_0.1	signal_sum_0.5	rel_fc_0	rel_fc_5.0000000000000001E.3	rel_fc_0.02	rel_fc_0.1	rel_fc_0.5	norm_rel_fc_0_unmodified	norm_rel_fc_5.0000000000000001E.3_unmodified	norm_rel_fc_0.02_unmodified	norm_rel_fc_0.1_unmodified	norm_rel_fc_0.5_unmodified	qupm	qssm
AAER	P67662	HTH-type transcriptional activator AaeR	Inner_membrane	42	4777670	4450590	5381720	4851890	5453980	1	0.93154	1.12643	1.01553	1.14156	1	0.956435	1.05994	1.02047	1.0426	2	2
AAER	P67662	HTH-type transcriptional activator AaeR	Inner_membrane	45.4	5184560	5875980	6485060	5809520	7534510	1	1.13336	1.25084	1.12054	1.45326	1	0.973521	0.980467	0.881982	1.03697	2	2
AAS	P31119	Bifunctional protein Aas [Includes: 2-acylglycerophosphoethanolamine acyltransferase (EC 2.3.1.40) (2-acyl-GPE acyltransferase) (Acyl-[acyl-carrier-protein]--phospholipid O-acyltransferase); Acyl-[acyl-carrier-protein] synthetase (EC 6.2.1.20) (Acyl-ACP synthetase) (Long-chain-fatty-acid--[acyl-carrier-protein] ligase)]	Inner_membrane	42	45953000	43955300	49987200	45753100	49821600	1	0.956527	1.08779	0.99565	1.08419	1	0.98209	1.02357	1.00049	0.990202	14	18
AAS	P31119	Bifunctional protein Aas [Includes: 2-acylglycerophosphoethanolamine acyltransferase (EC 2.3.1.40) (2-acyl-GPE acyltransferase) (Acyl-[acyl-carrier-protein]--phospholipid O-acyltransferase); Acyl-[acyl-carrier-protein] synthetase (EC 6.2.1.20) (Acyl-ACP synthetase) (Long-chain-fatty-acid--[acyl-carrier-protein] ligase)]	Inner_membrane	45.4	46164600	51674300	59390300	57936300	65689900	1	1.11935	1.28649	1.25499	1.42295	1	0.961485	1.00841	0.987809	1.01534	14	18
AAS	P31119	Bifunctional protein Aas [Includes: 2-acylglycerophosphoethanolamine acyltransferase (EC 2.3.1.40) (2-acyl-GPE acyltransferase) (Acyl-[acyl-carrier-protein]--phospholipid O-acyltransferase); Acyl-[acyl-carrier-protein] synthetase (EC 6.2.1.20) (Acyl-ACP synthetase) (Long-chain-fatty-acid--[acyl-carrier-protein] ligase)]	Inner_membrane	49	86583800	97478800	98295600	104258000	98489600	1	1.12583	1.13527	1.20413	1.13751	1	1.00955	0.979235	0.978002	0.98918	14	17
AAS	P31119	Bifunctional protein Aas [Includes: 2-acylglycerophosphoethanolamine acyltransferase (EC 2.3.1.40) (2-acyl-GPE acyltransferase) (Acyl-[acyl-carrier-protein]--phospholipid O-acyltransferase); Acyl-[acyl-carrier-protein] synthetase (EC 6.2.1.20) (Acyl-ACP synthetase) (Long-chain-fatty-acid--[acyl-carrier-protein] ligase)]	Inner_membrane	51.9	92332400	98895800	95392700	98406800	97091100	1	1.07108	1.03314	1.06579	1.05154	1	1.0383	1.01932	1.02023	1.03177	14	17
AAS	P31119	Bifunctional protein Aas [Includes: 2-acylglycerophosphoethanolamine acyltransferase (EC 2.3.1.40) (2-acyl-GPE acyltransferase) (Acyl-[acyl-carrier-protein]--phospholipid O-acyltransferase); Acyl-[acyl-carrier-protein] synthetase (EC 6.2.1.20) (Acyl-ACP synthetase) (Long-chain-fatty-acid--[acyl-carrier-protein] ligase)]	Inner_membrane	54.8	138898000	154482000	146260000	137243000	132880000	1	1.1122	1.053	0.988085	0.956673	1	1.011	1.01455	1.00592	0.961631	18	23
AAS	P31119	Bifunctional protein Aas [Includes: 2-acylglycerophosphoethanolamine acyltransferase (EC 2.3.1.40) (2-acyl-GPE acyltransferase) (Acyl-[acyl-carrier-protein]--phospholipid O-acyltransferase); Acyl-[acyl-carrier-protein] synthetase (EC 6.2.1.20) (Acyl-ACP synthetase) (Long-chain-fatty-acid--[acyl-carrier-protein] ligase)]	Inner_membrane	57.9	122989000	125145000	117768000	116824000	120701000	1	1.01753	0.957549	0.949874	0.981397	1	1.01173	0.987548	0.979028	0.97562	18	23
AAS	P31119	Bifunctional protein Aas [Includes: 2-acylglycerophosphoethanolamine acyltransferase (EC 2.3.1.40) (2-acyl-GPE acyltransferase) (Acyl-[acyl-carrier-protein]--phospholipid O-acyltransferase); Acyl-[acyl-carrier-protein] synthetase (EC 6.2.1.20) (Acyl-ACP synthetase) (Long-chain-fatty-acid--[acyl-carrier-protein] ligase)]	Inner_membrane	60.5	52009200	53042000	51285100	52321800	62416000	1	1.01986	0.986077	1.00601	1.2001	1	1.03251	1.01681	1.04903	1.22592	8	11
AAS	P31119	Bifunctional protein Aas [Includes: 2-acylglycerophosphoethanolamine acyltransferase (EC 2.3.1.40) (2-acyl-GPE acyltransferase) (Acyl-[acyl-carrier-protein]--phospholipid O-acyltransferase); Acyl-[acyl-carrier-protein] synthetase (EC 6.2.1.20) (Acyl-ACP synthetase) (Long-chain-fatty-acid--[acyl-carrier-protein] ligase)]	Inner_membrane	63.6	16379500	15364100	14409000	12851500	15772000	1	0.938008	0.879697	0.784609	0.962911	1	0.921531	0.879336	0.85374	0.988333	8	11
ACCA	P0ABD5	Acetyl-coenzyme A carboxylase carboxyl transferase subunit alpha (ACCase subunit alpha) (Acetyl-CoA carboxylase carboxyltransferase subunit alpha) (EC 6.4.1.2)	Cytosol	42	217225000	207443000	225254000	217593000	249371000	1	0.954968	1.03696	1.00169	1.14798	1	0.98049	0.975747	1.00656	1.04847	17	53
ACCA	P0ABD5	Acetyl-coenzyme A carboxylase carboxyl transferase subunit alpha (ACCase subunit alpha) (Acetyl-CoA carboxylase carboxyltransferase subunit alpha) (EC 6.4.1.2)	Cytosol	45.4	216340000	249999000	283181000	276040000	316827000	1	1.15558	1.30896	1.27595	1.46449	1	0.99261	1.02603	1.00431	1.04498	17	53
ACCA	P0ABD5	Acetyl-coenzyme A carboxylase carboxyl transferase subunit alpha (ACCase subunit alpha) (Acetyl-CoA carboxylase carboxyltransferase subunit alpha) (EC 6.4.1.2)	Cytosol	49	241168000	277214000	286754000	305629000	278958000	1	1.14946	1.18902	1.26729	1.1567	1	1.03074	1.0256	1.0293	1.00587	18	56
ACCA	P0ABD5	Acetyl-coenzyme A carboxylase carboxyl transferase subunit alpha (ACCase subunit alpha) (Acetyl-CoA carboxylase carboxyltransferase subunit alpha) (EC 6.4.1.2)	Cytosol	51.9	262607000	275390000	284793000	291480000	288145000	1	1.04868	1.08448	1.10995	1.09725	1	1.01658	1.06997	1.06251	1.07661	18	56
ACCA	P0ABD5	Acetyl-coenzyme A carboxylase carboxyl transferase subunit alpha (ACCase subunit alpha) (Acetyl-CoA carboxylase carboxyltransferase subunit alpha) (EC 6.4.1.2)	Cytosol	54.8	412085000	440790000	416952000	411091000	409701000	1	1.06966	1.01181	0.997588	0.994215	1	0.972331	0.974859	1.0156	0.999367	17	65
ACCA	P0ABD5	Acetyl-coenzyme A carboxylase carboxyl transferase subunit alpha (ACCase subunit alpha) (Acetyl-CoA carboxylase carboxyltransferase subunit alpha) (EC 6.4.1.2)	Cytosol	57.9	380130000	377255000	381687000	370219000	382398000	1	0.992437	1.0041	0.973927	1.00597	1	0.986778	1.03555	1.00382	1.00004	17	65
ACCA	P0ABD5	Acetyl-coenzyme A carboxylase carboxyl transferase subunit alpha (ACCase subunit alpha) (Acetyl-CoA carboxylase carboxyltransferase subunit alpha) (EC 6.4.1.2)	Cytosol	60.5	309345000	302859000	292071000	284027000	267699000	1	0.979033	0.944159	0.918156	0.865374	1	0.991183	0.973589	0.957421	0.883993	14	32
ACCA	P0ABD5	Acetyl-coenzyme A carboxylase carboxyl transferase subunit alpha (ACCase subunit alpha) (Acetyl-CoA carboxylase carboxyltransferase subunit alpha) (EC 6.4.1.2)	Cytosol	63.6	57358700	53755300	52907000	44528000	48141200	1	0.937178	0.922388	0.776308	0.839301	1	0.920715	0.922009	0.844707	0.861459	14	32
ACCA	P0ABD5	Acetyl-coenzyme A carboxylase carboxyl transferase subunit alpha (ACCase subunit alpha) (Acetyl-CoA carboxylase carboxyltransferase subunit alpha) (EC 6.4.1.2)	Cytosol	67	104323	82731.6	260299	0	131682	1	0.793033	2.49513	0	1.26225	1	0.834109	2.36492	0	1.24289	1	1
ACCA	P0ABD5	Acetyl-coenzyme A carboxylase carboxyl transferase subunit alpha (ACCase subunit alpha) (Acetyl-CoA carboxylase carboxyltransferase subunit alpha) (EC 6.4.1.2)	Cytosol	71.3	0	149985	0	152292	110008	#NUM!	#NUM!	#NUM!	#NUM!	#NUM!	#NUM!	#NUM!	#NUM!	#NUM!	#NUM!	1	1
ACCB	P0ABD8	Biotin carboxyl carrier protein of acetyl-CoA carboxylase (BCCP)	Cytosol	42	228440000	180194000	205715000	175531000	185183000	1	0.788802	0.900521	0.76839	0.810642	1	0.809883	0.847361	0.772122	0.74037	4	20
ACCB	P0ABD8	Biotin carboxyl carrier protein of acetyl-CoA carboxylase (BCCP)	Cytosol	45.4	178599000	226577000	198200000	212204000	224017000	1	1.26864	1.10975	1.18816	1.2543	1	1.08972	0.869872	0.935203	0.895004	4	20
ACCB	P0ABD8	Biotin carboxyl carrier protein of acetyl-CoA carboxylase (BCCP)	Cytosol	49	204563000	189929000	215711000	218266000	201194000	1	0.928462	1.0545	1.06699	0.983531	1	0.832562	0.909567	0.866615	0.855282	4	22
ACCB	P0ABD8	Biotin carboxyl carrier protein of acetyl-CoA carboxylase (BCCP)	Cytosol	51.9	196636000	204072000	194557000	201756000	189187000	1	1.03782	0.989427	1.02604	0.962118	1	1.00605	0.976186	0.982183	0.944026	4	22
ACCB	P0ABD8	Biotin carboxyl carrier protein of acetyl-CoA carboxylase (BCCP)	Cytosol	54.8	280723000	333801000	293495000	256994000	266617000	1	1.18908	1.0455	0.915472	0.949751	1	1.08088	1.00731	0.931999	0.954673	5	29
ACCB	P0ABD8	Biotin carboxyl carrier protein of acetyl-CoA carboxylase (BCCP)	Cytosol	57.9	252448000	263694000	238428000	243405000	241294000	1	1.04455	0.944464	0.964179	0.955817	1	1.03859	0.974052	0.993772	0.95019	5	29
ACCB	P0ABD8	Biotin carboxyl carrier protein of acetyl-CoA carboxylase (BCCP)	Cytosol	60.5	211737000	205677000	203586000	203428000	191425000	1	0.97138	0.961504	0.960758	0.90407	1	0.983434	0.991475	1.00184	0.923522	3	16
ACCB	P0ABD8	Biotin carboxyl carrier protein of acetyl-CoA carboxylase (BCCP)	Cytosol	63.6	120760000	139189000	115452000	107178000	108932000	1	1.15261	0.956045	0.887529	0.902054	1	1.13236	0.955652	0.965728	0.925869	3	16
ACCB	P0ABD8	Biotin carboxyl carrier protein of acetyl-CoA carboxylase (BCCP)	Cytosol	67	105431000	112927000	114189000	115239000	107768000	1	1.0711	1.08307	1.09303	1.02217	1	1.12658	1.02655	1.06789	1.00649	3	17
ACCB	P0ABD8	Biotin carboxyl carrier protein of acetyl-CoA carboxylase (BCCP)	Cytosol	71.3	94274400	112918000	100552000	111460000	84457100	1	1.19776	1.06659	1.18229	0.895865	1	1.0893	0.997849	1.18236	0.956725	3	17
ACCC	P24182	Biotin carboxylase (EC 6.3.4.14) (Acetyl-CoA carboxylase subunit A) (ACC) (EC 6.4.1.2)	Cytosol	42	400436000	387582000	429132000	397972000	466571000	1	0.9679	1.07166	0.993847	1.16516	1	0.993767	1.0084	0.998674	1.06415	24	68
ACCC	P24182	Biotin carboxylase (EC 6.3.4.14) (Acetyl-CoA carboxylase subunit A) (ACC) (EC 6.4.1.2)	Cytosol	45.4	397622000	465011000	536068000	551673000	632572000	1	1.16948	1.34818	1.38743	1.59089	1	1.00455	1.05677	1.09205	1.13517	24	68
ACCC	P24182	Biotin carboxylase (EC 6.3.4.14) (Acetyl-CoA carboxylase subunit A) (ACC) (EC 6.4.1.2)	Cytosol	49	488600000	550310000	573950000	634098000	576948000	1	1.1263	1.17468	1.29779	1.18082	1	1.00997	1.01324	1.05407	1.02684	26	83
ACCC	P24182	Biotin carboxylase (EC 6.3.4.14) (Acetyl-CoA carboxylase subunit A) (ACC) (EC 6.4.1.2)	Cytosol	51.9	553904000	570491000	567603000	595832000	604471000	1	1.02995	1.02473	1.0757	1.09129	1	0.998422	1.01102	1.02972	1.07077	26	83
ACCC	P24182	Biotin carboxylase (EC 6.3.4.14) (Acetyl-CoA carboxylase subunit A) (ACC) (EC 6.4.1.2)	Cytosol	54.8	772701000	822938000	788904000	762466000	763112000	1	1.06501	1.02097	0.986754	0.98759	1	0.968111	0.983683	1.00457	0.992709	25	84
ACCC	P24182	Biotin carboxylase (EC 6.3.4.14) (Acetyl-CoA carboxylase subunit A) (ACC) (EC 6.4.1.2)	Cytosol	57.9	527251000	518361000	504960000	504422000	537510000	1	0.983139	0.957722	0.956702	1.01946	1	0.977533	0.987726	0.986066	1.01346	25	84
ACCC	P24182	Biotin carboxylase (EC 6.3.4.14) (Acetyl-CoA carboxylase subunit A) (ACC) (EC 6.4.1.2)	Cytosol	60.5	69105500	66725400	67402500	66231800	75473100	1	0.965558	0.975357	0.958416	1.09214	1	0.977541	1.00576	0.999402	1.11564	9	11
ACCC	P24182	Biotin carboxylase (EC 6.3.4.14) (Acetyl-CoA carboxylase subunit A) (ACC) (EC 6.4.1.2)	Cytosol	63.6	27973200	28972300	28978500	26424400	23082700	1	1.03572	1.03594	0.944633	0.825172	1	1.01752	1.03551	1.02786	0.846957	9	11
ACCC	P24182	Biotin carboxylase (EC 6.3.4.14) (Acetyl-CoA carboxylase subunit A) (ACC) (EC 6.4.1.2)	Cytosol	67	7311890	6725470	7912330	7578760	5780960	1	0.919799	1.08212	1.0365	0.790625	1	0.967441	1.02565	1.01266	0.778497	2	3
ACCC	P24182	Biotin carboxylase (EC 6.3.4.14) (Acetyl-CoA carboxylase subunit A) (ACC) (EC 6.4.1.2)	Cytosol	71.3	4925220	5070220	5639670	4873240	3522090	1	1.02944	1.14506	0.989446	0.715113	1	0.936223	1.07126	0.989498	0.763695	2	3
ACCD	P0A9Q5	Acetyl-coenzyme A carboxylase carboxyl transferase subunit beta (ACCase subunit beta) (Acetyl-CoA carboxylase carboxyltransferase subunit beta) (EC 6.4.1.2)	Cytosol	42	276156000	266478000	293767000	270886000	310141000	1	0.964955	1.06377	0.980917	1.12306	1	0.990743	1.00097	0.985681	1.02571	16	38
ACCD	P0A9Q5	Acetyl-coenzyme A carboxylase carboxyl transferase subunit beta (ACCase subunit beta) (Acetyl-CoA carboxylase carboxyltransferase subunit beta) (EC 6.4.1.2)	Cytosol	45.4	268670000	316176000	356654000	354112000	401847000	1	1.17682	1.32748	1.31802	1.49569	1	1.01085	1.04054	1.03742	1.06725	16	38
ACCD	P0A9Q5	Acetyl-coenzyme A carboxylase carboxyl transferase subunit beta (ACCase subunit beta) (Acetyl-CoA carboxylase carboxyltransferase subunit beta) (EC 6.4.1.2)	Cytosol	49	307343000	359250000	363387000	398876000	361969000	1	1.16889	1.18235	1.29782	1.17774	1	1.04816	1.01985	1.0541	1.02416	14	41
ACCD	P0A9Q5	Acetyl-coenzyme A carboxylase carboxyl transferase subunit beta (ACCase subunit beta) (Acetyl-CoA carboxylase carboxyltransferase subunit beta) (EC 6.4.1.2)	Cytosol	51.9	352155000	352705000	362242000	372390000	374793000	1	1.00156	1.02864	1.05746	1.06428	1	0.970906	1.01488	1.01226	1.04427	14	41
ACCD	P0A9Q5	Acetyl-coenzyme A carboxylase carboxyl transferase subunit beta (ACCase subunit beta) (Acetyl-CoA carboxylase carboxyltransferase subunit beta) (EC 6.4.1.2)	Cytosol	54.8	544587000	582784000	545960000	534666000	534581000	1	1.07014	1.00252	0.981783	0.981626	1	0.972769	0.965908	0.999507	0.986714	16	55
ACCD	P0A9Q5	Acetyl-coenzyme A carboxylase carboxyl transferase subunit beta (ACCase subunit beta) (Acetyl-CoA carboxylase carboxyltransferase subunit beta) (EC 6.4.1.2)	Cytosol	57.9	517061000	522927000	511063000	495314000	512526000	1	1.01134	0.9884	0.957941	0.991229	1	1.00558	1.01936	0.987343	0.985394	16	55
ACCD	P0A9Q5	Acetyl-coenzyme A carboxylase carboxyl transferase subunit beta (ACCase subunit beta) (Acetyl-CoA carboxylase carboxyltransferase subunit beta) (EC 6.4.1.2)	Cytosol	60.5	332486000	314105000	316491000	300220000	303483000	1	0.944716	0.951893	0.902955	0.912769	1	0.95644	0.981564	0.94157	0.932409	12	29
ACCD	P0A9Q5	Acetyl-coenzyme A carboxylase carboxyl transferase subunit beta (ACCase subunit beta) (Acetyl-CoA carboxylase carboxyltransferase subunit beta) (EC 6.4.1.2)	Cytosol	63.6	76286800	76697200	75372300	68055500	69106500	1	1.00538	0.988012	0.892101	0.905878	1	0.987719	0.987606	0.970702	0.929793	12	29
ACCD	P0A9Q5	Acetyl-coenzyme A carboxylase carboxyl transferase subunit beta (ACCase subunit beta) (Acetyl-CoA carboxylase carboxyltransferase subunit beta) (EC 6.4.1.2)	Cytosol	67	18114900	16361500	18509700	16525100	16617900	1	0.903207	1.02179	0.912238	0.917361	1	0.949989	0.968474	0.891257	0.90329	3	4
ACCD	P0A9Q5	Acetyl-coenzyme A carboxylase carboxyl transferase subunit beta (ACCase subunit beta) (Acetyl-CoA carboxylase carboxyltransferase subunit beta) (EC 6.4.1.2)	Cytosol	71.3	10175900	12876900	11151700	11064300	10292200	1	1.26543	1.09589	1.0873	1.01143	1	1.15084	1.02526	1.08736	1.08014	3	4
ACEA	P0A9G6	Isocitrate lyase (ICL) (EC 4.1.3.1) (Isocitrase) (Isocitratase)	Cytosol	42	408421000	401332000	448600000	417114000	470246000	1	0.982643	1.09838	1.02128	1.15138	1	1.0089	1.03354	1.02624	1.05157	21	80
ACEA	P0A9G6	Isocitrate lyase (ICL) (EC 4.1.3.1) (Isocitrase) (Isocitratase)	Cytosol	45.4	411447000	484111000	538198000	542852000	631280000	1	1.17661	1.30806	1.31937	1.53429	1	1.01067	1.02532	1.03848	1.09479	21	80
ACEA	P0A9G6	Isocitrate lyase (ICL) (EC 4.1.3.1) (Isocitrase) (Isocitratase)	Cytosol	49	470693000	539324000	553018000	596926000	561646000	1	1.14581	1.1749	1.26819	1.19323	1	1.02746	1.01342	1.03003	1.03764	19	77
ACEA	P0A9G6	Isocitrate lyase (ICL) (EC 4.1.3.1) (Isocitrase) (Isocitratase)	Cytosol	51.9	449150000	460264000	448918000	471777000	484117000	1	1.02474	0.999483	1.05038	1.07785	1	0.99338	0.986108	1.00548	1.05758	19	77
ACEA	P0A9G6	Isocitrate lyase (ICL) (EC 4.1.3.1) (Isocitrase) (Isocitratase)	Cytosol	54.8	306519000	320909000	320126000	299054000	301272000	1	1.04695	1.04439	0.975646	0.982882	1	0.951686	1.00625	0.99326	0.987976	15	33
ACEA	P0A9G6	Isocitrate lyase (ICL) (EC 4.1.3.1) (Isocitrase) (Isocitratase)	Cytosol	57.9	96791800	86560000	83336700	86581500	116508000	1	0.894291	0.860989	0.894513	1.2037	1	0.889191	0.887963	0.921968	1.19661	15	33
ACEA	P0A9G6	Isocitrate lyase (ICL) (EC 4.1.3.1) (Isocitrase) (Isocitratase)	Cytosol	60.5	22029100	23864400	23208200	20680400	31810300	1	1.08331	1.05352	0.938776	1.44401	1	1.09676	1.08636	0.978923	1.47508	6	7
ACEA	P0A9G6	Isocitrate lyase (ICL) (EC 4.1.3.1) (Isocitrase) (Isocitratase)	Cytosol	63.6	14040900	14072700	15563300	12602600	14912900	1	1.00226	1.10843	0.897564	1.0621	1	0.984659	1.10797	0.976647	1.09014	6	7
ACEA	P0A9G6	Isocitrate lyase (ICL) (EC 4.1.3.1) (Isocitrase) (Isocitratase)	Cytosol	67	12738300	15933700	17451200	15425700	16249000	1	1.25085	1.36998	1.21097	1.2756	1	1.31564	1.29849	1.18312	1.25604	5	7
ACEA	P0A9G6	Isocitrate lyase (ICL) (EC 4.1.3.1) (Isocitrase) (Isocitratase)	Cytosol	71.3	10424800	11569900	12148300	10847600	10912700	1	1.10984	1.16533	1.04056	1.0468	1	1.00935	1.09022	1.04061	1.11792	5	7
ACEB	P08997	Malate synthase A (MSA) (EC 2.3.3.9)	Cytosol	42	213025000	197797000	220670000	249074000	238191000	1	0.928515	1.03589	1.16922	1.11814	1	0.95333	0.974737	1.1749	1.02121	14	36
ACEB	P08997	Malate synthase A (MSA) (EC 2.3.3.9)	Cytosol	45.4	201759000	236234000	270238000	270857000	312671000	1	1.17087	1.33941	1.34248	1.54973	1	1.00574	1.04989	1.05667	1.1058	14	36
ACEB	P08997	Malate synthase A (MSA) (EC 2.3.3.9)	Cytosol	49	248503000	265440000	283204000	321064000	279961000	1	1.06816	1.13964	1.29199	1.12659	1	0.957828	0.983009	1.04937	0.979687	16	33
ACEB	P08997	Malate synthase A (MSA) (EC 2.3.3.9)	Cytosol	51.9	224575000	247169000	235047000	245003000	238469000	1	1.10061	1.04663	1.09096	1.06187	1	1.06692	1.03262	1.04433	1.0419	16	33
ACEB	P08997	Malate synthase A (MSA) (EC 2.3.3.9)	Cytosol	54.8	236079000	257227000	241815000	225084000	219421000	1	1.08958	1.0243	0.953427	0.929439	1	0.990441	0.986889	0.970639	0.934256	13	22
ACEB	P08997	Malate synthase A (MSA) (EC 2.3.3.9)	Cytosol	57.9	115608000	131508000	114742000	121076000	117247000	1	1.13753	0.992509	1.0473	1.01418	1	1.13105	1.0236	1.07944	1.00821	13	22
ACEB	P08997	Malate synthase A (MSA) (EC 2.3.3.9)	Cytosol	60.5	26765900	25619700	25431000	23916200	21239400	1	0.957177	0.950127	0.893532	0.793525	1	0.969055	0.979743	0.931744	0.810598	3	3
ACEB	P08997	Malate synthase A (MSA) (EC 2.3.3.9)	Cytosol	63.6	17002200	18384300	19031600	16025500	14689000	1	1.08129	1.11936	0.942554	0.863947	1	1.0623	1.1189	1.0256	0.886756	3	3
ACEE	P0AFG8	Pyruvate dehydrogenase E1 component (PDH E1 component) (EC 1.2.4.1)	Cytosol	42	1747530000	1682400000	1873100000	1706940000	1949510000	1	0.96273	1.07186	0.976773	1.11558	1	0.988459	1.00858	0.981517	1.01887	44	254
ACEE	P0AFG8	Pyruvate dehydrogenase E1 component (PDH E1 component) (EC 1.2.4.1)	Cytosol	45.4	1708340000	2035760000	2264800000	2257740000	2659400000	1	1.19166	1.32573	1.3216	1.55672	1	1.0236	1.03917	1.04023	1.11079	44	254
ACEE	P0AFG8	Pyruvate dehydrogenase E1 component (PDH E1 component) (EC 1.2.4.1)	Cytosol	49	1974290000	2226150000	2334240000	2543530000	2343220000	1	1.12757	1.18232	1.28833	1.18687	1	1.0111	1.01982	1.04639	1.0321	47	286
ACEE	P0AFG8	Pyruvate dehydrogenase E1 component (PDH E1 component) (EC 1.2.4.1)	Cytosol	51.9	2091580000	2181770000	2183920000	2320660000	2405740000	1	1.04312	1.04415	1.10952	1.1502	1	1.01119	1.03018	1.0621	1.12857	47	286
ACEE	P0AFG8	Pyruvate dehydrogenase E1 component (PDH E1 component) (EC 1.2.4.1)	Cytosol	54.8	2909720000	3144480000	2943940000	2881360000	3020030000	1	1.08068	1.01176	0.990253	1.03791	1	0.982352	0.97481	1.00813	1.04329	51	280
ACEE	P0AFG8	Pyruvate dehydrogenase E1 component (PDH E1 component) (EC 1.2.4.1)	Cytosol	57.9	1979350000	1969730000	1872010000	1898550000	1640410000	1	0.99514	0.94577	0.959179	0.828762	1	0.989466	0.9754	0.988619	0.823884	51	280
ACEE	P0AFG8	Pyruvate dehydrogenase E1 component (PDH E1 component) (EC 1.2.4.1)	Cytosol	60.5	535858000	516826000	516008000	529546000	435728000	1	0.964483	0.962957	0.988221	0.813141	1	0.976452	0.992973	1.03048	0.830637	25	50
ACEE	P0AFG8	Pyruvate dehydrogenase E1 component (PDH E1 component) (EC 1.2.4.1)	Cytosol	63.6	132729000	131153000	125235000	104879000	126088000	1	0.988126	0.943539	0.790174	0.949966	1	0.970768	0.943151	0.859795	0.975046	25	50
ACEE	P0AFG8	Pyruvate dehydrogenase E1 component (PDH E1 component) (EC 1.2.4.1)	Cytosol	67	22090800	18862400	28227800	26252100	22720700	1	0.853858	1.27781	1.18837	1.02851	1	0.898084	1.21113	1.16104	1.01274	6	8
ACEE	P0AFG8	Pyruvate dehydrogenase E1 component (PDH E1 component) (EC 1.2.4.1)	Cytosol	71.3	14459000	17462200	20040900	14366600	13036600	1	1.2077	1.38605	0.99361	0.901625	1	1.09834	1.29672	0.993662	0.962877	6	8
ACEF	P06959	Dihydrolipoyllysine-residue acetyltransferase component of pyruvate dehydrogenase complex (EC 2.3.1.12) (Dihydrolipoamide acetyltransferase component of pyruvate dehydrogenase complex) (E2)	Cytosol	42	976125000	931746000	1042790000	957586000	1100530000	1	0.954536	1.0683	0.981008	1.12745	1	0.980045	1.00523	0.985773	1.02971	31	159
ACEF	P06959	Dihydrolipoyllysine-residue acetyltransferase component of pyruvate dehydrogenase complex (EC 2.3.1.12) (Dihydrolipoamide acetyltransferase component of pyruvate dehydrogenase complex) (E2)	Cytosol	45.4	961814000	1129500000	1275630000	1251800000	1466560000	1	1.17434	1.32628	1.3015	1.52479	1	1.00872	1.0396	1.02441	1.08801	31	159
ACEF	P06959	Dihydrolipoyllysine-residue acetyltransferase component of pyruvate dehydrogenase complex (EC 2.3.1.12) (Dihydrolipoamide acetyltransferase component of pyruvate dehydrogenase complex) (E2)	Cytosol	49	1190590000	1334390000	1402320000	1507700000	1406790000	1	1.12078	1.17784	1.26635	1.18159	1	1.00502	1.01596	1.02854	1.02752	28	178
ACEF	P06959	Dihydrolipoyllysine-residue acetyltransferase component of pyruvate dehydrogenase complex (EC 2.3.1.12) (Dihydrolipoamide acetyltransferase component of pyruvate dehydrogenase complex) (E2)	Cytosol	51.9	1282300000	1324690000	1317990000	1395720000	1417740000	1	1.03306	1.02783	1.08845	1.10562	1	1.00144	1.01408	1.04193	1.08483	28	178
ACEF	P06959	Dihydrolipoyllysine-residue acetyltransferase component of pyruvate dehydrogenase complex (EC 2.3.1.12) (Dihydrolipoamide acetyltransferase component of pyruvate dehydrogenase complex) (E2)	Cytosol	54.8	1557530000	1690520000	1627570000	1528750000	1589790000	1	1.08539	1.04497	0.981522	1.02071	1	0.986628	1.00681	0.999242	1.026	28	156
ACEF	P06959	Dihydrolipoyllysine-residue acetyltransferase component of pyruvate dehydrogenase complex (EC 2.3.1.12) (Dihydrolipoamide acetyltransferase component of pyruvate dehydrogenase complex) (E2)	Cytosol	57.9	1015640000	1009720000	956851000	966525000	839763000	1	0.994171	0.942116	0.951641	0.826831	1	0.988502	0.971631	0.98085	0.821964	28	156
ACEF	P06959	Dihydrolipoyllysine-residue acetyltransferase component of pyruvate dehydrogenase complex (EC 2.3.1.12) (Dihydrolipoamide acetyltransferase component of pyruvate dehydrogenase complex) (E2)	Cytosol	60.5	327188000	330286000	323025000	349838000	268302000	1	1.00947	0.987276	1.06923	0.820024	1	1.022	1.01805	1.11495	0.837668	17	31
ACEF	P06959	Dihydrolipoyllysine-residue acetyltransferase component of pyruvate dehydrogenase complex (EC 2.3.1.12) (Dihydrolipoamide acetyltransferase component of pyruvate dehydrogenase complex) (E2)	Cytosol	63.6	88325800	88973400	90658300	74182700	75516900	1	1.00733	1.02641	0.839876	0.854981	1	0.989637	1.02599	0.913876	0.877553	17	31
ACEF	P06959	Dihydrolipoyllysine-residue acetyltransferase component of pyruvate dehydrogenase complex (EC 2.3.1.12) (Dihydrolipoamide acetyltransferase component of pyruvate dehydrogenase complex) (E2)	Cytosol	67	32103500	30930800	38666000	37320800	31709700	1	0.963471	1.20442	1.16251	0.987733	1	1.01338	1.14157	1.13578	0.972583	9	12
ACEF	P06959	Dihydrolipoyllysine-residue acetyltransferase component of pyruvate dehydrogenase complex (EC 2.3.1.12) (Dihydrolipoamide acetyltransferase component of pyruvate dehydrogenase complex) (E2)	Cytosol	71.3	20706600	22424600	26032400	19127200	16759400	1	1.08297	1.2572	0.923725	0.809375	1	0.984904	1.17618	0.923774	0.86436	9	12
ACKA	P0A6A3	Acetate kinase (EC 2.7.2.1) (Acetokinase)	Cytosol	42	439819000	426546000	475341000	427506000	501508000	1	0.969822	1.08077	0.972004	1.14026	1	0.99574	1.01696	0.976726	1.04141	14	90
ACKA	P0A6A3	Acetate kinase (EC 2.7.2.1) (Acetokinase)	Cytosol	45.4	431279000	511208000	553191000	562085000	616604000	1	1.18533	1.28268	1.3033	1.42971	1	1.01816	1.00542	1.02583	1.02017	14	90
ACKA	P0A6A3	Acetate kinase (EC 2.7.2.1) (Acetokinase)	Cytosol	49	440541000	502062000	524535000	541896000	511492000	1	1.13965	1.19066	1.23007	1.16105	1	1.02194	1.02702	0.999072	1.00966	14	90
ACKA	P0A6A3	Acetate kinase (EC 2.7.2.1) (Acetokinase)	Cytosol	51.9	493929000	511321000	505389000	541376000	527072000	1	1.03521	1.0232	1.09606	1.0671	1	1.00353	1.00951	1.04921	1.04703	14	90
ACKA	P0A6A3	Acetate kinase (EC 2.7.2.1) (Acetokinase)	Cytosol	54.8	892200000	933148000	887695000	863893000	876360000	1	1.0459	0.994951	0.968273	0.982246	1	0.950731	0.958614	0.985754	0.987337	15	120
ACKA	P0A6A3	Acetate kinase (EC 2.7.2.1) (Acetokinase)	Cytosol	57.9	862590000	860563000	832426000	836792000	878672000	1	0.99765	0.965031	0.970092	1.01864	1	0.991962	0.995264	0.999867	1.01265	15	120
ACKA	P0A6A3	Acetate kinase (EC 2.7.2.1) (Acetokinase)	Cytosol	60.5	676171000	666845000	653103000	646422000	662613000	1	0.986208	0.965884	0.956004	0.979949	1	0.998446	0.995992	0.996887	1.00103	14	124
ACKA	P0A6A3	Acetate kinase (EC 2.7.2.1) (Acetokinase)	Cytosol	63.6	492046000	493582000	479038000	452203000	475511000	1	1.00312	0.973563	0.919026	0.966395	1	0.9855	0.973163	1	0.991909	14	124
ACKA	P0A6A3	Acetate kinase (EC 2.7.2.1) (Acetokinase)	Cytosol	67	436696000	395655000	416150000	412356000	389555000	1	0.906019	0.952951	0.944263	0.892051	1	0.952948	0.903224	0.922546	0.878368	13	78
ACKA	P0A6A3	Acetate kinase (EC 2.7.2.1) (Acetokinase)	Cytosol	71.3	163802000	170256000	156032000	147569000	128301000	1	1.0394	0.952565	0.900899	0.783269	1	0.945282	0.891174	0.900946	0.83648	13	78
ACNA	P25516	Aconitate hydratase A (ACN) (Aconitase) (EC 4.2.1.3) (Iron-responsive protein-like) (IRP-like) (RNA-binding protein) (Stationary phase enzyme)	Cytosol	42	173858000	165733000	182626000	179276000	201803000	1	0.953266	1.05043	1.03116	1.16073	1	0.978742	0.988422	1.03617	1.06011	22	26
ACNA	P25516	Aconitate hydratase A (ACN) (Aconitase) (EC 4.2.1.3) (Iron-responsive protein-like) (IRP-like) (RNA-binding protein) (Stationary phase enzyme)	Cytosol	45.4	177872000	208113000	240415000	221590000	276935000	1	1.17002	1.35162	1.24578	1.55693	1	1.00501	1.05946	0.98056	1.11095	22	26
ACNA	P25516	Aconitate hydratase A (ACN) (Aconitase) (EC 4.2.1.3) (Iron-responsive protein-like) (IRP-like) (RNA-binding protein) (Stationary phase enzyme)	Cytosol	49	195919000	216126000	221686000	247457000	229034000	1	1.10314	1.13152	1.26306	1.16902	1	0.989198	0.976003	1.02587	1.01659	22	32
ACNA	P25516	Aconitate hydratase A (ACN) (Aconitase) (EC 4.2.1.3) (Iron-responsive protein-like) (IRP-like) (RNA-binding protein) (Stationary phase enzyme)	Cytosol	51.9	217383000	227815000	225957000	236410000	233171000	1	1.04799	1.03944	1.08753	1.07263	1	1.01591	1.02553	1.04104	1.05246	22	32
ACNA	P25516	Aconitate hydratase A (ACN) (Aconitase) (EC 4.2.1.3) (Iron-responsive protein-like) (IRP-like) (RNA-binding protein) (Stationary phase enzyme)	Cytosol	54.8	287348000	319441000	292795000	277434000	290756000	1	1.11169	1.01896	0.965498	1.01186	1	1.01054	0.981743	0.982929	1.0171	26	40
ACNA	P25516	Aconitate hydratase A (ACN) (Aconitase) (EC 4.2.1.3) (Iron-responsive protein-like) (IRP-like) (RNA-binding protein) (Stationary phase enzyme)	Cytosol	57.9	248644000	249029000	239903000	232430000	257198000	1	1.00155	0.964845	0.93479	1.0344	1	0.995838	0.995072	0.963482	1.02831	26	40
ACNA	P25516	Aconitate hydratase A (ACN) (Aconitase) (EC 4.2.1.3) (Iron-responsive protein-like) (IRP-like) (RNA-binding protein) (Stationary phase enzyme)	Cytosol	60.5	156102000	152298000	148558000	149783000	159205000	1	0.975631	0.951673	0.95952	1.01988	1	0.987738	0.981337	1.00055	1.04182	15	19
ACNA	P25516	Aconitate hydratase A (ACN) (Aconitase) (EC 4.2.1.3) (Iron-responsive protein-like) (IRP-like) (RNA-binding protein) (Stationary phase enzyme)	Cytosol	63.6	105805000	106715000	105976000	98314800	105303000	1	1.0086	1.00162	0.929208	0.995255	1	0.990883	1.0012	1.01108	1.02153	15	19
ACNA	P25516	Aconitate hydratase A (ACN) (Aconitase) (EC 4.2.1.3) (Iron-responsive protein-like) (IRP-like) (RNA-binding protein) (Stationary phase enzyme)	Cytosol	67	56545100	53052300	58402000	54351600	56965500	1	0.93823	1.03284	0.961208	1.00743	1	0.986827	0.978943	0.939101	0.991982	10	12
ACNA	P25516	Aconitate hydratase A (ACN) (Aconitase) (EC 4.2.1.3) (Iron-responsive protein-like) (IRP-like) (RNA-binding protein) (Stationary phase enzyme)	Cytosol	71.3	35592600	42173600	38675400	36973600	34435100	1	1.1849	1.08661	1.0388	0.967479	1	1.0776	1.01658	1.03886	1.03321	10	12
ACNB	P36683	Aconitate hydratase B (ACN) (Aconitase) (EC 4.2.1.3) ((2R,3S)-2-methylisocitrate dehydratase) ((2S,3R)-3-hydroxybutane-1,2,3-tricarboxylate dehydratase) (2-methyl-cis-aconitate hydratase) (EC 4.2.1.99) (Iron-responsive protein-like) (IRP-like) (RNA-binding protein)	Cytosol	42	622588000	606422000	683735000	643225000	729840000	1	0.974034	1.09821	1.03315	1.17227	1	1.00007	1.03338	1.03817	1.07065	41	111
ACNB	P36683	Aconitate hydratase B (ACN) (Aconitase) (EC 4.2.1.3) ((2R,3S)-2-methylisocitrate dehydratase) ((2S,3R)-3-hydroxybutane-1,2,3-tricarboxylate dehydratase) (2-methyl-cis-aconitate hydratase) (EC 4.2.1.99) (Iron-responsive protein-like) (IRP-like) (RNA-binding protein)	Cytosol	45.4	619972000	744588000	832737000	831285000	928197000	1	1.201	1.34318	1.34084	1.49716	1	1.03162	1.05285	1.05538	1.06829	41	111
ACNB	P36683	Aconitate hydratase B (ACN) (Aconitase) (EC 4.2.1.3) ((2R,3S)-2-methylisocitrate dehydratase) ((2S,3R)-3-hydroxybutane-1,2,3-tricarboxylate dehydratase) (2-methyl-cis-aconitate hydratase) (EC 4.2.1.99) (Iron-responsive protein-like) (IRP-like) (RNA-binding protein)	Cytosol	49	688626000	771727000	803089000	876451000	794308000	1	1.12068	1.16622	1.27275	1.15347	1	1.00492	1.00593	1.03374	1.00306	38	115
ACNB	P36683	Aconitate hydratase B (ACN) (Aconitase) (EC 4.2.1.3) ((2R,3S)-2-methylisocitrate dehydratase) ((2S,3R)-3-hydroxybutane-1,2,3-tricarboxylate dehydratase) (2-methyl-cis-aconitate hydratase) (EC 4.2.1.99) (Iron-responsive protein-like) (IRP-like) (RNA-binding protein)	Cytosol	51.9	655249000	694127000	690161000	710204000	707920000	1	1.05933	1.05328	1.08387	1.08038	1	1.02691	1.03919	1.03754	1.06007	38	115
ACNB	P36683	Aconitate hydratase B (ACN) (Aconitase) (EC 4.2.1.3) ((2R,3S)-2-methylisocitrate dehydratase) ((2S,3R)-3-hydroxybutane-1,2,3-tricarboxylate dehydratase) (2-methyl-cis-aconitate hydratase) (EC 4.2.1.99) (Iron-responsive protein-like) (IRP-like) (RNA-binding protein)	Cytosol	54.8	330287000	354677000	337366000	324876000	346320000	1	1.07384	1.02143	0.983617	1.04854	1	0.976137	0.984129	1.00137	1.05398	24	40
ACNB	P36683	Aconitate hydratase B (ACN) (Aconitase) (EC 4.2.1.3) ((2R,3S)-2-methylisocitrate dehydratase) ((2S,3R)-3-hydroxybutane-1,2,3-tricarboxylate dehydratase) (2-methyl-cis-aconitate hydratase) (EC 4.2.1.99) (Iron-responsive protein-like) (IRP-like) (RNA-binding protein)	Cytosol	57.9	153573000	158139000	146135000	150466000	168787000	1	1.02973	0.951567	0.979769	1.09907	1	1.02386	0.981378	1.00984	1.0926	24	40
ACNB	P36683	Aconitate hydratase B (ACN) (Aconitase) (EC 4.2.1.3) ((2R,3S)-2-methylisocitrate dehydratase) ((2S,3R)-3-hydroxybutane-1,2,3-tricarboxylate dehydratase) (2-methyl-cis-aconitate hydratase) (EC 4.2.1.99) (Iron-responsive protein-like) (IRP-like) (RNA-binding protein)	Cytosol	60.5	91668200	88879300	88484400	85743100	91460100	1	0.969576	0.965268	0.935364	0.99773	1	0.981608	0.995356	0.975364	1.0192	12	17
ACNB	P36683	Aconitate hydratase B (ACN) (Aconitase) (EC 4.2.1.3) ((2R,3S)-2-methylisocitrate dehydratase) ((2S,3R)-3-hydroxybutane-1,2,3-tricarboxylate dehydratase) (2-methyl-cis-aconitate hydratase) (EC 4.2.1.99) (Iron-responsive protein-like) (IRP-like) (RNA-binding protein)	Cytosol	63.6	67817600	71397400	71112200	65589900	68853200	1	1.05279	1.04858	0.967152	1.01527	1	1.03429	1.04815	1.05237	1.04207	12	17
ACNB	P36683	Aconitate hydratase B (ACN) (Aconitase) (EC 4.2.1.3) ((2R,3S)-2-methylisocitrate dehydratase) ((2S,3R)-3-hydroxybutane-1,2,3-tricarboxylate dehydratase) (2-methyl-cis-aconitate hydratase) (EC 4.2.1.99) (Iron-responsive protein-like) (IRP-like) (RNA-binding protein)	Cytosol	67	37982800	34497300	37041400	35307800	36064500	1	0.908235	0.975215	0.929573	0.949496	1	0.955278	0.924326	0.908194	0.934931	7	9
ACNB	P36683	Aconitate hydratase B (ACN) (Aconitase) (EC 4.2.1.3) ((2R,3S)-2-methylisocitrate dehydratase) ((2S,3R)-3-hydroxybutane-1,2,3-tricarboxylate dehydratase) (2-methyl-cis-aconitate hydratase) (EC 4.2.1.99) (Iron-responsive protein-like) (IRP-like) (RNA-binding protein)	Cytosol	71.3	15776900	17494800	16149700	13657700	12413400	1	1.10889	1.02363	0.865677	0.786809	1	1.00848	0.957658	0.865723	0.840261	7	9
ACPP	P0A6A8	Acyl carrier protein (ACP) (Cytosolic-activating factor) (CAF) (Fatty acid synthase acyl carrier protein)	Cytosol	42	255436000	236595000	231903000	194808000	198716000	1	0.92624	0.907871	0.762649	0.777948	1	0.950993	0.854277	0.766353	0.710511	3	29
ACPP	P0A6A8	Acyl carrier protein (ACP) (Cytosolic-activating factor) (CAF) (Fatty acid synthase acyl carrier protein)	Cytosol	45.4	195711000	248859000	200811000	237405000	221853000	1	1.27156	1.02606	1.21304	1.13357	1	1.09223	0.804272	0.954786	0.80886	3	29
ACPP	P0A6A8	Acyl carrier protein (ACP) (Cytosolic-activating factor) (CAF) (Fatty acid synthase acyl carrier protein)	Cytosol	49	221311000	235507000	227285000	239842000	210564000	1	1.06415	1.02699	1.08373	0.951439	1	0.954231	0.885844	0.880216	0.827376	4	23
ACPP	P0A6A8	Acyl carrier protein (ACP) (Cytosolic-activating factor) (CAF) (Fatty acid synthase acyl carrier protein)	Cytosol	51.9	195427000	189856000	180885000	183844000	193659000	1	0.971493	0.925589	0.94073	0.990953	1	0.941758	0.913202	0.900521	0.972319	4	23
ACPP	P0A6A8	Acyl carrier protein (ACP) (Cytosolic-activating factor) (CAF) (Fatty acid synthase acyl carrier protein)	Cytosol	54.8	297961000	362703000	318638000	277149000	283626000	1	1.21728	1.06939	0.930152	0.95189	1	1.10652	1.03034	0.946944	0.956823	3	29
ACPP	P0A6A8	Acyl carrier protein (ACP) (Cytosolic-activating factor) (CAF) (Fatty acid synthase acyl carrier protein)	Cytosol	57.9	262139000	280486000	253012000	248735000	277150000	1	1.06999	0.965183	0.948867	1.05726	1	1.06389	0.99542	0.97799	1.05104	3	29
ACPP	P0A6A8	Acyl carrier protein (ACP) (Cytosolic-activating factor) (CAF) (Fatty acid synthase acyl carrier protein)	Cytosol	60.5	239172000	223712000	236501000	218329000	239257000	1	0.93536	0.988832	0.912854	1.00036	1	0.946968	1.01965	0.951891	1.02188	3	31
ACPP	P0A6A8	Acyl carrier protein (ACP) (Cytosolic-activating factor) (CAF) (Fatty acid synthase acyl carrier protein)	Cytosol	63.6	206553000	214428000	179356000	166509000	195957000	1	1.03813	0.868329	0.806132	0.948701	1	1.01989	0.867972	0.877159	0.973747	3	31
ACPP	P0A6A8	Acyl carrier protein (ACP) (Cytosolic-activating factor) (CAF) (Fatty acid synthase acyl carrier protein)	Cytosol	67	196918000	206074000	186099000	185836000	183541000	1	1.0465	0.945058	0.943723	0.932068	1	1.1007	0.895743	0.922018	0.917771	3	36
ACPP	P0A6A8	Acyl carrier protein (ACP) (Cytosolic-activating factor) (CAF) (Fatty acid synthase acyl carrier protein)	Cytosol	71.3	208354000	188497000	172684000	210784000	172568000	1	0.904696	0.828801	1.01166	0.828244	1	0.822774	0.775386	1.01172	0.884511	3	36
ACPS	P24224	Holo-[acyl-carrier-protein] synthase (Holo-ACP synthase) (EC 2.7.8.7) (4'-phosphopantetheinyl transferase AcpS)	Cytosol	42	8266520	8822180	9626060	8495650	9979860	1	1.06722	1.16446	1.02772	1.20726	1	1.09574	1.09572	1.03271	1.10261	3	3
ACPS	P24224	Holo-[acyl-carrier-protein] synthase (Holo-ACP synthase) (EC 2.7.8.7) (4'-phosphopantetheinyl transferase AcpS)	Cytosol	45.4	9130380	10443900	10776300	11394500	12621900	1	1.14386	1.18027	1.24798	1.38241	1	0.982542	0.925149	0.982286	0.986413	3	3
ACPS	P24224	Holo-[acyl-carrier-protein] synthase (Holo-ACP synthase) (EC 2.7.8.7) (4'-phosphopantetheinyl transferase AcpS)	Cytosol	49	5116990	5893380	6086460	6629360	5871390	1	1.15173	1.18946	1.29556	1.14743	1	1.03277	1.02598	1.05226	0.99781	2	2
ACPS	P24224	Holo-[acyl-carrier-protein] synthase (Holo-ACP synthase) (EC 2.7.8.7) (4'-phosphopantetheinyl transferase AcpS)	Cytosol	51.9	6143240	6083660	5345180	6029070	6027990	1	0.990302	0.870091	0.981415	0.98124	1	0.959991	0.858448	0.939468	0.962788	2	2
ACPS	P24224	Holo-[acyl-carrier-protein] synthase (Holo-ACP synthase) (EC 2.7.8.7) (4'-phosphopantetheinyl transferase AcpS)	Cytosol	54.8	11339700	10245000	10600300	10176600	11143600	1	0.903463	0.934795	0.897431	0.982707	1	0.821258	0.900656	0.913633	0.9878	2	2
ACPS	P24224	Holo-[acyl-carrier-protein] synthase (Holo-ACP synthase) (EC 2.7.8.7) (4'-phosphopantetheinyl transferase AcpS)	Cytosol	57.9	7274990	7917100	8781550	8865410	8790200	1	1.08826	1.20709	1.21861	1.20828	1	1.08206	1.2449	1.25602	1.20116	2	2
ACPT	P37623	4'-phosphopantetheinyl transferase AcpT (EC 2.7.8.7)	Cytosol	42	838577	794542	1092090	1084410	857984	1	0.947488	1.30231	1.29315	1.02314	1	0.97281	1.22543	1.29944	0.93445	1	1
ACPT	P37623	4'-phosphopantetheinyl transferase AcpT (EC 2.7.8.7)	Cytosol	45.4	1150040	1097690	1172400	890574	1433820	1	0.95448	1.01944	0.774385	1.24676	1	0.819868	0.799086	0.609521	0.88962	1	1
ACPT	P37623	4'-phosphopantetheinyl transferase AcpT (EC 2.7.8.7)	Cytosol	49	4566990	4382720	6100810	5781380	6698360	1	0.959652	1.33585	1.26591	1.46669	1	0.860531	1.15225	1.02818	1.27544	1	1
ACPT	P37623	4'-phosphopantetheinyl transferase AcpT (EC 2.7.8.7)	Cytosol	51.9	2352800	4020240	2337860	3658720	2507940	1	1.7087	0.99365	1.55505	1.06594	1	1.65641	0.980353	1.48858	1.04589	1	1
ACRA	P0AE06	Multidrug efflux pump subunit AcrA (AcrAB-TolC multidrug efflux pump subunit AcrA) (Acridine resistance protein A)	Inner_membrane	42	168655000	168503000	186570000	170228000	187639000	1	0.999099	1.10622	1.00933	1.11256	1	1.0258	1.04092	1.01423	1.01612	15	29
ACRA	P0AE06	Multidrug efflux pump subunit AcrA (AcrAB-TolC multidrug efflux pump subunit AcrA) (Acridine resistance protein A)	Inner_membrane	45.4	165368000	198978000	222268000	215165000	241350000	1	1.20324	1.34408	1.30113	1.45947	1	1.03355	1.05355	1.02412	1.0414	15	29
ACRA	P0AE06	Multidrug efflux pump subunit AcrA (AcrAB-TolC multidrug efflux pump subunit AcrA) (Acridine resistance protein A)	Inner_membrane	49	167461000	176069000	189825000	208249000	182397000	1	1.0514	1.13355	1.24357	1.08919	1	0.942805	0.977753	1.01003	0.947165	15	26
ACRA	P0AE06	Multidrug efflux pump subunit AcrA (AcrAB-TolC multidrug efflux pump subunit AcrA) (Acridine resistance protein A)	Inner_membrane	51.9	179209000	183978000	183320000	187241000	181200000	1	1.02661	1.02294	1.04482	1.01111	1	0.995189	1.00925	1.00016	0.992097	15	26
ACRA	P0AE06	Multidrug efflux pump subunit AcrA (AcrAB-TolC multidrug efflux pump subunit AcrA) (Acridine resistance protein A)	Inner_membrane	54.8	257616000	291513000	263788000	254829000	249095000	1	1.13158	1.02396	0.989182	0.966924	1	1.02862	0.986562	1.00704	0.971935	15	30
ACRA	P0AE06	Multidrug efflux pump subunit AcrA (AcrAB-TolC multidrug efflux pump subunit AcrA) (Acridine resistance protein A)	Inner_membrane	57.9	229443000	228252000	218298000	211825000	226330000	1	0.994809	0.951426	0.923214	0.986432	1	0.989137	0.981233	0.95155	0.980626	15	30
ACRA	P0AE06	Multidrug efflux pump subunit AcrA (AcrAB-TolC multidrug efflux pump subunit AcrA) (Acridine resistance protein A)	Inner_membrane	60.5	200959000	191233000	186056000	189988000	188749000	1	0.951602	0.925841	0.945407	0.939241	1	0.963411	0.9547	0.985837	0.959451	11	30
ACRA	P0AE06	Multidrug efflux pump subunit AcrA (AcrAB-TolC multidrug efflux pump subunit AcrA) (Acridine resistance protein A)	Inner_membrane	63.6	161490000	159115000	160301000	138014000	148583000	1	0.985293	0.992637	0.854629	0.920076	1	0.967985	0.992229	0.929929	0.944366	11	30
ACRA	P0AE06	Multidrug efflux pump subunit AcrA (AcrAB-TolC multidrug efflux pump subunit AcrA) (Acridine resistance protein A)	Inner_membrane	67	112728000	106029000	104602000	103127000	95668300	1	0.940574	0.927915	0.91483	0.848665	1	0.989292	0.879494	0.89379	0.835647	11	23
ACRA	P0AE06	Multidrug efflux pump subunit AcrA (AcrAB-TolC multidrug efflux pump subunit AcrA) (Acridine resistance protein A)	Inner_membrane	71.3	39749000	41709100	42338000	38257800	36924700	1	1.04931	1.06513	0.962485	0.928947	1	0.954295	0.996488	0.962535	0.992055	11	23
ACRB	P31224	Multidrug efflux pump subunit AcrB (AcrAB-TolC multidrug efflux pump subunit AcrB) (Acridine resistance protein B)	Inner_membrane	42	146426000	139029000	154241000	146038000	156634000	1	0.949483	1.05337	0.99735	1.06971	1	0.974858	0.991189	1.00219	0.976985	16	31
ACRB	P31224	Multidrug efflux pump subunit AcrB (AcrAB-TolC multidrug efflux pump subunit AcrB) (Acridine resistance protein B)	Inner_membrane	45.4	136977000	165345000	182226000	171092000	196896000	1	1.2071	1.33034	1.24906	1.43744	1	1.03686	1.04278	0.983136	1.02568	16	31
ACRB	P31224	Multidrug efflux pump subunit AcrB (AcrAB-TolC multidrug efflux pump subunit AcrB) (Acridine resistance protein B)	Inner_membrane	49	132832000	149279000	159145000	170216000	149216000	1	1.12382	1.19809	1.28144	1.12334	1	1.00774	1.03343	1.04079	0.976864	21	37
ACRB	P31224	Multidrug efflux pump subunit AcrB (AcrAB-TolC multidrug efflux pump subunit AcrB) (Acridine resistance protein B)	Inner_membrane	51.9	153135000	159366000	155427000	160836000	157493000	1	1.04069	1.01497	1.05029	1.02846	1	1.00884	1.00138	1.0054	1.00912	21	37
ACRB	P31224	Multidrug efflux pump subunit AcrB (AcrAB-TolC multidrug efflux pump subunit AcrB) (Acridine resistance protein B)	Inner_membrane	54.8	343255000	348311000	334590000	312559000	296533000	1	1.01473	0.974756	0.910574	0.863885	1	0.922401	0.939158	0.927013	0.868363	24	48
ACRB	P31224	Multidrug efflux pump subunit AcrB (AcrAB-TolC multidrug efflux pump subunit AcrB) (Acridine resistance protein B)	Inner_membrane	57.9	307627000	312454000	290350000	288886000	283024000	1	1.01569	0.943838	0.939079	0.920023	1	1.0099	0.973407	0.967902	0.914608	24	48
ACRB	P31224	Multidrug efflux pump subunit AcrB (AcrAB-TolC multidrug efflux pump subunit AcrB) (Acridine resistance protein B)	Inner_membrane	60.5	173857000	165519000	169610000	159618000	164267000	1	0.952041	0.975572	0.918099	0.94484	1	0.963855	1.00598	0.957362	0.965169	15	27
ACRB	P31224	Multidrug efflux pump subunit AcrB (AcrAB-TolC multidrug efflux pump subunit AcrB) (Acridine resistance protein B)	Inner_membrane	63.6	122935000	131782000	120849000	115325000	126574000	1	1.07196	0.983032	0.938097	1.0296	1	1.05313	0.982628	1.02075	1.05678	15	27
ACRB	P31224	Multidrug efflux pump subunit AcrB (AcrAB-TolC multidrug efflux pump subunit AcrB) (Acridine resistance protein B)	Inner_membrane	67	40135200	37359600	40849000	36158700	37949600	1	0.930844	1.01778	0.900922	0.945544	1	0.979058	0.964674	0.880202	0.931041	8	13
ACRB	P31224	Multidrug efflux pump subunit AcrB (AcrAB-TolC multidrug efflux pump subunit AcrB) (Acridine resistance protein B)	Inner_membrane	71.3	12619400	13729100	13602700	13083700	12175200	1	1.08794	1.07792	1.03679	0.9648	1	0.989422	1.00845	1.03685	1.03034	8	13
ACRD	P24177	Probable aminoglycoside efflux pump (Acriflavine resistance protein D)	Inner_membrane	42	1417050	1324680	1183730	1131110	1342610	1	0.934815	0.835348	0.798215	0.947468	1	0.959798	0.786035	0.802092	0.865336	1	1
ACRD	P24177	Probable aminoglycoside efflux pump (Acriflavine resistance protein D)	Inner_membrane	45.4	1051010	1257120	980915	1159680	1484510	1	1.19611	0.933307	1.1034	1.41246	1	1.02742	0.731569	0.868486	1.00786	1	1
ACRD	P24177	Probable aminoglycoside efflux pump (Acriflavine resistance protein D)	Inner_membrane	49	1399240	1585890	1438890	1838210	1420010	1	1.13339	1.02834	1.31372	1.01484	1	1.01633	0.887003	1.06701	0.882512	1	1
ACRD	P24177	Probable aminoglycoside efflux pump (Acriflavine resistance protein D)	Inner_membrane	51.9	1734900	1874610	1554010	1525710	1588530	1	1.08053	0.895735	0.879422	0.915632	1	1.04746	0.883748	0.841834	0.898414	1	1
ACRD	P24177	Probable aminoglycoside efflux pump (Acriflavine resistance protein D)	Inner_membrane	54.8	5114390	6424040	5392530	5861900	6041090	1	1.25607	1.05438	1.14616	1.18119	1	1.14178	1.01588	1.16685	1.18732	2	2
ACRD	P24177	Probable aminoglycoside efflux pump (Acriflavine resistance protein D)	Inner_membrane	57.9	4741740	4890930	4973010	5074170	5493420	1	1.03146	1.04877	1.07011	1.15852	1	1.02558	1.08163	1.10295	1.1517	2	2
ACRR	P0ACS9	HTH-type transcriptional regulator AcrR (Potential acrAB operon repressor)	Cytosol	42	19828200	21694400	21018000	19767200	23081900	1	1.09412	1.06001	0.996924	1.16409	1	1.12336	0.997431	1.00177	1.06318	4	4
ACRR	P0ACS9	HTH-type transcriptional regulator AcrR (Potential acrAB operon repressor)	Cytosol	45.4	21680300	21889500	24273100	24351800	25768300	1	1.00965	1.11959	1.12322	1.18856	1	0.867257	0.877588	0.884091	0.848093	4	4
ACRR	P0ACS9	HTH-type transcriptional regulator AcrR (Potential acrAB operon repressor)	Cytosol	49	8040010	8876090	9011910	8719200	8607550	1	1.10399	1.12088	1.08448	1.07059	1	0.98996	0.966829	0.88082	0.930989	3	3
ACRR	P0ACS9	HTH-type transcriptional regulator AcrR (Potential acrAB operon repressor)	Cytosol	51.9	7626990	7816470	7975950	7448570	7616890	1	1.02484	1.04575	0.976607	0.998676	1	0.993475	1.03176	0.934865	0.979896	3	3
ACS	P27550	Acetyl-coenzyme A synthetase (AcCoA synthetase) (Acs) (EC 6.2.1.1) (Acetate--CoA ligase) (Acyl-activating enzyme)	Cytosol	42	100886000	98438200	107565000	107280000	109865000	1	0.975737	1.0662	1.06338	1.089	1	1.00181	1.00326	1.06854	0.9946	11	20
ACS	P27550	Acetyl-coenzyme A synthetase (AcCoA synthetase) (Acs) (EC 6.2.1.1) (Acetate--CoA ligase) (Acyl-activating enzyme)	Cytosol	45.4	101737000	119288000	131167000	126667000	145841000	1	1.17251	1.28928	1.24504	1.43351	1	1.00715	1.01059	0.979977	1.02288	11	20
ACS	P27550	Acetyl-coenzyme A synthetase (AcCoA synthetase) (Acs) (EC 6.2.1.1) (Acetate--CoA ligase) (Acyl-activating enzyme)	Cytosol	49	86936300	103554000	104367000	119981000	106264000	1	1.19115	1.2005	1.3801	1.22232	1	1.06812	1.0355	1.12093	1.06293	13	21
ACS	P27550	Acetyl-coenzyme A synthetase (AcCoA synthetase) (Acs) (EC 6.2.1.1) (Acetate--CoA ligase) (Acyl-activating enzyme)	Cytosol	51.9	99810500	100743000	103446000	102887000	105639000	1	1.00934	1.03642	1.03082	1.0584	1	0.978449	1.02255	0.986764	1.03849	13	21
ACS	P27550	Acetyl-coenzyme A synthetase (AcCoA synthetase) (Acs) (EC 6.2.1.1) (Acetate--CoA ligase) (Acyl-activating enzyme)	Cytosol	54.8	111091000	124009000	110522000	122425000	108537000	1	1.11628	0.994878	1.10202	0.97701	1	1.01471	0.958544	1.12192	0.982073	10	15
ACS	P27550	Acetyl-coenzyme A synthetase (AcCoA synthetase) (Acs) (EC 6.2.1.1) (Acetate--CoA ligase) (Acyl-activating enzyme)	Cytosol	57.9	65910700	61672000	61754200	61311500	63173200	1	0.93569	0.936937	0.930221	0.958467	1	0.930355	0.96629	0.958772	0.952825	10	15
ACTP	P32705	Cation/acetate symporter ActP (Acetate permease) (Acetate transporter ActP)	Inner_membrane	42	3822060	4060930	5114120	4775380	5141180	1	1.0625	1.33805	1.24943	1.34513	1	1.09089	1.25906	1.25549	1.22853	1	1
ACTP	P32705	Cation/acetate symporter ActP (Acetate permease) (Acetate transporter ActP)	Inner_membrane	45.4	4500310	5338270	5292050	5802020	6060930	1	1.1862	1.17593	1.28925	1.34678	1	1.01891	0.921748	1.01477	0.960992	1	1
ACTP	P32705	Cation/acetate symporter ActP (Acetate permease) (Acetate transporter ActP)	Inner_membrane	49	2092710	2804180	2338610	2431420	2224530	1	1.33998	1.1175	1.16185	1.06299	1	1.20157	0.963914	0.943665	0.924381	1	1
ACTP	P32705	Cation/acetate symporter ActP (Acetate permease) (Acetate transporter ActP)	Inner_membrane	51.9	2563480	2611440	2448490	2482790	2636800	1	1.01871	0.955143	0.968523	1.0286	1	0.987529	0.942361	0.927127	1.00926	1	1
ACTP	P32705	Cation/acetate symporter ActP (Acetate permease) (Acetate transporter ActP)	Inner_membrane	54.8	8126020	8417480	7883570	7641630	7345740	1	1.03587	0.970164	0.94039	0.903978	1	0.941615	0.934733	0.957368	0.908663	2	2
ACTP	P32705	Cation/acetate symporter ActP (Acetate permease) (Acetate transporter ActP)	Inner_membrane	57.9	6800940	7025140	6728790	7120690	7482210	1	1.03297	0.989391	1.04702	1.10017	1	1.02708	1.02039	1.07915	1.0937	2	2
ACTP	P32705	Cation/acetate symporter ActP (Acetate permease) (Acetate transporter ActP)	Inner_membrane	60.5	8607030	8539230	7626440	7505290	7683330	1	0.992123	0.886071	0.871995	0.892681	1	1.00443	0.91369	0.909286	0.911888	2	2
ACTP	P32705	Cation/acetate symporter ActP (Acetate permease) (Acetate transporter ActP)	Inner_membrane	63.6	7150020	7004790	6638940	6394860	7083990	1	0.979688	0.92852	0.894384	0.990765	1	0.962479	0.928139	0.973186	1.01692	2	2
ACTP	P32705	Cation/acetate symporter ActP (Acetate permease) (Acetate transporter ActP)	Inner_membrane	67	4373630	4186620	4961070	4489590	4784820	1	0.957241	1.13431	1.02651	1.09402	1	1.00682	1.07512	1.0029	1.07723	2	2
ACTP	P32705	Cation/acetate symporter ActP (Acetate permease) (Acetate transporter ActP)	Inner_membrane	71.3	3452940	3167150	3427480	3081410	3098470	1	0.917233	0.992627	0.892402	0.897343	1	0.834176	0.928653	0.892449	0.958304	2	2
ACUI	P26646	Probable acrylyl-CoA reductase AcuI (EC 1.3.1.84) (Acryloyl-coenzyme A reductase AcuI)	Cytosol	42	55020000	56215200	63037100	57986000	69229200	1	1.02172	1.14571	1.05391	1.25826	1	1.04903	1.07808	1.05903	1.14918	8	10
ACUI	P26646	Probable acrylyl-CoA reductase AcuI (EC 1.3.1.84) (Acryloyl-coenzyme A reductase AcuI)	Cytosol	45.4	56000400	66932200	76046400	76696400	89632500	1	1.19521	1.35796	1.36957	1.60057	1	1.02665	1.06443	1.07799	1.14208	8	10
ACUI	P26646	Probable acrylyl-CoA reductase AcuI (EC 1.3.1.84) (Acryloyl-coenzyme A reductase AcuI)	Cytosol	49	37681900	43719300	45417700	49655700	45652400	1	1.16022	1.20529	1.31776	1.21152	1	1.04038	1.03964	1.07029	1.05354	6	8
ACUI	P26646	Probable acrylyl-CoA reductase AcuI (EC 1.3.1.84) (Acryloyl-coenzyme A reductase AcuI)	Cytosol	51.9	41613900	40644800	42565700	43309600	44835800	1	0.976712	1.02287	1.04075	1.07742	1	0.946817	1.00918	0.996265	1.05716	6	8
ACUI	P26646	Probable acrylyl-CoA reductase AcuI (EC 1.3.1.84) (Acryloyl-coenzyme A reductase AcuI)	Cytosol	54.8	58800900	64141700	63469000	58573800	53093100	1	1.09083	1.07939	0.996138	0.90293	1	0.991576	1.03997	1.01412	0.90761	6	7
ACUI	P26646	Probable acrylyl-CoA reductase AcuI (EC 1.3.1.84) (Acryloyl-coenzyme A reductase AcuI)	Cytosol	57.9	19691400	18710100	18110800	18441900	19433700	1	0.950166	0.919731	0.936546	0.986913	1	0.944748	0.948545	0.965291	0.981104	6	7
ADD	P22333	Adenosine deaminase (EC 3.5.4.4) (Adenosine aminohydrolase)	Cytosol	42	118478000	116451000	127769000	119956000	142618000	1	0.982891	1.07842	1.01247	1.20375	1	1.00916	1.01476	1.01739	1.0994	10	20
ADD	P22333	Adenosine deaminase (EC 3.5.4.4) (Adenosine aminohydrolase)	Cytosol	45.4	112533000	129506000	153628000	145121000	185027000	1	1.15083	1.36518	1.28959	1.6442	1	0.988524	1.07009	1.01504	1.17322	10	20
ADD	P22333	Adenosine deaminase (EC 3.5.4.4) (Adenosine aminohydrolase)	Cytosol	49	76928800	93032400	98236600	112455000	101511000	1	1.20933	1.27698	1.46181	1.31954	1	1.08442	1.10147	1.18729	1.14748	7	12
ADD	P22333	Adenosine deaminase (EC 3.5.4.4) (Adenosine aminohydrolase)	Cytosol	51.9	58507100	66265700	62165400	61575200	59124400	1	1.13261	1.06253	1.05244	1.01055	1	1.09794	1.04831	1.00746	0.991548	7	12
ADD	P22333	Adenosine deaminase (EC 3.5.4.4) (Adenosine aminohydrolase)	Cytosol	54.8	6117900	7106670	6913580	7282100	6150940	1	1.16162	1.13006	1.19029	1.0054	1	1.05593	1.08879	1.21178	1.01061	1	1
ADD	P22333	Adenosine deaminase (EC 3.5.4.4) (Adenosine aminohydrolase)	Cytosol	57.9	3362770	4139060	3790440	4136790	4829530	1	1.23085	1.12718	1.23017	1.43618	1	1.22383	1.16249	1.26793	1.42772	1	1
ADE	P31441	Adenine deaminase (Adenase) (Adenine aminase) (EC 3.5.4.2)	Cytosol	42	20647900	20315000	23087400	21892200	22923700	1	0.983877	1.11815	1.06026	1.11022	1	1.01017	1.05214	1.06541	1.01398	9	9
ADE	P31441	Adenine deaminase (Adenase) (Adenine aminase) (EC 3.5.4.2)	Cytosol	45.4	20408100	24246700	28246700	27006900	31916100	1	1.18809	1.38409	1.32334	1.56389	1	1.02053	1.08492	1.04161	1.11591	9	9
ADE	P31441	Adenine deaminase (Adenase) (Adenine aminase) (EC 3.5.4.2)	Cytosol	49	30326100	35407900	36416100	39447300	36755800	1	1.16757	1.20082	1.30077	1.21202	1	1.04697	1.03578	1.0565	1.05398	8	10
ADE	P31441	Adenine deaminase (Adenase) (Adenine aminase) (EC 3.5.4.2)	Cytosol	51.9	33587800	34262000	36565100	35713500	36471800	1	1.02007	1.08864	1.06329	1.08586	1	0.988851	1.07407	1.01784	1.06545	8	10
ADE	P31441	Adenine deaminase (Adenase) (Adenine aminase) (EC 3.5.4.2)	Cytosol	54.8	51652400	57005600	54799600	50015100	50604100	1	1.10364	1.06093	0.968302	0.979705	1	1.00322	1.02218	0.985783	0.984782	10	11
ADE	P31441	Adenine deaminase (Adenase) (Adenine aminase) (EC 3.5.4.2)	Cytosol	57.9	45067500	43150800	43645400	39896400	45206600	1	0.95747	0.968445	0.885259	1.00309	1	0.952011	0.998785	0.91243	0.997182	10	11
ADE	P31441	Adenine deaminase (Adenase) (Adenine aminase) (EC 3.5.4.2)	Cytosol	60.5	15445300	14755100	15642300	14956100	13890200	1	0.955313	1.01275	0.968327	0.899316	1	0.967168	1.04432	1.00974	0.918666	6	7
ADE	P31441	Adenine deaminase (Adenase) (Adenine aminase) (EC 3.5.4.2)	Cytosol	63.6	9141420	9339780	9585560	8018710	8547400	1	1.0217	1.04859	0.877184	0.935019	1	1.00375	1.04815	0.954472	0.959704	6	7
ADEP	P31466	Adenine permease AdeP	Inner_membrane	49	27286200	28141000	30300700	35215200	30919100	1	1.03133	1.11048	1.29059	1.13314	1	0.924803	0.957854	1.04822	0.985384	1	1
ADEP	P31466	Adenine permease AdeP	Inner_membrane	51.9	29878200	33273900	30729800	32144200	31623700	1	1.11365	1.0285	1.07584	1.05842	1	1.07957	1.01474	1.02986	1.03852	1	1
ADEP	P31466	Adenine permease AdeP	Inner_membrane	54.8	23581400	23339700	23717300	19985300	20441600	1	0.98975	1.00576	0.847503	0.866853	1	0.899694	0.969032	0.862803	0.871345	2	2
ADEP	P31466	Adenine permease AdeP	Inner_membrane	57.9	22812600	22175300	21466500	20634700	20138300	1	0.972064	0.940993	0.904531	0.882771	1	0.966521	0.970473	0.932294	0.877575	2	2
ADEP	P31466	Adenine permease AdeP	Inner_membrane	60.5	36052500	36961900	35623000	32436900	34556000	1	1.02522	0.988087	0.899713	0.958491	1	1.03795	1.01889	0.938189	0.979114	1	2
ADEP	P31466	Adenine permease AdeP	Inner_membrane	63.6	31636200	29911800	31291400	28005500	32223400	1	0.945493	0.989101	0.885236	1.01856	1	0.928884	0.988695	0.963233	1.04545	1	2
ADEP	P31466	Adenine permease AdeP	Inner_membrane	67	40583600	39470300	38406300	38872000	36840500	1	0.972568	0.94635	0.957825	0.907768	1	1.02294	0.896967	0.935796	0.893844	1	1
ADEP	P31466	Adenine permease AdeP	Inner_membrane	71.3	21282800	19473900	17936700	17137200	14463600	1	0.915006	0.842779	0.805214	0.679591	1	0.832151	0.788463	0.805256	0.725759	1	1
ADHE	P0A9Q7	Aldehyde-alcohol dehydrogenase [Includes: Alcohol dehydrogenase (ADH) (EC 1.1.1.1); Acetaldehyde dehydrogenase [acetylating] (ACDH) (EC 1.2.1.10); Pyruvate-formate-lyase deactivase (PFL deactivase)]	Cytosol	42	617626000	587748000	658459000	598153000	691086000	1	0.951624	1.06611	0.968471	1.11894	1	0.977056	1.00318	0.973175	1.02194	31	109
ADHE	P0A9Q7	Aldehyde-alcohol dehydrogenase [Includes: Alcohol dehydrogenase (ADH) (EC 1.1.1.1); Acetaldehyde dehydrogenase [acetylating] (ACDH) (EC 1.2.1.10); Pyruvate-formate-lyase deactivase (PFL deactivase)]	Cytosol	45.4	607936000	728149000	816996000	789314000	948844000	1	1.19774	1.34388	1.29835	1.56076	1	1.02882	1.0534	1.02194	1.11368	31	109
ADHE	P0A9Q7	Aldehyde-alcohol dehydrogenase [Includes: Alcohol dehydrogenase (ADH) (EC 1.1.1.1); Acetaldehyde dehydrogenase [acetylating] (ACDH) (EC 1.2.1.10); Pyruvate-formate-lyase deactivase (PFL deactivase)]	Cytosol	49	579255000	675526000	706526000	752850000	671973000	1	1.1662	1.21971	1.29969	1.16006	1	1.04574	1.05208	1.05562	1.0088	26	101
ADHE	P0A9Q7	Aldehyde-alcohol dehydrogenase [Includes: Alcohol dehydrogenase (ADH) (EC 1.1.1.1); Acetaldehyde dehydrogenase [acetylating] (ACDH) (EC 1.2.1.10); Pyruvate-formate-lyase deactivase (PFL deactivase)]	Cytosol	51.9	538021000	604534000	583682000	537925000	521878000	1	1.12363	1.08487	0.999822	0.969996	1	1.08923	1.07035	0.957087	0.951755	26	101
ADHE	P0A9Q7	Aldehyde-alcohol dehydrogenase [Includes: Alcohol dehydrogenase (ADH) (EC 1.1.1.1); Acetaldehyde dehydrogenase [acetylating] (ACDH) (EC 1.2.1.10); Pyruvate-formate-lyase deactivase (PFL deactivase)]	Cytosol	54.8	944005000	1008620000	931510000	839411000	924886000	1	1.06845	0.986764	0.889202	0.979747	1	0.971231	0.950726	0.905255	0.984825	34	136
ADHE	P0A9Q7	Aldehyde-alcohol dehydrogenase [Includes: Alcohol dehydrogenase (ADH) (EC 1.1.1.1); Acetaldehyde dehydrogenase [acetylating] (ACDH) (EC 1.2.1.10); Pyruvate-formate-lyase deactivase (PFL deactivase)]	Cytosol	57.9	1081920000	1082020000	1080490000	1023770000	1059170000	1	1.00009	0.998678	0.946253	0.978973	1	0.99439	1.02997	0.975296	0.97321	34	136
ADHE	P0A9Q7	Aldehyde-alcohol dehydrogenase [Includes: Alcohol dehydrogenase (ADH) (EC 1.1.1.1); Acetaldehyde dehydrogenase [acetylating] (ACDH) (EC 1.2.1.10); Pyruvate-formate-lyase deactivase (PFL deactivase)]	Cytosol	60.5	886532000	870505000	854518000	824226000	854029000	1	0.981922	0.963889	0.929719	0.963337	1	0.994107	0.993933	0.969479	0.984065	28	139
ADHE	P0A9Q7	Aldehyde-alcohol dehydrogenase [Includes: Alcohol dehydrogenase (ADH) (EC 1.1.1.1); Acetaldehyde dehydrogenase [acetylating] (ACDH) (EC 1.2.1.10); Pyruvate-formate-lyase deactivase (PFL deactivase)]	Cytosol	63.6	523486000	600183000	655193000	610877000	652709000	1	1.14651	1.2516	1.16694	1.24685	1	1.12637	1.25108	1.26976	1.27977	28	139
ADHE	P0A9Q7	Aldehyde-alcohol dehydrogenase [Includes: Alcohol dehydrogenase (ADH) (EC 1.1.1.1); Acetaldehyde dehydrogenase [acetylating] (ACDH) (EC 1.2.1.10); Pyruvate-formate-lyase deactivase (PFL deactivase)]	Cytosol	67	377502000	355646000	493099000	446984000	567098000	1	0.942104	1.30622	1.18406	1.50224	1	0.990901	1.23805	1.15683	1.4792	22	67
ADHE	P0A9Q7	Aldehyde-alcohol dehydrogenase [Includes: Alcohol dehydrogenase (ADH) (EC 1.1.1.1); Acetaldehyde dehydrogenase [acetylating] (ACDH) (EC 1.2.1.10); Pyruvate-formate-lyase deactivase (PFL deactivase)]	Cytosol	71.3	74515600	74105700	66129800	59095800	63693000	1	0.994499	0.887462	0.793066	0.854761	1	0.904446	0.830267	0.793108	0.912829	22	67
ADHP	P39451	Alcohol dehydrogenase, propanol-preferring (EC 1.1.1.1)	Cytosol	42	8568260	10034900	9656480	9739320	10387800	1	1.17117	1.12701	1.13667	1.21236	1	1.20247	1.06048	1.1422	1.10726	2	2
ADHP	P39451	Alcohol dehydrogenase, propanol-preferring (EC 1.1.1.1)	Cytosol	45.4	9356150	10597100	11703800	13055300	15005500	1	1.13263	1.25092	1.39537	1.60381	1	0.972897	0.980529	1.0983	1.1444	2	2
ADHP	P39451	Alcohol dehydrogenase, propanol-preferring (EC 1.1.1.1)	Cytosol	54.8	2870380	3330850	3861480	2871990	3366210	1	1.16042	1.34529	1.00056	1.17274	1	1.05484	1.29615	1.01862	1.17882	2	2
ADHP	P39451	Alcohol dehydrogenase, propanol-preferring (EC 1.1.1.1)	Cytosol	57.9	3077130	2630930	2904300	2781830	2781630	1	0.854995	0.943834	0.904034	0.903969	1	0.85012	0.973403	0.931781	0.898648	2	2
ADHP	P39451	Alcohol dehydrogenase, propanol-preferring (EC 1.1.1.1)	Cytosol	60.5	23625900	22255200	25614500	21073900	23744600	1	0.941983	1.08417	0.891983	1.00502	1	0.953673	1.11796	0.930128	1.02665	3	3
ADHP	P39451	Alcohol dehydrogenase, propanol-preferring (EC 1.1.1.1)	Cytosol	63.6	15739100	18107500	16369700	9565350	14334700	1	1.15048	1.04007	0.607744	0.91077	1	1.13027	1.03964	0.661292	0.934815	3	3
ADK	P69441	Adenylate kinase (AK) (EC 2.7.4.3) (ATP-AMP transphosphorylase) (ATP:AMP phosphotransferase) (Adenylate monophosphate kinase)	Cytosol	42	437299000	423538000	461042000	400800000	417191000	1	0.968532	1.05429	0.916535	0.954018	1	0.994416	0.992057	0.920987	0.871317	14	57
ADK	P69441	Adenylate kinase (AK) (EC 2.7.4.3) (ATP-AMP transphosphorylase) (ATP:AMP phosphotransferase) (Adenylate monophosphate kinase)	Cytosol	45.4	423277000	495827000	462400000	506629000	459828000	1	1.1714	1.09243	1.19692	1.08635	1	1.0062	0.856296	0.9421	0.775164	14	57
ADK	P69441	Adenylate kinase (AK) (EC 2.7.4.3) (ATP-AMP transphosphorylase) (ATP:AMP phosphotransferase) (Adenylate monophosphate kinase)	Cytosol	49	348531000	339386000	363053000	353611000	343002000	1	0.973761	1.04167	1.01458	0.984136	1	0.873183	0.8985	0.824046	0.855809	13	48
ADK	P69441	Adenylate kinase (AK) (EC 2.7.4.3) (ATP-AMP transphosphorylase) (ATP:AMP phosphotransferase) (Adenylate monophosphate kinase)	Cytosol	51.9	334822000	351426000	330206000	353197000	314233000	1	1.04959	0.986214	1.05488	0.938508	1	1.01747	0.973016	1.00979	0.920859	13	48
ADK	P69441	Adenylate kinase (AK) (EC 2.7.4.3) (ATP-AMP transphosphorylase) (ATP:AMP phosphotransferase) (Adenylate monophosphate kinase)	Cytosol	54.8	499727000	531454000	518040000	482369000	419067000	1	1.06349	1.03665	0.965265	0.838592	1	0.966723	0.998787	0.982691	0.842938	12	48
ADK	P69441	Adenylate kinase (AK) (EC 2.7.4.3) (ATP-AMP transphosphorylase) (ATP:AMP phosphotransferase) (Adenylate monophosphate kinase)	Cytosol	57.9	209021000	208021000	201799000	212333000	187431000	1	0.995216	0.965448	1.01585	0.896709	1	0.989541	0.995694	1.04702	0.891431	12	48
ADK	P69441	Adenylate kinase (AK) (EC 2.7.4.3) (ATP-AMP transphosphorylase) (ATP:AMP phosphotransferase) (Adenylate monophosphate kinase)	Cytosol	60.5	192026000	200186000	191968000	198090000	180778000	1	1.04249	0.999698	1.03158	0.941425	1	1.05543	1.03086	1.07569	0.961681	11	27
ADK	P69441	Adenylate kinase (AK) (EC 2.7.4.3) (ATP-AMP transphosphorylase) (ATP:AMP phosphotransferase) (Adenylate monophosphate kinase)	Cytosol	63.6	163848000	165737000	165078000	156714000	143523000	1	1.01153	1.00751	0.95646	0.875952	1	0.99376	1.00709	1.04073	0.899078	11	27
ADK	P69441	Adenylate kinase (AK) (EC 2.7.4.3) (ATP-AMP transphosphorylase) (ATP:AMP phosphotransferase) (Adenylate monophosphate kinase)	Cytosol	67	122571000	118518000	131428000	125770000	109240000	1	0.966933	1.07226	1.0261	0.891239	1	1.01702	1.01631	1.0025	0.877568	9	24
ADK	P69441	Adenylate kinase (AK) (EC 2.7.4.3) (ATP-AMP transphosphorylase) (ATP:AMP phosphotransferase) (Adenylate monophosphate kinase)	Cytosol	71.3	101573000	118255000	115944000	100226000	90461800	1	1.16424	1.14148	0.986739	0.890609	1	1.05881	1.06792	0.986791	0.951112	9	24
AES	P23872	Acetyl esterase (EC 3.1.1.-) (EcE)	Cytosol	60.5	448265	599300	500871	550892	607500	1	1.33693	1.11735	1.22894	1.35523	1	1.35352	1.15218	1.2815	1.38438	1	1
AES	P23872	Acetyl esterase (EC 3.1.1.-) (EcE)	Cytosol	63.6	500034	407939	425119	165439	167857	1	0.815823	0.85018	0.330856	0.335691	1	0.801492	0.849831	0.360007	0.344554	1	1
AGAD	P42911	N-acetylgalactosamine permease IID component (EIID-Aga) (PTS system N-acetylgalactosamine-specific EIID component)	Inner_membrane	60.5	1894970	2172720	1515660	1981830	1964000	1	1.14657	0.799833	1.04584	1.03643	1	1.1608	0.824765	1.09056	1.05873	1	1
AGAD	P42911	N-acetylgalactosamine permease IID component (EIID-Aga) (PTS system N-acetylgalactosamine-specific EIID component)	Inner_membrane	63.6	1229930	1449250	1258070	1484510	1411650	1	1.17832	1.02288	1.20699	1.14775	1	1.15762	1.02246	1.31333	1.17805	1	1
AGAR	P0ACK2	Putative aga operon transcriptional repressor	Cytosol	42	44439300	43804800	46844000	45889700	47451500	1	0.985722	1.05411	1.03264	1.06778	1	1.01207	0.991885	1.03765	0.97522	10	14
AGAR	P0ACK2	Putative aga operon transcriptional repressor	Cytosol	45.4	43821400	51116900	55627000	53792300	60283800	1	1.16648	1.2694	1.22753	1.37567	1	1.00197	0.995016	0.966196	0.981606	10	14
AGAR	P0ACK2	Putative aga operon transcriptional repressor	Cytosol	49	49186700	55880800	54604900	58290100	55250700	1	1.1361	1.11016	1.18508	1.12329	1	1.01875	0.957577	0.96253	0.976814	10	16
AGAR	P0ACK2	Putative aga operon transcriptional repressor	Cytosol	51.9	56588700	53412000	53284600	56550200	52252600	1	0.943863	0.941612	0.99932	0.923375	1	0.914974	0.929011	0.956607	0.906012	10	16
AGAR	P0ACK2	Putative aga operon transcriptional repressor	Cytosol	54.8	52983900	57563500	54479600	53657600	48986100	1	1.08643	1.02823	1.01272	0.924547	1	0.987581	0.990678	1.031	0.929338	8	11
AGAR	P0ACK2	Putative aga operon transcriptional repressor	Cytosol	57.9	42729700	39601000	39756600	39044200	40312200	1	0.926779	0.930421	0.913749	0.943423	1	0.921495	0.959569	0.941794	0.93787	8	11
AGAR	P0ACK2	Putative aga operon transcriptional repressor	Cytosol	60.5	8610470	8345300	7365080	6991580	6889090	1	0.969204	0.855363	0.811986	0.800083	1	0.981231	0.882025	0.84671	0.817298	3	3
AGAR	P0ACK2	Putative aga operon transcriptional repressor	Cytosol	63.6	3826580	4087360	4438730	3227820	2963660	1	1.06815	1.15997	0.843526	0.774493	1	1.04939	1.1595	0.917848	0.79494	3	3
AGAR	P0ACK2	Putative aga operon transcriptional repressor	Cytosol	67	3436740	3225380	3254030	3348180	3052600	1	0.9385	0.946836	0.974231	0.888225	1	0.987111	0.897428	0.951825	0.874601	2	2
AGAR	P0ACK2	Putative aga operon transcriptional repressor	Cytosol	71.3	2011060	1860970	1576340	1295790	1277790	1	0.925368	0.783835	0.644332	0.635381	1	0.841574	0.733319	0.644366	0.678546	2	2
AGP	P19926	Glucose-1-phosphatase (G1Pase) (EC 3.1.3.10)	Periplasm	42	109169000	115495000	110545000	95528800	95853500	1	1.05795	1.0126	0.875054	0.878029	1	1.08622	0.952828	0.879305	0.801915	11	19
AGP	P19926	Glucose-1-phosphatase (G1Pase) (EC 3.1.3.10)	Periplasm	45.4	112864000	118130000	109047000	113983000	121967000	1	1.04666	0.966181	1.00991	1.08065	1	0.899046	0.757337	0.794907	0.771099	11	19
AGP	P19926	Glucose-1-phosphatase (G1Pase) (EC 3.1.3.10)	Periplasm	49	122930000	118770000	129170000	125992000	125880000	1	0.96616	1.05076	1.02491	1.024	1	0.866366	0.906345	0.832439	0.890472	13	21
AGP	P19926	Glucose-1-phosphatase (G1Pase) (EC 3.1.3.10)	Periplasm	51.9	121819000	126842000	118313000	128062000	118419000	1	1.04123	0.97122	1.05125	0.97209	1	1.00936	0.958223	1.00632	0.95381	13	21
AGP	P19926	Glucose-1-phosphatase (G1Pase) (EC 3.1.3.10)	Periplasm	54.8	224818000	254247000	237891000	206584000	216742000	1	1.1309	1.05815	0.918894	0.964078	1	1.028	1.0195	0.935484	0.969074	14	28
AGP	P19926	Glucose-1-phosphatase (G1Pase) (EC 3.1.3.10)	Periplasm	57.9	222682000	234047000	211490000	222004000	217092000	1	1.05104	0.94974	0.996955	0.974897	1	1.04504	0.979494	1.02755	0.969158	14	28
AGP	P19926	Glucose-1-phosphatase (G1Pase) (EC 3.1.3.10)	Periplasm	60.5	115865000	117654000	114351000	108873000	108698000	1	1.01544	0.986933	0.939654	0.938144	1	1.02804	1.0177	0.979838	0.958329	10	17
AGP	P19926	Glucose-1-phosphatase (G1Pase) (EC 3.1.3.10)	Periplasm	63.6	43350300	44608400	41994100	35752500	40730500	1	1.02902	0.968715	0.824735	0.939567	1	1.01095	0.968317	0.897401	0.964372	10	17
AGP	P19926	Glucose-1-phosphatase (G1Pase) (EC 3.1.3.10)	Periplasm	67	33623300	30996400	32410900	32223100	33883300	1	0.921873	0.963942	0.958356	1.00773	1	0.969622	0.913641	0.936315	0.992275	5	5
AGP	P19926	Glucose-1-phosphatase (G1Pase) (EC 3.1.3.10)	Periplasm	71.3	16860000	17417200	15928200	15339300	17714100	1	1.03305	0.944733	0.909804	1.05066	1	0.939504	0.883847	0.909852	1.12204	5	5
AHPC	P0AE08	Alkyl hydroperoxide reductase C (EC 1.11.1.15) (Alkyl hydroperoxide reductase protein C22) (Peroxiredoxin) (SCRP-23) (Sulfate starvation-induced protein 8) (SSI8) (Thioredoxin peroxidase)	Cytosol	42	466522000	451482000	509849000	468459000	533729000	1	0.967761	1.09287	1.00415	1.14406	1	0.993625	1.02836	1.00903	1.04489	13	74
AHPC	P0AE08	Alkyl hydroperoxide reductase C (EC 1.11.1.15) (Alkyl hydroperoxide reductase protein C22) (Peroxiredoxin) (SCRP-23) (Sulfate starvation-induced protein 8) (SSI8) (Thioredoxin peroxidase)	Cytosol	45.4	457356000	546394000	595155000	597195000	663354000	1	1.19468	1.30129	1.30576	1.45041	1	1.02619	1.02001	1.02776	1.03494	13	74
AHPC	P0AE08	Alkyl hydroperoxide reductase C (EC 1.11.1.15) (Alkyl hydroperoxide reductase protein C22) (Peroxiredoxin) (SCRP-23) (Sulfate starvation-induced protein 8) (SSI8) (Thioredoxin peroxidase)	Cytosol	49	513681000	567756000	591391000	618501000	585139000	1	1.10527	1.15128	1.20406	1.13911	1	0.991108	0.993049	0.977944	0.990574	10	87
AHPC	P0AE08	Alkyl hydroperoxide reductase C (EC 1.11.1.15) (Alkyl hydroperoxide reductase protein C22) (Peroxiredoxin) (SCRP-23) (Sulfate starvation-induced protein 8) (SSI8) (Thioredoxin peroxidase)	Cytosol	51.9	567756000	586145000	575696000	620725000	608276000	1	1.03239	1.01398	1.0933	1.07137	1	1.00079	1.00042	1.04657	1.05122	10	87
AHPC	P0AE08	Alkyl hydroperoxide reductase C (EC 1.11.1.15) (Alkyl hydroperoxide reductase protein C22) (Peroxiredoxin) (SCRP-23) (Sulfate starvation-induced protein 8) (SSI8) (Thioredoxin peroxidase)	Cytosol	54.8	869473000	962031000	911156000	868294000	894394000	1	1.10645	1.04794	0.998644	1.02866	1	1.00578	1.00967	1.01667	1.03399	12	116
AHPC	P0AE08	Alkyl hydroperoxide reductase C (EC 1.11.1.15) (Alkyl hydroperoxide reductase protein C22) (Peroxiredoxin) (SCRP-23) (Sulfate starvation-induced protein 8) (SSI8) (Thioredoxin peroxidase)	Cytosol	57.9	876407000	889873000	876976000	865571000	928267000	1	1.01537	1.00065	0.987636	1.05917	1	1.00958	1.032	1.01795	1.05294	12	116
AHPC	P0AE08	Alkyl hydroperoxide reductase C (EC 1.11.1.15) (Alkyl hydroperoxide reductase protein C22) (Peroxiredoxin) (SCRP-23) (Sulfate starvation-induced protein 8) (SSI8) (Thioredoxin peroxidase)	Cytosol	60.5	870466000	858283000	848131000	836545000	887849000	1	0.986004	0.974341	0.961031	1.01997	1	0.99824	1.00471	1.00213	1.04192	12	105
AHPC	P0AE08	Alkyl hydroperoxide reductase C (EC 1.11.1.15) (Alkyl hydroperoxide reductase protein C22) (Peroxiredoxin) (SCRP-23) (Sulfate starvation-induced protein 8) (SSI8) (Thioredoxin peroxidase)	Cytosol	63.6	399104000	399682000	357009000	316417000	365854000	1	1.00145	0.894526	0.792818	0.916688	1	0.983856	0.894159	0.862673	0.94089	12	105
AHPC	P0AE08	Alkyl hydroperoxide reductase C (EC 1.11.1.15) (Alkyl hydroperoxide reductase protein C22) (Peroxiredoxin) (SCRP-23) (Sulfate starvation-induced protein 8) (SSI8) (Thioredoxin peroxidase)	Cytosol	67	139465000	123002000	127682000	116769000	115593000	1	0.881956	0.915513	0.837264	0.828832	1	0.927638	0.867739	0.818008	0.816118	6	24
AHPC	P0AE08	Alkyl hydroperoxide reductase C (EC 1.11.1.15) (Alkyl hydroperoxide reductase protein C22) (Peroxiredoxin) (SCRP-23) (Sulfate starvation-induced protein 8) (SSI8) (Thioredoxin peroxidase)	Cytosol	71.3	60669800	68961900	65516900	56174000	45724600	1	1.13668	1.07989	0.925897	0.753663	1	1.03375	1.0103	0.925946	0.804864	6	24
AHPF	P35340	Alkyl hydroperoxide reductase subunit F (EC 1.8.1.-) (Alkyl hydroperoxide reductase F52A protein)	Cytosol	42	317361000	325536000	344207000	323371000	369807000	1	1.02576	1.08459	1.01894	1.16526	1	1.05317	1.02057	1.02389	1.06424	23	58
AHPF	P35340	Alkyl hydroperoxide reductase subunit F (EC 1.8.1.-) (Alkyl hydroperoxide reductase F52A protein)	Cytosol	45.4	329743000	381072000	432628000	400250000	481152000	1	1.15566	1.31202	1.21382	1.45917	1	0.992678	1.02842	0.955404	1.04119	23	58
AHPF	P35340	Alkyl hydroperoxide reductase subunit F (EC 1.8.1.-) (Alkyl hydroperoxide reductase F52A protein)	Cytosol	49	372141000	431175000	444959000	477422000	451965000	1	1.15863	1.19567	1.28291	1.2145	1	1.03896	1.03134	1.04199	1.05613	26	68
AHPF	P35340	Alkyl hydroperoxide reductase subunit F (EC 1.8.1.-) (Alkyl hydroperoxide reductase F52A protein)	Cytosol	51.9	411161000	431906000	426169000	449439000	434588000	1	1.05045	1.0365	1.0931	1.05698	1	1.0183	1.02263	1.04638	1.0371	26	68
AHPF	P35340	Alkyl hydroperoxide reductase subunit F (EC 1.8.1.-) (Alkyl hydroperoxide reductase F52A protein)	Cytosol	54.8	743300000	807652000	775965000	736668000	723980000	1	1.08658	1.04395	0.991078	0.974008	1	0.98771	1.00582	1.00897	0.979056	25	73
AHPF	P35340	Alkyl hydroperoxide reductase subunit F (EC 1.8.1.-) (Alkyl hydroperoxide reductase F52A protein)	Cytosol	57.9	588757000	602001000	590472000	583043000	597603000	1	1.02249	1.00291	0.990295	1.01502	1	1.01666	1.03433	1.02069	1.00905	25	73
AHPF	P35340	Alkyl hydroperoxide reductase subunit F (EC 1.8.1.-) (Alkyl hydroperoxide reductase F52A protein)	Cytosol	60.5	295605000	284798000	270182000	262874000	322413000	1	0.963441	0.913997	0.889275	1.09069	1	0.975397	0.942487	0.927304	1.11416	20	25
AHPF	P35340	Alkyl hydroperoxide reductase subunit F (EC 1.8.1.-) (Alkyl hydroperoxide reductase F52A protein)	Cytosol	63.6	59926700	59638300	50996800	48392500	47164500	1	0.995187	0.850986	0.807528	0.787036	1	0.977706	0.850636	0.878678	0.807815	20	25
AHPF	P35340	Alkyl hydroperoxide reductase subunit F (EC 1.8.1.-) (Alkyl hydroperoxide reductase F52A protein)	Cytosol	67	1834440	1485540	2026570	1785790	1517100	1	0.809806	1.10473	0.97348	0.82701	1	0.851751	1.04709	0.95109	0.814325	1	1
AHPF	P35340	Alkyl hydroperoxide reductase subunit F (EC 1.8.1.-) (Alkyl hydroperoxide reductase F52A protein)	Cytosol	71.3	1188680	1121690	1341470	912205	1365570	1	0.943643	1.12854	0.76741	1.14881	1	0.858195	1.05581	0.767451	1.22686	1	1
AHR	P27250	Aldehyde reductase Ahr (EC 1.1.1.2) (Zinc-dependent alcohol dehydrogenase Ahr)	Cytosol	42	18829600	18681200	20349400	20768800	21498500	1	0.992119	1.08071	1.10299	1.14174	1	1.01863	1.01692	1.10834	1.04277	4	5
AHR	P27250	Aldehyde reductase Ahr (EC 1.1.1.2) (Zinc-dependent alcohol dehydrogenase Ahr)	Cytosol	45.4	20394700	22401800	24933700	23868500	29289400	1	1.09841	1.22256	1.17033	1.43613	1	0.943502	0.958297	0.921169	1.02475	4	5
AHR	P27250	Aldehyde reductase Ahr (EC 1.1.1.2) (Zinc-dependent alcohol dehydrogenase Ahr)	Cytosol	49	28293900	36404300	35723800	37783600	36520500	1	1.28665	1.2626	1.3354	1.29076	1	1.15375	1.08907	1.08462	1.12245	6	9
AHR	P27250	Aldehyde reductase Ahr (EC 1.1.1.2) (Zinc-dependent alcohol dehydrogenase Ahr)	Cytosol	51.9	33496600	32643100	32154300	34123800	34987700	1	0.97452	0.959927	1.01872	1.04451	1	0.944692	0.947081	0.975182	1.02487	6	9
AHR	P27250	Aldehyde reductase Ahr (EC 1.1.1.2) (Zinc-dependent alcohol dehydrogenase Ahr)	Cytosol	54.8	37729900	44285500	41091900	38277400	38271100	1	1.17375	1.08911	1.01451	1.01434	1	1.06695	1.04933	1.03283	1.0196	5	7
AHR	P27250	Aldehyde reductase Ahr (EC 1.1.1.2) (Zinc-dependent alcohol dehydrogenase Ahr)	Cytosol	57.9	36761800	36398900	37527300	35769000	40741200	1	0.990128	1.02082	0.972994	1.10825	1	0.984483	1.0528	1.00286	1.10172	5	7
AHR	P27250	Aldehyde reductase Ahr (EC 1.1.1.2) (Zinc-dependent alcohol dehydrogenase Ahr)	Cytosol	60.5	69435900	64479000	63956200	66100900	70520300	1	0.928612	0.921083	0.95197	1.01562	1	0.940136	0.949793	0.992681	1.03747	5	7
AHR	P27250	Aldehyde reductase Ahr (EC 1.1.1.2) (Zinc-dependent alcohol dehydrogenase Ahr)	Cytosol	63.6	43993800	43336500	41685800	37816500	42799700	1	0.985059	0.947538	0.859587	0.972858	1	0.967755	0.947149	0.935324	0.998542	5	7
AHR	P27250	Aldehyde reductase Ahr (EC 1.1.1.2) (Zinc-dependent alcohol dehydrogenase Ahr)	Cytosol	67	3480580	3105600	3584210	3047970	3185950	1	0.892265	1.02977	0.875707	0.91535	1	0.938481	0.976038	0.855567	0.90131	1	1
AHR	P27250	Aldehyde reductase Ahr (EC 1.1.1.2) (Zinc-dependent alcohol dehydrogenase Ahr)	Cytosol	71.3	1407190	1594840	1240800	1619720	1383290	1	1.13335	0.881757	1.15103	0.983016	1	1.03072	0.82493	1.15109	1.0498	1	1
AIDB	P33224	Putative acyl-CoA dehydrogenase AidB (EC 1.3.99.-)	Cytosol	42	15399700	13343100	15218400	13749200	16598800	1	0.866452	0.988227	0.892823	1.07787	1	0.889608	0.92989	0.897159	0.984429	4	5
AIDB	P33224	Putative acyl-CoA dehydrogenase AidB (EC 1.3.99.-)	Cytosol	45.4	12489400	15786400	17603300	18556200	19063200	1	1.26398	1.40946	1.48576	1.52635	1	1.08572	1.1048	1.16944	1.08912	4	5
AIDB	P33224	Putative acyl-CoA dehydrogenase AidB (EC 1.3.99.-)	Cytosol	49	15269900	16009300	18010400	19164900	18079600	1	1.04842	1.17947	1.25508	1.184	1	0.940132	1.01736	1.01938	1.02961	4	5
AIDB	P33224	Putative acyl-CoA dehydrogenase AidB (EC 1.3.99.-)	Cytosol	51.9	16555800	15662100	16731700	16206000	17614000	1	0.946019	1.01062	0.978871	1.06392	1	0.917064	0.9971	0.937032	1.04391	4	5
AIDB	P33224	Putative acyl-CoA dehydrogenase AidB (EC 1.3.99.-)	Cytosol	54.8	13520800	16465600	13916800	12710600	13029300	1	1.2178	1.02929	0.940078	0.963649	1	1.10699	0.991698	0.957049	0.968643	4	6
AIDB	P33224	Putative acyl-CoA dehydrogenase AidB (EC 1.3.99.-)	Cytosol	57.9	12563100	13219100	12319000	12506600	14454000	1	1.05222	0.98057	0.995503	1.15051	1	1.04622	1.01129	1.02606	1.14374	4	6
AIDB	P33224	Putative acyl-CoA dehydrogenase AidB (EC 1.3.99.-)	Cytosol	60.5	7136740	7201270	7034510	7045900	7342650	1	1.00904	0.985676	0.987271	1.02885	1	1.02156	1.0164	1.02949	1.05099	3	4
AIDB	P33224	Putative acyl-CoA dehydrogenase AidB (EC 1.3.99.-)	Cytosol	63.6	3544790	3407370	3614280	3596990	4551970	1	0.961233	1.0196	1.01473	1.28413	1	0.944348	1.01918	1.10413	1.31803	3	4
ALAA	P0A959	Glutamate-pyruvate aminotransferase AlaA (EC 2.6.1.2)	Cytosol	42	74076700	70735900	78391500	73333400	81733800	1	0.954901	1.05825	0.989966	1.10337	1	0.98042	0.995777	0.994774	1.00772	10	15
ALAA	P0A959	Glutamate-pyruvate aminotransferase AlaA (EC 2.6.1.2)	Cytosol	45.4	73312900	81139000	93245400	91840100	101728000	1	1.10675	1.27188	1.25271	1.38759	1	0.950662	0.99696	0.986015	0.990109	10	15
ALAA	P0A959	Glutamate-pyruvate aminotransferase AlaA (EC 2.6.1.2)	Cytosol	49	43386700	55922300	46813300	60635600	43796900	1	1.28893	1.07898	1.39756	1.00945	1	1.1558	0.930684	1.13511	0.877826	5	9
ALAA	P0A959	Glutamate-pyruvate aminotransferase AlaA (EC 2.6.1.2)	Cytosol	51.9	34418200	36643900	35201100	35240700	38468400	1	1.06467	1.02275	1.0239	1.11768	1	1.03208	1.00906	0.980134	1.09666	5	9
ALAA	P0A959	Glutamate-pyruvate aminotransferase AlaA (EC 2.6.1.2)	Cytosol	54.8	2985900	3588500	3275300	3228510	3452620	1	1.20182	1.09692	1.08125	1.15631	1	1.09246	1.05686	1.10077	1.1623	1	1
ALAA	P0A959	Glutamate-pyruvate aminotransferase AlaA (EC 2.6.1.2)	Cytosol	57.9	2293230	2321310	2423910	2074280	2378060	1	1.01224	1.05699	0.904523	1.03699	1	1.00647	1.0901	0.932286	1.03089	1	1
ALAC	P77434	Glutamate-pyruvate aminotransferase AlaC (EC 2.6.1.2)	Cytosol	42	19911100	18921600	22459500	19046300	22067500	1	0.950304	1.12799	0.956567	1.1083	1	0.975701	1.0614	0.961213	1.01223	5	5
ALAC	P77434	Glutamate-pyruvate aminotransferase AlaC (EC 2.6.1.2)	Cytosol	45.4	20044800	25237300	25444300	25499100	28223200	1	1.25904	1.26937	1.27211	1.40801	1	1.08148	0.994992	1.00128	1.00468	5	5
ALAC	P77434	Glutamate-pyruvate aminotransferase AlaC (EC 2.6.1.2)	Cytosol	49	12728700	13630700	14410000	14467500	13957300	1	1.07086	1.13209	1.1366	1.09652	1	0.960255	0.976494	0.923159	0.95354	3	3
ALAC	P77434	Glutamate-pyruvate aminotransferase AlaC (EC 2.6.1.2)	Cytosol	51.9	13549000	13064000	14589600	14602200	13981900	1	0.964204	1.0768	1.07773	1.03195	1	0.934692	1.06239	1.03167	1.01255	3	3
ALAC	P77434	Glutamate-pyruvate aminotransferase AlaC (EC 2.6.1.2)	Cytosol	54.8	33344600	37846900	37297800	32251200	28405600	1	1.13502	1.11856	0.967209	0.85188	1	1.03175	1.07771	0.984671	0.856295	5	5
ALAC	P77434	Glutamate-pyruvate aminotransferase AlaC (EC 2.6.1.2)	Cytosol	57.9	22455600	24120900	23187000	22280000	18239300	1	1.07416	1.03257	0.99218	0.812238	1	1.06803	1.06492	1.02263	0.807457	5	5
ALAS	P00957	Alanine--tRNA ligase (EC 6.1.1.7) (Alanyl-tRNA synthetase) (AlaRS)	Cytosol	42	738916000	728295000	796243000	747730000	835209000	1	0.985626	1.07758	1.01193	1.13032	1	1.01197	1.01397	1.01684	1.03233	42	123
ALAS	P00957	Alanine--tRNA ligase (EC 6.1.1.7) (Alanyl-tRNA synthetase) (AlaRS)	Cytosol	45.4	741189000	879440000	1004770000	966967000	1145340000	1	1.18653	1.35562	1.30462	1.54527	1	1.01919	1.0626	1.02687	1.10263	42	123
ALAS	P00957	Alanine--tRNA ligase (EC 6.1.1.7) (Alanyl-tRNA synthetase) (AlaRS)	Cytosol	49	749302000	853015000	879940000	962309000	873383000	1	1.13841	1.17435	1.28427	1.1656	1	1.02083	1.01294	1.0431	1.01361	44	141
ALAS	P00957	Alanine--tRNA ligase (EC 6.1.1.7) (Alanyl-tRNA synthetase) (AlaRS)	Cytosol	51.9	840880000	895033000	895431000	923708000	900381000	1	1.0644	1.06487	1.0985	1.07076	1	1.03182	1.05062	1.05155	1.05063	44	141
ALAS	P00957	Alanine--tRNA ligase (EC 6.1.1.7) (Alanyl-tRNA synthetase) (AlaRS)	Cytosol	54.8	1420250000	1516860000	1461060000	1397540000	1336990000	1	1.06802	1.02873	0.98401	0.941377	1	0.970845	0.991164	1.00177	0.946255	43	120
ALAS	P00957	Alanine--tRNA ligase (EC 6.1.1.7) (Alanyl-tRNA synthetase) (AlaRS)	Cytosol	57.9	578008000	582823000	534653000	532578000	529272000	1	1.00833	0.924992	0.921402	0.915683	1	1.00258	0.953971	0.949683	0.910293	43	120
ALAS	P00957	Alanine--tRNA ligase (EC 6.1.1.7) (Alanyl-tRNA synthetase) (AlaRS)	Cytosol	60.5	64065900	60331200	60032300	60506100	58988700	1	0.941705	0.93704	0.944435	0.92075	1	0.953392	0.966248	0.984824	0.940562	10	12
ALAS	P00957	Alanine--tRNA ligase (EC 6.1.1.7) (Alanyl-tRNA synthetase) (AlaRS)	Cytosol	63.6	22565500	21147200	20311000	17507700	15484300	1	0.937147	0.900091	0.775861	0.686194	1	0.920685	0.899721	0.844221	0.70431	10	12
ALAS	P00957	Alanine--tRNA ligase (EC 6.1.1.7) (Alanyl-tRNA synthetase) (AlaRS)	Cytosol	67	1159620	1175700	1421970	1445960	1059350	1	1.01387	1.22624	1.24693	0.913532	1	1.06638	1.16225	1.21825	0.89952	1	1
ALAS	P00957	Alanine--tRNA ligase (EC 6.1.1.7) (Alanyl-tRNA synthetase) (AlaRS)	Cytosol	71.3	752662	882128	1129980	802936	833325	1	1.17201	1.50131	1.06679	1.10717	1	1.06588	1.40455	1.06685	1.18239	1	1
ALDA	P25553	Lactaldehyde dehydrogenase (EC 1.2.1.22) (Aldehyde dehydrogenase A) (Glycolaldehyde dehydrogenase) (EC 1.2.1.21)	Cytosol	42	276206000	282063000	301067000	272765000	292635000	1	1.02121	1.09001	0.987542	1.05948	1	1.0485	1.02566	0.992339	0.967638	22	54
ALDA	P25553	Lactaldehyde dehydrogenase (EC 1.2.1.22) (Aldehyde dehydrogenase A) (Glycolaldehyde dehydrogenase) (EC 1.2.1.21)	Cytosol	45.4	280031000	327537000	369954000	350809000	383163000	1	1.16965	1.32112	1.25275	1.36829	1	1.00469	1.03555	0.986043	0.976339	22	54
ALDA	P25553	Lactaldehyde dehydrogenase (EC 1.2.1.22) (Aldehyde dehydrogenase A) (Glycolaldehyde dehydrogenase) (EC 1.2.1.21)	Cytosol	49	307387000	364579000	355866000	381634000	326780000	1	1.18606	1.15771	1.24154	1.06309	1	1.06355	0.998598	1.00839	0.924467	23	57
ALDA	P25553	Lactaldehyde dehydrogenase (EC 1.2.1.22) (Aldehyde dehydrogenase A) (Glycolaldehyde dehydrogenase) (EC 1.2.1.21)	Cytosol	51.9	356101000	358203000	359219000	355437000	340563000	1	1.0059	1.00876	0.998135	0.956366	1	0.975115	0.995257	0.955473	0.938382	23	57
ALDA	P25553	Lactaldehyde dehydrogenase (EC 1.2.1.22) (Aldehyde dehydrogenase A) (Glycolaldehyde dehydrogenase) (EC 1.2.1.21)	Cytosol	54.8	564351000	621560000	560492000	528247000	479764000	1	1.10137	0.993162	0.936026	0.850116	1	1.00116	0.956891	0.952924	0.854522	24	57
ALDA	P25553	Lactaldehyde dehydrogenase (EC 1.2.1.22) (Aldehyde dehydrogenase A) (Glycolaldehyde dehydrogenase) (EC 1.2.1.21)	Cytosol	57.9	354495000	347683000	326113000	311197000	282227000	1	0.980784	0.919937	0.87786	0.796138	1	0.975192	0.948757	0.904804	0.791452	24	57
ALDA	P25553	Lactaldehyde dehydrogenase (EC 1.2.1.22) (Aldehyde dehydrogenase A) (Glycolaldehyde dehydrogenase) (EC 1.2.1.21)	Cytosol	60.5	143323000	155014000	136368000	126212000	110419000	1	1.08157	0.951473	0.880612	0.770421	1	1.09499	0.981131	0.918271	0.786997	15	23
ALDA	P25553	Lactaldehyde dehydrogenase (EC 1.2.1.22) (Aldehyde dehydrogenase A) (Glycolaldehyde dehydrogenase) (EC 1.2.1.21)	Cytosol	63.6	69541300	63606900	63380500	57109400	55027000	1	0.914664	0.911408	0.82123	0.791285	1	0.898596	0.911033	0.893587	0.812176	15	23
ALDA	P25553	Lactaldehyde dehydrogenase (EC 1.2.1.22) (Aldehyde dehydrogenase A) (Glycolaldehyde dehydrogenase) (EC 1.2.1.21)	Cytosol	67	5133440	5459860	5780110	5148890	5131830	1	1.06359	1.12597	1.00301	0.999686	1	1.11868	1.06722	0.979941	0.984352	3	3
ALDA	P25553	Lactaldehyde dehydrogenase (EC 1.2.1.22) (Aldehyde dehydrogenase A) (Glycolaldehyde dehydrogenase) (EC 1.2.1.21)	Cytosol	71.3	3266260	3242150	3955480	3033170	2760020	1	0.992618	1.21101	0.928637	0.845009	1	0.902735	1.13296	0.928686	0.902415	3	3
ALDB	P37685	Aldehyde dehydrogenase B (EC 1.2.1.-)	Cytosol	42	60397700	56941800	64856100	60171000	69651700	1	0.942781	1.07382	0.996247	1.15322	1	0.967977	1.01043	1.00109	1.05325	7	11
ALDB	P37685	Aldehyde dehydrogenase B (EC 1.2.1.-)	Cytosol	45.4	58583500	68355500	80114100	79924000	91217400	1	1.1668	1.36752	1.36427	1.55705	1	1.00225	1.07192	1.07382	1.11103	7	11
ALDB	P37685	Aldehyde dehydrogenase B (EC 1.2.1.-)	Cytosol	49	30994600	34489800	37042200	37746700	35813500	1	1.11277	1.19512	1.21785	1.15548	1	0.997832	1.03086	0.989145	1.00481	5	7
ALDB	P37685	Aldehyde dehydrogenase B (EC 1.2.1.-)	Cytosol	51.9	33294600	36114400	37109100	36755800	38579900	1	1.08469	1.11457	1.10396	1.15874	1	1.05149	1.09965	1.05677	1.13695	5	7
ALDB	P37685	Aldehyde dehydrogenase B (EC 1.2.1.-)	Cytosol	54.8	60775500	72034100	65735400	64865000	63854300	1	1.18525	1.08161	1.06729	1.05066	1	1.0774	1.04211	1.08656	1.0561	8	10
ALDB	P37685	Aldehyde dehydrogenase B (EC 1.2.1.-)	Cytosol	57.9	42310800	46187400	46052500	47125100	43181900	1	1.09162	1.08843	1.11378	1.02059	1	1.0854	1.12253	1.14797	1.01458	8	10
ALDB	P37685	Aldehyde dehydrogenase B (EC 1.2.1.-)	Cytosol	60.5	14149100	14452700	15886300	14664900	13845700	1	1.02146	1.12278	1.03645	0.978557	1	1.03413	1.15778	1.08078	0.999612	4	4
ALDB	P37685	Aldehyde dehydrogenase B (EC 1.2.1.-)	Cytosol	63.6	6838670	6772430	6497540	5945750	6349700	1	0.990314	0.950117	0.869431	0.928499	1	0.972918	0.949727	0.946035	0.953012	4	4
ALLE	P75713	(S)-ureidoglycine aminohydrolase (UGHY) (UGlyAH) (EC 3.5.3.26)	Cytosol	42	883705	801586	1103380	1245810	1014090	1	0.907074	1.24858	1.40976	1.14754	1	0.931316	1.17488	1.41661	1.04807	1	1
ALLE	P75713	(S)-ureidoglycine aminohydrolase (UGHY) (UGlyAH) (EC 3.5.3.26)	Cytosol	45.4	1011830	1137070	1366740	941775	1421700	1	1.12378	1.35076	0.930764	1.40508	1	0.965288	1.05879	0.732607	1.00259	1	1
ALLE	P75713	(S)-ureidoglycine aminohydrolase (UGHY) (UGlyAH) (EC 3.5.3.26)	Cytosol	54.8	5583170	6668360	6155770	5421530	5545880	1	1.19437	1.10256	0.971049	0.993321	1	1.08569	1.06229	0.98858	0.998469	2	2
ALLE	P75713	(S)-ureidoglycine aminohydrolase (UGHY) (UGlyAH) (EC 3.5.3.26)	Cytosol	57.9	6243850	5629720	6054430	6372870	5982980	1	0.901642	0.969663	1.02066	0.95822	1	0.896501	1.00004	1.05199	0.952579	2	2
ALLE	P75713	(S)-ureidoglycine aminohydrolase (UGHY) (UGlyAH) (EC 3.5.3.26)	Cytosol	60.5	6270390	7230630	6324010	6374310	7025420	1	1.15314	1.00855	1.01657	1.12041	1	1.16745	1.03999	1.06005	1.14452	2	2
ALLE	P75713	(S)-ureidoglycine aminohydrolase (UGHY) (UGlyAH) (EC 3.5.3.26)	Cytosol	63.6	6490220	5431940	5812730	5502600	5647790	1	0.836942	0.895614	0.84783	0.8702	1	0.82224	0.895246	0.922531	0.893174	2	2
ALLE	P75713	(S)-ureidoglycine aminohydrolase (UGHY) (UGlyAH) (EC 3.5.3.26)	Cytosol	67	3915420	3731830	4453910	4475080	4149080	1	0.953111	1.13753	1.14294	1.05968	1	1.00248	1.07817	1.11665	1.04342	2	2
ALLE	P75713	(S)-ureidoglycine aminohydrolase (UGHY) (UGlyAH) (EC 3.5.3.26)	Cytosol	71.3	3242020	3954020	3295490	3195610	3499620	1	1.21962	1.01649	0.985685	1.07946	1	1.10918	0.950982	0.985737	1.15279	2	2
ALLR	P0ACN4	HTH-type transcriptional repressor AllR (Negative regulator of allantoin and glyoxylate utilization operons)	Cytosol	42	24859500	23574200	26842900	24526100	25193200	1	0.948297	1.07978	0.986589	1.01342	1	0.973641	1.01604	0.991381	0.925573	6	7
ALLR	P0ACN4	HTH-type transcriptional repressor AllR (Negative regulator of allantoin and glyoxylate utilization operons)	Cytosol	45.4	23703400	27182900	31160200	31449400	34505700	1	1.14679	1.31459	1.32679	1.45573	1	0.985059	1.03043	1.04432	1.03873	6	7
ALLR	P0ACN4	HTH-type transcriptional repressor AllR (Negative regulator of allantoin and glyoxylate utilization operons)	Cytosol	49	15620000	17809000	18550100	20593200	16961600	1	1.14014	1.18759	1.31839	1.08589	1	1.02238	1.02437	1.0708	0.944294	3	3
ALLR	P0ACN4	HTH-type transcriptional repressor AllR (Negative regulator of allantoin and glyoxylate utilization operons)	Cytosol	51.9	16361900	16372600	16983500	16101900	16527300	1	1.00065	1.03799	0.984109	1.01011	1	0.970026	1.0241	0.942047	0.991114	3	3
ALLR	P0ACN4	HTH-type transcriptional repressor AllR (Negative regulator of allantoin and glyoxylate utilization operons)	Cytosol	54.8	43148200	49410200	44078700	42848700	39766600	1	1.14513	1.02157	0.993059	0.921628	1	1.04093	0.984257	1.01099	0.926405	3	5
ALLR	P0ACN4	HTH-type transcriptional repressor AllR (Negative regulator of allantoin and glyoxylate utilization operons)	Cytosol	57.9	29331400	28891100	29320000	27465300	29639900	1	0.984989	0.999611	0.936379	1.01052	1	0.979372	1.03093	0.965119	1.00457	3	5
ALPA	P33997	DNA-binding transcriptional activator AlpA (Prophage CP4-57 regulatory protein AlpA)	Cytosol	49	2750900	2668680	3031700	3089540	2825190	1	0.970112	1.10208	1.1231	1.02701	1	0.86991	0.950607	0.912192	0.893088	1	1
ALPA	P33997	DNA-binding transcriptional activator AlpA (Prophage CP4-57 regulatory protein AlpA)	Cytosol	51.9	2992990	3253080	2863720	3388370	2841660	1	1.0869	0.956809	1.1321	0.949439	1	1.05363	0.944005	1.08371	0.931585	1	1
ALR	P0A6B4	Alanine racemase, biosynthetic (EC 5.1.1.1)	Cytosol	42	30601500	31603600	34225500	32101800	36888000	1	1.03275	1.11843	1.04903	1.20543	1	1.06035	1.0524	1.05412	1.10094	6	6
ALR	P0A6B4	Alanine racemase, biosynthetic (EC 5.1.1.1)	Cytosol	45.4	31044400	36032500	40620000	39123200	46113100	1	1.16068	1.30845	1.26023	1.48539	1	0.996984	1.02562	0.991933	1.0599	6	6
ALR	P0A6B4	Alanine racemase, biosynthetic (EC 5.1.1.1)	Cytosol	49	35797900	41575700	42445400	47615800	40830400	1	1.1614	1.1857	1.33013	1.14058	1	1.04144	1.02273	1.08034	0.991854	4	6
ALR	P0A6B4	Alanine racemase, biosynthetic (EC 5.1.1.1)	Cytosol	51.9	28900000	28829300	28474900	28199900	26922300	1	0.997554	0.985291	0.975775	0.931567	1	0.967021	0.972105	0.934068	0.91405	4	6
ALSB	P39265	D-allose-binding periplasmic protein (ALBP)	Periplasm	42	38669300	35314600	39411200	35028400	36167100	1	0.913246	1.01919	0.905845	0.935292	1	0.937653	0.959021	0.910245	0.854215	6	7
ALSB	P39265	D-allose-binding periplasmic protein (ALBP)	Periplasm	45.4	33504400	40877900	39934100	41974600	44663800	1	1.22008	1.19191	1.25281	1.33307	1	1.04801	0.934271	0.986089	0.951211	6	7
ALSB	P39265	D-allose-binding periplasmic protein (ALBP)	Periplasm	49	24419100	24531000	28107600	28626900	27000700	1	1.00458	1.15105	1.17232	1.10572	1	0.90082	0.99285	0.952164	0.961539	5	6
ALSB	P39265	D-allose-binding periplasmic protein (ALBP)	Periplasm	51.9	18366600	18023000	15712800	18151100	15825000	1	0.981292	0.855509	0.988267	0.861618	1	0.951257	0.844061	0.946026	0.845416	5	6
ALSB	P39265	D-allose-binding periplasmic protein (ALBP)	Periplasm	54.8	20025000	19965400	18389100	17508400	15784700	1	0.997024	0.918307	0.874327	0.78825	1	0.906306	0.88477	0.890112	0.792335	5	5
ALSB	P39265	D-allose-binding periplasmic protein (ALBP)	Periplasm	57.9	19450200	19026700	17935800	18010400	16506800	1	0.978226	0.92214	0.925975	0.84867	1	0.972649	0.951029	0.954396	0.843674	5	5
ALSB	P39265	D-allose-binding periplasmic protein (ALBP)	Periplasm	60.5	19443900	19171400	18072200	18028600	17410400	1	0.985985	0.929453	0.927211	0.895417	1	0.998221	0.958425	0.966863	0.914683	6	6
ALSB	P39265	D-allose-binding periplasmic protein (ALBP)	Periplasm	63.6	15547500	15179900	14972900	14702100	15534100	1	0.976356	0.963042	0.945625	0.999138	1	0.959205	0.962646	1.02894	1.02552	6	6
ALSB	P39265	D-allose-binding periplasmic protein (ALBP)	Periplasm	67	23129900	24123100	26404500	24527500	25546900	1	1.04294	1.14157	1.06042	1.1045	1	1.09696	1.082	1.03604	1.08756	9	12
ALSB	P39265	D-allose-binding periplasmic protein (ALBP)	Periplasm	71.3	18131300	20909900	20152700	19484800	17782400	1	1.15325	1.11149	1.07465	0.980757	1	1.04882	1.03985	1.07471	1.04738	9	12
ALX	P42601	Putative membrane-bound redox modulator Alx	Inner_membrane	54.8	1867060	2304930	2164820	2199640	1998720	1	1.23452	1.15948	1.17813	1.07052	1	1.1222	1.11714	1.1994	1.07607	1	1
ALX	P42601	Putative membrane-bound redox modulator Alx	Inner_membrane	57.9	1766420	1833780	1919580	1628180	1942280	1	1.03813	1.08671	0.92174	1.09956	1	1.03221	1.12075	0.950031	1.09308	1	1
ALX	P42601	Putative membrane-bound redox modulator Alx	Inner_membrane	67	1019080	1304440	1526680	1096760	1279070	1	1.28002	1.4981	1.07623	1.25512	1	1.34632	1.41992	1.05147	1.23587	1	1
ALX	P42601	Putative membrane-bound redox modulator Alx	Inner_membrane	71.3	950884	855383	833366	814382	760539	1	0.899566	0.876412	0.856447	0.799823	1	0.818109	0.819929	0.856493	0.854159	1	1
AMIA	P36548	N-acetylmuramoyl-L-alanine amidase AmiA (EC 3.5.1.28)	Periplasm	42	22202600	21632500	24498900	22985300	26933100	1	0.974323	1.10342	1.03525	1.21306	1	1.00036	1.03829	1.04028	1.1079	5	5
AMIA	P36548	N-acetylmuramoyl-L-alanine amidase AmiA (EC 3.5.1.28)	Periplasm	45.4	21484900	25555000	30389700	26592400	31924700	1	1.18944	1.41447	1.23773	1.48591	1	1.02169	1.10872	0.974217	1.06027	5	5
AMIA	P36548	N-acetylmuramoyl-L-alanine amidase AmiA (EC 3.5.1.28)	Periplasm	49	30824200	35871300	38963800	38072500	36752900	1	1.16374	1.26407	1.23515	1.19234	1	1.04354	1.09033	1.0032	1.03686	5	6
AMIA	P36548	N-acetylmuramoyl-L-alanine amidase AmiA (EC 3.5.1.28)	Periplasm	51.9	27156900	28243100	29404100	32034600	33226000	1	1.04	1.08275	1.17961	1.22348	1	1.00817	1.06826	1.12919	1.20048	5	6
AMIA	P36548	N-acetylmuramoyl-L-alanine amidase AmiA (EC 3.5.1.28)	Periplasm	54.8	8797880	9583700	10700300	9080850	9508080	1	1.08932	1.21624	1.03216	1.08072	1	0.990204	1.17182	1.0508	1.08632	1	1
AMIA	P36548	N-acetylmuramoyl-L-alanine amidase AmiA (EC 3.5.1.28)	Periplasm	57.9	3751280	4345500	3890340	4189180	4058240	1	1.1584	1.03707	1.11673	1.08183	1	1.1518	1.06956	1.15101	1.07546	1	1
AMIA	P36548	N-acetylmuramoyl-L-alanine amidase AmiA (EC 3.5.1.28)	Periplasm	67	763258	983833	1228520	855616	1151520	1	1.28899	1.60957	1.121	1.50869	1	1.35576	1.52558	1.09522	1.48555	1	1
AMIA	P36548	N-acetylmuramoyl-L-alanine amidase AmiA (EC 3.5.1.28)	Periplasm	71.3	861110	850006	820729	923906	770558	1	0.987105	0.953106	1.07292	0.894843	1	0.897721	0.89168	1.07298	0.955634	1	1
AMIB	P26365	N-acetylmuramoyl-L-alanine amidase AmiB (EC 3.5.1.28)	Periplasm	42	16891000	16984900	17881000	15942800	14898100	1	1.00556	1.05861	0.943864	0.882014	1	1.03243	0.996119	0.948448	0.805555	3	4
AMIB	P26365	N-acetylmuramoyl-L-alanine amidase AmiB (EC 3.5.1.28)	Periplasm	45.4	15005100	18807000	17477900	18836600	19647200	1	1.25337	1.1648	1.25535	1.30937	1	1.07661	0.913022	0.988087	0.934297	3	4
AMIB	P26365	N-acetylmuramoyl-L-alanine amidase AmiB (EC 3.5.1.28)	Periplasm	49	27570700	27283000	29517400	29742100	27529800	1	0.989565	1.07061	1.07876	0.998517	1	0.887354	0.923464	0.876175	0.868314	3	3
AMIB	P26365	N-acetylmuramoyl-L-alanine amidase AmiB (EC 3.5.1.28)	Periplasm	51.9	25636500	27166800	26489200	26481000	25041900	1	1.05969	1.03326	1.03294	0.976807	1	1.02726	1.01943	0.988791	0.958438	3	3
AMIB	P26365	N-acetylmuramoyl-L-alanine amidase AmiB (EC 3.5.1.28)	Periplasm	60.5	2352800	2274340	2191490	2220610	2030610	1	0.966652	0.931439	0.943816	0.863061	1	0.978648	0.960473	0.984178	0.881631	1	1
AMIB	P26365	N-acetylmuramoyl-L-alanine amidase AmiB (EC 3.5.1.28)	Periplasm	63.6	1254050	1398510	1728150	1309000	1502710	1	1.11519	1.37806	1.04382	1.19829	1	1.0956	1.37749	1.13579	1.22992	1	1
AMIC	P63883	N-acetylmuramoyl-L-alanine amidase AmiC (EC 3.5.1.28)	Periplasm	42	30765800	30807300	34004200	30797700	33676900	1	1.00135	1.10526	1.00104	1.09462	1	1.02811	1.04001	1.0059	0.999733	5	6
AMIC	P63883	N-acetylmuramoyl-L-alanine amidase AmiC (EC 3.5.1.28)	Periplasm	45.4	30481300	33843100	37113900	42697000	38446100	1	1.11029	1.2176	1.40076	1.2613	1	0.953704	0.954407	1.10254	0.899999	5	6
AMIC	P63883	N-acetylmuramoyl-L-alanine amidase AmiC (EC 3.5.1.28)	Periplasm	49	46851200	53144600	53552700	57219800	50726500	1	1.13433	1.14304	1.22131	1.08272	1	1.01716	0.98594	0.991957	0.941533	7	9
AMIC	P63883	N-acetylmuramoyl-L-alanine amidase AmiC (EC 3.5.1.28)	Periplasm	51.9	38463000	40423100	38497700	41071600	40683000	1	1.05096	1.0009	1.06782	1.05772	1	1.01879	0.987508	1.02218	1.03783	7	9
AMIC	P63883	N-acetylmuramoyl-L-alanine amidase AmiC (EC 3.5.1.28)	Periplasm	54.8	3398730	3574850	3220960	3480030	3028970	1	1.05182	0.947695	1.02392	0.891206	1	0.956116	0.913085	1.04241	0.895825	1	1
AMIC	P63883	N-acetylmuramoyl-L-alanine amidase AmiC (EC 3.5.1.28)	Periplasm	57.9	1684970	1549760	1774510	1362910	1351510	1	0.919755	1.05314	0.808863	0.802097	1	0.914511	1.08613	0.833689	0.797376	1	1
AMID	P75820	N-acetylmuramoyl-L-alanine amidase AmiD (EC 3.5.1.28)	Outer_membrane	42	2869700	2612000	3006770	2401080	2704030	1	0.9102	1.04776	0.836701	0.942269	1	0.934525	0.985912	0.840765	0.860587	1	1
AMID	P75820	N-acetylmuramoyl-L-alanine amidase AmiD (EC 3.5.1.28)	Outer_membrane	45.4	2402780	2865770	3206630	3800520	3866720	1	1.19269	1.33455	1.58172	1.60927	1	1.02448	1.04608	1.24497	1.14829	1	1
AMID	P75820	N-acetylmuramoyl-L-alanine amidase AmiD (EC 3.5.1.28)	Outer_membrane	49	1857850	1799500	1930490	1980630	1663520	1	0.968593	1.0391	1.06609	0.895401	1	0.868548	0.896286	0.865884	0.778644	1	1
AMID	P75820	N-acetylmuramoyl-L-alanine amidase AmiD (EC 3.5.1.28)	Outer_membrane	51.9	1892230	2564940	1763780	1932950	1779250	1	1.35551	0.932117	1.02152	0.940293	1	1.31402	0.919643	0.977858	0.922611	1	1
AMID	P75820	N-acetylmuramoyl-L-alanine amidase AmiD (EC 3.5.1.28)	Outer_membrane	60.5	11316400	11536900	10832500	10973800	10734900	1	1.01948	0.957239	0.969725	0.948614	1	1.03214	0.987077	1.0112	0.969025	4	4
AMID	P75820	N-acetylmuramoyl-L-alanine amidase AmiD (EC 3.5.1.28)	Outer_membrane	63.6	8551650	9017080	8110110	7841920	8422760	1	1.05443	0.948368	0.917007	0.984928	1	1.0359	0.947978	0.997803	1.01093	4	4
AMID	P75820	N-acetylmuramoyl-L-alanine amidase AmiD (EC 3.5.1.28)	Outer_membrane	67	4526660	4371990	4563040	4914150	5506310	1	0.965831	1.00804	1.0856	1.21642	1	1.01586	0.955435	1.06063	1.19776	1	1
AMID	P75820	N-acetylmuramoyl-L-alanine amidase AmiD (EC 3.5.1.28)	Outer_membrane	71.3	3250590	3920800	3820280	3688400	3778650	1	1.20618	1.17526	1.13469	1.16245	1	1.09696	1.09951	1.13475	1.24142	1	1
AMN	P0AE12	AMP nucleosidase (EC 3.2.2.4)	Cytosol	42	5528860	5613930	6850380	5525990	6768320	1	1.01539	1.23902	0.999481	1.22418	1	1.04252	1.16588	1.00434	1.11806	2	2
AMN	P0AE12	AMP nucleosidase (EC 3.2.2.4)	Cytosol	45.4	7258590	6071170	8407230	7004710	9577170	1	0.836412	1.15825	0.965024	1.31943	1	0.718451	0.907886	0.759573	0.941473	2	2
AMN	P0AE12	AMP nucleosidase (EC 3.2.2.4)	Cytosol	49	38936700	43435900	45578200	47473300	44921400	1	1.11555	1.17057	1.21924	1.1537	1	1.00033	1.00969	0.990279	1.00327	8	11
AMN	P0AE12	AMP nucleosidase (EC 3.2.2.4)	Cytosol	51.9	42572800	41993100	44741100	42981000	44259800	1	0.986383	1.05093	1.00959	1.03963	1	0.956193	1.03687	0.966436	1.02008	8	11
AMN	P0AE12	AMP nucleosidase (EC 3.2.2.4)	Cytosol	54.8	94618900	105714000	99286900	97294500	97534400	1	1.11726	1.04933	1.02828	1.03081	1	1.0156	1.01101	1.04684	1.03616	11	14
AMN	P0AE12	AMP nucleosidase (EC 3.2.2.4)	Cytosol	57.9	95983400	93721500	95950800	89500900	96724100	1	0.976434	0.99966	0.932462	1.00772	1	0.970867	1.03098	0.961082	1.00179	11	14
AMN	P0AE12	AMP nucleosidase (EC 3.2.2.4)	Cytosol	60.5	53238400	51683800	52034400	49173700	51259600	1	0.970799	0.977385	0.923651	0.962831	1	0.982846	1.00785	0.963151	0.983548	9	10
AMN	P0AE12	AMP nucleosidase (EC 3.2.2.4)	Cytosol	63.6	29892800	29944800	28219200	26200200	24903400	1	1.00174	0.944013	0.876472	0.83309	1	0.984143	0.943625	0.953697	0.855085	9	10
AMPC	P00811	Beta-lactamase (EC 3.5.2.6) (Cephalosporinase)	Periplasm	42	39950200	39234100	40570000	36568800	37997400	1	0.982075	1.01551	0.91536	0.951119	1	1.00832	0.955566	0.919806	0.86867	7	8
AMPC	P00811	Beta-lactamase (EC 3.5.2.6) (Cephalosporinase)	Periplasm	45.4	38702300	45516900	44499500	46074200	46431200	1	1.17608	1.14979	1.19048	1.1997	1	1.01021	0.901258	0.937028	0.856044	7	8
AMPC	P00811	Beta-lactamase (EC 3.5.2.6) (Cephalosporinase)	Periplasm	49	29029100	30648400	36922100	34389700	31619200	1	1.05578	1.2719	1.18466	1.08922	1	0.946732	1.09709	0.962192	0.947194	6	7
AMPC	P00811	Beta-lactamase (EC 3.5.2.6) (Cephalosporinase)	Periplasm	51.9	28308600	28455400	28519200	29829400	29753600	1	1.00519	1.00744	1.05372	1.05104	1	0.974419	0.993958	1.00868	1.03128	6	7
AMPC	P00811	Beta-lactamase (EC 3.5.2.6) (Cephalosporinase)	Periplasm	54.8	58652600	69324700	61438200	56310000	59348600	1	1.18195	1.04749	0.96006	1.01187	1	1.07441	1.00924	0.977392	1.01711	7	11
AMPC	P00811	Beta-lactamase (EC 3.5.2.6) (Cephalosporinase)	Periplasm	57.9	49576500	49735200	46907700	46532600	44681700	1	1.0032	0.946168	0.938602	0.901268	1	0.997481	0.97581	0.96741	0.895962	7	11
AMPD	P13016	1,6-anhydro-N-acetylmuramyl-L-alanine amidase AmpD (EC 3.5.1.28) (N-acetylmuramoyl-L-alanine amidase)	Cytosol	42	1827960	1495310	1719250	1928810	1949750	1	0.818021	0.940529	1.05517	1.06663	1	0.839883	0.885008	1.0603	0.974164	1	1
AMPD	P13016	1,6-anhydro-N-acetylmuramyl-L-alanine amidase AmpD (EC 3.5.1.28) (N-acetylmuramoyl-L-alanine amidase)	Cytosol	45.4	1437600	1808480	1205260	2459900	1745980	1	1.25799	0.838383	1.71112	1.21451	1	1.08057	0.657163	1.34682	0.866611	1	1
AMPE	P0AE14	Protein AmpE	Inner_membrane	42	7511000	6486980	6491150	6036180	7039160	1	0.863664	0.864219	0.803645	0.93718	1	0.886745	0.813202	0.807549	0.855939	2	2
AMPE	P0AE14	Protein AmpE	Inner_membrane	45.4	5995380	6950340	7631250	7171970	8719640	1	1.15928	1.27286	1.19625	1.45439	1	0.995787	0.997722	0.941571	1.03778	2	2
AMPE	P0AE14	Protein AmpE	Inner_membrane	49	3889880	4282020	4243480	3960690	5178080	1	1.10081	1.0909	1.0182	1.33117	1	0.987109	0.94097	0.826993	1.15759	1	1
AMPE	P0AE14	Protein AmpE	Inner_membrane	51.9	4142060	4136550	3897810	3593200	3847020	1	0.99867	0.941032	0.867491	0.92877	1	0.968103	0.928439	0.830413	0.911305	1	1
AMPE	P0AE14	Protein AmpE	Inner_membrane	54.8	8067070	8288960	8616280	7506830	7356110	1	1.02751	1.06808	0.930552	0.911869	1	0.934014	1.02907	0.947352	0.916595	1	1
AMPE	P0AE14	Protein AmpE	Inner_membrane	57.9	6231470	6168390	6215720	7309830	6385170	1	0.989877	0.997473	1.17305	1.02467	1	0.984233	1.02872	1.20906	1.01863	1	1
AMPG	P0AE16	Protein AmpG	Inner_membrane	54.8	15631100	18059900	16034400	16674200	16998300	1	1.15538	1.0258	1.06673	1.08747	1	1.05026	0.988338	1.08599	1.0931	1	1
AMPG	P0AE16	Protein AmpG	Inner_membrane	57.9	14127400	13407600	12404500	14126300	14194600	1	0.949049	0.878046	0.999922	1.00476	1	0.943638	0.905553	1.03061	0.998842	1	1
AMPG	P0AE16	Protein AmpG	Inner_membrane	67	5083380	5235300	6178850	5908830	6332170	1	1.02989	1.2155	1.16238	1.24566	1	1.08323	1.15207	1.13565	1.22655	1	1
AMPG	P0AE16	Protein AmpG	Inner_membrane	71.3	2868910	3464470	2744210	2379200	1913220	1	1.20759	0.956534	0.829305	0.66688	1	1.09824	0.894887	0.829348	0.712185	1	1
AMPH	P0AD70	D-alanyl-D-alanine-carboxypeptidase/endopeptidase AmpH (EC 3.4.-.-) (DD-alanine-endopeptidase) (DD-carboxypeptidase) (Penicillin-binding protein AmpH)	Cytosol	42	35149400	33934400	34624200	32575900	31333200	1	0.965433	0.985058	0.926784	0.891429	1	0.991234	0.926908	0.931286	0.814154	4	4
AMPH	P0AD70	D-alanyl-D-alanine-carboxypeptidase/endopeptidase AmpH (EC 3.4.-.-) (DD-alanine-endopeptidase) (DD-carboxypeptidase) (Penicillin-binding protein AmpH)	Cytosol	45.4	25585400	29543500	30785300	29936100	29455200	1	1.1547	1.20324	1.17005	1.15125	1	0.991852	0.943152	0.920947	0.821472	4	4
AMPH	P0AD70	D-alanyl-D-alanine-carboxypeptidase/endopeptidase AmpH (EC 3.4.-.-) (DD-alanine-endopeptidase) (DD-carboxypeptidase) (Penicillin-binding protein AmpH)	Cytosol	49	11722500	12695800	11811200	11457800	9908010	1	1.08303	1.00757	0.977419	0.845213	1	0.971164	0.869087	0.793868	0.735001	1	1
AMPH	P0AD70	D-alanyl-D-alanine-carboxypeptidase/endopeptidase AmpH (EC 3.4.-.-) (DD-alanine-endopeptidase) (DD-carboxypeptidase) (Penicillin-binding protein AmpH)	Cytosol	51.9	9581980	9624800	9316400	9630190	7324000	1	1.00447	0.972283	1.00503	0.764351	1	0.973724	0.959272	0.962074	0.749978	1	1
AMYA	P26612	Cytoplasmic alpha-amylase (EC 3.2.1.1) (1,4-alpha-D-glucan glucanohydrolase)	Cytosol	42	4391180	3893510	3757280	3676570	4417570	1	0.886666	0.855642	0.837262	1.00601	1	0.910362	0.805132	0.841329	0.918802	2	2
AMYA	P26612	Cytoplasmic alpha-amylase (EC 3.2.1.1) (1,4-alpha-D-glucan glucanohydrolase)	Cytosol	45.4	3743340	4834860	4424410	5074210	5201690	1	1.29159	1.18194	1.35553	1.38959	1	1.10943	0.92646	1.06694	0.991535	2	2
AMYA	P26612	Cytoplasmic alpha-amylase (EC 3.2.1.1) (1,4-alpha-D-glucan glucanohydrolase)	Cytosol	49	4965820	5515630	5736370	5971750	5418270	1	1.11072	1.15517	1.20257	1.09111	1	0.995994	0.996405	0.976737	0.948836	2	2
AMYA	P26612	Cytoplasmic alpha-amylase (EC 3.2.1.1) (1,4-alpha-D-glucan glucanohydrolase)	Cytosol	51.9	4942760	5332070	5094890	5605060	5917430	1	1.07876	1.03078	1.13399	1.19719	1	1.04575	1.01698	1.08552	1.17468	2	2
AMYA	P26612	Cytoplasmic alpha-amylase (EC 3.2.1.1) (1,4-alpha-D-glucan glucanohydrolase)	Cytosol	54.8	17381200	18520200	17514300	16908600	18268300	1	1.06553	1.00766	0.97281	1.05104	1	0.96858	0.970857	0.990372	1.05648	3	3
AMYA	P26612	Cytoplasmic alpha-amylase (EC 3.2.1.1) (1,4-alpha-D-glucan glucanohydrolase)	Cytosol	57.9	13981100	13777600	14746000	14485900	15956900	1	0.985445	1.05471	1.03611	1.14132	1	0.979826	1.08775	1.06791	1.1346	3	3
AMYA	P26612	Cytoplasmic alpha-amylase (EC 3.2.1.1) (1,4-alpha-D-glucan glucanohydrolase)	Cytosol	60.5	4861000	4938980	5643470	5252620	4920510	1	1.01604	1.16097	1.08056	1.01224	1	1.02865	1.19716	1.12677	1.03402	2	2
AMYA	P26612	Cytoplasmic alpha-amylase (EC 3.2.1.1) (1,4-alpha-D-glucan glucanohydrolase)	Cytosol	63.6	2705940	3001690	2020540	2509570	3006220	1	1.1093	0.746705	0.92743	1.11097	1	1.08981	0.746398	1.00914	1.1403	2	2
ANMK	P77570	Anhydro-N-acetylmuramic acid kinase (EC 2.7.1.170) (AnhMurNAc kinase)	Cytosol	42	5318830	4781710	5657100	4564690	5094740	1	0.899015	1.0636	0.858213	0.957869	1	0.923041	1.00081	0.862382	0.874834	1	1
ANMK	P77570	Anhydro-N-acetylmuramic acid kinase (EC 2.7.1.170) (AnhMurNAc kinase)	Cytosol	45.4	5316100	5348310	6554570	6647580	6302840	1	1.00606	1.23297	1.25046	1.18561	1	0.864173	0.966455	0.984242	0.845992	1	1
ANMK	P77570	Anhydro-N-acetylmuramic acid kinase (EC 2.7.1.170) (AnhMurNAc kinase)	Cytosol	49	5706550	6357910	6109650	7036800	6478530	1	1.11414	1.07064	1.23311	1.13528	1	0.999064	0.92349	1.00154	0.987244	1	1
ANMK	P77570	Anhydro-N-acetylmuramic acid kinase (EC 2.7.1.170) (AnhMurNAc kinase)	Cytosol	51.9	6069010	6193990	6357580	5928410	5093470	1	1.02059	1.04755	0.976833	0.839259	1	0.989355	1.03353	0.935081	0.823477	1	1
ANMK	P77570	Anhydro-N-acetylmuramic acid kinase (EC 2.7.1.170) (AnhMurNAc kinase)	Cytosol	54.8	7611870	8882550	8014070	7460680	5797330	1	1.16693	1.05284	0.980138	0.761617	1	1.06076	1.01439	0.997832	0.765564	1	1
ANMK	P77570	Anhydro-N-acetylmuramic acid kinase (EC 2.7.1.170) (AnhMurNAc kinase)	Cytosol	57.9	6006350	6257930	5700400	6355760	5893190	1	1.04189	0.949062	1.05817	0.98116	1	1.03594	0.978795	1.09065	0.975384	1	1
ANSA	P0A962	L-asparaginase 1 (EC 3.5.1.1) (L-asparaginase I) (L-ASNase I) (L-asparagine amidohydrolase I)	Cytosol	42	25886000	26868900	29119400	24897300	26902000	1	1.03797	1.12491	0.961806	1.03925	1	1.06571	1.0585	0.966477	0.94916	5	9
ANSA	P0A962	L-asparaginase 1 (EC 3.5.1.1) (L-asparaginase I) (L-ASNase I) (L-asparagine amidohydrolase I)	Cytosol	45.4	25948900	29910200	29722900	31461600	32508500	1	1.15266	1.14544	1.21244	1.25279	1	0.990096	0.897848	0.954318	0.893925	5	9
ANSA	P0A962	L-asparaginase 1 (EC 3.5.1.1) (L-asparaginase I) (L-ASNase I) (L-asparagine amidohydrolase I)	Cytosol	49	24061200	26492700	26761100	26140700	26392500	1	1.10105	1.11221	1.08643	1.09689	1	0.987328	0.959348	0.882403	0.95386	5	10
ANSA	P0A962	L-asparaginase 1 (EC 3.5.1.1) (L-asparaginase I) (L-ASNase I) (L-asparagine amidohydrolase I)	Cytosol	51.9	24987900	26494800	25368600	26394000	24634400	1	1.06031	1.01524	1.05627	0.985853	1	1.02785	1.00165	1.01112	0.967315	5	10
ANSA	P0A962	L-asparaginase 1 (EC 3.5.1.1) (L-asparaginase I) (L-ASNase I) (L-asparagine amidohydrolase I)	Cytosol	54.8	29306700	33558200	33731600	29099900	30108200	1	1.14507	1.15099	0.992944	1.02735	1	1.04088	1.10895	1.01087	1.03267	6	11
ANSA	P0A962	L-asparaginase 1 (EC 3.5.1.1) (L-asparaginase I) (L-ASNase I) (L-asparagine amidohydrolase I)	Cytosol	57.9	25688600	23688600	21985300	24339400	24982400	1	0.922144	0.855839	0.947479	0.972509	1	0.916886	0.882651	0.97656	0.966785	6	11
ANSA	P0A962	L-asparaginase 1 (EC 3.5.1.1) (L-asparaginase I) (L-ASNase I) (L-asparagine amidohydrolase I)	Cytosol	60.5	9075920	8330120	7688730	7135580	6641650	1	0.917827	0.847157	0.78621	0.731788	1	0.929216	0.873563	0.819832	0.747534	2	2
ANSA	P0A962	L-asparaginase 1 (EC 3.5.1.1) (L-asparaginase I) (L-ASNase I) (L-asparagine amidohydrolase I)	Cytosol	63.6	3255480	3119130	2944450	2763500	2412000	1	0.958117	0.90446	0.848876	0.740905	1	0.941286	0.904088	0.92367	0.760465	2	2
ANSB	P00805	L-asparaginase 2 (EC 3.5.1.1) (L-asparaginase II) (L-ASNase II) (L-asparagine amidohydrolase II) (Colaspase)	Periplasm	42	69962600	70074900	76186000	70966800	79296000	1	1.00161	1.08895	1.01435	1.13341	1	1.02837	1.02467	1.01928	1.03515	12	23
ANSB	P00805	L-asparaginase 2 (EC 3.5.1.1) (L-asparaginase II) (L-ASNase II) (L-asparagine amidohydrolase II) (Colaspase)	Periplasm	45.4	66205500	82445500	85473200	90128800	103763000	1	1.2453	1.29103	1.36135	1.56729	1	1.06967	1.01197	1.07152	1.11833	12	23
ANSB	P00805	L-asparaginase 2 (EC 3.5.1.1) (L-asparaginase II) (L-ASNase II) (L-asparagine amidohydrolase II) (Colaspase)	Periplasm	49	84079800	96725700	103513000	107990000	102535000	1	1.1504	1.23113	1.28438	1.2195	1	1.03158	1.06192	1.04318	1.06048	11	20
ANSB	P00805	L-asparaginase 2 (EC 3.5.1.1) (L-asparaginase II) (L-ASNase II) (L-asparagine amidohydrolase II) (Colaspase)	Periplasm	51.9	89981300	97866300	96230700	103788000	101435000	1	1.08763	1.06945	1.15344	1.12729	1	1.05434	1.05514	1.10414	1.10609	11	20
ANSB	P00805	L-asparaginase 2 (EC 3.5.1.1) (L-asparaginase II) (L-ASNase II) (L-asparagine amidohydrolase II) (Colaspase)	Periplasm	54.8	187375000	203930000	204875000	188036000	193517000	1	1.08835	1.0934	1.00353	1.03278	1	0.989325	1.05346	1.02164	1.03813	14	30
ANSB	P00805	L-asparaginase 2 (EC 3.5.1.1) (L-asparaginase II) (L-ASNase II) (L-asparagine amidohydrolase II) (Colaspase)	Periplasm	57.9	150841000	164774000	151859000	153329000	152546000	1	1.09237	1.00675	1.01649	1.0113	1	1.08614	1.03829	1.04769	1.00535	14	30
ANSB	P00805	L-asparaginase 2 (EC 3.5.1.1) (L-asparaginase II) (L-ASNase II) (L-asparagine amidohydrolase II) (Colaspase)	Periplasm	60.5	63354200	64257200	63868100	63209100	57656800	1	1.01425	1.00811	0.99771	0.910071	1	1.02684	1.03953	1.04038	0.929652	8	10
ANSB	P00805	L-asparaginase 2 (EC 3.5.1.1) (L-asparaginase II) (L-ASNase II) (L-asparagine amidohydrolase II) (Colaspase)	Periplasm	63.6	35605200	39087800	36661000	35718200	34411000	1	1.09781	1.02965	1.00317	0.96646	1	1.07853	1.02923	1.09156	0.991975	8	10
ANSB	P00805	L-asparaginase 2 (EC 3.5.1.1) (L-asparaginase II) (L-ASNase II) (L-asparagine amidohydrolase II) (Colaspase)	Periplasm	67	19152600	16267600	19116000	18755600	20229700	1	0.849368	0.998089	0.979272	1.05624	1	0.893362	0.946006	0.956749	1.04004	5	5
ANSB	P00805	L-asparaginase 2 (EC 3.5.1.1) (L-asparaginase II) (L-ASNase II) (L-asparagine amidohydrolase II) (Colaspase)	Periplasm	71.3	13311600	17157600	15234400	16713500	14320500	1	1.28892	1.14445	1.25556	1.07579	1	1.17221	1.07069	1.25563	1.14888	5	5
ANSP	P77610	L-asparagine permease (L-asparagine transport protein)	Inner_membrane	54.8	8140160	9880090	8916950	8864230	9419060	1	1.21375	1.09543	1.08895	1.15711	1	1.10331	1.05542	1.10861	1.16311	2	2
ANSP	P77610	L-asparagine permease (L-asparagine transport protein)	Inner_membrane	57.9	9215750	10117300	9889630	9001010	8748510	1	1.09783	1.07312	0.976699	0.9493	1	1.09157	1.10674	1.00668	0.943712	2	2
ANSP	P77610	L-asparagine permease (L-asparagine transport protein)	Inner_membrane	60.5	4739690	4622430	4327900	4785950	4726910	1	0.97526	0.913119	1.00976	0.997304	1	0.987363	0.941581	1.05294	1.01876	1	1
ANSP	P77610	L-asparagine permease (L-asparagine transport protein)	Inner_membrane	63.6	3619970	4074110	3853650	3912770	3305090	1	1.12545	1.06455	1.08088	0.913016	1	1.10568	1.06412	1.17612	0.93712	1	1
ANSP	P77610	L-asparagine permease (L-asparagine transport protein)	Inner_membrane	67	3451520	3086690	3802150	3056210	3130340	1	0.894299	1.10159	0.885468	0.906945	1	0.94062	1.0441	0.865103	0.893034	1	1
ANSP	P77610	L-asparagine permease (L-asparagine transport protein)	Inner_membrane	71.3	2420100	2559870	2561800	2415740	2078460	1	1.05775	1.05855	0.998198	0.858832	1	0.961972	0.990329	0.998251	0.917177	1	1
APAH	P05637	Bis(5'-nucleosyl)-tetraphosphatase [symmetrical] (EC 3.6.1.41) (Ap4A hydrolase) (Diadenosine 5',5'''-P1,P4-tetraphosphate pyrophosphohydrolase) (Diadenosine tetraphosphatase)	Cytosol	42	22148100	23762700	24880600	22798300	26856800	1	1.0729	1.12337	1.02936	1.2126	1	1.10157	1.05706	1.03436	1.10748	3	3
APAH	P05637	Bis(5'-nucleosyl)-tetraphosphatase [symmetrical] (EC 3.6.1.41) (Ap4A hydrolase) (Diadenosine 5',5'''-P1,P4-tetraphosphate pyrophosphohydrolase) (Diadenosine tetraphosphatase)	Cytosol	45.4	23270600	26901800	29979100	29647200	34859700	1	1.15604	1.28828	1.27402	1.49801	1	0.993004	1.00981	1.00278	1.0689	3	3
APAH	P05637	Bis(5'-nucleosyl)-tetraphosphatase [symmetrical] (EC 3.6.1.41) (Ap4A hydrolase) (Diadenosine 5',5'''-P1,P4-tetraphosphate pyrophosphohydrolase) (Diadenosine tetraphosphatase)	Cytosol	49	29756000	34327200	35841300	40136700	34816800	1	1.15362	1.20451	1.34886	1.17008	1	1.03447	1.03896	1.09555	1.0175	3	3
APAH	P05637	Bis(5'-nucleosyl)-tetraphosphatase [symmetrical] (EC 3.6.1.41) (Ap4A hydrolase) (Diadenosine 5',5'''-P1,P4-tetraphosphate pyrophosphohydrolase) (Diadenosine tetraphosphatase)	Cytosol	51.9	32799300	32624500	29497500	32696800	33194600	1	0.994671	0.899333	0.996875	1.01205	1	0.964226	0.887298	0.954266	0.993021	3	3
APAH	P05637	Bis(5'-nucleosyl)-tetraphosphatase [symmetrical] (EC 3.6.1.41) (Ap4A hydrolase) (Diadenosine 5',5'''-P1,P4-tetraphosphate pyrophosphohydrolase) (Diadenosine tetraphosphatase)	Cytosol	54.8	53881500	60701700	53334500	55957100	52503800	1	1.12658	0.989848	1.03852	0.974431	1	1.02407	0.953698	1.05727	0.979481	5	6
APAH	P05637	Bis(5'-nucleosyl)-tetraphosphatase [symmetrical] (EC 3.6.1.41) (Ap4A hydrolase) (Diadenosine 5',5'''-P1,P4-tetraphosphate pyrophosphohydrolase) (Diadenosine tetraphosphatase)	Cytosol	57.9	50182000	48315600	49433600	47441900	51229300	1	0.962807	0.985086	0.945397	1.02087	1	0.957318	1.01595	0.974414	1.01486	5	6
APAH	P05637	Bis(5'-nucleosyl)-tetraphosphatase [symmetrical] (EC 3.6.1.41) (Ap4A hydrolase) (Diadenosine 5',5'''-P1,P4-tetraphosphate pyrophosphohydrolase) (Diadenosine tetraphosphatase)	Cytosol	60.5	43793700	46670700	42954000	45691500	40663800	1	1.06569	0.980826	1.04334	0.928531	1	1.07892	1.0114	1.08795	0.94851	4	7
APAH	P05637	Bis(5'-nucleosyl)-tetraphosphatase [symmetrical] (EC 3.6.1.41) (Ap4A hydrolase) (Diadenosine 5',5'''-P1,P4-tetraphosphate pyrophosphohydrolase) (Diadenosine tetraphosphatase)	Cytosol	63.6	29328000	28674500	31121700	26334600	27888200	1	0.977718	1.06116	0.897934	0.950907	1	0.960543	1.06072	0.977049	0.976012	4	7
APAH	P05637	Bis(5'-nucleosyl)-tetraphosphatase [symmetrical] (EC 3.6.1.41) (Ap4A hydrolase) (Diadenosine 5',5'''-P1,P4-tetraphosphate pyrophosphohydrolase) (Diadenosine tetraphosphatase)	Cytosol	67	5120090	6810990	5041560	7351190	4080660	1	1.33025	0.984662	1.43575	0.79699	1	1.39915	0.93328	1.40273	0.784765	1	1
APAH	P05637	Bis(5'-nucleosyl)-tetraphosphatase [symmetrical] (EC 3.6.1.41) (Ap4A hydrolase) (Diadenosine 5',5'''-P1,P4-tetraphosphate pyrophosphohydrolase) (Diadenosine tetraphosphatase)	Cytosol	71.3	3121180	3459520	2935530	2970270	3600950	1	1.1084	0.940519	0.95165	1.15371	1	1.00803	0.879904	0.9517	1.23209	1	1
APBE	P0AB85	FAD:protein FMN transferase (EC 2.7.1.180) (Flavin transferase)	Inner_membrane	42	7134660	6457250	6738930	7446270	8681840	1	0.905054	0.944534	1.04368	1.21685	1	0.929241	0.888776	1.04874	1.11137	2	2
APBE	P0AB85	FAD:protein FMN transferase (EC 2.7.1.180) (Flavin transferase)	Inner_membrane	45.4	7378740	7960660	10115300	8951120	10995300	1	1.07886	1.37087	1.2131	1.49013	1	0.92671	1.07455	0.954831	1.06328	2	2
APBE	P0AB85	FAD:protein FMN transferase (EC 2.7.1.180) (Flavin transferase)	Inner_membrane	49	17838600	19302800	19674400	20903600	19147300	1	1.08208	1.10291	1.17182	1.07336	1	0.970314	0.951328	0.95176	0.933401	4	4
APBE	P0AB85	FAD:protein FMN transferase (EC 2.7.1.180) (Flavin transferase)	Inner_membrane	51.9	18866000	20363100	20964400	20982800	21005400	1	1.07935	1.11123	1.1122	1.1134	1	1.04632	1.09636	1.06466	1.09246	4	4
APBE	P0AB85	FAD:protein FMN transferase (EC 2.7.1.180) (Flavin transferase)	Inner_membrane	54.8	57428200	62779500	59424300	56944400	57674700	1	1.09318	1.03476	0.991576	1.00429	1	0.993715	0.996968	1.00948	1.0095	5	10
APBE	P0AB85	FAD:protein FMN transferase (EC 2.7.1.180) (Flavin transferase)	Inner_membrane	57.9	57345800	58275400	57358000	59361300	59278700	1	1.01621	1.00021	1.03515	1.03371	1	1.01042	1.03155	1.06692	1.02762	5	10
APBE	P0AB85	FAD:protein FMN transferase (EC 2.7.1.180) (Flavin transferase)	Inner_membrane	60.5	55688900	55059200	51737400	56501000	54606400	1	0.988693	0.929043	1.01458	0.980562	1	1.00096	0.958002	1.05797	1.00166	6	8
APBE	P0AB85	FAD:protein FMN transferase (EC 2.7.1.180) (Flavin transferase)	Inner_membrane	63.6	48231100	48060900	47770400	43042900	48031900	1	0.996471	0.990448	0.89243	0.99587	1	0.978967	0.990041	0.971061	1.02216	6	8
APBE	P0AB85	FAD:protein FMN transferase (EC 2.7.1.180) (Flavin transferase)	Inner_membrane	67	41542100	37749100	41438500	41347300	38752600	1	0.908695	0.997506	0.995311	0.932851	1	0.955762	0.945454	0.97242	0.918542	5	8
APBE	P0AB85	FAD:protein FMN transferase (EC 2.7.1.180) (Flavin transferase)	Inner_membrane	71.3	31521000	36345100	33812500	30554900	29961700	1	1.15304	1.0727	0.969351	0.950531	1	1.04863	1.00356	0.969402	1.01511	5	8
APHA	P0AE22	Class B acid phosphatase (CBAP) (EC 3.1.3.2)	Periplasm	42	78929700	75981600	79953200	68498800	70306100	1	0.962649	1.01297	0.867846	0.890743	1	0.988376	0.953169	0.872061	0.813528	7	14
APHA	P0AE22	Class B acid phosphatase (CBAP) (EC 3.1.3.2)	Periplasm	45.4	71506400	87168100	86000000	84189000	83656900	1	1.21903	1.20269	1.17736	1.16992	1	1.0471	0.942723	0.926706	0.834795	7	14
APHA	P0AE22	Class B acid phosphatase (CBAP) (EC 3.1.3.2)	Periplasm	49	97964800	90870100	110583000	97835700	96864800	1	0.927579	1.1288	0.998682	0.988771	1	0.831771	0.973661	0.811137	0.85984	8	14
APHA	P0AE22	Class B acid phosphatase (CBAP) (EC 3.1.3.2)	Periplasm	51.9	89323000	109492000	92983900	109054000	83121800	1	1.2258	1.04098	1.22089	0.930576	1	1.18828	1.02705	1.16871	0.913077	8	14
APHA	P0AE22	Class B acid phosphatase (CBAP) (EC 3.1.3.2)	Periplasm	54.8	104106000	112547000	112661000	91960000	92084100	1	1.08108	1.08218	0.88333	0.884523	1	0.982715	1.04265	0.899278	0.889107	9	14
APHA	P0AE22	Class B acid phosphatase (CBAP) (EC 3.1.3.2)	Periplasm	57.9	98268000	112247000	100609000	102746000	88337800	1	1.14225	1.02382	1.04557	0.898948	1	1.13574	1.0559	1.07766	0.893656	9	14
APHA	P0AE22	Class B acid phosphatase (CBAP) (EC 3.1.3.2)	Periplasm	60.5	143530000	133955000	142474000	123666000	129725000	1	0.933289	0.992643	0.861604	0.903818	1	0.944871	1.02358	0.89845	0.923265	10	19
APHA	P0AE22	Class B acid phosphatase (CBAP) (EC 3.1.3.2)	Periplasm	63.6	107259000	124955000	116741000	111970000	98341100	1	1.16498	1.0884	1.04392	0.916856	1	1.14452	1.08796	1.1359	0.941062	10	19
APHA	P0AE22	Class B acid phosphatase (CBAP) (EC 3.1.3.2)	Periplasm	67	98298900	99082500	111502000	99738500	96807800	1	1.00797	1.13432	1.01465	0.984831	1	1.06018	1.07512	0.991309	0.969725	9	20
APHA	P0AE22	Class B acid phosphatase (CBAP) (EC 3.1.3.2)	Periplasm	71.3	71713500	79398000	75490700	70569800	62219100	1	1.10716	1.05267	0.984052	0.867607	1	1.0069	0.984828	0.984104	0.926548	9	20
APPA	P07102	Periplasmic AppA protein [Includes: Phosphoanhydride phosphohydrolase (EC 3.1.3.2) (pH 2.5 acid phosphatase) (AP); 4-phytase (EC 3.1.3.26)]	Periplasm	49	3272020	3631130	3499850	3378460	3507230	1	1.10975	1.06963	1.03253	1.07189	1	0.995127	0.922621	0.838629	0.932116	1	1
APPA	P07102	Periplasmic AppA protein [Includes: Phosphoanhydride phosphohydrolase (EC 3.1.3.2) (pH 2.5 acid phosphatase) (AP); 4-phytase (EC 3.1.3.26)]	Periplasm	51.9	4021580	3581240	3401700	3714430	3652940	1	0.890506	0.845862	0.923625	0.908335	1	0.86325	0.834542	0.884147	0.891254	1	1
APPA	P07102	Periplasmic AppA protein [Includes: Phosphoanhydride phosphohydrolase (EC 3.1.3.2) (pH 2.5 acid phosphatase) (AP); 4-phytase (EC 3.1.3.26)]	Periplasm	54.8	2117950	2476370	2076140	2154430	2005510	1	1.16923	0.980259	1.01722	0.946911	1	1.06284	0.944459	1.03559	0.951818	1	1
APPA	P07102	Periplasmic AppA protein [Includes: Phosphoanhydride phosphohydrolase (EC 3.1.3.2) (pH 2.5 acid phosphatase) (AP); 4-phytase (EC 3.1.3.26)]	Periplasm	57.9	1666300	1813670	1405320	1436090	1638490	1	1.08844	0.843378	0.861844	0.98331	1	1.08224	0.869799	0.888296	0.977522	1	1
APT	P69503	Adenine phosphoribosyltransferase (APRT) (EC 2.4.2.7)	Cytosol	42	227434000	220443000	238579000	209253000	225746000	1	0.969261	1.049	0.92006	0.992578	1	0.995165	0.987078	0.924529	0.906535	7	31
APT	P69503	Adenine phosphoribosyltransferase (APRT) (EC 2.4.2.7)	Cytosol	45.4	218524000	259176000	262186000	264208000	271107000	1	1.18603	1.1998	1.20906	1.24063	1	1.01876	0.940462	0.951652	0.885247	7	31
APT	P69503	Adenine phosphoribosyltransferase (APRT) (EC 2.4.2.7)	Cytosol	49	181484000	191892000	205616000	205909000	197982000	1	1.05735	1.13297	1.13458	1.09091	1	0.948137	0.977256	0.921518	0.948656	7	26
APT	P69503	Adenine phosphoribosyltransferase (APRT) (EC 2.4.2.7)	Cytosol	51.9	200583000	206922000	201111000	214111000	199700000	1	1.0316	1.00263	1.06744	0.995598	1	1.00003	0.989215	1.02182	0.976876	7	26
APT	P69503	Adenine phosphoribosyltransferase (APRT) (EC 2.4.2.7)	Cytosol	54.8	245308000	263598000	249820000	229960000	232862000	1	1.07456	1.01839	0.937434	0.949264	1	0.976787	0.981201	0.954358	0.954183	7	31
APT	P69503	Adenine phosphoribosyltransferase (APRT) (EC 2.4.2.7)	Cytosol	57.9	241045000	242667000	232271000	234373000	235150000	1	1.00673	0.9636	0.972321	0.975544	1	1.00099	0.993788	1.00216	0.969802	7	31
APT	P69503	Adenine phosphoribosyltransferase (APRT) (EC 2.4.2.7)	Cytosol	60.5	178602000	178023000	184275000	179002000	178989000	1	0.996758	1.03176	1.00224	1.00217	1	1.00913	1.06392	1.0451	1.02373	7	24
APT	P69503	Adenine phosphoribosyltransferase (APRT) (EC 2.4.2.7)	Cytosol	63.6	126072000	127158000	125140000	112420000	114258000	1	1.00861	0.992607	0.891713	0.906292	1	0.990896	0.992199	0.97028	0.930218	7	24
APT	P69503	Adenine phosphoribosyltransferase (APRT) (EC 2.4.2.7)	Cytosol	67	43424700	39825900	41376600	39612000	35138100	1	0.917126	0.952836	0.9122	0.809173	1	0.964629	0.903114	0.89122	0.796761	4	10
APT	P69503	Adenine phosphoribosyltransferase (APRT) (EC 2.4.2.7)	Cytosol	71.3	23884400	21375400	21915200	15757800	15871000	1	0.894952	0.917553	0.659753	0.664492	1	0.813913	0.858418	0.659788	0.709635	4	10
ARAC	P0A9E0	Arabinose operon regulatory protein	Cytosol	42	4121740	4170520	3934190	3702640	4794010	1	1.01183	0.954497	0.89832	1.1631	1	1.03888	0.898151	0.902683	1.06228	1	1
ARAC	P0A9E0	Arabinose operon regulatory protein	Cytosol	45.4	3868080	4113300	5148390	4924690	5834290	1	1.0634	1.33099	1.27316	1.50832	1	0.913423	1.04329	1.00211	1.07626	1	1
ARAF	P02924	L-arabinose-binding periplasmic protein (ABP)	Periplasm	42	16656800	17394100	18980600	17769500	19115800	1	1.04426	1.13951	1.0668	1.14763	1	1.07217	1.07224	1.07198	1.04814	5	5
ARAF	P02924	L-arabinose-binding periplasmic protein (ABP)	Periplasm	45.4	17720400	19161100	20989100	20123700	23489700	1	1.0813	1.18446	1.13562	1.32557	1	0.928804	0.928434	0.893852	0.94586	5	5
ARAF	P02924	L-arabinose-binding periplasmic protein (ABP)	Periplasm	49	10365700	12207300	11941100	11713700	11150600	1	1.17766	1.15198	1.13004	1.07572	1	1.05602	0.993654	0.917831	0.935451	3	3
ARAF	P02924	L-arabinose-binding periplasmic protein (ABP)	Periplasm	51.9	10568800	11368400	10235400	10145400	9900370	1	1.07566	0.968454	0.959939	0.936754	1	1.04273	0.955494	0.918909	0.919139	3	3
ARAF	P02924	L-arabinose-binding periplasmic protein (ABP)	Periplasm	54.8	15055400	17819200	16244800	15114800	13270800	1	1.18358	1.079	1.00395	0.881464	1	1.07588	1.0396	1.02207	0.886033	3	3
ARAF	P02924	L-arabinose-binding periplasmic protein (ABP)	Periplasm	57.9	12193000	12113800	11982200	10643500	11316400	1	0.993504	0.982711	0.872919	0.928106	1	0.98784	1.0135	0.899711	0.922643	3	3
ARAF	P02924	L-arabinose-binding periplasmic protein (ABP)	Periplasm	60.5	4906770	5857380	5109320	4768520	4911560	1	1.19373	1.04128	0.971825	1.00098	1	1.20855	1.07374	1.01338	1.02251	2	2
ARAF	P02924	L-arabinose-binding periplasmic protein (ABP)	Periplasm	63.6	4192080	4165970	4388850	3910720	4061960	1	0.993772	1.04694	0.932883	0.968961	1	0.976315	1.04651	1.01508	0.994542	2	2
ARAF	P02924	L-arabinose-binding periplasmic protein (ABP)	Periplasm	67	4264980	4000910	4568480	4057400	4163010	1	0.938084	1.07116	0.951329	0.976091	1	0.986673	1.01527	0.929449	0.961119	3	3
ARAF	P02924	L-arabinose-binding periplasmic protein (ABP)	Periplasm	71.3	3069460	3580220	3640550	3408510	3332620	1	1.1664	1.18606	1.11046	1.08573	1	1.06078	1.10962	1.11052	1.15949	3	3
ARAG	P0AAF3	Arabinose import ATP-binding protein AraG (EC 3.6.3.17)	Cytosol	49	14615100	18223400	16159500	18840500	17014300	1	1.24689	1.10567	1.28911	1.16416	1	1.1181	0.953709	1.04703	1.01236	2	2
ARAG	P0AAF3	Arabinose import ATP-binding protein AraG (EC 3.6.3.17)	Cytosol	51.9	16290500	16346400	18628300	16323700	17138200	1	1.00343	1.14351	1.00204	1.05204	1	0.972719	1.1282	0.959209	1.03225	2	2
ARAG	P0AAF3	Arabinose import ATP-binding protein AraG (EC 3.6.3.17)	Cytosol	54.8	13797800	16196900	12404100	14752800	14749800	1	1.17388	0.898991	1.06921	1.069	1	1.06707	0.866159	1.08852	1.07454	1	1
ARAG	P0AAF3	Arabinose import ATP-binding protein AraG (EC 3.6.3.17)	Cytosol	57.9	13241500	13335700	13582800	11606600	13976500	1	1.00711	1.02578	0.876532	1.05551	1	1.00137	1.05791	0.903435	1.04929	1	1
ARCA	P0A9Q1	Aerobic respiration control protein ArcA (Dye resistance protein)	Cytosol	42	168273000	165202000	186564000	170937000	198013000	1	0.98175	1.1087	1.01583	1.17674	1	1.00799	1.04325	1.02077	1.07473	13	36
ARCA	P0A9Q1	Aerobic respiration control protein ArcA (Dye resistance protein)	Cytosol	45.4	167283000	197780000	221238000	219171000	259539000	1	1.18231	1.32254	1.31018	1.5515	1	1.01556	1.03667	1.03125	1.10707	13	36
ARCA	P0A9Q1	Aerobic respiration control protein ArcA (Dye resistance protein)	Cytosol	49	184107000	208790000	225469000	241400000	232599000	1	1.13407	1.22466	1.31119	1.26339	1	1.01693	1.05635	1.06496	1.09865	11	26
ARCA	P0A9Q1	Aerobic respiration control protein ArcA (Dye resistance protein)	Cytosol	51.9	156124000	166272000	157262000	158846000	173875000	1	1.065	1.00729	1.01743	1.1137	1	1.0324	0.993809	0.973948	1.09276	11	26
ARCA	P0A9Q1	Aerobic respiration control protein ArcA (Dye resistance protein)	Cytosol	54.8	177747000	198477000	177150000	178410000	205396000	1	1.11663	0.996641	1.00373	1.15555	1	1.01503	0.960243	1.02185	1.16154	10	17
ARCA	P0A9Q1	Aerobic respiration control protein ArcA (Dye resistance protein)	Cytosol	57.9	90399600	88521900	86687800	81325900	104522000	1	0.979229	0.95894	0.899627	1.15622	1	0.973645	0.988982	0.927239	1.14942	10	17
ARCA	P0A9Q1	Aerobic respiration control protein ArcA (Dye resistance protein)	Cytosol	60.5	28907200	29505100	27842600	26529400	35412300	1	1.02068	0.963172	0.917744	1.22503	1	1.03335	0.993194	0.956991	1.25139	5	6
ARCA	P0A9Q1	Aerobic respiration control protein ArcA (Dye resistance protein)	Cytosol	63.6	22789800	23559400	24146000	17599800	26563100	1	1.03377	1.05951	0.772267	1.16557	1	1.01561	1.05907	0.84031	1.19634	5	6
ARCA	P0A9Q1	Aerobic respiration control protein ArcA (Dye resistance protein)	Cytosol	67	42878200	43788600	45305600	42914800	55705000	1	1.02123	1.05661	1.00085	1.29915	1	1.07413	1.00147	0.977835	1.27922	5	5
ARCA	P0A9Q1	Aerobic respiration control protein ArcA (Dye resistance protein)	Cytosol	71.3	34336700	34037400	34109800	30513100	47517800	1	0.991283	0.993392	0.888644	1.38388	1	0.901521	0.92937	0.888691	1.47789	5	5
ARCB	P0AEC3	Aerobic respiration control sensor protein ArcB (EC 2.7.13.3)	Inner_membrane	42	60547500	59477100	64884600	60210700	65982000	1	0.982321	1.07163	0.994437	1.08976	1	1.00857	1.00837	0.999268	0.995289	12	13
ARCB	P0AEC3	Aerobic respiration control sensor protein ArcB (EC 2.7.13.3)	Inner_membrane	45.4	59113900	68608100	72276900	75268800	78501400	1	1.16061	1.22267	1.27328	1.32797	1	0.996926	0.958386	1.00221	0.947569	12	13
ARCB	P0AEC3	Aerobic respiration control sensor protein ArcB (EC 2.7.13.3)	Inner_membrane	49	16015800	17558100	17383800	18083600	17756000	1	1.0963	1.08542	1.12911	1.10866	1	0.983063	0.936237	0.917072	0.964091	4	4
ARCB	P0AEC3	Aerobic respiration control sensor protein ArcB (EC 2.7.13.3)	Inner_membrane	51.9	11430000	11145700	11038700	11026300	9953750	1	0.975127	0.965766	0.964681	0.870844	1	0.945281	0.952841	0.923448	0.854468	4	4
ARCB	P0AEC3	Aerobic respiration control sensor protein ArcB (EC 2.7.13.3)	Inner_membrane	54.8	6894970	8473350	7209020	6402880	6664640	1	1.22892	1.04555	0.928631	0.966594	1	1.1171	1.00736	0.945396	0.971604	1	1
ARCB	P0AEC3	Aerobic respiration control sensor protein ArcB (EC 2.7.13.3)	Inner_membrane	57.9	5803960	5786400	5958050	5853230	5187840	1	0.996974	1.02655	1.00849	0.893845	1	0.99129	1.05871	1.03944	0.888583	1	1
ARCB	P0AEC3	Aerobic respiration control sensor protein ArcB (EC 2.7.13.3)	Inner_membrane	60.5	15675100	15647800	16226500	14796600	13879700	1	0.998258	1.03518	0.943956	0.885462	1	1.01065	1.06744	0.984324	0.904514	2	2
ARCB	P0AEC3	Aerobic respiration control sensor protein ArcB (EC 2.7.13.3)	Inner_membrane	63.6	13409200	13257000	13424900	12799100	12627300	1	0.98865	1.00117	0.954501	0.941689	1	0.971283	1.00076	1.0386	0.966551	2	2
ARCB	P0AEC3	Aerobic respiration control sensor protein ArcB (EC 2.7.13.3)	Inner_membrane	67	16134300	15542700	19070600	18441900	16979300	1	0.963333	1.18199	1.14302	1.05237	1	1.01323	1.12031	1.11674	1.03623	3	3
ARCB	P0AEC3	Aerobic respiration control sensor protein ArcB (EC 2.7.13.3)	Inner_membrane	71.3	12413000	13013200	14022300	12983700	12818900	1	1.04835	1.12965	1.04598	1.0327	1	0.953422	1.05684	1.04603	1.10286	3	3
ARFB	P40711	Peptidyl-tRNA hydrolase ArfB (PTH) (EC 3.1.1.29) (Alternative ribosome-rescue factor B)	Cytosol	42	2953660	3372270	3252030	3128910	3861370	1	1.14173	1.10102	1.05933	1.30732	1	1.17224	1.03602	1.06448	1.19399	1	1
ARFB	P40711	Peptidyl-tRNA hydrolase ArfB (PTH) (EC 3.1.1.29) (Alternative ribosome-rescue factor B)	Cytosol	45.4	3296800	3876180	4225490	3658170	4119510	1	1.17574	1.28169	1.10961	1.24955	1	1.00992	1.00465	0.873379	0.891612	1	1
ARGC	P11446	N-acetyl-gamma-glutamyl-phosphate reductase (AGPR) (EC 1.2.1.38) (N-acetyl-glutamate semialdehyde dehydrogenase) (NAGSA dehydrogenase)	Cytosol	42	553209	150037	470868	361105	505268	1	0.271212	0.851158	0.652746	0.91334	1	0.27846	0.800912	0.655917	0.834166	1	1
ARGC	P11446	N-acetyl-gamma-glutamyl-phosphate reductase (AGPR) (EC 1.2.1.38) (N-acetyl-glutamate semialdehyde dehydrogenase) (NAGSA dehydrogenase)	Cytosol	45.4	261720	451806	517350	609680	641565	1	1.7263	1.97673	2.32951	2.45134	1	1.48283	1.54945	1.83357	1.74915	1	1
ARGC	P11446	N-acetyl-gamma-glutamyl-phosphate reductase (AGPR) (EC 1.2.1.38) (N-acetyl-glutamate semialdehyde dehydrogenase) (NAGSA dehydrogenase)	Cytosol	49	484066	322577	303309	572782	552593	1	0.666391	0.626586	1.18327	1.14157	1	0.59756	0.540468	0.961063	0.99271	1	1
ARGC	P11446	N-acetyl-gamma-glutamyl-phosphate reductase (AGPR) (EC 1.2.1.38) (N-acetyl-glutamate semialdehyde dehydrogenase) (NAGSA dehydrogenase)	Cytosol	51.9	247798	298294	434675	447712	342653	1	1.20378	1.75415	1.80676	1.38279	1	1.16693	1.73068	1.72954	1.35679	1	1
ARGD	P18335	Acetylornithine/succinyldiaminopimelate aminotransferase (ACOAT) (DapATase) (Succinyldiaminopimelate transferase) (EC 2.6.1.11) (EC 2.6.1.17)	Cytosol	42	16479000	14387700	20164700	15899400	17917700	1	0.873093	1.22366	0.964828	1.08731	1	0.896426	1.15142	0.969514	0.99305	3	3
ARGD	P18335	Acetylornithine/succinyldiaminopimelate aminotransferase (ACOAT) (DapATase) (Succinyldiaminopimelate transferase) (EC 2.6.1.11) (EC 2.6.1.17)	Cytosol	45.4	16912000	18707500	21818300	21029700	23487900	1	1.10617	1.29011	1.24348	1.38883	1	0.950162	1.01125	0.978745	0.990997	3	3
ARGD	P18335	Acetylornithine/succinyldiaminopimelate aminotransferase (ACOAT) (DapATase) (Succinyldiaminopimelate transferase) (EC 2.6.1.11) (EC 2.6.1.17)	Cytosol	49	18464500	19969200	21066800	22323800	21093600	1	1.08149	1.14094	1.20901	1.14239	1	0.969786	0.984126	0.981969	0.993424	4	4
ARGD	P18335	Acetylornithine/succinyldiaminopimelate aminotransferase (ACOAT) (DapATase) (Succinyldiaminopimelate transferase) (EC 2.6.1.11) (EC 2.6.1.17)	Cytosol	51.9	20487700	18122800	19989900	20151500	19831600	1	0.88457	0.975702	0.98359	0.967976	1	0.857495	0.962645	0.941549	0.949774	4	4
ARGD	P18335	Acetylornithine/succinyldiaminopimelate aminotransferase (ACOAT) (DapATase) (Succinyldiaminopimelate transferase) (EC 2.6.1.11) (EC 2.6.1.17)	Cytosol	54.8	33761700	34032000	34597700	31421900	31686200	1	1.00801	1.02476	0.930697	0.938525	1	0.916289	0.987337	0.947499	0.943389	5	5
ARGD	P18335	Acetylornithine/succinyldiaminopimelate aminotransferase (ACOAT) (DapATase) (Succinyldiaminopimelate transferase) (EC 2.6.1.11) (EC 2.6.1.17)	Cytosol	57.9	24527700	22983900	23262700	22268600	22847600	1	0.937059	0.948426	0.907896	0.931502	1	0.931716	0.978138	0.935762	0.926019	5	5
ARGE	P23908	Acetylornithine deacetylase (AO) (Acetylornithinase) (EC 3.5.1.16) (N-acetylornithinase) (NAO)	Cytosol	49	5230600	6164260	7195720	6893940	6001470	1	1.1785	1.3757	1.318	1.14738	1	1.05677	1.18662	1.07049	0.997764	1	2
ARGE	P23908	Acetylornithine deacetylase (AO) (Acetylornithinase) (EC 3.5.1.16) (N-acetylornithinase) (NAO)	Cytosol	51.9	5822510	5938020	5764770	6237060	6183240	1	1.01984	0.990083	1.0712	1.06195	1	0.988624	0.976834	1.02541	1.04198	1	2
ARGG	P0A6E4	Argininosuccinate synthase (EC 6.3.4.5) (Citrulline--aspartate ligase)	Cytosol	42	50407600	49896700	51435300	49919000	57146000	1	0.989865	1.02039	0.990307	1.13368	1	1.01632	0.960152	0.995117	1.0354	11	12
ARGG	P0A6E4	Argininosuccinate synthase (EC 6.3.4.5) (Citrulline--aspartate ligase)	Cytosol	45.4	49720300	56172000	64971200	64244100	70864200	1	1.12976	1.30673	1.29211	1.42526	1	0.970428	1.02428	1.01702	1.01699	11	12
ARGG	P0A6E4	Argininosuccinate synthase (EC 6.3.4.5) (Citrulline--aspartate ligase)	Cytosol	49	18423400	23432700	24421800	24410100	23513100	1	1.2719	1.32559	1.32495	1.27626	1	1.14053	1.1434	1.07614	1.10984	4	4
ARGG	P0A6E4	Argininosuccinate synthase (EC 6.3.4.5) (Citrulline--aspartate ligase)	Cytosol	51.9	12121300	12600700	11478200	12266700	10155200	1	1.03955	0.946945	1.012	0.837798	1	1.00773	0.934272	0.968741	0.822044	4	4
ARGH	P11447	Argininosuccinate lyase (ASAL) (EC 4.3.2.1) (Arginosuccinase)	Cytosol	42	15522100	13709500	15889500	16023900	16768000	1	0.883225	1.02367	1.03233	1.08027	1	0.906829	0.96324	1.03734	0.986622	4	4
ARGH	P11447	Argininosuccinate lyase (ASAL) (EC 4.3.2.1) (Arginosuccinase)	Cytosol	45.4	15035000	18052100	18311400	17897800	20061800	1	1.20067	1.21792	1.19041	1.33434	1	1.03134	0.95466	0.936974	0.952115	4	4
ARGH	P11447	Argininosuccinate lyase (ASAL) (EC 4.3.2.1) (Arginosuccinase)	Cytosol	49	6448370	7471360	7346970	7835110	8287600	1	1.15864	1.13935	1.21505	1.28522	1	1.03897	0.982761	0.986875	1.11764	3	3
ARGH	P11447	Argininosuccinate lyase (ASAL) (EC 4.3.2.1) (Arginosuccinase)	Cytosol	51.9	6804410	7463180	6996730	7783540	8295720	1	1.09682	1.02826	1.1439	1.21917	1	1.06324	1.0145	1.095	1.19624	3	3
ARGH	P11447	Argininosuccinate lyase (ASAL) (EC 4.3.2.1) (Arginosuccinase)	Cytosol	54.8	33551000	40228200	36057200	34990000	34178400	1	1.19902	1.0747	1.04289	1.0187	1	1.08992	1.03545	1.06172	1.02398	6	7
ARGH	P11447	Argininosuccinate lyase (ASAL) (EC 4.3.2.1) (Arginosuccinase)	Cytosol	57.9	32415700	32233400	33122000	30199200	34161200	1	0.994376	1.02179	0.931623	1.05385	1	0.988706	1.0538	0.960217	1.04764	6	7
ARGP	P0A8S1	HTH-type transcriptional regulator ArgP (Inhibitor of chromosome initiation) (OriC replication inhibitor)	Cytosol	42	11110500	10726100	10651600	9334940	10806900	1	0.965402	0.958697	0.840191	0.972674	1	0.991202	0.902102	0.844272	0.888357	4	6
ARGP	P0A8S1	HTH-type transcriptional regulator ArgP (Inhibitor of chromosome initiation) (OriC replication inhibitor)	Cytosol	45.4	9318130	11379100	12301900	13108500	12793500	1	1.22118	1.32021	1.40677	1.37297	1	1.04895	1.03484	1.10728	0.979679	4	6
ARGP	P0A8S1	HTH-type transcriptional regulator ArgP (Inhibitor of chromosome initiation) (OriC replication inhibitor)	Cytosol	49	25583200	29164400	28014900	31216100	28625400	1	1.13998	1.09505	1.22018	1.11891	1	1.02224	0.944548	0.991039	0.973012	4	5
ARGP	P0A8S1	HTH-type transcriptional regulator ArgP (Inhibitor of chromosome initiation) (OriC replication inhibitor)	Cytosol	51.9	24946700	25330200	24821700	25434700	25294500	1	1.01537	0.994989	1.01956	1.01394	1	0.984295	0.981674	0.975984	0.994875	4	5
ARGR	P0A6D0	Arginine repressor	Cytosol	42	30475000	32406400	31782000	30719100	26705400	1	1.06338	1.04289	1.00801	0.876305	1	1.0918	0.981323	1.01291	0.800341	1	3
ARGR	P0A6D0	Arginine repressor	Cytosol	45.4	31986700	34712100	34221800	30297200	29617100	1	1.0852	1.06988	0.947181	0.925919	1	0.932156	0.838618	0.745529	0.660688	1	3
ARGR	P0A6D0	Arginine repressor	Cytosol	49	33311900	31252900	31900600	35632600	34188200	1	0.93819	0.957634	1.06967	1.02631	1	0.841286	0.826017	0.868791	0.89248	2	4
ARGR	P0A6D0	Arginine repressor	Cytosol	51.9	32880700	34567100	31805700	33431500	32525500	1	1.05129	0.967306	1.01675	0.989197	1	1.01911	0.954361	0.973293	0.970596	2	4
ARGR	P0A6D0	Arginine repressor	Cytosol	54.8	21689700	23606900	22389200	21124200	21108200	1	1.08839	1.03225	0.973928	0.97319	1	0.989361	0.994552	0.991511	0.978234	1	2
ARGR	P0A6D0	Arginine repressor	Cytosol	57.9	18907600	18160500	19194300	18162000	18134300	1	0.960487	1.01516	0.960566	0.959101	1	0.95501	1.04697	0.990049	0.953455	1	2
ARGS	P11875	Arginine--tRNA ligase (EC 6.1.1.19) (Arginyl-tRNA synthetase) (ArgRS)	Cytosol	42	280518000	276602000	297091000	290279000	331776000	1	0.98604	1.05908	1.0348	1.18273	1	1.01239	0.99656	1.03982	1.0802	26	58
ARGS	P11875	Arginine--tRNA ligase (EC 6.1.1.19) (Arginyl-tRNA synthetase) (ArgRS)	Cytosol	45.4	280952000	319887000	367039000	353562000	435137000	1	1.13858	1.30641	1.25844	1.54879	1	0.978006	1.02403	0.990524	1.10514	26	58
ARGS	P11875	Arginine--tRNA ligase (EC 6.1.1.19) (Arginyl-tRNA synthetase) (ArgRS)	Cytosol	49	219680000	249432000	257789000	278625000	264705000	1	1.13543	1.17348	1.26832	1.20496	1	1.01816	1.01219	1.03014	1.04784	22	51
ARGS	P11875	Arginine--tRNA ligase (EC 6.1.1.19) (Arginyl-tRNA synthetase) (ArgRS)	Cytosol	51.9	239453000	248601000	248741000	259223000	272181000	1	1.0382	1.03879	1.08256	1.13668	1	1.00643	1.02489	1.03629	1.1153	22	51
ARGS	P11875	Arginine--tRNA ligase (EC 6.1.1.19) (Arginyl-tRNA synthetase) (ArgRS)	Cytosol	54.8	528460000	579382000	554423000	569660000	560277000	1	1.09636	1.04913	1.07796	1.06021	1	0.996603	1.01081	1.09742	1.0657	25	52
ARGS	P11875	Arginine--tRNA ligase (EC 6.1.1.19) (Arginyl-tRNA synthetase) (ArgRS)	Cytosol	57.9	187837000	191714000	181815000	183860000	198548000	1	1.02064	0.96794	0.978827	1.05702	1	1.01482	0.998264	1.00887	1.0508	25	52
ARGS	P11875	Arginine--tRNA ligase (EC 6.1.1.19) (Arginyl-tRNA synthetase) (ArgRS)	Cytosol	60.5	655585	1125260	784045	840759	601533	1	1.71642	1.19595	1.28246	0.917551	1	1.73772	1.23323	1.3373	0.937294	1	1
ARGS	P11875	Arginine--tRNA ligase (EC 6.1.1.19) (Arginyl-tRNA synthetase) (ArgRS)	Cytosol	63.6	395301	395735	411879	319420	270088	1	1.0011	1.04194	0.808042	0.683246	1	0.983512	1.04151	0.879238	0.701285	1	1
ARGT	P09551	Lysine/arginine/ornithine-binding periplasmic protein (LAO-binding protein)	Periplasm	42	69864300	62062000	68071200	60928000	67935000	1	0.888322	0.974335	0.872091	0.972385	1	0.912062	0.916817	0.876327	0.888092	7	9
ARGT	P09551	Lysine/arginine/ornithine-binding periplasmic protein (LAO-binding protein)	Periplasm	45.4	62313400	76087700	76008100	80489300	88406000	1	1.22105	1.21977	1.29169	1.41873	1	1.04884	0.956113	1.01669	1.01233	7	9
ARGT	P09551	Lysine/arginine/ornithine-binding periplasmic protein (LAO-binding protein)	Periplasm	49	65021500	67975300	75010900	74090000	67557200	1	1.04543	1.15363	1.13947	1.039	1	0.937447	0.995078	0.925486	0.903517	7	10
ARGT	P09551	Lysine/arginine/ornithine-binding periplasmic protein (LAO-binding protein)	Periplasm	51.9	69998200	70307100	68729400	73404600	68392000	1	1.00441	0.981874	1.04866	0.977054	1	0.97367	0.968734	1.00384	0.958681	7	10
ARGT	P09551	Lysine/arginine/ornithine-binding periplasmic protein (LAO-binding protein)	Periplasm	54.8	114698000	121760000	119479000	104138000	104747000	1	1.06157	1.04168	0.907932	0.913242	1	0.96498	1.00364	0.924323	0.917975	6	9
ARGT	P09551	Lysine/arginine/ornithine-binding periplasmic protein (LAO-binding protein)	Periplasm	57.9	97215800	100585000	93996600	100775000	90459200	1	1.03466	0.966886	1.03661	0.930499	1	1.02876	0.997177	1.06843	0.925022	6	9
ARGT	P09551	Lysine/arginine/ornithine-binding periplasmic protein (LAO-binding protein)	Periplasm	60.5	50200100	49070500	47625700	52869400	44533500	1	0.977498	0.948717	1.05317	0.88712	1	0.989628	0.978289	1.09821	0.906207	6	11
ARGT	P09551	Lysine/arginine/ornithine-binding periplasmic protein (LAO-binding protein)	Periplasm	63.6	42261800	39091600	38710200	38385500	36277300	1	0.924987	0.915962	0.908279	0.858395	1	0.908738	0.915585	0.988306	0.881057	6	11
ARGT	P09551	Lysine/arginine/ornithine-binding periplasmic protein (LAO-binding protein)	Periplasm	67	40273900	40536800	42691800	41920800	44380100	1	1.00653	1.06004	1.04089	1.10196	1	1.05866	1.00472	1.01695	1.08505	8	15
ARGT	P09551	Lysine/arginine/ornithine-binding periplasmic protein (LAO-binding protein)	Periplasm	71.3	35113400	36404100	38508900	33521300	33875200	1	1.03676	1.0967	0.954658	0.964737	1	0.942878	1.02602	0.954709	1.03028	8	15
AROA	P0A6D3	3-phosphoshikimate 1-carboxyvinyltransferase (EC 2.5.1.19) (5-enolpyruvylshikimate-3-phosphate synthase) (EPSP synthase) (EPSPS)	Cytosol	42	38816300	37175300	42668100	40893100	42949600	1	0.957724	1.09923	1.0535	1.10648	1	0.983319	1.03434	1.05862	1.01057	10	12
AROA	P0A6D3	3-phosphoshikimate 1-carboxyvinyltransferase (EC 2.5.1.19) (5-enolpyruvylshikimate-3-phosphate synthase) (EPSP synthase) (EPSPS)	Cytosol	45.4	38380200	43618200	48832800	48265600	55493100	1	1.13648	1.27234	1.25757	1.44588	1	0.976197	0.997321	0.989833	1.0317	10	12
AROA	P0A6D3	3-phosphoshikimate 1-carboxyvinyltransferase (EC 2.5.1.19) (5-enolpyruvylshikimate-3-phosphate synthase) (EPSP synthase) (EPSPS)	Cytosol	49	67395400	79862600	76971100	86430000	80485500	1	1.18499	1.14208	1.28243	1.19423	1	1.06259	0.985115	1.0416	1.03851	10	16
AROA	P0A6D3	3-phosphoshikimate 1-carboxyvinyltransferase (EC 2.5.1.19) (5-enolpyruvylshikimate-3-phosphate synthase) (EPSP synthase) (EPSPS)	Cytosol	51.9	76062700	77809600	80206100	81324400	82849900	1	1.02297	1.05447	1.06918	1.08923	1	0.991656	1.04036	1.02348	1.06875	10	16
AROA	P0A6D3	3-phosphoshikimate 1-carboxyvinyltransferase (EC 2.5.1.19) (5-enolpyruvylshikimate-3-phosphate synthase) (EPSP synthase) (EPSPS)	Cytosol	54.8	124744000	142373000	132592000	119317000	122901000	1	1.14132	1.06291	0.956495	0.985226	1	1.03747	1.02409	0.973763	0.990332	11	17
AROA	P0A6D3	3-phosphoshikimate 1-carboxyvinyltransferase (EC 2.5.1.19) (5-enolpyruvylshikimate-3-phosphate synthase) (EPSP synthase) (EPSPS)	Cytosol	57.9	83456300	85098700	75652500	77967700	79415000	1	1.01968	0.906492	0.934234	0.951576	1	1.01387	0.934891	0.962908	0.945974	11	17
AROA	P0A6D3	3-phosphoshikimate 1-carboxyvinyltransferase (EC 2.5.1.19) (5-enolpyruvylshikimate-3-phosphate synthase) (EPSP synthase) (EPSPS)	Cytosol	60.5	15701000	16784700	15101900	15074700	11470900	1	1.06902	0.961843	0.960111	0.730584	1	1.08229	0.991824	1.00117	0.746304	5	5
AROA	P0A6D3	3-phosphoshikimate 1-carboxyvinyltransferase (EC 2.5.1.19) (5-enolpyruvylshikimate-3-phosphate synthase) (EPSP synthase) (EPSPS)	Cytosol	63.6	7905510	7298360	7165830	6727970	6115430	1	0.923199	0.906435	0.851048	0.773566	1	0.906982	0.906062	0.926033	0.793988	5	5
AROB	P07639	3-dehydroquinate synthase (DHQS) (EC 4.2.3.4)	Cytosol	42	28064900	27008900	29972400	29347800	33509100	1	0.962373	1.06797	1.04571	1.19399	1	0.988092	1.00492	1.05079	1.09048	5	8
AROB	P07639	3-dehydroquinate synthase (DHQS) (EC 4.2.3.4)	Cytosol	45.4	26932600	32607500	34989700	34943400	41707400	1	1.21071	1.29916	1.29744	1.54858	1	1.03996	1.01834	1.02122	1.10499	5	8
AROB	P07639	3-dehydroquinate synthase (DHQS) (EC 4.2.3.4)	Cytosol	49	30751800	36086100	37379300	39297000	36725100	1	1.17346	1.21552	1.27788	1.19424	1	1.05226	1.04846	1.0379	1.03852	4	6
AROB	P07639	3-dehydroquinate synthase (DHQS) (EC 4.2.3.4)	Cytosol	51.9	33775600	36494400	34950400	37340100	41111500	1	1.0805	1.03478	1.10553	1.2172	1	1.04742	1.02093	1.05828	1.19431	4	6
AROB	P07639	3-dehydroquinate synthase (DHQS) (EC 4.2.3.4)	Cytosol	54.8	53290200	57157400	50905600	52918900	60947900	1	1.07257	0.955253	0.993032	1.1437	1	0.974977	0.920366	1.01096	1.14963	5	7
AROB	P07639	3-dehydroquinate synthase (DHQS) (EC 4.2.3.4)	Cytosol	57.9	39487400	36829400	33713800	32133300	58021800	1	0.932687	0.853786	0.813761	1.46938	1	0.927369	0.880534	0.838738	1.46073	5	7
AROB	P07639	3-dehydroquinate synthase (DHQS) (EC 4.2.3.4)	Cytosol	60.5	17939100	17656700	16873400	16710800	41646400	1	0.984258	0.940593	0.931529	2.32154	1	0.996472	0.969912	0.971366	2.37149	4	5
AROB	P07639	3-dehydroquinate synthase (DHQS) (EC 4.2.3.4)	Cytosol	63.6	10680000	11162800	11517300	9673680	19333200	1	1.04521	1.0784	0.905775	1.81022	1	1.02685	1.07796	0.985582	1.85802	4	5
AROC	P12008	Chorismate synthase (CS) (EC 4.2.3.5) (5-enolpyruvylshikimate-3-phosphate phospholyase) (EPSP phospholyase)	Cytosol	42	41141100	38096700	43993600	41176700	42754000	1	0.926001	1.06933	1.00087	1.0392	1	0.950748	1.00621	1.00573	0.949119	7	9
AROC	P12008	Chorismate synthase (CS) (EC 4.2.3.5) (5-enolpyruvylshikimate-3-phosphate phospholyase) (EPSP phospholyase)	Cytosol	45.4	40168600	45612200	50476100	51155600	55777800	1	1.13552	1.25661	1.27352	1.38859	1	0.975374	0.984985	1.00239	0.990827	7	9
AROC	P12008	Chorismate synthase (CS) (EC 4.2.3.5) (5-enolpyruvylshikimate-3-phosphate phospholyase) (EPSP phospholyase)	Cytosol	49	81570300	92465800	91351800	100509000	91684200	1	1.13357	1.11991	1.23218	1.12399	1	1.01649	0.965995	1.00078	0.977426	9	12
AROC	P12008	Chorismate synthase (CS) (EC 4.2.3.5) (5-enolpyruvylshikimate-3-phosphate phospholyase) (EPSP phospholyase)	Cytosol	51.9	94581700	97679700	97868900	94774200	96242900	1	1.03275	1.03476	1.00204	1.01756	1	1.00114	1.02091	0.959206	0.998429	9	12
AROC	P12008	Chorismate synthase (CS) (EC 4.2.3.5) (5-enolpyruvylshikimate-3-phosphate phospholyase) (EPSP phospholyase)	Cytosol	54.8	191058000	194829000	186641000	181940000	182816000	1	1.01974	0.976881	0.952276	0.956861	1	0.926953	0.941205	0.969468	0.96182	12	20
AROC	P12008	Chorismate synthase (CS) (EC 4.2.3.5) (5-enolpyruvylshikimate-3-phosphate phospholyase) (EPSP phospholyase)	Cytosol	57.9	169581000	166682000	157755000	155479000	167579000	1	0.982905	0.930263	0.916842	0.988194	1	0.9773	0.959407	0.944983	0.982378	12	20
AROC	P12008	Chorismate synthase (CS) (EC 4.2.3.5) (5-enolpyruvylshikimate-3-phosphate phospholyase) (EPSP phospholyase)	Cytosol	60.5	91806300	79465400	77214200	72982700	73879100	1	0.865577	0.841056	0.794964	0.804728	1	0.876318	0.867272	0.82896	0.822043	8	9
AROC	P12008	Chorismate synthase (CS) (EC 4.2.3.5) (5-enolpyruvylshikimate-3-phosphate phospholyase) (EPSP phospholyase)	Cytosol	63.6	43740200	40297100	36008600	31114400	30287200	1	0.921283	0.823238	0.711346	0.692434	1	0.905099	0.8229	0.774021	0.710715	8	9
AROD	P05194	3-dehydroquinate dehydratase (3-dehydroquinase) (EC 4.2.1.10) (Type I DHQase) (Type I dehydroquinase) (DHQ1)	Cytosol	42	66078300	62966500	72541800	66148100	72587600	1	0.952907	1.09782	1.00106	1.09851	1	0.978374	1.03301	1.00592	1.00328	8	9
AROD	P05194	3-dehydroquinate dehydratase (3-dehydroquinase) (EC 4.2.1.10) (Type I DHQase) (Type I dehydroquinase) (DHQ1)	Cytosol	45.4	67233800	75527000	82805500	83485400	84347300	1	1.12335	1.23161	1.24172	1.25454	1	0.964921	0.965389	0.977359	0.895172	8	9
AROD	P05194	3-dehydroquinate dehydratase (3-dehydroquinase) (EC 4.2.1.10) (Type I DHQase) (Type I dehydroquinase) (DHQ1)	Cytosol	49	23519200	24275500	24359000	26791000	25135000	1	1.03216	1.03571	1.13911	1.0687	1	0.925547	0.89336	0.925195	0.929347	4	4
AROD	P05194	3-dehydroquinate dehydratase (3-dehydroquinase) (EC 4.2.1.10) (Type I DHQase) (Type I dehydroquinase) (DHQ1)	Cytosol	51.9	23122500	24411400	23298000	22654200	23418100	1	1.05574	1.00759	0.979747	1.01278	1	1.02343	0.994106	0.937871	0.993739	4	4
AROD	P05194	3-dehydroquinate dehydratase (3-dehydroquinase) (EC 4.2.1.10) (Type I DHQase) (Type I dehydroquinase) (DHQ1)	Cytosol	54.8	22861500	23358700	22774100	21701700	22394000	1	1.02175	0.996177	0.949268	0.979551	1	0.928781	0.959796	0.966406	0.984627	3	4
AROD	P05194	3-dehydroquinate dehydratase (3-dehydroquinase) (EC 4.2.1.10) (Type I DHQase) (Type I dehydroquinase) (DHQ1)	Cytosol	57.9	14726400	14677300	13382800	13965600	16296800	1	0.996666	0.908762	0.948338	1.10664	1	0.990983	0.937233	0.977445	1.10012	3	4
AROE	P15770	Shikimate dehydrogenase (NADP(+)) (SD) (SDH) (EC 1.1.1.25)	Cytosol	42	30727900	33040500	34485600	32444500	34376900	1	1.07526	1.12229	1.05586	1.11875	1	1.104	1.05604	1.06099	1.02177	5	7
AROE	P15770	Shikimate dehydrogenase (NADP(+)) (SD) (SDH) (EC 1.1.1.25)	Cytosol	45.4	30338600	37393000	41806600	40235700	43964900	1	1.23252	1.378	1.32622	1.44914	1	1.0587	1.08014	1.04387	1.03403	5	7
AROE	P15770	Shikimate dehydrogenase (NADP(+)) (SD) (SDH) (EC 1.1.1.25)	Cytosol	49	37524200	41485900	42735200	47439400	44388700	1	1.10558	1.13887	1.26423	1.18294	1	0.991383	0.982345	1.02682	1.02869	5	7
AROE	P15770	Shikimate dehydrogenase (NADP(+)) (SD) (SDH) (EC 1.1.1.25)	Cytosol	51.9	41011600	39759200	39071100	42211700	40233900	1	0.969462	0.952684	1.02926	0.981037	1	0.939789	0.939935	0.98527	0.962589	5	7
AROE	P15770	Shikimate dehydrogenase (NADP(+)) (SD) (SDH) (EC 1.1.1.25)	Cytosol	54.8	5652330	7451770	6685490	6373390	6720570	1	1.31835	1.18278	1.12757	1.18899	1	1.1984	1.13959	1.14793	1.19515	2	2
AROE	P15770	Shikimate dehydrogenase (NADP(+)) (SD) (SDH) (EC 1.1.1.25)	Cytosol	57.9	4811330	6121510	5055350	4787810	5136100	1	1.27231	1.05072	0.995112	1.0675	1	1.26506	1.08364	1.02565	1.06122	2	2
AROF	P00888	Phospho-2-dehydro-3-deoxyheptonate aldolase, Tyr-sensitive (EC 2.5.1.54) (3-deoxy-D-arabino-heptulosonate 7-phosphate synthase) (DAHP synthase) (Phospho-2-keto-3-deoxyheptonate aldolase)	Cytosol	42	14490200	13909900	14557400	13008400	13915300	1	0.959952	1.00464	0.897738	0.960325	1	0.985607	0.945331	0.902098	0.877078	4	4
AROF	P00888	Phospho-2-dehydro-3-deoxyheptonate aldolase, Tyr-sensitive (EC 2.5.1.54) (3-deoxy-D-arabino-heptulosonate 7-phosphate synthase) (DAHP synthase) (Phospho-2-keto-3-deoxyheptonate aldolase)	Cytosol	45.4	12828800	15013400	13962300	15350200	15700800	1	1.17029	1.08836	1.19654	1.22387	1	1.00524	0.853103	0.941802	0.873291	4	4
AROG	P0AB91	Phospho-2-dehydro-3-deoxyheptonate aldolase, Phe-sensitive (EC 2.5.1.54) (3-deoxy-D-arabino-heptulosonate 7-phosphate synthase) (DAHP synthase) (Phospho-2-keto-3-deoxyheptonate aldolase)	Cytosol	42	61033300	56994900	65958500	60240900	64543800	1	0.933833	1.0807	0.987017	1.05752	1	0.958789	1.0169	0.991811	0.965845	12	21
AROG	P0AB91	Phospho-2-dehydro-3-deoxyheptonate aldolase, Phe-sensitive (EC 2.5.1.54) (3-deoxy-D-arabino-heptulosonate 7-phosphate synthase) (DAHP synthase) (Phospho-2-keto-3-deoxyheptonate aldolase)	Cytosol	45.4	60664000	69815300	81102100	76317900	79755100	1	1.15085	1.33691	1.25804	1.3147	1	0.988545	1.04793	0.990209	0.938103	12	21
AROG	P0AB91	Phospho-2-dehydro-3-deoxyheptonate aldolase, Phe-sensitive (EC 2.5.1.54) (3-deoxy-D-arabino-heptulosonate 7-phosphate synthase) (DAHP synthase) (Phospho-2-keto-3-deoxyheptonate aldolase)	Cytosol	49	117862000	135920000	138910000	146322000	125438000	1	1.15321	1.17858	1.24147	1.06428	1	1.0341	1.0166	1.00833	0.925501	10	23
AROG	P0AB91	Phospho-2-dehydro-3-deoxyheptonate aldolase, Phe-sensitive (EC 2.5.1.54) (3-deoxy-D-arabino-heptulosonate 7-phosphate synthase) (DAHP synthase) (Phospho-2-keto-3-deoxyheptonate aldolase)	Cytosol	51.9	124994000	130991000	127516000	129525000	121070000	1	1.04798	1.02018	1.03625	0.968606	1	1.0159	1.00652	0.991958	0.950392	10	23
AROG	P0AB91	Phospho-2-dehydro-3-deoxyheptonate aldolase, Phe-sensitive (EC 2.5.1.54) (3-deoxy-D-arabino-heptulosonate 7-phosphate synthase) (DAHP synthase) (Phospho-2-keto-3-deoxyheptonate aldolase)	Cytosol	54.8	122410000	133333000	130878000	127978000	102649000	1	1.08923	1.06918	1.04549	0.838567	1	0.990125	1.03013	1.06436	0.842913	11	19
AROG	P0AB91	Phospho-2-dehydro-3-deoxyheptonate aldolase, Phe-sensitive (EC 2.5.1.54) (3-deoxy-D-arabino-heptulosonate 7-phosphate synthase) (DAHP synthase) (Phospho-2-keto-3-deoxyheptonate aldolase)	Cytosol	57.9	62478000	65008000	64252800	63289400	53451500	1	1.04049	1.02841	1.01299	0.855525	1	1.03456	1.06063	1.04408	0.850489	11	19
AROG	P0AB91	Phospho-2-dehydro-3-deoxyheptonate aldolase, Phe-sensitive (EC 2.5.1.54) (3-deoxy-D-arabino-heptulosonate 7-phosphate synthase) (DAHP synthase) (Phospho-2-keto-3-deoxyheptonate aldolase)	Cytosol	60.5	457192	342543	480652	469384	524262	1	0.749232	1.05131	1.02667	1.1467	1	0.75853	1.08408	1.07057	1.17137	1	1
AROG	P0AB91	Phospho-2-dehydro-3-deoxyheptonate aldolase, Phe-sensitive (EC 2.5.1.54) (3-deoxy-D-arabino-heptulosonate 7-phosphate synthase) (DAHP synthase) (Phospho-2-keto-3-deoxyheptonate aldolase)	Cytosol	63.6	298149	357185	294603	289002	331723	1	1.19801	0.988107	0.969321	1.11261	1	1.17696	0.9877	1.05473	1.14198	1	1
AROH	P00887	Phospho-2-dehydro-3-deoxyheptonate aldolase, Trp-sensitive (EC 2.5.1.54) (3-deoxy-D-arabino-heptulosonate 7-phosphate synthase) (DAHP synthase) (Phospho-2-keto-3-deoxyheptonate aldolase)	Cytosol	42	38130700	37233300	41897100	36080500	41050400	1	0.976465	1.09878	0.946232	1.07657	1	1.00256	1.03391	0.950828	0.983247	9	10
AROH	P00887	Phospho-2-dehydro-3-deoxyheptonate aldolase, Trp-sensitive (EC 2.5.1.54) (3-deoxy-D-arabino-heptulosonate 7-phosphate synthase) (DAHP synthase) (Phospho-2-keto-3-deoxyheptonate aldolase)	Cytosol	45.4	37171900	42012800	44985600	45923100	51096200	1	1.13023	1.2102	1.23543	1.37459	1	0.970832	0.948614	0.972407	0.980837	9	10
AROH	P00887	Phospho-2-dehydro-3-deoxyheptonate aldolase, Trp-sensitive (EC 2.5.1.54) (3-deoxy-D-arabino-heptulosonate 7-phosphate synthase) (DAHP synthase) (Phospho-2-keto-3-deoxyheptonate aldolase)	Cytosol	49	33803900	39954500	38522600	44087200	38366200	1	1.18195	1.13959	1.3042	1.13496	1	1.05987	0.982966	1.05928	0.986969	8	11
AROH	P00887	Phospho-2-dehydro-3-deoxyheptonate aldolase, Trp-sensitive (EC 2.5.1.54) (3-deoxy-D-arabino-heptulosonate 7-phosphate synthase) (DAHP synthase) (Phospho-2-keto-3-deoxyheptonate aldolase)	Cytosol	51.9	29272500	27142600	29228800	26872000	23526500	1	0.927239	0.998507	0.917995	0.803707	1	0.898858	0.985145	0.878758	0.788593	8	11
AROH	P00887	Phospho-2-dehydro-3-deoxyheptonate aldolase, Trp-sensitive (EC 2.5.1.54) (3-deoxy-D-arabino-heptulosonate 7-phosphate synthase) (DAHP synthase) (Phospho-2-keto-3-deoxyheptonate aldolase)	Cytosol	54.8	1152870	1589310	1498660	1512310	1366080	1	1.37857	1.29994	1.31178	1.18494	1	1.25313	1.25246	1.33546	1.19108	1	2
AROH	P00887	Phospho-2-dehydro-3-deoxyheptonate aldolase, Trp-sensitive (EC 2.5.1.54) (3-deoxy-D-arabino-heptulosonate 7-phosphate synthase) (DAHP synthase) (Phospho-2-keto-3-deoxyheptonate aldolase)	Cytosol	57.9	952244	1178270	1085590	845742	1001390	1	1.23736	1.14003	0.888157	1.05161	1	1.23031	1.17575	0.915417	1.04542	1	2
AROK	P0A6D7	Shikimate kinase 1 (SK 1) (EC 2.7.1.71) (Shikimate kinase I) (SKI)	Cytosol	42	186876000	184078000	201194000	170784000	182632000	1	0.985028	1.07662	0.913889	0.97729	1	1.01135	1.01306	0.918328	0.892572	9	28
AROK	P0A6D7	Shikimate kinase 1 (SK 1) (EC 2.7.1.71) (Shikimate kinase I) (SKI)	Cytosol	45.4	182557000	214861000	195992000	216805000	196445000	1	1.17695	1.07359	1.1876	1.07607	1	1.01097	0.841532	0.934765	0.767831	9	28
AROK	P0A6D7	Shikimate kinase 1 (SK 1) (EC 2.7.1.71) (Shikimate kinase I) (SKI)	Cytosol	49	168758000	171222000	188973000	182972000	185015000	1	1.0146	1.11979	1.08423	1.09633	1	0.909804	0.965884	0.880618	0.953376	9	25
AROK	P0A6D7	Shikimate kinase 1 (SK 1) (EC 2.7.1.71) (Shikimate kinase I) (SKI)	Cytosol	51.9	89297500	94294400	87128200	88609600	76698200	1	1.05596	0.975707	0.992297	0.858906	1	1.02364	0.96265	0.949884	0.842755	9	25
AROK	P0A6D7	Shikimate kinase 1 (SK 1) (EC 2.7.1.71) (Shikimate kinase I) (SKI)	Cytosol	54.8	47290800	50861400	51823600	47098800	48805500	1	1.0755	1.09585	0.99594	1.03203	1	0.977645	1.05583	1.01392	1.03738	5	8
AROK	P0A6D7	Shikimate kinase 1 (SK 1) (EC 2.7.1.71) (Shikimate kinase I) (SKI)	Cytosol	57.9	26946200	26448500	25124400	29378000	29509600	1	0.98153	0.932391	1.09025	1.09513	1	0.975933	0.961602	1.12371	1.08868	5	8
AROK	P0A6D7	Shikimate kinase 1 (SK 1) (EC 2.7.1.71) (Shikimate kinase I) (SKI)	Cytosol	60.5	11989200	11069900	11509800	10482700	10870400	1	0.923323	0.960014	0.874345	0.906683	1	0.934781	0.989938	0.911736	0.926191	3	5
AROK	P0A6D7	Shikimate kinase 1 (SK 1) (EC 2.7.1.71) (Shikimate kinase I) (SKI)	Cytosol	63.6	10536000	10453000	10259500	9356890	7416930	1	0.992122	0.973757	0.888088	0.703961	1	0.974694	0.973356	0.966336	0.722546	3	5
AROK	P0A6D7	Shikimate kinase 1 (SK 1) (EC 2.7.1.71) (Shikimate kinase I) (SKI)	Cytosol	67	6010740	5737220	6037880	7130240	4661320	1	0.954495	1.00452	1.18625	0.775499	1	1.00393	0.952097	1.15897	0.763603	3	4
AROK	P0A6D7	Shikimate kinase 1 (SK 1) (EC 2.7.1.71) (Shikimate kinase I) (SKI)	Cytosol	71.3	7129350	8824060	8502240	7536750	5167550	1	1.23771	1.19257	1.05714	0.724828	1	1.12563	1.11571	1.0572	0.774069	3	4
AROL	P0A6E1	Shikimate kinase 2 (SK 2) (EC 2.7.1.71) (Shikimate kinase II) (SKII)	Cytosol	42	7512200	8102050	7826880	7281980	8062250	1	1.07852	1.04189	0.969354	1.07322	1	1.10734	0.980384	0.974062	0.980187	1	2
AROL	P0A6E1	Shikimate kinase 2 (SK 2) (EC 2.7.1.71) (Shikimate kinase II) (SKII)	Cytosol	45.4	8152390	8535170	9706900	10039700	8687590	1	1.04695	1.19068	1.2315	1.06565	1	0.899299	0.933311	0.96932	0.760392	1	2
AROL	P0A6E1	Shikimate kinase 2 (SK 2) (EC 2.7.1.71) (Shikimate kinase II) (SKII)	Cytosol	49	1465100	1668750	1775450	1884840	1630040	1	1.139	1.21183	1.28649	1.11258	1	1.02135	1.04528	1.0449	0.967504	1	1
AROL	P0A6E1	Shikimate kinase 2 (SK 2) (EC 2.7.1.71) (Shikimate kinase II) (SKII)	Cytosol	51.9	916286	1252820	1070260	956451	908277	1	1.36728	1.16804	1.04383	0.991259	1	1.32543	1.15241	0.999219	0.972619	1	1
AROM	P0AE28	Protein AroM	Cytosol	42	335723	282530	285687	397878	354447	1	0.841557	0.85096	1.18514	1.05577	1	0.864047	0.800726	1.19089	0.964251	1	1
AROM	P0AE28	Protein AroM	Cytosol	45.4	296730	340926	437911	407147	632049	1	1.14894	1.47579	1.37211	2.13005	1	0.986906	1.15679	1.07999	1.51989	1	1
AROM	P0AE28	Protein AroM	Cytosol	60.5	555841	643442	706781	469014	660065	1	1.1576	1.27155	0.843792	1.18751	1	1.17197	1.31119	0.879876	1.21306	1	1
AROM	P0AE28	Protein AroM	Cytosol	63.6	292590	542244	473832	354452	559496	1	1.85326	1.61944	1.21143	1.91222	1	1.8207	1.61877	1.31817	1.9627	1	1
AROP	P15993	Aromatic amino acid transport protein AroP (General aromatic amino acid permease)	Inner_membrane	49	1188790	1382170	1466620	1655890	1419800	1	1.16267	1.23371	1.39292	1.19432	1	1.04258	1.06415	1.13134	1.03859	1	1
AROP	P15993	Aromatic amino acid transport protein AroP (General aromatic amino acid permease)	Inner_membrane	51.9	1299620	1262370	1635390	1194170	1302870	1	0.971338	1.25836	0.918861	1.0025	1	0.941608	1.24152	0.879587	0.983649	1	1
AROP	P15993	Aromatic amino acid transport protein AroP (General aromatic amino acid permease)	Inner_membrane	54.8	9589010	11314900	11022500	9101370	9545470	1	1.17999	1.14949	0.949146	0.995459	1	1.07262	1.10751	0.966281	1.00062	3	3
AROP	P15993	Aromatic amino acid transport protein AroP (General aromatic amino acid permease)	Inner_membrane	57.9	8920540	11307800	9828960	9041070	8542600	1	1.26761	1.10183	1.01351	0.957633	1	1.26039	1.13635	1.04462	0.951996	3	3
AROP	P15993	Aromatic amino acid transport protein AroP (General aromatic amino acid permease)	Inner_membrane	60.5	9696100	8949690	9907530	8816430	8443870	1	0.92302	1.02181	0.909276	0.870852	1	0.934474	1.05366	0.948161	0.88959	3	3
AROP	P15993	Aromatic amino acid transport protein AroP (General aromatic amino acid permease)	Inner_membrane	63.6	6576850	7860490	8265140	7263710	6679650	1	1.19518	1.2567	1.10444	1.01563	1	1.17418	1.25619	1.20175	1.04244	3	3
AROP	P15993	Aromatic amino acid transport protein AroP (General aromatic amino acid permease)	Inner_membrane	67	7431840	7310650	9025020	9645790	7566950	1	0.983693	1.21437	1.2979	1.01818	1	1.03464	1.151	1.26805	1.00256	2	2
AROP	P15993	Aromatic amino acid transport protein AroP (General aromatic amino acid permease)	Inner_membrane	71.3	5344050	6638080	6269340	4509660	4067450	1	1.24214	1.17314	0.843866	0.761118	1	1.12967	1.09754	0.84391	0.812824	2	2
ARSR	P37309	Arsenical resistance operon repressor	Cytosol	54.8	1032930	898000	733777	1072440	899608	1	0.869372	0.710384	1.03825	0.870928	1	0.790269	0.68444	1.05699	0.875442	1	1
ARSR	P37309	Arsenical resistance operon repressor	Cytosol	57.9	982432	920882	803330	799486	602164	1	0.937349	0.817695	0.813783	0.612932	1	0.932005	0.843312	0.83876	0.609324	1	1
ARTI	P30859	Putative ABC transporter arginine-binding protein 2	Periplasm	42	118919000	104626000	116243000	105743000	115266000	1	0.879809	0.977497	0.889202	0.969282	1	0.903322	0.919793	0.893521	0.885258	12	20
ARTI	P30859	Putative ABC transporter arginine-binding protein 2	Periplasm	45.4	102611000	130080000	125164000	131476000	138165000	1	1.2677	1.21979	1.28131	1.34649	1	1.08891	0.956128	1.00852	0.960787	12	20
ARTI	P30859	Putative ABC transporter arginine-binding protein 2	Periplasm	49	125475000	131538000	142161000	142340000	133617000	1	1.04832	1.13298	1.13441	1.06489	1	0.940041	0.977266	0.921376	0.926032	10	20
ARTI	P30859	Putative ABC transporter arginine-binding protein 2	Periplasm	51.9	135102000	140940000	135978000	142366000	132848000	1	1.04321	1.00648	1.05377	0.983316	1	1.01128	0.993015	1.00873	0.964826	10	20
ARTI	P30859	Putative ABC transporter arginine-binding protein 2	Periplasm	54.8	161825000	181928000	173010000	150393000	155315000	1	1.12423	1.06912	0.929356	0.959771	1	1.02194	1.03007	0.946134	0.964745	12	22
ARTI	P30859	Putative ABC transporter arginine-binding protein 2	Periplasm	57.9	169262000	178410000	165275000	166903000	161252000	1	1.05405	0.976445	0.986063	0.952677	1	1.04804	1.00704	1.01633	0.947069	12	22
ARTI	P30859	Putative ABC transporter arginine-binding protein 2	Periplasm	60.5	188968000	182725000	186080000	180637000	175241000	1	0.966963	0.984717	0.955913	0.927358	1	0.978962	1.01541	0.996793	0.947312	9	25
ARTI	P30859	Putative ABC transporter arginine-binding protein 2	Periplasm	63.6	165373000	182113000	167580000	164966000	171362000	1	1.10123	1.01335	0.997539	1.03622	1	1.08188	1.01293	1.08543	1.06357	9	25
ARTI	P30859	Putative ABC transporter arginine-binding protein 2	Periplasm	67	170367000	163858000	178616000	174397000	173028000	1	0.961794	1.04842	1.02365	1.01562	1	1.01161	0.99371	1.00011	1.00004	11	27
ARTI	P30859	Putative ABC transporter arginine-binding protein 2	Periplasm	71.3	137144000	156220000	149373000	146681000	140800000	1	1.13909	1.08917	1.06954	1.02666	1	1.03595	1.01897	1.0696	1.0964	11	27
ARTJ	P30860	ABC transporter arginine-binding protein 1	Periplasm	42	14169300	13480500	14834900	13300400	14450700	1	0.951388	1.04697	0.938677	1.01986	1	0.976814	0.985169	0.943237	0.931452	2	2
ARTJ	P30860	ABC transporter arginine-binding protein 1	Periplasm	45.4	13597800	16953500	17071300	16463700	18084400	1	1.24678	1.25545	1.21076	1.32995	1	1.07095	0.984076	0.952994	0.948983	2	2
ARTJ	P30860	ABC transporter arginine-binding protein 1	Periplasm	49	9261220	9409630	10380600	11517900	10081900	1	1.01602	1.12087	1.24367	1.08861	1	0.911081	0.966816	1.01012	0.946664	2	2
ARTJ	P30860	ABC transporter arginine-binding protein 1	Periplasm	51.9	11168800	11345300	10731100	10843300	10801200	1	1.0158	0.96081	0.970856	0.967087	1	0.984712	0.947953	0.92936	0.948901	2	2
ARTJ	P30860	ABC transporter arginine-binding protein 1	Periplasm	54.8	32611300	39558900	33667800	32716000	31135400	1	1.21304	1.0324	1.00321	0.954743	1	1.10267	0.994693	1.02132	0.959691	5	6
ARTJ	P30860	ABC transporter arginine-binding protein 1	Periplasm	57.9	34509700	32379700	32126900	30368100	29646900	1	0.938278	0.930953	0.879987	0.859089	1	0.932928	0.960118	0.906997	0.854032	5	6
ARTJ	P30860	ABC transporter arginine-binding protein 1	Periplasm	60.5	16582800	18814900	16713500	17418800	15766800	1	1.1346	1.00788	1.05041	0.950792	1	1.14868	1.0393	1.09533	0.97125	3	4
ARTJ	P30860	ABC transporter arginine-binding protein 1	Periplasm	63.6	13652900	15221100	15389800	12470700	13326900	1	1.11486	1.12722	0.91341	0.976122	1	1.09528	1.12676	0.99389	1.00189	3	4
ARTJ	P30860	ABC transporter arginine-binding protein 1	Periplasm	67	6945210	6471310	7668900	5881210	6599780	1	0.931766	1.1042	0.846801	0.950264	1	0.980028	1.04658	0.827325	0.935688	3	3
ARTJ	P30860	ABC transporter arginine-binding protein 1	Periplasm	71.3	4158750	5379430	4407760	4484660	3957940	1	1.29352	1.05988	1.07837	0.951714	1	1.17639	0.991569	1.07842	1.01637	3	3
ARTM	P0AE30	Arginine ABC transporter permease protein ArtM	Inner_membrane	54.8	21672000	24797800	22670900	22393300	21538600	1	1.14423	1.04609	1.03328	0.993845	1	1.04012	1.00789	1.05194	0.998995	1	1
ARTM	P0AE30	Arginine ABC transporter permease protein ArtM	Inner_membrane	57.9	21889200	21889500	20408100	21009300	22354200	1	1.00001	0.932336	0.959802	1.02124	1	0.994312	0.961545	0.989261	1.01523	1	1
ARTM	P0AE30	Arginine ABC transporter permease protein ArtM	Inner_membrane	60.5	20956900	19738700	21534300	22207800	21066700	1	0.941871	1.02755	1.05969	1.00524	1	0.953559	1.05958	1.10501	1.02687	1	1
ARTM	P0AE30	Arginine ABC transporter permease protein ArtM	Inner_membrane	63.6	16295200	17372700	16318900	15880800	17436500	1	1.06612	1.00145	0.974569	1.07004	1	1.0474	1.00104	1.06044	1.09829	1	1
ARTP	P0AAF6	Arginine transport ATP-binding protein ArtP (EC 3.6.3.-)	Cytosol	42	3382010	2649790	3200250	2844350	2595980	1	0.783496	0.946257	0.841024	0.767585	1	0.804434	0.890397	0.845109	0.701046	2	2
ARTP	P0AAF6	Arginine transport ATP-binding protein ArtP (EC 3.6.3.-)	Cytosol	45.4	2712740	3088200	3443510	3571980	3368250	1	1.13841	1.26938	1.31674	1.24164	1	0.977855	0.995002	1.03641	0.88597	2	2
ARTP	P0AAF6	Arginine transport ATP-binding protein ArtP (EC 3.6.3.-)	Cytosol	49	2819880	3742590	3235280	3500500	3226380	1	1.32722	1.14731	1.24136	1.14416	1	1.19013	0.989625	1.00825	0.994962	2	2
ARTP	P0AAF6	Arginine transport ATP-binding protein ArtP (EC 3.6.3.-)	Cytosol	51.9	3117770	2846600	3078200	2947240	2716600	1	0.913024	0.987308	0.945304	0.871328	1	0.885079	0.974096	0.9049	0.854943	2	2
ARTP	P0AAF6	Arginine transport ATP-binding protein ArtP (EC 3.6.3.-)	Cytosol	54.8	1528410	1674700	1869870	1576970	1536960	1	1.09571	1.22341	1.03177	1.00559	1	0.996016	1.17873	1.0504	1.01081	1	1
ARTP	P0AAF6	Arginine transport ATP-binding protein ArtP (EC 3.6.3.-)	Cytosol	57.9	1017050	1208790	848755	865341	816692	1	1.18853	0.834526	0.850834	0.803001	1	1.18175	0.860671	0.876949	0.798274	1	1
ARTQ	P0AE34	Arginine ABC transporter permease protein ArtQ	Inner_membrane	42	5953690	4888150	6049530	4883630	5622220	1	0.821029	1.0161	0.820269	0.944325	1	0.84297	0.956115	0.824254	0.862465	1	1
ARTQ	P0AE34	Arginine ABC transporter permease protein ArtQ	Inner_membrane	45.4	5307500	6118180	5926120	6467810	7269700	1	1.15274	1.11656	1.21862	1.3697	1	0.990169	0.875208	0.959177	0.977349	1	1
ARTQ	P0AE34	Arginine ABC transporter permease protein ArtQ	Inner_membrane	49	3377970	3099320	3402670	3707660	3564140	1	0.91751	1.00731	1.0976	1.05511	1	0.822741	0.868868	0.891479	0.917531	1	1
ARTQ	P0AE34	Arginine ABC transporter permease protein ArtQ	Inner_membrane	51.9	3404390	3604540	3445660	3620750	3671330	1	1.05879	1.01212	1.06355	1.07841	1	1.02638	0.998578	1.01809	1.05813	1	1
ARTQ	P0AE34	Arginine ABC transporter permease protein ArtQ	Inner_membrane	54.8	8639260	9729600	8175740	8167190	7984140	1	1.12621	0.946347	0.945358	0.924169	1	1.02374	0.911786	0.962425	0.928959	2	2
ARTQ	P0AE34	Arginine ABC transporter permease protein ArtQ	Inner_membrane	57.9	9068310	9392470	8622480	7557530	9136010	1	1.03575	0.950836	0.8334	1.00747	1	1.02984	0.980625	0.85898	1.00154	2	2
ASCG	P24242	HTH-type transcriptional regulator AscG (Cryptic asc operon repressor)	Cytosol	42	17576900	17492700	18270800	17656300	19824300	1	0.99521	1.03948	1.00452	1.12786	1	1.02181	0.978115	1.0094	1.03009	3	3
ASCG	P24242	HTH-type transcriptional regulator AscG (Cryptic asc operon repressor)	Cytosol	45.4	17290800	20926700	22343400	22285500	24850100	1	1.21028	1.29221	1.28886	1.43719	1	1.03959	1.0129	1.01447	1.0255	3	3
ASCG	P24242	HTH-type transcriptional regulator AscG (Cryptic asc operon repressor)	Cytosol	49	2268340	2897960	2787690	3365700	2420660	1	1.27757	1.22896	1.48377	1.06715	1	1.14561	1.06005	1.20513	0.927998	1	1
ASCG	P24242	HTH-type transcriptional regulator AscG (Cryptic asc operon repressor)	Cytosol	51.9	2675500	2330640	2575510	3211960	2645720	1	0.871104	0.962628	1.20051	0.988869	1	0.844442	0.949746	1.1492	0.970274	1	1
ASCG	P24242	HTH-type transcriptional regulator AscG (Cryptic asc operon repressor)	Cytosol	54.8	2381450	2274770	2062150	1859760	2036300	1	0.955204	0.865922	0.780936	0.855067	1	0.868291	0.834298	0.795035	0.859499	1	1
ASCG	P24242	HTH-type transcriptional regulator AscG (Cryptic asc operon repressor)	Cytosol	57.9	2534970	2065020	1825310	2083780	2763710	1	0.814613	0.720052	0.822014	1.09023	1	0.809968	0.74261	0.847244	1.08382	1	1
ASCG	P24242	HTH-type transcriptional regulator AscG (Cryptic asc operon repressor)	Cytosol	60.5	1704220	1764470	1870060	1913020	1890980	1	1.03535	1.09731	1.12252	1.10959	1	1.0482	1.13152	1.17052	1.13346	1	1
ASCG	P24242	HTH-type transcriptional regulator AscG (Cryptic asc operon repressor)	Cytosol	63.6	1464520	1551890	1901300	1372190	1412030	1	1.05966	1.29824	0.936955	0.964159	1	1.04104	1.29771	1.01951	0.989613	1	1
ASCG	P24242	HTH-type transcriptional regulator AscG (Cryptic asc operon repressor)	Cytosol	67	1200730	1422630	1142820	1312660	1217850	1	1.1848	0.951771	1.09322	1.01426	1	1.24617	0.902105	1.06808	0.998701	1	1
ASCG	P24242	HTH-type transcriptional regulator AscG (Cryptic asc operon repressor)	Cytosol	71.3	729875	458371	855751	797758	646703	1	0.628013	1.17246	1.09301	0.886046	1	0.571145	1.0969	1.09306	0.94624	1	1
ASD	P0A9Q9	Aspartate-semialdehyde dehydrogenase (ASA dehydrogenase) (ASADH) (EC 1.2.1.11) (Aspartate-beta-semialdehyde dehydrogenase)	Cytosol	42	75201400	69031800	78669700	68161600	80137600	1	0.917959	1.04612	0.906387	1.06564	1	0.942491	0.984365	0.91079	0.973263	9	14
ASD	P0A9Q9	Aspartate-semialdehyde dehydrogenase (ASA dehydrogenase) (ASADH) (EC 1.2.1.11) (Aspartate-beta-semialdehyde dehydrogenase)	Cytosol	45.4	72063800	84766000	90412000	89840300	104270000	1	1.17626	1.25461	1.24668	1.44691	1	1.01037	0.983421	0.981263	1.03244	9	14
ASD	P0A9Q9	Aspartate-semialdehyde dehydrogenase (ASA dehydrogenase) (ASADH) (EC 1.2.1.11) (Aspartate-beta-semialdehyde dehydrogenase)	Cytosol	49	61141300	63725400	70962300	73108200	68166100	1	1.04226	1.16063	1.19573	1.11489	1	0.93461	1.00111	0.971177	0.969517	9	16
ASD	P0A9Q9	Aspartate-semialdehyde dehydrogenase (ASA dehydrogenase) (ASADH) (EC 1.2.1.11) (Aspartate-beta-semialdehyde dehydrogenase)	Cytosol	51.9	62017500	63230200	63005900	66591500	65148200	1	1.01955	1.01594	1.07375	1.05048	1	0.988348	1.00234	1.02786	1.03073	9	16
ASD	P0A9Q9	Aspartate-semialdehyde dehydrogenase (ASA dehydrogenase) (ASADH) (EC 1.2.1.11) (Aspartate-beta-semialdehyde dehydrogenase)	Cytosol	54.8	94910800	103610000	101188000	93177400	91195600	1	1.09166	1.06614	0.981737	0.960856	1	0.992328	1.0272	0.99946	0.965836	9	18
ASD	P0A9Q9	Aspartate-semialdehyde dehydrogenase (ASA dehydrogenase) (ASADH) (EC 1.2.1.11) (Aspartate-beta-semialdehyde dehydrogenase)	Cytosol	57.9	94732100	98053500	92850300	92734700	94590200	1	1.03506	0.980136	0.978915	0.998502	1	1.02916	1.01084	1.00896	0.992624	9	18
ASD	P0A9Q9	Aspartate-semialdehyde dehydrogenase (ASA dehydrogenase) (ASADH) (EC 1.2.1.11) (Aspartate-beta-semialdehyde dehydrogenase)	Cytosol	60.5	99047700	93188900	98038800	91428300	85003400	1	0.940849	0.989814	0.923073	0.858207	1	0.952524	1.02067	0.962548	0.876672	8	12
ASD	P0A9Q9	Aspartate-semialdehyde dehydrogenase (ASA dehydrogenase) (ASADH) (EC 1.2.1.11) (Aspartate-beta-semialdehyde dehydrogenase)	Cytosol	63.6	29763100	29466600	27161300	23320000	23220800	1	0.990038	0.912583	0.783521	0.780188	1	0.972647	0.912208	0.852555	0.800785	8	12
ASD	P0A9Q9	Aspartate-semialdehyde dehydrogenase (ASA dehydrogenase) (ASADH) (EC 1.2.1.11) (Aspartate-beta-semialdehyde dehydrogenase)	Cytosol	67	1923060	1811410	1959700	1590450	1005860	1	0.941941	1.01905	0.827041	0.523052	1	0.99073	0.965876	0.80802	0.515029	1	1
ASD	P0A9Q9	Aspartate-semialdehyde dehydrogenase (ASA dehydrogenase) (ASADH) (EC 1.2.1.11) (Aspartate-beta-semialdehyde dehydrogenase)	Cytosol	71.3	775839	730724	649518	709980	328388	1	0.94185	0.837181	0.915113	0.423268	1	0.856564	0.783227	0.915161	0.452023	1	1
ASMA	P28249	Protein AsmA	Inner_membrane	42	13163000	14356000	13921900	13989300	15205100	1	1.09063	1.05765	1.06277	1.15514	1	1.11978	0.995218	1.06794	1.055	6	7
ASMA	P28249	Protein AsmA	Inner_membrane	45.4	13296500	15027700	18799500	18204300	20693900	1	1.1302	1.41387	1.3691	1.55634	1	0.970806	1.10825	1.07763	1.11052	6	7
ASMA	P28249	Protein AsmA	Inner_membrane	49	12216300	14503700	14845700	16340200	14721300	1	1.18724	1.21524	1.33757	1.20505	1	1.06461	1.04822	1.08639	1.04792	4	4
ASMA	P28249	Protein AsmA	Inner_membrane	51.9	14318500	15694100	15384000	15211300	15848100	1	1.09607	1.07441	1.06235	1.10683	1	1.06252	1.06004	1.01695	1.08601	4	4
ASMA	P28249	Protein AsmA	Inner_membrane	54.8	28462700	35409200	31069500	28062600	29518800	1	1.24406	1.09159	0.985943	1.0371	1	1.13086	1.05172	1.00374	1.04248	7	7
ASMA	P28249	Protein AsmA	Inner_membrane	57.9	30510500	30678000	30474600	27973800	29537700	1	1.00549	0.998823	0.916858	0.968116	1	0.999757	1.03011	0.944999	0.962417	7	7
ASMA	P28249	Protein AsmA	Inner_membrane	60.5	33953800	34303500	31748900	31637800	31812600	1	1.0103	0.935062	0.93179	0.936938	1	1.02284	0.964208	0.971637	0.957097	6	8
ASMA	P28249	Protein AsmA	Inner_membrane	63.6	26270200	23279100	25391500	21843200	25266500	1	0.886141	0.966551	0.831482	0.961793	1	0.870575	0.966154	0.904743	0.987185	6	8
ASMA	P28249	Protein AsmA	Inner_membrane	67	3643280	2686320	3453600	3443590	3818430	1	0.737336	0.947937	0.945189	1.04807	1	0.775527	0.898471	0.923451	1.032	1	1
ASMA	P28249	Protein AsmA	Inner_membrane	71.3	867085	842961	1177870	946065	1010710	1	0.972178	1.35843	1.09109	1.16564	1	0.884146	1.27088	1.09114	1.24483	1	1
ASNA	P00963	Aspartate--ammonia ligase (EC 6.3.1.1) (Asparagine synthetase A)	Cytosol	42	111744000	112457000	125322000	119298000	145832000	1	1.00638	1.12151	1.0676	1.30505	1	1.03328	1.0553	1.07279	1.19192	11	24
ASNA	P00963	Aspartate--ammonia ligase (EC 6.3.1.1) (Asparagine synthetase A)	Cytosol	45.4	116336000	131333000	153970000	162658000	194444000	1	1.12891	1.32349	1.39817	1.6714	1	0.969699	1.03742	1.10051	1.19262	11	24
ASNA	P00963	Aspartate--ammonia ligase (EC 6.3.1.1) (Asparagine synthetase A)	Cytosol	49	69710000	84129700	90562500	107200000	113923000	1	1.20685	1.29913	1.5378	1.63424	1	1.0822	1.12058	1.24901	1.42114	10	14
ASNA	P00963	Aspartate--ammonia ligase (EC 6.3.1.1) (Asparagine synthetase A)	Cytosol	51.9	47057100	49502700	47834200	47838700	44990300	1	1.05197	1.01651	1.01661	0.956079	1	1.01977	1.00291	0.973158	0.9381	10	14
ASNA	P00963	Aspartate--ammonia ligase (EC 6.3.1.1) (Asparagine synthetase A)	Cytosol	54.8	4834040	5919720	5181510	5364660	6369350	1	1.22459	1.07188	1.10977	1.3176	1	1.11317	1.03273	1.1298	1.32443	2	3
ASNA	P00963	Aspartate--ammonia ligase (EC 6.3.1.1) (Asparagine synthetase A)	Cytosol	57.9	3641650	3368010	2877940	3528800	4468880	1	0.924858	0.790285	0.969011	1.22716	1	0.919585	0.815043	0.998753	1.21993	2	3
ASNB	P22106	Asparagine synthetase B [glutamine-hydrolyzing] (AS-B) (EC 6.3.5.4)	Cytosol	42	89095600	88527700	94061900	92035000	101451000	1	0.993626	1.05574	1.03299	1.13868	1	1.02018	0.993418	1.03801	1.03997	13	16
ASNB	P22106	Asparagine synthetase B [glutamine-hydrolyzing] (AS-B) (EC 6.3.5.4)	Cytosol	45.4	97218800	109143000	125359000	121507000	143120000	1	1.12265	1.28945	1.24983	1.47214	1	0.964323	1.01073	0.983745	1.05044	13	16
ASNB	P22106	Asparagine synthetase B [glutamine-hydrolyzing] (AS-B) (EC 6.3.5.4)	Cytosol	49	40587500	46970800	50424300	51039200	44949800	1	1.15727	1.24236	1.25751	1.10748	1	1.03774	1.07161	1.02136	0.963068	7	7
ASNB	P22106	Asparagine synthetase B [glutamine-hydrolyzing] (AS-B) (EC 6.3.5.4)	Cytosol	51.9	24200400	25678000	23628000	25812900	21253400	1	1.06106	0.976347	1.06663	0.878225	1	1.02858	0.963282	1.02104	0.861711	7	7
ASNC	P0ACI6	Regulatory protein AsnC	Cytosol	42	26780300	25155900	28316300	25871400	27921700	1	0.939343	1.05736	0.966061	1.04262	1	0.964447	0.994937	0.970753	0.95224	4	4
ASNC	P0ACI6	Regulatory protein AsnC	Cytosol	45.4	24879900	29997300	30333700	31699100	33007600	1	1.20568	1.21921	1.27408	1.32668	1	1.03564	0.955669	1.00284	0.946648	4	4
ASNC	P0ACI6	Regulatory protein AsnC	Cytosol	49	39313900	40361400	41003000	44059600	43131400	1	1.02664	1.04296	1.12071	1.0971	1	0.920604	0.89962	0.910252	0.954045	4	4
ASNC	P0ACI6	Regulatory protein AsnC	Cytosol	51.9	38375700	40805000	38125700	43969600	39310900	1	1.0633	0.993485	1.14577	1.02437	1	1.03076	0.98019	1.09679	1.00511	4	4
ASNC	P0ACI6	Regulatory protein AsnC	Cytosol	54.8	42669200	47278200	45657600	41558500	43294500	1	1.10802	1.07004	0.97397	1.01465	1	1.0072	1.03096	0.991553	1.01991	5	5
ASNC	P0ACI6	Regulatory protein AsnC	Cytosol	57.9	32702800	36328700	33950900	34620600	31498900	1	1.11087	1.03816	1.05864	0.963187	1	1.10454	1.07069	1.09114	0.957517	5	5
ASNC	P0ACI6	Regulatory protein AsnC	Cytosol	60.5	18908300	17112000	17931200	16676700	14073800	1	0.904999	0.948324	0.881978	0.744319	1	0.91623	0.977884	0.919695	0.760334	2	2
ASNC	P0ACI6	Regulatory protein AsnC	Cytosol	63.6	8203150	9080970	8607620	8275380	6968460	1	1.10701	1.04931	1.00881	0.849486	1	1.08756	1.04888	1.09769	0.871913	2	2
ASNS	P0A8M0	Asparagine--tRNA ligase (EC 6.1.1.22) (Asparaginyl-tRNA synthetase) (AsnRS)	Cytosol	42	343409000	327538000	376007000	347075000	401235000	1	0.953784	1.09492	1.01068	1.16839	1	0.979274	1.03029	1.01558	1.0671	20	59
ASNS	P0A8M0	Asparagine--tRNA ligase (EC 6.1.1.22) (Asparaginyl-tRNA synthetase) (AsnRS)	Cytosol	45.4	339248000	403554000	455511000	459282000	535959000	1	1.18955	1.34271	1.35382	1.57984	1	1.02179	1.05248	1.0656	1.12729	20	59
ASNS	P0A8M0	Asparagine--tRNA ligase (EC 6.1.1.22) (Asparaginyl-tRNA synthetase) (AsnRS)	Cytosol	49	298012000	336423000	351296000	385147000	353356000	1	1.12889	1.1788	1.29239	1.18571	1	1.01229	1.01678	1.04969	1.0311	19	52
ASNS	P0A8M0	Asparagine--tRNA ligase (EC 6.1.1.22) (Asparaginyl-tRNA synthetase) (AsnRS)	Cytosol	51.9	335783000	352179000	356278000	362809000	358998000	1	1.04883	1.06104	1.08049	1.06914	1	1.01673	1.04684	1.0343	1.04903	19	52
ASNS	P0A8M0	Asparagine--tRNA ligase (EC 6.1.1.22) (Asparaginyl-tRNA synthetase) (AsnRS)	Cytosol	54.8	610725000	658584000	636125000	611686000	617999000	1	1.07836	1.04159	1.00157	1.01191	1	0.980245	1.00355	1.01966	1.01715	20	74
ASNS	P0A8M0	Asparagine--tRNA ligase (EC 6.1.1.22) (Asparaginyl-tRNA synthetase) (AsnRS)	Cytosol	57.9	565204000	568242000	558697000	543863000	578648000	1	1.00538	0.988487	0.962242	1.02379	1	0.999642	1.01946	0.991776	1.01776	20	74
ASNS	P0A8M0	Asparagine--tRNA ligase (EC 6.1.1.22) (Asparaginyl-tRNA synthetase) (AsnRS)	Cytosol	60.5	468117000	452945000	453099000	441670000	459122000	1	0.967589	0.967918	0.943503	0.980785	1	0.979597	0.998089	0.983852	1.00189	19	58
ASNS	P0A8M0	Asparagine--tRNA ligase (EC 6.1.1.22) (Asparaginyl-tRNA synthetase) (AsnRS)	Cytosol	63.6	256322000	251950000	246035000	220160000	241196000	1	0.982943	0.959867	0.85892	0.940988	1	0.965677	0.959472	0.934598	0.965831	19	58
ASNS	P0A8M0	Asparagine--tRNA ligase (EC 6.1.1.22) (Asparaginyl-tRNA synthetase) (AsnRS)	Cytosol	67	74843300	58284000	61146400	56380200	46939400	1	0.778747	0.816992	0.75331	0.627169	1	0.819083	0.77436	0.735984	0.617549	5	9
ASNS	P0A8M0	Asparagine--tRNA ligase (EC 6.1.1.22) (Asparaginyl-tRNA synthetase) (AsnRS)	Cytosol	71.3	20470200	20903100	23851500	16168300	15099100	1	1.02115	1.16518	0.789846	0.737614	1	0.928681	1.09009	0.789887	0.787724	5	9
ASPA	P0AC38	Aspartate ammonia-lyase (Aspartase) (EC 4.3.1.1)	Cytosol	42	341036000	332074000	383422000	357692000	418857000	1	0.973721	1.12429	1.04884	1.22819	1	0.999744	1.05792	1.05393	1.12172	21	60
ASPA	P0AC38	Aspartate ammonia-lyase (Aspartase) (EC 4.3.1.1)	Cytosol	45.4	342561000	405017000	452319000	460706000	547118000	1	1.18232	1.3204	1.34489	1.59714	1	1.01558	1.03499	1.05856	1.13964	21	60
ASPA	P0AC38	Aspartate ammonia-lyase (Aspartase) (EC 4.3.1.1)	Cytosol	49	342717000	383113000	403683000	431451000	423500000	1	1.11787	1.17789	1.25891	1.23571	1	1.00241	1.016	1.0225	1.07458	20	58
ASPA	P0AC38	Aspartate ammonia-lyase (Aspartase) (EC 4.3.1.1)	Cytosol	51.9	357314000	360765000	373107000	378334000	399453000	1	1.00966	1.0442	1.05883	1.11793	1	0.978755	1.03023	1.01357	1.09691	20	58
ASPA	P0AC38	Aspartate ammonia-lyase (Aspartase) (EC 4.3.1.1)	Cytosol	54.8	392946000	416475000	408820000	384829000	390871000	1	1.05988	1.0404	0.979343	0.994719	1	0.963442	1.0024	0.997024	0.999875	18	39
ASPA	P0AC38	Aspartate ammonia-lyase (Aspartase) (EC 4.3.1.1)	Cytosol	57.9	118115000	115360000	111220000	111186000	128070000	1	0.976675	0.941625	0.941337	1.08428	1	0.971106	0.971124	0.970229	1.0779	18	39
ASPA	P0AC38	Aspartate ammonia-lyase (Aspartase) (EC 4.3.1.1)	Cytosol	60.5	11680100	11257400	10193900	11713900	13710400	1	0.96381	0.872758	1.00289	1.17383	1	0.975771	0.899962	1.04578	1.19908	3	3
ASPA	P0AC38	Aspartate ammonia-lyase (Aspartase) (EC 4.3.1.1)	Cytosol	63.6	7266800	7402110	7746390	6740530	7708600	1	1.01862	1.066	0.927579	1.0608	1	1.00073	1.06556	1.00931	1.0888	3	3
ASPC	P00509	Aspartate aminotransferase (AspAT) (EC 2.6.1.1) (Transaminase A)	Cytosol	42	171812000	165716000	180367000	169653000	181682000	1	0.964519	1.04979	0.987434	1.05745	1	0.990296	0.987821	0.99223	0.96578	16	32
ASPC	P00509	Aspartate aminotransferase (AspAT) (EC 2.6.1.1) (Transaminase A)	Cytosol	45.4	167340000	200240000	216578000	215185000	221072000	1	1.19661	1.29424	1.28591	1.32109	1	1.02785	1.01448	1.01215	0.942664	16	32
ASPC	P00509	Aspartate aminotransferase (AspAT) (EC 2.6.1.1) (Transaminase A)	Cytosol	49	255260000	290668000	294260000	309220000	276842000	1	1.13871	1.15279	1.21139	1.08455	1	1.0211	0.994347	0.983902	0.943128	20	37
ASPC	P00509	Aspartate aminotransferase (AspAT) (EC 2.6.1.1) (Transaminase A)	Cytosol	51.9	290313000	303685000	295791000	304584000	282578000	1	1.04606	1.01887	1.04916	0.973356	1	1.01404	1.00523	1.00431	0.955053	20	37
ASPC	P00509	Aspartate aminotransferase (AspAT) (EC 2.6.1.1) (Transaminase A)	Cytosol	54.8	449763000	478427000	445465000	450333000	423725000	1	1.06373	0.990444	1.00127	0.942107	1	0.966944	0.954272	1.01934	0.94699	21	50
ASPC	P00509	Aspartate aminotransferase (AspAT) (EC 2.6.1.1) (Transaminase A)	Cytosol	57.9	435869000	438966000	429291000	413161000	420509000	1	1.00711	0.984908	0.947902	0.96476	1	1.00136	1.01576	0.976996	0.959081	21	50
ASPC	P00509	Aspartate aminotransferase (AspAT) (EC 2.6.1.1) (Transaminase A)	Cytosol	60.5	289984000	282278000	279823000	273158000	295092000	1	0.973426	0.96496	0.941976	1.01761	1	0.985506	0.995039	0.982259	1.03951	14	35
ASPC	P00509	Aspartate aminotransferase (AspAT) (EC 2.6.1.1) (Transaminase A)	Cytosol	63.6	116493000	107679000	95030500	86516800	111923000	1	0.924339	0.815761	0.742678	0.96077	1	0.908102	0.815426	0.808114	0.986135	14	35
ASPC	P00509	Aspartate aminotransferase (AspAT) (EC 2.6.1.1) (Transaminase A)	Cytosol	67	12464400	9501190	9400540	9134860	10476900	1	0.762266	0.754191	0.732876	0.840546	1	0.801749	0.714836	0.716021	0.827653	4	4
ASPC	P00509	Aspartate aminotransferase (AspAT) (EC 2.6.1.1) (Transaminase A)	Cytosol	71.3	5125820	4923450	4479740	3811940	5828480	1	0.960519	0.873956	0.743674	1.13708	1	0.873543	0.817631	0.743713	1.21433	4	4
ASPS	P21889	Aspartate--tRNA ligase (EC 6.1.1.12) (Aspartyl-tRNA synthetase) (AspRS)	Cytosol	42	310806000	305839000	334513000	324166000	385085000	1	0.984019	1.07628	1.04299	1.23899	1	1.01032	1.01274	1.04805	1.13158	28	70
ASPS	P21889	Aspartate--tRNA ligase (EC 6.1.1.12) (Aspartyl-tRNA synthetase) (AspRS)	Cytosol	45.4	315256000	367023000	419311000	417253000	520556000	1	1.16421	1.33007	1.32354	1.65122	1	1.00002	1.04257	1.04176	1.17822	28	70
ASPS	P21889	Aspartate--tRNA ligase (EC 6.1.1.12) (Aspartyl-tRNA synthetase) (AspRS)	Cytosol	49	309005000	355490000	368945000	397014000	384834000	1	1.15043	1.19398	1.28481	1.2454	1	1.03161	1.02988	1.04354	1.083	28	70
ASPS	P21889	Aspartate--tRNA ligase (EC 6.1.1.12) (Aspartyl-tRNA synthetase) (AspRS)	Cytosol	51.9	348254000	366062000	368703000	387378000	406182000	1	1.05114	1.05872	1.11234	1.16634	1	1.01896	1.04455	1.0648	1.14441	28	70
ASPS	P21889	Aspartate--tRNA ligase (EC 6.1.1.12) (Aspartyl-tRNA synthetase) (AspRS)	Cytosol	54.8	660195000	715959000	677717000	648186000	702924000	1	1.08447	1.02654	0.98181	1.06472	1	0.985792	0.989051	0.999535	1.07024	33	97
ASPS	P21889	Aspartate--tRNA ligase (EC 6.1.1.12) (Aspartyl-tRNA synthetase) (AspRS)	Cytosol	57.9	651031000	649206000	649514000	638137000	703839000	1	0.997197	0.99767	0.980194	1.08111	1	0.991511	1.02893	1.01028	1.07475	33	97
ASPS	P21889	Aspartate--tRNA ligase (EC 6.1.1.12) (Aspartyl-tRNA synthetase) (AspRS)	Cytosol	60.5	619231000	628220000	613143000	621604000	626431000	1	1.01452	0.990168	1.00383	1.01163	1	1.02711	1.02103	1.04676	1.03339	23	73
ASPS	P21889	Aspartate--tRNA ligase (EC 6.1.1.12) (Aspartyl-tRNA synthetase) (AspRS)	Cytosol	63.6	318548000	314153000	297809000	268124000	265504000	1	0.986203	0.934895	0.841707	0.833482	1	0.968879	0.934511	0.915868	0.855487	23	73
ASPS	P21889	Aspartate--tRNA ligase (EC 6.1.1.12) (Aspartyl-tRNA synthetase) (AspRS)	Cytosol	67	46854100	37699200	42356100	40748700	28167700	1	0.804608	0.904	0.869693	0.601179	1	0.846284	0.856827	0.849691	0.591958	6	7
ASPS	P21889	Aspartate--tRNA ligase (EC 6.1.1.12) (Aspartyl-tRNA synthetase) (AspRS)	Cytosol	71.3	16632600	16916100	18366400	15688000	11722200	1	1.01704	1.10424	0.943208	0.704773	1	0.92495	1.03307	0.943258	0.752651	6	7
ASTC	P77581	Succinylornithine transaminase (SOAT) (EC 2.6.1.81) (Carbon starvation protein C) (Succinylornithine aminotransferase)	Cytosol	42	84220400	68149300	76007700	61591200	75793900	1	0.809178	0.902486	0.73131	0.899947	1	0.830803	0.84921	0.734862	0.821934	10	13
ASTC	P77581	Succinylornithine transaminase (SOAT) (EC 2.6.1.81) (Carbon starvation protein C) (Succinylornithine aminotransferase)	Cytosol	45.4	64279700	76769700	83815600	83765600	93841900	1	1.19431	1.30392	1.30314	1.4599	1	1.02587	1.02207	1.02571	1.04171	10	13
ASTC	P77581	Succinylornithine transaminase (SOAT) (EC 2.6.1.81) (Carbon starvation protein C) (Succinylornithine aminotransferase)	Cytosol	49	50762500	57280500	60588600	64969400	58983300	1	1.1284	1.19357	1.27987	1.16195	1	1.01185	1.02953	1.03952	1.01043	7	8
ASTC	P77581	Succinylornithine transaminase (SOAT) (EC 2.6.1.81) (Carbon starvation protein C) (Succinylornithine aminotransferase)	Cytosol	51.9	53457300	53669300	54385600	56422100	55800600	1	1.00397	1.01737	1.05546	1.04383	1	0.973237	1.00375	1.01035	1.02421	7	8
ASTC	P77581	Succinylornithine transaminase (SOAT) (EC 2.6.1.81) (Carbon starvation protein C) (Succinylornithine aminotransferase)	Cytosol	54.8	34391600	35240600	35272600	31350400	33621400	1	1.02469	1.02562	0.911571	0.977605	1	0.931452	0.98816	0.928028	0.982672	7	7
ASTC	P77581	Succinylornithine transaminase (SOAT) (EC 2.6.1.81) (Carbon starvation protein C) (Succinylornithine aminotransferase)	Cytosol	57.9	20477600	20133600	17267900	17158800	19478400	1	0.983201	0.843258	0.83793	0.951205	1	0.977595	0.869676	0.863649	0.945606	7	7
ASTC	P77581	Succinylornithine transaminase (SOAT) (EC 2.6.1.81) (Carbon starvation protein C) (Succinylornithine aminotransferase)	Cytosol	60.5	4683220	4577030	3611940	4213950	4508240	1	0.977325	0.771251	0.899798	0.962637	1	0.989454	0.795292	0.938277	0.983349	1	1
ASTC	P77581	Succinylornithine transaminase (SOAT) (EC 2.6.1.81) (Carbon starvation protein C) (Succinylornithine aminotransferase)	Cytosol	63.6	1988880	1941320	2251250	1696470	1475300	1	0.976087	1.13192	0.852978	0.741774	1	0.958941	1.13145	0.928132	0.761358	1	1
ASTD	P76217	N-succinylglutamate 5-semialdehyde dehydrogenase (EC 1.2.1.71) (Succinylglutamic semialdehyde dehydrogenase) (SGSD)	Cytosol	42	9070680	9434700	9254080	9673830	9110490	1	1.04013	1.02022	1.06649	1.00439	1	1.06793	0.959993	1.07167	0.917322	4	4
ASTD	P76217	N-succinylglutamate 5-semialdehyde dehydrogenase (EC 1.2.1.71) (Succinylglutamic semialdehyde dehydrogenase) (SGSD)	Cytosol	45.4	8366910	9843420	11766900	11404500	11059500	1	1.17647	1.40636	1.36305	1.32181	1	1.01055	1.10237	1.07286	0.943178	4	4
ASTD	P76217	N-succinylglutamate 5-semialdehyde dehydrogenase (EC 1.2.1.71) (Succinylglutamic semialdehyde dehydrogenase) (SGSD)	Cytosol	49	4800800	5663910	5842310	6027530	5900090	1	1.17978	1.21695	1.25553	1.22898	1	1.05793	1.04969	1.01975	1.06873	3	3
ASTD	P76217	N-succinylglutamate 5-semialdehyde dehydrogenase (EC 1.2.1.71) (Succinylglutamic semialdehyde dehydrogenase) (SGSD)	Cytosol	51.9	5682720	5576340	6200060	5611140	6312280	1	0.98128	1.09104	0.987404	1.11078	1	0.951246	1.07644	0.9452	1.0899	3	3
ASTD	P76217	N-succinylglutamate 5-semialdehyde dehydrogenase (EC 1.2.1.71) (Succinylglutamic semialdehyde dehydrogenase) (SGSD)	Cytosol	54.8	13261200	13842800	13655000	13507100	13269400	1	1.04386	1.0297	1.01854	1.00062	1	0.948878	0.99209	1.03693	1.0058	3	4
ASTD	P76217	N-succinylglutamate 5-semialdehyde dehydrogenase (EC 1.2.1.71) (Succinylglutamic semialdehyde dehydrogenase) (SGSD)	Cytosol	57.9	9575580	9805520	8938330	9639650	10150000	1	1.02401	0.933451	1.00669	1.05999	1	1.01817	0.962694	1.03759	1.05375	3	4
ATOC	Q06065	Regulatory protein AtoC (Acetoacetate metabolism regulatory protein) (DNA-binding transcriptional regulator AtoC) (Ornithine decarboxylase antizyme)	Cytosol	42	2984940	2915430	3105510	3024910	3448980	1	0.976713	1.04039	1.01339	1.15546	1	1.00282	0.978976	1.01831	1.0553	1	1
ATOC	Q06065	Regulatory protein AtoC (Acetoacetate metabolism regulatory protein) (DNA-binding transcriptional regulator AtoC) (Ornithine decarboxylase antizyme)	Cytosol	45.4	2983670	2872800	3838880	3273040	3760760	1	0.962841	1.28663	1.09698	1.26045	1	0.82705	1.00852	0.86344	0.89939	1	1
ATPA	P0ABB0	ATP synthase subunit alpha (EC 3.6.3.14) (ATP synthase F1 sector subunit alpha) (F-ATPase subunit alpha)	Cytosol	42	684110000	681716000	745774000	697153000	802176000	1	0.996501	1.09014	1.01907	1.17258	1	1.02313	1.02578	1.02402	1.07094	29	146
ATPA	P0ABB0	ATP synthase subunit alpha (EC 3.6.3.14) (ATP synthase F1 sector subunit alpha) (F-ATPase subunit alpha)	Cytosol	45.4	690627000	798336000	906788000	883723000	1023840000	1	1.15596	1.31299	1.2796	1.48248	1	0.992931	1.02918	1.00717	1.05782	29	146
ATPA	P0ABB0	ATP synthase subunit alpha (EC 3.6.3.14) (ATP synthase F1 sector subunit alpha) (F-ATPase subunit alpha)	Cytosol	49	789526000	883428000	908638000	985875000	945593000	1	1.11893	1.15087	1.24869	1.19767	1	1.00336	0.992691	1.0142	1.0415	29	166
ATPA	P0ABB0	ATP synthase subunit alpha (EC 3.6.3.14) (ATP synthase F1 sector subunit alpha) (F-ATPase subunit alpha)	Cytosol	51.9	906976000	939206000	927014000	979088000	976849000	1	1.03554	1.02209	1.07951	1.07704	1	1.00384	1.00842	1.03337	1.05679	29	166
ATPA	P0ABB0	ATP synthase subunit alpha (EC 3.6.3.14) (ATP synthase F1 sector subunit alpha) (F-ATPase subunit alpha)	Cytosol	54.8	1470270000	1612030000	1499670000	1467160000	1429350000	1	1.09642	1.02	0.997885	0.972168	1	0.996656	0.982745	1.0159	0.977207	31	241
ATPA	P0ABB0	ATP synthase subunit alpha (EC 3.6.3.14) (ATP synthase F1 sector subunit alpha) (F-ATPase subunit alpha)	Cytosol	57.9	1526020000	1474510000	1476150000	1430700000	1521600000	1	0.966246	0.96732	0.937537	0.997104	1	0.960736	0.997625	0.966313	0.991234	31	241
ATPA	P0ABB0	ATP synthase subunit alpha (EC 3.6.3.14) (ATP synthase F1 sector subunit alpha) (F-ATPase subunit alpha)	Cytosol	60.5	1247510000	1273420000	1236460000	1249150000	1226930000	1	1.02077	0.991142	1.00131	0.983503	1	1.03344	1.02204	1.04414	1.00466	31	255
ATPA	P0ABB0	ATP synthase subunit alpha (EC 3.6.3.14) (ATP synthase F1 sector subunit alpha) (F-ATPase subunit alpha)	Cytosol	63.6	1076260000	1067150000	1095010000	1023580000	1105650000	1	0.991536	1.01742	0.951053	1.02731	1	0.974118	1.017	1.03485	1.05443	31	255
ATPA	P0ABB0	ATP synthase subunit alpha (EC 3.6.3.14) (ATP synthase F1 sector subunit alpha) (F-ATPase subunit alpha)	Cytosol	67	926585000	810554000	841165000	829151000	804042000	1	0.874776	0.907812	0.894846	0.867748	1	0.920086	0.86044	0.874265	0.854438	21	122
ATPA	P0ABB0	ATP synthase subunit alpha (EC 3.6.3.14) (ATP synthase F1 sector subunit alpha) (F-ATPase subunit alpha)	Cytosol	71.3	144646000	140954000	137268000	121843000	104631000	1	0.974476	0.948993	0.842353	0.723359	1	0.886235	0.887832	0.842398	0.772501	21	122
ATPB	P0AB98	ATP synthase subunit a (ATP synthase F0 sector subunit a) (F-ATPase subunit 6)	Inner_membrane	42	33605100	31359500	35417500	29731300	33136200	1	0.933177	1.05393	0.884726	0.986047	1	0.958116	0.991716	0.889023	0.90057	2	2
ATPB	P0AB98	ATP synthase subunit a (ATP synthase F0 sector subunit a) (F-ATPase subunit 6)	Inner_membrane	45.4	33450600	38149600	39729200	40311700	41954800	1	1.14048	1.1877	1.20511	1.25423	1	0.979632	0.930972	0.948547	0.894954	2	2
ATPB	P0AB98	ATP synthase subunit a (ATP synthase F0 sector subunit a) (F-ATPase subunit 6)	Inner_membrane	49	38822000	42373100	46309700	46712300	46709900	1	1.09147	1.19287	1.20324	1.20318	1	0.978735	1.02892	0.977283	1.04629	3	5
ATPB	P0AB98	ATP synthase subunit a (ATP synthase F0 sector subunit a) (F-ATPase subunit 6)	Inner_membrane	51.9	42719900	45077200	45032000	43791300	42962100	1	1.05518	1.05412	1.02508	1.00567	1	1.02288	1.04002	0.981266	0.986758	3	5
ATPB	P0AB98	ATP synthase subunit a (ATP synthase F0 sector subunit a) (F-ATPase subunit 6)	Inner_membrane	54.8	97883900	99882800	98126100	90617400	87540600	1	1.02042	1.00247	0.925764	0.894331	1	0.927575	0.965863	0.942477	0.898966	4	7
ATPB	P0AB98	ATP synthase subunit a (ATP synthase F0 sector subunit a) (F-ATPase subunit 6)	Inner_membrane	57.9	86356100	92491800	87316600	84866100	85489800	1	1.07105	1.01112	0.982746	0.989968	1	1.06494	1.0428	1.01291	0.984141	4	7
ATPB	P0AB98	ATP synthase subunit a (ATP synthase F0 sector subunit a) (F-ATPase subunit 6)	Inner_membrane	60.5	53506800	47642700	52861400	51499700	46220800	1	0.890405	0.987938	0.962489	0.86383	1	0.901454	1.01873	1.00365	0.882417	2	4
ATPB	P0AB98	ATP synthase subunit a (ATP synthase F0 sector subunit a) (F-ATPase subunit 6)	Inner_membrane	63.6	40068700	44966100	43124300	38303800	38739000	1	1.12223	1.07626	0.955953	0.966814	1	1.10251	1.07582	1.04018	0.992339	2	4
ATPB	P0AB98	ATP synthase subunit a (ATP synthase F0 sector subunit a) (F-ATPase subunit 6)	Inner_membrane	67	3023280	3256540	3201970	3631860	3929630	1	1.07715	1.0591	1.2013	1.29979	1	1.13295	1.00384	1.17367	1.27985	1	2
ATPB	P0AB98	ATP synthase subunit a (ATP synthase F0 sector subunit a) (F-ATPase subunit 6)	Inner_membrane	71.3	1997880	2552240	2509860	2167860	1902570	1	1.27747	1.25626	1.08508	0.952294	1	1.1618	1.1753	1.08514	1.01699	1	2
ATPC	P0A6E6	ATP synthase epsilon chain (ATP synthase F1 sector epsilon subunit) (F-ATPase epsilon subunit)	Cytosol	42	86611100	84538800	79746800	79208900	78840700	1	0.976074	0.920746	0.914535	0.910284	1	1.00216	0.866392	0.918977	0.831375	3	5
ATPC	P0A6E6	ATP synthase epsilon chain (ATP synthase F1 sector epsilon subunit) (F-ATPase epsilon subunit)	Cytosol	45.4	82576100	86345200	92801300	89322300	99606900	1	1.04564	1.12383	1.0817	1.20624	1	0.898175	0.880908	0.851407	0.860712	3	5
ATPC	P0A6E6	ATP synthase epsilon chain (ATP synthase F1 sector epsilon subunit) (F-ATPase epsilon subunit)	Cytosol	49	83598400	92800000	93270800	100710000	90045900	1	1.11007	1.1157	1.20469	1.07712	1	0.995411	0.96236	0.978457	0.936672	3	6
ATPC	P0A6E6	ATP synthase epsilon chain (ATP synthase F1 sector epsilon subunit) (F-ATPase epsilon subunit)	Cytosol	51.9	91490900	92596100	91739100	89521500	90598700	1	1.01208	1.00271	0.978474	0.990248	1	0.981103	0.989294	0.936652	0.971627	3	6
ATPC	P0A6E6	ATP synthase epsilon chain (ATP synthase F1 sector epsilon subunit) (F-ATPase epsilon subunit)	Cytosol	54.8	97537100	118857000	98902700	94170000	88345500	1	1.21858	1.014	0.965479	0.905763	1	1.10771	0.976969	0.982909	0.910457	3	8
ATPC	P0A6E6	ATP synthase epsilon chain (ATP synthase F1 sector epsilon subunit) (F-ATPase epsilon subunit)	Cytosol	57.9	108541000	102130000	98913400	97114200	99907700	1	0.940935	0.9113	0.894724	0.92046	1	0.93557	0.93985	0.922185	0.915042	3	8
ATPC	P0A6E6	ATP synthase epsilon chain (ATP synthase F1 sector epsilon subunit) (F-ATPase epsilon subunit)	Cytosol	60.5	100397000	100519000	92266800	98211400	90627300	1	1.00122	0.919019	0.97823	0.902689	1	1.01364	0.947666	1.02006	0.922112	3	12
ATPC	P0A6E6	ATP synthase epsilon chain (ATP synthase F1 sector epsilon subunit) (F-ATPase epsilon subunit)	Cytosol	63.6	90617800	87529500	90720000	82698600	86544000	1	0.965919	1.00113	0.912609	0.955044	1	0.948952	1.00072	0.993018	0.980258	3	12
ATPD	P0ABB4	ATP synthase subunit beta (EC 3.6.3.14) (ATP synthase F1 sector subunit beta) (F-ATPase subunit beta)	Cytosol	42	432883000	410226000	464364000	435070000	493046000	1	0.94766	1.07272	1.00505	1.13898	1	0.972986	1.0094	1.00993	1.04025	21	125
ATPD	P0ABB4	ATP synthase subunit beta (EC 3.6.3.14) (ATP synthase F1 sector subunit beta) (F-ATPase subunit beta)	Cytosol	45.4	428100000	492914000	564434000	557131000	639930000	1	1.1514	1.31846	1.3014	1.49481	1	0.989015	1.03347	1.02434	1.06662	21	125
ATPD	P0ABB4	ATP synthase subunit beta (EC 3.6.3.14) (ATP synthase F1 sector subunit beta) (F-ATPase subunit beta)	Cytosol	49	425520000	478222000	497869000	528694000	510638000	1	1.12385	1.17002	1.24247	1.20003	1	1.00777	1.00922	1.00914	1.04355	21	123
ATPD	P0ABB4	ATP synthase subunit beta (EC 3.6.3.14) (ATP synthase F1 sector subunit beta) (F-ATPase subunit beta)	Cytosol	51.9	487272000	498178000	498571000	526219000	524539000	1	1.02238	1.02319	1.07993	1.07648	1	0.991089	1.0095	1.03377	1.05624	21	123
ATPD	P0ABB4	ATP synthase subunit beta (EC 3.6.3.14) (ATP synthase F1 sector subunit beta) (F-ATPase subunit beta)	Cytosol	54.8	844935000	907946000	857945000	826358000	824063000	1	1.07457	1.0154	0.978014	0.975298	1	0.976801	0.978315	0.99567	0.980352	22	174
ATPD	P0ABB4	ATP synthase subunit beta (EC 3.6.3.14) (ATP synthase F1 sector subunit beta) (F-ATPase subunit beta)	Cytosol	57.9	874032000	841361000	846500000	822366000	860200000	1	0.96262	0.9685	0.940888	0.984174	1	0.957132	0.998842	0.969766	0.978381	22	174
ATPD	P0ABB4	ATP synthase subunit beta (EC 3.6.3.14) (ATP synthase F1 sector subunit beta) (F-ATPase subunit beta)	Cytosol	60.5	693912000	683535000	679845000	671420000	680295000	1	0.985046	0.979728	0.967587	0.980376	1	0.99727	1.01027	1.00897	1.00147	20	180
ATPD	P0ABB4	ATP synthase subunit beta (EC 3.6.3.14) (ATP synthase F1 sector subunit beta) (F-ATPase subunit beta)	Cytosol	63.6	559262000	574349000	569751000	534099000	569608000	1	1.02698	1.01876	0.955007	1.0185	1	1.00894	1.01834	1.03915	1.04539	20	180
ATPD	P0ABB4	ATP synthase subunit beta (EC 3.6.3.14) (ATP synthase F1 sector subunit beta) (F-ATPase subunit beta)	Cytosol	67	344354000	309172000	323475000	315041000	327422000	1	0.897832	0.939368	0.914875	0.95083	1	0.944336	0.890349	0.893834	0.936245	16	76
ATPD	P0ABB4	ATP synthase subunit beta (EC 3.6.3.14) (ATP synthase F1 sector subunit beta) (F-ATPase subunit beta)	Cytosol	71.3	60099700	70574400	61166900	54129000	50476400	1	1.17429	1.01776	0.900653	0.839878	1	1.06795	0.952164	0.900701	0.896935	16	76
ATPE	P68699	ATP synthase subunit c (ATP synthase F(0) sector subunit c) (Dicyclohexylcarbodiimide-binding protein) (F-type ATPase subunit c) (F-ATPase subunit c) (Lipid-binding protein)	Inner_membrane	42	42085300	39297400	46078100	36726000	36597300	1	0.933756	1.09487	0.872656	0.869598	1	0.95871	1.03024	0.876895	0.794216	2	8
ATPE	P68699	ATP synthase subunit c (ATP synthase F(0) sector subunit c) (Dicyclohexylcarbodiimide-binding protein) (F-type ATPase subunit c) (F-ATPase subunit c) (Lipid-binding protein)	Inner_membrane	45.4	40038400	48183800	43562800	54247000	38198100	1	1.20344	1.08803	1.35487	0.954037	1	1.03372	0.852844	1.06643	0.680751	2	8
ATPE	P68699	ATP synthase subunit c (ATP synthase F(0) sector subunit c) (Dicyclohexylcarbodiimide-binding protein) (F-type ATPase subunit c) (F-ATPase subunit c) (Lipid-binding protein)	Inner_membrane	49	48168100	44927500	51864800	51616200	59745600	1	0.932723	1.07675	1.07158	1.24036	1	0.836383	0.928759	0.870349	1.07862	2	9
ATPE	P68699	ATP synthase subunit c (ATP synthase F(0) sector subunit c) (Dicyclohexylcarbodiimide-binding protein) (F-type ATPase subunit c) (F-ATPase subunit c) (Lipid-binding protein)	Inner_membrane	51.9	44061400	43319800	39293000	39321400	40279200	1	0.983169	0.891778	0.892423	0.914161	1	0.953077	0.879844	0.854279	0.89697	2	9
ATPE	P68699	ATP synthase subunit c (ATP synthase F(0) sector subunit c) (Dicyclohexylcarbodiimide-binding protein) (F-type ATPase subunit c) (F-ATPase subunit c) (Lipid-binding protein)	Inner_membrane	54.8	55603900	63175700	56343000	46065700	45510400	1	1.13617	1.01329	0.828462	0.818475	1	1.0328	0.976286	0.843418	0.822717	2	9
ATPE	P68699	ATP synthase subunit c (ATP synthase F(0) sector subunit c) (Dicyclohexylcarbodiimide-binding protein) (F-type ATPase subunit c) (F-ATPase subunit c) (Lipid-binding protein)	Inner_membrane	57.9	46614800	55740300	45327300	46547800	46030000	1	1.19576	0.97238	0.998563	0.987455	1	1.18895	1.00284	1.02921	0.981642	2	9
ATPE	P68699	ATP synthase subunit c (ATP synthase F(0) sector subunit c) (Dicyclohexylcarbodiimide-binding protein) (F-type ATPase subunit c) (F-ATPase subunit c) (Lipid-binding protein)	Inner_membrane	60.5	59449000	48576400	59633300	57133400	63221900	1	0.81711	1.0031	0.961049	1.06346	1	0.82725	1.03437	1.00215	1.08635	2	11
ATPE	P68699	ATP synthase subunit c (ATP synthase F(0) sector subunit c) (Dicyclohexylcarbodiimide-binding protein) (F-type ATPase subunit c) (F-ATPase subunit c) (Lipid-binding protein)	Inner_membrane	63.6	45644300	47159300	43237000	40695100	46281800	1	1.03319	0.94726	0.89157	1.01397	1	1.01504	0.94687	0.970125	1.04074	2	11
ATPE	P68699	ATP synthase subunit c (ATP synthase F(0) sector subunit c) (Dicyclohexylcarbodiimide-binding protein) (F-type ATPase subunit c) (F-ATPase subunit c) (Lipid-binding protein)	Inner_membrane	67	10681400	11624300	12558200	12001300	12116400	1	1.08827	1.17571	1.12357	1.13435	1	1.14464	1.11436	1.09773	1.11695	1	6
ATPE	P68699	ATP synthase subunit c (ATP synthase F(0) sector subunit c) (Dicyclohexylcarbodiimide-binding protein) (F-type ATPase subunit c) (F-ATPase subunit c) (Lipid-binding protein)	Inner_membrane	71.3	7177260	9268880	8536050	9491330	7903350	1	1.29142	1.18932	1.32242	1.10117	1	1.17448	1.11267	1.32249	1.17597	1	6
ATPF	P0ABA0	ATP synthase subunit b (ATP synthase F(0) sector subunit b) (ATPase subunit I) (F-type ATPase subunit b) (F-ATPase subunit b)	Inner_membrane	42	317920000	310586000	344913000	310969000	337518000	1	0.976931	1.08491	0.978136	1.06164	1	1.00304	1.02086	0.982887	0.969614	11	39
ATPF	P0ABA0	ATP synthase subunit b (ATP synthase F(0) sector subunit b) (ATPase subunit I) (F-type ATPase subunit b) (F-ATPase subunit b)	Inner_membrane	45.4	307714000	349496000	372661000	379573000	324768000	1	1.13578	1.21106	1.23353	1.05542	1	0.975601	0.949287	0.970911	0.753094	11	39
ATPF	P0ABA0	ATP synthase subunit b (ATP synthase F(0) sector subunit b) (ATPase subunit I) (F-type ATPase subunit b) (F-ATPase subunit b)	Inner_membrane	49	353605000	347924000	372209000	337696000	374726000	1	0.983934	1.05261	0.955009	1.05973	1	0.882305	0.907942	0.775666	0.921546	11	34
ATPF	P0ABA0	ATP synthase subunit b (ATP synthase F(0) sector subunit b) (ATPase subunit I) (F-type ATPase subunit b) (F-ATPase subunit b)	Inner_membrane	51.9	348360000	369938000	329577000	361948000	315882000	1	1.06194	0.946082	1.03901	0.906769	1	1.02944	0.933421	0.994596	0.889718	11	34
ATPF	P0ABA0	ATP synthase subunit b (ATP synthase F(0) sector subunit b) (ATPase subunit I) (F-type ATPase subunit b) (F-ATPase subunit b)	Inner_membrane	54.8	521601000	522160000	517208000	482575000	486751000	1	1.00107	0.991578	0.92518	0.933186	1	0.909986	0.955365	0.941883	0.938023	10	46
ATPF	P0ABA0	ATP synthase subunit b (ATP synthase F(0) sector subunit b) (ATPase subunit I) (F-type ATPase subunit b) (F-ATPase subunit b)	Inner_membrane	57.9	498104000	538696000	493588000	510173000	508550000	1	1.08149	0.990934	1.02423	1.02097	1	1.07533	1.02198	1.05567	1.01496	10	46
ATPF	P0ABA0	ATP synthase subunit b (ATP synthase F(0) sector subunit b) (ATPase subunit I) (F-type ATPase subunit b) (F-ATPase subunit b)	Inner_membrane	60.5	588515000	555992000	566870000	552352000	580525000	1	0.944737	0.963221	0.938552	0.986423	1	0.956461	0.993245	0.978689	1.00765	9	62
ATPF	P0ABA0	ATP synthase subunit b (ATP synthase F(0) sector subunit b) (ATPase subunit I) (F-type ATPase subunit b) (F-ATPase subunit b)	Inner_membrane	63.6	474185000	503030000	501535000	491698000	493444000	1	1.06083	1.05768	1.03693	1.04061	1	1.0422	1.05724	1.1283	1.06809	9	62
ATPF	P0ABA0	ATP synthase subunit b (ATP synthase F(0) sector subunit b) (ATPase subunit I) (F-type ATPase subunit b) (F-ATPase subunit b)	Inner_membrane	67	437228000	369889000	471667000	425471000	407773000	1	0.845987	1.07877	0.97311	0.932632	1	0.889805	1.02247	0.950729	0.918327	8	36
ATPF	P0ABA0	ATP synthase subunit b (ATP synthase F(0) sector subunit b) (ATPase subunit I) (F-type ATPase subunit b) (F-ATPase subunit b)	Inner_membrane	71.3	137640000	159079000	150409000	129042000	151809000	1	1.15576	1.09277	0.937533	1.10294	1	1.05111	1.02234	0.937582	1.17787	8	36
ATPG	P0ABA6	ATP synthase gamma chain (ATP synthase F1 sector gamma subunit) (F-ATPase gamma subunit)	Cytosol	42	314087000	309811000	337117000	315811000	352041000	1	0.986386	1.07332	1.00549	1.12084	1	1.01275	1.00996	1.01037	1.02368	13	54
ATPG	P0ABA6	ATP synthase gamma chain (ATP synthase F1 sector gamma subunit) (F-ATPase gamma subunit)	Cytosol	45.4	314373000	359698000	391140000	383226000	384031000	1	1.14418	1.24419	1.21902	1.22158	1	0.982811	0.975254	0.959492	0.871654	13	54
ATPG	P0ABA6	ATP synthase gamma chain (ATP synthase F1 sector gamma subunit) (F-ATPase gamma subunit)	Cytosol	49	344440000	380010000	383480000	395196000	378231000	1	1.10327	1.11334	1.14736	1.0981	1	0.989314	0.960326	0.931893	0.954916	15	55
ATPG	P0ABA6	ATP synthase gamma chain (ATP synthase F1 sector gamma subunit) (F-ATPase gamma subunit)	Cytosol	51.9	374699000	387615000	371342000	385833000	372545000	1	1.03447	0.991041	1.02971	0.994251	1	1.00281	0.977779	0.985702	0.975555	15	55
ATPG	P0ABA6	ATP synthase gamma chain (ATP synthase F1 sector gamma subunit) (F-ATPase gamma subunit)	Cytosol	54.8	546708000	575773000	545523000	521458000	509453000	1	1.05316	0.997832	0.953814	0.931856	1	0.957338	0.961391	0.971034	0.936685	14	73
ATPG	P0ABA6	ATP synthase gamma chain (ATP synthase F1 sector gamma subunit) (F-ATPase gamma subunit)	Cytosol	57.9	539853000	551417000	534352000	523137000	528058000	1	1.02142	0.98981	0.969036	0.978151	1	1.0156	1.02082	0.998779	0.972394	14	73
ATPG	P0ABA6	ATP synthase gamma chain (ATP synthase F1 sector gamma subunit) (F-ATPase gamma subunit)	Cytosol	60.5	580445000	570621000	569708000	559053000	567977000	1	0.983075	0.981502	0.963146	0.97852	1	0.995275	1.0121	1.00433	0.999574	14	69
ATPG	P0ABA6	ATP synthase gamma chain (ATP synthase F1 sector gamma subunit) (F-ATPase gamma subunit)	Cytosol	63.6	454019000	462302000	469620000	443492000	446246000	1	1.01824	1.03436	0.976814	0.98288	1	1.00036	1.03394	1.06288	1.00883	14	69
ATPG	P0ABA6	ATP synthase gamma chain (ATP synthase F1 sector gamma subunit) (F-ATPase gamma subunit)	Cytosol	67	298167000	262676000	273278000	267774000	258370000	1	0.880969	0.916527	0.898067	0.866528	1	0.9266	0.8687	0.877412	0.853236	11	26
ATPG	P0ABA6	ATP synthase gamma chain (ATP synthase F1 sector gamma subunit) (F-ATPase gamma subunit)	Cytosol	71.3	46915700	47180100	42904500	40098200	35530400	1	1.00564	0.914502	0.854686	0.757324	1	0.914574	0.855564	0.854731	0.808773	11	26
ATPH	P0ABA4	ATP synthase subunit delta (ATP synthase F(1) sector subunit delta) (F-type ATPase subunit delta) (F-ATPase subunit delta)	Cytosol	42	170220000	166138000	174142000	160405000	179291000	1	0.976019	1.02304	0.942339	1.05329	1	1.0021	0.962648	0.946916	0.961984	8	25
ATPH	P0ABA4	ATP synthase subunit delta (ATP synthase F(1) sector subunit delta) (F-type ATPase subunit delta) (F-ATPase subunit delta)	Cytosol	45.4	165270000	183214000	191432000	190506000	197394000	1	1.10857	1.1583	1.1527	1.19437	1	0.95223	0.907928	0.90729	0.852242	8	25
ATPH	P0ABA4	ATP synthase subunit delta (ATP synthase F(1) sector subunit delta) (F-type ATPase subunit delta) (F-ATPase subunit delta)	Cytosol	49	104441000	113440000	117318000	121318000	118879000	1	1.08616	1.12329	1.16159	1.13824	1	0.973975	0.96891	0.943455	0.989819	6	19
ATPH	P0ABA4	ATP synthase subunit delta (ATP synthase F(1) sector subunit delta) (F-type ATPase subunit delta) (F-ATPase subunit delta)	Cytosol	51.9	112870000	112165000	108769000	114689000	114164000	1	0.993754	0.963666	1.01612	1.01146	1	0.963338	0.95077	0.972685	0.992444	6	19
ATPH	P0ABA4	ATP synthase subunit delta (ATP synthase F(1) sector subunit delta) (F-type ATPase subunit delta) (F-ATPase subunit delta)	Cytosol	54.8	213106000	230795000	213126000	207004000	202869000	1	1.08301	1.00009	0.971366	0.951963	1	0.984465	0.96357	0.988903	0.956896	9	26
ATPH	P0ABA4	ATP synthase subunit delta (ATP synthase F(1) sector subunit delta) (F-type ATPase subunit delta) (F-ATPase subunit delta)	Cytosol	57.9	203315000	204905000	197349000	200984000	210246000	1	1.00782	0.970656	0.988535	1.03409	1	1.00207	1.00107	1.01888	1.028	9	26
ATPH	P0ABA4	ATP synthase subunit delta (ATP synthase F(1) sector subunit delta) (F-type ATPase subunit delta) (F-ATPase subunit delta)	Cytosol	60.5	191052000	188395000	191643000	181290000	187742000	1	0.986093	1.00309	0.948904	0.982675	1	0.99833	1.03436	0.989484	1.00382	8	23
ATPH	P0ABA4	ATP synthase subunit delta (ATP synthase F(1) sector subunit delta) (F-type ATPase subunit delta) (F-ATPase subunit delta)	Cytosol	63.6	130675000	135116000	137231000	127620000	139175000	1	1.03399	1.05017	0.976621	1.06505	1	1.01582	1.04974	1.06267	1.09316	8	23
ATPH	P0ABA4	ATP synthase subunit delta (ATP synthase F(1) sector subunit delta) (F-type ATPase subunit delta) (F-ATPase subunit delta)	Cytosol	67	35338800	29288600	30428000	28367900	29494300	1	0.828794	0.861037	0.802741	0.834615	1	0.871723	0.816106	0.784279	0.821813	3	4
ATPH	P0ABA4	ATP synthase subunit delta (ATP synthase F(1) sector subunit delta) (F-type ATPase subunit delta) (F-ATPase subunit delta)	Cytosol	71.3	9280480	9373690	8909980	9786990	7745430	1	1.01004	0.960077	1.05458	0.834594	1	0.918583	0.898202	1.05463	0.891292	3	4
AVTA	P09053	Valine--pyruvate aminotransferase (EC 2.6.1.66) (Alanine--valine transaminase) (Transaminase C)	Cytosol	42	47127100	46789800	49341900	48755700	52046800	1	0.992843	1.047	1.03456	1.10439	1	1.01938	0.98519	1.03958	1.00866	7	10
AVTA	P09053	Valine--pyruvate aminotransferase (EC 2.6.1.66) (Alanine--valine transaminase) (Transaminase C)	Cytosol	45.4	45803300	54906900	64041100	61345900	71537600	1	1.19875	1.39818	1.33933	1.56184	1	1.02969	1.09595	1.05419	1.11445	7	10
AVTA	P09053	Valine--pyruvate aminotransferase (EC 2.6.1.66) (Alanine--valine transaminase) (Transaminase C)	Cytosol	49	42876500	48128500	51931900	54784700	49363000	1	1.12249	1.2112	1.27773	1.15128	1	1.00655	1.04473	1.03778	1.00116	7	8
AVTA	P09053	Valine--pyruvate aminotransferase (EC 2.6.1.66) (Alanine--valine transaminase) (Transaminase C)	Cytosol	51.9	49055900	50625900	49404600	53096000	51756300	1	1.032	1.00711	1.08236	1.05505	1	1.00042	0.993631	1.03609	1.03521	7	8
AVTA	P09053	Valine--pyruvate aminotransferase (EC 2.6.1.66) (Alanine--valine transaminase) (Transaminase C)	Cytosol	54.8	47298100	49999000	47285000	47508500	45277900	1	1.0571	0.999723	1.00445	0.957288	1	0.960919	0.963212	1.02258	0.962249	7	8
AVTA	P09053	Valine--pyruvate aminotransferase (EC 2.6.1.66) (Alanine--valine transaminase) (Transaminase C)	Cytosol	57.9	30458300	33360700	28751700	31133400	29838600	1	1.09529	0.943969	1.02216	0.979654	1	1.08905	0.973542	1.05354	0.973887	7	8
AVTA	P09053	Valine--pyruvate aminotransferase (EC 2.6.1.66) (Alanine--valine transaminase) (Transaminase C)	Cytosol	60.5	8794440	9216240	8604560	8391180	7790950	1	1.04796	0.978409	0.954146	0.885895	1	1.06097	1.00891	0.99495	0.904956	2	2
AVTA	P09053	Valine--pyruvate aminotransferase (EC 2.6.1.66) (Alanine--valine transaminase) (Transaminase C)	Cytosol	63.6	5420350	4653750	4546480	4779300	3965210	1	0.85857	0.83878	0.881733	0.731541	1	0.843488	0.838435	0.959421	0.750855	2	2
AZOR	P41407	FMN-dependent NADH-azoreductase (EC 1.7.-.-) (Azo-dye reductase) (FMN-dependent NADH-azo compound oxidoreductase)	Cytosol	42	25032100	25151800	27372300	22839100	26796200	1	1.00478	1.09349	0.912392	1.07047	1	1.03163	1.02894	0.916824	0.977678	4	7
AZOR	P41407	FMN-dependent NADH-azoreductase (EC 1.7.-.-) (Azo-dye reductase) (FMN-dependent NADH-azo compound oxidoreductase)	Cytosol	45.4	25142400	28957300	30981800	31923300	33620600	1	1.15173	1.23225	1.2697	1.33721	1	0.989301	0.965897	0.999384	0.954161	4	7
AZOR	P41407	FMN-dependent NADH-azoreductase (EC 1.7.-.-) (Azo-dye reductase) (FMN-dependent NADH-azo compound oxidoreductase)	Cytosol	49	26386400	26207900	29307600	28128200	29823800	1	0.993235	1.11071	1.06601	1.13027	1	0.890645	0.958053	0.865823	0.982889	3	6
AZOR	P41407	FMN-dependent NADH-azoreductase (EC 1.7.-.-) (Azo-dye reductase) (FMN-dependent NADH-azo compound oxidoreductase)	Cytosol	51.9	25205100	28246200	26874200	30121700	28243800	1	1.12065	1.06622	1.19506	1.12056	1	1.08635	1.05195	1.14398	1.09949	3	6
AZOR	P41407	FMN-dependent NADH-azoreductase (EC 1.7.-.-) (Azo-dye reductase) (FMN-dependent NADH-azo compound oxidoreductase)	Cytosol	54.8	86891000	92866600	85148100	79532200	83737700	1	1.06877	0.979942	0.91531	0.96371	1	0.971525	0.944153	0.931835	0.968704	6	10
AZOR	P41407	FMN-dependent NADH-azoreductase (EC 1.7.-.-) (Azo-dye reductase) (FMN-dependent NADH-azo compound oxidoreductase)	Cytosol	57.9	77274800	77683500	72566000	75387200	76169700	1	1.00529	0.939064	0.975573	0.985699	1	0.999557	0.968484	1.00552	0.979897	6	10
AZOR	P41407	FMN-dependent NADH-azoreductase (EC 1.7.-.-) (Azo-dye reductase) (FMN-dependent NADH-azo compound oxidoreductase)	Cytosol	60.5	47590800	46760400	44402000	45235600	54270700	1	0.982551	0.932995	0.950511	1.14036	1	0.994744	0.962077	0.99116	1.1649	3	5
AZOR	P41407	FMN-dependent NADH-azoreductase (EC 1.7.-.-) (Azo-dye reductase) (FMN-dependent NADH-azo compound oxidoreductase)	Cytosol	63.6	18179500	18648900	18228100	16345600	18300000	1	1.02582	1.00267	0.899123	1.00663	1	1.0078	1.00226	0.978343	1.0332	3	5
BAER	P69228	Transcriptional regulatory protein BaeR	Cytosol	42	33662300	32584700	33691900	33375100	36522500	1	0.967988	1.00088	0.991468	1.08497	1	0.993857	0.941795	0.996284	0.990916	7	9
BAER	P69228	Transcriptional regulatory protein BaeR	Cytosol	45.4	30975900	35894000	42053500	40743800	44961300	1	1.15877	1.35762	1.31534	1.45149	1	0.995348	1.06416	1.03531	1.03571	7	9
BAER	P69228	Transcriptional regulatory protein BaeR	Cytosol	49	29818800	34370200	36687900	35930800	33986800	1	1.15264	1.23036	1.20497	1.13978	1	1.03358	1.06126	0.978687	0.991155	7	9
BAER	P69228	Transcriptional regulatory protein BaeR	Cytosol	51.9	31898200	32445800	31442700	33040700	32468600	1	1.01717	0.98572	1.03582	1.01788	1	0.986034	0.972529	0.991544	0.998741	7	9
BAER	P69228	Transcriptional regulatory protein BaeR	Cytosol	54.8	54926200	60506400	55904200	55927600	56563200	1	1.10159	1.01781	1.01823	1.0298	1	1.00136	0.980635	1.03661	1.03514	9	13
BAER	P69228	Transcriptional regulatory protein BaeR	Cytosol	57.9	38544200	36362500	37029700	36089300	38405400	1	0.943397	0.960707	0.936309	0.996399	1	0.938018	0.990805	0.965048	0.990534	9	13
BAMA	P0A940	Outer membrane protein assembly factor BamA (Omp85)	Outer_membrane	42	358500000	346681000	379554000	372038000	393449000	1	0.967032	1.05873	1.03776	1.09749	1	0.992876	0.996229	1.0428	1.00235	33	63
BAMA	P0A940	Outer membrane protein assembly factor BamA (Omp85)	Outer_membrane	45.4	348380000	409225000	459847000	440241000	487866000	1	1.17465	1.31996	1.26368	1.40038	1	1.00899	1.03464	0.994646	0.999241	33	63
BAMA	P0A940	Outer membrane protein assembly factor BamA (Omp85)	Outer_membrane	49	282925000	326495000	329110000	350361000	306781000	1	1.154	1.16324	1.23835	1.08432	1	1.0348	1.00337	1.0058	0.942928	27	57
BAMA	P0A940	Outer membrane protein assembly factor BamA (Omp85)	Outer_membrane	51.9	330928000	348131000	344890000	349865000	319758000	1	1.05198	1.04219	1.05722	0.966246	1	1.01979	1.02824	1.01204	0.948077	27	57
BAMA	P0A940	Outer membrane protein assembly factor BamA (Omp85)	Outer_membrane	54.8	568638000	610704000	555546000	528685000	516324000	1	1.07398	0.976977	0.929739	0.908001	1	0.976257	0.941297	0.946524	0.912707	30	83
BAMA	P0A940	Outer membrane protein assembly factor BamA (Omp85)	Outer_membrane	57.9	637244000	634135000	613316000	584276000	571243000	1	0.995121	0.962451	0.91688	0.896427	1	0.989447	0.992603	0.945021	0.891151	30	83
BAMA	P0A940	Outer membrane protein assembly factor BamA (Omp85)	Outer_membrane	60.5	656195000	634540000	637580000	617183000	632560000	1	0.966999	0.971632	0.940548	0.963982	1	0.978999	1.00192	0.98077	0.984723	33	99
BAMA	P0A940	Outer membrane protein assembly factor BamA (Omp85)	Outer_membrane	63.6	477424000	506352000	487035000	465509000	497859000	1	1.06059	1.02013	0.975043	1.0428	1	1.04196	1.01971	1.06095	1.07033	33	99
BAMA	P0A940	Outer membrane protein assembly factor BamA (Omp85)	Outer_membrane	67	400936000	369011000	448609000	422724000	452360000	1	0.920374	1.1189	1.05434	1.12826	1	0.968046	1.06052	1.03009	1.11095	24	62
BAMA	P0A940	Outer membrane protein assembly factor BamA (Omp85)	Outer_membrane	71.3	253379000	336357000	324319000	290863000	323251000	1	1.32749	1.27998	1.14794	1.27576	1	1.20728	1.19748	1.148	1.36243	24	62
BAMB	P77774	Outer membrane protein assembly factor BamB	Outer_membrane	42	87099500	83763400	90243900	91078300	89690900	1	0.961698	1.0361	1.04568	1.02975	1	0.987399	0.974938	1.05076	0.940487	9	19
BAMB	P77774	Outer membrane protein assembly factor BamB	Outer_membrane	45.4	83747500	98944400	114283000	108933000	117724000	1	1.18146	1.36461	1.30073	1.4057	1	1.01484	1.06965	1.02381	1.00304	9	19
BAMB	P77774	Outer membrane protein assembly factor BamB	Outer_membrane	49	114299000	126574000	133925000	138682000	120463000	1	1.10739	1.17171	1.21333	1.05393	1	0.993012	1.01067	0.985473	0.916501	10	19
BAMB	P77774	Outer membrane protein assembly factor BamB	Outer_membrane	51.9	136512000	137937000	136564000	140606000	128753000	1	1.01044	1.00038	1.02999	0.943163	1	0.979512	0.986994	0.985966	0.925427	10	19
BAMB	P77774	Outer membrane protein assembly factor BamB	Outer_membrane	54.8	187300000	205830000	197795000	177546000	173565000	1	1.09893	1.05603	0.947923	0.926668	1	0.998942	1.01747	0.965036	0.931471	11	26
BAMB	P77774	Outer membrane protein assembly factor BamB	Outer_membrane	57.9	214434000	210090000	206186000	199697000	193094000	1	0.979742	0.961536	0.931275	0.900482	1	0.974156	0.991659	0.959858	0.895182	11	26
BAMB	P77774	Outer membrane protein assembly factor BamB	Outer_membrane	60.5	244844000	236460000	233444000	228299000	236887000	1	0.965758	0.95344	0.932426	0.967502	1	0.977742	0.983159	0.972301	0.988319	10	34
BAMB	P77774	Outer membrane protein assembly factor BamB	Outer_membrane	63.6	181834000	186084000	183000000	176338000	193802000	1	1.02337	1.00641	0.969775	1.06582	1	1.0054	1.006	1.05522	1.09396	10	34
BAMB	P77774	Outer membrane protein assembly factor BamB	Outer_membrane	67	137376000	127418000	153322000	142084000	164447000	1	0.927513	1.11608	1.03427	1.19706	1	0.975554	1.05784	1.01048	1.1787	10	30
BAMB	P77774	Outer membrane protein assembly factor BamB	Outer_membrane	71.3	91251400	117571000	109949000	106028000	117374000	1	1.28843	1.2049	1.16193	1.28627	1	1.17176	1.12725	1.16199	1.37365	10	30
BAMC	P0A903	Outer membrane protein assembly factor BamC	Outer_membrane	42	49783400	49797400	55342300	54161500	56081700	1	1.00028	1.11166	1.08794	1.12651	1	1.02701	1.04604	1.09323	1.02886	9	13
BAMC	P0A903	Outer membrane protein assembly factor BamC	Outer_membrane	45.4	50690500	59276300	65996200	63787200	70876100	1	1.16938	1.30194	1.25837	1.39821	1	1.00446	1.02052	0.990463	0.997692	9	13
BAMC	P0A903	Outer membrane protein assembly factor BamC	Outer_membrane	49	83845000	93003700	92515700	108408000	98116400	1	1.10923	1.10341	1.29296	1.17021	1	0.994662	0.951761	1.05015	1.01762	13	18
BAMC	P0A903	Outer membrane protein assembly factor BamC	Outer_membrane	51.9	99964600	98507000	96453200	96858200	92689600	1	0.985419	0.964874	0.968925	0.927224	1	0.955258	0.951961	0.927511	0.909788	13	18
BAMC	P0A903	Outer membrane protein assembly factor BamC	Outer_membrane	54.8	148317000	166762000	155222000	146306000	154120000	1	1.12436	1.04656	0.986441	1.03913	1	1.02206	1.00833	1.00425	1.04451	13	26
BAMC	P0A903	Outer membrane protein assembly factor BamC	Outer_membrane	57.9	173733000	177028000	170238000	173835000	168924000	1	1.01897	0.979883	1.00059	0.97232	1	1.01316	1.01058	1.0313	0.966596	13	26
BAMC	P0A903	Outer membrane protein assembly factor BamC	Outer_membrane	60.5	137636000	138275000	133949000	139422000	136223000	1	1.00464	0.973212	1.01298	0.989734	1	1.01711	1.00355	1.0563	1.01103	12	27
BAMC	P0A903	Outer membrane protein assembly factor BamC	Outer_membrane	63.6	103996000	115907000	108722000	103804000	115614000	1	1.11453	1.04544	0.998154	1.11172	1	1.09495	1.04501	1.0861	1.14107	12	27
BAMC	P0A903	Outer membrane protein assembly factor BamC	Outer_membrane	67	144549000	144215000	159505000	155219000	156944000	1	0.997689	1.10347	1.07382	1.08575	1	1.04937	1.04589	1.04912	1.0691	8	26
BAMC	P0A903	Outer membrane protein assembly factor BamC	Outer_membrane	71.3	115875000	134242000	128132000	128523000	124118000	1	1.15851	1.10578	1.10915	1.07114	1	1.0536	1.03451	1.10921	1.1439	8	26
BAMD	P0AC02	Outer membrane protein assembly factor BamD	Outer_membrane	42	166947000	169373000	176638000	161150000	171847000	1	1.01453	1.05805	0.965276	1.02935	1	1.04164	0.995589	0.969965	0.94012	13	28
BAMD	P0AC02	Outer membrane protein assembly factor BamD	Outer_membrane	45.4	158034000	178027000	185931000	189378000	134828000	1	1.12651	1.17653	1.19834	0.853158	1	0.967637	0.922215	0.943214	0.608769	13	28
BAMD	P0AC02	Outer membrane protein assembly factor BamD	Outer_membrane	49	151665000	148015000	143102000	124261000	133114000	1	0.975934	0.94354	0.819312	0.877684	1	0.875131	0.81386	0.665452	0.763238	11	27
BAMD	P0AC02	Outer membrane protein assembly factor BamD	Outer_membrane	51.9	129506000	123184000	107907000	105183000	95077800	1	0.951184	0.83322	0.812186	0.734157	1	0.92207	0.82207	0.777472	0.720352	11	27
BAMD	P0AC02	Outer membrane protein assembly factor BamD	Outer_membrane	54.8	213507000	233119000	201590000	181945000	180420000	1	1.09186	0.944184	0.852173	0.845031	1	0.99251	0.909702	0.867558	0.84941	13	32
BAMD	P0AC02	Outer membrane protein assembly factor BamD	Outer_membrane	57.9	241173000	221583000	207799000	208380000	184394000	1	0.918772	0.861618	0.864027	0.764571	1	0.913533	0.888611	0.890547	0.760071	13	32
BAMD	P0AC02	Outer membrane protein assembly factor BamD	Outer_membrane	60.5	328851000	341316000	311711000	319313000	320932000	1	1.0379	0.947879	0.970996	0.975919	1	1.05078	0.977425	1.01252	0.996918	13	54
BAMD	P0AC02	Outer membrane protein assembly factor BamD	Outer_membrane	63.6	282257000	286648000	288091000	274846000	301449000	1	1.01556	1.02067	0.973744	1.06799	1	0.997717	1.02025	1.05954	1.09619	13	54
BAMD	P0AC02	Outer membrane protein assembly factor BamD	Outer_membrane	67	231199000	215183000	259962000	248567000	274881000	1	0.930726	1.12441	1.07512	1.18894	1	0.978934	1.06573	1.05039	1.1707	12	37
BAMD	P0AC02	Outer membrane protein assembly factor BamD	Outer_membrane	71.3	109666000	139647000	132128000	102427000	155650000	1	1.27338	1.20482	0.93399	1.41931	1	1.15808	1.12717	0.93404	1.51573	12	37
BAME	P0A937	Outer membrane protein assembly factor BamE	Outer_membrane	42	2615060	2287800	2431050	2082660	2423350	1	0.874856	0.929635	0.79641	0.92669	1	0.898236	0.874756	0.800278	0.846359	1	1
BAME	P0A937	Outer membrane protein assembly factor BamE	Outer_membrane	45.4	1745030	2595050	2732240	2885500	2751660	1	1.48711	1.56573	1.65355	1.57686	1	1.27738	1.22729	1.30152	1.12516	1	1
BAME	P0A937	Outer membrane protein assembly factor BamE	Outer_membrane	54.8	1900670	2244750	2180950	1460410	1674220	1	1.18103	1.14746	0.768366	0.880858	1	1.07357	1.10556	0.782238	0.885423	1	1
BAME	P0A937	Outer membrane protein assembly factor BamE	Outer_membrane	57.9	2034900	2154160	1966420	2136380	1707640	1	1.05861	0.966347	1.04987	0.839176	1	1.05257	0.996621	1.08209	0.834237	1	1
BAME	P0A937	Outer membrane protein assembly factor BamE	Outer_membrane	60.5	2287880	2781210	2730630	2708400	2743840	1	1.21563	1.19352	1.1838	1.19929	1	1.23071	1.23072	1.23443	1.2251	1	1
BAME	P0A937	Outer membrane protein assembly factor BamE	Outer_membrane	63.6	1880450	1991730	2639630	2312680	2389890	1	1.05918	1.40372	1.22985	1.27091	1	1.04057	1.40315	1.33822	1.30447	1	1
BAME	P0A937	Outer membrane protein assembly factor BamE	Outer_membrane	67	2236600	2032880	2420100	2683260	2606290	1	0.908915	1.08204	1.1997	1.16529	1	0.955994	1.02558	1.17211	1.14742	1	1
BAME	P0A937	Outer membrane protein assembly factor BamE	Outer_membrane	71.3	1793760	2146910	2074270	1927540	1259940	1	1.19688	1.15638	1.07458	0.702402	1	1.0885	1.08185	1.07464	0.750119	1	1
BARA	P0AEC5	Signal transduction histidine-protein kinase BarA (EC 2.7.13.3)	Inner_membrane	42	19368500	18748100	19543700	20885400	19185600	1	0.967969	1.00905	1.07832	0.990557	1	0.993837	0.949479	1.08356	0.904689	4	4
BARA	P0AEC5	Signal transduction histidine-protein kinase BarA (EC 2.7.13.3)	Inner_membrane	45.4	18737800	20888200	23890600	24205300	26453800	1	1.11476	1.27499	1.29179	1.41179	1	0.957546	0.9994	1.01677	1.00738	4	4
BARA	P0AEC5	Signal transduction histidine-protein kinase BarA (EC 2.7.13.3)	Inner_membrane	49	8623460	9133420	10173500	11106300	10646500	1	1.05914	1.17975	1.28792	1.2346	1	0.949739	1.0176	1.04606	1.07361	1	1
BARA	P0AEC5	Signal transduction histidine-protein kinase BarA (EC 2.7.13.3)	Inner_membrane	51.9	6406480	6815330	6345330	6926590	6662860	1	1.06382	0.990455	1.08118	1.04002	1	1.03126	0.977201	1.03497	1.02046	1	1
BARA	P0AEC5	Signal transduction histidine-protein kinase BarA (EC 2.7.13.3)	Inner_membrane	67	3809180	6246710	3654660	7142230	3257720	1	1.63991	0.959435	1.875	0.855229	1	1.72485	0.909369	1.83188	0.842111	1	1
BARA	P0AEC5	Signal transduction histidine-protein kinase BarA (EC 2.7.13.3)	Inner_membrane	71.3	3568740	4764080	4386880	3868210	3038130	1	1.33495	1.22925	1.08391	0.851317	1	1.21407	1.15003	1.08397	0.909152	1	1
BASR	P30843	Transcriptional regulatory protein BasR	Cytosol	42	3782800	3662150	4049770	3885040	4197720	1	0.968106	1.07057	1.02703	1.10969	1	0.993978	1.00738	1.03202	1.01349	2	2
BASR	P30843	Transcriptional regulatory protein BasR	Cytosol	45.4	3366220	4175950	5444300	4741130	5322470	1	1.24055	1.61733	1.40844	1.58114	1	1.06559	1.26774	1.10859	1.12822	2	2
BASS	P30844	Sensor protein BasS (EC 2.7.13.3)	Inner_membrane	42	732298	744745	688012	848700	874809	1	1.017	0.939525	1.15895	1.19461	1	1.04418	0.884062	1.16458	1.09105	1	1
BASS	P30844	Sensor protein BasS (EC 2.7.13.3)	Inner_membrane	45.4	739969	758429	1135560	976811	1161090	1	1.02495	1.5346	1.32007	1.56911	1	0.880397	1.20289	1.03903	1.11963	1	1
BCP	P0AE52	Peroxiredoxin Bcp (EC 1.11.1.15) (Bacterioferritin comigratory protein) (Thioredoxin peroxidase)	Cytosol	42	125390000	124078000	135994000	126853000	135593000	1	0.989537	1.08457	1.01167	1.08137	1	1.01598	1.02054	1.01658	0.98763	8	23
BCP	P0AE52	Peroxiredoxin Bcp (EC 1.11.1.15) (Bacterioferritin comigratory protein) (Thioredoxin peroxidase)	Cytosol	45.4	124930000	148319000	157528000	156629000	161114000	1	1.18722	1.26093	1.25373	1.28963	1	1.01978	0.988375	0.986818	0.920216	8	23
BCP	P0AE52	Peroxiredoxin Bcp (EC 1.11.1.15) (Bacterioferritin comigratory protein) (Thioredoxin peroxidase)	Cytosol	49	155820000	167458000	172069000	177479000	168631000	1	1.07469	1.10428	1.139	1.08222	1	0.963685	0.952509	0.925105	0.9411	7	21
BCP	P0AE52	Peroxiredoxin Bcp (EC 1.11.1.15) (Bacterioferritin comigratory protein) (Thioredoxin peroxidase)	Cytosol	51.9	125497000	128910000	126895000	125420000	120093000	1	1.0272	1.01114	0.999386	0.956939	1	0.995756	0.997608	0.956671	0.938944	7	21
BCP	P0AE52	Peroxiredoxin Bcp (EC 1.11.1.15) (Bacterioferritin comigratory protein) (Thioredoxin peroxidase)	Cytosol	54.8	114982000	124619000	121025000	118052000	116046000	1	1.08381	1.05256	1.0267	1.00925	1	0.985199	1.01412	1.04524	1.01448	7	12
BCP	P0AE52	Peroxiredoxin Bcp (EC 1.11.1.15) (Bacterioferritin comigratory protein) (Thioredoxin peroxidase)	Cytosol	57.9	70616400	78296400	76541600	73505200	76478500	1	1.10876	1.08391	1.04091	1.08301	1	1.10243	1.11786	1.07286	1.07664	7	12
BCP	P0AE52	Peroxiredoxin Bcp (EC 1.11.1.15) (Bacterioferritin comigratory protein) (Thioredoxin peroxidase)	Cytosol	60.5	40370400	43797800	42996900	41049200	40537100	1	1.0849	1.06506	1.01681	1.00413	1	1.09836	1.09826	1.0603	1.02573	6	8
BCP	P0AE52	Peroxiredoxin Bcp (EC 1.11.1.15) (Bacterioferritin comigratory protein) (Thioredoxin peroxidase)	Cytosol	63.6	38520600	39649100	46456500	39218500	39957400	1	1.0293	1.20602	1.01812	1.0373	1	1.01122	1.20552	1.10782	1.06469	6	8
BCP	P0AE52	Peroxiredoxin Bcp (EC 1.11.1.15) (Bacterioferritin comigratory protein) (Thioredoxin peroxidase)	Cytosol	67	35122900	34922300	36230600	37025400	32357400	1	0.994289	1.03154	1.05417	0.921262	1	1.04579	0.97771	1.02992	0.907131	4	8
BCP	P0AE52	Peroxiredoxin Bcp (EC 1.11.1.15) (Bacterioferritin comigratory protein) (Thioredoxin peroxidase)	Cytosol	71.3	30814000	34280600	33172500	28986600	25880300	1	1.1125	1.07654	0.940696	0.839888	1	1.01176	1.00716	0.940746	0.896946	4	8
BCSB	P37652	Cyclic di-GMP-binding protein (Cellulose synthase regulatory subunit)	Inner_membrane	42	1314480	1676830	1412640	1619380	1857390	1	1.27566	1.07468	1.23195	1.41302	1	1.30975	1.01124	1.23794	1.29053	1	1
BCSB	P37652	Cyclic di-GMP-binding protein (Cellulose synthase regulatory subunit)	Inner_membrane	45.4	1882960	1668390	2007360	2455940	2197180	1	0.886046	1.06607	1.3043	1.16688	1	0.761086	0.835632	1.02662	0.832621	1	1
BCSC	P37650	Cellulose synthase operon protein C	Periplasm	60.5	2122460	1967920	2047460	1906870	2130980	1	0.927188	0.964664	0.898424	1.00401	1	0.938694	0.994733	0.936845	1.02562	1	1
BCSC	P37650	Cellulose synthase operon protein C	Periplasm	63.6	1646390	1943900	1843610	1709140	1999870	1	1.1807	1.11979	1.03811	1.2147	1	1.15996	1.11933	1.12958	1.24677	1	1
BCSE	P37657	Cyclic di-GMP binding protein BcsE (Cellulose biosynthesis protein BcsE)	Cytosol	42	8423300	8843740	9616570	7202580	9212330	1	1.04991	1.14166	0.855078	1.09367	1	1.07797	1.07427	0.859231	0.998866	2	2
BCSE	P37657	Cyclic di-GMP binding protein BcsE (Cellulose biosynthesis protein BcsE)	Cytosol	45.4	8854430	10613600	11176700	10795300	11513500	1	1.19868	1.26227	1.2192	1.30031	1	1.02963	0.989427	0.959634	0.927833	2	2
BCSE	P37657	Cyclic di-GMP binding protein BcsE (Cellulose biosynthesis protein BcsE)	Cytosol	54.8	6391820	4062260	4546510	6032980	5128110	1	0.63554	0.711301	0.943859	0.802293	1	0.577714	0.685324	0.960899	0.806451	1	1
BCSE	P37657	Cyclic di-GMP binding protein BcsE (Cellulose biosynthesis protein BcsE)	Cytosol	57.9	2364570	2027290	1963180	1915500	1849910	1	0.857361	0.830248	0.810084	0.782345	1	0.852472	0.856259	0.834948	0.77774	1	1
BCSG	P37659	Cellulose biosynthesis protein BcsG	Inner_membrane	42	1880520	1978080	2090500	2364100	2102510	1	1.05188	1.11166	1.25715	1.11805	1	1.07999	1.04604	1.26326	1.02113	2	2
BCSG	P37659	Cellulose biosynthesis protein BcsG	Inner_membrane	45.4	1477600	2226090	2858330	2063510	2975500	1	1.50656	1.93444	1.39653	2.01374	1	1.29409	1.5163	1.09921	1.4369	2	2
BCSG	P37659	Cellulose biosynthesis protein BcsG	Inner_membrane	49	1572900	1805550	1802060	1975430	1965610	1	1.14791	1.14569	1.25592	1.24967	1	1.02935	0.988229	1.02006	1.08672	1	1
BCSG	P37659	Cellulose biosynthesis protein BcsG	Inner_membrane	51.9	1683350	1728980	1910540	1817450	1663890	1	1.02711	1.13496	1.07966	0.98844	1	0.995669	1.11977	1.03352	0.969853	1	1
BCSZ	P37651	Endoglucanase (EC 3.2.1.4) (Carboxymethylcellulase) (CMCase) (Cellulase) (Endo-1,4-beta-glucanase)	Periplasm	42	16387400	10916100	13711000	20605500	16492800	1	0.666128	0.836679	1.2574	1.00643	1	0.68393	0.787288	1.26351	0.919188	1	1
BCSZ	P37651	Endoglucanase (EC 3.2.1.4) (Carboxymethylcellulase) (CMCase) (Cellulase) (Endo-1,4-beta-glucanase)	Periplasm	45.4	15028800	14240500	13193500	18907000	24124800	1	0.947547	0.877881	1.25805	1.60524	1	0.813913	0.688124	0.990216	1.14541	1	1
BCSZ	P37651	Endoglucanase (EC 3.2.1.4) (Carboxymethylcellulase) (CMCase) (Cellulase) (Endo-1,4-beta-glucanase)	Periplasm	49	2821950	3388990	3309210	3298920	2974350	1	1.20094	1.17267	1.16902	1.05401	1	1.0769	1.0115	0.949488	0.916567	1	1
BCSZ	P37651	Endoglucanase (EC 3.2.1.4) (Carboxymethylcellulase) (CMCase) (Cellulase) (Endo-1,4-beta-glucanase)	Periplasm	51.9	2760100	2602220	2901880	3035310	2704070	1	0.942799	1.05137	1.09971	0.9797	1	0.913942	1.0373	1.05271	0.961277	1	1
BDCR	P39334	HTH-type transcriptional repressor BdcR	Cytosol	42	9308070	10220900	9560850	7564800	7680960	1	1.09807	1.02716	0.812714	0.825194	1	1.12741	0.966521	0.816662	0.753661	2	2
BDCR	P39334	HTH-type transcriptional repressor BdcR	Cytosol	45.4	8668700	10753500	8794580	8556230	8702510	1	1.2405	1.01452	0.987026	1.0039	1	1.06555	0.795228	0.776891	0.716331	2	2
BDCR	P39334	HTH-type transcriptional repressor BdcR	Cytosol	49	16660200	17631500	18003200	19217200	18035300	1	1.0583	1.08061	1.15348	1.08254	1	0.94899	0.932093	0.936865	0.94138	2	2
BDCR	P39334	HTH-type transcriptional repressor BdcR	Cytosol	51.9	13597700	12632800	12041200	12463100	11685000	1	0.929039	0.885532	0.916559	0.859337	1	0.900604	0.873682	0.877384	0.843177	2	2
BEPA	P66948	Beta-barrel assembly-enhancing protease (EC 3.4.-.-)	Outer_membrane	42	9131750	9541550	9224700	9172060	10002100	1	1.04488	1.01018	1.00441	1.09531	1	1.0728	0.950545	1.00929	1.00036	2	2
BEPA	P66948	Beta-barrel assembly-enhancing protease (EC 3.4.-.-)	Outer_membrane	45.4	8839390	10090000	11303600	12102000	11523100	1	1.14148	1.27878	1.3691	1.30361	1	0.980496	1.00236	1.07762	0.930187	2	2
BEPA	P66948	Beta-barrel assembly-enhancing protease (EC 3.4.-.-)	Outer_membrane	49	32848300	34212000	36694900	35385500	33961400	1	1.04152	1.1171	1.07724	1.03389	1	0.933938	0.963568	0.874942	0.899072	4	6
BEPA	P66948	Beta-barrel assembly-enhancing protease (EC 3.4.-.-)	Outer_membrane	51.9	36668700	34440800	33967000	35506200	31922300	1	0.939242	0.926321	0.968297	0.87056	1	0.910495	0.913925	0.92691	0.854189	4	6
BEPA	P66948	Beta-barrel assembly-enhancing protease (EC 3.4.-.-)	Outer_membrane	54.8	65132900	79141200	63996100	60431400	59741500	1	1.21507	0.982546	0.927817	0.917225	1	1.10451	0.946663	0.944567	0.921978	6	9
BEPA	P66948	Beta-barrel assembly-enhancing protease (EC 3.4.-.-)	Outer_membrane	57.9	62941600	62519100	58894600	58907800	58452600	1	0.993287	0.935702	0.935912	0.92868	1	0.987624	0.965016	0.964638	0.923213	6	9
BEPA	P66948	Beta-barrel assembly-enhancing protease (EC 3.4.-.-)	Outer_membrane	60.5	47380100	49252500	45785700	41413000	42314700	1	1.03952	0.966349	0.874059	0.89309	1	1.05242	0.99647	0.911438	0.912306	5	7
BEPA	P66948	Beta-barrel assembly-enhancing protease (EC 3.4.-.-)	Outer_membrane	63.6	25000000	22696300	21337500	18748100	19468400	1	0.907852	0.8535	0.749924	0.778736	1	0.891904	0.853149	0.815999	0.799295	5	7
BEPA	P66948	Beta-barrel assembly-enhancing protease (EC 3.4.-.-)	Outer_membrane	67	5442040	5405130	5571140	5076330	5002220	1	0.993218	1.02372	0.932799	0.919181	1	1.04466	0.970302	0.911346	0.905082	2	2
BEPA	P66948	Beta-barrel assembly-enhancing protease (EC 3.4.-.-)	Outer_membrane	71.3	3237380	3212570	3268290	2776980	2442220	1	0.992336	1.00955	0.857786	0.754382	1	0.902479	0.944484	0.857832	0.805631	2	2
BETA	P17444	Oxygen-dependent choline dehydrogenase (CDH) (CHD) (EC 1.1.99.1) (Betaine aldehyde dehydrogenase) (BADH) (EC 1.2.1.8)	Cytosol	42	18045500	17285100	20733200	17607600	19465000	1	0.957862	1.14894	0.975734	1.07866	1	0.983461	1.08112	0.980473	0.985157	3	3
BETA	P17444	Oxygen-dependent choline dehydrogenase (CDH) (CHD) (EC 1.1.99.1) (Betaine aldehyde dehydrogenase) (BADH) (EC 1.2.1.8)	Cytosol	45.4	17483500	19856100	21373900	21983800	22947300	1	1.13571	1.22252	1.2574	1.31251	1	0.975535	0.958266	0.989705	0.93654	3	3
BETA	P17444	Oxygen-dependent choline dehydrogenase (CDH) (CHD) (EC 1.1.99.1) (Betaine aldehyde dehydrogenase) (BADH) (EC 1.2.1.8)	Cytosol	49	3589760	3958600	4279540	4233340	4093110	1	1.10275	1.19215	1.17928	1.14022	1	0.988846	1.0283	0.957822	0.991539	1	1
BETA	P17444	Oxygen-dependent choline dehydrogenase (CDH) (CHD) (EC 1.1.99.1) (Betaine aldehyde dehydrogenase) (BADH) (EC 1.2.1.8)	Cytosol	51.9	2536870	2582590	2186030	2513920	2511210	1	1.01802	0.861704	0.990953	0.989885	1	0.986863	0.850172	0.948598	0.971271	1	1
BETB	P17445	NAD/NADP-dependent betaine aldehyde dehydrogenase (BADH) (EC 1.2.1.8)	Cytosol	42	37482800	36375700	40368400	36436000	42788200	1	0.970464	1.07698	0.972073	1.14154	1	0.996399	1.01341	0.976794	1.04259	8	8
BETB	P17445	NAD/NADP-dependent betaine aldehyde dehydrogenase (BADH) (EC 1.2.1.8)	Cytosol	45.4	36358700	43112100	48425800	48896600	54438500	1	1.18574	1.33189	1.34484	1.49726	1	1.01852	1.044	1.05853	1.06837	8	8
BETB	P17445	NAD/NADP-dependent betaine aldehyde dehydrogenase (BADH) (EC 1.2.1.8)	Cytosol	49	40402800	46922600	46120000	47882900	45435900	1	1.16137	1.14151	1.18514	1.12457	1	1.04141	0.984617	0.962578	0.977933	6	8
BETB	P17445	NAD/NADP-dependent betaine aldehyde dehydrogenase (BADH) (EC 1.2.1.8)	Cytosol	51.9	43799200	47712300	46802800	45967200	46169700	1	1.08934	1.06858	1.0495	1.05412	1	1.056	1.05428	1.00464	1.0343	6	8
BETB	P17445	NAD/NADP-dependent betaine aldehyde dehydrogenase (BADH) (EC 1.2.1.8)	Cytosol	54.8	79079200	86054000	83512300	74754500	76089300	1	1.0882	1.05606	0.945312	0.962191	1	0.989186	1.01749	0.962378	0.967178	6	7
BETB	P17445	NAD/NADP-dependent betaine aldehyde dehydrogenase (BADH) (EC 1.2.1.8)	Cytosol	57.9	47516400	52237300	46843800	52182400	52522100	1	1.09935	0.985845	1.0982	1.10535	1	1.09308	1.01673	1.1319	1.09884	6	7
BETB	P17445	NAD/NADP-dependent betaine aldehyde dehydrogenase (BADH) (EC 1.2.1.8)	Cytosol	60.5	3040230	3042450	3413150	3739330	3127050	1	1.00073	1.12266	1.22995	1.02856	1	1.01315	1.15766	1.28255	1.05069	1	1
BETB	P17445	NAD/NADP-dependent betaine aldehyde dehydrogenase (BADH) (EC 1.2.1.8)	Cytosol	63.6	809050	800352	1115220	639955	594576	1	0.989249	1.37843	0.790996	0.734906	1	0.971872	1.37786	0.860689	0.754308	1	1
BFR	P0ABD3	Bacterioferritin (BFR) (EC 1.16.3.1) (Cytochrome b-1) (Cytochrome b-557)	Cytosol	42	34459900	34864100	37065900	33583400	38994000	1	1.01173	1.07562	0.974565	1.13158	1	1.03877	1.01213	0.979298	1.03348	4	9
BFR	P0ABD3	Bacterioferritin (BFR) (EC 1.16.3.1) (Cytochrome b-1) (Cytochrome b-557)	Cytosol	45.4	35716400	37739500	42857000	43579000	46209700	1	1.05664	1.19992	1.22014	1.2938	1	0.907623	0.940556	0.960375	0.923185	4	9
BFR	P0ABD3	Bacterioferritin (BFR) (EC 1.16.3.1) (Cytochrome b-1) (Cytochrome b-557)	Cytosol	49	22339700	25057500	25259700	26167000	24165400	1	1.12166	1.13071	1.17132	1.08172	1	1.0058	0.975305	0.951357	0.940672	3	6
BFR	P0ABD3	Bacterioferritin (BFR) (EC 1.16.3.1) (Cytochrome b-1) (Cytochrome b-557)	Cytosol	51.9	26523000	23319200	25411600	25254800	24481100	1	0.879207	0.958097	0.952185	0.923014	1	0.852296	0.945275	0.911487	0.905657	3	6
BFR	P0ABD3	Bacterioferritin (BFR) (EC 1.16.3.1) (Cytochrome b-1) (Cytochrome b-557)	Cytosol	54.8	35904700	39539100	38149000	34420100	36574700	1	1.10122	1.06251	0.958652	1.01866	1	1.00102	1.0237	0.975959	1.02394	5	14
BFR	P0ABD3	Bacterioferritin (BFR) (EC 1.16.3.1) (Cytochrome b-1) (Cytochrome b-557)	Cytosol	57.9	36144300	36865800	35958800	35345300	37475200	1	1.01996	0.994868	0.977894	1.03682	1	1.01415	1.02604	1.00791	1.03072	5	14
BFR	P0ABD3	Bacterioferritin (BFR) (EC 1.16.3.1) (Cytochrome b-1) (Cytochrome b-557)	Cytosol	60.5	39319100	39780100	41050500	39935300	39788300	1	1.01172	1.04403	1.01567	1.01193	1	1.02428	1.07658	1.05911	1.03371	4	15
BFR	P0ABD3	Bacterioferritin (BFR) (EC 1.16.3.1) (Cytochrome b-1) (Cytochrome b-557)	Cytosol	63.6	35187000	35755200	36222500	35661500	37375400	1	1.01615	1.02943	1.01349	1.06219	1	0.998298	1.02901	1.10278	1.09024	4	15
BFR	P0ABD3	Bacterioferritin (BFR) (EC 1.16.3.1) (Cytochrome b-1) (Cytochrome b-557)	Cytosol	67	31653300	29660900	33241200	33190800	33480600	1	0.937056	1.05017	1.04857	1.05773	1	0.985591	0.995365	1.02446	1.0415	5	14
BFR	P0ABD3	Bacterioferritin (BFR) (EC 1.16.3.1) (Cytochrome b-1) (Cytochrome b-557)	Cytosol	71.3	21820900	23077300	21685400	17202800	21394000	1	1.05758	0.99379	0.788363	0.980436	1	0.961812	0.929742	0.788405	1.04704	5	14
BGLA	Q46829	6-phospho-beta-glucosidase BglA (EC 3.2.1.86) (Phospho-beta-glucosidase A)	Cytosol	42	120301000	114214000	131502000	126497000	173622000	1	0.949402	1.09311	1.0515	1.44323	1	0.974775	1.02858	1.05661	1.31812	13	18
BGLA	Q46829	6-phospho-beta-glucosidase BglA (EC 3.2.1.86) (Phospho-beta-glucosidase A)	Cytosol	45.4	116994000	148504000	157294000	161568000	193546000	1	1.26933	1.34446	1.38099	1.65432	1	1.09031	1.05385	1.08698	1.18044	13	18
BGLA	Q46829	6-phospho-beta-glucosidase BglA (EC 3.2.1.86) (Phospho-beta-glucosidase A)	Cytosol	49	139900000	157511000	171574000	185538000	174154000	1	1.12588	1.2264	1.32622	1.24485	1	1.00959	1.05785	1.07716	1.08252	15	22
BGLA	Q46829	6-phospho-beta-glucosidase BglA (EC 3.2.1.86) (Phospho-beta-glucosidase A)	Cytosol	51.9	158196000	160425000	168150000	172617000	176940000	1	1.01409	1.06292	1.09116	1.11849	1	0.983051	1.0487	1.04452	1.09745	15	22
BGLA	Q46829	6-phospho-beta-glucosidase BglA (EC 3.2.1.86) (Phospho-beta-glucosidase A)	Cytosol	54.8	246565000	270000000	255326000	251695000	249862000	1	1.09505	1.03553	1.02081	1.01337	1	0.995409	0.997714	1.03923	1.01862	18	28
BGLA	Q46829	6-phospho-beta-glucosidase BglA (EC 3.2.1.86) (Phospho-beta-glucosidase A)	Cytosol	57.9	212519000	206820000	206219000	200693000	222072000	1	0.973184	0.970356	0.944353	1.04495	1	0.967635	1.00076	0.973338	1.0388	18	28
BGLH	P26218	Cryptic outer membrane porin BglH	Outer_membrane	54.8	13718300	17235500	15388200	17473900	18168300	1	1.25639	1.12173	1.27377	1.32438	1	1.14207	1.08076	1.29676	1.33125	1	1
BGLH	P26218	Cryptic outer membrane porin BglH	Outer_membrane	57.9	8807720	8678860	7230810	8251540	9847070	1	0.98537	0.820963	0.936853	1.118	1	0.979751	0.846682	0.965608	1.11142	1	1
BGLX	P33363	Periplasmic beta-glucosidase (EC 3.2.1.21) (Beta-D-glucoside glucohydrolase) (Cellobiase) (Gentiobiase)	Periplasm	42	102449000	98917500	109416000	101949000	115098000	1	0.965529	1.068	0.99512	1.12347	1	0.991333	1.00496	0.999953	1.02608	20	30
BGLX	P33363	Periplasmic beta-glucosidase (EC 3.2.1.21) (Beta-D-glucoside glucohydrolase) (Cellobiase) (Gentiobiase)	Periplasm	45.4	98980300	117285000	133440000	134980000	155850000	1	1.18493	1.34815	1.36371	1.57456	1	1.01782	1.05674	1.07338	1.12352	20	30
BGLX	P33363	Periplasmic beta-glucosidase (EC 3.2.1.21) (Beta-D-glucoside glucohydrolase) (Cellobiase) (Gentiobiase)	Periplasm	49	132866000	145346000	155364000	166033000	155574000	1	1.09393	1.16933	1.24963	1.17091	1	0.980939	1.00862	1.01496	1.01823	22	31
BGLX	P33363	Periplasmic beta-glucosidase (EC 3.2.1.21) (Beta-D-glucoside glucohydrolase) (Cellobiase) (Gentiobiase)	Periplasm	51.9	146135000	153631000	153128000	157146000	155799000	1	1.0513	1.04785	1.07535	1.06613	1	1.01912	1.03383	1.02939	1.04608	22	31
BGLX	P33363	Periplasmic beta-glucosidase (EC 3.2.1.21) (Beta-D-glucoside glucohydrolase) (Cellobiase) (Gentiobiase)	Periplasm	54.8	274712000	296481000	286496000	278038000	283316000	1	1.07924	1.0429	1.01211	1.03132	1	0.981044	1.00481	1.03038	1.03666	28	47
BGLX	P33363	Periplasmic beta-glucosidase (EC 3.2.1.21) (Beta-D-glucoside glucohydrolase) (Cellobiase) (Gentiobiase)	Periplasm	57.9	236940000	248367000	239165000	239129000	255067000	1	1.04823	1.00939	1.00924	1.0765	1	1.04225	1.04101	1.04022	1.07017	28	47
BGLX	P33363	Periplasmic beta-glucosidase (EC 3.2.1.21) (Beta-D-glucoside glucohydrolase) (Cellobiase) (Gentiobiase)	Periplasm	60.5	84604100	79905600	83672500	81981100	100652000	1	0.944465	0.988989	0.968997	1.18968	1	0.956185	1.01982	1.01044	1.21528	14	21
BGLX	P33363	Periplasmic beta-glucosidase (EC 3.2.1.21) (Beta-D-glucoside glucohydrolase) (Cellobiase) (Gentiobiase)	Periplasm	63.6	40701700	35483400	37172900	34412400	39305900	1	0.871792	0.913301	0.845478	0.965707	1	0.856477	0.912926	0.919972	0.991202	14	21
BGLX	P33363	Periplasmic beta-glucosidase (EC 3.2.1.21) (Beta-D-glucoside glucohydrolase) (Cellobiase) (Gentiobiase)	Periplasm	67	6816590	5482140	6749020	5705730	6721340	1	0.804235	0.990087	0.837036	0.986027	1	0.845891	0.938422	0.817785	0.970902	4	5
BGLX	P33363	Periplasmic beta-glucosidase (EC 3.2.1.21) (Beta-D-glucoside glucohydrolase) (Cellobiase) (Gentiobiase)	Periplasm	71.3	4341050	5549680	5484120	5046650	5124430	1	1.27842	1.26332	1.16254	1.18046	1	1.16266	1.1819	1.1626	1.26065	4	5
BIOA	P12995	Adenosylmethionine-8-amino-7-oxononanoate aminotransferase (EC 2.6.1.62) (7,8-diamino-pelargonic acid aminotransferase) (DAPA AT) (DAPA aminotransferase) (7,8-diaminononanoate synthase) (DANS) (Diaminopelargonic acid synthase)	Cytosol	42	3138550	3125510	3130110	3249130	3574420	1	0.995845	0.997311	1.03523	1.13888	1	1.02246	0.938437	1.04026	1.04015	2	2
BIOA	P12995	Adenosylmethionine-8-amino-7-oxononanoate aminotransferase (EC 2.6.1.62) (7,8-diamino-pelargonic acid aminotransferase) (DAPA AT) (DAPA aminotransferase) (7,8-diaminononanoate synthase) (DANS) (Diaminopelargonic acid synthase)	Cytosol	45.4	2764420	3329030	3487780	3546760	4394520	1	1.20424	1.26167	1.283	1.58967	1	1.03441	0.988953	1.00986	1.13431	2	2
BIOB	P12996	Biotin synthase (EC 2.8.1.6)	Cytosol	54.8	8421830	8338260	8612570	7521570	7195980	1	0.990077	1.02265	0.893104	0.854444	1	0.899991	0.9853	0.909228	0.858872	1	1
BIOB	P12996	Biotin synthase (EC 2.8.1.6)	Cytosol	57.9	6267350	6278380	5292250	5830560	5728140	1	1.00176	0.844416	0.930307	0.913965	1	0.996048	0.87087	0.958861	0.908585	1	1
BIOD1	P13000	ATP-dependent dethiobiotin synthetase BioD 1 (EC 6.3.3.3) (DTB synthetase 1) (DTBS 1) (Dethiobiotin synthase)	Cytosol	42	2330040	2246510	2229330	1715470	2104870	1	0.964151	0.956778	0.736241	0.903362	1	0.989918	0.900297	0.739817	0.825053	1	1
BIOD1	P13000	ATP-dependent dethiobiotin synthetase BioD 1 (EC 6.3.3.3) (DTB synthetase 1) (DTBS 1) (Dethiobiotin synthase)	Cytosol	45.4	2088710	1929280	2568230	2676740	2442000	1	0.923671	1.22958	1.28153	1.16914	1	0.793404	0.963799	1.00869	0.834239	1	1
BIOD2	P0A6E9	ATP-dependent dethiobiotin synthetase BioD 2 (EC 6.3.3.3) (DTB synthetase 2) (DTBS 2) (Dethiobiotin synthase 2)	Cytosol	54.8	2235100	2651410	2778060	2423330	2610970	1	1.18626	1.24292	1.08422	1.16817	1	1.07832	1.19753	1.10379	1.17422	1	1
BIOD2	P0A6E9	ATP-dependent dethiobiotin synthetase BioD 2 (EC 6.3.3.3) (DTB synthetase 2) (DTBS 2) (Dethiobiotin synthase 2)	Cytosol	57.9	2147530	2060580	2469850	1998460	2334720	1	0.959512	1.15009	0.930585	1.08717	1	0.954041	1.18612	0.959148	1.08077	1	1
BIOD2	P0A6E9	ATP-dependent dethiobiotin synthetase BioD 2 (EC 6.3.3.3) (DTB synthetase 2) (DTBS 2) (Dethiobiotin synthase 2)	Cytosol	60.5	1736130	1635880	1550420	1730770	1802850	1	0.942257	0.893032	0.996913	1.03843	1	0.95395	0.920869	1.03955	1.06077	1	1
BIOD2	P0A6E9	ATP-dependent dethiobiotin synthetase BioD 2 (EC 6.3.3.3) (DTB synthetase 2) (DTBS 2) (Dethiobiotin synthase 2)	Cytosol	63.6	1190370	1305420	1453800	1135310	1476680	1	1.09665	1.2213	0.953745	1.24052	1	1.07739	1.2208	1.03778	1.27327	1	1
BIOD2	P0A6E9	ATP-dependent dethiobiotin synthetase BioD 2 (EC 6.3.3.3) (DTB synthetase 2) (DTBS 2) (Dethiobiotin synthase 2)	Cytosol	67	6714120	6275840	7445060	7077790	7262280	1	0.934723	1.10887	1.05416	1.08164	1	0.983138	1.051	1.02992	1.06505	1	1
BIOD2	P0A6E9	ATP-dependent dethiobiotin synthetase BioD 2 (EC 6.3.3.3) (DTB synthetase 2) (DTBS 2) (Dethiobiotin synthase 2)	Cytosol	71.3	1980860	2417610	2113630	1897260	1864130	1	1.22049	1.06703	0.957796	0.941071	1	1.10997	0.998258	0.957847	1.005	1	1
BIOH	P13001	Pimeloyl-[acyl-carrier protein] methyl ester esterase (EC 3.1.1.85) (Biotin synthesis protein BioH) (Carboxylesterase BioH)	Cytosol	49	1622650	1551990	1958650	2115790	1399500	1	0.956454	1.20707	1.30391	0.862478	1	0.857663	1.04117	1.05905	0.750014	1	1
BIOH	P13001	Pimeloyl-[acyl-carrier protein] methyl ester esterase (EC 3.1.1.85) (Biotin synthesis protein BioH) (Carboxylesterase BioH)	Cytosol	51.9	2122230	1786940	1526120	2015430	1695780	1	0.842011	0.719112	0.949676	0.799056	1	0.816239	0.709488	0.909084	0.78403	1	1
BIOH	P13001	Pimeloyl-[acyl-carrier protein] methyl ester esterase (EC 3.1.1.85) (Biotin synthesis protein BioH) (Carboxylesterase BioH)	Cytosol	54.8	2550040	2799590	2256980	2652200	2473360	1	1.09786	0.885076	1.04006	0.96993	1	0.997968	0.852753	1.05884	0.974957	1	1
BIOH	P13001	Pimeloyl-[acyl-carrier protein] methyl ester esterase (EC 3.1.1.85) (Biotin synthesis protein BioH) (Carboxylesterase BioH)	Cytosol	57.9	2134950	2028120	1966910	1789400	1853970	1	0.949961	0.921291	0.838146	0.86839	1	0.944545	0.950154	0.863871	0.863279	1	1
BIRA	P06709	Bifunctional ligase/repressor BirA (Biotin operon repressor) (Biotin--[acetyl-CoA-carboxylase] ligase) (EC 6.3.4.15) (Biotin--protein ligase) (Biotin-[acetyl-CoA carboxylase] synthetase)	Inner_membrane	42	23140500	21690300	23154100	20696700	23891400	1	0.937331	1.00059	0.894393	1.03245	1	0.962381	0.941521	0.898737	0.94295	4	4
BIRA	P06709	Bifunctional ligase/repressor BirA (Biotin operon repressor) (Biotin--[acetyl-CoA-carboxylase] ligase) (EC 6.3.4.15) (Biotin--protein ligase) (Biotin-[acetyl-CoA carboxylase] synthetase)	Inner_membrane	45.4	20923000	24393500	27505800	26666200	28825900	1	1.16587	1.31462	1.27449	1.37771	1	1.00145	1.03046	1.00316	0.983064	4	4
BIRA	P06709	Bifunctional ligase/repressor BirA (Biotin operon repressor) (Biotin--[acetyl-CoA-carboxylase] ligase) (EC 6.3.4.15) (Biotin--protein ligase) (Biotin-[acetyl-CoA carboxylase] synthetase)	Inner_membrane	49	4666340	6094280	6947670	7198370	6365250	1	1.30601	1.48889	1.54262	1.36408	1	1.17111	1.28426	1.25292	1.18621	1	1
BIRA	P06709	Bifunctional ligase/repressor BirA (Biotin operon repressor) (Biotin--[acetyl-CoA-carboxylase] ligase) (EC 6.3.4.15) (Biotin--protein ligase) (Biotin-[acetyl-CoA carboxylase] synthetase)	Inner_membrane	51.9	3867550	4630880	3939410	4334430	3468680	1	1.19737	1.01858	1.12072	0.896868	1	1.16072	1.00495	1.07282	0.880002	1	1
BISC	P20099	Biotin sulfoxide reductase (BDS reductase) (BSO reductase) (EC 1.-.-.-) (L-methionine-(S)-sulfoxide reductase) (Met-S-SO reductase) (EC 1.8.4.13)	Cytosol	42	4463080	4831260	4962920	4994010	5014010	1	1.08249	1.11199	1.11896	1.12344	1	1.11142	1.04635	1.1244	1.02605	2	2
BISC	P20099	Biotin sulfoxide reductase (BDS reductase) (BSO reductase) (EC 1.-.-.-) (L-methionine-(S)-sulfoxide reductase) (Met-S-SO reductase) (EC 1.8.4.13)	Cytosol	45.4	5160380	6197320	5923490	6098750	6722060	1	1.20094	1.14788	1.18184	1.30263	1	1.03157	0.89976	0.930231	0.929488	2	2
BISC	P20099	Biotin sulfoxide reductase (BDS reductase) (BSO reductase) (EC 1.-.-.-) (L-methionine-(S)-sulfoxide reductase) (Met-S-SO reductase) (EC 1.8.4.13)	Cytosol	49	2474260	2681790	2758260	2875820	2435050	1	1.08388	1.11478	1.16229	0.984153	1	0.971923	0.961567	0.944025	0.855823	1	1
BISC	P20099	Biotin sulfoxide reductase (BDS reductase) (BSO reductase) (EC 1.-.-.-) (L-methionine-(S)-sulfoxide reductase) (Met-S-SO reductase) (EC 1.8.4.13)	Cytosol	51.9	2167890	2203990	2287750	2538640	2177280	1	1.01665	1.05529	1.17102	1.00433	1	0.985535	1.04117	1.12097	0.985445	1	1
BISC	P20099	Biotin sulfoxide reductase (BDS reductase) (BSO reductase) (EC 1.-.-.-) (L-methionine-(S)-sulfoxide reductase) (Met-S-SO reductase) (EC 1.8.4.13)	Cytosol	54.8	2229440	3015570	2600860	2228740	2551000	1	1.35261	1.1666	0.999686	1.14423	1	1.22954	1.12399	1.01773	1.15016	1	1
BISC	P20099	Biotin sulfoxide reductase (BDS reductase) (BSO reductase) (EC 1.-.-.-) (L-methionine-(S)-sulfoxide reductase) (Met-S-SO reductase) (EC 1.8.4.13)	Cytosol	57.9	1710590	1939610	1584510	1591840	1839520	1	1.13388	0.926294	0.93058	1.07537	1	1.12742	0.955314	0.959142	1.06904	1	1
BLC	P0A901	Outer membrane lipoprotein Blc	Outer_membrane	42	6224170	5477340	6050170	5458100	6121270	1	0.880011	0.972044	0.87692	0.983468	1	0.903529	0.914662	0.88118	0.898214	2	2
BLC	P0A901	Outer membrane lipoprotein Blc	Outer_membrane	45.4	6113800	6049740	6935290	6337690	6946970	1	0.989522	1.13437	1.03662	1.13628	1	0.849968	0.889169	0.815927	0.810788	2	2
BLC	P0A901	Outer membrane lipoprotein Blc	Outer_membrane	49	5365900	6571580	6467800	6466280	6119590	1	1.22469	1.20535	1.20507	1.14046	1	1.0982	1.03969	0.978766	0.991748	2	2
BLC	P0A901	Outer membrane lipoprotein Blc	Outer_membrane	51.9	6151740	5749330	6581790	6679790	5883330	1	0.934586	1.06991	1.08584	0.956368	1	0.905981	1.05559	1.03943	0.938384	2	2
BLC	P0A901	Outer membrane lipoprotein Blc	Outer_membrane	54.8	18217200	21530900	19740100	18381300	18172700	1	1.1819	1.0836	1.00901	0.997557	1	1.07436	1.04402	1.02722	1.00273	4	4
BLC	P0A901	Outer membrane lipoprotein Blc	Outer_membrane	57.9	18419200	18161500	17393500	17456800	17689400	1	0.986009	0.944314	0.94775	0.960378	1	0.980387	0.973897	0.976839	0.954725	4	4
BLC	P0A901	Outer membrane lipoprotein Blc	Outer_membrane	60.5	13961800	14590500	13644400	13521600	13939400	1	1.04503	0.977267	0.968471	0.998396	1	1.058	1.00773	1.00989	1.01988	4	5
BLC	P0A901	Outer membrane lipoprotein Blc	Outer_membrane	63.6	9454370	10344600	9848110	9369880	10842300	1	1.09416	1.04165	0.991063	1.1468	1	1.07494	1.04122	1.07838	1.17708	4	5
BLC	P0A901	Outer membrane lipoprotein Blc	Outer_membrane	67	4206280	4027460	4454020	4234300	5109090	1	0.957487	1.0589	1.00666	1.21463	1	1.00708	1.00364	0.983509	1.196	2	2
BLC	P0A901	Outer membrane lipoprotein Blc	Outer_membrane	71.3	3178880	3621380	3521920	2945850	2838440	1	1.1392	1.10791	0.926694	0.892906	1	1.03604	1.03651	0.926743	0.953565	2	2
BLUR	P75989	HTH-type transcriptional repressor BluR	Cytosol	42	5669530	5336360	5700180	5479520	5850260	1	0.941235	1.00541	0.966486	1.03188	1	0.966389	0.946054	0.97118	0.942428	2	2
BLUR	P75989	HTH-type transcriptional repressor BluR	Cytosol	45.4	5791190	5737940	7250800	7223640	8424690	1	0.990805	1.25204	1.24735	1.45474	1	0.85107	0.981406	0.981793	1.03803	2	2
BLUR	P75989	HTH-type transcriptional repressor BluR	Cytosol	49	5345560	7550740	6469390	7434860	7221610	1	1.41253	1.21024	1.39085	1.35095	1	1.26663	1.0439	1.12966	1.1748	2	3
BLUR	P75989	HTH-type transcriptional repressor BluR	Cytosol	51.9	6698930	5967530	6580950	6713210	5979330	1	0.890818	0.982388	1.00213	0.89258	1	0.863553	0.969242	0.959299	0.875795	2	3
BLUR	P75989	HTH-type transcriptional repressor BluR	Cytosol	54.8	13982000	16276300	14360000	14245100	13670300	1	1.16409	1.02703	1.01882	0.977707	1	1.05817	0.989527	1.03721	0.982774	4	4
BLUR	P75989	HTH-type transcriptional repressor BluR	Cytosol	57.9	13313200	12057300	11578200	11767300	12473500	1	0.905665	0.869678	0.883882	0.936927	1	0.900501	0.896924	0.911011	0.931412	4	4
BLUR	P75989	HTH-type transcriptional repressor BluR	Cytosol	60.5	7026820	6965140	5838030	6103220	5252270	1	0.991222	0.830821	0.868561	0.74746	1	1.00352	0.856718	0.905704	0.763543	2	2
BLUR	P75989	HTH-type transcriptional repressor BluR	Cytosol	63.6	4473020	5181780	5492560	4531470	4209960	1	1.15845	1.22793	1.01307	0.94119	1	1.1381	1.22743	1.10233	0.966038	2	2
BLUR	P75989	HTH-type transcriptional repressor BluR	Cytosol	67	3321730	2933590	4364040	3513350	3976240	1	0.883151	1.31379	1.05769	1.19704	1	0.928895	1.24523	1.03336	1.17868	2	2
BLUR	P75989	HTH-type transcriptional repressor BluR	Cytosol	71.3	2061350	1726880	2401750	1979360	1784390	1	0.837742	1.16513	0.960225	0.865641	1	0.761883	1.09004	0.960276	0.924449	2	2
BOLA	P0ABE2	DNA-binding transcriptional regulator BolA	Cytosol	42	348331	359082	288757	474655	743650	1	1.03086	0.828973	1.36266	2.13489	1	1.05841	0.780037	1.36927	1.94983	1	2
BOLA	P0ABE2	DNA-binding transcriptional regulator BolA	Cytosol	45.4	466035	568303	690973	256707	649175	1	1.21944	1.48266	0.550832	1.39297	1	1.04746	1.16218	0.433561	0.993954	1	2
BOLA	P0ABE2	DNA-binding transcriptional regulator BolA	Cytosol	49	102909	176895	173565	114347	105253	1	1.71895	1.68659	1.11115	1.02278	1	1.5414	1.45478	0.902482	0.889411	1	1
BOLA	P0ABE2	DNA-binding transcriptional regulator BolA	Cytosol	51.9	0	110779	74283	0	130101	#NUM!	#NUM!	#NUM!	#NUM!	#NUM!	#NUM!	#NUM!	#NUM!	#NUM!	#NUM!	1	1
BOLA	P0ABE2	DNA-binding transcriptional regulator BolA	Cytosol	54.8	106040	177758	169753	0	103805	1	1.67633	1.60084	0	0.978923	1	1.5238	1.54238	0	0.983996	1	1
BOLA	P0ABE2	DNA-binding transcriptional regulator BolA	Cytosol	57.9	124963	130726	0	110591	0	1	1.04612	0	0.88499	0	1	1.04015	0	0.912153	0	1	1
BORD	P77330	Prophage lipoprotein Bor homolog (Lipoprotein Bor homolog from lambdoid prophage DLP12)	Outer_membrane	42	12944800	11312300	11664700	10768600	8969670	1	0.873888	0.901111	0.831886	0.692917	1	0.897242	0.847916	0.835927	0.63285	1	1
BORD	P77330	Prophage lipoprotein Bor homolog (Lipoprotein Bor homolog from lambdoid prophage DLP12)	Outer_membrane	45.4	10354600	12099900	12445500	11900400	9093490	1	1.16855	1.20193	1.14929	0.878208	1	1.00375	0.942128	0.904606	0.626643	1	1
BORD	P77330	Prophage lipoprotein Bor homolog (Lipoprotein Bor homolog from lambdoid prophage DLP12)	Outer_membrane	49	27145300	27664400	29496300	24924700	24794000	1	1.01912	1.08661	0.918196	0.913381	1	0.913859	0.937265	0.745766	0.79428	2	2
BORD	P77330	Prophage lipoprotein Bor homolog (Lipoprotein Bor homolog from lambdoid prophage DLP12)	Outer_membrane	51.9	27437000	29856500	27144600	25744500	18803500	1	1.08818	0.989343	0.938313	0.685334	1	1.05488	0.976103	0.898208	0.672446	2	2
BORD	P77330	Prophage lipoprotein Bor homolog (Lipoprotein Bor homolog from lambdoid prophage DLP12)	Outer_membrane	54.8	23230200	23420500	20860400	16697200	15688600	1	1.00819	0.897986	0.718771	0.675354	1	0.916458	0.865191	0.731748	0.678854	2	2
BORD	P77330	Prophage lipoprotein Bor homolog (Lipoprotein Bor homolog from lambdoid prophage DLP12)	Outer_membrane	57.9	21456100	20871900	21835700	19481800	18575600	1	0.972772	1.01769	0.907984	0.865749	1	0.967226	1.04957	0.935853	0.860653	2	2
BORD	P77330	Prophage lipoprotein Bor homolog (Lipoprotein Bor homolog from lambdoid prophage DLP12)	Outer_membrane	60.5	40798000	32395900	37197600	30758000	31912500	1	0.794056	0.911751	0.75391	0.782207	1	0.80391	0.94017	0.78615	0.799038	2	3
BORD	P77330	Prophage lipoprotein Bor homolog (Lipoprotein Bor homolog from lambdoid prophage DLP12)	Outer_membrane	63.6	26617200	35180100	31965200	27035100	26829900	1	1.32171	1.20092	1.0157	1.00799	1	1.29849	1.20043	1.10519	1.0346	2	3
BORD	P77330	Prophage lipoprotein Bor homolog (Lipoprotein Bor homolog from lambdoid prophage DLP12)	Outer_membrane	67	10360900	11324800	12961700	12319800	11586600	1	1.09303	1.25102	1.18907	1.1183	1	1.14965	1.18574	1.16172	1.10115	1	1
BORD	P77330	Prophage lipoprotein Bor homolog (Lipoprotein Bor homolog from lambdoid prophage DLP12)	Outer_membrane	71.3	8046630	9345250	9857990	9630750	8161420	1	1.16139	1.22511	1.19687	1.01427	1	1.05622	1.14615	1.19693	1.08317	1	1
BRNQ	P0AD99	Branched-chain amino acid transport system 2 carrier protein (LIV-II)	Inner_membrane	42	5520950	7580350	6242410	6117100	6677910	1	1.37302	1.13068	1.10798	1.20956	1	1.40971	1.06393	1.11336	1.10471	1	2
BRNQ	P0AD99	Branched-chain amino acid transport system 2 carrier protein (LIV-II)	Inner_membrane	45.4	5810050	6785520	7535130	7254410	8428090	1	1.16789	1.29691	1.2486	1.45061	1	1.00318	1.01658	0.982774	1.03508	1	2
BRNQ	P0AD99	Branched-chain amino acid transport system 2 carrier protein (LIV-II)	Inner_membrane	54.8	3883300	4277460	3611470	3596330	4193910	1	1.1015	0.93	0.926102	1.07999	1	1.00128	0.896036	0.942821	1.08558	1	1
BRNQ	P0AD99	Branched-chain amino acid transport system 2 carrier protein (LIV-II)	Inner_membrane	57.9	3647890	4003050	3566970	3195550	3603690	1	1.09736	0.977817	0.876	0.987883	1	1.0911	1.00845	0.902887	0.982068	1	1
BRNQ	P0AD99	Branched-chain amino acid transport system 2 carrier protein (LIV-II)	Inner_membrane	60.5	18744100	19119200	18980600	17749800	22357900	1	1.02001	1.01262	0.946954	1.1928	1	1.03267	1.04418	0.98745	1.21846	2	3
BRNQ	P0AD99	Branched-chain amino acid transport system 2 carrier protein (LIV-II)	Inner_membrane	63.6	15438800	15232400	15631500	14393200	18396900	1	0.986631	1.01248	0.932275	1.1916	1	0.9693	1.01207	1.01442	1.22306	2	3
BRNQ	P0AD99	Branched-chain amino acid transport system 2 carrier protein (LIV-II)	Inner_membrane	67	3918380	3758820	3773630	4118330	4623170	1	0.959279	0.963059	1.05103	1.17987	1	1.00897	0.912804	1.02686	1.16177	1	1
BRNQ	P0AD99	Branched-chain amino acid transport system 2 carrier protein (LIV-II)	Inner_membrane	71.3	2441660	2008370	2057610	2187940	2707400	1	0.822543	0.842709	0.896087	1.10884	1	0.74806	0.788398	0.896134	1.18416	1	1
BSMA	P39297	Lipoprotein BsmA (Biofilm stress and motility protein)	Outer_membrane	42	1808590	1505670	1996560	1438260	2189930	1	0.83251	1.10393	0.795238	1.21085	1	0.854759	1.03876	0.799101	1.10589	1	1
BSMA	P39297	Lipoprotein BsmA (Biofilm stress and motility protein)	Outer_membrane	45.4	1768600	2017750	2072880	2334740	2545230	1	1.14087	1.17205	1.32011	1.43912	1	0.979975	0.918703	1.03906	1.02688	1	1
BSMA	P39297	Lipoprotein BsmA (Biofilm stress and motility protein)	Outer_membrane	49	1452820	1952300	2076650	2774010	1873820	1	1.3438	1.42939	1.9094	1.28978	1	1.205	1.23294	1.55083	1.1216	1	1
BSMA	P39297	Lipoprotein BsmA (Biofilm stress and motility protein)	Outer_membrane	51.9	1644960	2275940	2336010	2221200	1883610	1	1.38358	1.4201	1.35031	1.14508	1	1.34124	1.4011	1.29259	1.12355	1	1
BSMA	P39297	Lipoprotein BsmA (Biofilm stress and motility protein)	Outer_membrane	54.8	2529220	2588560	2494020	2481480	2305630	1	1.02346	0.986083	0.981125	0.911597	1	0.930339	0.95007	0.998837	0.916322	1	1
BSMA	P39297	Lipoprotein BsmA (Biofilm stress and motility protein)	Outer_membrane	57.9	1615360	1853000	1749950	1967930	1804010	1	1.14711	1.08332	1.21826	1.11679	1	1.14057	1.11726	1.25565	1.11021	1	1
BSMA	P39297	Lipoprotein BsmA (Biofilm stress and motility protein)	Outer_membrane	60.5	9368120	9976320	9046770	9296840	9036350	1	1.06492	0.965697	0.992391	0.964585	1	1.07814	0.995799	1.03483	0.98534	2	3
BSMA	P39297	Lipoprotein BsmA (Biofilm stress and motility protein)	Outer_membrane	63.6	7810960	8575200	8202110	7290120	7961570	1	1.09784	1.05008	0.933319	1.01928	1	1.07856	1.04965	1.01555	1.04619	2	3
BTSR	P0AFT5	Transcriptional regulatory protein BtsR	Cytosol	42	7707840	7006660	7640370	7888930	8083200	1	0.90903	0.991247	1.02349	1.0487	1	0.933324	0.932731	1.02847	0.957791	3	3
BTSR	P0AFT5	Transcriptional regulatory protein BtsR	Cytosol	45.4	7112530	8425890	9468130	9602740	10258000	1	1.18465	1.33119	1.35012	1.44224	1	1.01758	1.04345	1.06268	1.02911	3	3
BTSR	P0AFT5	Transcriptional regulatory protein BtsR	Cytosol	49	5079950	6028290	6624340	6916340	6876610	1	1.18668	1.30402	1.3615	1.35368	1	1.06411	1.12479	1.10582	1.17716	2	2
BTSR	P0AFT5	Transcriptional regulatory protein BtsR	Cytosol	51.9	5264550	5114870	5025330	5345270	5209180	1	0.971568	0.95456	1.01533	0.989482	1	0.941831	0.941786	0.971935	0.970876	2	2
BTSR	P0AFT5	Transcriptional regulatory protein BtsR	Cytosol	67	373048	284691	307135	428085	278670	1	0.763148	0.823312	1.14753	0.747008	1	0.802677	0.78035	1.12114	0.73555	1	1
BTSR	P0AFT5	Transcriptional regulatory protein BtsR	Cytosol	71.3	109066	336726	121170	100760	175955	1	3.08736	1.11098	0.923844	1.61329	1	2.80779	1.03938	0.923893	1.72289	1	1
BTUB	P06129	Vitamin B12 transporter BtuB (Cobalamin receptor) (Outer membrane cobalamin translocator)	Outer_membrane	42	6104720	5757170	6054380	5837330	6106690	1	0.943069	0.991754	0.956199	1.00032	1	0.968272	0.933208	0.960844	0.913608	2	2
BTUB	P06129	Vitamin B12 transporter BtuB (Cobalamin receptor) (Outer membrane cobalamin translocator)	Outer_membrane	45.4	5413010	6634650	6427840	7254370	6931340	1	1.22569	1.18748	1.34017	1.2805	1	1.05283	0.930801	1.05485	0.913695	2	2
BTUB	P06129	Vitamin B12 transporter BtuB (Cobalamin receptor) (Outer membrane cobalamin translocator)	Outer_membrane	49	18145800	21532700	21004200	22439400	18520800	1	1.18665	1.15752	1.23662	1.02067	1	1.06408	0.998435	1.00439	0.887575	6	8
BTUB	P06129	Vitamin B12 transporter BtuB (Cobalamin receptor) (Outer membrane cobalamin translocator)	Outer_membrane	51.9	23946900	23499100	24553700	22940900	24220800	1	0.9813	1.02534	0.95799	1.01144	1	0.951265	1.01162	0.917044	0.992418	6	8
BTUB	P06129	Vitamin B12 transporter BtuB (Cobalamin receptor) (Outer membrane cobalamin translocator)	Outer_membrane	54.8	121695000	135173000	117303000	107846000	107691000	1	1.11075	0.96391	0.886199	0.884925	1	1.00969	0.928707	0.902198	0.889512	14	22
BTUB	P06129	Vitamin B12 transporter BtuB (Cobalamin receptor) (Outer membrane cobalamin translocator)	Outer_membrane	57.9	160539000	150969000	145410000	134895000	136598000	1	0.940388	0.905761	0.840263	0.850871	1	0.935026	0.934137	0.866053	0.845863	14	22
BTUB	P06129	Vitamin B12 transporter BtuB (Cobalamin receptor) (Outer membrane cobalamin translocator)	Outer_membrane	60.5	90945400	89894400	85347900	82365400	83995100	1	0.988444	0.938452	0.905658	0.923577	1	1.00071	0.967704	0.944388	0.943449	14	19
BTUB	P06129	Vitamin B12 transporter BtuB (Cobalamin receptor) (Outer membrane cobalamin translocator)	Outer_membrane	63.6	66051000	76342500	69935300	71086800	74591700	1	1.15581	1.05881	1.07624	1.1293	1	1.13551	1.05837	1.17107	1.15912	14	19
BTUB	P06129	Vitamin B12 transporter BtuB (Cobalamin receptor) (Outer membrane cobalamin translocator)	Outer_membrane	67	53700000	49586000	61703100	58585700	66662700	1	0.923389	1.14903	1.09098	1.24139	1	0.971217	1.08907	1.06589	1.22235	10	17
BTUB	P06129	Vitamin B12 transporter BtuB (Cobalamin receptor) (Outer membrane cobalamin translocator)	Outer_membrane	71.3	34796700	46921200	43324700	40974600	47124500	1	1.34844	1.24508	1.17754	1.35428	1	1.22633	1.16484	1.1776	1.44628	10	17
BTUD	P06611	Vitamin B12 import ATP-binding protein BtuD (EC 3.6.3.33) (Vitamin B12-transporting ATPase)	Cytosol	42	2286810	2103400	1990060	2364860	2011850	1	0.919797	0.870234	1.03413	0.879763	1	0.944378	0.818862	1.03915	0.803499	1	1
BTUD	P06611	Vitamin B12 import ATP-binding protein BtuD (EC 3.6.3.33) (Vitamin B12-transporting ATPase)	Cytosol	45.4	2242720	2029960	2672800	2791610	2687250	1	0.905133	1.19177	1.24474	1.19821	1	0.77748	0.934162	0.979741	0.85498	1	1
BTUE	P06610	Thioredoxin/glutathione peroxidase BtuE (EC 1.11.1.15) (EC 1.11.1.9)	Cytosol	42	10265200	10004700	11453400	10386600	11040300	1	0.974623	1.11575	1.01183	1.07551	1	1.00067	1.04988	1.01674	0.982276	3	6
BTUE	P06610	Thioredoxin/glutathione peroxidase BtuE (EC 1.11.1.15) (EC 1.11.1.9)	Cytosol	45.4	9090250	11284000	10812800	12495500	12210400	1	1.24133	1.18949	1.3746	1.34324	1	1.06626	0.93238	1.08196	0.958467	3	6
BTUE	P06610	Thioredoxin/glutathione peroxidase BtuE (EC 1.11.1.15) (EC 1.11.1.9)	Cytosol	49	958354	1108730	1394110	1171600	1188370	1	1.15691	1.45469	1.22251	1.24001	1	1.03741	1.25476	0.992934	1.07832	2	2
BTUE	P06610	Thioredoxin/glutathione peroxidase BtuE (EC 1.11.1.15) (EC 1.11.1.9)	Cytosol	51.9	647785	637644	535022	481926	598685	1	0.984345	0.825925	0.74396	0.924203	1	0.954217	0.814873	0.712161	0.906824	2	2
BTUF	P37028	Vitamin B12-binding protein	Periplasm	42	5977400	4797940	5139430	4203260	4623000	1	0.80268	0.85981	0.703192	0.773413	1	0.824132	0.809054	0.706608	0.706369	1	1
BTUF	P37028	Vitamin B12-binding protein	Periplasm	45.4	4722050	5025790	5194230	5686550	5186990	1	1.06432	1.09999	1.20425	1.09846	1	0.91422	0.862226	0.947872	0.783805	1	1
BTUF	P37028	Vitamin B12-binding protein	Periplasm	60.5	2875230	2559220	2816400	2585400	2545640	1	0.890092	0.979539	0.899198	0.885369	1	0.901138	1.01007	0.937652	0.904419	1	1
BTUF	P37028	Vitamin B12-binding protein	Periplasm	63.6	2245990	2011490	2422400	1876460	1984060	1	0.895592	1.07854	0.835471	0.883379	1	0.879859	1.0781	0.909083	0.906701	1	1
BTUR	P0A9H5	Cob(I)yrinic acid a,c-diamide adenosyltransferase (EC 2.5.1.17) (Cob(I)alamin adenosyltransferase) (Corrinoid adenosyltransferase)	Cytosol	42	20319900	19058400	21227400	19638000	21449100	1	0.937918	1.04466	0.966442	1.05557	1	0.962984	0.982992	0.971136	0.964067	3	3
BTUR	P0A9H5	Cob(I)yrinic acid a,c-diamide adenosyltransferase (EC 2.5.1.17) (Cob(I)alamin adenosyltransferase) (Corrinoid adenosyltransferase)	Cytosol	45.4	19912300	21753600	25895600	25321300	29294500	1	1.09247	1.30048	1.27164	1.47118	1	0.938397	1.01938	1.00091	1.04975	3	3
BTUR	P0A9H5	Cob(I)yrinic acid a,c-diamide adenosyltransferase (EC 2.5.1.17) (Cob(I)alamin adenosyltransferase) (Corrinoid adenosyltransferase)	Cytosol	49	20370500	22045000	24082600	25758400	22061800	1	1.0822	1.18223	1.2645	1.08303	1	0.970423	1.01974	1.02703	0.941805	3	3
BTUR	P0A9H5	Cob(I)yrinic acid a,c-diamide adenosyltransferase (EC 2.5.1.17) (Cob(I)alamin adenosyltransferase) (Corrinoid adenosyltransferase)	Cytosol	51.9	24759100	24058200	23582000	24722300	22850300	1	0.971691	0.952458	0.998514	0.922905	1	0.94195	0.939712	0.955835	0.90555	3	3
BTUR	P0A9H5	Cob(I)yrinic acid a,c-diamide adenosyltransferase (EC 2.5.1.17) (Cob(I)alamin adenosyltransferase) (Corrinoid adenosyltransferase)	Cytosol	54.8	59083800	62515400	57389900	57954100	56123700	1	1.05808	0.971331	0.98088	0.9499	1	0.961807	0.935857	0.998588	0.954823	5	5
BTUR	P0A9H5	Cob(I)yrinic acid a,c-diamide adenosyltransferase (EC 2.5.1.17) (Cob(I)alamin adenosyltransferase) (Corrinoid adenosyltransferase)	Cytosol	57.9	56397900	52092000	52459800	50797900	52983500	1	0.923651	0.930173	0.900706	0.939459	1	0.918385	0.959314	0.928351	0.933929	5	5
BTUR	P0A9H5	Cob(I)yrinic acid a,c-diamide adenosyltransferase (EC 2.5.1.17) (Cob(I)alamin adenosyltransferase) (Corrinoid adenosyltransferase)	Cytosol	60.5	20186800	19353200	18661800	18797300	17701900	1	0.958706	0.924456	0.931168	0.876905	1	0.970603	0.953271	0.970989	0.895773	3	3
BTUR	P0A9H5	Cob(I)yrinic acid a,c-diamide adenosyltransferase (EC 2.5.1.17) (Cob(I)alamin adenosyltransferase) (Corrinoid adenosyltransferase)	Cytosol	63.6	12469200	12464200	12316000	12995300	11924700	1	0.999599	0.987714	1.04219	0.956332	1	0.98204	0.987308	1.13402	0.98158	3	3
BTUR	P0A9H5	Cob(I)yrinic acid a,c-diamide adenosyltransferase (EC 2.5.1.17) (Cob(I)alamin adenosyltransferase) (Corrinoid adenosyltransferase)	Cytosol	67	2002810	1469190	1968630	1882810	1596910	1	0.733564	0.982934	0.940084	0.797335	1	0.77156	0.931642	0.918463	0.785105	1	1
BTUR	P0A9H5	Cob(I)yrinic acid a,c-diamide adenosyltransferase (EC 2.5.1.17) (Cob(I)alamin adenosyltransferase) (Corrinoid adenosyltransferase)	Cytosol	71.3	731891	616052	751389	786503	433940	1	0.841726	1.02664	1.07462	0.592902	1	0.765507	0.960475	1.07467	0.633181	1	1
CADA	P0A9H3	Inducible lysine decarboxylase (LDC) (EC 4.1.1.18)	Cytosol	54.8	4987340	5415110	5690080	4748360	4868050	1	1.08577	1.1409	0.952083	0.976081	1	0.986978	1.09924	0.969271	0.98114	1	1
CADA	P0A9H3	Inducible lysine decarboxylase (LDC) (EC 4.1.1.18)	Cytosol	57.9	4296410	4653310	5241810	4967010	5279770	1	1.08307	1.22004	1.15608	1.22888	1	1.07689	1.25827	1.19157	1.22165	1	1
CADA	P0A9H3	Inducible lysine decarboxylase (LDC) (EC 4.1.1.18)	Cytosol	60.5	3125520	3326400	3885830	3808630	3751380	1	1.06427	1.24326	1.21856	1.20024	1	1.07748	1.28201	1.27067	1.22607	2	2
CADA	P0A9H3	Inducible lysine decarboxylase (LDC) (EC 4.1.1.18)	Cytosol	63.6	2893840	2751970	3041520	3302580	3216090	1	0.950975	1.05103	1.14124	1.11136	1	0.93427	1.0506	1.2418	1.1407	2	2
CADA	P0A9H3	Inducible lysine decarboxylase (LDC) (EC 4.1.1.18)	Cytosol	67	20580100	21084000	23341100	23099200	23308700	1	1.02448	1.13416	1.1224	1.13258	1	1.07755	1.07498	1.09659	1.11521	4	4
CADA	P0A9H3	Inducible lysine decarboxylase (LDC) (EC 4.1.1.18)	Cytosol	71.3	15950400	18855400	18535900	17582300	18858300	1	1.18213	1.1621	1.10231	1.18231	1	1.07508	1.0872	1.10237	1.26263	4	4
CADC	P23890	Transcriptional activator CadC	Inner_membrane	42	2015230	1780640	1913290	1987440	1957170	1	0.883591	0.949415	0.98621	0.971189	1	0.907205	0.893369	0.991	0.887	1	1
CADC	P23890	Transcriptional activator CadC	Inner_membrane	45.4	1375120	1477980	2349980	2098950	2199170	1	1.0748	1.70893	1.52638	1.59926	1	0.92322	1.33954	1.20141	1.14115	1	1
CAN	P61517	Carbonic anhydrase 2 (EC 4.2.1.1) (Carbonate dehydratase 2)	Cytosol	42	94809000	90685100	102344000	93056000	101003000	1	0.956503	1.07948	0.98151	1.06533	1	0.982065	1.01575	0.986278	0.972982	7	16
CAN	P61517	Carbonic anhydrase 2 (EC 4.2.1.1) (Carbonate dehydratase 2)	Cytosol	45.4	90229300	106933000	122003000	118582000	132035000	1	1.18513	1.35214	1.31423	1.46333	1	1.01798	1.05987	1.03443	1.04415	7	16
CAN	P61517	Carbonic anhydrase 2 (EC 4.2.1.1) (Carbonate dehydratase 2)	Cytosol	49	125424000	142746000	150958000	161615000	137344000	1	1.13811	1.20358	1.28855	1.09504	1	1.02055	1.03816	1.04657	0.952249	7	20
CAN	P61517	Carbonic anhydrase 2 (EC 4.2.1.1) (Carbonate dehydratase 2)	Cytosol	51.9	143680000	147819000	156864000	151304000	154740000	1	1.02881	1.09176	1.05306	1.07698	1	0.997318	1.07715	1.00805	1.05672	7	20
CAN	P61517	Carbonic anhydrase 2 (EC 4.2.1.1) (Carbonate dehydratase 2)	Cytosol	54.8	153502000	162660000	156629000	156130000	150043000	1	1.05966	1.02037	1.01712	0.977466	1	0.963244	0.983106	1.03548	0.982532	7	20
CAN	P61517	Carbonic anhydrase 2 (EC 4.2.1.1) (Carbonate dehydratase 2)	Cytosol	57.9	155321000	152195000	156441000	154515000	160697000	1	0.979874	1.00721	0.994811	1.03461	1	0.974287	1.03877	1.02534	1.02852	7	20
CAN	P61517	Carbonic anhydrase 2 (EC 4.2.1.1) (Carbonate dehydratase 2)	Cytosol	60.5	175586000	178770000	172146000	171641000	176181000	1	1.01813	0.980408	0.977532	1.00339	1	1.03077	1.01097	1.01934	1.02498	8	23
CAN	P61517	Carbonic anhydrase 2 (EC 4.2.1.1) (Carbonate dehydratase 2)	Cytosol	63.6	148304000	145877000	146490000	144593000	144883000	1	0.983635	0.987768	0.974977	0.976933	1	0.966356	0.987362	1.06088	1.00272	8	23
CAN	P61517	Carbonic anhydrase 2 (EC 4.2.1.1) (Carbonate dehydratase 2)	Cytosol	67	109219000	97499000	113749000	109312000	103060000	1	0.892693	1.04148	1.00085	0.943609	1	0.938931	0.98713	0.977833	0.929135	5	11
CAN	P61517	Carbonic anhydrase 2 (EC 4.2.1.1) (Carbonate dehydratase 2)	Cytosol	71.3	66596200	71097600	67515300	64762300	60715600	1	1.06759	1.0138	0.972462	0.911698	1	0.97092	0.948463	0.972514	0.973634	5	11
CARA	P0A6F1	Carbamoyl-phosphate synthase small chain (EC 6.3.5.5) (Carbamoyl-phosphate synthetase glutamine chain)	Cytosol	42	10308200	10255800	11513200	10639600	11534300	1	0.994917	1.1169	1.03215	1.11894	1	1.02151	1.05096	1.03716	1.02195	3	5
CARA	P0A6F1	Carbamoyl-phosphate synthase small chain (EC 6.3.5.5) (Carbamoyl-phosphate synthetase glutamine chain)	Cytosol	45.4	10697900	13603800	14606300	15581900	15752300	1	1.27163	1.36534	1.45654	1.47247	1	1.09229	1.07022	1.14645	1.05068	3	5
CARA	P0A6F1	Carbamoyl-phosphate synthase small chain (EC 6.3.5.5) (Carbamoyl-phosphate synthetase glutamine chain)	Cytosol	49	11187000	12508300	13036600	14076000	13475800	1	1.11811	1.16533	1.25825	1.20459	1	1.00262	1.00517	1.02196	1.04752	4	7
CARA	P0A6F1	Carbamoyl-phosphate synthase small chain (EC 6.3.5.5) (Carbamoyl-phosphate synthetase glutamine chain)	Cytosol	51.9	11933500	12561800	12509100	12976700	11841200	1	1.05265	1.04823	1.08742	0.992265	1	1.02043	1.03421	1.04094	0.973606	4	7
CARA	P0A6F1	Carbamoyl-phosphate synthase small chain (EC 6.3.5.5) (Carbamoyl-phosphate synthetase glutamine chain)	Cytosol	54.8	12285500	14491900	13067000	12623500	13448500	1	1.17959	1.06361	1.02751	1.09466	1	1.07226	1.02477	1.04606	1.10034	4	6
CARA	P0A6F1	Carbamoyl-phosphate synthase small chain (EC 6.3.5.5) (Carbamoyl-phosphate synthetase glutamine chain)	Cytosol	57.9	10687400	11068900	10874600	10040200	11310000	1	1.0357	1.01752	0.939443	1.05826	1	1.02979	1.04939	0.968277	1.05203	4	6
CARA	P0A6F1	Carbamoyl-phosphate synthase small chain (EC 6.3.5.5) (Carbamoyl-phosphate synthetase glutamine chain)	Cytosol	60.5	3479910	3655380	3183880	2948640	3846390	1	1.05042	0.914932	0.847332	1.10531	1	1.06346	0.943451	0.883568	1.1291	2	2
CARA	P0A6F1	Carbamoyl-phosphate synthase small chain (EC 6.3.5.5) (Carbamoyl-phosphate synthetase glutamine chain)	Cytosol	63.6	1910170	1358950	1303270	1274370	1275960	1	0.711429	0.68228	0.66715	0.667982	1	0.698932	0.681999	0.725932	0.685618	2	2
CARB	P00968	Carbamoyl-phosphate synthase large chain (EC 6.3.5.5) (Carbamoyl-phosphate synthetase ammonia chain)	Cytosol	42	142563000	139222000	151371000	140275000	155534000	1	0.976565	1.06178	0.983951	1.09098	1	1.00266	0.999104	0.98873	0.996411	23	30
CARB	P00968	Carbamoyl-phosphate synthase large chain (EC 6.3.5.5) (Carbamoyl-phosphate synthetase ammonia chain)	Cytosol	45.4	145196000	166425000	186078000	189305000	209024000	1	1.14621	1.28156	1.30379	1.4396	1	0.984557	1.00455	1.02622	1.02722	23	30
CARB	P00968	Carbamoyl-phosphate synthase large chain (EC 6.3.5.5) (Carbamoyl-phosphate synthetase ammonia chain)	Cytosol	49	163434000	186644000	196177000	217914000	189754000	1	1.14201	1.20034	1.33335	1.16104	1	1.02406	1.03537	1.08295	1.00965	26	31
CARB	P00968	Carbamoyl-phosphate synthase large chain (EC 6.3.5.5) (Carbamoyl-phosphate synthetase ammonia chain)	Cytosol	51.9	174986000	177267000	178076000	184517000	182916000	1	1.01304	1.01766	1.05447	1.04532	1	0.982029	1.00404	1.0094	1.02566	26	31
CARB	P00968	Carbamoyl-phosphate synthase large chain (EC 6.3.5.5) (Carbamoyl-phosphate synthetase ammonia chain)	Cytosol	54.8	243102000	261640000	248841000	239284000	237254000	1	1.07626	1.02361	0.984295	0.975944	1	0.978329	0.986224	1.00206	0.981002	27	36
CARB	P00968	Carbamoyl-phosphate synthase large chain (EC 6.3.5.5) (Carbamoyl-phosphate synthetase ammonia chain)	Cytosol	57.9	213735000	211683000	208703000	206780000	208491000	1	0.990399	0.976457	0.96746	0.975465	1	0.984752	1.00705	0.997154	0.969723	27	36
CARB	P00968	Carbamoyl-phosphate synthase large chain (EC 6.3.5.5) (Carbamoyl-phosphate synthetase ammonia chain)	Cytosol	60.5	11003200	9854610	9572650	8950310	11340500	1	0.895613	0.869988	0.813428	1.03065	1	0.906727	0.897106	0.848214	1.05283	3	3
CARB	P00968	Carbamoyl-phosphate synthase large chain (EC 6.3.5.5) (Carbamoyl-phosphate synthetase ammonia chain)	Cytosol	63.6	3109480	3516620	3773400	3285000	2743100	1	1.13094	1.21351	1.05645	0.882173	1	1.11107	1.21302	1.14953	0.905463	3	3
CBPA	P36659	Curved DNA-binding protein	Cytosol	42	32492200	33233200	36179100	33324900	37170300	1	1.02281	1.11347	1.02563	1.14398	1	1.05014	1.04774	1.03061	1.04481	5	6
CBPA	P36659	Curved DNA-binding protein	Cytosol	45.4	32048600	38444200	41458200	40677000	44709500	1	1.19956	1.2936	1.26923	1.39505	1	1.03038	1.01399	0.999013	0.995437	5	6
CBPA	P36659	Curved DNA-binding protein	Cytosol	49	23744300	25160300	26436200	27001100	25495800	1	1.05964	1.11337	1.13716	1.07377	1	0.950187	0.960349	0.923611	0.933751	4	5
CBPA	P36659	Curved DNA-binding protein	Cytosol	51.9	24556100	25924400	22649100	24089100	22921800	1	1.05572	0.922341	0.980982	0.933446	1	1.02341	0.909998	0.939053	0.915893	4	5
CBPA	P36659	Curved DNA-binding protein	Cytosol	54.8	40341500	42164100	40594700	37018600	36397300	1	1.04518	1.00628	0.917631	0.90223	1	0.95008	0.969526	0.934197	0.906906	4	6
CBPA	P36659	Curved DNA-binding protein	Cytosol	57.9	23762800	22486400	23076400	22690500	24422600	1	0.946286	0.971115	0.954875	1.02777	1	0.94089	1.00154	0.984183	1.02172	4	6
CBPA	P36659	Curved DNA-binding protein	Cytosol	60.5	1395910	1716080	1604410	1657350	1546620	1	1.22936	1.14936	1.18729	1.10797	1	1.24462	1.18519	1.23806	1.1318	1	1
CBPA	P36659	Curved DNA-binding protein	Cytosol	63.6	649499	795153	1045160	987563	764337	1	1.22426	1.60918	1.5205	1.17681	1	1.20275	1.60852	1.65447	1.20788	1	1
CCA	P06961	Multifunctional CCA protein [Includes: CCA-adding enzyme (EC 2.7.7.72) (CCA tRNA nucleotidyltransferase) (tRNA CCA-pyrophosphorylase) (tRNA adenylyl-/cytidylyl-transferase) (tRNA nucleotidyltransferase) (tRNA-NT); 2'-nucleotidase (EC 3.1.3.-); 2',3'-cyclic phosphodiesterase (EC 3.1.4.-); Phosphatase (EC 3.1.3.-)]	Cytosol	42	19174200	17964900	20202300	18973300	19950700	1	0.936931	1.05362	0.989522	1.0405	1	0.96197	0.991421	0.994329	0.9503	3	3
CCA	P06961	Multifunctional CCA protein [Includes: CCA-adding enzyme (EC 2.7.7.72) (CCA tRNA nucleotidyltransferase) (tRNA CCA-pyrophosphorylase) (tRNA adenylyl-/cytidylyl-transferase) (tRNA nucleotidyltransferase) (tRNA-NT); 2'-nucleotidase (EC 3.1.3.-); 2',3'-cyclic phosphodiesterase (EC 3.1.4.-); Phosphatase (EC 3.1.3.-)]	Cytosol	45.4	17683000	21499900	22560000	24894900	25165600	1	1.21585	1.2758	1.40784	1.42315	1	1.04438	1.00003	1.10812	1.01549	3	3
CCA	P06961	Multifunctional CCA protein [Includes: CCA-adding enzyme (EC 2.7.7.72) (CCA tRNA nucleotidyltransferase) (tRNA CCA-pyrophosphorylase) (tRNA adenylyl-/cytidylyl-transferase) (tRNA nucleotidyltransferase) (tRNA-NT); 2'-nucleotidase (EC 3.1.3.-); 2',3'-cyclic phosphodiesterase (EC 3.1.4.-); Phosphatase (EC 3.1.3.-)]	Cytosol	49	18272900	19198600	21347300	22006500	21058200	1	1.05066	1.16825	1.20432	1.15243	1	0.942138	1.00769	0.978162	1.00216	4	5
CCA	P06961	Multifunctional CCA protein [Includes: CCA-adding enzyme (EC 2.7.7.72) (CCA tRNA nucleotidyltransferase) (tRNA CCA-pyrophosphorylase) (tRNA adenylyl-/cytidylyl-transferase) (tRNA nucleotidyltransferase) (tRNA-NT); 2'-nucleotidase (EC 3.1.3.-); 2',3'-cyclic phosphodiesterase (EC 3.1.4.-); Phosphatase (EC 3.1.3.-)]	Cytosol	51.9	17297700	19104800	18087900	19326700	18289100	1	1.10447	1.04568	1.1173	1.05731	1	1.07067	1.03169	1.06954	1.03743	4	5
CCA	P06961	Multifunctional CCA protein [Includes: CCA-adding enzyme (EC 2.7.7.72) (CCA tRNA nucleotidyltransferase) (tRNA CCA-pyrophosphorylase) (tRNA adenylyl-/cytidylyl-transferase) (tRNA nucleotidyltransferase) (tRNA-NT); 2'-nucleotidase (EC 3.1.3.-); 2',3'-cyclic phosphodiesterase (EC 3.1.4.-); Phosphatase (EC 3.1.3.-)]	Cytosol	54.8	17539700	16033300	18369700	16676400	17428400	1	0.914115	1.04732	0.95078	0.993654	1	0.830941	1.00907	0.967945	0.998804	2	2
CCA	P06961	Multifunctional CCA protein [Includes: CCA-adding enzyme (EC 2.7.7.72) (CCA tRNA nucleotidyltransferase) (tRNA CCA-pyrophosphorylase) (tRNA adenylyl-/cytidylyl-transferase) (tRNA nucleotidyltransferase) (tRNA-NT); 2'-nucleotidase (EC 3.1.3.-); 2',3'-cyclic phosphodiesterase (EC 3.1.4.-); Phosphatase (EC 3.1.3.-)]	Cytosol	57.9	11104800	11528100	11246700	11369500	10939300	1	1.03812	1.01278	1.02384	0.985097	1	1.0322	1.04451	1.05526	0.979298	2	2
CCA	P06961	Multifunctional CCA protein [Includes: CCA-adding enzyme (EC 2.7.7.72) (CCA tRNA nucleotidyltransferase) (tRNA CCA-pyrophosphorylase) (tRNA adenylyl-/cytidylyl-transferase) (tRNA nucleotidyltransferase) (tRNA-NT); 2'-nucleotidase (EC 3.1.3.-); 2',3'-cyclic phosphodiesterase (EC 3.1.4.-); Phosphatase (EC 3.1.3.-)]	Cytosol	60.5	5275040	5002020	5707500	4763140	5326340	1	0.948243	1.08198	0.902958	1.00973	1	0.96001	1.11571	0.941573	1.03145	1	1
CCA	P06961	Multifunctional CCA protein [Includes: CCA-adding enzyme (EC 2.7.7.72) (CCA tRNA nucleotidyltransferase) (tRNA CCA-pyrophosphorylase) (tRNA adenylyl-/cytidylyl-transferase) (tRNA nucleotidyltransferase) (tRNA-NT); 2'-nucleotidase (EC 3.1.3.-); 2',3'-cyclic phosphodiesterase (EC 3.1.4.-); Phosphatase (EC 3.1.3.-)]	Cytosol	63.6	2823440	3128110	2968810	3121730	2682640	1	1.10791	1.05149	1.10565	0.950132	1	1.08845	1.05105	1.20306	0.975216	1	1
CCME	P69490	Cytochrome c-type biogenesis protein CcmE (Cytochrome c maturation protein E) (Heme chaperone CcmE)	Inner_membrane	42	1363050	1258510	1115250	1423080	1262870	1	0.923304	0.818202	1.04404	0.926503	1	0.94798	0.769901	1.04911	0.846188	2	2
CCME	P69490	Cytochrome c-type biogenesis protein CcmE (Cytochrome c maturation protein E) (Heme chaperone CcmE)	Inner_membrane	45.4	1285780	1229490	1794630	1669050	1868180	1	0.956221	1.39575	1.29808	1.45295	1	0.821363	1.09405	1.02173	1.03675	2	2
CCME	P69490	Cytochrome c-type biogenesis protein CcmE (Cytochrome c maturation protein E) (Heme chaperone CcmE)	Inner_membrane	49	7623160	8583310	8570150	9294840	8458680	1	1.12595	1.12423	1.21929	1.1096	1	1.00965	0.969713	0.990316	0.964915	2	3
CCME	P69490	Cytochrome c-type biogenesis protein CcmE (Cytochrome c maturation protein E) (Heme chaperone CcmE)	Inner_membrane	51.9	8642380	8797030	8865940	8962800	9870960	1	1.01789	1.02587	1.03708	1.14216	1	0.986739	1.01214	0.992749	1.12068	2	3
CCME	P69490	Cytochrome c-type biogenesis protein CcmE (Cytochrome c maturation protein E) (Heme chaperone CcmE)	Inner_membrane	54.8	917013	1082230	1062890	1086970	923417	1	1.18017	1.15908	1.18534	1.00698	1	1.07279	1.11675	1.20674	1.0122	1	1
CCME	P69490	Cytochrome c-type biogenesis protein CcmE (Cytochrome c maturation protein E) (Heme chaperone CcmE)	Inner_membrane	57.9	912519	1070110	985255	1156040	894658	1	1.1727	1.07971	1.26687	0.980427	1	1.16601	1.11353	1.30575	0.974656	1	1
CCMF	P33927	Cytochrome c-type biogenesis protein CcmF	Inner_membrane	54.8	8965680	8540490	11178500	10663500	10863000	1	0.952576	1.24681	1.18937	1.21162	1	0.865902	1.20128	1.21084	1.2179	1	1
CCMF	P33927	Cytochrome c-type biogenesis protein CcmF	Inner_membrane	57.9	7958500	8570060	6872270	8800580	8184030	1	1.07684	0.863513	1.10581	1.02834	1	1.0707	0.890566	1.13975	1.02229	1	1
CCMF	P33927	Cytochrome c-type biogenesis protein CcmF	Inner_membrane	60.5	9236800	9199950	8561230	9591530	9525570	1	0.996011	0.926861	1.0384	1.03126	1	1.00837	0.955752	1.08281	1.05345	2	2
CCMF	P33927	Cytochrome c-type biogenesis protein CcmF	Inner_membrane	63.6	6174800	6743750	7068970	6076290	6572370	1	1.09214	1.14481	0.984046	1.06439	1	1.07296	1.14434	1.07075	1.09249	2	2
CCMH	P0ABM9	Cytochrome c-type biogenesis protein CcmH	Inner_membrane	49	6241280	7821390	7441480	9092630	6958000	1	1.25317	1.1923	1.45685	1.11484	1	1.12373	1.02843	1.18327	0.969465	2	2
CCMH	P0ABM9	Cytochrome c-type biogenesis protein CcmH	Inner_membrane	51.9	6837530	6900710	7282250	6551860	6864180	1	1.00924	1.06504	0.95822	1.0039	1	0.97835	1.05079	0.917264	0.98502	2	2
CCMH	P0ABM9	Cytochrome c-type biogenesis protein CcmH	Inner_membrane	54.8	12234000	19514000	16774000	12923200	15631900	1	1.59506	1.3711	1.05633	1.27774	1	1.44993	1.32102	1.07541	1.28436	3	3
CCMH	P0ABM9	Cytochrome c-type biogenesis protein CcmH	Inner_membrane	57.9	14107600	20702100	14588700	14050900	15490300	1	1.46744	1.0341	0.995981	1.09801	1	1.45908	1.0665	1.02655	1.09155	3	3
CCMH	P0ABM9	Cytochrome c-type biogenesis protein CcmH	Inner_membrane	60.5	7722260	7923730	8763000	7317850	6817240	1	1.02609	1.13477	0.947631	0.882804	1	1.03882	1.17014	0.988156	0.901799	2	2
CCMH	P0ABM9	Cytochrome c-type biogenesis protein CcmH	Inner_membrane	63.6	5268510	5788720	5418920	4965100	5574760	1	1.09874	1.02855	0.942411	1.05813	1	1.07944	1.02813	1.02545	1.08606	2	2
CDD	P0ABF6	Cytidine deaminase (EC 3.5.4.5) (Cytidine aminohydrolase) (CDA)	Cytosol	42	110706000	105085000	117978000	106364000	121059000	1	0.949226	1.06569	0.960779	1.09352	1	0.974594	1.00278	0.965446	0.998725	8	23
CDD	P0ABF6	Cytidine deaminase (EC 3.5.4.5) (Cytidine aminohydrolase) (CDA)	Cytosol	45.4	109986000	126893000	137495000	137593000	147975000	1	1.15372	1.25011	1.251	1.3454	1	0.991008	0.979896	0.984669	0.960006	8	23
CDD	P0ABF6	Cytidine deaminase (EC 3.5.4.5) (Cytidine aminohydrolase) (CDA)	Cytosol	49	135216000	149518000	160124000	166981000	158141000	1	1.10577	1.18421	1.23492	1.16954	1	0.991558	1.02145	1.00301	1.01704	11	25
CDD	P0ABF6	Cytidine deaminase (EC 3.5.4.5) (Cytidine aminohydrolase) (CDA)	Cytosol	51.9	157273000	155819000	153743000	166318000	161628000	1	0.990755	0.977555	1.05751	1.02769	1	0.96043	0.964473	1.01231	1.00837	11	25
CDD	P0ABF6	Cytidine deaminase (EC 3.5.4.5) (Cytidine aminohydrolase) (CDA)	Cytosol	54.8	219766000	236598000	229051000	211508000	221306000	1	1.07659	1.04225	0.962424	1.00701	1	0.978633	1.00419	0.979799	1.01223	11	29
CDD	P0ABF6	Cytidine deaminase (EC 3.5.4.5) (Cytidine aminohydrolase) (CDA)	Cytosol	57.9	206386000	190494000	192727000	188697000	201387000	1	0.922999	0.933818	0.914292	0.975778	1	0.917736	0.963073	0.942354	0.970035	11	29
CDD	P0ABF6	Cytidine deaminase (EC 3.5.4.5) (Cytidine aminohydrolase) (CDA)	Cytosol	60.5	145433000	141969000	145683000	136104000	148465000	1	0.976181	1.00172	0.935854	1.02085	1	0.988295	1.03294	0.975875	1.04281	9	22
CDD	P0ABF6	Cytidine deaminase (EC 3.5.4.5) (Cytidine aminohydrolase) (CDA)	Cytosol	63.6	115679000	97234300	100325000	96538700	102711000	1	0.840553	0.867271	0.83454	0.887897	1	0.825787	0.866914	0.90807	0.911338	9	22
CDD	P0ABF6	Cytidine deaminase (EC 3.5.4.5) (Cytidine aminohydrolase) (CDA)	Cytosol	67	107838000	87455700	98339300	90299800	78647600	1	0.810991	0.911917	0.837365	0.729312	1	0.852998	0.864331	0.818107	0.718126	6	12
CDD	P0ABF6	Cytidine deaminase (EC 3.5.4.5) (Cytidine aminohydrolase) (CDA)	Cytosol	71.3	27470100	28400000	24570300	22611200	16281800	1	1.03385	0.894438	0.82312	0.59271	1	0.940234	0.836793	0.823164	0.632976	6	12
CDH	P06282	CDP-diacylglycerol pyrophosphatase (EC 3.6.1.26) (CDP-diacylglycerol phosphatidylhydrolase) (CDP-diglyceride hydrolase)	Periplasm	42	28940100	31847800	31975700	32149900	33759600	1	1.10047	1.10489	1.11091	1.16653	1	1.12988	1.03967	1.11631	1.06541	5	5
CDH	P06282	CDP-diacylglycerol pyrophosphatase (EC 3.6.1.26) (CDP-diacylglycerol phosphatidylhydrolase) (CDP-diglyceride hydrolase)	Periplasm	45.4	30292700	35045100	41299600	39079600	45805600	1	1.15688	1.36335	1.29007	1.5121	1	0.993725	1.06866	1.01541	1.07896	5	5
CDH	P06282	CDP-diacylglycerol pyrophosphatase (EC 3.6.1.26) (CDP-diacylglycerol phosphatidylhydrolase) (CDP-diglyceride hydrolase)	Periplasm	49	21742500	23584600	24912000	24771100	24951500	1	1.08472	1.14577	1.13929	1.14759	1	0.972684	0.9883	0.925343	0.99795	4	4
CDH	P06282	CDP-diacylglycerol pyrophosphatase (EC 3.6.1.26) (CDP-diacylglycerol phosphatidylhydrolase) (CDP-diglyceride hydrolase)	Periplasm	51.9	24121200	24789900	25417900	25674300	26644100	1	1.02772	1.05376	1.06439	1.10459	1	0.996266	1.03966	1.01889	1.08382	4	4
CDH	P06282	CDP-diacylglycerol pyrophosphatase (EC 3.6.1.26) (CDP-diacylglycerol phosphatidylhydrolase) (CDP-diglyceride hydrolase)	Periplasm	54.8	65128000	70060300	62212000	64624300	64418900	1	1.07573	0.955227	0.992266	0.989112	1	0.977853	0.920341	1.01018	0.994238	6	7
CDH	P06282	CDP-diacylglycerol pyrophosphatase (EC 3.6.1.26) (CDP-diacylglycerol phosphatidylhydrolase) (CDP-diglyceride hydrolase)	Periplasm	57.9	65110700	59991200	63786100	62540900	63628000	1	0.921372	0.979656	0.960532	0.977228	1	0.916119	1.01035	0.990013	0.971476	6	7
CDH	P06282	CDP-diacylglycerol pyrophosphatase (EC 3.6.1.26) (CDP-diacylglycerol phosphatidylhydrolase) (CDP-diglyceride hydrolase)	Periplasm	60.5	47826300	49005500	44218900	46663600	46666500	1	1.02466	0.924573	0.975689	0.97575	1	1.03737	0.953392	1.01741	0.996744	6	6
CDH	P06282	CDP-diacylglycerol pyrophosphatase (EC 3.6.1.26) (CDP-diacylglycerol phosphatidylhydrolase) (CDP-diglyceride hydrolase)	Periplasm	63.6	34872600	33986000	34283400	31013600	33593600	1	0.974576	0.983104	0.88934	0.963324	1	0.957456	0.9827	0.967699	0.988756	6	6
CEDA	P0AE60	Cell division activator CedA	Cytosol	42	13121600	13839000	13197500	11436000	10973100	1	1.05467	1.00578	0.87154	0.836262	1	1.08286	0.94641	0.875773	0.76377	3	3
CEDA	P0AE60	Cell division activator CedA	Cytosol	45.4	11587100	14545600	12778800	13802500	13785100	1	1.25533	1.10285	1.1912	1.18969	1	1.07829	0.864462	0.937593	0.848903	3	3
CEDA	P0AE60	Cell division activator CedA	Cytosol	49	12721200	13454800	13980900	14304500	14195200	1	1.05767	1.09902	1.12446	1.11587	1	0.948422	0.947975	0.913296	0.970365	2	2
CEDA	P0AE60	Cell division activator CedA	Cytosol	51.9	16391700	13381900	12982500	13882700	14206900	1	0.816383	0.792017	0.846935	0.866713	1	0.791395	0.781418	0.810735	0.850415	2	2
CEDA	P0AE60	Cell division activator CedA	Cytosol	54.8	12153300	13261000	13736300	11998900	12516600	1	1.09114	1.13025	0.987296	1.02989	1	0.991862	1.08897	1.00512	1.03523	2	2
CEDA	P0AE60	Cell division activator CedA	Cytosol	57.9	11234100	7854230	9723370	10466500	9459890	1	0.699142	0.865523	0.931672	0.842069	1	0.695155	0.892638	0.960268	0.837112	2	2
CFA	P0A9H7	Cyclopropane-fatty-acyl-phospholipid synthase (CFA synthase) (Cyclopropane fatty acid synthase) (EC 2.1.1.79)	Cytosol	42	7398840	6855110	8819280	6571130	8312770	1	0.926511	1.19198	0.88813	1.12352	1	0.951272	1.12162	0.892444	1.02613	2	2
CFA	P0A9H7	Cyclopropane-fatty-acyl-phospholipid synthase (CFA synthase) (Cyclopropane fatty acid synthase) (EC 2.1.1.79)	Cytosol	45.4	6374250	8229270	7999200	7934890	10566000	1	1.29102	1.25492	1.24484	1.65761	1	1.10894	0.983667	0.979813	1.18278	2	2
CHAA	P31801	Sodium-potassium/proton antiporter ChaA (Na(+)/H(+) exchanger)	Inner_membrane	42	6583700	5411230	6307340	6598960	6548130	1	0.821913	0.958024	1.00232	0.994597	1	0.843879	0.901469	1.00719	0.908379	3	3
CHAA	P31801	Sodium-potassium/proton antiporter ChaA (Na(+)/H(+) exchanger)	Inner_membrane	45.4	5442910	6987080	7543200	7444590	8107020	1	1.2837	1.38588	1.36776	1.48946	1	1.10266	1.08631	1.07657	1.0628	3	3
CHAA	P31801	Sodium-potassium/proton antiporter ChaA (Na(+)/H(+) exchanger)	Inner_membrane	49	8255160	7986210	8919190	8792090	8207440	1	0.96742	1.08044	1.06504	0.994219	1	0.867497	0.931943	0.865035	0.864577	3	3
CHAA	P31801	Sodium-potassium/proton antiporter ChaA (Na(+)/H(+) exchanger)	Inner_membrane	51.9	8837940	8896090	8112350	9751140	8925910	1	1.00658	0.917901	1.10333	1.00995	1	0.975771	0.905617	1.05617	0.990962	3	3
CHAA	P31801	Sodium-potassium/proton antiporter ChaA (Na(+)/H(+) exchanger)	Inner_membrane	54.8	20459100	21647800	19986500	18490700	17688000	1	1.0581	0.9769	0.903789	0.864554	1	0.961826	0.941223	0.920105	0.869035	3	4
CHAA	P31801	Sodium-potassium/proton antiporter ChaA (Na(+)/H(+) exchanger)	Inner_membrane	57.9	16961800	18722400	18812100	16992700	16213300	1	1.1038	1.10909	1.00182	0.955871	1	1.0975	1.14383	1.03257	0.950245	3	4
CHAA	P31801	Sodium-potassium/proton antiporter ChaA (Na(+)/H(+) exchanger)	Inner_membrane	60.5	29124300	30316000	30638200	27876300	29419800	1	1.04092	1.05198	0.957149	1.01015	1	1.05384	1.08477	0.998081	1.03188	3	6
CHAA	P31801	Sodium-potassium/proton antiporter ChaA (Na(+)/H(+) exchanger)	Inner_membrane	63.6	22518000	23274600	22978200	20873400	22596200	1	1.0336	1.02044	0.926965	1.00347	1	1.01544	1.02002	1.00864	1.02997	3	6
CHAA	P31801	Sodium-potassium/proton antiporter ChaA (Na(+)/H(+) exchanger)	Inner_membrane	67	23102000	23212100	24782400	23161200	23091600	1	1.00477	1.07274	1.00256	0.99955	1	1.05681	1.01676	0.979505	0.984218	2	4
CHAA	P31801	Sodium-potassium/proton antiporter ChaA (Na(+)/H(+) exchanger)	Inner_membrane	71.3	16802500	18878500	17900600	16223200	16130500	1	1.12355	1.06535	0.965523	0.960006	1	1.02181	0.996693	0.965574	1.02522	2	4
CHAB	P0AE63	Putative cation transport regulator ChaB	Cytosol	42	7645990	7353870	7881530	7561670	8258880	1	0.961794	1.03081	0.988972	1.08016	1	0.987498	0.969955	0.993776	0.986523	1	2
CHAB	P0AE63	Putative cation transport regulator ChaB	Cytosol	45.4	7543660	9566090	9726640	9166760	9424930	1	1.2681	1.28938	1.21516	1.24938	1	1.08925	1.01067	0.956456	0.891495	1	2
CHAB	P0AE63	Putative cation transport regulator ChaB	Cytosol	49	10300100	11113500	12517700	11853800	10986900	1	1.07897	1.2153	1.15084	1.06668	1	0.967525	1.04827	0.934724	0.927588	2	3
CHAB	P0AE63	Putative cation transport regulator ChaB	Cytosol	51.9	11885100	11839900	10536500	11251900	10667900	1	0.996197	0.88653	0.946723	0.897586	1	0.965706	0.874666	0.906258	0.880707	2	3
CHAB	P0AE63	Putative cation transport regulator ChaB	Cytosol	54.8	12520900	13815600	13705300	10773800	12171100	1	1.1034	1.09459	0.860465	0.972063	1	1.00301	1.05462	0.876	0.9771	2	2
CHAB	P0AE63	Putative cation transport regulator ChaB	Cytosol	57.9	11849600	15098500	10541800	14770500	11400500	1	1.27418	0.889633	1.2465	0.9621	1	1.26691	0.917504	1.28476	0.956437	2	2
CHAB	P0AE63	Putative cation transport regulator ChaB	Cytosol	60.5	6546910	5948870	6851400	6353850	5780010	1	0.908653	1.04651	0.970511	0.882861	1	0.919929	1.07913	1.01201	0.901857	2	2
CHAB	P0AE63	Putative cation transport regulator ChaB	Cytosol	63.6	5917990	5032320	5942610	5203080	6110210	1	0.850343	1.00416	0.879197	1.03248	1	0.835405	1.00375	0.956662	1.05974	2	2
CHAB	P0AE63	Putative cation transport regulator ChaB	Cytosol	67	10994100	9894140	10329400	10564300	9901010	1	0.89995	0.93954	0.960906	0.900575	1	0.946564	0.890513	0.938806	0.886761	3	3
CHAB	P0AE63	Putative cation transport regulator ChaB	Cytosol	71.3	8668760	9226740	9322520	8065820	7538800	1	1.06437	1.07542	0.930447	0.869651	1	0.967987	1.00611	0.930496	0.928731	3	3
CHBA	P69791	PTS system N,N'-diacetylchitobiose-specific EIIA component (EIIA-Chb) (EIII-Chb) (IIIcel) (N,N'-diacetylchitobiose-specific phosphotransferase enzyme IIA component)	Cytosol	42	9208290	8371340	8842270	7935080	8503660	1	0.909109	0.960251	0.861732	0.923479	1	0.933405	0.903565	0.865918	0.843426	1	1
CHBA	P69791	PTS system N,N'-diacetylchitobiose-specific EIIA component (EIIA-Chb) (EIII-Chb) (IIIcel) (N,N'-diacetylchitobiose-specific phosphotransferase enzyme IIA component)	Cytosol	45.4	8917940	10248600	9297020	9256760	9754060	1	1.14921	1.04251	1.03799	1.09376	1	0.987136	0.817165	0.817007	0.780448	1	1
CHBA	P69791	PTS system N,N'-diacetylchitobiose-specific EIIA component (EIIA-Chb) (EIII-Chb) (IIIcel) (N,N'-diacetylchitobiose-specific phosphotransferase enzyme IIA component)	Cytosol	49	6886660	6267680	7283650	6233000	5907400	1	0.910119	1.05765	0.905083	0.857803	1	0.816114	0.912284	0.735115	0.745949	2	2
CHBA	P69791	PTS system N,N'-diacetylchitobiose-specific EIIA component (EIIA-Chb) (EIII-Chb) (IIIcel) (N,N'-diacetylchitobiose-specific phosphotransferase enzyme IIA component)	Cytosol	51.9	6537090	6353100	5906610	5338000	5320410	1	0.971854	0.903553	0.816571	0.81388	1	0.942108	0.891462	0.781669	0.798576	2	2
CHBA	P69791	PTS system N,N'-diacetylchitobiose-specific EIIA component (EIIA-Chb) (EIII-Chb) (IIIcel) (N,N'-diacetylchitobiose-specific phosphotransferase enzyme IIA component)	Cytosol	54.8	4738490	5578030	4736760	4840780	3304690	1	1.17717	0.999635	1.02159	0.697414	1	1.07007	0.963127	1.04003	0.701029	1	1
CHBA	P69791	PTS system N,N'-diacetylchitobiose-specific EIIA component (EIIA-Chb) (EIII-Chb) (IIIcel) (N,N'-diacetylchitobiose-specific phosphotransferase enzyme IIA component)	Cytosol	57.9	3112270	2523040	2383230	2343230	2704450	1	0.810675	0.765753	0.752901	0.868964	1	0.806053	0.789743	0.776009	0.863849	1	1
CHBB	P69795	PTS system N,N'-diacetylchitobiose-specific EIIB component (EIIB-Chb) (IVcel) (N,N'-diacetylchitobiose-specific phosphotransferase enzyme IIB component) (EC 2.7.1.196)	Cytosol	42	7518800	5893740	5553000	5546590	4805570	1	0.783867	0.738549	0.737696	0.639141	1	0.804816	0.69495	0.741279	0.583736	1	1
CHBB	P69795	PTS system N,N'-diacetylchitobiose-specific EIIB component (EIIB-Chb) (IVcel) (N,N'-diacetylchitobiose-specific phosphotransferase enzyme IIB component) (EC 2.7.1.196)	Cytosol	45.4	5994520	6704580	6038830	6213500	5554890	1	1.11845	1.00739	1.03653	0.926661	1	0.960714	0.78964	0.815856	0.661217	1	1
CHIA	P13656	Probable bifunctional chitinase/lysozyme [Includes: Chitinase (EC 3.2.1.14); Lysozyme (EC 3.2.1.17)]	Periplasm	42	1107700	945544	1221820	959369	1170470	1	0.85361	1.10302	0.866091	1.05667	1	0.876423	1.03791	0.870298	0.965068	1	1
CHIA	P13656	Probable bifunctional chitinase/lysozyme [Includes: Chitinase (EC 3.2.1.14); Lysozyme (EC 3.2.1.17)]	Periplasm	45.4	824649	1259900	1411480	1518280	1676360	1	1.5278	1.71161	1.84112	2.03282	1	1.31233	1.34164	1.44915	1.45051	1	1
CHIA	P13656	Probable bifunctional chitinase/lysozyme [Includes: Chitinase (EC 3.2.1.14); Lysozyme (EC 3.2.1.17)]	Periplasm	49	1938170	2116010	2359930	2700530	2209970	1	1.09176	1.21761	1.39334	1.14024	1	0.97899	1.05026	1.13168	0.991553	2	2
CHIA	P13656	Probable bifunctional chitinase/lysozyme [Includes: Chitinase (EC 3.2.1.14); Lysozyme (EC 3.2.1.17)]	Periplasm	51.9	1766520	1711190	2041380	1865550	1458590	1	0.968679	1.15559	1.05606	0.825686	1	0.93903	1.14013	1.01092	0.810159	2	2
CHIQ	P75734	Uncharacterized lipoprotein ChiQ	NA	67	974789	1130070	1009880	953938	808528	1	1.1593	1.036	0.97861	0.829439	1	1.21934	0.981938	0.956103	0.816716	1	1
CHIQ	P75734	Uncharacterized lipoprotein ChiQ	NA	71.3	822756	1105890	719770	402820	776822	1	1.34413	0.874828	0.489598	0.944171	1	1.22242	0.818447	0.489624	1.00831	1	1
CHRR	P0AGE6	Quinone reductase (EC 1.6.5.2) (Chromate reductase) (CHRR) (EC 1.6.-.-) (NAD(P)H dehydrogenase (quinone))	Cytosol	42	5611900	5638620	5270920	5738050	5118530	1	1.00476	0.93924	1.02248	0.912085	1	1.03161	0.883794	1.02745	0.83302	2	2
CHRR	P0AGE6	Quinone reductase (EC 1.6.5.2) (Chromate reductase) (CHRR) (EC 1.6.-.-) (NAD(P)H dehydrogenase (quinone))	Cytosol	45.4	4571820	5926000	5766900	5708550	5834830	1	1.2962	1.2614	1.24864	1.27626	1	1.1134	0.988744	0.982807	0.910672	2	2
CHRR	P0AGE6	Quinone reductase (EC 1.6.5.2) (Chromate reductase) (CHRR) (EC 1.6.-.-) (NAD(P)H dehydrogenase (quinone))	Cytosol	49	2151110	1965690	2442620	2582500	2298970	1	0.913803	1.13552	1.20054	1.06874	1	0.819417	0.979451	0.97509	0.929378	1	1
CHRR	P0AGE6	Quinone reductase (EC 1.6.5.2) (Chromate reductase) (CHRR) (EC 1.6.-.-) (NAD(P)H dehydrogenase (quinone))	Cytosol	51.9	2584230	2409600	2316740	2137060	2285820	1	0.932425	0.896491	0.826962	0.884527	1	0.903886	0.884494	0.791616	0.867893	1	1
CHRR	P0AGE6	Quinone reductase (EC 1.6.5.2) (Chromate reductase) (CHRR) (EC 1.6.-.-) (NAD(P)H dehydrogenase (quinone))	Cytosol	54.8	6312340	8336160	7301850	6102940	6441790	1	1.32061	1.15676	0.966827	1.02051	1	1.20045	1.11451	0.984281	1.0258	2	2
CHRR	P0AGE6	Quinone reductase (EC 1.6.5.2) (Chromate reductase) (CHRR) (EC 1.6.-.-) (NAD(P)H dehydrogenase (quinone))	Cytosol	57.9	7236030	8991940	6729220	7989860	7197740	1	1.24266	0.92996	1.10418	0.994708	1	1.23558	0.959094	1.13807	0.988853	2	2
CHRR	P0AGE6	Quinone reductase (EC 1.6.5.2) (Chromate reductase) (CHRR) (EC 1.6.-.-) (NAD(P)H dehydrogenase (quinone))	Cytosol	60.5	14409800	14503100	14868900	13971900	14087000	1	1.00647	1.03186	0.969611	0.977599	1	1.01896	1.06402	1.01108	0.998633	3	4
CHRR	P0AGE6	Quinone reductase (EC 1.6.5.2) (Chromate reductase) (CHRR) (EC 1.6.-.-) (NAD(P)H dehydrogenase (quinone))	Cytosol	63.6	11100700	13784400	13530700	11165400	12516100	1	1.24176	1.21891	1.00583	1.12751	1	1.21995	1.2184	1.09445	1.15727	3	4
CHRR	P0AGE6	Quinone reductase (EC 1.6.5.2) (Chromate reductase) (CHRR) (EC 1.6.-.-) (NAD(P)H dehydrogenase (quinone))	Cytosol	67	7089800	5964070	6931200	7493090	6645830	1	0.841218	0.97763	1.05688	0.937379	1	0.88479	0.926615	1.03258	0.923001	2	2
CHRR	P0AGE6	Quinone reductase (EC 1.6.5.2) (Chromate reductase) (CHRR) (EC 1.6.-.-) (NAD(P)H dehydrogenase (quinone))	Cytosol	71.3	4590500	5248170	4371930	4989940	4012470	1	1.14327	0.952386	1.08701	0.874081	1	1.03974	0.891007	1.08707	0.933462	2	2
CIRA	P17315	Colicin I receptor	Outer_membrane	54.8	6252890	6589480	6520610	5729990	5311140	1	1.05383	1.04282	0.916375	0.84939	1	0.957943	1.00473	0.932918	0.853792	2	2
CIRA	P17315	Colicin I receptor	Outer_membrane	57.9	6489990	5603520	5977910	5397080	6376620	1	0.86341	0.921097	0.831601	0.982532	1	0.858487	0.949954	0.857125	0.976748	2	2
CIRA	P17315	Colicin I receptor	Outer_membrane	60.5	24458900	23327300	22217200	21924200	22800500	1	0.953735	0.908348	0.896369	0.932196	1	0.96557	0.936662	0.934702	0.952254	7	9
CIRA	P17315	Colicin I receptor	Outer_membrane	63.6	18678100	19550300	17889100	17114200	18820800	1	1.0467	0.957758	0.916271	1.00764	1	1.02831	0.957364	0.997002	1.03424	7	9
CIRA	P17315	Colicin I receptor	Outer_membrane	67	14570800	14272500	16850600	16686200	18224000	1	0.979528	1.15646	1.14518	1.25072	1	1.03026	1.09612	1.11884	1.23154	8	9
CIRA	P17315	Colicin I receptor	Outer_membrane	71.3	11862300	13230700	12418100	12815100	13450800	1	1.11536	1.04685	1.08032	1.13391	1	1.01436	0.979386	1.08038	1.21094	8	9
CITF	P75726	Citrate lyase alpha chain (Citrase alpha chain) (EC 4.1.3.6) (Citrate (pro-3S)-lyase alpha chain) (Citrate CoA-transferase subunit) (EC 2.8.3.10)	Cytosol	67	1981810	2205310	2310990	2619810	1960640	1	1.11278	1.1661	1.32193	0.989318	1	1.17041	1.10525	1.29152	0.974143	1	1
CITF	P75726	Citrate lyase alpha chain (Citrase alpha chain) (EC 4.1.3.6) (Citrate (pro-3S)-lyase alpha chain) (Citrate CoA-transferase subunit) (EC 2.8.3.10)	Cytosol	71.3	1708560	1676440	1519520	1854880	1491710	1	0.981201	0.889357	1.08564	0.87308	1	0.892351	0.83204	1.0857	0.932393	1	1
CLCA	P37019	H(+)/Cl(-) exchange transporter ClcA (ClC-ec1)	Inner_membrane	49	3629310	3999010	4284280	4113890	4252200	1	1.10187	1.18047	1.13352	1.17163	1	0.988055	1.01822	0.920652	1.01885	2	2
CLCA	P37019	H(+)/Cl(-) exchange transporter ClcA (ClC-ec1)	Inner_membrane	51.9	3301480	3662420	3717130	3428210	3624040	1	1.10933	1.1259	1.03839	1.0977	1	1.07537	1.11083	0.994003	1.07706	2	2
CLCA	P37019	H(+)/Cl(-) exchange transporter ClcA (ClC-ec1)	Inner_membrane	54.8	3922230	5133700	4311600	3784470	4344990	1	1.30887	1.09927	0.964877	1.10779	1	1.18978	1.05913	0.982297	1.11353	2	2
CLCA	P37019	H(+)/Cl(-) exchange transporter ClcA (ClC-ec1)	Inner_membrane	57.9	4104040	4138520	3251210	3967790	4056090	1	1.0084	0.792197	0.966801	0.988316	1	1.00265	0.817016	0.996475	0.982499	2	2
CLCA	P37019	H(+)/Cl(-) exchange transporter ClcA (ClC-ec1)	Inner_membrane	60.5	2166410	2324920	2286200	2240140	1789230	1	1.07317	1.05529	1.03403	0.825896	1	1.08648	1.08819	1.07825	0.843667	1	1
CLCA	P37019	H(+)/Cl(-) exchange transporter ClcA (ClC-ec1)	Inner_membrane	63.6	1830290	1681680	1870710	1717200	1864300	1	0.918805	1.02208	0.938212	1.01858	1	0.902665	1.02166	1.02088	1.04547	1	1
CLCA	P37019	H(+)/Cl(-) exchange transporter ClcA (ClC-ec1)	Inner_membrane	67	1796690	1681580	2229020	1905640	3446490	1	0.935932	1.24063	1.06064	1.91824	1	0.98441	1.17589	1.03625	1.88882	1	1
CLCA	P37019	H(+)/Cl(-) exchange transporter ClcA (ClC-ec1)	Inner_membrane	71.3	1091600	2164720	1946240	1760440	1620440	1	1.98307	1.78292	1.61272	1.48446	1	1.8035	1.66802	1.6128	1.58531	1	1
CLPA	P0ABH9	ATP-dependent Clp protease ATP-binding subunit ClpA	Cytosol	42	185163000	180834000	195452000	168260000	179440000	1	0.976621	1.05557	0.908713	0.969092	1	1.00272	0.993255	0.913127	0.885085	22	36
CLPA	P0ABH9	ATP-dependent Clp protease ATP-binding subunit ClpA	Cytosol	45.4	166982000	196789000	217769000	210640000	231261000	1	1.1785	1.30415	1.26145	1.38495	1	1.0123	1.02225	0.992893	0.988225	22	36
CLPA	P0ABH9	ATP-dependent Clp protease ATP-binding subunit ClpA	Cytosol	49	115160000	135797000	137175000	147947000	131664000	1	1.1792	1.19117	1.28471	1.14331	1	1.0574	1.02746	1.04345	0.99423	16	29
CLPA	P0ABH9	ATP-dependent Clp protease ATP-binding subunit ClpA	Cytosol	51.9	110408000	113612000	114022000	112391000	112828000	1	1.02902	1.03273	1.01796	1.02192	1	0.997524	1.01891	0.974451	1.0027	16	29
CLPA	P0ABH9	ATP-dependent Clp protease ATP-binding subunit ClpA	Cytosol	54.8	78290200	88970000	83281000	81019200	63994800	1	1.13641	1.06375	1.03486	0.817405	1	1.03301	1.0249	1.05354	0.821641	11	15
CLPA	P0ABH9	ATP-dependent Clp protease ATP-binding subunit ClpA	Cytosol	57.9	25710500	26203400	24400600	23519500	32607700	1	1.01917	0.949052	0.914782	1.26826	1	1.01336	0.978784	0.942859	1.2608	11	15
CLPB	P63284	Chaperone protein ClpB (Heat shock protein F84.1)	Cytosol	42	457190000	451912000	511715000	467528000	563803000	1	0.988456	1.11926	1.02261	1.23319	1	1.01487	1.05319	1.02758	1.12629	43	103
CLPB	P63284	Chaperone protein ClpB (Heat shock protein F84.1)	Cytosol	45.4	453609000	539610000	619211000	604830000	746354000	1	1.18959	1.36508	1.33337	1.64537	1	1.02182	1.07001	1.0495	1.17405	43	103
CLPB	P63284	Chaperone protein ClpB (Heat shock protein F84.1)	Cytosol	49	480010000	548021000	570330000	621506000	591465000	1	1.14169	1.18816	1.29478	1.23219	1	1.02376	1.02486	1.05163	1.07152	40	99
CLPB	P63284	Chaperone protein ClpB (Heat shock protein F84.1)	Cytosol	51.9	529196000	556640000	570606000	601193000	628922000	1	1.05186	1.07825	1.13605	1.18845	1	1.01966	1.06382	1.08749	1.1661	40	99
CLPB	P63284	Chaperone protein ClpB (Heat shock protein F84.1)	Cytosol	54.8	845167000	928634000	893593000	853052000	905235000	1	1.09876	1.0573	1.00933	1.07107	1	0.998784	1.01868	1.02755	1.07662	42	120
CLPB	P63284	Chaperone protein ClpB (Heat shock protein F84.1)	Cytosol	57.9	684391000	689268000	690177000	679628000	754421000	1	1.00713	1.00845	0.993041	1.10232	1	1.00138	1.04005	1.02352	1.09584	42	120
CLPB	P63284	Chaperone protein ClpB (Heat shock protein F84.1)	Cytosol	60.5	69045400	66072800	68515300	67275600	73795400	1	0.956947	0.992322	0.974368	1.0688	1	0.968822	1.02325	1.01604	1.09179	11	12
CLPB	P63284	Chaperone protein ClpB (Heat shock protein F84.1)	Cytosol	63.6	25590300	27946900	27130600	24478700	24276500	1	1.09209	1.06019	0.956562	0.94866	1	1.07291	1.05975	1.04084	0.973706	11	12
CLPB	P63284	Chaperone protein ClpB (Heat shock protein F84.1)	Cytosol	67	676379	939098	1158060	804744	896687	1	1.38842	1.71215	1.18978	1.32572	1	1.46033	1.6228	1.16242	1.30538	1	1
CLPB	P63284	Chaperone protein ClpB (Heat shock protein F84.1)	Cytosol	71.3	661242	503523	771046	383710	772457	1	0.761481	1.16606	0.580287	1.16819	1	0.692527	1.09091	0.580317	1.24755	1	1
CLPP	P0A6G7	ATP-dependent Clp protease proteolytic subunit (EC 3.4.21.92) (Caseinolytic protease) (Endopeptidase Clp) (Heat shock protein F21.5) (Protease Ti)	Cytosol	42	20082600	19304600	21035000	17568600	21776300	1	0.96126	1.04742	0.874817	1.08434	1	0.98695	0.985592	0.879066	0.990339	2	4
CLPP	P0A6G7	ATP-dependent Clp protease proteolytic subunit (EC 3.4.21.92) (Caseinolytic protease) (Endopeptidase Clp) (Heat shock protein F21.5) (Protease Ti)	Cytosol	45.4	19072300	22384700	24654800	24492800	25486400	1	1.17368	1.2927	1.28421	1.3363	1	1.00815	1.01328	1.0108	0.953517	2	4
CLPP	P0A6G7	ATP-dependent Clp protease proteolytic subunit (EC 3.4.21.92) (Caseinolytic protease) (Endopeptidase Clp) (Heat shock protein F21.5) (Protease Ti)	Cytosol	49	33381800	35633100	36704900	40211600	40511400	1	1.06744	1.09955	1.2046	1.21358	1	0.957186	0.948427	0.978382	1.05533	4	6
CLPP	P0A6G7	ATP-dependent Clp protease proteolytic subunit (EC 3.4.21.92) (Caseinolytic protease) (Endopeptidase Clp) (Heat shock protein F21.5) (Protease Ti)	Cytosol	51.9	39814600	38556400	38522300	40452900	43684200	1	0.968399	0.967542	1.01603	1.09719	1	0.938758	0.954594	0.972605	1.07656	4	6
CLPP	P0A6G7	ATP-dependent Clp protease proteolytic subunit (EC 3.4.21.92) (Caseinolytic protease) (Endopeptidase Clp) (Heat shock protein F21.5) (Protease Ti)	Cytosol	54.8	46926500	47160300	48075600	47241400	48530500	1	1.00498	1.02449	1.00671	1.03418	1	0.91354	0.987072	1.02489	1.03954	4	7
CLPP	P0A6G7	ATP-dependent Clp protease proteolytic subunit (EC 3.4.21.92) (Caseinolytic protease) (Endopeptidase Clp) (Heat shock protein F21.5) (Protease Ti)	Cytosol	57.9	47371700	45893600	44767900	45700500	50421000	1	0.968798	0.945035	0.964722	1.06437	1	0.963274	0.974641	0.994332	1.0581	4	7
CLPP	P0A6G7	ATP-dependent Clp protease proteolytic subunit (EC 3.4.21.92) (Caseinolytic protease) (Endopeptidase Clp) (Heat shock protein F21.5) (Protease Ti)	Cytosol	60.5	40430500	40845000	37779500	37993400	43599400	1	1.01025	0.934431	0.939721	1.07838	1	1.02279	0.963557	0.979908	1.10158	3	6
CLPP	P0A6G7	ATP-dependent Clp protease proteolytic subunit (EC 3.4.21.92) (Caseinolytic protease) (Endopeptidase Clp) (Heat shock protein F21.5) (Protease Ti)	Cytosol	63.6	31667400	32089000	30678700	31039300	35388100	1	1.01331	0.968779	0.980166	1.11749	1	0.995513	0.96838	1.06653	1.147	3	6
CLPP	P0A6G7	ATP-dependent Clp protease proteolytic subunit (EC 3.4.21.92) (Caseinolytic protease) (Endopeptidase Clp) (Heat shock protein F21.5) (Protease Ti)	Cytosol	67	788497	617684	892685	556109	997462	1	0.783369	1.13213	0.705277	1.26502	1	0.823944	1.07306	0.689057	1.24561	1	1
CLPP	P0A6G7	ATP-dependent Clp protease proteolytic subunit (EC 3.4.21.92) (Caseinolytic protease) (Endopeptidase Clp) (Heat shock protein F21.5) (Protease Ti)	Cytosol	71.3	287817	286145	338013	306468	372070	1	0.994191	1.1744	1.0648	1.29273	1	0.904165	1.09871	1.06486	1.38055	1	1
CLPX	P0A6H1	ATP-dependent Clp protease ATP-binding subunit ClpX (ATP-dependent unfoldase ClpX)	Cytosol	42	188571000	185428000	201152000	194967000	223501000	1	0.983333	1.06672	1.03392	1.18524	1	1.00961	1.00375	1.03894	1.08249	16	41
CLPX	P0A6H1	ATP-dependent Clp protease ATP-binding subunit ClpX (ATP-dependent unfoldase ClpX)	Cytosol	45.4	187673000	227966000	248873000	243649000	289604000	1	1.2147	1.3261	1.29826	1.54313	1	1.04339	1.03946	1.02187	1.1011	16	41
CLPX	P0A6H1	ATP-dependent Clp protease ATP-binding subunit ClpX (ATP-dependent unfoldase ClpX)	Cytosol	49	177419000	203126000	209149000	225829000	211021000	1	1.14489	1.17884	1.27286	1.18939	1	1.02664	1.01682	1.03382	1.0343	14	39
CLPX	P0A6H1	ATP-dependent Clp protease ATP-binding subunit ClpX (ATP-dependent unfoldase ClpX)	Cytosol	51.9	130723000	136042000	130996000	133725000	132023000	1	1.04069	1.00209	1.02296	1.00994	1	1.00884	0.988678	0.979241	0.990953	14	39
CLPX	P0A6H1	ATP-dependent Clp protease ATP-binding subunit ClpX (ATP-dependent unfoldase ClpX)	Cytosol	54.8	41010400	45597700	42713600	44133000	45707800	1	1.11186	1.04153	1.07614	1.11454	1	1.01069	1.00349	1.09557	1.12032	6	7
CLPX	P0A6H1	ATP-dependent Clp protease ATP-binding subunit ClpX (ATP-dependent unfoldase ClpX)	Cytosol	57.9	18527400	23581900	18451200	20410300	23427400	1	1.27281	0.995887	1.10163	1.26447	1	1.26555	1.02709	1.13544	1.25703	6	7
CLSA	P0A6H8	Cardiolipin synthase A (CL synthase) (EC 2.7.8.-)	Inner_membrane	42	3957880	3711100	3981360	3748650	3530590	1	0.937648	1.00593	0.947136	0.892041	1	0.962707	0.94655	0.951736	0.814713	1	2
CLSA	P0A6H8	Cardiolipin synthase A (CL synthase) (EC 2.7.8.-)	Inner_membrane	45.4	3958670	4574840	5474060	5048550	5187960	1	1.15565	1.3828	1.27531	1.31053	1	0.992667	1.0839	1.0038	0.935126	1	2
CLSA	P0A6H8	Cardiolipin synthase A (CL synthase) (EC 2.7.8.-)	Inner_membrane	49	894514	1012480	1221350	1104120	797136	1	1.13188	1.36538	1.23432	0.891139	1	1.01497	1.17772	1.00253	0.774938	1	1
CLSA	P0A6H8	Cardiolipin synthase A (CL synthase) (EC 2.7.8.-)	Inner_membrane	51.9	913294	855282	1147500	1103240	781163	1	0.93648	1.25644	1.20798	0.855325	1	0.907817	1.23963	1.15635	0.839241	1	1
CLSA	P0A6H8	Cardiolipin synthase A (CL synthase) (EC 2.7.8.-)	Inner_membrane	54.8	4288790	4683560	4356070	3995980	4059300	1	1.09205	1.01569	0.931727	0.946491	1	0.992683	0.978594	0.948548	0.951396	2	2
CLSA	P0A6H8	Cardiolipin synthase A (CL synthase) (EC 2.7.8.-)	Inner_membrane	57.9	2906530	3225340	2548820	2830450	2904960	1	1.10969	0.876929	0.973824	0.99946	1	1.10336	0.904402	1.00371	0.993577	2	2
CMK	P0A6I0	Cytidylate kinase (CK) (EC 2.7.4.25) (Cytidine monophosphate kinase) (CMP kinase) (Protein MssA) (p25)	Cytosol	42	84140800	87104200	92600400	88308900	99513600	1	1.03522	1.10054	1.04954	1.1827	1	1.06289	1.03557	1.05464	1.08018	8	23
CMK	P0A6I0	Cytidylate kinase (CK) (EC 2.7.4.25) (Cytidine monophosphate kinase) (CMP kinase) (Protein MssA) (p25)	Cytosol	45.4	86167300	93209300	108355000	108616000	116945000	1	1.08172	1.2575	1.26052	1.35719	1	0.929167	0.985683	0.992162	0.968417	8	23
CMK	P0A6I0	Cytidylate kinase (CK) (EC 2.7.4.25) (Cytidine monophosphate kinase) (CMP kinase) (Protein MssA) (p25)	Cytosol	49	95586900	112607000	110724000	119555000	110731000	1	1.17806	1.15836	1.25075	1.15843	1	1.05638	0.999155	1.01587	1.00738	7	20
CMK	P0A6I0	Cytidylate kinase (CK) (EC 2.7.4.25) (Cytidine monophosphate kinase) (CMP kinase) (Protein MssA) (p25)	Cytosol	51.9	104491000	107585000	104115000	110174000	111773000	1	1.02961	0.996402	1.05439	1.06969	1	0.998096	0.983068	1.00932	1.04958	7	20
CMK	P0A6I0	Cytidylate kinase (CK) (EC 2.7.4.25) (Cytidine monophosphate kinase) (CMP kinase) (Protein MssA) (p25)	Cytosol	54.8	129011000	146390000	134389000	132086000	132457000	1	1.13471	1.04169	1.02384	1.02671	1	1.03146	1.00364	1.04232	1.03203	7	17
CMK	P0A6I0	Cytidylate kinase (CK) (EC 2.7.4.25) (Cytidine monophosphate kinase) (CMP kinase) (Protein MssA) (p25)	Cytosol	57.9	91328900	91737400	90118700	94325900	88697700	1	1.00447	0.986749	1.03282	0.97119	1	0.998745	1.01766	1.06452	0.965473	7	17
CMK	P0A6I0	Cytidylate kinase (CK) (EC 2.7.4.25) (Cytidine monophosphate kinase) (CMP kinase) (Protein MssA) (p25)	Cytosol	60.5	7723340	7460080	6592790	8442690	5839990	1	0.965914	0.853619	1.09314	0.756148	1	0.9779	0.880227	1.13989	0.772418	1	1
CMK	P0A6I0	Cytidylate kinase (CK) (EC 2.7.4.25) (Cytidine monophosphate kinase) (CMP kinase) (Protein MssA) (p25)	Cytosol	63.6	4200070	4407630	3322200	3889130	3692400	1	1.04942	0.790987	0.925968	0.879128	1	1.03098	0.790662	1.00755	0.902338	1	1
CMOA	P76290	Carboxy-S-adenosyl-L-methionine synthase (Cx-SAM synthase) (EC 2.1.3.-)	Cytosol	42	60521800	58037300	66294000	62095300	71950700	1	0.958949	1.09537	1.026	1.18884	1	0.984576	1.03071	1.03098	1.08578	10	17
CMOA	P76290	Carboxy-S-adenosyl-L-methionine synthase (Cx-SAM synthase) (EC 2.1.3.-)	Cytosol	45.4	60105000	70492300	78101500	78997900	92059500	1	1.17282	1.29942	1.31433	1.53164	1	1.00741	1.01854	1.03451	1.0929	10	17
CMOA	P76290	Carboxy-S-adenosyl-L-methionine synthase (Cx-SAM synthase) (EC 2.1.3.-)	Cytosol	49	45162300	54889200	55143800	60781000	57410400	1	1.21538	1.22101	1.34583	1.2712	1	1.08984	1.0532	1.0931	1.10544	6	15
CMOA	P76290	Carboxy-S-adenosyl-L-methionine synthase (Cx-SAM synthase) (EC 2.1.3.-)	Cytosol	51.9	51606000	55137800	52983500	58641500	59525400	1	1.06844	1.02669	1.13633	1.15346	1	1.03574	1.01295	1.08776	1.13177	6	15
CMOA	P76290	Carboxy-S-adenosyl-L-methionine synthase (Cx-SAM synthase) (EC 2.1.3.-)	Cytosol	54.8	92997800	104007000	98019900	96189500	100534000	1	1.11838	1.054	1.03432	1.08104	1	1.01662	1.01551	1.05299	1.08664	9	20
CMOA	P76290	Carboxy-S-adenosyl-L-methionine synthase (Cx-SAM synthase) (EC 2.1.3.-)	Cytosol	57.9	77946600	69610100	71052800	70987400	76766800	1	0.893049	0.911557	0.910718	0.984864	1	0.887956	0.940115	0.938671	0.979067	9	20
CMOA	P76290	Carboxy-S-adenosyl-L-methionine synthase (Cx-SAM synthase) (EC 2.1.3.-)	Cytosol	60.5	53199700	53901100	50963200	49600900	52150600	1	1.01318	0.95796	0.932353	0.98028	1	1.02576	0.98782	0.972225	1.00137	6	8
CMOA	P76290	Carboxy-S-adenosyl-L-methionine synthase (Cx-SAM synthase) (EC 2.1.3.-)	Cytosol	63.6	20784500	16727700	18780400	15687500	14583700	1	0.804816	0.903577	0.754769	0.701662	1	0.790678	0.903206	0.821271	0.720187	6	8
CMOA	P76290	Carboxy-S-adenosyl-L-methionine synthase (Cx-SAM synthase) (EC 2.1.3.-)	Cytosol	67	2876610	1820040	4208730	2331540	2476140	1	0.632703	1.46309	0.810517	0.860784	1	0.665475	1.38674	0.791875	0.847581	1	1
CMOA	P76290	Carboxy-S-adenosyl-L-methionine synthase (Cx-SAM synthase) (EC 2.1.3.-)	Cytosol	71.3	3365080	1423930	1918590	1706220	1643330	1	0.423149	0.570147	0.507037	0.488348	1	0.384832	0.533402	0.507064	0.521524	1	1
CMOB	P76291	tRNA U34 carboxymethyltransferase (EC 2.5.1.-)	Cytosol	42	40412800	41288300	44594800	43033400	48676000	1	1.02166	1.10348	1.06485	1.20447	1	1.04897	1.03834	1.07002	1.10006	7	9
CMOB	P76291	tRNA U34 carboxymethyltransferase (EC 2.5.1.-)	Cytosol	45.4	42267800	48901200	53892000	53611300	61094500	1	1.15694	1.27501	1.26837	1.44541	1	0.993772	0.999414	0.998339	1.03137	7	9
CMOB	P76291	tRNA U34 carboxymethyltransferase (EC 2.5.1.-)	Cytosol	49	58066900	66591600	68261200	76647300	71167500	1	1.14681	1.17556	1.31998	1.22561	1	1.02836	1.01399	1.0721	1.0658	6	8
CMOB	P76291	tRNA U34 carboxymethyltransferase (EC 2.5.1.-)	Cytosol	51.9	60541200	66339400	66999500	68964400	69350900	1	1.09577	1.10668	1.13913	1.14552	1	1.06223	1.09187	1.09044	1.12397	6	8
CMOB	P76291	tRNA U34 carboxymethyltransferase (EC 2.5.1.-)	Cytosol	54.8	40518300	42163200	40957200	39200500	39314600	1	1.0406	1.01083	0.967476	0.970292	1	0.945914	0.973916	0.984943	0.975321	4	5
CMOB	P76291	tRNA U34 carboxymethyltransferase (EC 2.5.1.-)	Cytosol	57.9	19272600	17835400	15991400	16593500	16654400	1	0.925428	0.829748	0.860989	0.864149	1	0.920151	0.855743	0.887415	0.859062	4	5
CMOM	P36566	tRNA 5-carboxymethoxyuridine methyltransferase (EC 2.1.1.-) (cmo5U methyltransferase)	Cytosol	42	38323700	37848200	43893400	39617300	43643600	1	0.987593	1.14533	1.03375	1.13881	1	1.01399	1.07772	1.03878	1.0401	7	9
CMOM	P36566	tRNA 5-carboxymethoxyuridine methyltransferase (EC 2.1.1.-) (cmo5U methyltransferase)	Cytosol	45.4	39351300	42715000	50285500	48893200	58112000	1	1.08548	1.27786	1.24248	1.47675	1	0.932392	1.00165	0.977959	1.05373	7	9
CMOM	P36566	tRNA 5-carboxymethoxyuridine methyltransferase (EC 2.1.1.-) (cmo5U methyltransferase)	Cytosol	49	23739600	25713700	25812900	29584000	28310600	1	1.08316	1.08734	1.24619	1.19255	1	0.971279	0.937892	1.01216	1.03704	4	5
CMOM	P36566	tRNA 5-carboxymethoxyuridine methyltransferase (EC 2.1.1.-) (cmo5U methyltransferase)	Cytosol	51.9	21447900	23223100	23082900	23079500	24915700	1	1.08277	1.07623	1.07607	1.16168	1	1.04963	1.06183	1.03008	1.13984	4	5
CMOM	P36566	tRNA 5-carboxymethoxyuridine methyltransferase (EC 2.1.1.-) (cmo5U methyltransferase)	Cytosol	54.8	5928150	6394890	6736490	6925630	6324390	1	1.07873	1.13636	1.16826	1.06684	1	0.980581	1.09486	1.18935	1.07237	2	2
CMOM	P36566	tRNA 5-carboxymethoxyuridine methyltransferase (EC 2.1.1.-) (cmo5U methyltransferase)	Cytosol	57.9	1818430	1335960	1640860	1518930	2128410	1	0.734678	0.90235	0.835297	1.17047	1	0.730489	0.930619	0.860935	1.16358	2	2
CNU	P64467	OriC-binding nucleoid-associated protein (H-NS/StpA-binding protein 2) (Transcription modulator YdgT)	Cytosol	42	29408400	26911300	25059800	22476200	20926000	1	0.915089	0.852131	0.764278	0.711565	1	0.939544	0.801827	0.76799	0.649882	3	6
CNU	P64467	OriC-binding nucleoid-associated protein (H-NS/StpA-binding protein 2) (Transcription modulator YdgT)	Cytosol	45.4	24377700	28152500	23058600	25590600	20201700	1	1.15485	0.945889	1.04975	0.828696	1	0.991976	0.741431	0.826265	0.591314	3	6
CNU	P64467	OriC-binding nucleoid-associated protein (H-NS/StpA-binding protein 2) (Transcription modulator YdgT)	Cytosol	49	10001400	9108770	9535690	9389050	8866320	1	0.910749	0.953436	0.938774	0.886508	1	0.816679	0.822396	0.762479	0.770911	2	3
CNU	P64467	OriC-binding nucleoid-associated protein (H-NS/StpA-binding protein 2) (Transcription modulator YdgT)	Cytosol	51.9	10953000	9679220	9905740	9066470	8748580	1	0.883705	0.904386	0.827761	0.798738	1	0.856657	0.892283	0.792381	0.783718	2	3
CNU	P64467	OriC-binding nucleoid-associated protein (H-NS/StpA-binding protein 2) (Transcription modulator YdgT)	Cytosol	54.8	27899900	30019600	28571100	24141000	24027300	1	1.07598	1.02406	0.865272	0.861197	1	0.978074	0.986658	0.880893	0.86566	5	6
CNU	P64467	OriC-binding nucleoid-associated protein (H-NS/StpA-binding protein 2) (Transcription modulator YdgT)	Cytosol	57.9	29106400	28436900	27350600	26199500	25075000	1	0.976998	0.939676	0.900128	0.861494	1	0.971427	0.969115	0.927756	0.856423	5	6
CNU	P64467	OriC-binding nucleoid-associated protein (H-NS/StpA-binding protein 2) (Transcription modulator YdgT)	Cytosol	60.5	43992500	45094700	41810400	43431700	42441400	1	1.02505	0.950398	0.987252	0.964742	1	1.03777	0.980023	1.02947	0.9855	5	9
CNU	P64467	OriC-binding nucleoid-associated protein (H-NS/StpA-binding protein 2) (Transcription modulator YdgT)	Cytosol	63.6	30854700	31410100	32478600	29945500	31747600	1	1.018	1.05263	0.970533	1.02894	1	1.00012	1.0522	1.05605	1.0561	5	9
CNU	P64467	OriC-binding nucleoid-associated protein (H-NS/StpA-binding protein 2) (Transcription modulator YdgT)	Cytosol	67	28777000	28380600	30377700	31728800	30395300	1	0.986225	1.05562	1.10257	1.05624	1	1.03731	1.00054	1.07722	1.04003	6	7
CNU	P64467	OriC-binding nucleoid-associated protein (H-NS/StpA-binding protein 2) (Transcription modulator YdgT)	Cytosol	71.3	24669500	26215900	25425300	26172200	24681800	1	1.06268	1.03064	1.06091	1.0005	1	0.966457	0.964214	1.06097	1.06847	6	7
COAA	P0A6I3	Pantothenate kinase (EC 2.7.1.33) (Pantothenic acid kinase) (Rts protein)	Cytosol	42	53236300	49736200	56364100	53471400	54901100	1	0.934254	1.05875	1.00442	1.03127	1	0.959221	0.996252	1.00929	0.941875	8	11
COAA	P0A6I3	Pantothenate kinase (EC 2.7.1.33) (Pantothenic acid kinase) (Rts protein)	Cytosol	45.4	48399900	58760800	64662400	65879200	73175000	1	1.21407	1.336	1.36114	1.51188	1	1.04285	1.04722	1.07136	1.0788	8	11
COAA	P0A6I3	Pantothenate kinase (EC 2.7.1.33) (Pantothenic acid kinase) (Rts protein)	Cytosol	49	7272230	9937150	8909300	9662290	9340970	1	1.36645	1.22511	1.32866	1.28447	1	1.22531	1.05673	1.07914	1.11698	2	3
COAA	P0A6I3	Pantothenate kinase (EC 2.7.1.33) (Pantothenic acid kinase) (Rts protein)	Cytosol	51.9	5130350	5494860	6220940	5915310	5756660	1	1.07105	1.21258	1.153	1.12208	1	1.03827	1.19635	1.10372	1.10098	2	3
COABC	P0ABQ0	Coenzyme A biosynthesis bifunctional protein CoaBC (DNA/pantothenate metabolism flavoprotein) [Includes: Phosphopantothenoylcysteine decarboxylase (PPCDC) (EC 4.1.1.36) (CoaC); Phosphopantothenate--cysteine ligase (EC 6.3.2.5) (CoaB) (PPC synthetase) (PPCS) (Phosphopantothenoylcysteine synthase)]	Cytosol	42	68435600	69327600	73759100	72298400	88538100	1	1.01303	1.07779	1.05644	1.29374	1	1.04011	1.01416	1.06158	1.18159	7	12
COABC	P0ABQ0	Coenzyme A biosynthesis bifunctional protein CoaBC (DNA/pantothenate metabolism flavoprotein) [Includes: Phosphopantothenoylcysteine decarboxylase (PPCDC) (EC 4.1.1.36) (CoaC); Phosphopantothenate--cysteine ligase (EC 6.3.2.5) (CoaB) (PPC synthetase) (PPCS) (Phosphopantothenoylcysteine synthase)]	Cytosol	45.4	69562600	79710100	91521900	89467300	109667000	1	1.14588	1.31568	1.28614	1.57652	1	0.984271	1.03129	1.01232	1.12492	7	12
COABC	P0ABQ0	Coenzyme A biosynthesis bifunctional protein CoaBC (DNA/pantothenate metabolism flavoprotein) [Includes: Phosphopantothenoylcysteine decarboxylase (PPCDC) (EC 4.1.1.36) (CoaC); Phosphopantothenate--cysteine ligase (EC 6.3.2.5) (CoaB) (PPC synthetase) (PPCS) (Phosphopantothenoylcysteine synthase)]	Cytosol	49	62696000	70617600	72795200	82431400	80523400	1	1.12635	1.16108	1.31478	1.28435	1	1.01001	1.0015	1.06787	1.11687	8	11
COABC	P0ABQ0	Coenzyme A biosynthesis bifunctional protein CoaBC (DNA/pantothenate metabolism flavoprotein) [Includes: Phosphopantothenoylcysteine decarboxylase (PPCDC) (EC 4.1.1.36) (CoaC); Phosphopantothenate--cysteine ligase (EC 6.3.2.5) (CoaB) (PPC synthetase) (PPCS) (Phosphopantothenoylcysteine synthase)]	Cytosol	51.9	66029400	67375200	69812800	72158100	75923500	1	1.02038	1.0573	1.09282	1.14984	1	0.98915	1.04315	1.04611	1.12822	8	11
COABC	P0ABQ0	Coenzyme A biosynthesis bifunctional protein CoaBC (DNA/pantothenate metabolism flavoprotein) [Includes: Phosphopantothenoylcysteine decarboxylase (PPCDC) (EC 4.1.1.36) (CoaC); Phosphopantothenate--cysteine ligase (EC 6.3.2.5) (CoaB) (PPC synthetase) (PPCS) (Phosphopantothenoylcysteine synthase)]	Cytosol	54.8	56655300	69343300	61041100	66854000	60603600	1	1.22395	1.07741	1.18001	1.06969	1	1.11259	1.03806	1.20132	1.07523	6	6
COABC	P0ABQ0	Coenzyme A biosynthesis bifunctional protein CoaBC (DNA/pantothenate metabolism flavoprotein) [Includes: Phosphopantothenoylcysteine decarboxylase (PPCDC) (EC 4.1.1.36) (CoaC); Phosphopantothenate--cysteine ligase (EC 6.3.2.5) (CoaB) (PPC synthetase) (PPCS) (Phosphopantothenoylcysteine synthase)]	Cytosol	57.9	18502400	18177500	17640800	18069000	22579300	1	0.98244	0.953433	0.976576	1.22034	1	0.976838	0.983303	1.00655	1.21316	6	6
COAD	P0A6I6	Phosphopantetheine adenylyltransferase (EC 2.7.7.3) (Dephospho-CoA pyrophosphorylase) (Pantetheine-phosphate adenylyltransferase) (PPAT)	Cytosol	42	4615070	4567590	5358400	4537360	5115540	1	0.989712	1.16107	0.983162	1.10844	1	1.01616	1.09253	0.987937	1.01236	1	1
COAD	P0A6I6	Phosphopantetheine adenylyltransferase (EC 2.7.7.3) (Dephospho-CoA pyrophosphorylase) (Pantetheine-phosphate adenylyltransferase) (PPAT)	Cytosol	45.4	4919590	5367480	5886270	6354620	6494250	1	1.09104	1.1965	1.2917	1.32008	1	0.93717	0.937869	1.0167	0.94194	1	1
COAD	P0A6I6	Phosphopantetheine adenylyltransferase (EC 2.7.7.3) (Dephospho-CoA pyrophosphorylase) (Pantetheine-phosphate adenylyltransferase) (PPAT)	Cytosol	54.8	22395700	20862800	20276300	22134600	22151700	1	0.931554	0.905366	0.988342	0.989105	1	0.846793	0.872301	1.00618	0.994231	1	2
COAD	P0A6I6	Phosphopantetheine adenylyltransferase (EC 2.7.7.3) (Dephospho-CoA pyrophosphorylase) (Pantetheine-phosphate adenylyltransferase) (PPAT)	Cytosol	57.9	21533300	21585900	21443700	20557200	21100500	1	1.00244	0.995839	0.95467	0.979901	1	0.996727	1.02704	0.983972	0.974133	1	2
COAD	P0A6I6	Phosphopantetheine adenylyltransferase (EC 2.7.7.3) (Dephospho-CoA pyrophosphorylase) (Pantetheine-phosphate adenylyltransferase) (PPAT)	Cytosol	60.5	16513300	13919100	17381400	16241600	17053100	1	0.842902	1.05257	0.983547	1.03269	1	0.853362	1.08538	1.02561	1.05491	2	3
COAD	P0A6I6	Phosphopantetheine adenylyltransferase (EC 2.7.7.3) (Dephospho-CoA pyrophosphorylase) (Pantetheine-phosphate adenylyltransferase) (PPAT)	Cytosol	63.6	14054900	13354500	13693900	11961000	13264000	1	0.950167	0.974315	0.85102	0.943728	1	0.933476	0.973915	0.926002	0.968643	2	3
COAD	P0A6I6	Phosphopantetheine adenylyltransferase (EC 2.7.7.3) (Dephospho-CoA pyrophosphorylase) (Pantetheine-phosphate adenylyltransferase) (PPAT)	Cytosol	67	1799360	1783990	2455880	1724900	2036370	1	0.991458	1.36486	0.958619	1.13172	1	1.04281	1.29364	0.936571	1.11436	1	1
COAD	P0A6I6	Phosphopantetheine adenylyltransferase (EC 2.7.7.3) (Dephospho-CoA pyrophosphorylase) (Pantetheine-phosphate adenylyltransferase) (PPAT)	Cytosol	71.3	1222730	1644260	1382070	1336170	1502610	1	1.34474	1.13031	1.09278	1.2289	1	1.22298	1.05747	1.09283	1.31238	1	1
COAE	P0A6I9	Dephospho-CoA kinase (EC 2.7.1.24) (Dephosphocoenzyme A kinase)	Cytosol	42	1737770	1688530	1967870	1428130	1740190	1	0.971665	1.13241	0.821818	1.00139	1	0.997632	1.06556	0.825809	0.914585	1	1
COAE	P0A6I9	Dephospho-CoA kinase (EC 2.7.1.24) (Dephosphocoenzyme A kinase)	Cytosol	45.4	1552720	1828160	2079300	2336450	1883590	1	1.17739	1.33913	1.50475	1.21309	1	1.01134	1.04967	1.18439	0.865598	1	1
COAE	P0A6I9	Dephospho-CoA kinase (EC 2.7.1.24) (Dephosphocoenzyme A kinase)	Cytosol	49	6165000	6163240	7574040	6934410	7049290	1	0.999715	1.22855	1.1248	1.14344	1	0.896455	1.0597	0.913574	0.994338	1	1
COAE	P0A6I9	Dephospho-CoA kinase (EC 2.7.1.24) (Dephosphocoenzyme A kinase)	Cytosol	51.9	4869990	5028410	4198680	4774770	4354160	1	1.03253	0.862154	0.980448	0.89408	1	1.00093	0.850616	0.938541	0.877267	1	1
COBB	P75960	NAD-dependent protein deacylase (EC 3.5.1.-) (Regulatory protein SIR2 homolog)	Cytosol	42	21829400	22194100	22647200	21532800	23263400	1	1.01671	1.03746	0.986413	1.06569	1	1.04388	0.976219	0.991204	0.97331	4	4
COBB	P75960	NAD-dependent protein deacylase (EC 3.5.1.-) (Regulatory protein SIR2 homolog)	Cytosol	45.4	23676300	25319300	30150900	27620900	32401800	1	1.06939	1.27346	1.16661	1.36853	1	0.918576	0.998199	0.918238	0.976514	4	4
COBB	P75960	NAD-dependent protein deacylase (EC 3.5.1.-) (Regulatory protein SIR2 homolog)	Cytosol	49	16364500	18910100	17475900	17981200	16270100	1	1.15556	1.06792	1.09879	0.994231	1	1.0362	0.921142	0.892448	0.864588	3	3
COBB	P75960	NAD-dependent protein deacylase (EC 3.5.1.-) (Regulatory protein SIR2 homolog)	Cytosol	51.9	15985400	15926700	15821800	15898600	15898200	1	0.996328	0.989766	0.99457	0.994545	1	0.965833	0.97652	0.95206	0.975843	3	3
COBB	P75960	NAD-dependent protein deacylase (EC 3.5.1.-) (Regulatory protein SIR2 homolog)	Cytosol	54.8	9317830	11372200	9940390	9981720	9423780	1	1.22048	1.06681	1.07125	1.01137	1	1.10943	1.02785	1.09059	1.01661	2	2
COBB	P75960	NAD-dependent protein deacylase (EC 3.5.1.-) (Regulatory protein SIR2 homolog)	Cytosol	57.9	3874260	4494450	4344440	4241140	4536040	1	1.16008	1.12136	1.0947	1.17081	1	1.15346	1.15649	1.1283	1.16392	2	2
COBS	P36561	Adenosylcobinamide-GDP ribazoletransferase (EC 2.7.8.26) (Cobalamin synthase) (Cobalamin-5'-phosphate synthase)	Inner_membrane	42	4189760	3639950	3316600	4011980	4014210	1	0.868773	0.791597	0.957568	0.9581	1	0.891991	0.744867	0.962219	0.875046	1	1
COBS	P36561	Adenosylcobinamide-GDP ribazoletransferase (EC 2.7.8.26) (Cobalamin synthase) (Cobalamin-5'-phosphate synthase)	Inner_membrane	45.4	3881850	4199520	5144970	4332660	5712050	1	1.08183	1.32539	1.11613	1.47148	1	0.929262	1.0389	0.878511	1.04997	1	1
COBS	P36561	Adenosylcobinamide-GDP ribazoletransferase (EC 2.7.8.26) (Cobalamin synthase) (Cobalamin-5'-phosphate synthase)	Inner_membrane	49	3695350	4960350	5451560	4714970	4824370	1	1.34232	1.47525	1.27592	1.30552	1	1.20368	1.27249	1.03631	1.13529	1	1
COBS	P36561	Adenosylcobinamide-GDP ribazoletransferase (EC 2.7.8.26) (Cobalamin synthase) (Cobalamin-5'-phosphate synthase)	Inner_membrane	51.9	4943650	5045060	4945630	5086220	4959610	1	1.02051	1.0004	1.02884	1.00323	1	0.989278	0.987013	0.984864	0.984363	1	1
COBS	P36561	Adenosylcobinamide-GDP ribazoletransferase (EC 2.7.8.26) (Cobalamin synthase) (Cobalamin-5'-phosphate synthase)	Inner_membrane	54.8	4480380	5372520	4819480	4767550	4678870	1	1.19912	1.07569	1.0641	1.0443	1	1.09002	1.0364	1.08331	1.04971	1	1
COBS	P36561	Adenosylcobinamide-GDP ribazoletransferase (EC 2.7.8.26) (Cobalamin synthase) (Cobalamin-5'-phosphate synthase)	Inner_membrane	57.9	4588180	3986800	3688440	3685150	4100400	1	0.868928	0.8039	0.803183	0.893688	1	0.863974	0.829085	0.827835	0.888427	1	1
COBS	P36561	Adenosylcobinamide-GDP ribazoletransferase (EC 2.7.8.26) (Cobalamin synthase) (Cobalamin-5'-phosphate synthase)	Inner_membrane	60.5	3478560	3351710	3018560	3627260	3090060	1	0.963534	0.867761	1.04275	0.888316	1	0.975491	0.89481	1.08734	0.907429	1	1
COBS	P36561	Adenosylcobinamide-GDP ribazoletransferase (EC 2.7.8.26) (Cobalamin synthase) (Cobalamin-5'-phosphate synthase)	Inner_membrane	63.6	3002390	3005210	2567830	2430240	2624410	1	1.00094	0.855262	0.809435	0.874107	1	0.983356	0.85491	0.880753	0.897184	1	1
COBS	P36561	Adenosylcobinamide-GDP ribazoletransferase (EC 2.7.8.26) (Cobalamin synthase) (Cobalamin-5'-phosphate synthase)	Inner_membrane	67	4249020	3749070	4486920	4066130	4381850	1	0.882338	1.05599	0.956957	1.03126	1	0.928039	1.00089	0.934948	1.01544	2	2
COBS	P36561	Adenosylcobinamide-GDP ribazoletransferase (EC 2.7.8.26) (Cobalamin synthase) (Cobalamin-5'-phosphate synthase)	Inner_membrane	71.3	3369920	3415270	3210270	3196020	2969830	1	1.01346	0.952625	0.948396	0.881276	1	0.921687	0.89123	0.948447	0.941146	2	2
COBU	P0AE76	Bifunctional adenosylcobalamin biosynthesis protein CobU (Adenosylcobinamide kinase) (EC 2.7.1.156) (Adenosylcobinamide-phosphate guanylyltransferase) (EC 2.7.7.62)	Cytosol	60.5	649999	536544	798097	663427	576171	1	0.825454	1.22784	1.02066	0.886418	1	0.835697	1.26612	1.06431	0.905491	1	1
COBU	P0AE76	Bifunctional adenosylcobalamin biosynthesis protein CobU (Adenosylcobinamide kinase) (EC 2.7.1.156) (Adenosylcobinamide-phosphate guanylyltransferase) (EC 2.7.7.62)	Cytosol	63.6	408327	255507	471087	386493	512115	1	0.625741	1.1537	0.946528	1.25418	1	0.614749	1.15323	1.02993	1.28729	1	1
CODA	P25524	Cytosine deaminase (CD) (CDA) (CDase) (EC 3.5.4.1) (Cytosine aminohydrolase) (Isoguanine deaminase) (EC 3.5.4.-)	Cytosol	42	50456200	50418700	55105300	52547400	55814700	1	0.999257	1.09214	1.04145	1.1062	1	1.02596	1.02767	1.0465	1.01031	6	8
CODA	P25524	Cytosine deaminase (CD) (CDA) (CDase) (EC 3.5.4.1) (Cytosine aminohydrolase) (Isoguanine deaminase) (EC 3.5.4.-)	Cytosol	45.4	51514100	58997100	63701800	63355100	72201300	1	1.14526	1.23659	1.22986	1.40158	1	0.983743	0.969296	0.968026	1.0001	6	8
CODA	P25524	Cytosine deaminase (CD) (CDA) (CDase) (EC 3.5.4.1) (Cytosine aminohydrolase) (Isoguanine deaminase) (EC 3.5.4.-)	Cytosol	49	16419900	18276200	19451800	18976000	19505600	1	1.11305	1.18465	1.15567	1.18792	1	0.998086	1.02183	0.938645	1.03302	4	5
CODA	P25524	Cytosine deaminase (CD) (CDA) (CDase) (EC 3.5.4.1) (Cytosine aminohydrolase) (Isoguanine deaminase) (EC 3.5.4.-)	Cytosol	51.9	18642800	18489300	18906600	20334400	20310900	1	0.991766	1.01415	1.09074	1.08948	1	0.961411	1.00058	1.04412	1.06899	4	5
CODA	P25524	Cytosine deaminase (CD) (CDA) (CDase) (EC 3.5.4.1) (Cytosine aminohydrolase) (Isoguanine deaminase) (EC 3.5.4.-)	Cytosol	54.8	78987800	85967700	79198400	74579200	77728200	1	1.08837	1.00267	0.944186	0.984053	1	0.989338	0.966048	0.961232	0.989153	10	14
CODA	P25524	Cytosine deaminase (CD) (CDA) (CDase) (EC 3.5.4.1) (Cytosine aminohydrolase) (Isoguanine deaminase) (EC 3.5.4.-)	Cytosol	57.9	75579500	74762400	73926400	76345800	77188300	1	0.989189	0.978128	1.01014	1.02129	1	0.983549	1.00877	1.04114	1.01527	10	14
CODA	P25524	Cytosine deaminase (CD) (CDA) (CDase) (EC 3.5.4.1) (Cytosine aminohydrolase) (Isoguanine deaminase) (EC 3.5.4.-)	Cytosol	60.5	29068800	32063000	28123500	28436500	30878000	1	1.103	0.967481	0.978248	1.06224	1	1.11669	0.997638	1.02008	1.08509	5	8
CODA	P25524	Cytosine deaminase (CD) (CDA) (CDase) (EC 3.5.4.1) (Cytosine aminohydrolase) (Isoguanine deaminase) (EC 3.5.4.-)	Cytosol	63.6	25394200	27087600	26605800	23791200	25537700	1	1.06668	1.04771	0.936875	1.00565	1	1.04795	1.04728	1.01942	1.0322	5	8
CODA	P25524	Cytosine deaminase (CD) (CDA) (CDase) (EC 3.5.4.1) (Cytosine aminohydrolase) (Isoguanine deaminase) (EC 3.5.4.-)	Cytosol	67	17377600	16091300	17957700	18623000	20546200	1	0.925979	1.03338	1.07167	1.18234	1	0.973942	0.979458	1.04702	1.1642	4	8
CODA	P25524	Cytosine deaminase (CD) (CDA) (CDase) (EC 3.5.4.1) (Cytosine aminohydrolase) (Isoguanine deaminase) (EC 3.5.4.-)	Cytosol	71.3	13610600	14427400	15184700	13449600	13281300	1	1.06001	1.11565	0.988171	0.975806	1	0.964026	1.04375	0.988223	1.0421	4	8
CODB	P0AA82	Cytosine permease	Inner_membrane	60.5	2968200	3759950	2551680	2435200	3511980	1	1.26674	0.859673	0.82043	1.1832	1	1.28246	0.886469	0.855515	1.20866	1	1
CODB	P0AA82	Cytosine permease	Inner_membrane	63.6	2496810	1958660	2135930	1810260	2248450	1	0.784465	0.855464	0.725029	0.900529	1	0.770685	0.855112	0.78891	0.924304	1	1
COHE	P75974	Prophage repressor CohE (Putative lambdoid prophage e14 repressor protein C2)	Cytosol	42	22975500	20972700	24286100	21683800	24976400	1	0.912829	1.05704	0.943779	1.08709	1	0.937224	0.994643	0.948363	0.992853	4	4
COHE	P75974	Prophage repressor CohE (Putative lambdoid prophage e14 repressor protein C2)	Cytosol	45.4	23472500	25237500	26591100	29480700	31051400	1	1.07519	1.13286	1.25597	1.32288	1	0.923558	0.887989	0.988576	0.943941	4	4
COHE	P75974	Prophage repressor CohE (Putative lambdoid prophage e14 repressor protein C2)	Cytosol	49	32337100	37150300	37294500	40185100	37678600	1	1.14884	1.1533	1.24269	1.16518	1	1.03018	0.994794	1.00933	1.01325	4	5
COHE	P75974	Prophage repressor CohE (Putative lambdoid prophage e14 repressor protein C2)	Cytosol	51.9	35859100	35001000	34473500	34902500	36727100	1	0.97607	0.96136	0.973323	1.02421	1	0.946195	0.948495	0.931722	1.00495	4	5
COHE	P75974	Prophage repressor CohE (Putative lambdoid prophage e14 repressor protein C2)	Cytosol	54.8	28818800	31106800	28297400	28392500	27594200	1	1.07939	0.981908	0.985208	0.957507	1	0.98118	0.946048	1.00299	0.962469	3	3
COHE	P75974	Prophage repressor CohE (Putative lambdoid prophage e14 repressor protein C2)	Cytosol	57.9	18366200	18864600	15756100	16080200	16161800	1	1.02714	0.857886	0.875532	0.879975	1	1.02128	0.884762	0.902405	0.874795	3	3
COMR	P75952	HTH-type transcriptional repressor ComR (Copper outer membrane regulator)	Cytosol	42	15212700	14639300	16043400	14163000	18529300	1	0.962308	1.05461	0.930998	1.21802	1	0.988025	0.99235	0.93552	1.11243	4	4
COMR	P75952	HTH-type transcriptional repressor ComR (Copper outer membrane regulator)	Cytosol	45.4	16288700	17182700	17351700	17820700	19662500	1	1.05488	1.06526	1.09405	1.20713	1	0.906112	0.835	0.861132	0.861341	4	4
COMR	P75952	HTH-type transcriptional repressor ComR (Copper outer membrane regulator)	Cytosol	49	21948800	21077600	22556200	23062100	25341600	1	0.960308	1.02767	1.05072	1.15458	1	0.861119	0.886431	0.853405	1.00403	1	1
COMR	P75952	HTH-type transcriptional repressor ComR (Copper outer membrane regulator)	Cytosol	51.9	22124900	20466900	19372700	23156600	22855800	1	0.925062	0.875606	1.04663	1.03304	1	0.896748	0.863889	1.0019	1.01361	1	1
COPA	Q59385	Copper-exporting P-type ATPase (EC 3.6.3.54) (Copper-exporting P-type ATPase A) (Cu(+)-exporting ATPase) (Soluble copper chaperone CopA(Z))	Inner_membrane	42	26495900	25390000	30157900	33388300	29208100	1	0.958261	1.13821	1.26013	1.10236	1	0.983871	1.07102	1.26625	1.0068	6	6
COPA	Q59385	Copper-exporting P-type ATPase (EC 3.6.3.54) (Copper-exporting P-type ATPase A) (Cu(+)-exporting ATPase) (Soluble copper chaperone CopA(Z))	Inner_membrane	45.4	24863800	29068800	32436800	35738600	36916300	1	1.16912	1.30458	1.43737	1.48474	1	1.00424	1.02259	1.13136	1.05943	6	6
COPA	Q59385	Copper-exporting P-type ATPase (EC 3.6.3.54) (Copper-exporting P-type ATPase A) (Cu(+)-exporting ATPase) (Soluble copper chaperone CopA(Z))	Inner_membrane	49	38172700	41958500	40191900	47585100	43954500	1	1.09918	1.0529	1.24657	1.15146	1	0.985643	0.908187	1.01248	1.00132	6	8
COPA	Q59385	Copper-exporting P-type ATPase (EC 3.6.3.54) (Copper-exporting P-type ATPase A) (Cu(+)-exporting ATPase) (Soluble copper chaperone CopA(Z))	Inner_membrane	51.9	29376100	35277900	32945100	33767100	32541900	1	1.2009	1.12149	1.14948	1.10777	1	1.16415	1.10649	1.10034	1.08694	6	8
COPA	Q59385	Copper-exporting P-type ATPase (EC 3.6.3.54) (Copper-exporting P-type ATPase A) (Cu(+)-exporting ATPase) (Soluble copper chaperone CopA(Z))	Inner_membrane	54.8	17520000	18413200	16167400	16127600	16315000	1	1.05098	0.922797	0.920525	0.931221	1	0.955354	0.889096	0.937144	0.936048	5	5
COPA	Q59385	Copper-exporting P-type ATPase (EC 3.6.3.54) (Copper-exporting P-type ATPase A) (Cu(+)-exporting ATPase) (Soluble copper chaperone CopA(Z))	Inner_membrane	57.9	11296900	9935700	9717540	8217470	9742850	1	0.879507	0.860195	0.727409	0.862436	1	0.874492	0.887144	0.749736	0.857359	5	5
COPA	Q59385	Copper-exporting P-type ATPase (EC 3.6.3.54) (Copper-exporting P-type ATPase A) (Cu(+)-exporting ATPase) (Soluble copper chaperone CopA(Z))	Inner_membrane	60.5	937249	842950	830859	759875	788998	1	0.899387	0.886487	0.81075	0.841823	1	0.910548	0.914119	0.845422	0.859936	1	1
COPA	Q59385	Copper-exporting P-type ATPase (EC 3.6.3.54) (Copper-exporting P-type ATPase A) (Cu(+)-exporting ATPase) (Soluble copper chaperone CopA(Z))	Inner_membrane	63.6	601835	486869	254719	550370	678079	1	0.808974	0.423237	0.914487	1.12669	1	0.794764	0.423063	0.995061	1.15643	1	1
CORA	P0ABI4	Magnesium transport protein CorA	Inner_membrane	42	11962700	11592000	12071100	11380900	13199000	1	0.969012	1.00906	0.951365	1.10335	1	0.994909	0.949494	0.955986	1.0077	4	4
CORA	P0ABI4	Magnesium transport protein CorA	Inner_membrane	45.4	12848800	14018500	14641300	15471400	17006600	1	1.09104	1.13951	1.20411	1.32359	1	0.937165	0.893198	0.94776	0.944448	4	4
CORA	P0ABI4	Magnesium transport protein CorA	Inner_membrane	49	35588800	41295000	43377300	45307800	44169000	1	1.16034	1.21885	1.27309	1.24109	1	1.04049	1.05133	1.03401	1.07926	3	7
CORA	P0ABI4	Magnesium transport protein CorA	Inner_membrane	51.9	42092700	38493200	40550000	42617400	40369500	1	0.914486	0.96335	1.01247	0.959062	1	0.886496	0.950458	0.969191	0.941027	3	7
CORA	P0ABI4	Magnesium transport protein CorA	Inner_membrane	54.8	61438300	68657100	65038700	61733500	60534600	1	1.1175	1.0586	1.0048	0.985291	1	1.01582	1.01994	1.02295	0.990397	4	9
CORA	P0ABI4	Magnesium transport protein CorA	Inner_membrane	57.9	55583300	53193700	52454500	52047000	57738900	1	0.957009	0.94371	0.936378	1.03878	1	0.951552	0.973275	0.965119	1.03267	4	9
CORA	P0ABI4	Magnesium transport protein CorA	Inner_membrane	60.5	37707700	39027300	37207700	39232100	41508800	1	1.035	0.98674	1.04043	1.1008	1	1.04784	1.0175	1.08492	1.12449	3	5
CORA	P0ABI4	Magnesium transport protein CorA	Inner_membrane	63.6	24189300	23350300	24895800	24249900	27412100	1	0.965315	1.02921	1.00251	1.13323	1	0.948358	1.02878	1.09083	1.16315	3	5
CORC	P0AE78	Magnesium and cobalt efflux protein CorC	Cytosol	42	70826200	75032800	76463100	79416100	77588600	1	1.05939	1.07959	1.12128	1.09548	1	1.08771	1.01586	1.12673	1.00052	10	19
CORC	P0AE78	Magnesium and cobalt efflux protein CorC	Cytosol	45.4	70507500	82435900	93145700	88731300	105601000	1	1.16918	1.32108	1.25847	1.49773	1	1.00429	1.03552	0.990542	1.0687	10	19
CORC	P0AE78	Magnesium and cobalt efflux protein CorC	Cytosol	49	120695000	151744000	141921000	156541000	137033000	1	1.25725	1.17586	1.297	1.13537	1	1.12739	1.01425	1.05343	0.987319	10	20
CORC	P0AE78	Magnesium and cobalt efflux protein CorC	Cytosol	51.9	133845000	132239000	138464000	137768000	143629000	1	0.988001	1.03451	1.02931	1.0731	1	0.957761	1.02067	0.985315	1.05292	10	20
CORC	P0AE78	Magnesium and cobalt efflux protein CorC	Cytosol	54.8	143532000	168268000	144869000	152682000	144922000	1	1.17234	1.00931	1.06375	1.00968	1	1.06567	0.972454	1.08295	1.01492	13	19
CORC	P0AE78	Magnesium and cobalt efflux protein CorC	Cytosol	57.9	98691300	90441700	92768500	90081700	100566000	1	0.91641	0.939987	0.912762	1.019	1	0.911185	0.969435	0.940778	1.013	13	19
CPDA	P0AEW4	3',5'-cyclic adenosine monophosphate phosphodiesterase CpdA (3',5'-cyclic AMP phosphodiesterase) (cAMP phosphodiesterase) (EC 3.1.4.53)	Cytosol	42	14188500	13046900	15088700	14020900	16170600	1	0.91954	1.06345	0.988188	1.1397	1	0.944115	1.00067	0.992987	1.0409	3	5
CPDA	P0AEW4	3',5'-cyclic adenosine monophosphate phosphodiesterase CpdA (3',5'-cyclic AMP phosphodiesterase) (cAMP phosphodiesterase) (EC 3.1.4.53)	Cytosol	45.4	14845800	15782300	17428300	16538400	19903900	1	1.06308	1.17395	1.11401	1.34071	1	0.913153	0.9202	0.876842	0.95666	3	5
CPDA	P0AEW4	3',5'-cyclic adenosine monophosphate phosphodiesterase CpdA (3',5'-cyclic AMP phosphodiesterase) (cAMP phosphodiesterase) (EC 3.1.4.53)	Cytosol	49	11879700	12992700	14774100	14404800	14933500	1	1.09369	1.24364	1.21256	1.25706	1	0.980723	1.07272	0.984847	1.09314	3	4
CPDA	P0AEW4	3',5'-cyclic adenosine monophosphate phosphodiesterase CpdA (3',5'-cyclic AMP phosphodiesterase) (cAMP phosphodiesterase) (EC 3.1.4.53)	Cytosol	51.9	13332400	14305300	14174000	14951100	14425700	1	1.07297	1.06312	1.12141	1.082	1	1.04013	1.0489	1.07348	1.06166	3	4
CPDA	P0AEW4	3',5'-cyclic adenosine monophosphate phosphodiesterase CpdA (3',5'-cyclic AMP phosphodiesterase) (cAMP phosphodiesterase) (EC 3.1.4.53)	Cytosol	54.8	44072200	54471000	45772300	49317600	45877200	1	1.23595	1.03858	1.11902	1.04096	1	1.12349	1.00065	1.13922	1.04635	5	6
CPDA	P0AEW4	3',5'-cyclic adenosine monophosphate phosphodiesterase CpdA (3',5'-cyclic AMP phosphodiesterase) (cAMP phosphodiesterase) (EC 3.1.4.53)	Cytosol	57.9	47277400	40365100	44341200	39291700	48628900	1	0.853793	0.937894	0.831088	1.02859	1	0.848924	0.967277	0.856597	1.02253	5	6
CPDA	P0AEW4	3',5'-cyclic adenosine monophosphate phosphodiesterase CpdA (3',5'-cyclic AMP phosphodiesterase) (cAMP phosphodiesterase) (EC 3.1.4.53)	Cytosol	60.5	16818300	15754900	15533600	16554000	14692900	1	0.936771	0.923613	0.984285	0.873626	1	0.948396	0.952403	1.02638	0.892423	2	4
CPDA	P0AEW4	3',5'-cyclic adenosine monophosphate phosphodiesterase CpdA (3',5'-cyclic AMP phosphodiesterase) (cAMP phosphodiesterase) (EC 3.1.4.53)	Cytosol	63.6	12545000	12934700	13710800	12649600	12494300	1	1.03106	1.09293	1.00834	0.995959	1	1.01295	1.09248	1.09718	1.02225	2	4
CPDA	P0AEW4	3',5'-cyclic adenosine monophosphate phosphodiesterase CpdA (3',5'-cyclic AMP phosphodiesterase) (cAMP phosphodiesterase) (EC 3.1.4.53)	Cytosol	67	6300930	6559660	7047880	6924590	5813670	1	1.04106	1.11855	1.09898	0.922669	1	1.09499	1.06018	1.0737	0.908516	2	3
CPDA	P0AEW4	3',5'-cyclic adenosine monophosphate phosphodiesterase CpdA (3',5'-cyclic AMP phosphodiesterase) (cAMP phosphodiesterase) (EC 3.1.4.53)	Cytosol	71.3	4726230	4753290	4776190	4328210	4041990	1	1.00573	1.01057	0.915785	0.855225	1	0.914655	0.945441	0.915833	0.913325	2	3
CPDB	P08331	2',3'-cyclic-nucleotide 2'-phosphodiesterase/3'-nucleotidase (EC 3.1.3.6) (EC 3.1.4.16)	Periplasm	42	158725000	159897000	175990000	157054000	169198000	1	1.00738	1.10877	0.989472	1.06598	1	1.03431	1.04332	0.994278	0.973576	19	23
CPDB	P08331	2',3'-cyclic-nucleotide 2'-phosphodiesterase/3'-nucleotidase (EC 3.1.3.6) (EC 3.1.4.16)	Periplasm	45.4	155402000	187065000	199274000	198770000	209783000	1	1.20375	1.28231	1.27907	1.34994	1	1.03398	1.00514	1.00676	0.963245	19	23
CPDB	P08331	2',3'-cyclic-nucleotide 2'-phosphodiesterase/3'-nucleotidase (EC 3.1.3.6) (EC 3.1.4.16)	Periplasm	49	105331000	116895000	118570000	119096000	112998000	1	1.10979	1.12569	1.13068	1.07279	1	0.995159	0.970975	0.91835	0.932902	13	16
CPDB	P08331	2',3'-cyclic-nucleotide 2'-phosphodiesterase/3'-nucleotidase (EC 3.1.3.6) (EC 3.1.4.16)	Periplasm	51.9	106818000	116025000	116040000	118429000	109509000	1	1.08619	1.08633	1.1087	1.02519	1	1.05295	1.0718	1.06131	1.00591	13	16
CPDB	P08331	2',3'-cyclic-nucleotide 2'-phosphodiesterase/3'-nucleotidase (EC 3.1.3.6) (EC 3.1.4.16)	Periplasm	54.8	145360000	160513000	156699000	141269000	142032000	1	1.10424	1.07801	0.971856	0.977105	1	1.00377	1.03864	0.989401	0.982169	14	19
CPDB	P08331	2',3'-cyclic-nucleotide 2'-phosphodiesterase/3'-nucleotidase (EC 3.1.3.6) (EC 3.1.4.16)	Periplasm	57.9	100053000	103218000	100767000	95955700	93119700	1	1.03163	1.00714	0.959049	0.930704	1	1.02575	1.03869	0.988485	0.925225	14	19
CPDB	P08331	2',3'-cyclic-nucleotide 2'-phosphodiesterase/3'-nucleotidase (EC 3.1.3.6) (EC 3.1.4.16)	Periplasm	60.5	63365800	60054900	66326900	56577000	62175500	1	0.947749	1.04673	0.892863	0.981215	1	0.959511	1.07936	0.931046	1.00233	8	8
CPDB	P08331	2',3'-cyclic-nucleotide 2'-phosphodiesterase/3'-nucleotidase (EC 3.1.3.6) (EC 3.1.4.16)	Periplasm	63.6	42946600	35982100	35389600	33629100	35318700	1	0.837833	0.824037	0.783045	0.822386	1	0.823116	0.823699	0.852038	0.844098	8	8
CPDB	P08331	2',3'-cyclic-nucleotide 2'-phosphodiesterase/3'-nucleotidase (EC 3.1.3.6) (EC 3.1.4.16)	Periplasm	67	29797400	25932400	28835600	27614700	27887000	1	0.870291	0.967722	0.926749	0.935887	1	0.915368	0.917224	0.905434	0.921532	6	6
CPDB	P08331	2',3'-cyclic-nucleotide 2'-phosphodiesterase/3'-nucleotidase (EC 3.1.3.6) (EC 3.1.4.16)	Periplasm	71.3	20027100	22184000	21726100	20659400	19069400	1	1.1077	1.08484	1.03157	0.95218	1	1.0074	1.01492	1.03163	1.01687	6	6
CPOB	P45955	Cell division coordinator CpoB	Periplasm	42	173454000	145348000	136195000	113623000	112634000	1	0.837963	0.785194	0.655061	0.649359	1	0.860357	0.738842	0.658243	0.593069	8	18
CPOB	P45955	Cell division coordinator CpoB	Periplasm	45.4	126045000	152668000	122077000	136060000	123150000	1	1.21122	0.968519	1.07946	0.977032	1	1.0404	0.75917	0.849643	0.697159	8	18
CPOB	P45955	Cell division coordinator CpoB	Periplasm	49	108577000	105967000	108471000	110908000	104824000	1	0.975962	0.999024	1.02147	0.965435	1	0.875156	0.861719	0.829645	0.839546	8	15
CPOB	P45955	Cell division coordinator CpoB	Periplasm	51.9	112213000	101593000	97127300	100866000	95299200	1	0.905359	0.865562	0.89888	0.849271	1	0.877648	0.853979	0.86046	0.8333	8	15
CPOB	P45955	Cell division coordinator CpoB	Periplasm	54.8	243958000	272246000	258405000	208261000	235203000	1	1.11595	1.05922	0.853676	0.964113	1	1.01442	1.02054	0.869087	0.969109	10	25
CPOB	P45955	Cell division coordinator CpoB	Periplasm	57.9	229598000	237246000	206208000	229711000	208126000	1	1.03331	0.898126	1.00049	0.90648	1	1.02742	0.926263	1.0312	0.901144	10	25
CPOB	P45955	Cell division coordinator CpoB	Periplasm	60.5	264997000	248278000	234660000	237818000	220498000	1	0.936909	0.885519	0.897437	0.832077	1	0.948535	0.913122	0.935815	0.849981	9	24
CPOB	P45955	Cell division coordinator CpoB	Periplasm	63.6	196895000	199321000	169840000	166272000	166153000	1	1.01232	0.862592	0.84447	0.843866	1	0.994539	0.862237	0.918876	0.866145	9	24
CPOB	P45955	Cell division coordinator CpoB	Periplasm	67	124183000	127395000	122128000	129776000	118768000	1	1.02587	0.983452	1.04504	0.956395	1	1.079	0.932133	1.021	0.941725	9	23
CPOB	P45955	Cell division coordinator CpoB	Periplasm	71.3	113601000	120148000	113106000	122265000	102047000	1	1.05763	0.995643	1.07627	0.898293	1	0.961861	0.931475	1.07632	0.959319	9	23
CPXA	P0AE82	Sensor histidine kinase CpxA (EC 2.7.13.3)	Inner_membrane	42	9038450	8580530	9493570	8715430	9100970	1	0.949336	1.05035	0.964262	1.00692	1	0.974707	0.988349	0.968945	0.919631	4	4
CPXA	P0AE82	Sensor histidine kinase CpxA (EC 2.7.13.3)	Inner_membrane	45.4	8321500	10724900	10093800	11624600	11570800	1	1.28882	1.21298	1.39694	1.39047	1	1.10705	0.950788	1.09953	0.992167	4	4
CPXA	P0AE82	Sensor histidine kinase CpxA (EC 2.7.13.3)	Inner_membrane	49	18945000	19862200	21630400	22661500	23067000	1	1.04841	1.14175	1.19617	1.21758	1	0.940124	0.984826	0.971541	1.05881	6	6
CPXA	P0AE82	Sensor histidine kinase CpxA (EC 2.7.13.3)	Inner_membrane	51.9	17200500	16936100	17483200	16885200	16208800	1	0.984628	1.01644	0.981669	0.942345	1	0.954491	1.00283	0.939711	0.924624	6	6
CPXA	P0AE82	Sensor histidine kinase CpxA (EC 2.7.13.3)	Inner_membrane	54.8	4607270	5636920	5021290	4877050	4074120	1	1.22348	1.08986	1.05856	0.884281	1	1.11216	1.05006	1.07767	0.888864	1	1
CPXA	P0AE82	Sensor histidine kinase CpxA (EC 2.7.13.3)	Inner_membrane	57.9	2179900	2483100	2228590	2347840	2460880	1	1.13909	1.02234	1.07704	1.1289	1	1.13259	1.05436	1.1101	1.12225	1	1
CPXP	P0AE85	Periplasmic protein CpxP (ORF_o167) (Periplasmic accessory protein CpxP)	Periplasm	42	3804420	3571960	3009510	2885630	2993070	1	0.938897	0.791056	0.758494	0.786735	1	0.963989	0.744358	0.762178	0.718536	2	2
CPXP	P0AE85	Periplasmic protein CpxP (ORF_o167) (Periplasmic accessory protein CpxP)	Periplasm	45.4	2799810	2920530	2696010	3041570	2681920	1	1.04312	0.962926	1.08635	0.957894	1	0.896004	0.754786	0.855068	0.683503	2	2
CPXP	P0AE85	Periplasmic protein CpxP (ORF_o167) (Periplasmic accessory protein CpxP)	Periplasm	54.8	4493040	4719980	3855910	3294650	3396290	1	1.05051	0.858196	0.733279	0.7559	1	0.954925	0.826854	0.746517	0.759818	2	2
CPXP	P0AE85	Periplasmic protein CpxP (ORF_o167) (Periplasmic accessory protein CpxP)	Periplasm	57.9	4665760	4865250	3634130	3869670	3458420	1	1.04276	0.778893	0.829376	0.741234	1	1.03681	0.803295	0.854832	0.736871	2	2
CPXP	P0AE85	Periplasmic protein CpxP (ORF_o167) (Periplasmic accessory protein CpxP)	Periplasm	60.5	34784200	34944200	29644700	29379000	28322800	1	1.0046	0.852246	0.844608	0.814243	1	1.01707	0.878811	0.880727	0.831763	6	9
CPXP	P0AE85	Periplasmic protein CpxP (ORF_o167) (Periplasmic accessory protein CpxP)	Periplasm	63.6	32800400	31754600	29745500	25180800	28453300	1	0.968116	0.906864	0.767698	0.867468	1	0.95111	0.906491	0.835339	0.89037	6	9
CPXP	P0AE85	Periplasmic protein CpxP (ORF_o167) (Periplasmic accessory protein CpxP)	Periplasm	67	31901100	30916000	31048500	28504600	29469300	1	0.96912	0.973274	0.89353	0.923771	1	1.01932	0.922486	0.87298	0.909601	7	13
CPXP	P0AE85	Periplasmic protein CpxP (ORF_o167) (Periplasmic accessory protein CpxP)	Periplasm	71.3	30601300	27889300	29840500	23456700	25022800	1	0.911376	0.975138	0.766526	0.817704	1	0.82885	0.912292	0.766567	0.873255	7	13
CPXR	P0AE88	Transcriptional regulatory protein CpxR	Cytosol	42	15834100	14747800	16505800	15670300	16965900	1	0.931395	1.04242	0.989655	1.07148	1	0.956286	0.980884	0.994462	0.978596	3	3
CPXR	P0AE88	Transcriptional regulatory protein CpxR	Cytosol	45.4	15270800	16031100	20039400	20365900	23128600	1	1.04979	1.31227	1.33365	1.51456	1	0.901734	1.02862	1.04972	1.08071	3	3
CPXR	P0AE88	Transcriptional regulatory protein CpxR	Cytosol	49	38827300	46469000	48320400	52703800	43974800	1	1.19681	1.2445	1.35739	1.13257	1	1.0732	1.07345	1.10248	0.984891	6	7
CPXR	P0AE88	Transcriptional regulatory protein CpxR	Cytosol	51.9	39206900	40039300	39581100	42375600	38923600	1	1.02123	1.00954	1.08082	0.992774	1	0.989974	0.996034	1.03462	0.974106	6	7
CPXR	P0AE88	Transcriptional regulatory protein CpxR	Cytosol	54.8	25015400	26398600	25693600	25587800	23174200	1	1.05529	1.02711	1.02288	0.926397	1	0.959274	0.9896	1.04135	0.931198	3	3
CPXR	P0AE88	Transcriptional regulatory protein CpxR	Cytosol	57.9	17137100	16248800	15240200	15589300	14490500	1	0.948165	0.88931	0.909681	0.845563	1	0.942759	0.917171	0.937602	0.840586	3	3
CPXR	P0AE88	Transcriptional regulatory protein CpxR	Cytosol	60.5	17582700	17244700	17794000	16832300	15301600	1	0.980777	1.01202	0.957322	0.870265	1	0.992948	1.04356	0.998261	0.88899	2	2
CPXR	P0AE88	Transcriptional regulatory protein CpxR	Cytosol	63.6	10538000	12181600	10449000	8728890	8799460	1	1.15597	0.991554	0.828325	0.835022	1	1.13566	0.991147	0.901308	0.857067	2	2
CRA	P0ACP1	Catabolite repressor/activator (Fructose repressor)	Cytosol	42	78710200	80711600	79376200	78394500	82027500	1	1.02543	1.00846	0.995989	1.04215	1	1.05283	0.948929	1.00083	0.951806	9	15
CRA	P0ACP1	Catabolite repressor/activator (Fructose repressor)	Cytosol	45.4	78193500	88758400	99316600	94748800	115210000	1	1.13511	1.27014	1.21172	1.4734	1	0.975025	0.995593	0.95375	1.05134	9	15
CRA	P0ACP1	Catabolite repressor/activator (Fructose repressor)	Cytosol	49	37016400	40769600	42081100	41865000	39299100	1	1.10139	1.13682	1.13099	1.06167	1	0.987631	0.980579	0.918595	0.92323	5	9
CRA	P0ACP1	Catabolite repressor/activator (Fructose repressor)	Cytosol	51.9	39055200	38012300	39003000	38753700	37299800	1	0.973297	0.998663	0.99228	0.955053	1	0.943507	0.985299	0.949868	0.937094	5	9
CRA	P0ACP1	Catabolite repressor/activator (Fructose repressor)	Cytosol	54.8	58007400	59828900	59590400	53461700	56141900	1	1.0314	1.02729	0.921636	0.96784	1	0.937556	0.989772	0.938275	0.972856	8	11
CRA	P0ACP1	Catabolite repressor/activator (Fructose repressor)	Cytosol	57.9	43888300	43843600	39247900	40494500	40950200	1	0.998982	0.894268	0.922672	0.933055	1	0.993285	0.922284	0.950991	0.927563	8	11
CREA	P0AE91	Protein CreA (Catabolite regulation protein A)	Periplasm	42	75590700	72530600	75851900	70192100	75495600	1	0.959518	1.00346	0.928581	0.998742	1	0.98516	0.944219	0.933091	0.912165	5	9
CREA	P0AE91	Protein CreA (Catabolite regulation protein A)	Periplasm	45.4	72114300	84241800	84796300	85141900	89435300	1	1.16817	1.17586	1.18065	1.24019	1	1.00342	0.921693	0.929295	0.884933	5	9
CREA	P0AE91	Protein CreA (Catabolite regulation protein A)	Periplasm	49	41153900	42820900	50539100	46974900	46471700	1	1.04051	1.22805	1.14144	1.12922	1	0.933034	1.05927	0.92709	0.981972	7	11
CREA	P0AE91	Protein CreA (Catabolite regulation protein A)	Periplasm	51.9	43431800	47852600	44457000	51746600	44521100	1	1.10179	1.0236	1.19144	1.02508	1	1.06806	1.00991	1.14052	1.0058	7	11
CREA	P0AE91	Protein CreA (Catabolite regulation protein A)	Periplasm	54.8	92833900	100659000	99443300	86282100	89520300	1	1.08429	1.0712	0.929424	0.964306	1	0.985633	1.03208	0.946204	0.969304	8	14
CREA	P0AE91	Protein CreA (Catabolite regulation protein A)	Periplasm	57.9	95762300	99208300	92385100	96933200	88772400	1	1.03598	0.964734	1.01223	0.927008	1	1.03008	0.994957	1.0433	0.921551	8	14
CREA	P0AE91	Protein CreA (Catabolite regulation protein A)	Periplasm	60.5	69014800	66435700	68076200	65049300	64585500	1	0.96263	0.9864	0.942541	0.935821	1	0.974576	1.01715	0.982849	0.955957	6	16
CREA	P0AE91	Protein CreA (Catabolite regulation protein A)	Periplasm	63.6	54009400	61208600	58915100	56433100	55053000	1	1.1333	1.09083	1.04488	1.01932	1	1.11339	1.09038	1.13694	1.04623	6	16
CREA	P0AE91	Protein CreA (Catabolite regulation protein A)	Periplasm	67	16347400	16528800	17786400	16437100	18469500	1	1.0111	1.08803	1.00549	1.12981	1	1.06347	1.03125	0.982362	1.11248	4	7
CREA	P0AE91	Protein CreA (Catabolite regulation protein A)	Periplasm	71.3	13903300	15115300	14467700	13886200	12971700	1	1.08717	1.04059	0.99877	0.932994	1	0.988728	0.97353	0.998823	0.996377	4	7
CRL	P24251	Sigma factor-binding protein Crl (Curlin genes transcriptional activatory protein)	Cytosol	42	25101700	23636800	27325200	21909700	27906800	1	0.941641	1.08858	0.872837	1.11175	1	0.966807	1.02432	0.877077	1.01538	2	5
CRL	P24251	Sigma factor-binding protein Crl (Curlin genes transcriptional activatory protein)	Cytosol	45.4	23397800	25421100	29609400	27642800	33436000	1	1.08647	1.26548	1.18143	1.42902	1	0.933247	0.99194	0.929905	1.01968	2	5
CRL	P24251	Sigma factor-binding protein Crl (Curlin genes transcriptional activatory protein)	Cytosol	49	17013600	20172100	21791600	23254400	21175000	1	1.18565	1.28083	1.36681	1.24459	1	1.06318	1.1048	1.11014	1.0823	2	4
CRL	P24251	Sigma factor-binding protein Crl (Curlin genes transcriptional activatory protein)	Cytosol	51.9	12484400	11851000	11898000	12328800	11944800	1	0.949265	0.953029	0.987536	0.956778	1	0.92021	0.940276	0.945327	0.938786	2	4
CRP	P0ACJ8	cAMP-activated global transcriptional regulator CRP (Catabolite activator protein) (CAP) (Catabolite gene activator) (cAMP receptor protein) (CRP) (cAMP regulatory protein)	Cytosol	42	229970000	226310000	244891000	223614000	260430000	1	0.984085	1.06488	0.972362	1.13245	1	1.01038	1.00202	0.977085	1.03428	13	47
CRP	P0ACJ8	cAMP-activated global transcriptional regulator CRP (Catabolite activator protein) (CAP) (Catabolite gene activator) (cAMP receptor protein) (CRP) (cAMP regulatory protein)	Cytosol	45.4	218556000	258265000	277196000	279856000	312093000	1	1.18169	1.26831	1.28048	1.42798	1	1.01503	0.994157	1.00787	1.01893	13	47
CRP	P0ACJ8	cAMP-activated global transcriptional regulator CRP (Catabolite activator protein) (CAP) (Catabolite gene activator) (cAMP receptor protein) (CRP) (cAMP regulatory protein)	Cytosol	49	206885000	221528000	232612000	251528000	240740000	1	1.07078	1.12435	1.21579	1.16364	1	0.960179	0.969824	0.987471	1.01191	13	40
CRP	P0ACJ8	cAMP-activated global transcriptional regulator CRP (Catabolite activator protein) (CAP) (Catabolite gene activator) (cAMP receptor protein) (CRP) (cAMP regulatory protein)	Cytosol	51.9	183844000	196073000	191966000	200343000	194917000	1	1.06652	1.04418	1.08974	1.06023	1	1.03387	1.03021	1.04317	1.04029	13	40
CRP	P0ACJ8	cAMP-activated global transcriptional regulator CRP (Catabolite activator protein) (CAP) (Catabolite gene activator) (cAMP receptor protein) (CRP) (cAMP regulatory protein)	Cytosol	54.8	294481000	311466000	297628000	273188000	211701000	1	1.05768	1.01069	0.927693	0.718895	1	0.961441	0.973776	0.944441	0.722621	10	22
CRP	P0ACJ8	cAMP-activated global transcriptional regulator CRP (Catabolite activator protein) (CAP) (Catabolite gene activator) (cAMP receptor protein) (CRP) (cAMP regulatory protein)	Cytosol	57.9	83993700	88324200	80372000	85315300	83835100	1	1.05156	0.956881	1.01573	0.998112	1	1.04556	0.986859	1.04691	0.992236	10	22
CRP	P0ACJ8	cAMP-activated global transcriptional regulator CRP (Catabolite activator protein) (CAP) (Catabolite gene activator) (cAMP receptor protein) (CRP) (cAMP regulatory protein)	Cytosol	60.5	4838530	4675580	4548210	4760540	4672410	1	0.966322	0.939998	0.983881	0.965667	1	0.978314	0.969299	1.02596	0.986445	2	2
CRP	P0ACJ8	cAMP-activated global transcriptional regulator CRP (Catabolite activator protein) (CAP) (Catabolite gene activator) (cAMP receptor protein) (CRP) (cAMP regulatory protein)	Cytosol	63.6	2975470	2781880	2652340	2084410	2199590	1	0.934938	0.891402	0.700531	0.739241	1	0.918515	0.891036	0.762254	0.758758	2	2
CRR	P69783	PTS system glucose-specific EIIA component (EIIA-Glc) (EIII-Glc) (Glucose-specific phosphotransferase enzyme IIA component)	Cytosol	42	319007000	316753000	338778000	320237000	333810000	1	0.992934	1.06198	1.00386	1.0464	1	1.01947	0.999286	1.00873	0.955694	8	53
CRR	P69783	PTS system glucose-specific EIIA component (EIIA-Glc) (EIII-Glc) (Glucose-specific phosphotransferase enzyme IIA component)	Cytosol	45.4	314459000	359004000	385280000	379432000	420891000	1	1.14166	1.22522	1.20662	1.33846	1	0.980646	0.96038	0.949733	0.955056	8	53
CRR	P69783	PTS system glucose-specific EIIA component (EIIA-Glc) (EIII-Glc) (Glucose-specific phosphotransferase enzyme IIA component)	Cytosol	49	318654000	338314000	348521000	376980000	346698000	1	1.0617	1.09373	1.18304	1.08801	1	0.952036	0.943407	0.960873	0.946136	8	53
CRR	P69783	PTS system glucose-specific EIIA component (EIIA-Glc) (EIII-Glc) (Glucose-specific phosphotransferase enzyme IIA component)	Cytosol	51.9	348400000	358537000	347429000	357195000	355558000	1	1.0291	0.997213	1.02524	1.02055	1	0.997598	0.983868	0.981423	1.00135	8	53
CRR	P69783	PTS system glucose-specific EIIA component (EIIA-Glc) (EIII-Glc) (Glucose-specific phosphotransferase enzyme IIA component)	Cytosol	54.8	585658000	650867000	627933000	561693000	589282000	1	1.11134	1.07218	0.95908	1.00619	1	1.01022	1.03303	0.976395	1.0114	9	81
CRR	P69783	PTS system glucose-specific EIIA component (EIIA-Glc) (EIII-Glc) (Glucose-specific phosphotransferase enzyme IIA component)	Cytosol	57.9	606558000	609526000	589018000	601470000	619476000	1	1.00489	0.971083	0.991612	1.0213	1	0.999163	1.00151	1.02205	1.01529	9	81
CRR	P69783	PTS system glucose-specific EIIA component (EIIA-Glc) (EIII-Glc) (Glucose-specific phosphotransferase enzyme IIA component)	Cytosol	60.5	500338000	510539000	509926000	489262000	484275000	1	1.02039	1.01916	0.977863	0.967896	1	1.03305	1.05093	1.01968	0.988721	8	76
CRR	P69783	PTS system glucose-specific EIIA component (EIIA-Glc) (EIII-Glc) (Glucose-specific phosphotransferase enzyme IIA component)	Cytosol	63.6	393293000	389311000	399916000	366660000	391551000	1	0.989875	1.01684	0.932282	0.995571	1	0.972487	1.01642	1.01442	1.02185	8	76
CRR	P69783	PTS system glucose-specific EIIA component (EIIA-Glc) (EIII-Glc) (Glucose-specific phosphotransferase enzyme IIA component)	Cytosol	67	413882000	371096000	427983000	391498000	367540000	1	0.896623	1.03407	0.945917	0.888031	1	0.943064	0.98011	0.924162	0.87441	8	65
CRR	P69783	PTS system glucose-specific EIIA component (EIIA-Glc) (EIII-Glc) (Glucose-specific phosphotransferase enzyme IIA component)	Cytosol	71.3	235271000	259881000	234530000	227987000	190168000	1	1.1046	0.99685	0.96904	0.808293	1	1.00458	0.932605	0.969091	0.863205	8	65
CSDA	Q46925	Cysteine desulfurase CsdA (EC 2.8.1.7) (Cysteine sulfinate desulfinase) (CSD) (EC 4.4.1.-) (Selenocysteine lyase) (EC 4.4.1.16)	Cytosol	42	8651310	7815630	9330640	8114350	9596870	1	0.903404	1.07852	0.937933	1.1093	1	0.927548	1.01486	0.942489	1.01314	3	4
CSDA	Q46925	Cysteine desulfurase CsdA (EC 2.8.1.7) (Cysteine sulfinate desulfinase) (CSD) (EC 4.4.1.-) (Selenocysteine lyase) (EC 4.4.1.16)	Cytosol	45.4	8291490	9836230	11103500	11501200	13013700	1	1.1863	1.33914	1.38711	1.56952	1	1.019	1.04968	1.0918	1.11993	3	4
CSDA	Q46925	Cysteine desulfurase CsdA (EC 2.8.1.7) (Cysteine sulfinate desulfinase) (CSD) (EC 4.4.1.-) (Selenocysteine lyase) (EC 4.4.1.16)	Cytosol	49	15647800	17798800	18715800	18790100	18099400	1	1.13746	1.19607	1.20081	1.15667	1	1.01998	1.03168	0.97531	1.00585	5	6
CSDA	Q46925	Cysteine desulfurase CsdA (EC 2.8.1.7) (Cysteine sulfinate desulfinase) (CSD) (EC 4.4.1.-) (Selenocysteine lyase) (EC 4.4.1.16)	Cytosol	51.9	16387700	17661400	18291300	18486400	17291100	1	1.07772	1.11616	1.12807	1.05513	1	1.04474	1.10122	1.07985	1.03529	5	6
CSDA	Q46925	Cysteine desulfurase CsdA (EC 2.8.1.7) (Cysteine sulfinate desulfinase) (CSD) (EC 4.4.1.-) (Selenocysteine lyase) (EC 4.4.1.16)	Cytosol	54.8	48242600	52905900	50030800	47320100	49380000	1	1.09666	1.03707	0.980878	1.02358	1	0.99688	0.999192	0.998586	1.02888	7	9
CSDA	Q46925	Cysteine desulfurase CsdA (EC 2.8.1.7) (Cysteine sulfinate desulfinase) (CSD) (EC 4.4.1.-) (Selenocysteine lyase) (EC 4.4.1.16)	Cytosol	57.9	48890400	47417700	44939300	45801400	45277700	1	0.969878	0.919185	0.936818	0.926106	1	0.964347	0.947981	0.965572	0.920655	7	9
CSDA	Q46925	Cysteine desulfurase CsdA (EC 2.8.1.7) (Cysteine sulfinate desulfinase) (CSD) (EC 4.4.1.-) (Selenocysteine lyase) (EC 4.4.1.16)	Cytosol	60.5	27763500	28042100	26380000	27495100	26418300	1	1.01003	0.950168	0.990333	0.951548	1	1.02257	0.979786	1.03268	0.972022	5	5
CSDA	Q46925	Cysteine desulfurase CsdA (EC 2.8.1.7) (Cysteine sulfinate desulfinase) (CSD) (EC 4.4.1.-) (Selenocysteine lyase) (EC 4.4.1.16)	Cytosol	63.6	22970500	23080900	21942100	21901800	23564400	1	1.00481	0.95523	0.953475	1.02585	1	0.987155	0.954837	1.03748	1.05294	5	5
CSDA	Q46925	Cysteine desulfurase CsdA (EC 2.8.1.7) (Cysteine sulfinate desulfinase) (CSD) (EC 4.4.1.-) (Selenocysteine lyase) (EC 4.4.1.16)	Cytosol	67	26092500	26424600	29552300	29724500	28984700	1	1.01273	1.1326	1.1392	1.11084	1	1.06518	1.0735	1.113	1.09381	5	8
CSDA	Q46925	Cysteine desulfurase CsdA (EC 2.8.1.7) (Cysteine sulfinate desulfinase) (CSD) (EC 4.4.1.-) (Selenocysteine lyase) (EC 4.4.1.16)	Cytosol	71.3	21681700	22644100	22373000	21118800	21535800	1	1.04439	1.03188	0.974038	0.993271	1	0.949817	0.965381	0.97409	1.06075	5	8
CSDE	P0AGF2	Sulfur acceptor protein CsdE	Cytosol	42	5836280	5230270	5231030	4594480	4706560	1	0.896165	0.896295	0.787227	0.806431	1	0.920115	0.843385	0.791051	0.736525	2	3
CSDE	P0AGF2	Sulfur acceptor protein CsdE	Cytosol	45.4	5651690	6303400	4482770	5316490	4473780	1	1.11531	0.793173	0.94069	0.791583	1	0.958018	0.621726	0.74042	0.564832	2	3
CSDE	P0AGF2	Sulfur acceptor protein CsdE	Cytosol	49	7503730	8007540	8576820	8652900	7785140	1	1.06714	1.14301	1.15315	1.0375	1	0.956918	0.985913	0.936594	0.902217	2	3
CSDE	P0AGF2	Sulfur acceptor protein CsdE	Cytosol	51.9	8617160	7801130	6829120	7741230	6763000	1	0.905302	0.792502	0.898351	0.784829	1	0.877593	0.781897	0.859953	0.770071	2	3
CSDE	P0AGF2	Sulfur acceptor protein CsdE	Cytosol	54.8	9896620	11359100	10265500	9497920	9157290	1	1.14778	1.03727	0.959714	0.925295	1	1.04334	0.999391	0.97704	0.93009	2	4
CSDE	P0AGF2	Sulfur acceptor protein CsdE	Cytosol	57.9	7480530	7424100	7170610	7214180	6350970	1	0.992456	0.95857	0.964394	0.849	1	0.986798	0.9886	0.993994	0.844002	2	4
CSDE	P0AGF2	Sulfur acceptor protein CsdE	Cytosol	60.5	3618930	3884540	3790440	3534170	3682710	1	1.07339	1.04739	0.976579	1.01762	1	1.08671	1.08004	1.01834	1.03952	2	3
CSDE	P0AGF2	Sulfur acceptor protein CsdE	Cytosol	63.6	2381310	2684170	2472470	2459970	2604290	1	1.12718	1.03828	1.03303	1.09364	1	1.10738	1.03785	1.12405	1.12251	2	3
CSDE	P0AGF2	Sulfur acceptor protein CsdE	Cytosol	67	1050840	1380460	997636	1194360	1180350	1	1.31367	0.94937	1.13658	1.12324	1	1.38172	0.89983	1.11044	1.10602	1	1
CSDE	P0AGF2	Sulfur acceptor protein CsdE	Cytosol	71.3	1106330	951355	870948	650466	648466	1	0.85992	0.787241	0.587949	0.586142	1	0.782053	0.736504	0.58798	0.625961	1	1
CSID	P76621	Protein CsiD	Cytosol	42	10746500	8753580	11098400	10801500	11999500	1	0.814552	1.03275	1.00512	1.1166	1	0.83632	0.97178	1.01	1.0198	2	2
CSID	P76621	Protein CsiD	Cytosol	45.4	9443840	11813800	14151200	14057300	16465000	1	1.25095	1.49846	1.48852	1.74346	1	1.07453	1.17456	1.17161	1.24405	2	2
CSID	P76621	Protein CsiD	Cytosol	49	5452210	6707920	7150830	7061100	7060910	1	1.23031	1.31155	1.29509	1.29505	1	1.10323	1.13129	1.05188	1.12618	2	2
CSID	P76621	Protein CsiD	Cytosol	51.9	5217600	5108060	4798620	5349850	5810470	1	0.979006	0.919699	1.02535	1.11363	1	0.949041	0.907391	0.981521	1.09269	2	2
CSID	P76621	Protein CsiD	Cytosol	54.8	2664290	2999360	2555130	2655510	3165090	1	1.12576	0.959028	0.996705	1.18797	1	1.02333	0.924004	1.0147	1.19412	1	1
CSID	P76621	Protein CsiD	Cytosol	57.9	1311870	1590850	1378780	1593660	1707660	1	1.21266	1.051	1.2148	1.3017	1	1.20574	1.08393	1.25209	1.29404	1	1
CSPA	P0A9X9	Cold shock protein CspA (CSP-A) (7.4 kDa cold shock protein) (CS7.4)	Cytosol	42	242239000	235340000	230356000	233557000	228505000	1	0.97152	0.950945	0.964159	0.943304	1	0.997484	0.894808	0.968842	0.861532	3	25
CSPA	P0A9X9	Cold shock protein CspA (CSP-A) (7.4 kDa cold shock protein) (CS7.4)	Cytosol	45.4	234185000	281692000	262985000	284275000	291975000	1	1.20286	1.12298	1.21389	1.24677	1	1.03322	0.880243	0.955457	0.88963	3	25
CSPA	P0A9X9	Cold shock protein CspA (CSP-A) (7.4 kDa cold shock protein) (CS7.4)	Cytosol	49	316185000	359069000	351557000	397313000	335418000	1	1.13563	1.11187	1.25658	1.06083	1	1.01833	0.959056	1.02061	0.922501	3	32
CSPA	P0A9X9	Cold shock protein CspA (CSP-A) (7.4 kDa cold shock protein) (CS7.4)	Cytosol	51.9	352540000	339902000	317422000	330301000	307658000	1	0.964152	0.900386	0.936918	0.87269	1	0.934641	0.888337	0.896872	0.856279	3	32
CSPA	P0A9X9	Cold shock protein CspA (CSP-A) (7.4 kDa cold shock protein) (CS7.4)	Cytosol	54.8	435172000	488346000	425021000	404528000	383351000	1	1.12219	0.976674	0.929582	0.880918	1	1.02008	0.941005	0.946364	0.885484	3	39
CSPA	P0A9X9	Cold shock protein CspA (CSP-A) (7.4 kDa cold shock protein) (CS7.4)	Cytosol	57.9	423739000	415523000	390814000	391297000	401319000	1	0.980611	0.922299	0.923439	0.94709	1	0.975019	0.951193	0.951782	0.941515	3	39
CSPA	P0A9X9	Cold shock protein CspA (CSP-A) (7.4 kDa cold shock protein) (CS7.4)	Cytosol	60.5	484821000	466422000	434662000	450775000	442903000	1	0.96205	0.896541	0.929776	0.913539	1	0.973989	0.924487	0.969538	0.933195	3	52
CSPA	P0A9X9	Cold shock protein CspA (CSP-A) (7.4 kDa cold shock protein) (CS7.4)	Cytosol	63.6	437365000	450253000	375302000	392955000	411971000	1	1.02947	0.858098	0.89846	0.941939	1	1.01138	0.857745	0.977622	0.966807	3	52
CSPA	P0A9X9	Cold shock protein CspA (CSP-A) (7.4 kDa cold shock protein) (CS7.4)	Cytosol	67	525012000	506858000	509431000	511022000	471441000	1	0.965422	0.970323	0.973353	0.897962	1	1.01543	0.919689	0.950967	0.884189	4	79
CSPA	P0A9X9	Cold shock protein CspA (CSP-A) (7.4 kDa cold shock protein) (CS7.4)	Cytosol	71.3	441770000	471482000	403021000	457802000	379564000	1	1.06726	0.912287	1.03629	0.859189	1	0.970615	0.853492	1.03635	0.917558	4	79
CSPB	P36995	Cold shock-like protein CspB (CSP-B)	Cytosol	42	5381810	4269280	4003780	3892200	3867180	1	0.79328	0.743947	0.723214	0.718565	1	0.81448	0.70003	0.726727	0.656275	1	1
CSPB	P36995	Cold shock-like protein CspB (CSP-B)	Cytosol	45.4	4670130	4794830	4589840	5397580	4130190	1	1.0267	0.982808	1.15577	0.884384	1	0.881904	0.77037	0.909707	0.63105	1	1
CSPB	P36995	Cold shock-like protein CspB (CSP-B)	Cytosol	49	1946270	2587880	2399700	2127350	1894050	1	1.32966	1.23297	1.09304	0.973169	1	1.19232	1.06351	0.887775	0.846272	1	3
CSPB	P36995	Cold shock-like protein CspB (CSP-B)	Cytosol	51.9	1796480	1949290	1781420	2332430	1997430	1	1.08506	0.991617	1.29833	1.11186	1	1.05185	0.978347	1.24284	1.09095	1	3
CSPB	P36995	Cold shock-like protein CspB (CSP-B)	Cytosol	54.8	21155700	22720100	18290500	17327200	15474100	1	1.07395	0.864566	0.819032	0.731439	1	0.97623	0.832991	0.833819	0.73523	2	3
CSPB	P36995	Cold shock-like protein CspB (CSP-B)	Cytosol	57.9	17293700	14033600	13848300	12560100	11548700	1	0.811486	0.800771	0.726282	0.667798	1	0.806859	0.825858	0.748574	0.663867	2	3
CSPB	P36995	Cold shock-like protein CspB (CSP-B)	Cytosol	60.5	20709500	20373200	18694100	16961300	17208000	1	0.983761	0.902682	0.819011	0.830923	1	0.995969	0.93082	0.854035	0.848802	2	2
CSPB	P36995	Cold shock-like protein CspB (CSP-B)	Cytosol	63.6	13436600	12870300	12838100	11615100	11866400	1	0.957854	0.955457	0.864437	0.88314	1	0.941028	0.955065	0.940602	0.906456	2	2
CSPB	P36995	Cold shock-like protein CspB (CSP-B)	Cytosol	67	3902050	4101440	3462980	3541280	2364260	1	1.0511	0.887477	0.907543	0.605902	1	1.10554	0.841166	0.886671	0.596608	1	1
CSPB	P36995	Cold shock-like protein CspB (CSP-B)	Cytosol	71.3	4511940	3873130	3662250	2794870	2512210	1	0.858418	0.81168	0.619439	0.556792	1	0.780687	0.759368	0.619471	0.594617	1	1
CSPC	P0A9Y6	Cold shock-like protein CspC (CSP-C)	Cytosol	42	149791000	149443000	151198000	154250000	151599000	1	0.997677	1.00939	1.02977	1.01207	1	1.02434	0.949806	1.03477	0.924337	3	29
CSPC	P0A9Y6	Cold shock-like protein CspC (CSP-C)	Cytosol	45.4	150444000	179006000	179899000	190666000	187829000	1	1.18985	1.19579	1.26736	1.2485	1	1.02204	0.937313	0.997539	0.890863	3	29
CSPC	P0A9Y6	Cold shock-like protein CspC (CSP-C)	Cytosol	49	124572000	137939000	143791000	146381000	129348000	1	1.1073	1.15428	1.17507	1.03834	1	0.992931	0.995637	0.954402	0.902944	2	29
CSPC	P0A9Y6	Cold shock-like protein CspC (CSP-C)	Cytosol	51.9	147022000	139499000	142072000	146356000	133104000	1	0.948831	0.966332	0.99547	0.905334	1	0.919789	0.9534	0.952922	0.88831	2	29
CSPC	P0A9Y6	Cold shock-like protein CspC (CSP-C)	Cytosol	54.8	254195000	291610000	270085000	229211000	230466000	1	1.14719	1.06251	0.901713	0.90665	1	1.04281	1.02371	0.917992	0.911349	3	53
CSPC	P0A9Y6	Cold shock-like protein CspC (CSP-C)	Cytosol	57.9	263376000	257386000	260912000	267162000	259177000	1	0.977257	0.990645	1.01437	0.984057	1	0.971685	1.02168	1.04551	0.978264	3	53
CSPC	P0A9Y6	Cold shock-like protein CspC (CSP-C)	Cytosol	60.5	276832000	274791000	254973000	268183000	258446000	1	0.992627	0.921039	0.968757	0.933584	1	1.00495	0.949748	1.01019	0.953672	3	63
CSPC	P0A9Y6	Cold shock-like protein CspC (CSP-C)	Cytosol	63.6	259809000	255183000	236836000	223497000	227629000	1	0.982195	0.911577	0.860236	0.87614	1	0.964941	0.911203	0.93603	0.899271	3	63
CSPC	P0A9Y6	Cold shock-like protein CspC (CSP-C)	Cytosol	67	38981800	43937000	41873300	41667900	41406400	1	1.12712	1.07418	1.06891	1.0622	1	1.1855	1.01812	1.04432	1.04591	3	30
CSPC	P0A9Y6	Cold shock-like protein CspC (CSP-C)	Cytosol	71.3	34301900	33437100	31594400	32016600	28368800	1	0.974789	0.921069	0.933377	0.827033	1	0.88652	0.861707	0.933426	0.883218	3	30
CSPD	P0A968	Cold shock-like protein CspD (CSP-D)	Cytosol	42	22891300	22020500	21951200	23118000	25270600	1	0.961959	0.958932	1.0099	1.10394	1	0.987668	0.902324	1.01481	1.00824	1	1
CSPD	P0A968	Cold shock-like protein CspD (CSP-D)	Cytosol	45.4	22725600	26937600	29117700	27518100	33786400	1	1.18534	1.28127	1.21089	1.48671	1	1.01817	1.00432	0.953091	1.06084	1	1
CSPD	P0A968	Cold shock-like protein CspD (CSP-D)	Cytosol	54.8	4727500	3760850	4895020	3969780	3903850	1	0.795526	1.03544	0.839721	0.825775	1	0.723142	0.99762	0.854881	0.830054	1	1
CSPD	P0A968	Cold shock-like protein CspD (CSP-D)	Cytosol	57.9	3199980	3913660	4257760	4350570	3765240	1	1.22303	1.33056	1.35956	1.17664	1	1.21605	1.37224	1.40129	1.16972	1	1
CSPD	P0A968	Cold shock-like protein CspD (CSP-D)	Cytosol	60.5	27403200	26817200	27361500	26464300	23868800	1	0.978616	0.998478	0.965738	0.871022	1	0.99076	1.0296	1.00704	0.889764	1	2
CSPD	P0A968	Cold shock-like protein CspD (CSP-D)	Cytosol	63.6	17997300	19031000	15502500	14890400	15206400	1	1.05744	0.861379	0.827369	0.844927	1	1.03886	0.861025	0.900267	0.867233	1	2
CSPE	P0A972	Cold shock-like protein CspE (CSP-E)	Cytosol	42	624310000	595354000	608104000	621884000	620488000	1	0.953619	0.974042	0.996114	0.993878	1	0.979105	0.916542	1.00095	0.907722	4	98
CSPE	P0A972	Cold shock-like protein CspE (CSP-E)	Cytosol	45.4	588172000	706059000	697699000	748202000	756198000	1	1.20043	1.18622	1.27208	1.28567	1	1.03113	0.929811	1.00126	0.91739	4	98
CSPE	P0A972	Cold shock-like protein CspE (CSP-E)	Cytosol	49	500523000	563863000	566607000	586541000	543694000	1	1.12655	1.13203	1.17186	1.08625	1	1.01019	0.976444	0.951791	0.944609	4	104
CSPE	P0A972	Cold shock-like protein CspE (CSP-E)	Cytosol	51.9	582229000	560034000	564328000	584684000	544870000	1	0.961879	0.969254	1.00422	0.935835	1	0.932439	0.956284	0.961294	0.918237	4	104
CSPE	P0A972	Cold shock-like protein CspE (CSP-E)	Cytosol	54.8	937090000	1098010000	971308000	866230000	873691000	1	1.17172	1.03652	0.924383	0.932345	1	1.06511	0.998661	0.941071	0.937177	4	135
CSPE	P0A972	Cold shock-like protein CspE (CSP-E)	Cytosol	57.9	1014230000	988818000	964111000	1000190000	962413000	1	0.974945	0.950584	0.986157	0.94891	1	0.969385	0.980365	1.01643	0.943324	4	135
CSPE	P0A972	Cold shock-like protein CspE (CSP-E)	Cytosol	60.5	810266000	825516000	699569000	808032000	711641000	1	1.01882	0.863382	0.997243	0.878281	1	1.03146	0.890294	1.03989	0.897178	4	134
CSPE	P0A972	Cold shock-like protein CspE (CSP-E)	Cytosol	63.6	725904000	688187000	641376000	618896000	648501000	1	0.948041	0.883555	0.852587	0.89337	1	0.931388	0.883192	0.927707	0.916956	4	134
CSPE	P0A972	Cold shock-like protein CspE (CSP-E)	Cytosol	67	558780000	638234000	592353000	664928000	575070000	1	1.14219	1.06008	1.18996	1.02915	1	1.20135	1.00476	1.1626	1.01337	4	92
CSPE	P0A972	Cold shock-like protein CspE (CSP-E)	Cytosol	71.3	468695000	461930000	459020000	432420000	418920000	1	0.985566	0.979358	0.922604	0.893801	1	0.896322	0.91624	0.922653	0.954521	4	92
CSPG	P0A978	Cold shock-like protein CspG (CPS-G)	Cytosol	42	17864500	12178900	10579900	10663900	9879520	1	0.681738	0.59223	0.596932	0.553025	1	0.699957	0.55727	0.599832	0.505085	2	2
CSPG	P0A978	Cold shock-like protein CspG (CPS-G)	Cytosol	45.4	18834000	19688300	17855300	17894300	13168400	1	1.04536	0.948035	0.950106	0.699182	1	0.89793	0.743114	0.747831	0.4989	2	2
CSPG	P0A978	Cold shock-like protein CspG (CPS-G)	Cytosol	49	57409500	60846600	54605900	50105100	34304400	1	1.05987	0.951165	0.872767	0.597539	1	0.950397	0.820437	0.708868	0.519622	2	4
CSPG	P0A978	Cold shock-like protein CspG (CPS-G)	Cytosol	51.9	42308600	34393200	31725500	31947100	23819500	1	0.812913	0.749859	0.755097	0.562994	1	0.788031	0.739825	0.722823	0.552407	2	4
CSPG	P0A978	Cold shock-like protein CspG (CPS-G)	Cytosol	54.8	52559400	43470900	36066200	31052300	30105300	1	0.827081	0.686199	0.590804	0.572786	1	0.751826	0.661138	0.60147	0.575755	2	3
CSPG	P0A978	Cold shock-like protein CspG (CPS-G)	Cytosol	57.9	37918200	34349900	26956000	25594400	24078500	1	0.905895	0.710899	0.67499	0.635012	1	0.900729	0.73317	0.695707	0.631274	2	3
CSPG	P0A978	Cold shock-like protein CspG (CPS-G)	Cytosol	60.5	37581500	34336700	26518000	23363800	21534200	1	0.91366	0.705613	0.621684	0.573	1	0.924998	0.727608	0.64827	0.585329	2	5
CSPG	P0A978	Cold shock-like protein CspG (CPS-G)	Cytosol	63.6	31404900	24435900	19673600	16994100	16398300	1	0.778092	0.62645	0.541129	0.522157	1	0.764424	0.626193	0.588807	0.535943	2	5
CSPG	P0A978	Cold shock-like protein CspG (CPS-G)	Cytosol	67	23033700	19619500	16075700	15705300	13892400	1	0.851774	0.697921	0.68184	0.603134	1	0.895892	0.661502	0.666158	0.593882	2	4
CSPG	P0A978	Cold shock-like protein CspG (CPS-G)	Cytosol	71.3	20994600	15441000	14654500	12834800	9379540	1	0.735475	0.698013	0.611338	0.44676	1	0.668876	0.653027	0.61137	0.47711	2	4
CSRA	P69913	Carbon storage regulator (Translational dual regulator CsrA)	Cytosol	42	36342000	34133000	36898400	33095500	34066400	1	0.939216	1.01531	0.910668	0.937384	1	0.964317	0.955374	0.915091	0.856125	3	4
CSRA	P69913	Carbon storage regulator (Translational dual regulator CsrA)	Cytosol	45.4	32529800	38002900	38319900	39823500	42747400	1	1.16825	1.17799	1.22422	1.3141	1	1.00349	0.923366	0.963584	0.937673	3	4
CSRA	P69913	Carbon storage regulator (Translational dual regulator CsrA)	Cytosol	49	42603600	43691400	44596300	45926300	43532800	1	1.02553	1.04677	1.07799	1.02181	1	0.919607	0.902905	0.875553	0.88857	4	6
CSRA	P69913	Carbon storage regulator (Translational dual regulator CsrA)	Cytosol	51.9	39940200	40834400	38428900	42980900	39007800	1	1.02239	0.962161	1.07613	0.976655	1	0.991096	0.949285	1.03014	0.95829	4	6
CSRA	P69913	Carbon storage regulator (Translational dual regulator CsrA)	Cytosol	54.8	39889000	45964700	41245100	36710300	40677000	1	1.15232	1.034	0.920311	1.01975	1	1.04747	0.996234	0.936926	1.02504	4	6
CSRA	P69913	Carbon storage regulator (Translational dual regulator CsrA)	Cytosol	57.9	37122700	37015500	35456800	38262300	38260400	1	0.997112	0.955124	1.0307	1.03065	1	0.991427	0.985047	1.06233	1.02458	4	6
CSRA	P69913	Carbon storage regulator (Translational dual regulator CsrA)	Cytosol	60.5	138384000	138832000	138633000	131916000	136156000	1	1.00324	1.0018	0.95326	0.9839	1	1.01569	1.03303	0.994026	1.00507	5	18
CSRA	P69913	Carbon storage regulator (Translational dual regulator CsrA)	Cytosol	63.6	108327000	120399000	127565000	120955000	133302000	1	1.11144	1.17759	1.11657	1.23055	1	1.09192	1.17711	1.21495	1.26304	5	18
CSRA	P69913	Carbon storage regulator (Translational dual regulator CsrA)	Cytosol	67	164177000	157525000	214712000	202698000	228386000	1	0.959483	1.30781	1.23463	1.3911	1	1.00918	1.23956	1.20624	1.36976	4	24
CSRA	P69913	Carbon storage regulator (Translational dual regulator CsrA)	Cytosol	71.3	148929000	186853000	198054000	176710000	202786000	1	1.25464	1.32986	1.18654	1.36163	1	1.14103	1.24415	1.1866	1.45413	4	24
CSTA	P15078	Peptide transporter CstA (Carbon starvation protein A)	Inner_membrane	42	14110100	12950600	13153000	12890100	11415400	1	0.917825	0.932169	0.913537	0.809023	1	0.942354	0.877141	0.917974	0.738892	2	2
CSTA	P15078	Peptide transporter CstA (Carbon starvation protein A)	Inner_membrane	45.4	12183900	15233600	17036500	14632900	14833500	1	1.25031	1.39828	1.201	1.21747	1	1.07397	1.09604	0.945313	0.868721	2	2
CSTA	P15078	Peptide transporter CstA (Carbon starvation protein A)	Inner_membrane	49	16187500	16986800	15485200	16825900	15087600	1	1.04938	0.956615	1.03944	0.932053	1	0.940989	0.825138	0.844239	0.810517	4	4
CSTA	P15078	Peptide transporter CstA (Carbon starvation protein A)	Inner_membrane	51.9	15820300	16116800	15276100	15836500	13140500	1	1.01874	0.965601	1.00102	0.83061	1	0.987561	0.952679	0.958238	0.814991	4	4
CSTA	P15078	Peptide transporter CstA (Carbon starvation protein A)	Inner_membrane	54.8	26343800	29805400	24960800	22657300	24821300	1	1.1314	0.947502	0.860062	0.942207	1	1.02846	0.912898	0.875589	0.94709	3	3
CSTA	P15078	Peptide transporter CstA (Carbon starvation protein A)	Inner_membrane	57.9	18493200	19583500	18652100	16990800	15704300	1	1.05896	1.00859	0.918759	0.849193	1	1.05292	1.04019	0.946959	0.844195	3	3
CSTA	P15078	Peptide transporter CstA (Carbon starvation protein A)	Inner_membrane	67	8278650	7761940	8910830	8062470	7476140	1	0.937585	1.07636	0.973887	0.903063	1	0.986149	1.0202	0.951489	0.889211	2	3
CSTA	P15078	Peptide transporter CstA (Carbon starvation protein A)	Inner_membrane	71.3	6307170	7948390	6484740	7009590	5485150	1	1.26021	1.02815	1.11137	0.869669	1	1.1461	0.961891	1.11143	0.92875	2	3
CUEO	P36649	Blue copper oxidase CueO (Copper efflux oxidase)	Periplasm	42	9452100	9104230	10154400	9575340	10943800	1	0.963197	1.0743	1.01304	1.15782	1	0.988938	1.01088	1.01796	1.05745	3	3
CUEO	P36649	Blue copper oxidase CueO (Copper efflux oxidase)	Periplasm	45.4	9347870	10907500	11902100	12696200	13516700	1	1.16684	1.27324	1.35819	1.44597	1	1.00228	0.998025	1.06904	1.03177	3	3
CUEO	P36649	Blue copper oxidase CueO (Copper efflux oxidase)	Periplasm	49	28401500	32833400	31079700	31980600	31543500	1	1.15604	1.0943	1.12602	1.11063	1	1.03664	0.943898	0.91456	0.965807	5	5
CUEO	P36649	Blue copper oxidase CueO (Copper efflux oxidase)	Periplasm	51.9	31055500	32671100	31293900	33818800	32319400	1	1.05202	1.00768	1.08898	1.0407	1	1.01982	0.994192	1.04243	1.02113	5	5
CUEO	P36649	Blue copper oxidase CueO (Copper efflux oxidase)	Periplasm	54.8	39295200	44385300	41910400	38443100	39337500	1	1.12953	1.06655	0.978315	1.00108	1	1.02676	1.0276	0.995977	1.00626	5	7
CUEO	P36649	Blue copper oxidase CueO (Copper efflux oxidase)	Periplasm	57.9	39301500	37715900	38151900	35550900	37777500	1	0.959655	0.970749	0.904569	0.961223	1	0.954184	1.00116	0.932332	0.955565	5	7
CUEO	P36649	Blue copper oxidase CueO (Copper efflux oxidase)	Periplasm	60.5	25025700	24978400	23009100	24883300	26044900	1	0.99811	0.919419	0.99431	1.04073	1	1.0105	0.948078	1.03683	1.06312	3	4
CUEO	P36649	Blue copper oxidase CueO (Copper efflux oxidase)	Periplasm	63.6	20908800	19917800	19473900	19971000	19844000	1	0.952604	0.931373	0.955148	0.949074	1	0.93587	0.930991	1.0393	0.97413	3	4
CUEO	P36649	Blue copper oxidase CueO (Copper efflux oxidase)	Periplasm	67	12057000	11484400	12754400	11778500	14337200	1	0.952509	1.05784	0.976901	1.18912	1	1.00185	1.00264	0.954434	1.17088	3	3
CUEO	P36649	Blue copper oxidase CueO (Copper efflux oxidase)	Periplasm	71.3	8617700	9984760	9853270	8476270	7796570	1	1.15863	1.14338	0.983588	0.904716	1	1.05372	1.06969	0.98364	0.966178	3	3
CUER	P0A9G4	HTH-type transcriptional regulator CueR (Copper efflux regulator) (Copper export regulator)	Cytosol	42	8845280	9367480	9372190	8024130	7524320	1	1.05904	1.05957	0.907165	0.850659	1	1.08734	0.997021	0.911571	0.776919	1	1
CUER	P0A9G4	HTH-type transcriptional regulator CueR (Copper efflux regulator) (Copper export regulator)	Cytosol	45.4	9187410	8865870	7866320	9563360	7996710	1	0.965002	0.856206	1.04092	0.870399	1	0.828906	0.671134	0.819311	0.621071	1	1
CURA	P76113	NADPH-dependent curcumin reductase (EC 1.3.1.n3) (NADPH-dependent curcumin/dihydrocurcumin reductase)	Cytosol	42	14586200	15848200	17056800	16476800	17365500	1	1.08652	1.16938	1.12962	1.19054	1	1.11556	1.10035	1.1351	1.08734	4	5
CURA	P76113	NADPH-dependent curcumin reductase (EC 1.3.1.n3) (NADPH-dependent curcumin/dihydrocurcumin reductase)	Cytosol	45.4	16872000	18249300	21696300	20246000	23305900	1	1.08163	1.28594	1.19998	1.38134	1	0.929088	1.00798	0.944505	0.985649	4	5
CURA	P76113	NADPH-dependent curcumin reductase (EC 1.3.1.n3) (NADPH-dependent curcumin/dihydrocurcumin reductase)	Cytosol	49	29675800	35569800	36191400	38959300	34732400	1	1.19861	1.21956	1.31283	1.17039	1	1.07481	1.05194	1.06629	1.01778	5	7
CURA	P76113	NADPH-dependent curcumin reductase (EC 1.3.1.n3) (NADPH-dependent curcumin/dihydrocurcumin reductase)	Cytosol	51.9	27404300	27548600	29029400	27044100	28090000	1	1.00527	1.0593	0.986856	1.02502	1	0.974497	1.04513	0.944676	1.00575	5	7
CUSR	P0ACZ8	Transcriptional regulatory protein CusR	Cytosol	42	8938480	8654060	10081700	9460780	9978370	1	0.96818	1.1279	1.05843	1.11634	1	0.994055	1.06132	1.06357	1.01957	2	2
CUSR	P0ACZ8	Transcriptional regulatory protein CusR	Cytosol	45.4	8681130	11058700	12858700	11279600	12389100	1	1.27388	1.48122	1.29932	1.42713	1	1.09422	1.16105	1.0227	1.01833	2	2
CUSR	P0ACZ8	Transcriptional regulatory protein CusR	Cytosol	49	14399100	16045200	17252200	19163400	18208800	1	1.11432	1.19814	1.33087	1.26458	1	0.999223	1.03347	1.08095	1.09968	2	2
CUSR	P0ACZ8	Transcriptional regulatory protein CusR	Cytosol	51.9	10683400	12185300	9855520	10619400	9611940	1	1.14058	0.922508	0.994009	0.899708	1	1.10567	0.910163	0.951523	0.882789	2	2
CUSS	P77485	Sensor kinase CusS (EC 2.7.13.3)	Inner_membrane	42	821119	777180	818115	1260500	892074	1	0.946489	0.996342	1.5351	1.08641	1	0.971784	0.937525	1.54256	0.992235	1	1
CUSS	P77485	Sensor kinase CusS (EC 2.7.13.3)	Inner_membrane	45.4	854510	804240	933778	1284180	1133020	1	0.941171	1.09276	1.50283	1.32593	1	0.808436	0.856559	1.18288	0.946114	1	1
CUSS	P77485	Sensor kinase CusS (EC 2.7.13.3)	Inner_membrane	49	2128030	2278150	2480490	2546380	2488250	1	1.07054	1.16563	1.19659	1.16927	1	0.959969	1.00542	0.97188	1.01681	1	1
CUSS	P77485	Sensor kinase CusS (EC 2.7.13.3)	Inner_membrane	51.9	1684000	1812290	2087720	2286190	2272520	1	1.07618	1.23974	1.3576	1.34948	1	1.04324	1.22315	1.29957	1.3241	1	1
CUTA	P69488	Divalent-cation tolerance protein CutA (C-type cytochrome biogenesis protein CycY)	Cytosol	60.5	4553550	3852030	3907680	3371510	4421880	1	0.84594	0.858161	0.740414	0.971084	1	0.856438	0.884911	0.772077	0.991978	1	1
CUTA	P69488	Divalent-cation tolerance protein CutA (C-type cytochrome biogenesis protein CycY)	Cytosol	63.6	3138990	2896840	3207430	2706100	3186760	1	0.922857	1.0218	0.862093	1.01522	1	0.906646	1.02138	0.93805	1.04202	1	1
CUTC	P67826	Copper homeostasis protein CutC	Cytosol	42	10820400	10843700	13008900	11176000	12590900	1	1.00215	1.20226	1.03286	1.16363	1	1.02894	1.13128	1.03788	1.06276	3	4
CUTC	P67826	Copper homeostasis protein CutC	Cytosol	45.4	10272600	12569600	13930800	13329500	16206100	1	1.2236	1.35611	1.29758	1.5776	1	1.05104	1.06298	1.02133	1.1257	3	4
CUTC	P67826	Copper homeostasis protein CutC	Cytosol	49	33432000	37886100	36481200	39244100	38022300	1	1.13323	1.09121	1.17385	1.1373	1	1.01618	0.941231	0.953409	0.989003	5	6
CUTC	P67826	Copper homeostasis protein CutC	Cytosol	51.9	37431700	38831500	36938500	40866800	39641900	1	1.0374	0.986824	1.09177	1.05905	1	1.00564	0.973618	1.04511	1.03913	5	6
CUTC	P67826	Copper homeostasis protein CutC	Cytosol	54.8	37985600	42869300	37710400	35915700	37059500	1	1.12857	0.992755	0.945508	0.97562	1	1.02588	0.956499	0.962578	0.980676	7	8
CUTC	P67826	Copper homeostasis protein CutC	Cytosol	57.9	36876900	37048600	36027500	33962100	36940400	1	1.00466	0.976967	0.920959	1.00172	1	0.998928	1.00757	0.949226	0.995825	7	8
CUTC	P67826	Copper homeostasis protein CutC	Cytosol	60.5	21059800	18846600	18944000	19476500	17086300	1	0.894909	0.899534	0.924819	0.811323	1	0.906014	0.927573	0.964368	0.82878	3	4
CUTC	P67826	Copper homeostasis protein CutC	Cytosol	63.6	7754030	7396710	6909490	6440830	5178870	1	0.953918	0.891084	0.830643	0.667894	1	0.937161	0.890717	0.90383	0.685527	3	4
CVPA	P08550	Colicin V production protein (Protein DedE) (Pur regulon 18 kDa protein)	Inner_membrane	54.8	7916070	9218460	8523520	9217420	8978780	1	1.16452	1.07674	1.16439	1.13425	1	1.05857	1.03741	1.18541	1.14013	1	1
CVPA	P08550	Colicin V production protein (Protein DedE) (Pur regulon 18 kDa protein)	Inner_membrane	57.9	8172150	8271710	8353000	7874440	7522650	1	1.01218	1.02213	0.96357	0.920523	1	1.00641	1.05415	0.993145	0.915104	1	1
CYAA	P00936	Adenylate cyclase (EC 4.6.1.1) (ATP pyrophosphate-lyase) (Adenylyl cyclase)	Cytosol	42	20751400	20009700	21962600	21912600	25060600	1	0.964258	1.05837	1.05596	1.20766	1	0.990027	0.995889	1.06109	1.10297	3	5
CYAA	P00936	Adenylate cyclase (EC 4.6.1.1) (ATP pyrophosphate-lyase) (Adenylyl cyclase)	Cytosol	45.4	21402500	23882800	28186800	27724100	32085900	1	1.11589	1.31699	1.29537	1.49917	1	0.958513	1.03231	1.01959	1.06973	3	5
[truncated: 15,458 more rows]

## Sheet: Hits
gene_name	cpd_effect	cum.f	pEC50opt	fdr
[truncated: 115 more rows]

## Sheet: GO_enrichment_hits
GO.id	GO.term	GO.tree	p.value.BH	fold.enrichment	number.of.hit.genes.in.GOid	fraction.of.hit.genes.in.GOid	number.of.hits.genes	number.of.genes.in.GOid	number.of.background.genes	hit.genes
[truncated: 12 more rows]
