# Supplementary material for: Thermal proteome profiling in bacteria: probing protein state in vivo
Source: Mol Syst Biol. 2018 Jul 24;14(7):e8242. doi: 10.15252/msb.20188242 (PMC6056769; doi:10.15252/msb.20188242)
Supplement: Supplementary file 13 — Dataset EV12 [file MSB-14-e8242-s013.xlsx]

## Sheet: Info
Dataset EV12 2D-TPP of ciprofloxacin in lysate
Exp_details
TMT labeling scheme (concentrations in micromolar) and temperatures used in 2D-TPP experiment
Results
Column	Description
gene_name	Gene name
Uniprot_id	Uniprot ID
description	Protein name
location	Protein location based on STEPdb (http://www.stepdb.eu/)
temperature	Temperature
signal_sum_	Sum of signals of report ions
rel_fc_	Relative fold change of each label to the reference label (126)
norm_rel_fc_	Normalized relative fold change of each label to the reference label (126)
qupm	Unique peptide matches used for quantification
qssm	Sequence spectrum matches used for quantification
Hits
Column	Description
gene_name	Gene name
cpd_effect	Compound effect
cum.f	Cumulative F-score (sum of the log(F-values) of all windows with consistent effect)
pEC50opt	pEC50 estimated at the lowest temperature where there was a fold change higher than 1.5 or lower than 1/1.5, or if this was not achieved the temperature with the highest F-score
fdr	False discovery rate

## Sheet: Exp details
Compound	Temperature	126	127L	127H	128L	128H	129L	129H	130L	130H	131L
Ciprofloxacin	42	0	5.0000000000000001E-3	0.02	0.1	0.5	-	-	-	-	-
Ciprofloxacin	45.4	-	-	-	-	-	0	5.0000000000000001E-3	0.02	0.1	0.5
Ciprofloxacin	49	0	5.0000000000000001E-3	0.02	0.1	0.5	-	-	-	-	-
Ciprofloxacin	51.9	-	-	-	-	-	0	5.0000000000000001E-3	0.02	0.1	0.5
Ciprofloxacin	54.8	0	5.0000000000000001E-3	0.02	0.1	0.5	-	-	-	-	-
Ciprofloxacin	57.9	-	-	-	-	-	0	5.0000000000000001E-3	0.02	0.1	0.5
Ciprofloxacin	60.5	0	5.0000000000000001E-3	0.02	0.1	0.5	-	-	-	-	-
Ciprofloxacin	63.6	-	-	-	-	-	0	5.0000000000000001E-3	0.02	0.1	0.5
Ciprofloxacin	67	0	5.0000000000000001E-3	0.02	0.1	0.5	-	-	-	-	-
Ciprofloxacin	71.3	-	-	-	-	-	0	5.0000000000000001E-3	0.02	0.1	0.5

## Sheet: Results
gene_name	Uniprot_id	description	location	temperature	signal_sum_0	signal_sum_5.0000000000000001E.3	signal_sum_0.02	signal_sum_0.1	signal_sum_0.5	rel_fc_0	rel_fc_5.0000000000000001E.3	rel_fc_0.02	rel_fc_0.1	rel_fc_0.5	norm_rel_fc_0_unmodified	norm_rel_fc_5.0000000000000001E.3_unmodified	norm_rel_fc_0.02_unmodified	norm_rel_fc_0.1_unmodified	norm_rel_fc_0.5_unmodified	qupm	qssm
AAS	P31119	Bifunctional protein Aas [Includes: 2-acylglycerophosphoethanolamine acyltransferase (EC 2.3.1.40) (2-acyl-GPE acyltransferase) (Acyl-[acyl-carrier-protein]--phospholipid O-acyltransferase); Acyl-[acyl-carrier-protein] synthetase (EC 6.2.1.20) (Acyl-ACP synthetase) (Long-chain-fatty-acid--[acyl-carrier-protein] ligase)]	Inner_membrane	42	521148000	588123000	360088000	639698000	837690000	1	1.12851	0.690952	1.22748	1.60739	1	1.01476	0.992631	1.0526	1.12249	10	12
AAS	P31119	Bifunctional protein Aas [Includes: 2-acylglycerophosphoethanolamine acyltransferase (EC 2.3.1.40) (2-acyl-GPE acyltransferase) (Acyl-[acyl-carrier-protein]--phospholipid O-acyltransferase); Acyl-[acyl-carrier-protein] synthetase (EC 6.2.1.20) (Acyl-ACP synthetase) (Long-chain-fatty-acid--[acyl-carrier-protein] ligase)]	Inner_membrane	45.4	574224000	611210000	519167000	507283000	578844000	1	1.06441	0.904119	0.883424	1.00805	1	1.03244	1.04454	1.02216	1.04533	10	12
AAS	P31119	Bifunctional protein Aas [Includes: 2-acylglycerophosphoethanolamine acyltransferase (EC 2.3.1.40) (2-acyl-GPE acyltransferase) (Acyl-[acyl-carrier-protein]--phospholipid O-acyltransferase); Acyl-[acyl-carrier-protein] synthetase (EC 6.2.1.20) (Acyl-ACP synthetase) (Long-chain-fatty-acid--[acyl-carrier-protein] ligase)]	Inner_membrane	49	936773000	950262000	706057000	1057790000	821230000	1	1.0144	0.753712	1.12918	0.876658	1	1.04112	1.01949	1.28237	1.02075	13	16
AAS	P31119	Bifunctional protein Aas [Includes: 2-acylglycerophosphoethanolamine acyltransferase (EC 2.3.1.40) (2-acyl-GPE acyltransferase) (Acyl-[acyl-carrier-protein]--phospholipid O-acyltransferase); Acyl-[acyl-carrier-protein] synthetase (EC 6.2.1.20) (Acyl-ACP synthetase) (Long-chain-fatty-acid--[acyl-carrier-protein] ligase)]	Inner_membrane	51.9	754351000	647650000	677301000	669339000	716169000	1	0.858553	0.897859	0.887304	0.949384	1	0.94677	0.977746	0.970318	0.978076	13	16
AAS	P31119	Bifunctional protein Aas [Includes: 2-acylglycerophosphoethanolamine acyltransferase (EC 2.3.1.40) (2-acyl-GPE acyltransferase) (Acyl-[acyl-carrier-protein]--phospholipid O-acyltransferase); Acyl-[acyl-carrier-protein] synthetase (EC 6.2.1.20) (Acyl-ACP synthetase) (Long-chain-fatty-acid--[acyl-carrier-protein] ligase)]	Inner_membrane	54.8	320268000	348090000	311191000	310723000	330985000	1	1.08687	0.971658	0.970197	1.03346	1	1.01313	0.947658	0.987147	0.98029	11	11
AAS	P31119	Bifunctional protein Aas [Includes: 2-acylglycerophosphoethanolamine acyltransferase (EC 2.3.1.40) (2-acyl-GPE acyltransferase) (Acyl-[acyl-carrier-protein]--phospholipid O-acyltransferase); Acyl-[acyl-carrier-protein] synthetase (EC 6.2.1.20) (Acyl-ACP synthetase) (Long-chain-fatty-acid--[acyl-carrier-protein] ligase)]	Inner_membrane	57.9	169259000	174747000	163817000	167044000	154848000	1	1.03242	0.967848	0.986914	0.914858	1	0.964752	0.88519	0.961859	0.910915	11	11
AAS	P31119	Bifunctional protein Aas [Includes: 2-acylglycerophosphoethanolamine acyltransferase (EC 2.3.1.40) (2-acyl-GPE acyltransferase) (Acyl-[acyl-carrier-protein]--phospholipid O-acyltransferase); Acyl-[acyl-carrier-protein] synthetase (EC 6.2.1.20) (Acyl-ACP synthetase) (Long-chain-fatty-acid--[acyl-carrier-protein] ligase)]	Inner_membrane	67	2689560	2082120	1846780	2677620	2405780	1	0.774149	0.686648	0.995561	0.894488	1	0.849379	0.691619	0.880083	0.842182	1	1
AAS	P31119	Bifunctional protein Aas [Includes: 2-acylglycerophosphoethanolamine acyltransferase (EC 2.3.1.40) (2-acyl-GPE acyltransferase) (Acyl-[acyl-carrier-protein]--phospholipid O-acyltransferase); Acyl-[acyl-carrier-protein] synthetase (EC 6.2.1.20) (Acyl-ACP synthetase) (Long-chain-fatty-acid--[acyl-carrier-protein] ligase)]	Inner_membrane	71.3	1922490	2104350	1679330	1281310	1856650	1	1.0946	0.873518	0.666485	0.965753	1	0.931462	0.787087	0.843993	0.855042	1	1
ACCA	P0ABD5	Acetyl-coenzyme A carboxylase carboxyl transferase subunit alpha (ACCase subunit alpha) (Acetyl-CoA carboxylase carboxyltransferase subunit alpha) (EC 6.4.1.2)	Cytosol	42	1047610000	1165240000	737273000	1191200000	1442140000	1	1.11228	0.703767	1.13706	1.3766	1	1.00017	1.01104	0.975071	0.961317	19	44
ACCA	P0ABD5	Acetyl-coenzyme A carboxylase carboxyl transferase subunit alpha (ACCase subunit alpha) (Acetyl-CoA carboxylase carboxyltransferase subunit alpha) (EC 6.4.1.2)	Cytosol	45.4	1145150000	1196910000	1022060000	974157000	1095710000	1	1.0452	0.892512	0.850681	0.956827	1	1.01381	1.03113	0.984276	0.992219	19	44
ACCA	P0ABD5	Acetyl-coenzyme A carboxylase carboxyl transferase subunit alpha (ACCase subunit alpha) (Acetyl-CoA carboxylase carboxyltransferase subunit alpha) (EC 6.4.1.2)	Cytosol	49	2120800000	2077330000	1560770000	1797650000	1797000000	1	0.979503	0.735935	0.847628	0.847322	1	1.00531	0.995442	0.962619	0.986591	19	54
ACCA	P0ABD5	Acetyl-coenzyme A carboxylase carboxyl transferase subunit alpha (ACCase subunit alpha) (Acetyl-CoA carboxylase carboxyltransferase subunit alpha) (EC 6.4.1.2)	Cytosol	51.9	1631880000	1431570000	1503210000	1514180000	1550420000	1	0.877252	0.921152	0.927875	0.950082	1	0.967391	1.00311	1.01468	0.978795	19	54
ACCA	P0ABD5	Acetyl-coenzyme A carboxylase carboxyl transferase subunit alpha (ACCase subunit alpha) (Acetyl-CoA carboxylase carboxyltransferase subunit alpha) (EC 6.4.1.2)	Cytosol	54.8	945715000	1015670000	1019940000	954951000	1008030000	1	1.07397	1.07849	1.00977	1.06589	1	1.0011	1.05185	1.02741	1.01105	18	48
ACCA	P0ABD5	Acetyl-coenzyme A carboxylase carboxyl transferase subunit alpha (ACCase subunit alpha) (Acetyl-CoA carboxylase carboxyltransferase subunit alpha) (EC 6.4.1.2)	Cytosol	57.9	607631000	640783000	656394000	594310000	590976000	1	1.05456	1.08025	0.978077	0.97259	1	0.985437	0.987993	0.953247	0.968398	18	48
ACCA	P0ABD5	Acetyl-coenzyme A carboxylase carboxyl transferase subunit alpha (ACCase subunit alpha) (Acetyl-CoA carboxylase carboxyltransferase subunit alpha) (EC 6.4.1.2)	Cytosol	60.5	69973300	63474100	59388700	53444100	44393400	1	0.907119	0.848734	0.763778	0.634433	1	0.989675	0.861313	0.86646	0.896729	4	7
ACCA	P0ABD5	Acetyl-coenzyme A carboxylase carboxyl transferase subunit alpha (ACCase subunit alpha) (Acetyl-CoA carboxylase carboxyltransferase subunit alpha) (EC 6.4.1.2)	Cytosol	63.6	22297200	21870400	23074600	20338300	19237200	1	0.980859	1.03487	0.912146	0.862763	1	0.893101	0.768551	0.792482	0.858738	4	7
ACCA	P0ABD5	Acetyl-coenzyme A carboxylase carboxyl transferase subunit alpha (ACCase subunit alpha) (Acetyl-CoA carboxylase carboxyltransferase subunit alpha) (EC 6.4.1.2)	Cytosol	67	772709	747434	615413	697904	911207	1	0.96729	0.796436	0.903191	1.17924	1	1.06129	0.802202	0.798428	1.11028	1	1
ACCA	P0ABD5	Acetyl-coenzyme A carboxylase carboxyl transferase subunit alpha (ACCase subunit alpha) (Acetyl-CoA carboxylase carboxyltransferase subunit alpha) (EC 6.4.1.2)	Cytosol	71.3	609198	703141	565824	376339	521209	1	1.15421	0.928801	0.617761	0.855566	1	0.982189	0.836901	0.782293	0.757487	1	1
ACCB	P0ABD8	Biotin carboxyl carrier protein of acetyl-CoA carboxylase (BCCP)	Cytosol	42	339573000	353274000	223142000	351319000	435184000	1	1.04035	0.657125	1.03459	1.28156	1	0.935481	0.944035	0.887196	0.894949	5	11
ACCB	P0ABD8	Biotin carboxyl carrier protein of acetyl-CoA carboxylase (BCCP)	Cytosol	45.4	355139000	353629000	305492000	292239000	323883000	1	0.995748	0.860204	0.822886	0.911989	1	0.96584	0.993802	0.952117	0.945724	5	11
ACCB	P0ABD8	Biotin carboxyl carrier protein of acetyl-CoA carboxylase (BCCP)	Cytosol	49	550279000	505154000	411140000	430972000	465807000	1	0.917996	0.747148	0.783188	0.846492	1	0.942178	1.01061	0.889437	0.985626	4	11
ACCB	P0ABD8	Biotin carboxyl carrier protein of acetyl-CoA carboxylase (BCCP)	Cytosol	51.9	419100000	382000000	379013000	354427000	368831000	1	0.911477	0.90435	0.845686	0.880055	1	1.00513	0.984814	0.924805	0.906651	4	11
ACCB	P0ABD8	Biotin carboxyl carrier protein of acetyl-CoA carboxylase (BCCP)	Cytosol	54.8	377382000	405704000	350603000	327236000	354507000	1	1.07505	0.92904	0.867121	0.939385	1	1.00211	0.906093	0.882271	0.891053	5	16
ACCB	P0ABD8	Biotin carboxyl carrier protein of acetyl-CoA carboxylase (BCCP)	Cytosol	57.9	252785000	279012000	262593000	250602000	239289000	1	1.10375	1.0388	0.991364	0.946611	1	1.03141	0.950082	0.966197	0.94253	5	16
ACCB	P0ABD8	Biotin carboxyl carrier protein of acetyl-CoA carboxylase (BCCP)	Cytosol	60.5	481108000	445526000	444910000	398445000	324379000	1	0.926042	0.924761	0.828182	0.674233	1	1.01032	0.938468	0.939522	0.952984	4	20
ACCB	P0ABD8	Biotin carboxyl carrier protein of acetyl-CoA carboxylase (BCCP)	Cytosol	63.6	417368000	463794000	528526000	428677000	382156000	1	1.11124	1.26633	1.0271	0.915633	1	1.01181	0.940451	0.892352	0.911361	4	20
ACCB	P0ABD8	Biotin carboxyl carrier protein of acetyl-CoA carboxylase (BCCP)	Cytosol	67	398647000	353284000	373085000	412320000	383919000	1	0.886208	0.935878	1.0343	0.963055	1	0.972327	0.942654	0.914328	0.906739	4	24
ACCB	P0ABD8	Biotin carboxyl carrier protein of acetyl-CoA carboxylase (BCCP)	Cytosol	71.3	431179000	540542000	490900000	352502000	479435000	1	1.25364	1.13851	0.817531	1.11192	1	1.0668	1.02586	1.03527	0.98445	4	24
ACCC	P24182	Biotin carboxylase (EC 6.3.4.14) (Acetyl-CoA carboxylase subunit A) (ACC) (EC 6.4.1.2)	Cytosol	42	2335150000	2577780000	1686690000	2937480000	3689010000	1	1.1039	0.722305	1.25794	1.57977	1	0.99263	1.03767	1.07873	1.1032	24	55
ACCC	P24182	Biotin carboxylase (EC 6.3.4.14) (Acetyl-CoA carboxylase subunit A) (ACC) (EC 6.4.1.2)	Cytosol	45.4	2698370000	2940010000	2324220000	2351580000	2574990000	1	1.08955	0.861342	0.871482	0.954276	1	1.05682	0.995117	1.00834	0.989575	24	55
ACCC	P24182	Biotin carboxylase (EC 6.3.4.14) (Acetyl-CoA carboxylase subunit A) (ACC) (EC 6.4.1.2)	Cytosol	49	3761440000	3472420000	2674230000	3202120000	3132470000	1	0.923162	0.710959	0.851302	0.832785	1	0.947481	0.96166	0.966791	0.969665	26	64
ACCC	P24182	Biotin carboxylase (EC 6.3.4.14) (Acetyl-CoA carboxylase subunit A) (ACC) (EC 6.4.1.2)	Cytosol	51.9	2386490000	2137330000	2079800000	2179560000	2165650000	1	0.895596	0.871489	0.913291	0.907462	1	0.98762	0.949029	0.998735	0.934887	26	64
ACCC	P24182	Biotin carboxylase (EC 6.3.4.14) (Acetyl-CoA carboxylase subunit A) (ACC) (EC 6.4.1.2)	Cytosol	54.8	821405000	906197000	968418000	830010000	952400000	1	1.10323	1.17898	1.01048	1.15948	1	1.02838	1.14986	1.02813	1.09982	19	30
ACCC	P24182	Biotin carboxylase (EC 6.3.4.14) (Acetyl-CoA carboxylase subunit A) (ACC) (EC 6.4.1.2)	Cytosol	57.9	177241000	184291000	177930000	166751000	166385000	1	1.03978	1.00389	0.940815	0.93875	1	0.971623	0.918151	0.916931	0.934704	19	30
ACCC	P24182	Biotin carboxylase (EC 6.3.4.14) (Acetyl-CoA carboxylase subunit A) (ACC) (EC 6.4.1.2)	Cytosol	67	865970	1047250	836199	1178850	1210210	1	1.20934	0.965621	1.36131	1.39752	1	1.32686	0.972612	1.2034	1.3158	1	1
ACCC	P24182	Biotin carboxylase (EC 6.3.4.14) (Acetyl-CoA carboxylase subunit A) (ACC) (EC 6.4.1.2)	Cytosol	71.3	808873	1495230	811270	496683	1175260	1	1.84853	1.00296	0.614043	1.45296	1	1.57304	0.903724	0.777584	1.2864	1	1
ACCD	P0A9Q5	Acetyl-coenzyme A carboxylase carboxyl transferase subunit beta (ACCase subunit beta) (Acetyl-CoA carboxylase carboxyltransferase subunit beta) (EC 6.4.1.2)	Cytosol	42	867019000	1110650000	580476000	1087620000	1259060000	1	1.281	0.669508	1.25444	1.45217	1	1.15187	0.961824	1.07572	1.01409	13	28
ACCD	P0A9Q5	Acetyl-coenzyme A carboxylase carboxyl transferase subunit beta (ACCase subunit beta) (Acetyl-CoA carboxylase carboxyltransferase subunit beta) (EC 6.4.1.2)	Cytosol	45.4	956991000	1004930000	838624000	817526000	950294000	1	1.05009	0.876313	0.854267	0.993002	1	1.01855	1.01241	0.988426	1.02973	13	28
ACCD	P0A9Q5	Acetyl-coenzyme A carboxylase carboxyl transferase subunit beta (ACCase subunit beta) (Acetyl-CoA carboxylase carboxyltransferase subunit beta) (EC 6.4.1.2)	Cytosol	49	1263860000	1236810000	918893000	1089910000	1064800000	1	0.978597	0.727053	0.862366	0.842498	1	1.00438	0.983429	0.979356	0.980975	15	29
ACCD	P0A9Q5	Acetyl-coenzyme A carboxylase carboxyl transferase subunit beta (ACCase subunit beta) (Acetyl-CoA carboxylase carboxyltransferase subunit beta) (EC 6.4.1.2)	Cytosol	51.9	980741000	872525000	919692000	883705000	935351000	1	0.889659	0.937752	0.901058	0.953719	1	0.981073	1.02119	0.985358	0.982541	15	29
ACCD	P0A9Q5	Acetyl-coenzyme A carboxylase carboxyl transferase subunit beta (ACCase subunit beta) (Acetyl-CoA carboxylase carboxyltransferase subunit beta) (EC 6.4.1.2)	Cytosol	54.8	830111000	885554000	871548000	843283000	872128000	1	1.06679	1.04992	1.01587	1.05062	1	0.994411	1.02398	1.03362	0.996561	14	38
ACCD	P0A9Q5	Acetyl-coenzyme A carboxylase carboxyl transferase subunit beta (ACCase subunit beta) (Acetyl-CoA carboxylase carboxyltransferase subunit beta) (EC 6.4.1.2)	Cytosol	57.9	598381000	603936000	633727000	581016000	573118000	1	1.00928	1.05907	0.97098	0.957781	1	0.943129	0.96862	0.94633	0.953653	14	38
ACCD	P0A9Q5	Acetyl-coenzyme A carboxylase carboxyl transferase subunit beta (ACCase subunit beta) (Acetyl-CoA carboxylase carboxyltransferase subunit beta) (EC 6.4.1.2)	Cytosol	60.5	181894000	164930000	164325000	149982000	120543000	1	0.906737	0.903411	0.824557	0.66271	1	0.989259	0.916801	0.93541	0.936696	6	8
ACCD	P0A9Q5	Acetyl-coenzyme A carboxylase carboxyl transferase subunit beta (ACCase subunit beta) (Acetyl-CoA carboxylase carboxyltransferase subunit beta) (EC 6.4.1.2)	Cytosol	63.6	66454000	71736600	84943300	76990200	69919900	1	1.07949	1.27823	1.15855	1.05215	1	0.982911	0.949285	1.00656	1.04725	6	8
ACCD	P0A9Q5	Acetyl-coenzyme A carboxylase carboxyl transferase subunit beta (ACCase subunit beta) (Acetyl-CoA carboxylase carboxyltransferase subunit beta) (EC 6.4.1.2)	Cytosol	67	56293600	50612500	50783400	58026700	57580800	1	0.899081	0.902117	1.03079	1.02287	1	0.986451	0.908648	0.911223	0.963052	3	4
ACCD	P0A9Q5	Acetyl-coenzyme A carboxylase carboxyl transferase subunit beta (ACCase subunit beta) (Acetyl-CoA carboxylase carboxyltransferase subunit beta) (EC 6.4.1.2)	Cytosol	71.3	47874200	56250800	47795000	37889500	52718000	1	1.17497	0.998346	0.791439	1.10118	1	0.999858	0.899564	1.00223	0.974942	3	4
ACEA	P0A9G6	Isocitrate lyase (ICL) (EC 4.1.3.1) (Isocitrase) (Isocitratase)	Cytosol	42	4458670000	5142010000	3317210000	5626780000	6983400000	1	1.15326	0.743991	1.26199	1.56625	1	1.03701	1.06883	1.0822	1.09376	27	156
ACEA	P0A9G6	Isocitrate lyase (ICL) (EC 4.1.3.1) (Isocitrase) (Isocitratase)	Cytosol	45.4	4105450000	4409630000	3536440000	3546950000	3950650000	1	1.07409	0.861401	0.863961	0.962294	1	1.04183	0.995186	0.999642	0.997889	27	156
ACEA	P0A9G6	Isocitrate lyase (ICL) (EC 4.1.3.1) (Isocitrase) (Isocitratase)	Cytosol	49	7156850000	6657960000	5308230000	6030920000	5717910000	1	0.930292	0.741699	0.842678	0.798942	1	0.954798	1.00324	0.956997	0.93026	25	85
ACEA	P0A9G6	Isocitrate lyase (ICL) (EC 4.1.3.1) (Isocitrase) (Isocitratase)	Cytosol	51.9	1593600000	1633670000	1311870000	1529400000	1576510000	1	1.02514	0.823212	0.959714	0.989276	1	1.13048	0.896456	1.0495	1.01917	25	85
ACEA	P0A9G6	Isocitrate lyase (ICL) (EC 4.1.3.1) (Isocitrase) (Isocitratase)	Cytosol	54.8	542279000	569976000	477193000	542940000	570625000	1	1.05108	0.879977	1.00122	1.05227	1	0.979763	0.858242	1.01871	0.998132	12	19
ACEA	P0A9G6	Isocitrate lyase (ICL) (EC 4.1.3.1) (Isocitrase) (Isocitratase)	Cytosol	57.9	164967000	174717000	165964000	159004000	160815000	1	1.0591	1.00604	0.963853	0.974831	1	0.989683	0.920123	0.939384	0.970629	12	19
ACEA	P0A9G6	Isocitrate lyase (ICL) (EC 4.1.3.1) (Isocitrase) (Isocitratase)	Cytosol	60.5	164301000	165954000	163085000	144569000	130105000	1	1.01006	0.992599	0.879903	0.79187	1	1.10199	1.00731	0.998197	1.11925	6	11
ACEA	P0A9G6	Isocitrate lyase (ICL) (EC 4.1.3.1) (Isocitrase) (Isocitratase)	Cytosol	63.6	111655000	126276000	145418000	118707000	114506000	1	1.13095	1.30239	1.06316	1.02553	1	1.02976	0.967228	0.923683	1.02075	6	11
ACEA	P0A9G6	Isocitrate lyase (ICL) (EC 4.1.3.1) (Isocitrase) (Isocitratase)	Cytosol	67	69865500	74049100	65279200	82327700	74285600	1	1.05988	0.934355	1.17837	1.06327	1	1.16288	0.94112	1.04169	1.00109	4	6
ACEA	P0A9G6	Isocitrate lyase (ICL) (EC 4.1.3.1) (Isocitrase) (Isocitratase)	Cytosol	71.3	67713000	69540300	76432200	41627300	80771900	1	1.02699	1.12877	0.614761	1.19286	1	0.873928	1.01708	0.778493	1.05611	4	6
ACEB	P08997	Malate synthase A (MSA) (EC 2.3.3.9)	Cytosol	42	2351840000	2778950000	1667070000	2867970000	3246910000	1	1.18161	0.708836	1.21946	1.38058	1	1.0625	1.01832	1.04573	0.964098	22	63
ACEB	P08997	Malate synthase A (MSA) (EC 2.3.3.9)	Cytosol	45.4	2657120000	2773680000	2244570000	2311360000	2566230000	1	1.04387	0.844738	0.869874	0.965794	1	1.01251	0.975934	1.00648	1.00152	22	63
ACEB	P08997	Malate synthase A (MSA) (EC 2.3.3.9)	Cytosol	49	6361510000	6197260000	4411100000	5376000000	5202600000	1	0.974181	0.693405	0.845082	0.817825	1	0.999843	0.937915	0.959728	0.952246	23	68
ACEB	P08997	Malate synthase A (MSA) (EC 2.3.3.9)	Cytosol	51.9	4037380000	3666780000	3667080000	3650590000	3788780000	1	0.908208	0.908282	0.904198	0.938425	1	1.00153	0.989096	0.988791	0.966786	23	68
ACEB	P08997	Malate synthase A (MSA) (EC 2.3.3.9)	Cytosol	54.8	1122330000	1198330000	1293410000	1171670000	1312590000	1	1.06772	1.15243	1.04396	1.16952	1	0.995275	1.12397	1.0622	1.10935	15	31
ACEB	P08997	Malate synthase A (MSA) (EC 2.3.3.9)	Cytosol	57.9	253778000	269505000	268644000	251833000	238609000	1	1.06197	1.05858	0.992336	0.940227	1	0.992363	0.968171	0.967144	0.936174	15	31
ACEB	P08997	Malate synthase A (MSA) (EC 2.3.3.9)	Cytosol	60.5	210983000	184253000	207499000	174973000	141279000	1	0.873307	0.983487	0.829323	0.669623	1	0.952787	0.998064	0.940816	0.946467	10	11
ACEB	P08997	Malate synthase A (MSA) (EC 2.3.3.9)	Cytosol	63.6	138612000	155714000	189578000	159734000	136342000	1	1.12338	1.36769	1.15238	0.983623	1	1.02287	1.01572	1.0012	0.979034	10	11
ACEB	P08997	Malate synthase A (MSA) (EC 2.3.3.9)	Cytosol	67	107040000	97523100	100731000	115321000	106521000	1	0.91109	0.941059	1.07736	0.995151	1	0.999628	0.947873	0.952398	0.936958	6	7
ACEB	P08997	Malate synthase A (MSA) (EC 2.3.3.9)	Cytosol	71.3	65274100	75608800	75996200	50049000	76257000	1	1.15833	1.16426	0.766751	1.16826	1	0.985695	1.04906	0.970964	1.03433	6	7
ACEE	P0AFG8	Pyruvate dehydrogenase E1 component (PDH E1 component) (EC 1.2.4.1)	Cytosol	42	8427670000	9938730000	6141790000	11315600000	13549600000	1	1.1793	0.728765	1.34267	1.60775	1	1.06042	1.04695	1.15139	1.12274	60	277
ACEE	P0AFG8	Pyruvate dehydrogenase E1 component (PDH E1 component) (EC 1.2.4.1)	Cytosol	45.4	9754950000	10612700000	8790350000	8830430000	10101900000	1	1.08793	0.901117	0.905226	1.03557	1	1.05525	1.04107	1.04739	1.07387	60	277
ACEE	P0AFG8	Pyruvate dehydrogenase E1 component (PDH E1 component) (EC 1.2.4.1)	Cytosol	49	13497500000	14465600000	9911320000	12089100000	11557100000	1	1.07172	0.734308	0.895655	0.85624	1	1.09996	0.993242	1.01716	0.996976	55	214
ACEE	P0AFG8	Pyruvate dehydrogenase E1 component (PDH E1 component) (EC 1.2.4.1)	Cytosol	51.9	7152370000	6229620000	6254910000	6138300000	6768800000	1	0.870987	0.874523	0.858219	0.946372	1	0.960482	0.952333	0.938511	0.974972	55	214
ACEE	P0AFG8	Pyruvate dehydrogenase E1 component (PDH E1 component) (EC 1.2.4.1)	Cytosol	54.8	2157360000	2383590000	2564770000	2334540000	2777580000	1	1.10486	1.18885	1.08213	1.28749	1	1.0299	1.15948	1.10103	1.22125	35	69
ACEE	P0AFG8	Pyruvate dehydrogenase E1 component (PDH E1 component) (EC 1.2.4.1)	Cytosol	57.9	805316000	868909000	880191000	822765000	810540000	1	1.07897	1.09298	1.02167	1.00649	1	1.00824	0.999631	0.99573	1.00215	35	69
ACEE	P0AFG8	Pyruvate dehydrogenase E1 component (PDH E1 component) (EC 1.2.4.1)	Cytosol	60.5	671673000	616975000	701715000	606985000	499413000	1	0.918565	1.04473	0.903691	0.743536	1	1.00216	1.06021	1.02518	1.05094	21	27
ACEE	P0AFG8	Pyruvate dehydrogenase E1 component (PDH E1 component) (EC 1.2.4.1)	Cytosol	63.6	279535000	299089000	380903000	310644000	278287000	1	1.06995	1.36263	1.11129	0.995535	1	0.974224	1.01197	0.965499	0.990891	21	27
ACEE	P0AFG8	Pyruvate dehydrogenase E1 component (PDH E1 component) (EC 1.2.4.1)	Cytosol	67	204395000	198315000	222549000	236983000	227419000	1	0.970254	1.08882	1.15944	1.11264	1	1.06454	1.0967	1.02495	1.04758	14	14
ACEE	P0AFG8	Pyruvate dehydrogenase E1 component (PDH E1 component) (EC 1.2.4.1)	Cytosol	71.3	169789000	205798000	217440000	136330000	230351000	1	1.21208	1.28065	0.802938	1.35669	1	1.03144	1.15393	1.01679	1.20116	14	14
ACEF	P06959	Dihydrolipoyllysine-residue acetyltransferase component of pyruvate dehydrogenase complex (EC 2.3.1.12) (Dihydrolipoamide acetyltransferase component of pyruvate dehydrogenase complex) (E2)	Cytosol	42	5673850000	6666320000	4053640000	7441300000	8993630000	1	1.17492	0.714443	1.31151	1.5851	1	1.05649	1.02638	1.12466	1.10692	37	185
ACEF	P06959	Dihydrolipoyllysine-residue acetyltransferase component of pyruvate dehydrogenase complex (EC 2.3.1.12) (Dihydrolipoamide acetyltransferase component of pyruvate dehydrogenase complex) (E2)	Cytosol	45.4	6513290000	7029480000	5857160000	5852540000	6752370000	1	1.07925	0.899263	0.898554	1.03671	1	1.04684	1.03893	1.03967	1.07505	37	185
ACEF	P06959	Dihydrolipoyllysine-residue acetyltransferase component of pyruvate dehydrogenase complex (EC 2.3.1.12) (Dihydrolipoamide acetyltransferase component of pyruvate dehydrogenase complex) (E2)	Cytosol	49	8092220000	9465280000	6112110000	7979090000	7185380000	1	1.16968	0.755307	0.98602	0.887937	1	1.20049	1.02165	1.11979	1.03388	37	166
ACEF	P06959	Dihydrolipoyllysine-residue acetyltransferase component of pyruvate dehydrogenase complex (EC 2.3.1.12) (Dihydrolipoamide acetyltransferase component of pyruvate dehydrogenase complex) (E2)	Cytosol	51.9	5511190000	4829570000	5059880000	4959450000	5658530000	1	0.876321	0.91811	0.899887	1.02673	1	0.966364	0.999799	0.984078	1.05776	37	166
ACEF	P06959	Dihydrolipoyllysine-residue acetyltransferase component of pyruvate dehydrogenase complex (EC 2.3.1.12) (Dihydrolipoamide acetyltransferase component of pyruvate dehydrogenase complex) (E2)	Cytosol	54.8	3191340000	3449370000	3437490000	3267630000	3437590000	1	1.08085	1.07713	1.02391	1.07716	1	1.00752	1.05053	1.04179	1.02174	31	123
ACEF	P06959	Dihydrolipoyllysine-residue acetyltransferase component of pyruvate dehydrogenase complex (EC 2.3.1.12) (Dihydrolipoamide acetyltransferase component of pyruvate dehydrogenase complex) (E2)	Cytosol	57.9	2187760000	2354290000	2503070000	2295880000	2251310000	1	1.07612	1.14412	1.04942	1.02905	1	1.00558	1.04641	1.02278	1.02461	31	123
ACEF	P06959	Dihydrolipoyllysine-residue acetyltransferase component of pyruvate dehydrogenase complex (EC 2.3.1.12) (Dihydrolipoamide acetyltransferase component of pyruvate dehydrogenase complex) (E2)	Cytosol	60.5	2357130000	2097500000	2411240000	2089300000	1635560000	1	0.889853	1.02296	0.886375	0.693878	1	0.970839	1.03812	1.00554	0.98075	28	105
ACEF	P06959	Dihydrolipoyllysine-residue acetyltransferase component of pyruvate dehydrogenase complex (EC 2.3.1.12) (Dihydrolipoamide acetyltransferase component of pyruvate dehydrogenase complex) (E2)	Cytosol	63.6	1418030000	1528600000	1991300000	1632380000	1401500000	1	1.07797	1.40427	1.15116	0.988343	1	0.981528	1.04289	1.00014	0.983732	28	105
ACEF	P06959	Dihydrolipoyllysine-residue acetyltransferase component of pyruvate dehydrogenase complex (EC 2.3.1.12) (Dihydrolipoamide acetyltransferase component of pyruvate dehydrogenase complex) (E2)	Cytosol	67	1604940000	1274690000	1454920000	1560290000	1343920000	1	0.794229	0.906526	0.97218	0.837365	1	0.87141	0.91309	0.859414	0.788399	19	62
ACEF	P06959	Dihydrolipoyllysine-residue acetyltransferase component of pyruvate dehydrogenase complex (EC 2.3.1.12) (Dihydrolipoamide acetyltransferase component of pyruvate dehydrogenase complex) (E2)	Cytosol	71.3	352032000	361659000	317962000	228301000	325218000	1	1.02735	0.903219	0.648523	0.923831	1	0.874235	0.813849	0.821248	0.817926	19	62
ACEK	P11071	Isocitrate dehydrogenase kinase/phosphatase (IDH kinase/phosphatase) (IDHK/P) (EC 2.7.11.5) (EC 3.1.3.-)	Cytosol	42	32596500	43468500	24943100	45587300	53997400	1	1.33353	0.765208	1.39853	1.65654	1	1.19911	1.09931	1.19929	1.15681	1	1
ACEK	P11071	Isocitrate dehydrogenase kinase/phosphatase (IDH kinase/phosphatase) (IDHK/P) (EC 2.7.11.5) (EC 3.1.3.-)	Cytosol	45.4	32600400	32287000	26503100	27696800	31920700	1	0.990387	0.812969	0.849585	0.979151	1	0.960639	0.939231	0.983008	1.01537	1	1
ACKA	P0A6A3	Acetate kinase (EC 2.7.2.1) (Acetokinase)	Cytosol	42	2722380000	3050730000	1934310000	3084810000	3690480000	1	1.12061	0.710522	1.13313	1.35561	1	1.00765	1.02075	0.971697	0.946657	17	94
ACKA	P0A6A3	Acetate kinase (EC 2.7.2.1) (Acetokinase)	Cytosol	45.4	3096870000	3167060000	2522880000	2571730000	2842940000	1	1.02266	0.814655	0.830429	0.918004	1	0.991948	0.941179	0.960844	0.951961	17	94
ACKA	P0A6A3	Acetate kinase (EC 2.7.2.1) (Acetokinase)	Cytosol	49	4878910000	4573330000	3286100000	3864650000	3831060000	1	0.937367	0.673532	0.792113	0.785229	1	0.96206	0.911035	0.899573	0.914292	16	68
ACKA	P0A6A3	Acetate kinase (EC 2.7.2.1) (Acetokinase)	Cytosol	51.9	3817600000	3274540000	3352620000	3287930000	3420130000	1	0.857748	0.878201	0.861256	0.895885	1	0.945883	0.956338	0.941832	0.92296	16	68
ACKA	P0A6A3	Acetate kinase (EC 2.7.2.1) (Acetokinase)	Cytosol	54.8	2390210000	2580860000	2507700000	2449400000	2517630000	1	1.07976	1.04915	1.02476	1.05331	1	1.0065	1.02324	1.04267	0.999116	14	85
ACKA	P0A6A3	Acetate kinase (EC 2.7.2.1) (Acetokinase)	Cytosol	57.9	1651830000	1759990000	1818360000	1722980000	1693960000	1	1.06548	1.10082	1.04307	1.02551	1	0.995641	1.0068	1.01659	1.02108	14	85
ACKA	P0A6A3	Acetate kinase (EC 2.7.2.1) (Acetokinase)	Cytosol	60.5	1071620000	934683000	1075160000	936679000	721049000	1	0.872215	1.0033	0.874078	0.672859	1	0.951595	1.01817	0.991588	0.951041	13	51
ACKA	P0A6A3	Acetate kinase (EC 2.7.2.1) (Acetokinase)	Cytosol	63.6	513160000	551398000	666759000	568287000	509285000	1	1.07451	1.29932	1.10743	0.992449	1	0.978378	0.96495	0.962144	0.987818	13	51
ACKA	P0A6A3	Acetate kinase (EC 2.7.2.1) (Acetokinase)	Cytosol	67	494974000	432461000	486334000	547558000	510986000	1	0.873704	0.982545	1.10624	1.03235	1	0.958609	0.989658	0.977921	0.971981	8	26
ACKA	P0A6A3	Acetate kinase (EC 2.7.2.1) (Acetokinase)	Cytosol	71.3	145152000	147313000	131415000	92468200	127373000	1	1.01489	0.905361	0.637044	0.877515	1	0.863633	0.81578	0.806711	0.776919	8	26
ACNA	P25516	Aconitate hydratase A (ACN) (Aconitase) (EC 4.2.1.3) (Iron-responsive protein-like) (IRP-like) (RNA-binding protein) (Stationary phase enzyme)	Cytosol	42	1308560000	1533790000	973378000	1718580000	2100810000	1	1.17212	0.743854	1.31334	1.60544	1	1.05397	1.06863	1.12623	1.12112	28	41
ACNA	P25516	Aconitate hydratase A (ACN) (Aconitase) (EC 4.2.1.3) (Iron-responsive protein-like) (IRP-like) (RNA-binding protein) (Stationary phase enzyme)	Cytosol	45.4	1583340000	1677540000	1374250000	1380640000	1584630000	1	1.05949	0.867944	0.871979	1.00081	1	1.02767	1.00274	1.00892	1.03783	28	41
ACNA	P25516	Aconitate hydratase A (ACN) (Aconitase) (EC 4.2.1.3) (Iron-responsive protein-like) (IRP-like) (RNA-binding protein) (Stationary phase enzyme)	Cytosol	49	3680210000	3575040000	2613590000	3140300000	3063200000	1	0.971423	0.710174	0.853294	0.832344	1	0.997012	0.960598	0.969053	0.969152	40	71
ACNA	P25516	Aconitate hydratase A (ACN) (Aconitase) (EC 4.2.1.3) (Iron-responsive protein-like) (IRP-like) (RNA-binding protein) (Stationary phase enzyme)	Cytosol	51.9	2741870000	2452080000	2522230000	2531880000	2641110000	1	0.894309	0.919894	0.923414	0.963251	1	0.986201	1.00174	1.0098	0.992362	40	71
ACNA	P25516	Aconitate hydratase A (ACN) (Aconitase) (EC 4.2.1.3) (Iron-responsive protein-like) (IRP-like) (RNA-binding protein) (Stationary phase enzyme)	Cytosol	54.8	1597100000	1711610000	1754480000	1665610000	1787520000	1	1.0717	1.09854	1.0429	1.11923	1	0.998987	1.07141	1.06112	1.06164	34	63
ACNA	P25516	Aconitate hydratase A (ACN) (Aconitase) (EC 4.2.1.3) (Iron-responsive protein-like) (IRP-like) (RNA-binding protein) (Stationary phase enzyme)	Cytosol	57.9	1084940000	1176220000	1217360000	1152260000	1146120000	1	1.08413	1.12205	1.06205	1.05639	1	1.01307	1.02622	1.03509	1.05184	34	63
ACNA	P25516	Aconitate hydratase A (ACN) (Aconitase) (EC 4.2.1.3) (Iron-responsive protein-like) (IRP-like) (RNA-binding protein) (Stationary phase enzyme)	Cytosol	60.5	981527000	875995000	973494000	877712000	692256000	1	0.892482	0.991816	0.894231	0.705285	1	0.973706	1.00652	1.01445	0.996873	23	42
ACNA	P25516	Aconitate hydratase A (ACN) (Aconitase) (EC 4.2.1.3) (Iron-responsive protein-like) (IRP-like) (RNA-binding protein) (Stationary phase enzyme)	Cytosol	63.6	617081000	676537000	839498000	710540000	627178000	1	1.09635	1.36043	1.15145	1.01636	1	0.99826	1.01034	1.00039	1.01162	23	42
ACNA	P25516	Aconitate hydratase A (ACN) (Aconitase) (EC 4.2.1.3) (Iron-responsive protein-like) (IRP-like) (RNA-binding protein) (Stationary phase enzyme)	Cytosol	67	528466000	470787000	514039000	583379000	544060000	1	0.890856	0.9727	1.10391	1.02951	1	0.977427	0.979743	0.975865	0.969306	18	26
ACNA	P25516	Aconitate hydratase A (ACN) (Aconitase) (EC 4.2.1.3) (Iron-responsive protein-like) (IRP-like) (RNA-binding protein) (Stationary phase enzyme)	Cytosol	71.3	321538000	372407000	347370000	243303000	321896000	1	1.15821	1.08034	0.756685	1.00111	1	0.985591	0.973444	0.958217	0.886349	18	26
ACNB	P36683	Aconitate hydratase B (ACN) (Aconitase) (EC 4.2.1.3) ((2R,3S)-2-methylisocitrate dehydratase) ((2S,3R)-3-hydroxybutane-1,2,3-tricarboxylate dehydratase) (2-methyl-cis-aconitate hydratase) (EC 4.2.1.99) (Iron-responsive protein-like) (IRP-like) (RNA-binding protein)	Cytosol	42	2645120000	2937230000	1895900000	3171700000	3963290000	1	1.11043	0.716754	1.19908	1.49834	1	0.998502	1.0297	1.02825	1.04633	37	81
ACNB	P36683	Aconitate hydratase B (ACN) (Aconitase) (EC 4.2.1.3) ((2R,3S)-2-methylisocitrate dehydratase) ((2S,3R)-3-hydroxybutane-1,2,3-tricarboxylate dehydratase) (2-methyl-cis-aconitate hydratase) (EC 4.2.1.99) (Iron-responsive protein-like) (IRP-like) (RNA-binding protein)	Cytosol	45.4	3032680000	3187200000	2641070000	2606100000	2995600000	1	1.05095	0.87087	0.859339	0.987773	1	1.01939	1.00612	0.994294	1.02431	37	81
ACNB	P36683	Aconitate hydratase B (ACN) (Aconitase) (EC 4.2.1.3) ((2R,3S)-2-methylisocitrate dehydratase) ((2S,3R)-3-hydroxybutane-1,2,3-tricarboxylate dehydratase) (2-methyl-cis-aconitate hydratase) (EC 4.2.1.99) (Iron-responsive protein-like) (IRP-like) (RNA-binding protein)	Cytosol	49	5256540000	5149090000	3954560000	4527990000	4479840000	1	0.979559	0.752312	0.861401	0.852241	1	1.00536	1.0176	0.978261	0.992319	38	81
ACNB	P36683	Aconitate hydratase B (ACN) (Aconitase) (EC 4.2.1.3) ((2R,3S)-2-methylisocitrate dehydratase) ((2S,3R)-3-hydroxybutane-1,2,3-tricarboxylate dehydratase) (2-methyl-cis-aconitate hydratase) (EC 4.2.1.99) (Iron-responsive protein-like) (IRP-like) (RNA-binding protein)	Cytosol	51.9	2783380000	2338350000	2420850000	2237050000	2390240000	1	0.840112	0.869752	0.803717	0.858754	1	0.926434	0.947138	0.87891	0.884707	38	81
ACNB	P36683	Aconitate hydratase B (ACN) (Aconitase) (EC 4.2.1.3) ((2R,3S)-2-methylisocitrate dehydratase) ((2S,3R)-3-hydroxybutane-1,2,3-tricarboxylate dehydratase) (2-methyl-cis-aconitate hydratase) (EC 4.2.1.99) (Iron-responsive protein-like) (IRP-like) (RNA-binding protein)	Cytosol	54.8	898414000	979301000	1021750000	932851000	1016370000	1	1.09003	1.13728	1.03833	1.13129	1	1.01608	1.10919	1.05647	1.07309	26	42
ACNB	P36683	Aconitate hydratase B (ACN) (Aconitase) (EC 4.2.1.3) ((2R,3S)-2-methylisocitrate dehydratase) ((2S,3R)-3-hydroxybutane-1,2,3-tricarboxylate dehydratase) (2-methyl-cis-aconitate hydratase) (EC 4.2.1.99) (Iron-responsive protein-like) (IRP-like) (RNA-binding protein)	Cytosol	57.9	632334000	694792000	745531000	694412000	684120000	1	1.09877	1.17901	1.09817	1.0819	1	1.02675	1.07832	1.07029	1.07723	26	42
ACNB	P36683	Aconitate hydratase B (ACN) (Aconitase) (EC 4.2.1.3) ((2R,3S)-2-methylisocitrate dehydratase) ((2S,3R)-3-hydroxybutane-1,2,3-tricarboxylate dehydratase) (2-methyl-cis-aconitate hydratase) (EC 4.2.1.99) (Iron-responsive protein-like) (IRP-like) (RNA-binding protein)	Cytosol	60.5	641612000	603581000	679142000	591834000	474508000	1	0.940726	1.05849	0.922417	0.739556	1	1.02634	1.07418	1.04643	1.04531	19	30
ACNB	P36683	Aconitate hydratase B (ACN) (Aconitase) (EC 4.2.1.3) ((2R,3S)-2-methylisocitrate dehydratase) ((2S,3R)-3-hydroxybutane-1,2,3-tricarboxylate dehydratase) (2-methyl-cis-aconitate hydratase) (EC 4.2.1.99) (Iron-responsive protein-like) (IRP-like) (RNA-binding protein)	Cytosol	63.6	408243000	464501000	592602000	488085000	434956000	1	1.13781	1.45159	1.19557	1.06543	1	1.03601	1.07804	1.03873	1.06046	19	30
ACNB	P36683	Aconitate hydratase B (ACN) (Aconitase) (EC 4.2.1.3) ((2R,3S)-2-methylisocitrate dehydratase) ((2S,3R)-3-hydroxybutane-1,2,3-tricarboxylate dehydratase) (2-methyl-cis-aconitate hydratase) (EC 4.2.1.99) (Iron-responsive protein-like) (IRP-like) (RNA-binding protein)	Cytosol	67	420016000	377187000	418904000	470368000	458025000	1	0.89803	0.997352	1.11988	1.09049	1	0.985298	1.00457	0.989983	1.02673	14	20
ACNB	P36683	Aconitate hydratase B (ACN) (Aconitase) (EC 4.2.1.3) ((2R,3S)-2-methylisocitrate dehydratase) ((2S,3R)-3-hydroxybutane-1,2,3-tricarboxylate dehydratase) (2-methyl-cis-aconitate hydratase) (EC 4.2.1.99) (Iron-responsive protein-like) (IRP-like) (RNA-binding protein)	Cytosol	71.3	161321000	170005000	155751000	109024000	152890000	1	1.05383	0.965473	0.67582	0.947738	1	0.896772	0.869943	0.855815	0.839092	14	20
ACPP	P0A6A8	Acyl carrier protein (ACP) (Cytosolic-activating factor) (CAF) (Fatty acid synthase acyl carrier protein)	Cytosol	42	919719000	920513000	499211000	967877000	1191140000	1	1.00086	0.542786	1.05236	1.29511	1	0.899977	0.779775	0.902435	0.904412	3	19
ACPP	P0A6A8	Acyl carrier protein (ACP) (Cytosolic-activating factor) (CAF) (Fatty acid synthase acyl carrier protein)	Cytosol	45.4	1010350000	894492000	733611000	694771000	859153000	1	0.885329	0.726096	0.687654	0.850352	1	0.858737	0.838866	0.795647	0.881806	3	19
ACPP	P0A6A8	Acyl carrier protein (ACP) (Cytosolic-activating factor) (CAF) (Fatty acid synthase acyl carrier protein)	Cytosol	49	1288340000	1321960000	785399000	983194000	974591000	1	1.0261	0.609621	0.763148	0.75647	1	1.05313	0.824588	0.866678	0.880807	3	17
ACPP	P0A6A8	Acyl carrier protein (ACP) (Cytosolic-activating factor) (CAF) (Fatty acid synthase acyl carrier protein)	Cytosol	51.9	950234000	761294000	802146000	728297000	855336000	1	0.801165	0.844156	0.76644	0.900132	1	0.883486	0.919265	0.838145	0.927335	3	17
ACPP	P0A6A8	Acyl carrier protein (ACP) (Cytosolic-activating factor) (CAF) (Fatty acid synthase acyl carrier protein)	Cytosol	54.8	385326000	429866000	378370000	388789000	380270000	1	1.11559	0.981948	1.00899	0.986879	1	1.0399	0.957694	1.02661	0.936103	4	17
ACPP	P0A6A8	Acyl carrier protein (ACP) (Cytosolic-activating factor) (CAF) (Fatty acid synthase acyl carrier protein)	Cytosol	57.9	314951000	293701000	339215000	282371000	313952000	1	0.932529	1.07704	0.896555	0.996828	1	0.871406	0.985057	0.873795	0.992531	4	17
ACPP	P0A6A8	Acyl carrier protein (ACP) (Cytosolic-activating factor) (CAF) (Fatty acid synthase acyl carrier protein)	Cytosol	60.5	447749000	414106000	433069000	395293000	275372000	1	0.924862	0.967214	0.882845	0.615014	1	1.00903	0.981549	1.00153	0.869281	3	18
ACPP	P0A6A8	Acyl carrier protein (ACP) (Cytosolic-activating factor) (CAF) (Fatty acid synthase acyl carrier protein)	Cytosol	63.6	395111000	363352000	518663000	404046000	343518000	1	0.91962	1.3127	1.02261	0.869422	1	0.837342	0.974888	0.888458	0.865365	3	18
ACPP	P0A6A8	Acyl carrier protein (ACP) (Cytosolic-activating factor) (CAF) (Fatty acid synthase acyl carrier protein)	Cytosol	67	401081000	358905000	399569000	475718000	393658000	1	0.894844	0.99623	1.18609	0.981493	1	0.981803	1.00344	1.04851	0.924098	4	22
ACPP	P0A6A8	Acyl carrier protein (ACP) (Cytosolic-activating factor) (CAF) (Fatty acid synthase acyl carrier protein)	Cytosol	71.3	588448000	641587000	625634000	381829000	534041000	1	1.0903	1.06319	0.648875	0.907542	1	0.927809	0.957995	0.821692	0.803504	4	22
ACPS	P24224	Holo-[acyl-carrier-protein] synthase (Holo-ACP synthase) (EC 2.7.8.7) (4'-phosphopantetheinyl transferase AcpS)	Cytosol	42	36145300	43136300	26268400	48411400	64138700	1	1.19341	0.726745	1.33936	1.77447	1	1.07312	1.04405	1.14854	1.23916	2	3
ACPS	P24224	Holo-[acyl-carrier-protein] synthase (Holo-ACP synthase) (EC 2.7.8.7) (4'-phosphopantetheinyl transferase AcpS)	Cytosol	45.4	43624600	44033400	35751400	38301500	43965500	1	1.00937	0.819524	0.877979	1.00781	1	0.979053	0.946804	1.01586	1.04509	2	3
ACPS	P24224	Holo-[acyl-carrier-protein] synthase (Holo-ACP synthase) (EC 2.7.8.7) (4'-phosphopantetheinyl transferase AcpS)	Cytosol	49	58836900	60005900	38911200	63269500	52645400	1	1.01987	0.66134	1.07534	0.894768	1	1.04673	0.894544	1.22122	1.04184	1	1
ACPS	P24224	Holo-[acyl-carrier-protein] synthase (Holo-ACP synthase) (EC 2.7.8.7) (4'-phosphopantetheinyl transferase AcpS)	Cytosol	51.9	40519200	35940700	36981600	39963000	38346700	1	0.887004	0.912693	0.986273	0.946383	1	0.978145	0.9939	1.07855	0.974984	1	1
ACPS	P24224	Holo-[acyl-carrier-protein] synthase (Holo-ACP synthase) (EC 2.7.8.7) (4'-phosphopantetheinyl transferase AcpS)	Cytosol	54.8	3260680	4292720	3918140	3308680	4888590	1	1.31651	1.20163	1.01472	1.49925	1	1.22719	1.17195	1.03245	1.42212	1	1
ACPS	P24224	Holo-[acyl-carrier-protein] synthase (Holo-ACP synthase) (EC 2.7.8.7) (4'-phosphopantetheinyl transferase AcpS)	Cytosol	57.9	1508480	1392520	1344380	1176630	1251910	1	0.923128	0.891215	0.78001	0.829915	1	0.86262	0.815101	0.760208	0.826338	1	1
ACPT	P37623	4'-phosphopantetheinyl transferase AcpT (EC 2.7.8.7)	Cytosol	42	12916300	16890300	11793400	16804000	20639600	1	1.30767	0.913063	1.30099	1.59795	1	1.17586	1.31172	1.11564	1.11589	1	1
ACPT	P37623	4'-phosphopantetheinyl transferase AcpT (EC 2.7.8.7)	Cytosol	45.4	13636300	14326300	13636400	14124500	14611000	1	1.0506	1.00001	1.0358	1.07148	1	1.01904	1.15532	1.19847	1.11111	1	1
ACPT	P37623	4'-phosphopantetheinyl transferase AcpT (EC 2.7.8.7)	Cytosol	49	2284140	2194340	1853860	2515390	2068560	1	0.960685	0.811623	1.10124	0.905619	1	0.985992	1.09782	1.25064	1.05447	1	1
ACPT	P37623	4'-phosphopantetheinyl transferase AcpT (EC 2.7.8.7)	Cytosol	51.9	597208	702344	687876	853572	810438	1	1.17605	1.15182	1.42927	1.35704	1	1.29689	1.2543	1.56299	1.39806	1	1
ACRA	P0AE06	Multidrug efflux pump subunit AcrA (AcrAB-TolC multidrug efflux pump subunit AcrA) (Acridine resistance protein A)	Inner_membrane	42	336931000	354249000	214400000	358388000	444003000	1	1.0514	0.636332	1.06368	1.31779	1	0.945418	0.914164	0.912144	0.920245	7	10
ACRA	P0AE06	Multidrug efflux pump subunit AcrA (AcrAB-TolC multidrug efflux pump subunit AcrA) (Acridine resistance protein A)	Inner_membrane	45.4	357397000	373234000	309223000	305240000	329591000	1	1.04431	0.865209	0.854064	0.922199	1	1.01295	0.999584	0.988191	0.956311	7	10
ACRA	P0AE06	Multidrug efflux pump subunit AcrA (AcrAB-TolC multidrug efflux pump subunit AcrA) (Acridine resistance protein A)	Inner_membrane	49	1314560000	1281270000	973145000	1124050000	1117310000	1	0.974676	0.740282	0.855077	0.84995	1	1.00035	1.00132	0.971078	0.989651	11	16
ACRA	P0AE06	Multidrug efflux pump subunit AcrA (AcrAB-TolC multidrug efflux pump subunit AcrA) (Acridine resistance protein A)	Inner_membrane	51.9	690396000	638858000	634994000	610512000	668903000	1	0.92535	0.919753	0.884292	0.968869	1	1.02043	1.00159	0.967024	0.998149	11	16
ACRA	P0AE06	Multidrug efflux pump subunit AcrA (AcrAB-TolC multidrug efflux pump subunit AcrA) (Acridine resistance protein A)	Inner_membrane	54.8	415703000	471856000	414657000	387736000	432372000	1	1.13508	0.997484	0.932724	1.0401	1	1.05807	0.972846	0.949019	0.986585	11	15
ACRA	P0AE06	Multidrug efflux pump subunit AcrA (AcrAB-TolC multidrug efflux pump subunit AcrA) (Acridine resistance protein A)	Inner_membrane	57.9	298070000	341982000	344071000	311796000	299031000	1	1.14732	1.15433	1.04605	1.00322	1	1.07212	1.05574	1.01949	0.9989	11	15
ACRA	P0AE06	Multidrug efflux pump subunit AcrA (AcrAB-TolC multidrug efflux pump subunit AcrA) (Acridine resistance protein A)	Inner_membrane	60.5	220561000	202716000	220148000	194814000	156125000	1	0.919093	0.998128	0.883266	0.707854	1	1.00274	1.01292	1.00201	1.0005	9	16
ACRA	P0AE06	Multidrug efflux pump subunit AcrA (AcrAB-TolC multidrug efflux pump subunit AcrA) (Acridine resistance protein A)	Inner_membrane	63.6	209427000	235153000	279253000	232105000	202240000	1	1.12284	1.33341	1.10829	0.965683	1	1.02238	0.990271	0.96289	0.961177	9	16
ACRA	P0AE06	Multidrug efflux pump subunit AcrA (AcrAB-TolC multidrug efflux pump subunit AcrA) (Acridine resistance protein A)	Inner_membrane	67	260701000	224428000	242051000	261477000	248061000	1	0.860864	0.928462	1.00298	0.951515	1	0.94452	0.935184	0.886639	0.895874	9	16
ACRA	P0AE06	Multidrug efflux pump subunit AcrA (AcrAB-TolC multidrug efflux pump subunit AcrA) (Acridine resistance protein A)	Inner_membrane	71.3	173998000	208985000	198285000	142233000	193702000	1	1.20108	1.13958	0.81744	1.11324	1	1.02207	1.02683	1.03515	0.985624	9	16
ACRB	P31224	Multidrug efflux pump subunit AcrB (AcrAB-TolC multidrug efflux pump subunit AcrB) (Acridine resistance protein B)	Inner_membrane	42	462431000	510263000	348735000	566206000	689474000	1	1.10344	0.754134	1.22441	1.49098	1	0.99221	1.0834	1.04997	1.04119	10	12
ACRB	P31224	Multidrug efflux pump subunit AcrB (AcrAB-TolC multidrug efflux pump subunit AcrB) (Acridine resistance protein B)	Inner_membrane	45.4	564005000	608152000	507931000	514482000	546399000	1	1.07827	0.900579	0.912194	0.968784	1	1.04589	1.04045	1.05545	1.00462	10	12
ACRB	P31224	Multidrug efflux pump subunit AcrB (AcrAB-TolC multidrug efflux pump subunit AcrB) (Acridine resistance protein B)	Inner_membrane	49	1127780000	1154350000	875530000	1053880000	996037000	1	1.02356	0.77633	0.934473	0.883184	1	1.05052	1.05008	1.06125	1.02835	16	21
ACRB	P31224	Multidrug efflux pump subunit AcrB (AcrAB-TolC multidrug efflux pump subunit AcrB) (Acridine resistance protein B)	Inner_membrane	51.9	751045000	751570000	754327000	783684000	783897000	1	1.0007	1.00437	1.04346	1.04374	1	1.10352	1.09373	1.14108	1.07529	16	21
ACRB	P31224	Multidrug efflux pump subunit AcrB (AcrAB-TolC multidrug efflux pump subunit AcrB) (Acridine resistance protein B)	Inner_membrane	54.8	604100000	667253000	611670000	622044000	635606000	1	1.10454	1.01253	1.0297	1.05215	1	1.0296	0.987522	1.04769	0.99802	15	25
ACRB	P31224	Multidrug efflux pump subunit AcrB (AcrAB-TolC multidrug efflux pump subunit AcrB) (Acridine resistance protein B)	Inner_membrane	57.9	383242000	427687000	429990000	399138000	390281000	1	1.11597	1.12198	1.04148	1.01837	1	1.04282	1.02616	1.01504	1.01398	15	25
ACRB	P31224	Multidrug efflux pump subunit AcrB (AcrAB-TolC multidrug efflux pump subunit AcrB) (Acridine resistance protein B)	Inner_membrane	60.5	53914400	53433500	54286900	52063900	38282800	1	0.99108	1.00691	0.965677	0.710066	1	1.08128	1.02183	1.0955	1.00363	3	5
ACRB	P31224	Multidrug efflux pump subunit AcrB (AcrAB-TolC multidrug efflux pump subunit AcrB) (Acridine resistance protein B)	Inner_membrane	63.6	35034100	33062000	46784900	36023400	34532400	1	0.943709	1.33541	1.02824	0.98568	1	0.859276	0.991753	0.893344	0.981081	3	5
ACRB	P31224	Multidrug efflux pump subunit AcrB (AcrAB-TolC multidrug efflux pump subunit AcrB) (Acridine resistance protein B)	Inner_membrane	67	42309700	40010500	45799100	52692400	47786200	1	0.945658	1.08247	1.2454	1.12944	1	1.03755	1.09031	1.10094	1.06339	5	6
ACRB	P31224	Multidrug efflux pump subunit AcrB (AcrAB-TolC multidrug efflux pump subunit AcrB) (Acridine resistance protein B)	Inner_membrane	71.3	35039300	40791400	40821000	29775100	41086200	1	1.16416	1.16501	0.849763	1.17257	1	0.99066	1.04973	1.07608	1.03815	5	6
ACRR	P0ACS9	HTH-type transcriptional regulator AcrR (Potential acrAB operon repressor)	Cytosol	42	48924200	56533700	36306900	65634100	78495900	1	1.15554	0.742105	1.34155	1.60444	1	1.03906	1.06612	1.15042	1.12042	2	2
ACRR	P0ACS9	HTH-type transcriptional regulator AcrR (Potential acrAB operon repressor)	Cytosol	45.4	54661000	59525100	52890100	51004600	56767800	1	1.08899	0.967602	0.933108	1.03854	1	1.05628	1.11788	1.07965	1.07696	2	2
ACRR	P0ACS9	HTH-type transcriptional regulator AcrR (Potential acrAB operon repressor)	Cytosol	49	158691000	163718000	111083000	144311000	134839000	1	1.03168	0.699996	0.909384	0.849695	1	1.05885	0.946831	1.03275	0.989355	5	6
ACRR	P0ACS9	HTH-type transcriptional regulator AcrR (Potential acrAB operon repressor)	Cytosol	51.9	112483000	90988100	98968200	96123600	103224000	1	0.808905	0.87985	0.854561	0.917685	1	0.892022	0.958135	0.934511	0.945419	5	6
ACRR	P0ACS9	HTH-type transcriptional regulator AcrR (Potential acrAB operon repressor)	Cytosol	54.8	31075700	31195900	35459300	31777400	34362200	1	1.00387	1.14106	1.02258	1.10576	1	0.935759	1.11288	1.04045	1.04887	2	2
ACRR	P0ACS9	HTH-type transcriptional regulator AcrR (Potential acrAB operon repressor)	Cytosol	57.9	8471580	6447080	7459770	6347780	6790120	1	0.761025	0.880564	0.749303	0.801518	1	0.711142	0.80536	0.730281	0.798063	2	2
ACRZ	P0AAW9	Multidrug efflux pump accessory protein AcrZ (AcrAB-TolC multidrug efflux pump accessory protein AcrZ) (Acridine resistance protein Z)	NA	42	2527890	2531660	1656240	2368490	3080060	1	1.00149	0.655187	0.936943	1.21843	1	0.900541	0.94125	0.803461	0.850863	1	1
ACRZ	P0AAW9	Multidrug efflux pump accessory protein AcrZ (AcrAB-TolC multidrug efflux pump accessory protein AcrZ) (Acridine resistance protein Z)	NA	45.4	2161370	2053150	1683450	1889140	2167160	1	0.94993	0.778881	0.874047	1.00268	1	0.921398	0.899849	1.01131	1.03977	1	1
ACS	P27550	Acetyl-coenzyme A synthetase (AcCoA synthetase) (Acs) (EC 6.2.1.1) (Acetate--CoA ligase) (Acyl-activating enzyme)	Cytosol	42	752878000	873998000	591442000	1018610000	1294260000	1	1.16088	0.785575	1.35295	1.71908	1	1.04386	1.12857	1.1602	1.20048	15	25
ACS	P27550	Acetyl-coenzyme A synthetase (AcCoA synthetase) (Acs) (EC 6.2.1.1) (Acetate--CoA ligase) (Acyl-activating enzyme)	Cytosol	45.4	902927000	995328000	774083000	837716000	939106000	1	1.10233	0.857304	0.927778	1.04007	1	1.06923	0.990452	1.07348	1.07854	15	25
ACS	P27550	Acetyl-coenzyme A synthetase (AcCoA synthetase) (Acs) (EC 6.2.1.1) (Acetate--CoA ligase) (Acyl-activating enzyme)	Cytosol	49	1954570000	1923510000	1367590000	1785980000	1635580000	1	0.984109	0.699688	0.913746	0.836798	1	1.01003	0.946415	1.03771	0.974338	21	33
ACS	P27550	Acetyl-coenzyme A synthetase (AcCoA synthetase) (Acs) (EC 6.2.1.1) (Acetate--CoA ligase) (Acyl-activating enzyme)	Cytosol	51.9	1242770000	1091670000	1129660000	1088490000	1148950000	1	0.878417	0.908986	0.875858	0.924507	1	0.968675	0.989862	0.9578	0.952447	21	33
ACS	P27550	Acetyl-coenzyme A synthetase (AcCoA synthetase) (Acs) (EC 6.2.1.1) (Acetate--CoA ligase) (Acyl-activating enzyme)	Cytosol	54.8	567596000	599990000	551364000	534381000	528800000	1	1.05707	0.971402	0.941481	0.931649	1	0.985353	0.947409	0.95793	0.883715	14	19
ACS	P27550	Acetyl-coenzyme A synthetase (AcCoA synthetase) (Acs) (EC 6.2.1.1) (Acetate--CoA ligase) (Acyl-activating enzyme)	Cytosol	57.9	273850000	277261000	280208000	251720000	225334000	1	1.01246	1.02322	0.919189	0.822837	1	0.946093	0.93583	0.895854	0.81929	14	19
ACTP	P32705	Cation/acetate symporter ActP (Acetate permease) (Acetate transporter ActP)	Inner_membrane	42	6100830	6777120	5375650	7329110	9203150	1	1.11085	0.881134	1.20133	1.50851	1	0.998878	1.26585	1.03018	1.05343	1	1
ACTP	P32705	Cation/acetate symporter ActP (Acetate permease) (Acetate transporter ActP)	Inner_membrane	45.4	5726710	7366220	6213930	6487280	6273260	1	1.28629	1.08508	1.13281	1.09544	1	1.24766	1.2536	1.31071	1.13596	1	1
ACTP	P32705	Cation/acetate symporter ActP (Acetate permease) (Acetate transporter ActP)	Inner_membrane	54.8	24067700	27551900	23544800	23522500	23210700	1	1.14477	0.978274	0.977347	0.964392	1	1.0671	0.954111	0.994422	0.914774	2	2
ACTP	P32705	Cation/acetate symporter ActP (Acetate permease) (Acetate transporter ActP)	Inner_membrane	57.9	18063100	19099200	18994600	17295100	17279000	1	1.05736	1.05157	0.957482	0.956591	1	0.988054	0.961761	0.933175	0.952468	2	2
ACTP	P32705	Cation/acetate symporter ActP (Acetate permease) (Acetate transporter ActP)	Inner_membrane	60.5	15862500	14209800	15572200	14135300	11210400	1	0.895811	0.981699	0.891114	0.706723	1	0.977338	0.996249	1.01091	0.998906	2	2
ACTP	P32705	Cation/acetate symporter ActP (Acetate permease) (Acetate transporter ActP)	Inner_membrane	63.6	11046500	13998900	16629500	13501000	12017700	1	1.26727	1.50541	1.2222	1.08792	1	1.15389	1.118	1.06186	1.08284	2	2
ACTP	P32705	Cation/acetate symporter ActP (Acetate permease) (Acetate transporter ActP)	Inner_membrane	67	15500700	13742200	14634100	17439500	16088600	1	0.886554	0.944093	1.12508	1.03793	1	0.972707	0.950928	0.994578	0.977233	2	2
ACTP	P32705	Cation/acetate symporter ActP (Acetate permease) (Acetate transporter ActP)	Inner_membrane	71.3	12954100	18010900	15039000	10259100	15039900	1	1.39036	1.16095	0.791958	1.16101	1	1.18315	1.04607	1.00288	1.02792	2	2
ACUI	P26646	Probable acrylyl-CoA reductase AcuI (EC 1.3.1.84) (Acryloyl-coenzyme A reductase AcuI)	Cytosol	42	384575000	421560000	286578000	441000000	548984000	1	1.09617	0.745181	1.14672	1.42751	1	0.985677	1.07054	0.983351	0.996867	6	9
ACUI	P26646	Probable acrylyl-CoA reductase AcuI (EC 1.3.1.84) (Acryloyl-coenzyme A reductase AcuI)	Cytosol	45.4	415788000	439195000	352398000	364651000	399339000	1	1.0563	0.847542	0.877012	0.960439	1	1.02457	0.979174	1.01474	0.995965	6	9
ACUI	P26646	Probable acrylyl-CoA reductase AcuI (EC 1.3.1.84) (Acryloyl-coenzyme A reductase AcuI)	Cytosol	49	1166660000	1124910000	850025000	1005650000	986046000	1	0.964214	0.728597	0.861991	0.845187	1	0.989614	0.985518	0.97893	0.984106	10	15
ACUI	P26646	Probable acrylyl-CoA reductase AcuI (EC 1.3.1.84) (Acryloyl-coenzyme A reductase AcuI)	Cytosol	51.9	286533000	252286000	216394000	228156000	241956000	1	0.880478	0.755215	0.796264	0.844426	1	0.970949	0.82241	0.87076	0.869946	10	15
ADD	P22333	Adenosine deaminase (EC 3.5.4.4) (Adenosine aminohydrolase)	Cytosol	42	502628000	522941000	366529000	568811000	711220000	1	1.04041	0.729225	1.13167	1.415	1	0.93554	1.04762	0.970448	0.988134	12	15
ADD	P22333	Adenosine deaminase (EC 3.5.4.4) (Adenosine aminohydrolase)	Cytosol	45.4	507723000	560790000	437357000	459609000	491832000	1	1.10452	0.861409	0.905236	0.968701	1	1.07134	0.995194	1.0474	1.00453	12	15
ADD	P22333	Adenosine deaminase (EC 3.5.4.4) (Adenosine aminohydrolase)	Cytosol	49	725330000	705836000	524721000	603058000	612827000	1	0.973124	0.723424	0.831426	0.844894	1	0.998758	0.97852	0.944219	0.983765	10	14
ADD	P22333	Adenosine deaminase (EC 3.5.4.4) (Adenosine aminohydrolase)	Cytosol	51.9	247152000	228699000	214490000	238899000	238937000	1	0.925337	0.867847	0.966608	0.966761	1	1.02042	0.945063	1.05704	0.995978	10	14
ADD	P22333	Adenosine deaminase (EC 3.5.4.4) (Adenosine aminohydrolase)	Cytosol	54.8	13335500	13945300	12354900	12955000	13750500	1	1.04573	0.926467	0.971467	1.03112	1	0.974778	0.903583	0.988439	0.978068	1	1
ADD	P22333	Adenosine deaminase (EC 3.5.4.4) (Adenosine aminohydrolase)	Cytosol	57.9	5530600	5195850	5417240	4913210	5053750	1	0.939473	0.979503	0.888368	0.91378	1	0.877894	0.895849	0.865816	0.909841	1	1
ADE	P31441	Adenine deaminase (Adenase) (Adenine aminase) (EC 3.5.4.2)	Cytosol	42	346768000	394148000	246584000	425321000	534736000	1	1.13663	0.711092	1.22653	1.54206	1	1.02206	1.02156	1.05179	1.07686	9	10
ADE	P31441	Adenine deaminase (Adenase) (Adenine aminase) (EC 3.5.4.2)	Cytosol	45.4	410289000	413164000	344735000	337847000	386098000	1	1.00701	0.840225	0.823437	0.941039	1	0.976761	0.97072	0.952754	0.975848	9	10
ADE	P31441	Adenine deaminase (Adenase) (Adenine aminase) (EC 3.5.4.2)	Cytosol	49	721900000	701929000	514127000	595367000	607545000	1	0.972336	0.712186	0.824722	0.841592	1	0.997949	0.963319	0.936606	0.979919	9	11
ADE	P31441	Adenine deaminase (Adenase) (Adenine aminase) (EC 3.5.4.2)	Cytosol	51.9	547685000	481189000	508928000	497394000	520050000	1	0.878587	0.929235	0.908175	0.949542	1	0.968863	1.01191	0.993141	0.978239	9	11
ADE	P31441	Adenine deaminase (Adenase) (Adenine aminase) (EC 3.5.4.2)	Cytosol	54.8	178328000	183590000	182315000	171789000	199396000	1	1.02951	1.02236	0.963332	1.11814	1	0.959659	0.997106	0.980162	1.06061	8	13
ADE	P31441	Adenine deaminase (Adenase) (Adenine aminase) (EC 3.5.4.2)	Cytosol	57.9	127191000	134460000	134192000	130449000	128333000	1	1.05715	1.05504	1.02562	1.00898	1	0.987858	0.964938	0.999578	1.00463	8	13
ADE	P31441	Adenine deaminase (Adenase) (Adenine aminase) (EC 3.5.4.2)	Cytosol	60.5	137329000	127287000	123980000	118329000	89246500	1	0.926876	0.902795	0.861646	0.649874	1	1.01123	0.916176	0.977485	0.918553	6	10
ADE	P31441	Adenine deaminase (Adenase) (Adenine aminase) (EC 3.5.4.2)	Cytosol	63.6	63747400	66245100	77986300	66935000	57670700	1	1.03918	1.22336	1.05	0.904675	1	0.946206	0.908541	0.912254	0.900454	6	10
ADE	P31441	Adenine deaminase (Adenase) (Adenine aminase) (EC 3.5.4.2)	Cytosol	67	24440800	20457200	18755100	22766300	19963900	1	0.83701	0.767368	0.931488	0.816827	1	0.918349	0.772924	0.823442	0.769062	4	6
ADE	P31441	Adenine deaminase (Adenase) (Adenine aminase) (EC 3.5.4.2)	Cytosol	71.3	11748200	10727200	10336300	7385900	9912170	1	0.913093	0.87982	0.628684	0.843718	1	0.777009	0.792765	0.796124	0.746997	4	6
ADEP	P31466	Adenine permease AdeP	Inner_membrane	54.8	33457500	33405900	35149400	30419100	34413100	1	0.998458	1.05057	0.909186	1.02856	1	0.930715	1.02462	0.92507	0.975641	1	1
ADEP	P31466	Adenine permease AdeP	Inner_membrane	57.9	20127000	27518800	25738100	23637000	21777500	1	1.36726	1.27878	1.17439	1.082	1	1.27764	1.16957	1.14458	1.07734	1	1
ADEP	P31466	Adenine permease AdeP	Inner_membrane	60.5	109649000	112433000	122353000	99670100	80541200	1	1.02539	1.11586	0.908992	0.734537	1	1.11871	1.1324	1.0312	1.03822	2	2
ADEP	P31466	Adenine permease AdeP	Inner_membrane	63.6	70710100	97433600	107899000	92984200	77183900	1	1.37793	1.52593	1.31501	1.09155	1	1.25465	1.13325	1.14249	1.08646	2	2
ADEP	P31466	Adenine permease AdeP	Inner_membrane	67	91027800	85247200	98403800	99100200	94966400	1	0.936496	1.08103	1.08868	1.04327	1	1.0275	1.08886	0.962402	0.982262	1	1
ADEP	P31466	Adenine permease AdeP	Inner_membrane	71.3	54959300	80217300	66245900	50738600	63138900	1	1.45958	1.20536	0.923203	1.14883	1	1.24205	1.0861	1.16908	1.01713	1	1
ADHE	P0A9Q7	Aldehyde-alcohol dehydrogenase [Includes: Alcohol dehydrogenase (ADH) (EC 1.1.1.1); Acetaldehyde dehydrogenase [acetylating] (ACDH) (EC 1.2.1.10); Pyruvate-formate-lyase deactivase (PFL deactivase)]	Cytosol	42	4455540000	5078210000	3309150000	5833130000	6976450000	1	1.13975	0.742705	1.30919	1.56579	1	1.02487	1.06698	1.12267	1.09343	45	136
ADHE	P0A9Q7	Aldehyde-alcohol dehydrogenase [Includes: Alcohol dehydrogenase (ADH) (EC 1.1.1.1); Acetaldehyde dehydrogenase [acetylating] (ACDH) (EC 1.2.1.10); Pyruvate-formate-lyase deactivase (PFL deactivase)]	Cytosol	45.4	5068700000	5610920000	4541990000	4397780000	5122350000	1	1.10697	0.896086	0.867635	1.01058	1	1.07373	1.03526	1.00389	1.04797	45	136
ADHE	P0A9Q7	Aldehyde-alcohol dehydrogenase [Includes: Alcohol dehydrogenase (ADH) (EC 1.1.1.1); Acetaldehyde dehydrogenase [acetylating] (ACDH) (EC 1.2.1.10); Pyruvate-formate-lyase deactivase (PFL deactivase)]	Cytosol	49	7906200000	7625780000	6123580000	6981740000	6692030000	1	0.964532	0.774529	0.883072	0.846428	1	0.98994	1.04765	1.00287	0.985551	42	115
ADHE	P0A9Q7	Aldehyde-alcohol dehydrogenase [Includes: Alcohol dehydrogenase (ADH) (EC 1.1.1.1); Acetaldehyde dehydrogenase [acetylating] (ACDH) (EC 1.2.1.10); Pyruvate-formate-lyase deactivase (PFL deactivase)]	Cytosol	51.9	4362410000	4051920000	4120090000	4273770000	4237520000	1	0.928826	0.944453	0.979681	0.971371	1	1.02426	1.02848	1.07134	1.00073	42	115
ADHE	P0A9Q7	Aldehyde-alcohol dehydrogenase [Includes: Alcohol dehydrogenase (ADH) (EC 1.1.1.1); Acetaldehyde dehydrogenase [acetylating] (ACDH) (EC 1.2.1.10); Pyruvate-formate-lyase deactivase (PFL deactivase)]	Cytosol	54.8	2805910000	3101570000	3086450000	3039310000	3089800000	1	1.10537	1.09998	1.08318	1.10118	1	1.03037	1.07281	1.10211	1.04452	33	99
ADHE	P0A9Q7	Aldehyde-alcohol dehydrogenase [Includes: Alcohol dehydrogenase (ADH) (EC 1.1.1.1); Acetaldehyde dehydrogenase [acetylating] (ACDH) (EC 1.2.1.10); Pyruvate-formate-lyase deactivase (PFL deactivase)]	Cytosol	57.9	2042450000	2397650000	2435380000	2337770000	2176710000	1	1.17391	1.19238	1.14459	1.06573	1	1.09696	1.09055	1.11553	1.06114	33	99
ADHE	P0A9Q7	Aldehyde-alcohol dehydrogenase [Includes: Alcohol dehydrogenase (ADH) (EC 1.1.1.1); Acetaldehyde dehydrogenase [acetylating] (ACDH) (EC 1.2.1.10); Pyruvate-formate-lyase deactivase (PFL deactivase)]	Cytosol	60.5	2536270000	2458150000	2656470000	2354530000	1744900000	1	0.969199	1.04739	0.928344	0.687979	1	1.05741	1.06292	1.05315	0.972412	32	89
ADHE	P0A9Q7	Aldehyde-alcohol dehydrogenase [Includes: Alcohol dehydrogenase (ADH) (EC 1.1.1.1); Acetaldehyde dehydrogenase [acetylating] (ACDH) (EC 1.2.1.10); Pyruvate-formate-lyase deactivase (PFL deactivase)]	Cytosol	63.6	1526020000	1854480000	2166830000	1841860000	1551520000	1	1.21524	1.41992	1.20697	1.01671	1	1.10651	1.05452	1.04863	1.01197	32	89
ADHE	P0A9Q7	Aldehyde-alcohol dehydrogenase [Includes: Alcohol dehydrogenase (ADH) (EC 1.1.1.1); Acetaldehyde dehydrogenase [acetylating] (ACDH) (EC 1.2.1.10); Pyruvate-formate-lyase deactivase (PFL deactivase)]	Cytosol	67	906918000	776626000	866692000	907096000	843376000	1	0.856335	0.955645	1.0002	0.929936	1	0.939552	0.962564	0.884181	0.875557	20	43
ADHE	P0A9Q7	Aldehyde-alcohol dehydrogenase [Includes: Alcohol dehydrogenase (ADH) (EC 1.1.1.1); Acetaldehyde dehydrogenase [acetylating] (ACDH) (EC 1.2.1.10); Pyruvate-formate-lyase deactivase (PFL deactivase)]	Cytosol	71.3	128077000	139663000	119784000	90706300	140014000	1	1.09046	0.93525	0.708217	1.0932	1	0.927943	0.842711	0.89684	0.967881	20	43
ADHP	P39451	Alcohol dehydrogenase, propanol-preferring (EC 1.1.1.1)	Cytosol	42	410598000	509623000	301519000	555279000	669951000	1	1.24117	0.734341	1.35237	1.63165	1	1.11606	1.05496	1.1597	1.13942	8	11
ADHP	P39451	Alcohol dehydrogenase, propanol-preferring (EC 1.1.1.1)	Cytosol	45.4	490141000	486460000	434185000	416368000	496074000	1	0.99249	0.885837	0.849486	1.0121	1	0.96268	1.02342	0.982894	1.04954	8	11
ADHP	P39451	Alcohol dehydrogenase, propanol-preferring (EC 1.1.1.1)	Cytosol	49	598925000	589196000	401914000	507372000	508557000	1	0.983756	0.671059	0.847138	0.849116	1	1.00967	0.90769	0.962062	0.988681	10	12
ADHP	P39451	Alcohol dehydrogenase, propanol-preferring (EC 1.1.1.1)	Cytosol	51.9	425159000	383461000	414010000	415280000	429641000	1	0.901924	0.973777	0.976764	1.01054	1	0.994598	1.06042	1.06815	1.04108	10	12
ADHP	P39451	Alcohol dehydrogenase, propanol-preferring (EC 1.1.1.1)	Cytosol	54.8	300691000	319777000	331852000	297695000	329889000	1	1.06347	1.10363	0.990036	1.0971	1	0.99132	1.07637	1.00733	1.04066	10	15
ADHP	P39451	Alcohol dehydrogenase, propanol-preferring (EC 1.1.1.1)	Cytosol	57.9	236596000	264839000	258034000	251745000	243354000	1	1.11937	1.09061	1.06403	1.02856	1	1.046	0.997467	1.03702	1.02413	10	15
ADHP	P39451	Alcohol dehydrogenase, propanol-preferring (EC 1.1.1.1)	Cytosol	60.5	345508000	316387000	368657000	301145000	249604000	1	0.915715	1.067	0.871601	0.722426	1	0.999054	1.08281	0.988778	1.0211	8	11
ADHP	P39451	Alcohol dehydrogenase, propanol-preferring (EC 1.1.1.1)	Cytosol	63.6	152221000	169303000	189717000	162910000	142584000	1	1.11222	1.24633	1.07022	0.936691	1	1.01271	0.925594	0.929818	0.93232	8	11
ADIA	P28629	Biodegradative arginine decarboxylase (ADC) (EC 4.1.1.19)	Cytosol	60.5	3829140	3319570	3416760	2887840	2684310	1	0.866923	0.892305	0.754175	0.701022	1	0.945821	0.90553	0.855565	0.990847	1	1
ADIA	P28629	Biodegradative arginine decarboxylase (ADC) (EC 4.1.1.19)	Cytosol	63.6	2665350	2550040	2934440	2422240	1943320	1	0.956737	1.10096	0.908789	0.729105	1	0.871138	0.817636	0.789565	0.725703	1	1
ADIA	P28629	Biodegradative arginine decarboxylase (ADC) (EC 4.1.1.19)	Cytosol	67	1708240	1738330	1746410	2113620	2407880	1	1.01761	1.02234	1.23731	1.40957	1	1.1165	1.02975	1.09379	1.32714	1	1
ADIA	P28629	Biodegradative arginine decarboxylase (ADC) (EC 4.1.1.19)	Cytosol	71.3	1340330	1466220	1546050	1359510	1909170	1	1.09392	1.15348	1.01431	1.4244	1	0.930891	1.03935	1.28446	1.26111	1	1
ADK	P69441	Adenylate kinase (AK) (EC 2.7.4.3) (ATP-AMP transphosphorylase) (ATP:AMP phosphotransferase) (Adenylate monophosphate kinase)	Cytosol	42	1433280000	1430580000	962781000	1378480000	1637040000	1	0.998116	0.671733	0.961766	1.14216	1	0.897506	0.965021	0.824747	0.797603	15	39
ADK	P69441	Adenylate kinase (AK) (EC 2.7.4.3) (ATP-AMP transphosphorylase) (ATP:AMP phosphotransferase) (Adenylate monophosphate kinase)	Cytosol	45.4	1335320000	1341170000	1186400000	1194770000	1283530000	1	1.00438	0.888476	0.894744	0.961215	1	0.974213	1.02647	1.03526	0.99677	15	39
ADK	P69441	Adenylate kinase (AK) (EC 2.7.4.3) (ATP-AMP transphosphorylase) (ATP:AMP phosphotransferase) (Adenylate monophosphate kinase)	Cytosol	49	3478450000	3192910000	2646260000	2765610000	2891340000	1	0.917912	0.760758	0.79507	0.831215	1	0.942092	1.02902	0.90293	0.967837	17	48
ADK	P69441	Adenylate kinase (AK) (EC 2.7.4.3) (ATP-AMP transphosphorylase) (ATP:AMP phosphotransferase) (Adenylate monophosphate kinase)	Cytosol	51.9	2671770000	2543870000	2544190000	2518190000	2566860000	1	0.952129	0.952249	0.942518	0.960734	1	1.04996	1.03697	1.0307	0.989769	17	48
ADK	P69441	Adenylate kinase (AK) (EC 2.7.4.3) (ATP-AMP transphosphorylase) (ATP:AMP phosphotransferase) (Adenylate monophosphate kinase)	Cytosol	54.8	1626090000	1791420000	1648480000	1578180000	1536340000	1	1.10167	1.01377	0.970537	0.944806	1	1.02693	0.988729	0.987493	0.896195	13	54
ADK	P69441	Adenylate kinase (AK) (EC 2.7.4.3) (ATP-AMP transphosphorylase) (ATP:AMP phosphotransferase) (Adenylate monophosphate kinase)	Cytosol	57.9	909935000	961664000	1023760000	913222000	870893000	1	1.05685	1.12509	1.00361	0.957094	1	0.987577	1.029	0.978134	0.952968	13	54
ADK	P69441	Adenylate kinase (AK) (EC 2.7.4.3) (ATP-AMP transphosphorylase) (ATP:AMP phosphotransferase) (Adenylate monophosphate kinase)	Cytosol	60.5	749663000	689177000	737292000	687166000	534422000	1	0.919316	0.983498	0.916633	0.712883	1	1.00298	0.998075	1.03986	1.00761	12	36
ADK	P69441	Adenylate kinase (AK) (EC 2.7.4.3) (ATP-AMP transphosphorylase) (ATP:AMP phosphotransferase) (Adenylate monophosphate kinase)	Cytosol	63.6	387264000	430270000	627216000	536227000	419457000	1	1.11105	1.61961	1.38465	1.08313	1	1.01165	1.20281	1.203	1.07808	12	36
ADK	P69441	Adenylate kinase (AK) (EC 2.7.4.3) (ATP-AMP transphosphorylase) (ATP:AMP phosphotransferase) (Adenylate monophosphate kinase)	Cytosol	67	363357000	378974000	367388000	461833000	383553000	1	1.04298	1.01109	1.27102	1.05558	1	1.14433	1.01841	1.12359	0.993855	10	30
ADK	P69441	Adenylate kinase (AK) (EC 2.7.4.3) (ATP-AMP transphosphorylase) (ATP:AMP phosphotransferase) (Adenylate monophosphate kinase)	Cytosol	71.3	366816000	455786000	439317000	306055000	459113000	1	1.24255	1.19765	0.834356	1.25162	1	1.05736	1.07915	1.05657	1.10814	10	30
AEGA	P37127	Protein AegA	Cytosol	42	37659800	46899400	27795000	49297600	62961100	1	1.24534	0.738055	1.30902	1.67184	1	1.11981	1.0603	1.12253	1.16749	3	3
AEGA	P37127	Protein AegA	Cytosol	45.4	37858200	41813500	35489100	33811500	37483600	1	1.10448	0.937422	0.893109	0.990105	1	1.0713	1.08301	1.03337	1.02673	3	3
AEGA	P37127	Protein AegA	Cytosol	49	5003360	5212840	3614660	19827600	4601120	1	1.04187	0.722447	3.96286	0.919606	1	1.06931	0.977198	4.50047	1.07076	1	2
AEGA	P37127	Protein AegA	Cytosol	51.9	4514170	3299740	3667650	3507210	4298850	1	0.730974	0.812475	0.776934	0.952301	1	0.806083	0.884764	0.849621	0.981081	1	2
AEGA	P37127	Protein AegA	Cytosol	54.8	641916	533784	400497	366674	505646	1	0.831548	0.623909	0.571218	0.787714	1	0.77513	0.608498	0.581198	0.747185	1	1
AEGA	P37127	Protein AegA	Cytosol	57.9	506835	527776	516685	466755	475814	1	1.04132	1.01943	0.920921	0.938795	1	0.973063	0.93237	0.897542	0.934748	1	1
AEGA	P37127	Protein AegA	Cytosol	60.5	492506	784064	675718	631210	688992	1	1.59199	1.372	1.28163	1.39895	1	1.73687	1.39233	1.45393	1.97732	1	2
AEGA	P37127	Protein AegA	Cytosol	63.6	581880	467908	582088	496862	630914	1	0.804131	1.00036	0.853891	1.08427	1	0.732186	0.742923	0.741869	1.07921	1	2
AEGA	P37127	Protein AegA	Cytosol	67	863188	741890	799256	990825	819574	1	0.859477	0.925935	1.14787	0.949473	1	0.942999	0.932639	1.01472	0.893952	1	2
AEGA	P37127	Protein AegA	Cytosol	71.3	563618	694824	668901	587235	465179	1	1.23279	1.1868	1.0419	0.825344	1	1.04906	1.06937	1.3194	0.73073	1	2
AES	P23872	Acetyl esterase (EC 3.1.1.-) (EcE)	Cytosol	49	47622200	40198300	36048200	50002500	35902500	1	0.844108	0.756962	1.04998	0.753903	1	0.866344	1.02388	1.19243	0.877817	1	1
AES	P23872	Acetyl esterase (EC 3.1.1.-) (EcE)	Cytosol	51.9	33787600	28330600	31871700	33758600	32939000	1	0.838491	0.943296	0.999142	0.974884	1	0.924647	1.02723	1.09262	1.00435	1	1
AES	P23872	Acetyl esterase (EC 3.1.1.-) (EcE)	Cytosol	54.8	14906200	14882500	14364100	14563600	14834500	1	0.99841	0.963633	0.977016	0.99519	1	0.930671	0.939831	0.994085	0.943987	1	1
AES	P23872	Acetyl esterase (EC 3.1.1.-) (EcE)	Cytosol	57.9	10206500	11243700	11650600	10288100	10166700	1	1.10162	1.14149	1.00799	0.996101	1	1.02941	1.044	0.982405	0.991807	1	1
AES	P23872	Acetyl esterase (EC 3.1.1.-) (EcE)	Cytosol	60.5	2587590	2438130	2243890	2076400	1609390	1	0.94224	0.867174	0.802446	0.621965	1	1.02799	0.880027	0.910326	0.879106	1	1
AES	P23872	Acetyl esterase (EC 3.1.1.-) (EcE)	Cytosol	63.6	1657560	1852640	2116330	1621330	1489350	1	1.11769	1.27677	0.978143	0.89852	1	1.01769	0.948206	0.84982	0.894327	1	1
AGAR	P0ACK2	Putative aga operon transcriptional repressor	Cytosol	42	279951000	298782000	194833000	331060000	388889000	1	1.06727	0.695954	1.18256	1.38913	1	0.959685	0.999817	1.01409	0.970068	5	6
AGAR	P0ACK2	Putative aga operon transcriptional repressor	Cytosol	45.4	286296000	305147000	251832000	260679000	283430000	1	1.06584	0.879621	0.910523	0.989989	1	1.03383	1.01624	1.05352	1.02661	5	6
AGAR	P0ACK2	Putative aga operon transcriptional repressor	Cytosol	49	364367000	364314000	259062000	328128000	312969000	1	0.999855	0.710992	0.900543	0.858939	1	1.02619	0.961705	1.02271	1.00012	6	8
AGAR	P0ACK2	Putative aga operon transcriptional repressor	Cytosol	51.9	270046000	246831000	255472000	255501000	270139000	1	0.914033	0.946031	0.946139	1.00034	1	1.00795	1.0302	1.03466	1.03058	6	8
AGAR	P0ACK2	Putative aga operon transcriptional repressor	Cytosol	54.8	303567000	337492000	309525000	304385000	315705000	1	1.11175	1.01963	1.00269	1.03998	1	1.03633	0.994442	1.02021	0.986477	10	13
AGAR	P0ACK2	Putative aga operon transcriptional repressor	Cytosol	57.9	227277000	252875000	263790000	244459000	231768000	1	1.11263	1.16065	1.0756	1.01976	1	1.0397	1.06153	1.04829	1.01536	10	13
AGAR	P0ACK2	Putative aga operon transcriptional repressor	Cytosol	60.5	281823000	267368000	289103000	253585000	195779000	1	0.948709	1.02583	0.899802	0.694688	1	1.03505	1.04104	1.02077	0.981895	6	8
AGAR	P0ACK2	Putative aga operon transcriptional repressor	Cytosol	63.6	154508000	168034000	214419000	180965000	157932000	1	1.08754	1.38775	1.17123	1.02216	1	0.99024	1.03063	1.01758	1.01739	6	8
AGAR	P0ACK2	Putative aga operon transcriptional repressor	Cytosol	67	123726000	104830000	110132000	123835000	116622000	1	0.847275	0.890128	1.00088	0.942583	1	0.929612	0.896573	0.884786	0.887464	4	6
AGAR	P0ACK2	Putative aga operon transcriptional repressor	Cytosol	71.3	20871000	19876100	15786200	11120900	14845800	1	0.952331	0.75637	0.53284	0.711312	1	0.810399	0.681531	0.674754	0.62977	4	6
AGP	P19926	Glucose-1-phosphatase (G1Pase) (EC 3.1.3.10)	Periplasm	42	783539000	762829000	490291000	757377000	923896000	1	0.973569	0.625739	0.96661	1.17913	1	0.875433	0.898946	0.828901	0.82342	15	20
AGP	P19926	Glucose-1-phosphatase (G1Pase) (EC 3.1.3.10)	Periplasm	45.4	753702000	749828000	650530000	657433000	700623000	1	0.99486	0.863113	0.872272	0.929576	1	0.964978	0.997163	1.00926	0.96396	15	20
AGP	P19926	Glucose-1-phosphatase (G1Pase) (EC 3.1.3.10)	Periplasm	49	1959950000	1790150000	1469450000	1592440000	1653700000	1	0.913365	0.749739	0.81249	0.843746	1	0.937425	1.01411	0.922714	0.982428	15	27
AGP	P19926	Glucose-1-phosphatase (G1Pase) (EC 3.1.3.10)	Periplasm	51.9	1560360000	1441620000	1452040000	1411860000	1456900000	1	0.923902	0.93058	0.90483	0.933695	1	1.01883	1.01338	0.989482	0.961912	15	27
AGP	P19926	Glucose-1-phosphatase (G1Pase) (EC 3.1.3.10)	Periplasm	54.8	746226000	782364000	743957000	682639000	715899000	1	1.04843	0.996959	0.914789	0.959359	1	0.977295	0.972335	0.93077	0.91	16	29
AGP	P19926	Glucose-1-phosphatase (G1Pase) (EC 3.1.3.10)	Periplasm	57.9	666356000	695293000	753353000	675239000	632503000	1	1.04343	1.13056	1.01333	0.949197	1	0.975033	1.034	0.987606	0.945105	16	29
AGP	P19926	Glucose-1-phosphatase (G1Pase) (EC 3.1.3.10)	Periplasm	60.5	629543000	564959000	626470000	569266000	477605000	1	0.897411	0.995119	0.904253	0.758653	1	0.979084	1.00987	1.02582	1.07231	11	17
AGP	P19926	Glucose-1-phosphatase (G1Pase) (EC 3.1.3.10)	Periplasm	63.6	69619300	72681300	84255900	70181700	63063300	1	1.04398	1.21024	1.00808	0.905831	1	0.950577	0.898793	0.875829	0.901604	11	17
AGP	P19926	Glucose-1-phosphatase (G1Pase) (EC 3.1.3.10)	Periplasm	67	9211960	9063110	9061370	10761800	11081300	1	0.983842	0.983653	1.16824	1.20293	1	1.07945	0.990775	1.03273	1.13258	2	2
AGP	P19926	Glucose-1-phosphatase (G1Pase) (EC 3.1.3.10)	Periplasm	71.3	8132690	9517640	8878620	5500140	10844600	1	1.17029	1.09172	0.6763	1.33346	1	0.995878	0.983699	0.856422	1.18059	2	2
AHPC	P0AE08	Alkyl hydroperoxide reductase C (EC 1.11.1.15) (Alkyl hydroperoxide reductase protein C22) (Peroxiredoxin) (SCRP-23) (Sulfate starvation-induced protein 8) (SSI8) (Thioredoxin peroxidase)	Cytosol	42	2570870000	2785330000	1816210000	2982670000	3732250000	1	1.08342	0.706457	1.16018	1.45175	1	0.974211	1.01491	0.994893	1.01379	14	74
AHPC	P0AE08	Alkyl hydroperoxide reductase C (EC 1.11.1.15) (Alkyl hydroperoxide reductase protein C22) (Peroxiredoxin) (SCRP-23) (Sulfate starvation-induced protein 8) (SSI8) (Thioredoxin peroxidase)	Cytosol	45.4	2763580000	2983440000	2451510000	2531210000	2781850000	1	1.07956	0.887078	0.915917	1.00661	1	1.04713	1.02485	1.05976	1.04385	14	74
AHPC	P0AE08	Alkyl hydroperoxide reductase C (EC 1.11.1.15) (Alkyl hydroperoxide reductase protein C22) (Peroxiredoxin) (SCRP-23) (Sulfate starvation-induced protein 8) (SSI8) (Thioredoxin peroxidase)	Cytosol	49	4099890000	4116670000	2990850000	3536230000	3502400000	1	1.00409	0.729495	0.862518	0.854267	1	1.03054	0.986732	0.979529	0.994678	14	69
AHPC	P0AE08	Alkyl hydroperoxide reductase C (EC 1.11.1.15) (Alkyl hydroperoxide reductase protein C22) (Peroxiredoxin) (SCRP-23) (Sulfate starvation-induced protein 8) (SSI8) (Thioredoxin peroxidase)	Cytosol	51.9	3043080000	2771840000	2769510000	2811550000	3010520000	1	0.910867	0.910101	0.923916	0.9893	1	1.00446	0.991077	1.01035	1.0192	14	69
AHPC	P0AE08	Alkyl hydroperoxide reductase C (EC 1.11.1.15) (Alkyl hydroperoxide reductase protein C22) (Peroxiredoxin) (SCRP-23) (Sulfate starvation-induced protein 8) (SSI8) (Thioredoxin peroxidase)	Cytosol	54.8	1747750000	1845850000	1813280000	1791920000	1890550000	1	1.05613	1.03749	1.02527	1.08171	1	0.984474	1.01187	1.04318	1.02605	12	66
AHPC	P0AE08	Alkyl hydroperoxide reductase C (EC 1.11.1.15) (Alkyl hydroperoxide reductase protein C22) (Peroxiredoxin) (SCRP-23) (Sulfate starvation-induced protein 8) (SSI8) (Thioredoxin peroxidase)	Cytosol	57.9	1218580000	1295730000	1260940000	1326440000	1306370000	1	1.06331	1.03476	1.08851	1.07204	1	0.993615	0.946389	1.06088	1.06742	12	66
AHPC	P0AE08	Alkyl hydroperoxide reductase C (EC 1.11.1.15) (Alkyl hydroperoxide reductase protein C22) (Peroxiredoxin) (SCRP-23) (Sulfate starvation-induced protein 8) (SSI8) (Thioredoxin peroxidase)	Cytosol	60.5	1533140000	1316200000	1416120000	1401330000	1124660000	1	0.8585	0.923673	0.914026	0.733566	1	0.936631	0.937363	1.03691	1.03685	11	52
AHPC	P0AE08	Alkyl hydroperoxide reductase C (EC 1.11.1.15) (Alkyl hydroperoxide reductase protein C22) (Peroxiredoxin) (SCRP-23) (Sulfate starvation-induced protein 8) (SSI8) (Thioredoxin peroxidase)	Cytosol	63.6	578935000	580326000	669361000	632064000	584145000	1	1.0024	1.15619	1.09177	1.009	1	0.912718	0.858656	0.948541	1.00429	11	52
AHPC	P0AE08	Alkyl hydroperoxide reductase C (EC 1.11.1.15) (Alkyl hydroperoxide reductase protein C22) (Peroxiredoxin) (SCRP-23) (Sulfate starvation-induced protein 8) (SSI8) (Thioredoxin peroxidase)	Cytosol	67	334593000	267939000	264040000	308427000	297510000	1	0.800791	0.789138	0.921798	0.88917	1	0.87861	0.794851	0.814876	0.837174	8	17
AHPC	P0AE08	Alkyl hydroperoxide reductase C (EC 1.11.1.15) (Alkyl hydroperoxide reductase protein C22) (Peroxiredoxin) (SCRP-23) (Sulfate starvation-induced protein 8) (SSI8) (Thioredoxin peroxidase)	Cytosol	71.3	224800000	267310000	227448000	175609000	237934000	1	1.1891	1.01178	0.781179	1.05843	1	1.01188	0.911668	0.989234	0.937091	8	17
AHPF	P35340	Alkyl hydroperoxide reductase subunit F (EC 1.8.1.-) (Alkyl hydroperoxide reductase F52A protein)	Cytosol	42	1544420000	1740190000	1103250000	1826740000	2210410000	1	1.12676	0.714346	1.1828	1.43122	1	1.01318	1.02624	1.01429	0.999462	20	43
AHPF	P35340	Alkyl hydroperoxide reductase subunit F (EC 1.8.1.-) (Alkyl hydroperoxide reductase F52A protein)	Cytosol	45.4	1687420000	1815560000	1475050000	1478550000	1653140000	1	1.07594	0.874145	0.876219	0.979685	1	1.04362	1.00991	1.01383	1.01592	20	43
AHPF	P35340	Alkyl hydroperoxide reductase subunit F (EC 1.8.1.-) (Alkyl hydroperoxide reductase F52A protein)	Cytosol	49	3727880000	3656060000	2676500000	3199780000	3147420000	1	0.980734	0.717968	0.858338	0.844292	1	1.00657	0.971141	0.974781	0.983064	26	56
AHPF	P35340	Alkyl hydroperoxide reductase subunit F (EC 1.8.1.-) (Alkyl hydroperoxide reductase F52A protein)	Cytosol	51.9	2695780000	2434070000	2504270000	2503370000	2570540000	1	0.902919	0.928959	0.928625	0.953542	1	0.995695	1.01161	1.0155	0.98236	26	56
AHPF	P35340	Alkyl hydroperoxide reductase subunit F (EC 1.8.1.-) (Alkyl hydroperoxide reductase F52A protein)	Cytosol	54.8	1680370000	1750870000	1681460000	1659520000	1727840000	1	1.04196	1.00065	0.987592	1.02825	1	0.971262	0.975933	1.00485	0.975346	25	58
AHPF	P35340	Alkyl hydroperoxide reductase subunit F (EC 1.8.1.-) (Alkyl hydroperoxide reductase F52A protein)	Cytosol	57.9	981929000	1004670000	1013080000	988960000	950238000	1	1.02316	1.03172	1.00716	0.967726	1	0.956095	0.94361	0.981592	0.963554	25	58
AHPF	P35340	Alkyl hydroperoxide reductase subunit F (EC 1.8.1.-) (Alkyl hydroperoxide reductase F52A protein)	Cytosol	60.5	700594000	593340000	630818000	616151000	465212000	1	0.84691	0.900405	0.879469	0.664025	1	0.923987	0.91375	0.997705	0.938555	17	29
AHPF	P35340	Alkyl hydroperoxide reductase subunit F (EC 1.8.1.-) (Alkyl hydroperoxide reductase F52A protein)	Cytosol	63.6	329752000	313047000	396503000	339581000	307054000	1	0.949341	1.20243	1.02981	0.931166	1	0.864403	0.892993	0.894707	0.926822	17	29
AHPF	P35340	Alkyl hydroperoxide reductase subunit F (EC 1.8.1.-) (Alkyl hydroperoxide reductase F52A protein)	Cytosol	67	94730200	67136800	75268200	88384900	82534200	1	0.708716	0.794553	0.933017	0.871255	1	0.777587	0.800306	0.824794	0.820308	3	4
AHPF	P35340	Alkyl hydroperoxide reductase subunit F (EC 1.8.1.-) (Alkyl hydroperoxide reductase F52A protein)	Cytosol	71.3	18453600	20210900	18676000	12438800	20810800	1	1.09523	1.01205	0.674058	1.12774	1	0.932	0.911914	0.853583	0.998457	3	4
AHR	P27250	Aldehyde reductase Ahr (EC 1.1.1.2) (Zinc-dependent alcohol dehydrogenase Ahr)	Cytosol	42	246521000	277778000	175151000	312149000	395804000	1	1.12679	0.710491	1.26622	1.60556	1	1.01321	1.0207	1.08582	1.1212	4	6
AHR	P27250	Aldehyde reductase Ahr (EC 1.1.1.2) (Zinc-dependent alcohol dehydrogenase Ahr)	Cytosol	45.4	292355000	312936000	248223000	254814000	288716000	1	1.0704	0.849047	0.871591	0.987553	1	1.03825	0.980912	1.00847	1.02408	4	6
AHR	P27250	Aldehyde reductase Ahr (EC 1.1.1.2) (Zinc-dependent alcohol dehydrogenase Ahr)	Cytosol	49	654743000	654918000	499867000	559093000	588449000	1	1.00027	0.763455	0.853912	0.898748	1	1.02662	1.03267	0.969756	1.04647	8	13
AHR	P27250	Aldehyde reductase Ahr (EC 1.1.1.2) (Zinc-dependent alcohol dehydrogenase Ahr)	Cytosol	51.9	544624000	460343000	502436000	504491000	524582000	1	0.845249	0.922537	0.926311	0.9632	1	0.9321	1.00462	1.01297	0.99231	8	13
AHR	P27250	Aldehyde reductase Ahr (EC 1.1.1.2) (Zinc-dependent alcohol dehydrogenase Ahr)	Cytosol	54.8	246722000	253155000	267493000	253358000	276472000	1	1.02607	1.08419	1.0269	1.12058	1	0.956458	1.05741	1.04484	1.06293	8	12
AHR	P27250	Aldehyde reductase Ahr (EC 1.1.1.2) (Zinc-dependent alcohol dehydrogenase Ahr)	Cytosol	57.9	169033000	180740000	180196000	171544000	170652000	1	1.06926	1.06604	1.01486	1.00958	1	0.999173	0.974996	0.989091	1.00523	8	12
AHR	P27250	Aldehyde reductase Ahr (EC 1.1.1.2) (Zinc-dependent alcohol dehydrogenase Ahr)	Cytosol	60.5	125322000	108293000	122545000	105644000	90254500	1	0.864118	0.977841	0.84298	0.720181	1	0.942761	0.992334	0.95631	1.01793	4	5
AHR	P27250	Aldehyde reductase Ahr (EC 1.1.1.2) (Zinc-dependent alcohol dehydrogenase Ahr)	Cytosol	63.6	39334300	34395500	40593600	36575600	34655100	1	0.87444	1.03202	0.929865	0.88104	1	0.796204	0.766434	0.807877	0.87693	4	5
AIDB	P33224	Putative acyl-CoA dehydrogenase AidB (EC 1.3.99.-)	Cytosol	42	311838000	354426000	215831000	393834000	504401000	1	1.13657	0.692125	1.26294	1.61751	1	1.022	0.994317	1.08302	1.12955	7	12
AIDB	P33224	Putative acyl-CoA dehydrogenase AidB (EC 1.3.99.-)	Cytosol	45.4	364933000	378584000	308319000	320036000	360459000	1	1.03741	0.844865	0.876972	0.98774	1	1.00625	0.976081	1.0147	1.02428	7	12
AIDB	P33224	Putative acyl-CoA dehydrogenase AidB (EC 1.3.99.-)	Cytosol	49	697225000	687672000	528974000	678834000	627504000	1	0.986299	0.758685	0.973623	0.900002	1	1.01228	1.02621	1.10571	1.04793	9	12
AIDB	P33224	Putative acyl-CoA dehydrogenase AidB (EC 1.3.99.-)	Cytosol	51.9	544566000	476706000	503962000	518276000	538721000	1	0.875387	0.925438	0.951723	0.989267	1	0.965334	1.00778	1.04076	1.01916	9	12
AIDB	P33224	Putative acyl-CoA dehydrogenase AidB (EC 1.3.99.-)	Cytosol	54.8	216370000	252023000	231147000	224911000	242636000	1	1.16478	1.0683	1.03947	1.12139	1	1.08575	1.04191	1.05763	1.0637	8	9
AIDB	P33224	Putative acyl-CoA dehydrogenase AidB (EC 1.3.99.-)	Cytosol	57.9	149700000	144495000	153856000	140139000	138887000	1	0.96523	1.02776	0.936132	0.927769	1	0.901963	0.939987	0.912367	0.92377	8	9
AIDB	P33224	Putative acyl-CoA dehydrogenase AidB (EC 1.3.99.-)	Cytosol	60.5	18199800	16876500	17971900	15226200	12537200	1	0.92729	0.987478	0.836614	0.688865	1	1.01168	1.00211	0.949087	0.973664	1	1
AIDB	P33224	Putative acyl-CoA dehydrogenase AidB (EC 1.3.99.-)	Cytosol	63.6	4787170	5237620	6958500	5442740	5003290	1	1.0941	1.45357	1.13694	1.04515	1	0.996207	1.07951	0.987788	1.04027	1	1
ALAA	P0A959	Glutamate-pyruvate aminotransferase AlaA (EC 2.6.1.2)	Cytosol	42	186424000	207879000	133621000	223662000	281414000	1	1.11509	0.716759	1.19975	1.50954	1	1.00269	1.02971	1.02883	1.05415	5	6
ALAA	P0A959	Glutamate-pyruvate aminotransferase AlaA (EC 2.6.1.2)	Cytosol	45.4	197792000	203377000	176826000	171703000	190506000	1	1.02824	0.894	0.868099	0.963163	1	0.997353	1.03285	1.00443	0.998791	5	6
ALAA	P0A959	Glutamate-pyruvate aminotransferase AlaA (EC 2.6.1.2)	Cytosol	49	732937000	704256000	534592000	634332000	606796000	1	0.960868	0.729383	0.865466	0.827897	1	0.98618	0.986581	0.982877	0.963973	8	10
ALAA	P0A959	Glutamate-pyruvate aminotransferase AlaA (EC 2.6.1.2)	Cytosol	51.9	340176000	297857000	300281000	311612000	327232000	1	0.875597	0.882722	0.916032	0.961949	1	0.965566	0.961262	1.00173	0.991021	8	10
ALAA	P0A959	Glutamate-pyruvate aminotransferase AlaA (EC 2.6.1.2)	Cytosol	54.8	168949000	175469000	175412000	178076000	176976000	1	1.03859	1.03825	1.05402	1.04751	1	0.968126	1.01261	1.07244	0.993616	6	6
ALAA	P0A959	Glutamate-pyruvate aminotransferase AlaA (EC 2.6.1.2)	Cytosol	57.9	114045000	122822000	125756000	118057000	118100000	1	1.07696	1.10269	1.03518	1.03556	1	1.00637	1.00851	1.0089	1.03109	6	6
ALAA	P0A959	Glutamate-pyruvate aminotransferase AlaA (EC 2.6.1.2)	Cytosol	60.5	121830000	119236000	117048000	113666000	87597600	1	0.978708	0.960749	0.932989	0.719015	1	1.06778	0.974988	1.05842	1.01628	6	8
ALAA	P0A959	Glutamate-pyruvate aminotransferase AlaA (EC 2.6.1.2)	Cytosol	63.6	73926200	73638700	98120400	79450800	76553100	1	0.996111	1.32728	1.07473	1.03553	1	0.906989	0.985711	0.933738	1.0307	6	8
ALAA	P0A959	Glutamate-pyruvate aminotransferase AlaA (EC 2.6.1.2)	Cytosol	67	37453500	32417300	33358500	40288800	37616000	1	0.865535	0.890664	1.0757	1.00434	1	0.949645	0.897113	0.950929	0.945609	3	3
ALAA	P0A959	Glutamate-pyruvate aminotransferase AlaA (EC 2.6.1.2)	Cytosol	71.3	14483000	16971600	16376700	11831000	18905400	1	1.17183	1.13075	0.816889	1.30535	1	0.997184	1.01887	1.03445	1.15571	3	3
ALAC	P77434	Glutamate-pyruvate aminotransferase AlaC (EC 2.6.1.2)	Cytosol	42	282356000	325137000	200555000	352913000	446123000	1	1.15151	0.710291	1.24989	1.58	1	1.03544	1.02041	1.07182	1.10336	6	8
ALAC	P77434	Glutamate-pyruvate aminotransferase AlaC (EC 2.6.1.2)	Cytosol	45.4	333603000	344805000	272907000	279907000	318788000	1	1.03358	0.818059	0.839042	0.955591	1	1.00253	0.945112	0.97081	0.990938	6	8
ALAC	P77434	Glutamate-pyruvate aminotransferase AlaC (EC 2.6.1.2)	Cytosol	49	423879000	405213000	303870000	354097000	353283000	1	0.955964	0.716879	0.835373	0.833452	1	0.981146	0.969668	0.948701	0.970443	5	6
ALAC	P77434	Glutamate-pyruvate aminotransferase AlaC (EC 2.6.1.2)	Cytosol	51.9	203230000	179386000	165803000	175841000	174473000	1	0.882675	0.815839	0.865232	0.8585	1	0.973371	0.888428	0.94618	0.884445	5	6
ALAS	P00957	Alanine--tRNA ligase (EC 6.1.1.7) (Alanyl-tRNA synthetase) (AlaRS)	Cytosol	42	3910060000	4494840000	2764650000	5039470000	6357350000	1	1.14956	0.707061	1.28885	1.6259	1	1.03368	1.01577	1.10523	1.13541	43	112
ALAS	P00957	Alanine--tRNA ligase (EC 6.1.1.7) (Alanyl-tRNA synthetase) (AlaRS)	Cytosol	45.4	4645800000	4895370000	3996050000	4040850000	4593050000	1	1.05372	0.860142	0.869786	0.988646	1	1.02207	0.993731	1.00638	1.02522	43	112
ALAS	P00957	Alanine--tRNA ligase (EC 6.1.1.7) (Alanyl-tRNA synthetase) (AlaRS)	Cytosol	49	9351540000	8948270000	6575590000	7523950000	7788050000	1	0.956877	0.703156	0.804568	0.832809	1	0.982083	0.951105	0.913717	0.969694	52	126
ALAS	P00957	Alanine--tRNA ligase (EC 6.1.1.7) (Alanyl-tRNA synthetase) (AlaRS)	Cytosol	51.9	6882660000	6385020000	6247950000	6530830000	6590170000	1	0.927697	0.907781	0.948882	0.957503	1	1.02302	0.988551	1.03766	0.98644	52	126
ALAS	P00957	Alanine--tRNA ligase (EC 6.1.1.7) (Alanyl-tRNA synthetase) (AlaRS)	Cytosol	54.8	4042760000	4554060000	4281300000	4300310000	4464100000	1	1.12647	1.059	1.06371	1.10422	1	1.05005	1.03285	1.08229	1.04741	47	135
ALAS	P00957	Alanine--tRNA ligase (EC 6.1.1.7) (Alanyl-tRNA synthetase) (AlaRS)	Cytosol	57.9	2156860000	2330070000	2328920000	2174620000	2118990000	1	1.08031	1.07977	1.00823	0.982442	1	1.0095	0.987556	0.982638	0.978207	47	135
ALAS	P00957	Alanine--tRNA ligase (EC 6.1.1.7) (Alanyl-tRNA synthetase) (AlaRS)	Cytosol	60.5	233521000	194525000	189935000	174842000	140258000	1	0.833009	0.813353	0.748721	0.600623	1	0.90882	0.825408	0.849378	0.84894	11	11
ALAS	P00957	Alanine--tRNA ligase (EC 6.1.1.7) (Alanyl-tRNA synthetase) (AlaRS)	Cytosol	63.6	52802600	54685300	65603400	53526700	49093500	1	1.03566	1.24243	1.01371	0.929755	1	0.942996	0.922699	0.880725	0.925417	11	11
ALAS	P00957	Alanine--tRNA ligase (EC 6.1.1.7) (Alanyl-tRNA synthetase) (AlaRS)	Cytosol	67	5808130	6621090	5580490	7881440	6167110	1	1.13997	0.960807	1.35697	1.06181	1	1.25075	0.967763	1.19957	0.999716	2	2
ALAS	P00957	Alanine--tRNA ligase (EC 6.1.1.7) (Alanyl-tRNA synthetase) (AlaRS)	Cytosol	71.3	5716980	5927600	5528250	3895990	6001300	1	1.03684	0.966988	0.681477	1.04973	1	0.882315	0.871309	0.862978	0.929395	2	2
ALDA	P25553	Lactaldehyde dehydrogenase (EC 1.2.1.22) (Aldehyde dehydrogenase A) (Glycolaldehyde dehydrogenase) (EC 1.2.1.21)	Cytosol	42	1753030000	1973770000	1286430000	2139180000	2577460000	1	1.12592	0.733832	1.22028	1.47029	1	1.01243	1.05423	1.04643	1.02674	26	57
ALDA	P25553	Lactaldehyde dehydrogenase (EC 1.2.1.22) (Aldehyde dehydrogenase A) (Glycolaldehyde dehydrogenase) (EC 1.2.1.21)	Cytosol	45.4	2003190000	2119490000	1752050000	1778120000	1980230000	1	1.05806	0.87463	0.887644	0.988538	1	1.02628	1.01047	1.02704	1.0251	26	57
ALDA	P25553	Lactaldehyde dehydrogenase (EC 1.2.1.22) (Aldehyde dehydrogenase A) (Glycolaldehyde dehydrogenase) (EC 1.2.1.21)	Cytosol	49	3431850000	3335230000	2477480000	2970970000	2903190000	1	0.971846	0.721908	0.865705	0.845955	1	0.997447	0.97647	0.983148	0.985	29	64
ALDA	P25553	Lactaldehyde dehydrogenase (EC 1.2.1.22) (Aldehyde dehydrogenase A) (Glycolaldehyde dehydrogenase) (EC 1.2.1.21)	Cytosol	51.9	2666890000	2383680000	2505300000	2531960000	2574480000	1	0.893805	0.939409	0.949405	0.965349	1	0.985645	1.02299	1.03823	0.994523	29	64
ALDA	P25553	Lactaldehyde dehydrogenase (EC 1.2.1.22) (Aldehyde dehydrogenase A) (Glycolaldehyde dehydrogenase) (EC 1.2.1.21)	Cytosol	54.8	1235360000	1319780000	1317250000	1271300000	1345790000	1	1.06834	1.06629	1.02909	1.08939	1	0.995853	1.03995	1.04707	1.03334	26	54
ALDA	P25553	Lactaldehyde dehydrogenase (EC 1.2.1.22) (Aldehyde dehydrogenase A) (Glycolaldehyde dehydrogenase) (EC 1.2.1.21)	Cytosol	57.9	783367000	862525000	861477000	837088000	823721000	1	1.10105	1.09971	1.06858	1.05151	1	1.02888	1.00579	1.04145	1.04698	26	54
ALDA	P25553	Lactaldehyde dehydrogenase (EC 1.2.1.22) (Aldehyde dehydrogenase A) (Glycolaldehyde dehydrogenase) (EC 1.2.1.21)	Cytosol	60.5	713187000	642018000	724912000	639129000	530397000	1	0.90021	1.01644	0.896159	0.7437	1	0.982138	1.03151	1.01664	1.05117	14	20
ALDA	P25553	Lactaldehyde dehydrogenase (EC 1.2.1.22) (Aldehyde dehydrogenase A) (Glycolaldehyde dehydrogenase) (EC 1.2.1.21)	Cytosol	63.6	134671000	139728000	168128000	143279000	131253000	1	1.03755	1.24844	1.06392	0.97462	1	0.944721	0.92716	0.924344	0.970072	14	20
ALDA	P25553	Lactaldehyde dehydrogenase (EC 1.2.1.22) (Aldehyde dehydrogenase A) (Glycolaldehyde dehydrogenase) (EC 1.2.1.21)	Cytosol	67	4045220	4179090	3088180	3697760	3950910	1	1.03309	0.763415	0.914106	0.976686	1	1.13349	0.768942	0.808077	0.919573	2	2
ALDA	P25553	Lactaldehyde dehydrogenase (EC 1.2.1.22) (Aldehyde dehydrogenase A) (Glycolaldehyde dehydrogenase) (EC 1.2.1.21)	Cytosol	71.3	3815960	4199970	4244350	2754060	3603410	1	1.10063	1.11226	0.721721	0.9443	1	0.936599	1.00221	0.913941	0.836048	2	2
ALDB	P37685	Aldehyde dehydrogenase B (EC 1.2.1.-)	Cytosol	42	653167000	746951000	458980000	801948000	1011030000	1	1.14358	0.702699	1.22778	1.54789	1	1.02831	1.00951	1.05287	1.08093	14	24
ALDB	P37685	Aldehyde dehydrogenase B (EC 1.2.1.-)	Cytosol	45.4	789519000	825412000	657243000	667878000	755080000	1	1.04546	0.83246	0.84593	0.95638	1	1.01406	0.961749	0.97878	0.991756	14	24
ALDB	P37685	Aldehyde dehydrogenase B (EC 1.2.1.-)	Cytosol	49	1885970000	1796710000	1288040000	1501690000	1509290000	1	0.952672	0.682959	0.796243	0.800273	1	0.977767	0.923786	0.904263	0.931809	13	23
ALDB	P37685	Aldehyde dehydrogenase B (EC 1.2.1.-)	Cytosol	51.9	1407800000	1256060000	1275410000	1250380000	1286230000	1	0.892215	0.90596	0.88818	0.913645	1	0.983891	0.986567	0.971275	0.941257	13	23
ALDB	P37685	Aldehyde dehydrogenase B (EC 1.2.1.-)	Cytosol	54.8	702404000	736657000	723312000	683749000	734833000	1	1.04877	1.02977	0.973441	1.04617	1	0.97761	1.00433	0.990448	0.992343	14	30
ALDB	P37685	Aldehyde dehydrogenase B (EC 1.2.1.-)	Cytosol	57.9	465486000	522697000	499156000	474105000	450309000	1	1.12291	1.07233	1.01852	0.967395	1	1.0493	0.980751	0.992659	0.963225	14	30
ALDB	P37685	Aldehyde dehydrogenase B (EC 1.2.1.-)	Cytosol	60.5	299127000	272576000	276800000	248033000	181985000	1	0.911238	0.925359	0.82919	0.608387	1	0.99417	0.939075	0.940665	0.859914	9	13
ALDB	P37685	Aldehyde dehydrogenase B (EC 1.2.1.-)	Cytosol	63.6	133544000	137517000	157835000	129715000	103228000	1	1.02975	1.1819	0.971328	0.772989	1	0.937619	0.877744	0.8439	0.769382	9	13
ALDB	P37685	Aldehyde dehydrogenase B (EC 1.2.1.-)	Cytosol	67	127740000	107221000	109797000	124535000	101534000	1	0.839369	0.859535	0.97491	0.794849	1	0.920937	0.865758	0.861828	0.748369	4	5
ALDB	P37685	Aldehyde dehydrogenase B (EC 1.2.1.-)	Cytosol	71.3	48990500	52572100	41539100	31281700	43414800	1	1.07311	0.847901	0.638526	0.886188	1	0.913176	0.764005	0.808587	0.784598	4	5
ALLE	P75713	(S)-ureidoglycine aminohydrolase (UGHY) (UGlyAH) (EC 3.5.3.26)	Cytosol	49	28073400	28012700	16937900	22572400	20475500	1	0.997838	0.603343	0.804049	0.729356	1	1.02412	0.816097	0.913128	0.849236	1	1
ALLE	P75713	(S)-ureidoglycine aminohydrolase (UGHY) (UGlyAH) (EC 3.5.3.26)	Cytosol	51.9	21575100	21257600	18730200	16511900	19459000	1	0.985284	0.86814	0.765322	0.901919	1	1.08652	0.945382	0.836923	0.929177	1	1
ALLE	P75713	(S)-ureidoglycine aminohydrolase (UGHY) (UGlyAH) (EC 3.5.3.26)	Cytosol	54.8	5615620	5482230	4410740	5427960	5701670	1	0.976247	0.785441	0.966582	1.01532	1	0.910011	0.766041	0.983469	0.963084	1	1
ALLE	P75713	(S)-ureidoglycine aminohydrolase (UGHY) (UGlyAH) (EC 3.5.3.26)	Cytosol	57.9	4659560	4283270	4605480	4960370	3966400	1	0.919243	0.988394	1.06456	0.851239	1	0.858991	0.903981	1.03753	0.84757	1	1
ALLE	P75713	(S)-ureidoglycine aminohydrolase (UGHY) (UGlyAH) (EC 3.5.3.26)	Cytosol	60.5	12591300	11988700	13197200	10886900	8429920	1	0.952142	1.04812	0.864637	0.669504	1	1.0388	1.06366	0.980878	0.946298	2	2
ALLE	P75713	(S)-ureidoglycine aminohydrolase (UGHY) (UGlyAH) (EC 3.5.3.26)	Cytosol	63.6	7904010	10175900	12601700	11251800	8372470	1	1.28744	1.59434	1.42356	1.05927	1	1.17225	1.18405	1.2368	1.05433	2	2
ALLE	P75713	(S)-ureidoglycine aminohydrolase (UGHY) (UGlyAH) (EC 3.5.3.26)	Cytosol	67	15244600	13968700	14976700	17926100	17994100	1	0.916305	0.982427	1.1759	1.18036	1	1.00535	0.98954	1.0395	1.11134	2	2
ALLE	P75713	(S)-ureidoglycine aminohydrolase (UGHY) (UGlyAH) (EC 3.5.3.26)	Cytosol	71.3	12120300	14848400	13750500	10387300	14546900	1	1.22509	1.1345	0.857017	1.20021	1	1.0425	1.02225	1.08527	1.06262	2	2
ALLR	P0ACN4	HTH-type transcriptional repressor AllR (Negative regulator of allantoin and glyoxylate utilization operons)	Cytosol	42	184720000	196490000	115204000	193884000	237663000	1	1.06372	0.623668	1.04961	1.28661	1	0.956496	0.895971	0.900076	0.898476	3	4
ALLR	P0ACN4	HTH-type transcriptional repressor AllR (Negative regulator of allantoin and glyoxylate utilization operons)	Cytosol	45.4	185595000	187830000	152471000	156000000	167921000	1	1.01204	0.821525	0.84054	0.904771	1	0.981645	0.949116	0.972543	0.938238	3	4
ALLR	P0ACN4	HTH-type transcriptional repressor AllR (Negative regulator of allantoin and glyoxylate utilization operons)	Cytosol	49	456984000	432551000	322081000	364274000	375712000	1	0.946534	0.704797	0.797126	0.822156	1	0.971468	0.953325	0.905266	0.957289	6	8
ALLR	P0ACN4	HTH-type transcriptional repressor AllR (Negative regulator of allantoin and glyoxylate utilization operons)	Cytosol	51.9	316999000	272194000	288794000	281510000	299480000	1	0.858659	0.911025	0.888047	0.944735	1	0.946887	0.992083	0.97113	0.973286	6	8
ALLR	P0ACN4	HTH-type transcriptional repressor AllR (Negative regulator of allantoin and glyoxylate utilization operons)	Cytosol	54.8	192791000	201539000	182418000	179090000	196239000	1	1.04538	0.946196	0.928933	1.01788	1	0.97445	0.922825	0.945162	0.965514	6	7
ALLR	P0ACN4	HTH-type transcriptional repressor AllR (Negative regulator of allantoin and glyoxylate utilization operons)	Cytosol	57.9	129624000	139559000	146338000	124982000	114301000	1	1.07664	1.12894	0.964189	0.881789	1	1.00607	1.03253	0.939711	0.877988	6	7
ALLR	P0ACN4	HTH-type transcriptional repressor AllR (Negative regulator of allantoin and glyoxylate utilization operons)	Cytosol	60.5	127816000	105437000	114843000	85679800	64480800	1	0.824912	0.898503	0.670337	0.504481	1	0.899987	0.91182	0.760457	0.713051	3	4
ALLR	P0ACN4	HTH-type transcriptional repressor AllR (Negative regulator of allantoin and glyoxylate utilization operons)	Cytosol	63.6	52016000	46862800	58028700	38781100	32754100	1	0.90093	1.11559	0.745561	0.629693	1	0.820324	0.828504	0.647751	0.626755	3	4
ALR	P0A6B4	Alanine racemase, biosynthetic (EC 5.1.1.1)	Cytosol	42	455205000	517793000	348338000	540535000	659221000	1	1.13749	0.765233	1.18745	1.44818	1	1.02283	1.09934	1.01828	1.01131	13	13
ALR	P0A6B4	Alanine racemase, biosynthetic (EC 5.1.1.1)	Cytosol	45.4	515727000	529738000	413305000	421174000	466923000	1	1.02717	0.801403	0.816661	0.905369	1	0.996316	0.925868	0.944913	0.938858	13	13
ALR	P0A6B4	Alanine racemase, biosynthetic (EC 5.1.1.1)	Cytosol	49	696985000	642936000	473282000	669312000	543087000	1	0.922453	0.679042	0.960296	0.779195	1	0.946753	0.918488	1.09057	0.907267	11	11
ALR	P0A6B4	Alanine racemase, biosynthetic (EC 5.1.1.1)	Cytosol	51.9	193827000	178668000	167656000	166949000	191341000	1	0.921791	0.864978	0.86133	0.987174	1	1.01651	0.941938	0.941913	1.01701	11	11
ALSB	P39265	D-allose-binding periplasmic protein (ALBP)	Periplasm	49	168462000	163223000	136453000	147547000	151511000	1	0.968901	0.809993	0.875847	0.899378	1	0.994424	1.09562	0.994667	1.0472	3	4
ALSB	P39265	D-allose-binding periplasmic protein (ALBP)	Periplasm	51.9	88221100	72908500	76247600	72434800	77845600	1	0.826429	0.864279	0.82106	0.882392	1	0.911346	0.941177	0.897875	0.909059	3	4
ALSB	P39265	D-allose-binding periplasmic protein (ALBP)	Periplasm	54.8	20042100	18736700	21554900	20174100	21364400	1	0.934867	1.07548	1.00659	1.06598	1	0.871439	1.04892	1.02417	1.01113	2	2
ALSB	P39265	D-allose-binding periplasmic protein (ALBP)	Periplasm	57.9	13255600	12413300	13503600	12432700	12047100	1	0.936457	1.01871	0.937921	0.908831	1	0.875076	0.931707	0.91411	0.904913	2	2
ALSB	P39265	D-allose-binding periplasmic protein (ALBP)	Periplasm	60.5	46580700	41448200	45043300	41181100	32201800	1	0.889815	0.966995	0.884081	0.691312	1	0.970797	0.981327	1.00294	0.977123	4	4
ALSB	P39265	D-allose-binding periplasmic protein (ALBP)	Periplasm	63.6	26493500	30173400	37148200	32525700	26970200	1	1.1389	1.40216	1.22769	1.01799	1	1.037	1.04133	1.06663	1.01324	4	4
ALSB	P39265	D-allose-binding periplasmic protein (ALBP)	Periplasm	67	76919200	70896500	83505200	89175800	84034700	1	0.921701	1.08562	1.15934	1.09251	1	1.01127	1.09348	1.02487	1.02862	7	7
ALSB	P39265	D-allose-binding periplasmic protein (ALBP)	Periplasm	71.3	72307600	88988000	88885300	65469600	88496000	1	1.23069	1.22927	0.905432	1.22388	1	1.04727	1.10764	1.14658	1.08358	7	7
AMIA	P36548	N-acetylmuramoyl-L-alanine amidase AmiA (EC 3.5.1.28)	Periplasm	42	210589000	235538000	145112000	274056000	343504000	1	1.11847	0.689077	1.30138	1.63116	1	1.00573	0.989937	1.11598	1.13908	4	5
AMIA	P36548	N-acetylmuramoyl-L-alanine amidase AmiA (EC 3.5.1.28)	Periplasm	45.4	242680000	257123000	207004000	215784000	237059000	1	1.05951	0.852992	0.889171	0.976838	1	1.02769	0.98547	1.02881	1.01297	4	5
AMIA	P36548	N-acetylmuramoyl-L-alanine amidase AmiA (EC 3.5.1.28)	Periplasm	49	568813000	561229000	402758000	467909000	484150000	1	0.986667	0.708068	0.822606	0.851158	1	1.01266	0.957749	0.934202	0.991059	6	7
AMIA	P36548	N-acetylmuramoyl-L-alanine amidase AmiA (EC 3.5.1.28)	Periplasm	51.9	255806000	243522000	222671000	234459000	252679000	1	0.951979	0.870468	0.91655	0.987776	1	1.0498	0.947918	1.0023	1.01763	6	7
AMIB	P26365	N-acetylmuramoyl-L-alanine amidase AmiB (EC 3.5.1.28)	Periplasm	49	68977100	65319300	54089600	59746600	60845400	1	0.946971	0.784167	0.86618	0.88211	1	0.971916	1.06068	0.983688	1.0271	1	1
AMIB	P26365	N-acetylmuramoyl-L-alanine amidase AmiB (EC 3.5.1.28)	Periplasm	51.9	46193800	43090700	43551200	36355300	41672500	1	0.932824	0.942793	0.787017	0.902123	1	1.02867	1.02668	0.860647	0.929387	1	1
AMIC	P63883	N-acetylmuramoyl-L-alanine amidase AmiC (EC 3.5.1.28)	Periplasm	42	14074300	15782000	11214200	15508300	18937800	1	1.12133	0.796786	1.10189	1.34556	1	1.0083	1.14467	0.944906	0.93964	1	1
AMIC	P63883	N-acetylmuramoyl-L-alanine amidase AmiC (EC 3.5.1.28)	Periplasm	45.4	14147400	13877800	14603000	12311200	13798000	1	0.980943	1.0322	0.870209	0.975303	1	0.95148	1.19252	1.00687	1.01138	1	1
AMIC	P63883	N-acetylmuramoyl-L-alanine amidase AmiC (EC 3.5.1.28)	Periplasm	49	32711700	29936200	28750800	31032600	30650400	1	0.915153	0.878915	0.94867	0.936986	1	0.93926	1.18884	1.07737	1.09099	1	1
AMIC	P63883	N-acetylmuramoyl-L-alanine amidase AmiC (EC 3.5.1.28)	Periplasm	51.9	16109600	14740100	18499100	16716800	17194100	1	0.914989	1.14833	1.03769	1.06732	1	1.00901	1.2505	1.13477	1.09958	1	1
AMID	P75820	N-acetylmuramoyl-L-alanine amidase AmiD (EC 3.5.1.28)	Outer_membrane	49	32729700	35030000	24473300	35702500	29969900	1	1.07028	0.74774	1.09083	0.915679	1	1.09848	1.01141	1.23881	1.06618	1	1
AMID	P75820	N-acetylmuramoyl-L-alanine amidase AmiD (EC 3.5.1.28)	Outer_membrane	51.9	23314600	20532300	21988000	23620100	24586600	1	0.880663	0.9431	1.0131	1.05456	1	0.971152	1.02701	1.10789	1.08643	1	1
AMID	P75820	N-acetylmuramoyl-L-alanine amidase AmiD (EC 3.5.1.28)	Outer_membrane	54.8	2572920	2803270	2858480	2689350	3263730	1	1.08953	1.11099	1.04525	1.26849	1	1.01561	1.08355	1.06351	1.20323	1	1
AMID	P75820	N-acetylmuramoyl-L-alanine amidase AmiD (EC 3.5.1.28)	Outer_membrane	57.9	2182900	2190520	1547560	1881370	1716660	1	1.00349	0.708947	0.861867	0.786413	1	0.937716	0.6484	0.839987	0.783023	1	1
AMID	P75820	N-acetylmuramoyl-L-alanine amidase AmiD (EC 3.5.1.28)	Outer_membrane	67	4866030	4599950	4748530	5184590	5681060	1	0.945319	0.975853	1.06547	1.16749	1	1.03718	0.982918	0.94188	1.09922	1	1
AMID	P75820	N-acetylmuramoyl-L-alanine amidase AmiD (EC 3.5.1.28)	Outer_membrane	71.3	4621110	5029220	4831930	2977580	5133820	1	1.08831	1.04562	0.644343	1.11095	1	0.926116	0.942161	0.815954	0.983594	1	1
AMN	P0AE12	AMP nucleosidase (EC 3.2.2.4)	Cytosol	42	424001000	470806000	303719000	522233000	614005000	1	1.11039	0.716317	1.23168	1.44812	1	0.998462	1.02907	1.05621	1.01126	11	12
AMN	P0AE12	AMP nucleosidase (EC 3.2.2.4)	Cytosol	45.4	492392000	510876000	414629000	409120000	462312000	1	1.03754	0.842071	0.830883	0.93891	1	1.00638	0.972853	0.961369	0.973641	11	12
AMN	P0AE12	AMP nucleosidase (EC 3.2.2.4)	Cytosol	49	928036000	966886000	665367000	934385000	790656000	1	1.04186	0.716962	1.00684	0.851967	1	1.06931	0.96978	1.14343	0.992	13	16
AMN	P0AE12	AMP nucleosidase (EC 3.2.2.4)	Cytosol	51.9	752492000	635924000	694312000	651477000	730798000	1	0.845091	0.922684	0.865759	0.97117	1	0.931925	1.00478	0.946757	1.00052	13	16
AMN	P0AE12	AMP nucleosidase (EC 3.2.2.4)	Cytosol	54.8	289967000	323053000	309660000	303679000	323484000	1	1.1141	1.06791	1.04729	1.11559	1	1.03851	1.04154	1.06558	1.05819	12	15
AMN	P0AE12	AMP nucleosidase (EC 3.2.2.4)	Cytosol	57.9	232200000	248108000	259654000	249688000	242469000	1	1.06851	1.11823	1.07531	1.04422	1	0.998473	1.02273	1.04802	1.03972	12	15
AMN	P0AE12	AMP nucleosidase (EC 3.2.2.4)	Cytosol	60.5	287870000	274050000	291914000	258631000	195554000	1	0.951992	1.01405	0.89843	0.679314	1	1.03863	1.02908	1.01921	0.960164	10	12
AMN	P0AE12	AMP nucleosidase (EC 3.2.2.4)	Cytosol	63.6	189204000	206238000	258610000	210216000	176352000	1	1.09003	1.36683	1.11105	0.932073	1	0.992505	1.01509	0.965296	0.927725	10	12
AMPC	P00811	Beta-lactamase (EC 3.5.2.6) (Cephalosporinase)	Periplasm	42	224221000	238694000	153932000	245301000	302045000	1	1.06455	0.686519	1.09401	1.34709	1	0.957242	0.986263	0.938154	0.940706	5	6
AMPC	P00811	Beta-lactamase (EC 3.5.2.6) (Cephalosporinase)	Periplasm	45.4	239720000	239773000	201000000	203160000	225419000	1	1.00022	0.838478	0.847489	0.940343	1	0.970178	0.968702	0.980583	0.975126	5	6
AMPC	P00811	Beta-lactamase (EC 3.5.2.6) (Cephalosporinase)	Periplasm	49	586019000	597183000	445142000	513642000	503801000	1	1.01905	0.759603	0.876494	0.859701	1	1.04589	1.02746	0.995401	1.00101	7	8
AMPC	P00811	Beta-lactamase (EC 3.5.2.6) (Cephalosporinase)	Periplasm	51.9	481871000	435533000	451341000	432233000	466710000	1	0.903837	0.936643	0.896989	0.968537	1	0.996708	1.01998	0.980908	0.997808	7	8
AMPC	P00811	Beta-lactamase (EC 3.5.2.6) (Cephalosporinase)	Periplasm	54.8	142440000	143101000	145947000	137622000	144775000	1	1.00464	1.02462	0.966175	1.01639	1	0.936479	0.999313	0.983055	0.964099	5	7
AMPC	P00811	Beta-lactamase (EC 3.5.2.6) (Cephalosporinase)	Periplasm	57.9	108774000	114220000	123007000	113175000	110421000	1	1.05007	1.13085	1.04046	1.01514	1	0.981239	1.03427	1.01405	1.01077	5	7
AMPC	P00811	Beta-lactamase (EC 3.5.2.6) (Cephalosporinase)	Periplasm	60.5	101029000	90663200	96548300	87512900	69420800	1	0.897398	0.955649	0.866216	0.687137	1	0.97907	0.969814	0.982669	0.971223	4	5
AMPC	P00811	Beta-lactamase (EC 3.5.2.6) (Cephalosporinase)	Periplasm	63.6	25274300	25119800	33751300	27516100	24736200	1	0.993887	1.3354	1.0887	0.97871	1	0.904964	0.991745	0.945873	0.974143	4	5
AMPD	P13016	1,6-anhydro-N-acetylmuramyl-L-alanine amidase AmpD (EC 3.5.1.28) (N-acetylmuramoyl-L-alanine amidase)	Cytosol	42	58726400	67144400	40347300	67795800	80320400	1	1.14334	0.687039	1.15443	1.36771	1	1.02809	0.987009	0.989967	0.955105	2	2
AMPD	P13016	1,6-anhydro-N-acetylmuramyl-L-alanine amidase AmpD (EC 3.5.1.28) (N-acetylmuramoyl-L-alanine amidase)	Cytosol	45.4	61373900	62238600	51296800	53089900	60068400	1	1.01409	0.835808	0.865024	0.978729	1	0.98363	0.965617	1.00087	1.01493	2	2
AMPD	P13016	1,6-anhydro-N-acetylmuramyl-L-alanine amidase AmpD (EC 3.5.1.28) (N-acetylmuramoyl-L-alanine amidase)	Cytosol	49	67388100	63128300	48836600	60730600	61617900	1	0.936787	0.724707	0.901207	0.914374	1	0.961464	0.980255	1.02347	1.06466	2	2
AMPD	P13016	1,6-anhydro-N-acetylmuramyl-L-alanine amidase AmpD (EC 3.5.1.28) (N-acetylmuramoyl-L-alanine amidase)	Cytosol	51.9	37323000	34974400	34486400	37288600	36767200	1	0.937074	0.923999	0.999078	0.985108	1	1.03336	1.00621	1.09255	1.01488	2	2
AMPD	P13016	1,6-anhydro-N-acetylmuramyl-L-alanine amidase AmpD (EC 3.5.1.28) (N-acetylmuramoyl-L-alanine amidase)	Cytosol	54.8	4143750	4404500	3729340	3762610	4805870	1	1.06293	0.899992	0.908021	1.15979	1	0.99081	0.877762	0.923884	1.10012	1	1
AMPD	P13016	1,6-anhydro-N-acetylmuramyl-L-alanine amidase AmpD (EC 3.5.1.28) (N-acetylmuramoyl-L-alanine amidase)	Cytosol	57.9	2552850	2245340	2635410	2707910	2338480	1	0.879542	1.03234	1.06074	0.916027	1	0.821892	0.944174	1.03381	0.912079	1	1
AMPD	P13016	1,6-anhydro-N-acetylmuramyl-L-alanine amidase AmpD (EC 3.5.1.28) (N-acetylmuramoyl-L-alanine amidase)	Cytosol	60.5	630859	477653	578495	441952	261835	1	0.757147	0.916996	0.700556	0.415045	1	0.826055	0.930587	0.794738	0.586639	1	1
AMPD	P13016	1,6-anhydro-N-acetylmuramyl-L-alanine amidase AmpD (EC 3.5.1.28) (N-acetylmuramoyl-L-alanine amidase)	Cytosol	63.6	85190.2	144024	337249	107572	116767	1	1.69062	3.95878	1.26273	1.37066	1	1.53936	2.94002	1.09707	1.36427	1	1
AMPE	P0AE14	Protein AmpE	Inner_membrane	54.8	17812800	19340900	18595700	18581800	20096400	1	1.08579	1.04395	1.04317	1.1282	1	1.01212	1.01817	1.0614	1.07015	1	1
AMPE	P0AE14	Protein AmpE	Inner_membrane	57.9	12090800	14264500	15047000	13561800	13402800	1	1.17978	1.2445	1.12166	1.10851	1	1.10245	1.13821	1.09319	1.10373	1	1
AMPE	P0AE14	Protein AmpE	Inner_membrane	67	9657600	10024600	10003100	11507600	10097200	1	1.038	1.03577	1.19156	1.04552	1	1.13887	1.04327	1.05335	0.98438	1	1
AMPE	P0AE14	Protein AmpE	Inner_membrane	71.3	7118270	8931920	8526660	5746700	7919730	1	1.25479	1.19786	0.807317	1.11259	1	1.06778	1.07933	1.02233	0.985048	1	1
AMPG	P0AE16	Protein AmpG	Inner_membrane	49	105409000	105220000	76361500	95360300	91890800	1	0.998207	0.724431	0.904669	0.871755	1	1.0245	0.979882	1.0274	1.01504	1	1
AMPG	P0AE16	Protein AmpG	Inner_membrane	51.9	82824600	72093500	75415300	75910100	77653700	1	0.870436	0.910542	0.916516	0.937568	1	0.959875	0.991557	1.00226	0.965903	1	1
AMPG	P0AE16	Protein AmpG	Inner_membrane	54.8	16320200	18382300	15948500	17297600	16823900	1	1.12635	0.977225	1.05989	1.03086	1	1.04993	0.953087	1.07841	0.977825	1	1
AMPG	P0AE16	Protein AmpG	Inner_membrane	57.9	12782300	13120000	13149300	13462400	12075900	1	1.02642	1.02871	1.05321	0.944736	1	0.959142	0.940855	1.02647	0.940664	1	1
AMPH	P0AD70	D-alanyl-D-alanine-carboxypeptidase/endopeptidase AmpH (EC 3.4.-.-) (DD-alanine-endopeptidase) (DD-carboxypeptidase) (Penicillin-binding protein AmpH)	Cytosol	42	83556000	87269400	55417200	84990600	102781000	1	1.04444	0.663234	1.01717	1.23009	1	0.939163	0.952812	0.872257	0.859002	1	2
AMPH	P0AD70	D-alanyl-D-alanine-carboxypeptidase/endopeptidase AmpH (EC 3.4.-.-) (DD-alanine-endopeptidase) (DD-carboxypeptidase) (Penicillin-binding protein AmpH)	Cytosol	45.4	77803200	82041800	71847300	74018000	78583100	1	1.05448	0.923449	0.951349	1.01002	1	1.02281	1.06687	1.10075	1.04738	1	2
AMPH	P0AD70	D-alanyl-D-alanine-carboxypeptidase/endopeptidase AmpH (EC 3.4.-.-) (DD-alanine-endopeptidase) (DD-carboxypeptidase) (Penicillin-binding protein AmpH)	Cytosol	49	278962000	268800000	219258000	238825000	257765000	1	0.963572	0.785978	0.85612	0.924015	1	0.988955	1.06313	0.972263	1.07589	3	3
AMPH	P0AD70	D-alanyl-D-alanine-carboxypeptidase/endopeptidase AmpH (EC 3.4.-.-) (DD-alanine-endopeptidase) (DD-carboxypeptidase) (Penicillin-binding protein AmpH)	Cytosol	51.9	122454000	119616000	117933000	115118000	127131000	1	0.976824	0.96308	0.940092	1.03819	1	1.07719	1.04877	1.02804	1.06957	3	3
AMYA	P26612	Cytoplasmic alpha-amylase (EC 3.2.1.1) (1,4-alpha-D-glucan glucanohydrolase)	Cytosol	42	45649800	48536500	30194500	55313200	68477300	1	1.06324	0.661438	1.21169	1.50006	1	0.956062	0.950231	1.03906	1.04753	2	3
AMYA	P26612	Cytoplasmic alpha-amylase (EC 3.2.1.1) (1,4-alpha-D-glucan glucanohydrolase)	Cytosol	45.4	51821700	52899900	42492600	44849300	48924700	1	1.02081	0.819977	0.865454	0.944097	1	0.990145	0.947328	1.00137	0.979019	2	3
AMYA	P26612	Cytoplasmic alpha-amylase (EC 3.2.1.1) (1,4-alpha-D-glucan glucanohydrolase)	Cytosol	49	362927000	341185000	252765000	321135000	308513000	1	0.940093	0.696462	0.884847	0.850069	1	0.964857	0.942051	1.00489	0.98979	8	11
AMYA	P26612	Cytoplasmic alpha-amylase (EC 3.2.1.1) (1,4-alpha-D-glucan glucanohydrolase)	Cytosol	51.9	277621000	247995000	248940000	258115000	272370000	1	0.893286	0.89669	0.929739	0.981086	1	0.985073	0.976473	1.01672	1.01074	8	11
AMYA	P26612	Cytoplasmic alpha-amylase (EC 3.2.1.1) (1,4-alpha-D-glucan glucanohydrolase)	Cytosol	54.8	158208000	159352000	167923000	152077000	172969000	1	1.00723	1.06141	0.961247	1.0933	1	0.938894	1.03519	0.978041	1.03705	6	6
AMYA	P26612	Cytoplasmic alpha-amylase (EC 3.2.1.1) (1,4-alpha-D-glucan glucanohydrolase)	Cytosol	57.9	114973000	124338000	127379000	129649000	122071000	1	1.08145	1.1079	1.12765	1.06174	1	1.01057	1.01328	1.09902	1.05716	6	6
AMYA	P26612	Cytoplasmic alpha-amylase (EC 3.2.1.1) (1,4-alpha-D-glucan glucanohydrolase)	Cytosol	60.5	35376700	27481500	34071500	27391700	25444500	1	0.776825	0.963106	0.774286	0.719245	1	0.847523	0.97738	0.878381	1.0166	2	2
AMYA	P26612	Cytoplasmic alpha-amylase (EC 3.2.1.1) (1,4-alpha-D-glucan glucanohydrolase)	Cytosol	63.6	10071100	10169500	11434000	10641300	7949370	1	1.00977	1.13533	1.05662	0.789325	1	0.919427	0.84316	0.918	0.785642	2	2
ANSA	P0A962	L-asparaginase 1 (EC 3.5.1.1) (L-asparaginase I) (L-ASNase I) (L-asparagine amidohydrolase I)	Cytosol	42	101509000	102558000	62621100	100309000	131459000	1	1.01033	0.616902	0.988178	1.29505	1	0.908493	0.88625	0.847396	0.904367	4	5
ANSA	P0A962	L-asparaginase 1 (EC 3.5.1.1) (L-asparaginase I) (L-ASNase I) (L-asparagine amidohydrolase I)	Cytosol	45.4	106971000	110645000	90873300	91111000	99981400	1	1.03435	0.849513	0.851736	0.934659	1	1.00328	0.981451	0.985497	0.969232	4	5
ANSA	P0A962	L-asparaginase 1 (EC 3.5.1.1) (L-asparaginase I) (L-ASNase I) (L-asparagine amidohydrolase I)	Cytosol	49	126069000	119318000	92841000	107546000	106668000	1	0.94645	0.73643	0.853073	0.846108	1	0.971382	0.996113	0.968802	0.985178	3	4
ANSA	P0A962	L-asparaginase 1 (EC 3.5.1.1) (L-asparaginase I) (L-ASNase I) (L-asparagine amidohydrolase I)	Cytosol	51.9	83360800	79648400	78573500	77483700	84658600	1	0.955466	0.942571	0.929498	1.01557	1	1.05364	1.02644	1.01646	1.04626	3	4
ANSA	P0A962	L-asparaginase 1 (EC 3.5.1.1) (L-asparaginase I) (L-ASNase I) (L-asparagine amidohydrolase I)	Cytosol	54.8	142296000	153475000	137999000	133673000	141001000	1	1.07856	0.969802	0.939401	0.990899	1	1.00538	0.945848	0.955813	0.939917	4	6
ANSA	P0A962	L-asparaginase 1 (EC 3.5.1.1) (L-asparaginase I) (L-ASNase I) (L-asparagine amidohydrolase I)	Cytosol	57.9	60082900	62904000	61197000	56739900	55922500	1	1.04695	1.01854	0.94436	0.930756	1	0.97833	0.931555	0.920386	0.926744	4	6
ANSB	P00805	L-asparaginase 2 (EC 3.5.1.1) (L-asparaginase II) (L-ASNase II) (L-asparagine amidohydrolase II) (Colaspase)	Periplasm	42	977277000	1097510000	681052000	1169340000	1415770000	1	1.12303	0.696887	1.19653	1.44869	1	1.00983	1.00116	1.02606	1.01166	15	33
ANSB	P00805	L-asparaginase 2 (EC 3.5.1.1) (L-asparaginase II) (L-ASNase II) (L-asparagine amidohydrolase II) (Colaspase)	Periplasm	45.4	1165000000	1201440000	950808000	940889000	1045840000	1	1.03128	0.816144	0.80763	0.897717	1	1.0003	0.9429	0.934465	0.930923	15	33
ANSB	P00805	L-asparaginase 2 (EC 3.5.1.1) (L-asparaginase II) (L-ASNase II) (L-asparagine amidohydrolase II) (Colaspase)	Periplasm	49	1414370000	1314400000	1011030000	1147940000	1145840000	1	0.929318	0.714827	0.811626	0.810142	1	0.953799	0.966892	0.921733	0.9433	15	25
ANSB	P00805	L-asparaginase 2 (EC 3.5.1.1) (L-asparaginase II) (L-ASNase II) (L-asparagine amidohydrolase II) (Colaspase)	Periplasm	51.9	1032520000	956307000	955648000	948472000	989175000	1	0.926187	0.925549	0.918599	0.95802	1	1.02135	1.0079	1.00454	0.986973	15	25
ANSB	P00805	L-asparaginase 2 (EC 3.5.1.1) (L-asparaginase II) (L-ASNase II) (L-asparagine amidohydrolase II) (Colaspase)	Periplasm	54.8	715863000	773613000	744650000	678737000	718496000	1	1.08067	1.04021	0.948138	1.00368	1	1.00735	1.01452	0.964703	0.952038	16	24
ANSB	P00805	L-asparaginase 2 (EC 3.5.1.1) (L-asparaginase II) (L-ASNase II) (L-asparagine amidohydrolase II) (Colaspase)	Periplasm	57.9	479409000	550097000	512543000	502071000	454948000	1	1.14745	1.06911	1.04727	0.948977	1	1.07224	0.977807	1.02068	0.944886	16	24
ANSB	P00805	L-asparaginase 2 (EC 3.5.1.1) (L-asparaginase II) (L-ASNase II) (L-asparagine amidohydrolase II) (Colaspase)	Periplasm	60.5	316789000	274684000	277368000	259648000	199433000	1	0.867088	0.875561	0.819624	0.629545	1	0.946002	0.888538	0.929814	0.88982	9	10
ANSB	P00805	L-asparaginase 2 (EC 3.5.1.1) (L-asparaginase II) (L-ASNase II) (L-asparagine amidohydrolase II) (Colaspase)	Periplasm	63.6	121937000	129204000	156071000	131156000	109930000	1	1.0596	1.27993	1.0756	0.901531	1	0.964795	0.950551	0.934496	0.897325	9	10
ANSB	P00805	L-asparaginase 2 (EC 3.5.1.1) (L-asparaginase II) (L-ASNase II) (L-asparagine amidohydrolase II) (Colaspase)	Periplasm	67	115273000	100316000	111473000	117489000	103824000	1	0.870247	0.967035	1.01922	0.900679	1	0.954816	0.974036	0.901002	0.848011	3	4
ANSB	P00805	L-asparaginase 2 (EC 3.5.1.1) (L-asparaginase II) (L-ASNase II) (L-asparagine amidohydrolase II) (Colaspase)	Periplasm	71.3	93653200	112312000	103931000	79532000	103847000	1	1.19923	1.10974	0.849218	1.10885	1	1.0205	0.999939	1.07539	0.981732	3	4
APAG	P62672	Protein ApaG	Cytosol	49	152595000	150425000	120611000	199942000	133914000	1	0.985779	0.790399	1.31028	0.877578	1	1.01175	1.06911	1.48803	1.02182	2	2
APAG	P62672	Protein ApaG	Cytosol	51.9	39434000	36824000	32831700	36517300	41947400	1	0.933813	0.832573	0.926036	1.06374	1	1.02976	0.906651	1.01267	1.09588	2	2
APAH	P05637	Bis(5'-nucleosyl)-tetraphosphatase [symmetrical] (EC 3.6.1.41) (Ap4A hydrolase) (Diadenosine 5',5'''-P1,P4-tetraphosphate pyrophosphohydrolase) (Diadenosine tetraphosphatase)	Cytosol	42	118774000	133595000	80697100	147507000	182136000	1	1.12478	0.679417	1.24191	1.53347	1	1.01141	0.97606	1.06498	1.07086	3	3
APAH	P05637	Bis(5'-nucleosyl)-tetraphosphatase [symmetrical] (EC 3.6.1.41) (Ap4A hydrolase) (Diadenosine 5',5'''-P1,P4-tetraphosphate pyrophosphohydrolase) (Diadenosine tetraphosphatase)	Cytosol	45.4	128867000	140141000	100512000	115024000	121922000	1	1.08749	0.779967	0.892579	0.946107	1	1.05482	0.901104	1.03275	0.981104	3	3
APAH	P05637	Bis(5'-nucleosyl)-tetraphosphatase [symmetrical] (EC 3.6.1.41) (Ap4A hydrolase) (Diadenosine 5',5'''-P1,P4-tetraphosphate pyrophosphohydrolase) (Diadenosine tetraphosphatase)	Cytosol	49	231709000	217134000	148737000	193355000	184828000	1	0.937098	0.641913	0.834473	0.797673	1	0.961783	0.868267	0.94768	0.928782	4	4
APAH	P05637	Bis(5'-nucleosyl)-tetraphosphatase [symmetrical] (EC 3.6.1.41) (Ap4A hydrolase) (Diadenosine 5',5'''-P1,P4-tetraphosphate pyrophosphohydrolase) (Diadenosine tetraphosphatase)	Cytosol	51.9	165754000	139998000	145865000	149418000	152473000	1	0.844613	0.880009	0.901444	0.919875	1	0.931398	0.958307	0.98578	0.947675	4	4
APAH	P05637	Bis(5'-nucleosyl)-tetraphosphatase [symmetrical] (EC 3.6.1.41) (Ap4A hydrolase) (Diadenosine 5',5'''-P1,P4-tetraphosphate pyrophosphohydrolase) (Diadenosine tetraphosphatase)	Cytosol	54.8	74597700	81458200	73615200	74024500	80207400	1	1.09197	0.986829	0.992316	1.0752	1	1.01788	0.962455	1.00965	1.01988	5	5
APAH	P05637	Bis(5'-nucleosyl)-tetraphosphatase [symmetrical] (EC 3.6.1.41) (Ap4A hydrolase) (Diadenosine 5',5'''-P1,P4-tetraphosphate pyrophosphohydrolase) (Diadenosine tetraphosphatase)	Cytosol	57.9	58336100	61239800	58556500	60411300	56289000	1	1.04978	1.00378	1.03557	0.964909	1	0.980967	0.918051	1.00928	0.960749	5	5
APAH	P05637	Bis(5'-nucleosyl)-tetraphosphatase [symmetrical] (EC 3.6.1.41) (Ap4A hydrolase) (Diadenosine 5',5'''-P1,P4-tetraphosphate pyrophosphohydrolase) (Diadenosine tetraphosphatase)	Cytosol	60.5	110311000	96752300	102123000	90070400	69816800	1	0.877087	0.925773	0.816513	0.632909	1	0.95691	0.939495	0.926285	0.894574	4	6
APAH	P05637	Bis(5'-nucleosyl)-tetraphosphatase [symmetrical] (EC 3.6.1.41) (Ap4A hydrolase) (Diadenosine 5',5'''-P1,P4-tetraphosphate pyrophosphohydrolase) (Diadenosine tetraphosphatase)	Cytosol	63.6	71004800	74901900	95979600	84177300	65118400	1	1.05489	1.35173	1.18552	0.917099	1	0.960505	1.00388	1.02999	0.91282	4	6
APAH	P05637	Bis(5'-nucleosyl)-tetraphosphatase [symmetrical] (EC 3.6.1.41) (Ap4A hydrolase) (Diadenosine 5',5'''-P1,P4-tetraphosphate pyrophosphohydrolase) (Diadenosine tetraphosphatase)	Cytosol	67	96796600	77248900	77461200	95173100	89619500	1	0.798054	0.800247	0.983228	0.925854	1	0.875607	0.806041	0.869181	0.871713	3	4
APAH	P05637	Bis(5'-nucleosyl)-tetraphosphatase [symmetrical] (EC 3.6.1.41) (Ap4A hydrolase) (Diadenosine 5',5'''-P1,P4-tetraphosphate pyrophosphohydrolase) (Diadenosine tetraphosphatase)	Cytosol	71.3	40501200	53956300	38099200	27994000	35415000	1	1.33221	0.940693	0.691189	0.874419	1	1.13367	0.847616	0.875277	0.774178	3	4
APBE	P0AB85	FAD:protein FMN transferase (EC 2.7.1.180) (Flavin transferase)	Inner_membrane	42	194563000	195372000	184005000	219772000	266836000	1	1.00416	0.945735	1.12957	1.37146	1	0.902939	1.35866	0.968642	0.95773	5	5
APBE	P0AB85	FAD:protein FMN transferase (EC 2.7.1.180) (Flavin transferase)	Inner_membrane	45.4	192194000	194517000	174791000	172040000	186857000	1	1.01209	0.909451	0.895137	0.972231	1	0.981688	1.0507	1.03571	1.00819	5	5
APBE	P0AB85	FAD:protein FMN transferase (EC 2.7.1.180) (Flavin transferase)	Inner_membrane	49	366626000	350217000	253677000	338667000	313898000	1	0.955243	0.691923	0.92374	0.85618	1	0.980407	0.935912	1.04906	0.996906	6	6
APBE	P0AB85	FAD:protein FMN transferase (EC 2.7.1.180) (Flavin transferase)	Inner_membrane	51.9	284982000	255026000	267417000	268595000	280913000	1	0.894885	0.938365	0.942498	0.985722	1	0.986835	1.02186	1.03067	1.01551	6	6
APBE	P0AB85	FAD:protein FMN transferase (EC 2.7.1.180) (Flavin transferase)	Inner_membrane	54.8	260144000	264300000	273616000	262482000	276474000	1	1.01598	1.05179	1.00899	1.06277	1	0.947045	1.02581	1.02661	1.00809	7	8
APBE	P0AB85	FAD:protein FMN transferase (EC 2.7.1.180) (Flavin transferase)	Inner_membrane	57.9	202641000	221439000	228988000	212903000	211674000	1	1.09277	1.13002	1.05064	1.04458	1	1.02114	1.03351	1.02397	1.04007	7	8
APBE	P0AB85	FAD:protein FMN transferase (EC 2.7.1.180) (Flavin transferase)	Inner_membrane	60.5	267010000	239046000	261728000	233598000	185202000	1	0.89527	0.980218	0.874866	0.693614	1	0.976748	0.994746	0.992482	0.980378	7	8
APBE	P0AB85	FAD:protein FMN transferase (EC 2.7.1.180) (Flavin transferase)	Inner_membrane	63.6	209900000	238666000	296134000	252646000	228595000	1	1.13705	1.41083	1.20365	1.08907	1	1.03531	1.04777	1.04574	1.08399	7	8
APBE	P0AB85	FAD:protein FMN transferase (EC 2.7.1.180) (Flavin transferase)	Inner_membrane	67	162808000	151605000	167309000	193349000	184311000	1	0.931189	1.02765	1.18759	1.13208	1	1.02168	1.03509	1.04984	1.06588	3	6
APBE	P0AB85	FAD:protein FMN transferase (EC 2.7.1.180) (Flavin transferase)	Inner_membrane	71.3	143790000	168399000	164236000	123991000	163697000	1	1.17115	1.14219	0.862306	1.13844	1	0.996603	1.02918	1.09197	1.00794	3	6
APHA	P0AE22	Class B acid phosphatase (CBAP) (EC 3.1.3.2)	Periplasm	42	211809000	234857000	155174000	240857000	284028000	1	1.10882	0.732613	1.13714	1.34096	1	0.997047	1.05248	0.975138	0.93643	5	6
APHA	P0AE22	Class B acid phosphatase (CBAP) (EC 3.1.3.2)	Periplasm	45.4	223417000	236028000	206296000	198417000	219457000	1	1.05645	0.923368	0.888102	0.982275	1	1.02471	1.06678	1.02757	1.01861	5	6
APHA	P0AE22	Class B acid phosphatase (CBAP) (EC 3.1.3.2)	Periplasm	49	522081000	507661000	391497000	424560000	447108000	1	0.97238	0.749878	0.813207	0.856396	1	0.997995	1.0143	0.923528	0.997157	7	8
APHA	P0AE22	Class B acid phosphatase (CBAP) (EC 3.1.3.2)	Periplasm	51.9	432423000	407238000	418503000	380244000	416379000	1	0.941758	0.967809	0.879333	0.962897	1	1.03853	1.05392	0.961601	0.991998	7	8
APHA	P0AE22	Class B acid phosphatase (CBAP) (EC 3.1.3.2)	Periplasm	54.8	308900000	313314000	314142000	283742000	297378000	1	1.01429	1.01697	0.918556	0.9627	1	0.945473	0.991851	0.934604	0.913168	6	9
APHA	P0AE22	Class B acid phosphatase (CBAP) (EC 3.1.3.2)	Periplasm	57.9	267155000	304551000	334176000	286023000	274144000	1	1.13998	1.25087	1.07063	1.02616	1	1.06526	1.14404	1.04345	1.02174	6	9
APHA	P0AE22	Class B acid phosphatase (CBAP) (EC 3.1.3.2)	Periplasm	60.5	264655000	242181000	276549000	249502000	203741000	1	0.915082	1.04494	0.942744	0.769836	1	0.998363	1.06043	1.06949	1.08811	7	14
APHA	P0AE22	Class B acid phosphatase (CBAP) (EC 3.1.3.2)	Periplasm	63.6	183090000	208267000	268918000	228808000	198328000	1	1.13751	1.46877	1.2497	1.08323	1	1.03574	1.0908	1.08575	1.07817	7	14
APHA	P0AE22	Class B acid phosphatase (CBAP) (EC 3.1.3.2)	Periplasm	67	254171000	234348000	258800000	287614000	272000000	1	0.922009	1.01821	1.13158	1.07015	1	1.01161	1.02558	1.00032	1.00757	7	11
APHA	P0AE22	Class B acid phosphatase (CBAP) (EC 3.1.3.2)	Periplasm	71.3	164632000	204139000	193801000	138640000	180157000	1	1.23997	1.17718	0.842121	1.0943	1	1.05517	1.0607	1.06641	0.968854	7	11
APPA	P07102	Periplasmic AppA protein [Includes: Phosphoanhydride phosphohydrolase (EC 3.1.3.2) (pH 2.5 acid phosphatase) (AP); 4-phytase (EC 3.1.3.26)]	Periplasm	42	50507100	55869900	31590700	50955900	65604900	1	1.10618	0.62547	1.00889	1.29892	1	0.994677	0.89856	0.865154	0.907074	1	1
APPA	P07102	Periplasmic AppA protein [Includes: Phosphoanhydride phosphohydrolase (EC 3.1.3.2) (pH 2.5 acid phosphatase) (AP); 4-phytase (EC 3.1.3.26)]	Periplasm	45.4	52438400	51198300	43305200	43647700	52410400	1	0.976351	0.82583	0.832361	0.999466	1	0.947026	0.95409	0.96308	1.03644	1	1
APPA	P07102	Periplasmic AppA protein [Includes: Phosphoanhydride phosphohydrolase (EC 3.1.3.2) (pH 2.5 acid phosphatase) (AP); 4-phytase (EC 3.1.3.26)]	Periplasm	49	121624000	126790000	89462400	108276000	106866000	1	1.04248	0.735565	0.890252	0.878659	1	1.06994	0.994943	1.01103	1.02308	3	4
APPA	P07102	Periplasmic AppA protein [Includes: Phosphoanhydride phosphohydrolase (EC 3.1.3.2) (pH 2.5 acid phosphatase) (AP); 4-phytase (EC 3.1.3.26)]	Periplasm	51.9	92979000	77968800	85196900	76985200	82380400	1	0.838564	0.916303	0.827985	0.886011	1	0.924727	0.99783	0.905448	0.912787	3	4
APPA	P07102	Periplasmic AppA protein [Includes: Phosphoanhydride phosphohydrolase (EC 3.1.3.2) (pH 2.5 acid phosphatase) (AP); 4-phytase (EC 3.1.3.26)]	Periplasm	54.8	84334800	91818600	85949500	82161900	86786500	1	1.08874	1.01915	0.974235	1.02907	1	1.01487	0.993974	0.991255	0.976125	3	3
APPA	P07102	Periplasmic AppA protein [Includes: Phosphoanhydride phosphohydrolase (EC 3.1.3.2) (pH 2.5 acid phosphatase) (AP); 4-phytase (EC 3.1.3.26)]	Periplasm	57.9	45547800	47004300	50251600	45857400	45116200	1	1.03198	1.10327	1.0068	0.990524	1	0.964335	1.00905	0.981238	0.986255	3	3
APT	P69503	Adenine phosphoribosyltransferase (APRT) (EC 2.4.2.7)	Cytosol	42	885649000	843939000	526657000	811020000	991231000	1	0.952905	0.594657	0.915735	1.11921	1	0.856852	0.854292	0.785274	0.781577	8	19
APT	P69503	Adenine phosphoribosyltransferase (APRT) (EC 2.4.2.7)	Cytosol	45.4	844951000	863466000	699012000	707108000	779111000	1	1.02191	0.827281	0.836863	0.922078	1	0.991218	0.955766	0.968288	0.956186	8	19
APT	P69503	Adenine phosphoribosyltransferase (APRT) (EC 2.4.2.7)	Cytosol	49	838508000	864859000	646516000	762541000	739100000	1	1.03143	0.771031	0.909402	0.881447	1	1.0586	1.04292	1.03277	1.02633	9	18
APT	P69503	Adenine phosphoribosyltransferase (APRT) (EC 2.4.2.7)	Cytosol	51.9	763355000	654104000	730100000	675635000	752478000	1	0.85688	0.956436	0.885086	0.985751	1	0.944926	1.04153	0.967892	1.01554	9	18
APT	P69503	Adenine phosphoribosyltransferase (APRT) (EC 2.4.2.7)	Cytosol	54.8	581732000	589970000	605416000	559145000	598299000	1	1.01416	1.04071	0.961173	1.02848	1	0.945353	1.01501	0.977965	0.975563	8	24
APT	P69503	Adenine phosphoribosyltransferase (APRT) (EC 2.4.2.7)	Cytosol	57.9	468451000	507402000	522236000	502951000	468759000	1	1.08315	1.11481	1.07365	1.00066	1	1.01215	1.0196	1.04639	0.996344	8	24
APT	P69503	Adenine phosphoribosyltransferase (APRT) (EC 2.4.2.7)	Cytosol	60.5	396117000	338853000	399066000	339011000	269007000	1	0.855437	1.00744	0.855836	0.67911	1	0.93329	1.02238	0.970893	0.959876	6	15
APT	P69503	Adenine phosphoribosyltransferase (APRT) (EC 2.4.2.7)	Cytosol	63.6	83780600	85451600	102936000	84651000	74142000	1	1.01994	1.22864	1.01039	0.884954	1	0.928691	0.912457	0.877836	0.880825	6	15
APT	P69503	Adenine phosphoribosyltransferase (APRT) (EC 2.4.2.7)	Cytosol	67	1914750	1909110	1852890	2018380	2083250	1	0.997054	0.967693	1.05412	1.088	1	1.09395	0.974699	0.931852	1.02438	1	1
APT	P69503	Adenine phosphoribosyltransferase (APRT) (EC 2.4.2.7)	Cytosol	71.3	1229850	1539500	1161560	1034100	1496250	1	1.25178	0.944473	0.840834	1.21661	1	1.06522	0.851021	1.06478	1.07714	1	1
ARAF	P02924	L-arabinose-binding periplasmic protein (ABP)	Periplasm	42	384055000	425289000	262722000	440542000	546572000	1	1.10736	0.684074	1.14708	1.42316	1	0.995743	0.98275	0.98366	0.993831	9	10
ARAF	P02924	L-arabinose-binding periplasmic protein (ABP)	Periplasm	45.4	429024000	443473000	373405000	366301000	405427000	1	1.03368	0.870359	0.853801	0.944998	1	1.00263	1.00553	0.987886	0.979954	9	10
ARAF	P02924	L-arabinose-binding periplasmic protein (ABP)	Periplasm	49	876202000	880452000	646572000	793031000	768625000	1	1.00485	0.737926	0.905078	0.877224	1	1.03132	0.998136	1.02786	1.02141	11	15
ARAF	P02924	L-arabinose-binding periplasmic protein (ABP)	Periplasm	51.9	724951000	625669000	687957000	647864000	694756000	1	0.86305	0.94897	0.893666	0.958349	1	0.95173	1.0334	0.977274	0.987312	11	15
ARAF	P02924	L-arabinose-binding periplasmic protein (ABP)	Periplasm	54.8	384997000	402404000	406741000	392861000	420834000	1	1.04521	1.05648	1.02043	1.09308	1	0.974299	1.03038	1.03825	1.03684	8	11
ARAF	P02924	L-arabinose-binding periplasmic protein (ABP)	Periplasm	57.9	220932000	221983000	250642000	225538000	221589000	1	1.00476	1.13448	1.02085	1.00297	1	0.938899	1.03759	0.994932	0.99865	8	11
ARAF	P02924	L-arabinose-binding periplasmic protein (ABP)	Periplasm	60.5	267728000	243243000	259088000	237860000	188252000	1	0.908545	0.967728	0.888439	0.703146	1	0.991232	0.982072	1.00788	0.99385	9	12
ARAF	P02924	L-arabinose-binding periplasmic protein (ABP)	Periplasm	63.6	192096000	203747000	258425000	212700000	189668000	1	1.06065	1.34529	1.10726	0.98736	1	0.965756	0.999091	0.961998	0.982754	9	12
ARAF	P02924	L-arabinose-binding periplasmic protein (ABP)	Periplasm	67	144700000	132944000	145458000	165366000	154242000	1	0.918756	1.00524	1.14282	1.06594	1	1.00804	1.01252	1.01026	1.00361	6	9
ARAF	P02924	L-arabinose-binding periplasmic protein (ABP)	Periplasm	71.3	142030000	162661000	154036000	110181000	149143000	1	1.14526	1.08453	0.775759	1.05008	1	0.974573	0.977222	0.98237	0.929703	6	9
ARCA	P0A9Q1	Aerobic respiration control protein ArcA (Dye resistance protein)	Cytosol	42	1277250000	1394040000	863590000	1445550000	1812880000	1	1.09144	0.676132	1.13177	1.41936	1	0.981422	0.971341	0.970529	0.991179	13	30
ARCA	P0A9Q1	Aerobic respiration control protein ArcA (Dye resistance protein)	Cytosol	45.4	1371640000	1399850000	1180720000	1137770000	1266310000	1	1.02057	0.860809	0.829496	0.923209	1	0.989913	0.994501	0.959765	0.957358	13	30
ARCA	P0A9Q1	Aerobic respiration control protein ArcA (Dye resistance protein)	Cytosol	49	3026600000	2895390000	2267180000	2514970000	2544280000	1	0.956648	0.749085	0.830956	0.84064	1	0.981848	1.01323	0.943685	0.978811	13	30
ARCA	P0A9Q1	Aerobic respiration control protein ArcA (Dye resistance protein)	Cytosol	51.9	2114610000	1929400000	2003330000	1961830000	2017840000	1	0.912414	0.947376	0.92775	0.954237	1	1.00617	1.03167	1.01455	0.983076	13	30
ARCA	P0A9Q1	Aerobic respiration control protein ArcA (Dye resistance protein)	Cytosol	54.8	592118000	631159000	617175000	585869000	610036000	1	1.06593	1.04232	0.989446	1.03026	1	0.993614	1.01657	1.00673	0.977253	12	28
ARCA	P0A9Q1	Aerobic respiration control protein ArcA (Dye resistance protein)	Cytosol	57.9	339429000	364798000	368988000	336165000	326855000	1	1.07474	1.08708	0.990384	0.962955	1	1.0043	0.994243	0.965241	0.958805	12	28
ARCA	P0A9Q1	Aerobic respiration control protein ArcA (Dye resistance protein)	Cytosol	60.5	314206000	280743000	305823000	258203000	195309000	1	0.8935	0.97332	0.821763	0.621595	1	0.974817	0.987746	0.932241	0.878583	9	14
ARCA	P0A9Q1	Aerobic respiration control protein ArcA (Dye resistance protein)	Cytosol	63.6	129635000	134460000	165260000	133539000	115891000	1	1.03722	1.27481	1.03012	0.893979	1	0.94442	0.946748	0.894975	0.889808	9	14
ARCA	P0A9Q1	Aerobic respiration control protein ArcA (Dye resistance protein)	Cytosol	67	178368000	155800000	164181000	183347000	169083000	1	0.873475	0.920462	1.02791	0.947945	1	0.958357	0.927126	0.908684	0.892512	6	8
ARCA	P0A9Q1	Aerobic respiration control protein ArcA (Dye resistance protein)	Cytosol	71.3	76235100	92265700	84557000	59176300	87257200	1	1.21028	1.10916	0.776234	1.14458	1	1.0299	0.999414	0.982972	1.01337	6	8
ARCB	P0AEC3	Aerobic respiration control sensor protein ArcB (EC 2.7.13.3)	Inner_membrane	42	340275000	372300000	270490000	384360000	491127000	1	1.09412	0.794916	1.12956	1.44332	1	0.983829	1.14199	0.968633	1.00791	10	11
ARCB	P0AEC3	Aerobic respiration control sensor protein ArcB (EC 2.7.13.3)	Inner_membrane	45.4	254373000	279320000	243604000	243986000	274246000	1	1.09807	0.957665	0.959166	1.07813	1	1.06509	1.1064	1.1098	1.11801	10	11
ARCB	P0AEC3	Aerobic respiration control sensor protein ArcB (EC 2.7.13.3)	Inner_membrane	49	195258000	183423000	158882000	174563000	178442000	1	0.939388	0.813703	0.894012	0.913878	1	0.964134	1.10063	1.0153	1.06409	3	4
ARCB	P0AEC3	Aerobic respiration control sensor protein ArcB (EC 2.7.13.3)	Inner_membrane	51.9	127456000	119869000	132290000	124368000	132617000	1	0.940474	1.03793	0.975772	1.04049	1	1.03711	1.13028	1.06706	1.07194	3	4
ARCB	P0AEC3	Aerobic respiration control sensor protein ArcB (EC 2.7.13.3)	Inner_membrane	54.8	54031400	60499900	54848200	52038400	54790200	1	1.11972	1.01512	0.963114	1.01404	1	1.04375	0.990044	0.97994	0.96187	3	3
ARCB	P0AEC3	Aerobic respiration control sensor protein ArcB (EC 2.7.13.3)	Inner_membrane	57.9	44892600	48810700	54363700	47899000	46137900	1	1.08728	1.21097	1.06697	1.02774	1	1.01601	1.10755	1.03988	1.02331	3	3
ARCB	P0AEC3	Aerobic respiration control sensor protein ArcB (EC 2.7.13.3)	Inner_membrane	60.5	28454200	25898700	29006100	23615900	20279600	1	0.910189	1.0194	0.829962	0.71271	1	0.993025	1.03451	0.941541	1.00737	1	1
ARCB	P0AEC3	Aerobic respiration control sensor protein ArcB (EC 2.7.13.3)	Inner_membrane	63.6	8567960	9597010	16451700	15392800	8819710	1	1.1201	1.92014	1.79655	1.02938	1	1.01989	1.42601	1.56086	1.02458	1	1
ARCB	P0AEC3	Aerobic respiration control sensor protein ArcB (EC 2.7.13.3)	Inner_membrane	67	28309100	28518200	30334300	32513900	29391300	1	1.00739	1.07154	1.14853	1.03823	1	1.10528	1.0793	1.01531	0.977516	2	3
ARCB	P0AEC3	Aerobic respiration control sensor protein ArcB (EC 2.7.13.3)	Inner_membrane	71.3	34940800	46741400	46501100	26662300	41331100	1	1.33773	1.33085	0.763071	1.18289	1	1.13836	1.19917	0.966303	1.04729	2	3
ARGB	P0A6C8	Acetylglutamate kinase (EC 2.7.2.8) (N-acetyl-L-glutamate 5-phosphotransferase) (NAG kinase) (NAGK)	Cytosol	42	9308220	9535370	5788460	8692830	10533100	1	1.0244	0.621865	0.933887	1.13159	1	0.921144	0.893381	0.80084	0.790221	1	1
ARGB	P0A6C8	Acetylglutamate kinase (EC 2.7.2.8) (N-acetyl-L-glutamate 5-phosphotransferase) (NAG kinase) (NAGK)	Cytosol	45.4	9885730	9455320	8052950	8493180	8250890	1	0.956461	0.814603	0.859135	0.834626	1	0.927733	0.94112	0.994059	0.865499	1	1
ARGB	P0A6C8	Acetylglutamate kinase (EC 2.7.2.8) (N-acetyl-L-glutamate 5-phosphotransferase) (NAG kinase) (NAGK)	Cytosol	49	12525400	11872200	9859450	10943400	12010000	1	0.94785	0.787156	0.873697	0.958852	1	0.972819	1.06473	0.992224	1.11645	1	1
ARGB	P0A6C8	Acetylglutamate kinase (EC 2.7.2.8) (N-acetyl-L-glutamate 5-phosphotransferase) (NAG kinase) (NAGK)	Cytosol	51.9	8405610	7011850	6867610	6561370	6410610	1	0.834187	0.817027	0.780594	0.762659	1	0.919901	0.889722	0.853624	0.785707	1	1
ARGD	P18335	Acetylornithine/succinyldiaminopimelate aminotransferase (ACOAT) (DapATase) (Succinyldiaminopimelate transferase) (EC 2.6.1.11) (EC 2.6.1.17)	Cytosol	42	85224300	97925200	56308300	95449200	126344000	1	1.14903	0.660707	1.11998	1.48249	1	1.03321	0.949181	0.960417	1.03526	3	3
ARGD	P18335	Acetylornithine/succinyldiaminopimelate aminotransferase (ACOAT) (DapATase) (Succinyldiaminopimelate transferase) (EC 2.6.1.11) (EC 2.6.1.17)	Cytosol	45.4	99232500	96565500	82447900	83393100	95969800	1	0.973124	0.830856	0.840381	0.967121	1	0.943895	0.959896	0.972359	1.00289	3	3
ARGD	P18335	Acetylornithine/succinyldiaminopimelate aminotransferase (ACOAT) (DapATase) (Succinyldiaminopimelate transferase) (EC 2.6.1.11) (EC 2.6.1.17)	Cytosol	49	290205000	285647000	201576000	253012000	244634000	1	0.984294	0.694599	0.871839	0.84297	1	1.01022	0.939531	0.990114	0.981524	5	7
ARGD	P18335	Acetylornithine/succinyldiaminopimelate aminotransferase (ACOAT) (DapATase) (Succinyldiaminopimelate transferase) (EC 2.6.1.11) (EC 2.6.1.17)	Cytosol	51.9	205487000	183195000	192472000	190780000	203959000	1	0.891516	0.936663	0.928429	0.992564	1	0.983121	1.02	1.01529	1.02256	5	7
ARGD	P18335	Acetylornithine/succinyldiaminopimelate aminotransferase (ACOAT) (DapATase) (Succinyldiaminopimelate transferase) (EC 2.6.1.11) (EC 2.6.1.17)	Cytosol	54.8	166271000	180268000	182850000	168204000	182223000	1	1.08418	1.09971	1.01163	1.09594	1	1.01062	1.07255	1.0293	1.03955	4	4
ARGD	P18335	Acetylornithine/succinyldiaminopimelate aminotransferase (ACOAT) (DapATase) (Succinyldiaminopimelate transferase) (EC 2.6.1.11) (EC 2.6.1.17)	Cytosol	57.9	53165000	55557500	55086200	48489300	54526000	1	1.045	1.03614	0.912053	1.0256	1	0.976506	0.947646	0.888899	1.02118	4	4
ARGE	P23908	Acetylornithine deacetylase (AO) (Acetylornithinase) (EC 3.5.1.16) (N-acetylornithinase) (NAO)	Cytosol	42	144023000	151953000	109199000	161188000	193332000	1	1.05506	0.758205	1.11918	1.34237	1	0.948711	1.08925	0.959736	0.937412	5	7
ARGE	P23908	Acetylornithine deacetylase (AO) (Acetylornithinase) (EC 3.5.1.16) (N-acetylornithinase) (NAO)	Cytosol	45.4	157721000	151412000	129241000	127304000	150367000	1	0.959999	0.819428	0.807147	0.953373	1	0.931164	0.946693	0.933905	0.988638	5	7
ARGE	P23908	Acetylornithine deacetylase (AO) (Acetylornithinase) (EC 3.5.1.16) (N-acetylornithinase) (NAO)	Cytosol	49	71312500	81717200	49336200	68605000	63832100	1	1.1459	0.691831	0.962033	0.895104	1	1.17609	0.935787	1.09254	1.04223	3	4
ARGE	P23908	Acetylornithine deacetylase (AO) (Acetylornithinase) (EC 3.5.1.16) (N-acetylornithinase) (NAO)	Cytosol	51.9	62953700	47180300	53396200	49032900	54710400	1	0.749444	0.848182	0.778872	0.869058	1	0.826451	0.923649	0.851741	0.895322	3	4
ARGE	P23908	Acetylornithine deacetylase (AO) (Acetylornithinase) (EC 3.5.1.16) (N-acetylornithinase) (NAO)	Cytosol	54.8	54390600	58105300	55644000	58195900	58052000	1	1.0683	1.02304	1.06996	1.06732	1	0.995816	0.997775	1.08866	1.0124	2	3
ARGE	P23908	Acetylornithine deacetylase (AO) (Acetylornithinase) (EC 3.5.1.16) (N-acetylornithinase) (NAO)	Cytosol	57.9	40342700	41360200	42296700	38999300	38370200	1	1.02522	1.04844	0.9667	0.951106	1	0.958022	0.958894	0.942159	0.947007	2	3
ARGE	P23908	Acetylornithine deacetylase (AO) (Acetylornithinase) (EC 3.5.1.16) (N-acetylornithinase) (NAO)	Cytosol	60.5	85946000	75108400	79416100	74629300	54473700	1	0.873902	0.924023	0.868328	0.633813	1	0.953436	0.937719	0.985065	0.895852	3	3
ARGE	P23908	Acetylornithine deacetylase (AO) (Acetylornithinase) (EC 3.5.1.16) (N-acetylornithinase) (NAO)	Cytosol	63.6	54357300	59238900	75786200	62611700	53569000	1	1.08981	1.39422	1.15185	0.985498	1	0.992301	1.03543	1.00074	0.9809	3	3
ARGE	P23908	Acetylornithine deacetylase (AO) (Acetylornithinase) (EC 3.5.1.16) (N-acetylornithinase) (NAO)	Cytosol	67	33632400	29315700	31672600	39340700	37002400	1	0.871651	0.941729	1.16973	1.1002	1	0.956355	0.948547	1.03405	1.03587	3	3
ARGE	P23908	Acetylornithine deacetylase (AO) (Acetylornithinase) (EC 3.5.1.16) (N-acetylornithinase) (NAO)	Cytosol	71.3	19012100	20026700	18924700	13476000	17901000	1	1.05337	0.995403	0.708812	0.941558	1	0.896377	0.896912	0.897593	0.833621	3	3
ARGG	P0A6E4	Argininosuccinate synthase (EC 6.3.4.5) (Citrulline--aspartate ligase)	Cytosol	42	419785000	476309000	291341000	489656000	581774000	1	1.13465	0.694024	1.16644	1.38589	1	1.02028	0.997045	1.00027	0.967801	10	12
ARGG	P0A6E4	Argininosuccinate synthase (EC 6.3.4.5) (Citrulline--aspartate ligase)	Cytosol	45.4	345755000	347616000	302358000	298955000	330655000	1	1.00538	0.874486	0.864644	0.956327	1	0.975185	1.0103	1.00043	0.991702	10	12
ARGG	P0A6E4	Argininosuccinate synthase (EC 6.3.4.5) (Citrulline--aspartate ligase)	Cytosol	49	613876000	623514000	468785000	564680000	530244000	1	1.0157	0.763648	0.91986	0.863764	1	1.04246	1.03293	1.04465	1.00574	9	10
ARGG	P0A6E4	Argininosuccinate synthase (EC 6.3.4.5) (Citrulline--aspartate ligase)	Cytosol	51.9	199398000	189308000	174711000	182971000	197857000	1	0.949398	0.876192	0.917617	0.992272	1	1.04695	0.954151	1.00347	1.02226	9	10
ARGH	P11447	Argininosuccinate lyase (ASAL) (EC 4.3.2.1) (Arginosuccinase)	Cytosol	42	86328500	107086000	57170600	104628000	129832000	1	1.24045	0.662245	1.21198	1.50393	1	1.11541	0.95139	1.03931	1.05023	3	4
ARGH	P11447	Argininosuccinate lyase (ASAL) (EC 4.3.2.1) (Arginosuccinase)	Cytosol	45.4	88707700	93044300	81223500	81829100	93939300	1	1.04889	0.915631	0.922458	1.05898	1	1.01738	1.05784	1.06733	1.09815	3	4
ARGH	P11447	Argininosuccinate lyase (ASAL) (EC 4.3.2.1) (Arginosuccinase)	Cytosol	49	371122000	363727000	266206000	331664000	318142000	1	0.980074	0.717301	0.893679	0.857244	1	1.00589	0.970238	1.01492	0.998144	7	7
ARGH	P11447	Argininosuccinate lyase (ASAL) (EC 4.3.2.1) (Arginosuccinase)	Cytosol	51.9	266301000	223736000	240589000	245893000	258499000	1	0.840162	0.903448	0.923365	0.970702	1	0.92649	0.983831	1.00975	1.00004	7	7
ARGH	P11447	Argininosuccinate lyase (ASAL) (EC 4.3.2.1) (Arginosuccinase)	Cytosol	54.8	174953000	191502000	184141000	180207000	193919000	1	1.09459	1.05252	1.03003	1.10841	1	1.02033	1.02652	1.04803	1.05138	7	7
ARGH	P11447	Argininosuccinate lyase (ASAL) (EC 4.3.2.1) (Arginosuccinase)	Cytosol	57.9	132624000	140196000	142848000	136832000	133974000	1	1.05709	1.07709	1.03173	1.01018	1	0.987805	0.985102	1.00554	1.00582	7	7
ARGH	P11447	Argininosuccinate lyase (ASAL) (EC 4.3.2.1) (Arginosuccinase)	Cytosol	60.5	39394500	35135500	36871500	33155200	27280200	1	0.891888	0.935956	0.84162	0.692488	1	0.973059	0.949828	0.954767	0.978785	2	2
ARGH	P11447	Argininosuccinate lyase (ASAL) (EC 4.3.2.1) (Arginosuccinase)	Cytosol	63.6	8478560	7868410	8114100	7421230	7447640	1	0.928036	0.957014	0.875294	0.878409	1	0.845005	0.710734	0.760464	0.87431	2	2
ARGP	P0A8S1	HTH-type transcriptional regulator ArgP (Inhibitor of chromosome initiation) (OriC replication inhibitor)	Cytosol	42	188641000	220747000	134401000	225999000	259275000	1	1.1702	0.71247	1.19804	1.37444	1	1.05224	1.02354	1.02736	0.959806	9	10
ARGP	P0A8S1	HTH-type transcriptional regulator ArgP (Inhibitor of chromosome initiation) (OriC replication inhibitor)	Cytosol	45.4	191242000	188653000	165265000	163197000	179900000	1	0.986462	0.864167	0.853353	0.940693	1	0.956833	0.998381	0.987368	0.975489	9	10
ARGP	P0A8S1	HTH-type transcriptional regulator ArgP (Inhibitor of chromosome initiation) (OriC replication inhibitor)	Cytosol	49	308850000	308976000	234074000	283154000	272390000	1	1.00041	0.757889	0.916801	0.881949	1	1.02676	1.02514	1.04118	1.02691	6	6
ARGP	P0A8S1	HTH-type transcriptional regulator ArgP (Inhibitor of chromosome initiation) (OriC replication inhibitor)	Cytosol	51.9	114299000	105031000	99447500	110043000	114441000	1	0.918914	0.870064	0.962764	1.00124	1	1.01333	0.947478	1.05284	1.0315	6	6
ARGP	P0A8S1	HTH-type transcriptional regulator ArgP (Inhibitor of chromosome initiation) (OriC replication inhibitor)	Cytosol	60.5	4885110	5276060	4619590	5190960	3234790	1	1.08003	0.945647	1.06261	0.662173	1	1.17832	0.959663	1.20546	0.935938	1	1
ARGP	P0A8S1	HTH-type transcriptional regulator ArgP (Inhibitor of chromosome initiation) (OriC replication inhibitor)	Cytosol	63.6	3562330	3398800	5962030	3518470	3959090	1	0.954095	1.67363	0.987688	1.11138	1	0.868732	1.24294	0.858113	1.10619	1	1
ARGP	P0A8S1	HTH-type transcriptional regulator ArgP (Inhibitor of chromosome initiation) (OriC replication inhibitor)	Cytosol	67	2614600	1588080	2399730	2651840	1753130	1	0.607389	0.917819	1.01424	0.670516	1	0.666414	0.924464	0.896599	0.631306	1	1
ARGP	P0A8S1	HTH-type transcriptional regulator ArgP (Inhibitor of chromosome initiation) (OriC replication inhibitor)	Cytosol	71.3	1001920	985906	1019430	700968	1745470	1	0.984017	1.01748	0.699625	1.74213	1	0.837363	0.916802	0.885959	1.54241	1	1
ARGR	P0A6D0	Arginine repressor	Cytosol	42	24419600	23891100	14205700	21710200	29167900	1	0.978358	0.581734	0.889048	1.19445	1	0.879739	0.835726	0.762389	0.834114	1	2
ARGR	P0A6D0	Arginine repressor	Cytosol	45.4	23037200	20798500	18956100	19224600	21814200	1	0.902822	0.822847	0.834502	0.946912	1	0.875705	0.950644	0.965557	0.981938	1	2
ARGS	P11875	Arginine--tRNA ligase (EC 6.1.1.19) (Arginyl-tRNA synthetase) (ArgRS)	Cytosol	42	1622770000	1795280000	1112870000	1964650000	2431440000	1	1.10631	0.685784	1.21068	1.49833	1	0.994791	0.985207	1.0382	1.04632	20	57
ARGS	P11875	Arginine--tRNA ligase (EC 6.1.1.19) (Arginyl-tRNA synthetase) (ArgRS)	Cytosol	45.4	1904190000	2024560000	1594770000	1629090000	1856760000	1	1.06321	0.837506	0.855529	0.975092	1	1.03128	0.967579	0.989886	1.01116	20	57
ARGS	P11875	Arginine--tRNA ligase (EC 6.1.1.19) (Arginyl-tRNA synthetase) (ArgRS)	Cytosol	49	4713230000	4486330000	3302420000	3973720000	4016550000	1	0.951859	0.70067	0.843099	0.852186	1	0.976933	0.947743	0.957476	0.992256	34	74
ARGS	P11875	Arginine--tRNA ligase (EC 6.1.1.19) (Arginyl-tRNA synthetase) (ArgRS)	Cytosol	51.9	2782480000	2472140000	2452400000	2604570000	2629870000	1	0.888466	0.881372	0.936061	0.945153	1	0.979758	0.959792	1.02364	0.973717	34	74
ARGS	P11875	Arginine--tRNA ligase (EC 6.1.1.19) (Arginyl-tRNA synthetase) (ArgRS)	Cytosol	54.8	453910000	486775000	457314000	471856000	499403000	1	1.0724	1.0075	1.03954	1.10022	1	0.999645	0.982614	1.0577	1.04362	11	13
ARGS	P11875	Arginine--tRNA ligase (EC 6.1.1.19) (Arginyl-tRNA synthetase) (ArgRS)	Cytosol	57.9	83354200	86603700	84805100	76906800	81039100	1	1.03898	1.01741	0.922651	0.972226	1	0.970883	0.930515	0.899227	0.968035	11	13
ARGS	P11875	Arginine--tRNA ligase (EC 6.1.1.19) (Arginyl-tRNA synthetase) (ArgRS)	Cytosol	60.5	1770590	1368120	996615	1181270	1137230	1	0.772692	0.562872	0.667162	0.642289	1	0.843014	0.571214	0.756854	0.907832	1	1
ARGS	P11875	Arginine--tRNA ligase (EC 6.1.1.19) (Arginyl-tRNA synthetase) (ArgRS)	Cytosol	63.6	1163670	1100800	951161	872812	1164030	1	0.945973	0.81738	0.750051	1.00031	1	0.861337	0.607034	0.651652	0.995642	1	1
ARGS	P11875	Arginine--tRNA ligase (EC 6.1.1.19) (Arginyl-tRNA synthetase) (ArgRS)	Cytosol	67	5596210	5134350	5094900	5111130	5899180	1	0.917469	0.91042	0.91332	1.05414	1	1.00663	0.917011	0.807382	0.992496	1	1
ARGS	P11875	Arginine--tRNA ligase (EC 6.1.1.19) (Arginyl-tRNA synthetase) (ArgRS)	Cytosol	71.3	4297170	5152860	4915200	3786070	6615770	1	1.19913	1.14382	0.881061	1.53956	1	1.02042	1.03065	1.11572	1.36307	1	1
ARGT	P09551	Lysine/arginine/ornithine-binding periplasmic protein (LAO-binding protein)	Periplasm	42	720139000	770018000	516678000	847856000	1020300000	1	1.06926	0.71747	1.17735	1.41681	1	0.961482	1.03073	1.00962	0.989396	9	15
ARGT	P09551	Lysine/arginine/ornithine-binding periplasmic protein (LAO-binding protein)	Periplasm	45.4	808306000	794645000	706175000	720888000	786013000	1	0.983099	0.873648	0.89185	0.97242	1	0.953571	1.00933	1.03191	1.00839	9	15
ARGT	P09551	Lysine/arginine/ornithine-binding periplasmic protein (LAO-binding protein)	Periplasm	49	1314420000	1317490000	1100160000	1192700000	1245950000	1	1.00234	0.836993	0.907396	0.947909	1	1.02874	1.13214	1.0305	1.10371	12	21
ARGT	P09551	Lysine/arginine/ornithine-binding periplasmic protein (LAO-binding protein)	Periplasm	51.9	1144390000	1034770000	1080530000	1096260000	1135190000	1	0.904211	0.944197	0.957943	0.991961	1	0.99712	1.02821	1.04756	1.02194	12	21
ARGT	P09551	Lysine/arginine/ornithine-binding periplasmic protein (LAO-binding protein)	Periplasm	54.8	705914000	763815000	775641000	693541000	736588000	1	1.08202	1.09878	0.982472	1.04345	1	1.00861	1.07164	0.999637	0.989767	10	22
ARGT	P09551	Lysine/arginine/ornithine-binding periplasmic protein (LAO-binding protein)	Periplasm	57.9	579007000	656673000	675286000	631210000	616437000	1	1.13414	1.16628	1.09016	1.06465	1	1.0598	1.06668	1.06248	1.06006	10	22
ARGT	P09551	Lysine/arginine/ornithine-binding periplasmic protein (LAO-binding protein)	Periplasm	60.5	579105000	524481000	576703000	527512000	436055000	1	0.905675	0.995852	0.910909	0.752981	1	0.9881	1.01061	1.03337	1.06429	10	21
ARGT	P09551	Lysine/arginine/ornithine-binding periplasmic protein (LAO-binding protein)	Periplasm	63.6	420743000	454924000	571237000	509724000	444579000	1	1.08124	1.35769	1.21149	1.05665	1	0.984501	1.0083	1.05255	1.05172	10	21
ARGT	P09551	Lysine/arginine/ornithine-binding periplasmic protein (LAO-binding protein)	Periplasm	67	410927000	372326000	426569000	477191000	458533000	1	0.906064	1.03807	1.16125	1.11585	1	0.994113	1.04558	1.02656	1.0506	10	23
ARGT	P09551	Lysine/arginine/ornithine-binding periplasmic protein (LAO-binding protein)	Periplasm	71.3	386255000	464929000	463234000	352433000	458836000	1	1.20368	1.1993	0.912436	1.18791	1	1.02429	1.08063	1.15545	1.05173	10	23
ARNB	P77690	UDP-4-amino-4-deoxy-L-arabinose--oxoglutarate aminotransferase (EC 2.6.1.87) (Polymyxin resistance protein PmrH) (UDP-(beta-L-threo-pentapyranosyl-4''-ulose diphosphate) aminotransferase) (UDP-Ara4O aminotransferase) (UDP-4-amino-4-deoxy-L-arabinose aminotransferase)	Cytosol	49	20336100	24665300	17252100	22841900	18834200	1	1.21288	0.848349	1.12322	0.926146	1	1.24483	1.1475	1.2756	1.07837	1	1
ARNB	P77690	UDP-4-amino-4-deoxy-L-arabinose--oxoglutarate aminotransferase (EC 2.6.1.87) (Polymyxin resistance protein PmrH) (UDP-(beta-L-threo-pentapyranosyl-4''-ulose diphosphate) aminotransferase) (UDP-Ara4O aminotransferase) (UDP-4-amino-4-deoxy-L-arabinose aminotransferase)	Cytosol	51.9	17065800	13225900	15795200	16374900	17808500	1	0.774994	0.925547	0.959516	1.04352	1	0.854626	1.0079	1.04928	1.07506	1	1
AROA	P0A6D3	3-phosphoshikimate 1-carboxyvinyltransferase (EC 2.5.1.19) (5-enolpyruvylshikimate-3-phosphate synthase) (EPSP synthase) (EPSPS)	Cytosol	42	267512000	294315000	189583000	322819000	388722000	1	1.10019	0.70869	1.20675	1.4531	1	0.989294	1.01811	1.03483	1.01474	7	8
AROA	P0A6D3	3-phosphoshikimate 1-carboxyvinyltransferase (EC 2.5.1.19) (5-enolpyruvylshikimate-3-phosphate synthase) (EPSP synthase) (EPSPS)	Cytosol	45.4	307179000	318024000	256918000	267630000	295430000	1	1.03531	0.836379	0.871251	0.961752	1	1.00421	0.966277	1.00808	0.997327	7	8
AROA	P0A6D3	3-phosphoshikimate 1-carboxyvinyltransferase (EC 2.5.1.19) (5-enolpyruvylshikimate-3-phosphate synthase) (EPSP synthase) (EPSPS)	Cytosol	49	658547000	669797000	469349000	618192000	571416000	1	1.01708	0.712704	0.938721	0.867692	1	1.04388	0.96402	1.06607	1.01031	12	14
AROA	P0A6D3	3-phosphoshikimate 1-carboxyvinyltransferase (EC 2.5.1.19) (5-enolpyruvylshikimate-3-phosphate synthase) (EPSP synthase) (EPSPS)	Cytosol	51.9	489408000	447672000	471514000	468771000	496523000	1	0.914721	0.963437	0.957833	1.01454	1	1.00871	1.04916	1.04744	1.0452	12	14
AROA	P0A6D3	3-phosphoshikimate 1-carboxyvinyltransferase (EC 2.5.1.19) (5-enolpyruvylshikimate-3-phosphate synthase) (EPSP synthase) (EPSPS)	Cytosol	54.8	384528000	421007000	380052000	388167000	399954000	1	1.09487	0.98836	1.00946	1.04012	1	1.02058	0.963947	1.0271	0.986602	10	15
AROA	P0A6D3	3-phosphoshikimate 1-carboxyvinyltransferase (EC 2.5.1.19) (5-enolpyruvylshikimate-3-phosphate synthase) (EPSP synthase) (EPSPS)	Cytosol	57.9	243107000	260957000	273153000	255710000	243228000	1	1.07342	1.12359	1.05184	1.0005	1	1.00307	1.02763	1.02514	0.996185	10	15
AROA	P0A6D3	3-phosphoshikimate 1-carboxyvinyltransferase (EC 2.5.1.19) (5-enolpyruvylshikimate-3-phosphate synthase) (EPSP synthase) (EPSPS)	Cytosol	60.5	82427800	77966800	75264100	73747100	52937500	1	0.94588	0.913091	0.894687	0.642229	1	1.03196	0.926625	1.01497	0.907747	3	3
AROA	P0A6D3	3-phosphoshikimate 1-carboxyvinyltransferase (EC 2.5.1.19) (5-enolpyruvylshikimate-3-phosphate synthase) (EPSP synthase) (EPSPS)	Cytosol	63.6	19480200	18452200	22321400	19089500	17626900	1	0.947228	1.14585	0.979944	0.904862	1	0.86248	0.850975	0.851385	0.900641	3	3
AROB	P07639	3-dehydroquinate synthase (DHQS) (EC 4.2.3.4)	Cytosol	42	348491000	437507000	244482000	434873000	516415000	1	1.25543	0.701545	1.24787	1.48186	1	1.12889	1.00785	1.07009	1.03482	8	9
AROB	P07639	3-dehydroquinate synthase (DHQS) (EC 4.2.3.4)	Cytosol	45.4	353994000	365228000	302849000	299073000	341715000	1	1.03174	0.85552	0.844853	0.965313	1	1.00075	0.988391	0.977534	1.00102	8	9
AROB	P07639	3-dehydroquinate synthase (DHQS) (EC 4.2.3.4)	Cytosol	49	500127000	482951000	357454000	437608000	409883000	1	0.965657	0.714726	0.874994	0.819558	1	0.991094	0.966756	0.993697	0.954264	6	7
AROB	P07639	3-dehydroquinate synthase (DHQS) (EC 4.2.3.4)	Cytosol	51.9	199032000	190816000	181804000	184729000	194591000	1	0.95872	0.913441	0.928137	0.977687	1	1.05723	0.994714	1.01497	1.00723	6	7
AROB	P07639	3-dehydroquinate synthase (DHQS) (EC 4.2.3.4)	Cytosol	54.8	34969100	41676500	33591100	34060400	35281500	1	1.19181	0.960594	0.974014	1.00893	1	1.11095	0.936867	0.991031	0.957023	2	2
AROB	P07639	3-dehydroquinate synthase (DHQS) (EC 4.2.3.4)	Cytosol	57.9	26956600	28676500	25758300	27885700	25584600	1	1.0638	0.955547	1.03447	0.949103	1	0.994074	0.873939	1.0082	0.945012	2	2
AROB	P07639	3-dehydroquinate synthase (DHQS) (EC 4.2.3.4)	Cytosol	60.5	14884900	13318800	12995300	12511600	9461510	1	0.894786	0.873053	0.840557	0.635645	1	0.97622	0.885993	0.95356	0.898441	1	1
AROB	P07639	3-dehydroquinate synthase (DHQS) (EC 4.2.3.4)	Cytosol	63.6	7145240	7373320	8734050	7187240	7044160	1	1.03192	1.22236	1.00588	0.985854	1	0.939595	0.907795	0.873917	0.981254	1	1
AROC	P12008	Chorismate synthase (CS) (EC 4.2.3.5) (5-enolpyruvylshikimate-3-phosphate phospholyase) (EPSP phospholyase)	Cytosol	42	424718000	472793000	284241000	499655000	602182000	1	1.11319	0.669246	1.17644	1.41784	1	1.00098	0.961449	1.00884	0.990115	8	9
AROC	P12008	Chorismate synthase (CS) (EC 4.2.3.5) (5-enolpyruvylshikimate-3-phosphate phospholyase) (EPSP phospholyase)	Cytosol	45.4	470602000	480248000	401164000	393635000	445946000	1	1.0205	0.852449	0.83645	0.947608	1	0.989846	0.984842	0.96781	0.982659	8	9
AROC	P12008	Chorismate synthase (CS) (EC 4.2.3.5) (5-enolpyruvylshikimate-3-phosphate phospholyase) (EPSP phospholyase)	Cytosol	49	1048480000	1010540000	770944000	884085000	882957000	1	0.963814	0.735297	0.843206	0.842131	1	0.989203	0.99458	0.957597	0.980547	9	12
AROC	P12008	Chorismate synthase (CS) (EC 4.2.3.5) (5-enolpyruvylshikimate-3-phosphate phospholyase) (EPSP phospholyase)	Cytosol	51.9	727223000	618903000	630373000	618728000	643153000	1	0.85105	0.866822	0.850809	0.884396	1	0.938497	0.943947	0.930408	0.911124	9	12
AROC	P12008	Chorismate synthase (CS) (EC 4.2.3.5) (5-enolpyruvylshikimate-3-phosphate phospholyase) (EPSP phospholyase)	Cytosol	54.8	184419000	189258000	186669000	176281000	185589000	1	1.02624	1.0122	0.955872	1.00634	1	0.956612	0.987199	0.972572	0.954567	7	8
AROC	P12008	Chorismate synthase (CS) (EC 4.2.3.5) (5-enolpyruvylshikimate-3-phosphate phospholyase) (EPSP phospholyase)	Cytosol	57.9	112587000	116902000	117118000	115465000	107716000	1	1.03833	1.04024	1.02556	0.956736	1	0.970268	0.951403	0.999527	0.952612	7	8
AROC	P12008	Chorismate synthase (CS) (EC 4.2.3.5) (5-enolpyruvylshikimate-3-phosphate phospholyase) (EPSP phospholyase)	Cytosol	60.5	162852000	142980000	143548000	129108000	101918000	1	0.877975	0.881463	0.792793	0.625832	1	0.957879	0.894528	0.899376	0.884572	5	5
AROC	P12008	Chorismate synthase (CS) (EC 4.2.3.5) (5-enolpyruvylshikimate-3-phosphate phospholyase) (EPSP phospholyase)	Cytosol	63.6	67204200	69540000	77900500	68051600	57180400	1	1.03476	1.15916	1.01261	0.850846	1	0.942177	0.86086	0.879766	0.846876	5	5
AROD	P05194	3-dehydroquinate dehydratase (3-dehydroquinase) (EC 4.2.1.10) (Type I DHQase) (Type I dehydroquinase) (DHQ1)	Cytosol	42	149691000	160292000	101104000	162347000	201381000	1	1.07082	0.675418	1.08455	1.34531	1	0.962881	0.970315	0.930036	0.939467	4	4
AROD	P05194	3-dehydroquinate dehydratase (3-dehydroquinase) (EC 4.2.1.10) (Type I DHQase) (Type I dehydroquinase) (DHQ1)	Cytosol	45.4	157044000	165730000	134246000	140246000	156283000	1	1.05531	0.85483	0.893036	0.995154	1	1.02361	0.987594	1.03328	1.03196	4	4
AROD	P05194	3-dehydroquinate dehydratase (3-dehydroquinase) (EC 4.2.1.10) (Type I DHQase) (Type I dehydroquinase) (DHQ1)	Cytosol	49	279105000	267875000	202989000	260825000	237028000	1	0.959764	0.727285	0.934505	0.849243	1	0.985047	0.983743	1.06128	0.988829	5	6
AROD	P05194	3-dehydroquinate dehydratase (3-dehydroquinase) (EC 4.2.1.10) (Type I DHQase) (Type I dehydroquinase) (DHQ1)	Cytosol	51.9	206867000	178991000	178725000	190397000	196469000	1	0.865247	0.863961	0.920384	0.949736	1	0.954152	0.940831	1.00649	0.978438	5	6
AROD	P05194	3-dehydroquinate dehydratase (3-dehydroquinase) (EC 4.2.1.10) (Type I DHQase) (Type I dehydroquinase) (DHQ1)	Cytosol	54.8	126936000	139062000	142938000	134402000	141389000	1	1.09553	1.12606	1.05882	1.11386	1	1.0212	1.09825	1.07732	1.05655	7	8
AROD	P05194	3-dehydroquinate dehydratase (3-dehydroquinase) (EC 4.2.1.10) (Type I DHQase) (Type I dehydroquinase) (DHQ1)	Cytosol	57.9	63275000	66022400	70226600	62591500	66349400	1	1.04342	1.10986	0.989198	1.04859	1	0.975028	1.01508	0.964085	1.04407	7	8
AROE	P15770	Shikimate dehydrogenase (NADP(+)) (SD) (SDH) (EC 1.1.1.25)	Cytosol	42	249607000	270923000	159772000	268246000	314829000	1	1.0854	0.640094	1.07467	1.2613	1	0.97599	0.919568	0.921569	0.880799	5	5
AROE	P15770	Shikimate dehydrogenase (NADP(+)) (SD) (SDH) (EC 1.1.1.25)	Cytosol	45.4	274316000	261287000	224617000	214666000	248900000	1	0.952504	0.818826	0.78255	0.907348	1	0.923894	0.945998	0.905446	0.94091	5	5
AROE	P15770	Shikimate dehydrogenase (NADP(+)) (SD) (SDH) (EC 1.1.1.25)	Cytosol	49	645182000	639984000	483700000	562768000	575154000	1	0.991943	0.749711	0.872262	0.89146	1	1.01807	1.01408	0.990595	1.03798	7	12
AROE	P15770	Shikimate dehydrogenase (NADP(+)) (SD) (SDH) (EC 1.1.1.25)	Cytosol	51.9	458854000	393600000	425278000	449040000	449902000	1	0.857789	0.926826	0.978612	0.980491	1	0.945928	1.00929	1.07017	1.01012	7	12
AROE	P15770	Shikimate dehydrogenase (NADP(+)) (SD) (SDH) (EC 1.1.1.25)	Cytosol	54.8	298871000	320735000	300341000	299413000	319968000	1	1.07316	1.00492	1.00181	1.07059	1	1.00035	0.980097	1.01932	1.01551	4	6
AROE	P15770	Shikimate dehydrogenase (NADP(+)) (SD) (SDH) (EC 1.1.1.25)	Cytosol	57.9	113982000	123443000	124395000	117042000	112209000	1	1.083	1.09136	1.02685	0.984445	1	1.01202	0.99815	1.00078	0.980201	4	6
AROF	P00888	Phospho-2-dehydro-3-deoxyheptonate aldolase, Tyr-sensitive (EC 2.5.1.54) (3-deoxy-D-arabino-heptulosonate 7-phosphate synthase) (DAHP synthase) (Phospho-2-keto-3-deoxyheptonate aldolase)	Cytosol	42	11010700	13852600	8384310	15190000	17962600	1	1.2581	0.761469	1.37957	1.63138	1	1.13129	1.09394	1.18303	1.13923	1	1
AROF	P00888	Phospho-2-dehydro-3-deoxyheptonate aldolase, Tyr-sensitive (EC 2.5.1.54) (3-deoxy-D-arabino-heptulosonate 7-phosphate synthase) (DAHP synthase) (Phospho-2-keto-3-deoxyheptonate aldolase)	Cytosol	45.4	12721800	13679600	10695300	12070600	12663900	1	1.07529	0.840707	0.948812	0.995449	1	1.04299	0.971277	1.09782	1.03227	1	1
AROF	P00888	Phospho-2-dehydro-3-deoxyheptonate aldolase, Tyr-sensitive (EC 2.5.1.54) (3-deoxy-D-arabino-heptulosonate 7-phosphate synthase) (DAHP synthase) (Phospho-2-keto-3-deoxyheptonate aldolase)	Cytosol	49	41895100	45427100	33617700	51423200	37276700	1	1.08431	0.802426	1.22743	0.889763	1	1.11287	1.08538	1.39394	1.03601	1	1
AROF	P00888	Phospho-2-dehydro-3-deoxyheptonate aldolase, Tyr-sensitive (EC 2.5.1.54) (3-deoxy-D-arabino-heptulosonate 7-phosphate synthase) (DAHP synthase) (Phospho-2-keto-3-deoxyheptonate aldolase)	Cytosol	51.9	18224000	18841600	18426500	15583400	19006600	1	1.03389	1.01111	0.855103	1.04294	1	1.14012	1.10107	0.935104	1.07446	1	1
AROG	P0AB91	Phospho-2-dehydro-3-deoxyheptonate aldolase, Phe-sensitive (EC 2.5.1.54) (3-deoxy-D-arabino-heptulosonate 7-phosphate synthase) (DAHP synthase) (Phospho-2-keto-3-deoxyheptonate aldolase)	Cytosol	42	762491000	832557000	539332000	854677000	1046270000	1	1.09189	0.707329	1.1209	1.37217	1	0.981829	1.01616	0.96121	0.958226	13	21
AROG	P0AB91	Phospho-2-dehydro-3-deoxyheptonate aldolase, Phe-sensitive (EC 2.5.1.54) (3-deoxy-D-arabino-heptulosonate 7-phosphate synthase) (DAHP synthase) (Phospho-2-keto-3-deoxyheptonate aldolase)	Cytosol	45.4	835161000	866581000	719222000	714277000	799915000	1	1.03762	0.861178	0.855257	0.957797	1	1.00646	0.994927	0.989571	0.993226	13	21
AROG	P0AB91	Phospho-2-dehydro-3-deoxyheptonate aldolase, Phe-sensitive (EC 2.5.1.54) (3-deoxy-D-arabino-heptulosonate 7-phosphate synthase) (DAHP synthase) (Phospho-2-keto-3-deoxyheptonate aldolase)	Cytosol	49	1074190000	1050890000	808516000	904838000	913790000	1	0.978309	0.752675	0.842344	0.850678	1	1.00408	1.01809	0.956619	0.9905	12	20
AROG	P0AB91	Phospho-2-dehydro-3-deoxyheptonate aldolase, Phe-sensitive (EC 2.5.1.54) (3-deoxy-D-arabino-heptulosonate 7-phosphate synthase) (DAHP synthase) (Phospho-2-keto-3-deoxyheptonate aldolase)	Cytosol	51.9	677223000	611068000	623523000	595554000	585562000	1	0.902314	0.920706	0.879406	0.864652	1	0.995029	1.00262	0.96168	0.890783	12	20
AROG	P0AB91	Phospho-2-dehydro-3-deoxyheptonate aldolase, Phe-sensitive (EC 2.5.1.54) (3-deoxy-D-arabino-heptulosonate 7-phosphate synthase) (DAHP synthase) (Phospho-2-keto-3-deoxyheptonate aldolase)	Cytosol	54.8	98522200	169491000	182767000	147432000	112774000	1	1.72033	1.85508	1.49643	1.14466	1	1.60361	1.80926	1.52258	1.08576	4	4
AROG	P0AB91	Phospho-2-dehydro-3-deoxyheptonate aldolase, Phe-sensitive (EC 2.5.1.54) (3-deoxy-D-arabino-heptulosonate 7-phosphate synthase) (DAHP synthase) (Phospho-2-keto-3-deoxyheptonate aldolase)	Cytosol	57.9	28049200	27272000	31715100	25045900	27440100	1	0.972292	1.1307	0.892927	0.978285	1	0.908562	1.03413	0.870259	0.974068	4	4
AROH	P00887	Phospho-2-dehydro-3-deoxyheptonate aldolase, Trp-sensitive (EC 2.5.1.54) (3-deoxy-D-arabino-heptulosonate 7-phosphate synthase) (DAHP synthase) (Phospho-2-keto-3-deoxyheptonate aldolase)	Cytosol	42	402969000	452820000	270091000	443204000	542595000	1	1.12371	0.670253	1.09985	1.34649	1	1.01044	0.962894	0.943155	0.940292	9	11
AROH	P00887	Phospho-2-dehydro-3-deoxyheptonate aldolase, Trp-sensitive (EC 2.5.1.54) (3-deoxy-D-arabino-heptulosonate 7-phosphate synthase) (DAHP synthase) (Phospho-2-keto-3-deoxyheptonate aldolase)	Cytosol	45.4	377892000	374298000	314702000	313606000	342793000	1	0.990489	0.832783	0.829883	0.907119	1	0.960739	0.962122	0.960212	0.940673	9	11
AROH	P00887	Phospho-2-dehydro-3-deoxyheptonate aldolase, Trp-sensitive (EC 2.5.1.54) (3-deoxy-D-arabino-heptulosonate 7-phosphate synthase) (DAHP synthase) (Phospho-2-keto-3-deoxyheptonate aldolase)	Cytosol	49	403553000	393114000	314800000	388189000	341688000	1	0.974132	0.780071	0.961928	0.846699	1	0.999793	1.05514	1.09243	0.985867	6	8
AROH	P00887	Phospho-2-dehydro-3-deoxyheptonate aldolase, Trp-sensitive (EC 2.5.1.54) (3-deoxy-D-arabino-heptulosonate 7-phosphate synthase) (DAHP synthase) (Phospho-2-keto-3-deoxyheptonate aldolase)	Cytosol	51.9	85463900	82063000	70442500	74146400	80370800	1	0.960207	0.824237	0.867576	0.940406	1	1.05887	0.897573	0.948743	0.968827	6	8
AROK	P0A6D7	Shikimate kinase 1 (SK 1) (EC 2.7.1.71) (Shikimate kinase I) (SKI)	Cytosol	42	704967000	671541000	431193000	618086000	739744000	1	0.952585	0.61165	0.876759	1.04933	1	0.856565	0.878705	0.75185	0.732776	9	20
AROK	P0A6D7	Shikimate kinase 1 (SK 1) (EC 2.7.1.71) (Shikimate kinase I) (SKI)	Cytosol	45.4	578852000	603300000	515095000	526874000	547626000	1	1.04224	0.889856	0.910205	0.946055	1	1.01093	1.02806	1.05315	0.98105	9	20
AROK	P0A6D7	Shikimate kinase 1 (SK 1) (EC 2.7.1.71) (Shikimate kinase I) (SKI)	Cytosol	49	1271570000	1189460000	997366000	1026490000	1095290000	1	0.935426	0.784358	0.807262	0.861368	1	0.960068	1.06094	0.916777	1.00295	9	21
AROK	P0A6D7	Shikimate kinase 1 (SK 1) (EC 2.7.1.71) (Shikimate kinase I) (SKI)	Cytosol	51.9	510850000	514032000	478592000	477367000	499965000	1	1.00623	0.936854	0.934456	0.978692	1	1.10962	1.02021	1.02188	1.00827	9	21
AROK	P0A6D7	Shikimate kinase 1 (SK 1) (EC 2.7.1.71) (Shikimate kinase I) (SKI)	Cytosol	54.8	173611000	174217000	166591000	147931000	158120000	1	1.00349	0.959565	0.852083	0.910772	1	0.935407	0.935864	0.86697	0.863912	7	12
AROK	P0A6D7	Shikimate kinase 1 (SK 1) (EC 2.7.1.71) (Shikimate kinase I) (SKI)	Cytosol	57.9	112218000	131525000	122651000	120571000	106336000	1	1.17205	1.09297	1.07444	0.947584	1	1.09523	0.999626	1.04716	0.9435	7	12
AROK	P0A6D7	Shikimate kinase 1 (SK 1) (EC 2.7.1.71) (Shikimate kinase I) (SKI)	Cytosol	60.5	110654000	105371000	106289000	101395000	78115300	1	0.952257	0.960553	0.916325	0.705942	1	1.03892	0.97479	1.03951	0.997802	5	10
AROK	P0A6D7	Shikimate kinase 1 (SK 1) (EC 2.7.1.71) (Shikimate kinase I) (SKI)	Cytosol	63.6	78130600	87767100	113921000	96905700	74377400	1	1.12334	1.45808	1.2403	0.951962	1	1.02283	1.08286	1.07759	0.947521	5	10
AROK	P0A6D7	Shikimate kinase 1 (SK 1) (EC 2.7.1.71) (Shikimate kinase I) (SKI)	Cytosol	67	123281000	101305000	109394000	121420000	113727000	1	0.821741	0.887355	0.984904	0.922502	1	0.901595	0.89378	0.870663	0.868558	6	12
AROK	P0A6D7	Shikimate kinase 1 (SK 1) (EC 2.7.1.71) (Shikimate kinase I) (SKI)	Cytosol	71.3	152944000	195949000	181786000	127125000	170513000	1	1.28118	1.18858	0.831187	1.11487	1	1.09024	1.07097	1.05256	0.987067	6	12
AROL	P0A6E1	Shikimate kinase 2 (SK 2) (EC 2.7.1.71) (Shikimate kinase II) (SKII)	Cytosol	42	18562400	17162200	10051600	13502000	16806100	1	0.924568	0.541503	0.727384	0.905384	1	0.831372	0.777931	0.623757	0.632254	1	1
AROL	P0A6E1	Shikimate kinase 2 (SK 2) (EC 2.7.1.71) (Shikimate kinase II) (SKII)	Cytosol	45.4	13928100	14114400	12336300	12423200	15734800	1	1.01338	0.885713	0.891952	1.12972	1	0.982938	1.02327	1.03203	1.1715	1	1
AROM	P0AE28	Protein AroM	Cytosol	42	11147400	13372000	9719690	13340400	15321400	1	1.19956	0.871924	1.19673	1.37444	1	1.07865	1.25262	1.02623	0.959806	1	1
AROM	P0AE28	Protein AroM	Cytosol	45.4	12288600	13636700	9446150	10321100	12320100	1	1.1097	0.768692	0.839892	1.00256	1	1.07637	0.888078	0.971793	1.03965	1	1
AROM	P0AE28	Protein AroM	Cytosol	49	3142880	2864360	2245950	2833970	3063100	1	0.911381	0.714615	0.901711	0.974616	1	0.935389	0.966605	1.02404	1.13481	1	1
AROM	P0AE28	Protein AroM	Cytosol	51.9	1735850	1717600	1691650	1754760	1741530	1	0.989486	0.974537	1.01089	1.00327	1	1.09116	1.06125	1.10547	1.03359	1	1
AROM	P0AE28	Protein AroM	Cytosol	54.8	16457900	16154000	14458600	15034000	15932900	1	0.981535	0.87852	0.913482	0.9681	1	0.914941	0.856821	0.929441	0.918291	1	1
AROM	P0AE28	Protein AroM	Cytosol	57.9	11229500	11187300	11724200	11456000	9387860	1	0.996242	1.04405	1.02017	0.836	1	0.930942	0.954887	0.994271	0.832396	1	1
AROP	P15993	Aromatic amino acid transport protein AroP (General aromatic amino acid permease)	Inner_membrane	49	32314500	29291200	22879000	33402100	28190500	1	0.906441	0.70801	1.03366	0.872379	1	0.930319	0.957672	1.17388	1.01577	2	2
AROP	P15993	Aromatic amino acid transport protein AroP (General aromatic amino acid permease)	Inner_membrane	51.9	25125600	22027000	24210300	21313700	24758700	1	0.876676	0.963571	0.848286	0.985397	1	0.966755	1.0493	0.927649	1.01518	2	2
AROP	P15993	Aromatic amino acid transport protein AroP (General aromatic amino acid permease)	Inner_membrane	54.8	3685200	3911200	3096020	3745160	3626100	1	1.06133	0.840123	1.01627	0.983963	1	0.989319	0.819372	1.03403	0.933337	1	1
AROP	P15993	Aromatic amino acid transport protein AroP (General aromatic amino acid permease)	Inner_membrane	57.9	2275110	2833100	3494990	2548500	2440210	1	1.24526	1.53619	1.12017	1.07257	1	1.16364	1.40499	1.09173	1.06794	1	1
AROP	P15993	Aromatic amino acid transport protein AroP (General aromatic amino acid permease)	Inner_membrane	67	2990290	3093220	3810540	4148280	4066760	1	1.03442	1.2743	1.38725	1.35999	1	1.13494	1.28353	1.22634	1.28046	2	2
AROP	P15993	Aromatic amino acid transport protein AroP (General aromatic amino acid permease)	Inner_membrane	71.3	2479150	3159540	3702610	2208310	3667290	1	1.27444	1.4935	0.890753	1.47925	1	1.08451	1.34572	1.12799	1.30968	2	2
ARSC	P0AB96	Arsenate reductase (EC 1.20.4.1) (Arsenical pump modifier)	Cytosol	54.8	30813900	34826300	32276400	35340000	33706200	1	1.13021	1.04746	1.14689	1.09386	1	1.05353	1.02159	1.16692	1.03758	2	3
ARSC	P0AB96	Arsenate reductase (EC 1.20.4.1) (Arsenical pump modifier)	Cytosol	57.9	29084100	31014400	37188900	33482100	35837200	1	1.06637	1.27867	1.15122	1.23219	1	0.996473	1.16946	1.12199	1.22688	2	3
ARSC	P0AB96	Arsenate reductase (EC 1.20.4.1) (Arsenical pump modifier)	Cytosol	60.5	56383700	47609900	55626300	52747300	44552000	1	0.844391	0.986567	0.935506	0.790157	1	0.921239	1.00119	1.06127	1.11683	3	3
ARSC	P0AB96	Arsenate reductase (EC 1.20.4.1) (Arsenical pump modifier)	Cytosol	63.6	33530700	36302100	53013500	47776900	40952400	1	1.08265	1.58104	1.42487	1.22134	1	0.985788	1.17417	1.23794	1.21564	3	3
ARTI	P30859	Putative ABC transporter arginine-binding protein 2	Periplasm	42	507759000	536228000	353191000	559416000	684925000	1	1.05607	0.695588	1.10174	1.34892	1	0.949617	0.999291	0.944775	0.941985	10	13
ARTI	P30859	Putative ABC transporter arginine-binding protein 2	Periplasm	45.4	546748000	558526000	475111000	492703000	522377000	1	1.02154	0.868976	0.901152	0.955426	1	0.990859	1.00394	1.04267	0.990767	10	13
ARTI	P30859	Putative ABC transporter arginine-binding protein 2	Periplasm	49	1796090000	1689860000	1366020000	1424410000	1519860000	1	0.940855	0.760552	0.793062	0.846205	1	0.965639	1.02874	0.90065	0.985291	13	21
ARTI	P30859	Putative ABC transporter arginine-binding protein 2	Periplasm	51.9	1494480000	1434820000	1424830000	1310880000	1388590000	1	0.96008	0.953395	0.877148	0.929146	1	1.05873	1.03822	0.959211	0.957226	13	21
ARTI	P30859	Putative ABC transporter arginine-binding protein 2	Periplasm	54.8	594867000	636511000	611386000	555755000	605327000	1	1.07001	1.02777	0.934251	1.01758	1	0.997409	1.00238	0.950573	0.965228	13	30
ARTI	P30859	Putative ABC transporter arginine-binding protein 2	Periplasm	57.9	530585000	595821000	603056000	562417000	535231000	1	1.12295	1.13659	1.05999	1.00876	1	1.04935	1.03952	1.03308	1.00441	13	30
ARTI	P30859	Putative ABC transporter arginine-binding protein 2	Periplasm	60.5	580698000	532658000	607914000	513427000	441214000	1	0.917272	1.04687	0.884155	0.759799	1	1.00075	1.06238	1.00302	1.07393	12	29
ARTI	P30859	Putative ABC transporter arginine-binding protein 2	Periplasm	63.6	458789000	540850000	641995000	563802000	497331000	1	1.17886	1.39933	1.22889	1.08401	1	1.07339	1.03922	1.06767	1.07895	12	29
ARTI	P30859	Putative ABC transporter arginine-binding protein 2	Periplasm	67	663841000	634294000	709644000	786960000	730250000	1	0.955491	1.069	1.18546	1.10004	1	1.04834	1.07674	1.04796	1.03571	11	27
ARTI	P30859	Putative ABC transporter arginine-binding protein 2	Periplasm	71.3	571344000	713053000	680429000	522146000	679846000	1	1.24803	1.19093	0.913891	1.18991	1	1.06203	1.07309	1.15729	1.0535	11	27
ARTJ	P30860	ABC transporter arginine-binding protein 1	Periplasm	42	88407900	100395000	70719600	117667000	143219000	1	1.13559	0.799924	1.33096	1.61998	1	1.02112	1.14918	1.14134	1.13128	2	3
ARTJ	P30860	ABC transporter arginine-binding protein 1	Periplasm	45.4	106355000	105396000	88978300	96305000	105484000	1	0.990983	0.836616	0.905505	0.99181	1	0.961218	0.966551	1.04771	1.0285	2	3
ARTJ	P30860	ABC transporter arginine-binding protein 1	Periplasm	49	139482000	151800000	108832000	137700000	128822000	1	1.08831	0.780258	0.987224	0.923574	1	1.11698	1.0554	1.12115	1.07538	3	3
ARTJ	P30860	ABC transporter arginine-binding protein 1	Periplasm	51.9	98211000	81636400	93797500	93444100	101601000	1	0.831235	0.955061	0.951463	1.03452	1	0.916645	1.04004	1.04048	1.06578	3	3
ARTJ	P30860	ABC transporter arginine-binding protein 1	Periplasm	54.8	117735000	125706000	125917000	112688000	127202000	1	1.0677	1.0695	0.957133	1.08041	1	0.995263	1.04308	0.973854	1.02482	5	7
ARTJ	P30860	ABC transporter arginine-binding protein 1	Periplasm	57.9	99329100	103511000	110223000	104991000	101787000	1	1.0421	1.10967	1.057	1.02475	1	0.973796	1.0149	1.03017	1.02033	5	7
ARTJ	P30860	ABC transporter arginine-binding protein 1	Periplasm	60.5	184048000	166259000	178701000	161699000	128387000	1	0.903346	0.970948	0.87857	0.697573	1	0.985559	0.985339	0.996684	0.985973	6	9
ARTJ	P30860	ABC transporter arginine-binding protein 1	Periplasm	63.6	123569000	141656000	182916000	148515000	130163000	1	1.14637	1.48027	1.20188	1.05336	1	1.04381	1.09934	1.04421	1.04845	6	9
ARTJ	P30860	ABC transporter arginine-binding protein 1	Periplasm	67	71508300	64004800	73841500	84631600	78790000	1	0.895068	1.03263	1.18352	1.10183	1	0.982049	1.0401	1.04624	1.0374	7	7
ARTJ	P30860	ABC transporter arginine-binding protein 1	Periplasm	71.3	56493700	66538100	62545700	47071000	60881600	1	1.1778	1.10713	0.833208	1.07767	1	1.00226	0.997582	1.05512	0.95413	7	7
ARTM	P0AE30	Arginine ABC transporter permease protein ArtM	Inner_membrane	42	14523000	18014800	9663700	15659000	22646500	1	1.24043	0.665407	1.07822	1.55935	1	1.1154	0.955932	0.924611	1.08894	1	1
ARTM	P0AE30	Arginine ABC transporter permease protein ArtM	Inner_membrane	45.4	16145500	17312900	14566000	14994800	16657100	1	1.0723	0.902171	0.928729	1.03169	1	1.0401	1.04229	1.07458	1.06985	1	1
ARTM	P0AE30	Arginine ABC transporter permease protein ArtM	Inner_membrane	60.5	63493000	61637900	65349500	54449000	43943600	1	0.970783	1.02924	0.857559	0.692101	1	1.05913	1.04449	0.972849	0.978239	1	1
ARTM	P0AE30	Arginine ABC transporter permease protein ArtM	Inner_membrane	63.6	41381600	48860800	63428800	52624900	44514200	1	1.18074	1.53278	1.2717	1.0757	1	1.0751	1.13833	1.10486	1.07068	1	1
ARTP	P0AAF6	Arginine transport ATP-binding protein ArtP (EC 3.6.3.-)	Cytosol	42	32745300	32554400	21403000	31452300	40243200	1	0.99417	0.653621	0.960513	1.22898	1	0.893958	0.939	0.823673	0.858227	1	1
ARTP	P0AAF6	Arginine transport ATP-binding protein ArtP (EC 3.6.3.-)	Cytosol	45.4	27496200	29264500	26291100	24377800	25230900	1	1.06431	0.956172	0.886588	0.917614	1	1.03234	1.10468	1.02582	0.951556	1	1
ARTP	P0AAF6	Arginine transport ATP-binding protein ArtP (EC 3.6.3.-)	Cytosol	49	67196500	66921400	52755400	58776800	59652400	1	0.995906	0.785091	0.8747	0.887731	1	1.02214	1.06193	0.993364	1.03364	2	2
ARTP	P0AAF6	Arginine transport ATP-binding protein ArtP (EC 3.6.3.-)	Cytosol	51.9	35279100	31456300	31745200	30742500	32356700	1	0.891641	0.89983	0.871408	0.917163	1	0.983259	0.979892	0.952934	0.944881	2	2
ARTQ	P0AE34	Arginine ABC transporter permease protein ArtQ	Inner_membrane	49	96372200	89730100	66674800	69651000	78934000	1	0.931079	0.691847	0.722729	0.819054	1	0.955606	0.935808	0.820776	0.953677	1	1
ARTQ	P0AE34	Arginine ABC transporter permease protein ArtQ	Inner_membrane	51.9	75277800	64553300	67461000	64401400	70809900	1	0.857534	0.896161	0.855517	0.940648	1	0.945647	0.975896	0.935556	0.969076	1	1
ARTQ	P0AE34	Arginine ABC transporter permease protein ArtQ	Inner_membrane	60.5	51447500	48486500	49006000	42219500	33711100	1	0.942446	0.952544	0.820633	0.655252	1	1.02822	0.966662	0.930958	0.926155	1	1
ARTQ	P0AE34	Arginine ABC transporter permease protein ArtQ	Inner_membrane	63.6	33652300	40110000	55799200	44304900	35383600	1	1.19189	1.65811	1.31655	1.05145	1	1.08526	1.23141	1.14383	1.04654	1	1
ASCG	P24242	HTH-type transcriptional regulator AscG (Cryptic asc operon repressor)	Cytosol	60.5	3390930	3175780	3870930	3693400	2515360	1	0.936551	1.14155	1.0892	0.741791	1	1.02179	1.15847	1.23563	1.04847	1	1
ASCG	P24242	HTH-type transcriptional regulator AscG (Cryptic asc operon repressor)	Cytosol	63.6	3031050	3175890	4137780	3990310	3178380	1	1.04779	1.36513	1.31648	1.04861	1	0.95404	1.01383	1.14377	1.04371	1	1
ASCG	P24242	HTH-type transcriptional regulator AscG (Cryptic asc operon repressor)	Cytosol	67	20045800	17882200	19464100	21902800	22412000	1	0.892067	0.970981	1.09264	1.11804	1	0.978756	0.978012	0.9659	1.05266	2	2
ASCG	P24242	HTH-type transcriptional regulator AscG (Cryptic asc operon repressor)	Cytosol	71.3	11447000	12667600	10464200	7671660	11464400	1	1.10663	0.914143	0.67019	1.00152	1	0.941703	0.823693	0.848684	0.886709	2	2
ASD	P0A9Q9	Aspartate-semialdehyde dehydrogenase (ASA dehydrogenase) (ASADH) (EC 1.2.1.11) (Aspartate-beta-semialdehyde dehydrogenase)	Cytosol	42	593621000	668313000	415204000	711811000	871645000	1	1.12582	0.699443	1.1991	1.46835	1	1.01234	1.00483	1.02827	1.02539	9	18
ASD	P0A9Q9	Aspartate-semialdehyde dehydrogenase (ASA dehydrogenase) (ASADH) (EC 1.2.1.11) (Aspartate-beta-semialdehyde dehydrogenase)	Cytosol	45.4	694403000	710863000	577509000	575879000	652562000	1	1.0237	0.831663	0.829315	0.939745	1	0.992956	0.960828	0.959555	0.974506	9	18
ASD	P0A9Q9	Aspartate-semialdehyde dehydrogenase (ASA dehydrogenase) (ASADH) (EC 1.2.1.11) (Aspartate-beta-semialdehyde dehydrogenase)	Cytosol	49	861722000	838947000	614826000	736495000	732356000	1	0.97357	0.713485	0.854678	0.849875	1	0.999217	0.965077	0.970625	0.989564	13	21
ASD	P0A9Q9	Aspartate-semialdehyde dehydrogenase (ASA dehydrogenase) (ASADH) (EC 1.2.1.11) (Aspartate-beta-semialdehyde dehydrogenase)	Cytosol	51.9	667470000	592584000	611001000	613927000	634256000	1	0.887806	0.915398	0.919782	0.950239	1	0.97903	0.996846	1.00583	0.978957	13	21
ASD	P0A9Q9	Aspartate-semialdehyde dehydrogenase (ASA dehydrogenase) (ASADH) (EC 1.2.1.11) (Aspartate-beta-semialdehyde dehydrogenase)	Cytosol	54.8	429717000	439440000	449025000	433709000	452102000	1	1.02263	1.04493	1.00929	1.05209	1	0.953244	1.01912	1.02692	0.997962	8	16
ASD	P0A9Q9	Aspartate-semialdehyde dehydrogenase (ASA dehydrogenase) (ASADH) (EC 1.2.1.11) (Aspartate-beta-semialdehyde dehydrogenase)	Cytosol	57.9	319833000	336491000	342161000	335836000	319783000	1	1.05208	1.06981	1.05004	0.999844	1	0.983123	0.978445	1.02338	0.995534	8	16
ASD	P0A9Q9	Aspartate-semialdehyde dehydrogenase (ASA dehydrogenase) (ASADH) (EC 1.2.1.11) (Aspartate-beta-semialdehyde dehydrogenase)	Cytosol	60.5	165563000	140726000	160108000	145981000	114197000	1	0.849985	0.967052	0.881725	0.68975	1	0.927341	0.981385	1.00026	0.974915	5	8
ASD	P0A9Q9	Aspartate-semialdehyde dehydrogenase (ASA dehydrogenase) (ASADH) (EC 1.2.1.11) (Aspartate-beta-semialdehyde dehydrogenase)	Cytosol	63.6	31027800	31119400	37421200	28480700	28363100	1	1.00295	1.20605	0.917909	0.914119	1	0.913218	0.895685	0.797489	0.909854	5	8
ASMA	P28249	Protein AsmA	Inner_membrane	42	121814000	149984000	91746200	163585000	202729000	1	1.23125	0.753166	1.34291	1.66425	1	1.10714	1.08201	1.15159	1.16219	5	5
ASMA	P28249	Protein AsmA	Inner_membrane	45.4	161922000	159922000	140065000	131716000	148309000	1	0.987648	0.865015	0.813453	0.915929	1	0.957983	0.999361	0.941202	0.949809	5	5
ASMA	P28249	Protein AsmA	Inner_membrane	49	254868000	252015000	182653000	241396000	222339000	1	0.988806	0.716657	0.947141	0.872369	1	1.01485	0.969368	1.07563	1.01576	5	5
ASMA	P28249	Protein AsmA	Inner_membrane	51.9	187284000	178136000	178721000	181647000	191246000	1	0.951154	0.954278	0.969901	1.02116	1	1.04889	1.03918	1.06064	1.05202	5	5
ASMA	P28249	Protein AsmA	Inner_membrane	54.8	180441000	190843000	173683000	172376000	184431000	1	1.05765	0.962547	0.955304	1.02211	1	0.98589	0.938773	0.971994	0.969524	10	11
ASMA	P28249	Protein AsmA	Inner_membrane	57.9	168764000	175369000	176732000	174319000	163662000	1	1.03914	1.04721	1.03292	0.969768	1	0.971026	0.957777	1.00669	0.965588	10	11
ASMA	P28249	Protein AsmA	Inner_membrane	60.5	109857000	96488700	104015000	93433600	76595800	1	0.878312	0.946822	0.850502	0.697232	1	0.958247	0.960855	0.964843	0.985491	6	8
ASMA	P28249	Protein AsmA	Inner_membrane	63.6	65385900	75909900	88542600	78257700	66442900	1	1.16095	1.35415	1.19686	1.01617	1	1.05708	1.00567	1.03984	1.01142	6	8
ASMA	P28249	Protein AsmA	Inner_membrane	67	18885500	16409200	17871600	19576800	19787600	1	0.868878	0.946313	1.0366	1.04777	1	0.953314	0.953165	0.916367	0.986497	1	1
ASMA	P28249	Protein AsmA	Inner_membrane	71.3	4595040	5963320	4767760	3528290	4545550	1	1.29777	1.03759	0.767848	0.98923	1	1.10436	0.934923	0.972352	0.875828	1	1
ASNA	P00963	Aspartate--ammonia ligase (EC 6.3.1.1) (Asparagine synthetase A)	Cytosol	42	526932000	604513000	505840000	690107000	775425000	1	1.14723	0.959972	1.30967	1.47158	1	1.03159	1.37911	1.12309	1.02765	10	13
ASNA	P00963	Aspartate--ammonia ligase (EC 6.3.1.1) (Asparagine synthetase A)	Cytosol	45.4	416906000	416715000	419915000	370494000	401261000	1	0.999542	1.00722	0.888675	0.962474	1	0.96952	1.16365	1.02824	0.998075	10	13
ASNA	P00963	Aspartate--ammonia ligase (EC 6.3.1.1) (Asparagine synthetase A)	Cytosol	49	926167000	920721000	822453000	837124000	826154000	1	0.99412	0.888018	0.903859	0.892014	1	1.02031	1.20115	1.02648	1.03863	8	10
ASNA	P00963	Aspartate--ammonia ligase (EC 6.3.1.1) (Asparagine synthetase A)	Cytosol	51.9	185716000	190027000	179407000	183490000	206079000	1	1.02321	0.966029	0.988014	1.10965	1	1.12835	1.05198	1.08045	1.14318	8	10
ASNA	P00963	Aspartate--ammonia ligase (EC 6.3.1.1) (Asparagine synthetase A)	Cytosol	54.8	22124100	26758200	26077800	23878300	24600300	1	1.20946	1.17871	1.07929	1.11192	1	1.1274	1.14959	1.09814	1.05471	2	4
ASNA	P00963	Aspartate--ammonia ligase (EC 6.3.1.1) (Asparagine synthetase A)	Cytosol	57.9	20848000	19790200	25171700	19427000	21695500	1	0.949261	1.20739	0.93184	1.04065	1	0.887041	1.10427	0.908184	1.03617	2	4
ASNA	P00963	Aspartate--ammonia ligase (EC 6.3.1.1) (Asparagine synthetase A)	Cytosol	60.5	22934000	23637700	25240700	24710200	19587800	1	1.03068	1.10058	1.07745	0.854094	1	1.12449	1.11689	1.2223	1.20721	1	2
ASNA	P00963	Aspartate--ammonia ligase (EC 6.3.1.1) (Asparagine synthetase A)	Cytosol	63.6	23275500	21497500	30534000	23283900	23882400	1	0.923611	1.31185	1.00036	1.02607	1	0.840975	0.974257	0.869124	1.02129	1	2
ASNA	P00963	Aspartate--ammonia ligase (EC 6.3.1.1) (Asparagine synthetase A)	Cytosol	67	14605500	12930100	13518700	13715600	15541500	1	0.88529	0.92559	0.939071	1.06409	1	0.97132	0.932291	0.830146	1.00186	1	1
ASNA	P00963	Aspartate--ammonia ligase (EC 6.3.1.1) (Asparagine synthetase A)	Cytosol	71.3	12661200	15309000	13638000	9145480	14348800	1	1.20913	1.07715	0.722323	1.13329	1	1.02892	0.97057	0.914703	1.00337	1	1
ASNB	P22106	Asparagine synthetase B [glutamine-hydrolyzing] (AS-B) (EC 6.3.5.4)	Cytosol	42	463794000	526131000	348758000	586321000	752511000	1	1.13441	0.751967	1.26418	1.62251	1	1.02006	1.08029	1.08408	1.13304	13	17
ASNB	P22106	Asparagine synthetase B [glutamine-hydrolyzing] (AS-B) (EC 6.3.5.4)	Cytosol	45.4	539196000	562869000	478821000	460296000	540604000	1	1.0439	0.888028	0.853671	1.00261	1	1.01255	1.02595	0.987736	1.0397	13	17
ASNB	P22106	Asparagine synthetase B [glutamine-hydrolyzing] (AS-B) (EC 6.3.5.4)	Cytosol	49	785802000	816693000	617332000	724470000	712188000	1	1.03931	0.785608	0.92195	0.90632	1	1.06669	1.06263	1.04702	1.05529	10	10
ASNB	P22106	Asparagine synthetase B [glutamine-hydrolyzing] (AS-B) (EC 6.3.5.4)	Cytosol	51.9	156959000	142523000	139984000	141930000	166368000	1	0.908027	0.891851	0.904249	1.05995	1	1.00133	0.971203	0.988847	1.09198	10	10
ASNB	P22106	Asparagine synthetase B [glutamine-hydrolyzing] (AS-B) (EC 6.3.5.4)	Cytosol	54.8	19396000	21878900	22015800	20334100	21056700	1	1.12801	1.13507	1.04837	1.08562	1	1.05148	1.10703	1.06668	1.02976	1	1
ASNB	P22106	Asparagine synthetase B [glutamine-hydrolyzing] (AS-B) (EC 6.3.5.4)	Cytosol	57.9	10532400	10249700	11400000	10233100	10709500	1	0.973159	1.08237	0.971583	1.01681	1	0.909372	0.989935	0.946918	1.01243	1	1
ASNC	P0ACI6	Regulatory protein AsnC	Cytosol	42	22250500	20133500	14831500	20664300	27070700	1	0.904856	0.666569	0.928712	1.21663	1	0.813647	0.957603	0.796402	0.849608	2	2
ASNC	P0ACI6	Regulatory protein AsnC	Cytosol	45.4	18851300	21035400	16039900	18170600	18075500	1	1.11586	0.850864	0.963891	0.958846	1	1.08234	0.983012	1.11527	0.994314	2	2
ASNC	P0ACI6	Regulatory protein AsnC	Cytosol	49	239725000	243189000	181887000	234906000	211795000	1	1.01445	0.758732	0.979898	0.883492	1	1.04117	1.02628	1.11283	1.02871	4	4
ASNC	P0ACI6	Regulatory protein AsnC	Cytosol	51.9	101874000	92821600	96879500	97233500	107982000	1	0.911141	0.950974	0.954449	1.05996	1	1.00476	1.03559	1.04374	1.09199	4	4
ASNS	P0A8M0	Asparagine--tRNA ligase (EC 6.1.1.22) (Asparaginyl-tRNA synthetase) (AsnRS)	Cytosol	42	1514810000	1715870000	1097280000	1915600000	2473350000	1	1.13273	0.724368	1.26458	1.63278	1	1.01855	1.04064	1.08442	1.14021	19	46
ASNS	P0A8M0	Asparagine--tRNA ligase (EC 6.1.1.22) (Asparaginyl-tRNA synthetase) (AsnRS)	Cytosol	45.4	1811100000	1955930000	1553030000	1597670000	1786520000	1	1.07997	0.857506	0.882154	0.986428	1	1.04753	0.990686	1.02069	1.02292	19	46
ASNS	P0A8M0	Asparagine--tRNA ligase (EC 6.1.1.22) (Asparaginyl-tRNA synthetase) (AsnRS)	Cytosol	49	3468780000	3431270000	2497060000	2928880000	2919070000	1	0.989186	0.719867	0.844354	0.841526	1	1.01524	0.973709	0.958901	0.979844	22	54
ASNS	P0A8M0	Asparagine--tRNA ligase (EC 6.1.1.22) (Asparaginyl-tRNA synthetase) (AsnRS)	Cytosol	51.9	2645570000	2358340000	2415820000	2423580000	2510160000	1	0.89143	0.913157	0.91609	0.948816	1	0.983026	0.994404	1.0018	0.977491	22	54
ASNS	P0A8M0	Asparagine--tRNA ligase (EC 6.1.1.22) (Asparaginyl-tRNA synthetase) (AsnRS)	Cytosol	54.8	1437130000	1590450000	1517940000	1494700000	1563370000	1	1.10668	1.05623	1.04006	1.08784	1	1.0316	1.03014	1.05823	1.03187	21	54
ASNS	P0A8M0	Asparagine--tRNA ligase (EC 6.1.1.22) (Asparaginyl-tRNA synthetase) (AsnRS)	Cytosol	57.9	1049620000	1108280000	1143020000	1092980000	1071170000	1	1.05589	1.08898	1.04131	1.02053	1	0.986678	0.99598	1.01487	1.01613	21	54
ASNS	P0A8M0	Asparagine--tRNA ligase (EC 6.1.1.22) (Asparaginyl-tRNA synthetase) (AsnRS)	Cytosol	60.5	1369340000	1226720000	1352430000	1192780000	955474000	1	0.895848	0.987651	0.871062	0.697762	1	0.977378	1.00229	0.988167	0.98624	19	45
ASNS	P0A8M0	Asparagine--tRNA ligase (EC 6.1.1.22) (Asparaginyl-tRNA synthetase) (AsnRS)	Cytosol	63.6	495255000	532995000	644777000	546041000	480363000	1	1.0762	1.30191	1.10255	0.969931	1	0.979916	0.966873	0.957903	0.965405	19	45
ASNS	P0A8M0	Asparagine--tRNA ligase (EC 6.1.1.22) (Asparaginyl-tRNA synthetase) (AsnRS)	Cytosol	67	30142400	23368900	24106800	26126800	26083800	1	0.775283	0.799764	0.866779	0.865352	1	0.850623	0.805554	0.766239	0.81475	4	4
ASNS	P0A8M0	Asparagine--tRNA ligase (EC 6.1.1.22) (Asparaginyl-tRNA synthetase) (AsnRS)	Cytosol	71.3	16252600	16617700	13870600	10063000	13946800	1	1.02246	0.853439	0.619162	0.858127	1	0.87008	0.768995	0.784067	0.759754	4	4
ASPA	P0AC38	Aspartate ammonia-lyase (Aspartase) (EC 4.3.1.1)	Cytosol	42	1547340000	1784300000	1033720000	1815270000	2172610000	1	1.15314	0.668063	1.17316	1.40409	1	1.0369	0.959748	1.00602	0.980516	18	36
ASPA	P0AC38	Aspartate ammonia-lyase (Aspartase) (EC 4.3.1.1)	Cytosol	45.4	1747640000	1835650000	1437620000	1416690000	1580650000	1	1.05036	0.822606	0.81063	0.904448	1	1.01881	0.950365	0.937936	0.937904	18	36
ASPA	P0AC38	Aspartate ammonia-lyase (Aspartase) (EC 4.3.1.1)	Cytosol	49	3597880000	3394520000	2636790000	3055360000	3070860000	1	0.943478	0.732873	0.849211	0.853519	1	0.968331	0.991302	0.964417	0.993808	20	50
ASPA	P0AC38	Aspartate ammonia-lyase (Aspartase) (EC 4.3.1.1)	Cytosol	51.9	2590040000	2332420000	2396140000	2480990000	2490540000	1	0.900534	0.925136	0.957896	0.961584	1	0.993066	1.00745	1.04751	0.990644	20	50
ASPA	P0AC38	Aspartate ammonia-lyase (Aspartase) (EC 4.3.1.1)	Cytosol	54.8	665487000	706571000	635871000	635354000	656384000	1	1.06174	0.955497	0.95472	0.986321	1	0.9897	0.931897	0.9714	0.935574	15	21
ASPA	P0AC38	Aspartate ammonia-lyase (Aspartase) (EC 4.3.1.1)	Cytosol	57.9	105801000	109530000	116774000	100060000	100725000	1	1.03525	1.10371	0.945738	0.952023	1	0.967389	1.00945	0.921729	0.947919	15	21
ASPA	P0AC38	Aspartate ammonia-lyase (Aspartase) (EC 4.3.1.1)	Cytosol	60.5	11716900	11043700	10020500	11032200	9117640	1	0.942545	0.855218	0.941563	0.778161	1	1.02833	0.867893	1.06815	1.09988	1	1
ASPA	P0AC38	Aspartate ammonia-lyase (Aspartase) (EC 4.3.1.1)	Cytosol	63.6	9048340	10319900	10633700	9592030	10047500	1	1.14053	1.17521	1.06009	1.11042	1	1.03849	0.872779	0.921015	1.10524	1	1
ASPA	P0AC38	Aspartate ammonia-lyase (Aspartase) (EC 4.3.1.1)	Cytosol	67	16006100	14964800	16607800	18024500	17538900	1	0.934944	1.03759	1.1261	1.09576	1	1.0258	1.0451	0.995483	1.03169	3	3
ASPA	P0AC38	Aspartate ammonia-lyase (Aspartase) (EC 4.3.1.1)	Cytosol	71.3	13761500	16141700	14099600	11310800	15984400	1	1.17296	1.02457	0.821916	1.16153	1	0.998148	0.923192	1.04082	1.02838	3	3
ASPC	P00509	Aspartate aminotransferase (AspAT) (EC 2.6.1.1) (Transaminase A)	Cytosol	42	1409570000	1586030000	971652000	1577780000	1926970000	1	1.12519	0.689325	1.11933	1.36706	1	1.01177	0.990294	0.959867	0.954656	18	35
ASPC	P00509	Aspartate aminotransferase (AspAT) (EC 2.6.1.1) (Transaminase A)	Cytosol	45.4	1584050000	1619130000	1330750000	1316620000	1461370000	1	1.02215	0.840093	0.831173	0.922553	1	0.991445	0.970568	0.961705	0.956678	18	35
ASPC	P00509	Aspartate aminotransferase (AspAT) (EC 2.6.1.1) (Transaminase A)	Cytosol	49	1837880000	1715830000	1287590000	1472850000	1490780000	1	0.933592	0.700584	0.801385	0.811141	1	0.958185	0.947627	0.910103	0.944464	21	36
ASPC	P00509	Aspartate aminotransferase (AspAT) (EC 2.6.1.1) (Transaminase A)	Cytosol	51.9	1417950000	1263080000	1357040000	1314110000	1338940000	1	0.890779	0.957044	0.926768	0.944279	1	0.982308	1.0422	1.01347	0.972816	21	36
ASPC	P00509	Aspartate aminotransferase (AspAT) (EC 2.6.1.1) (Transaminase A)	Cytosol	54.8	1175940000	1234440000	1256340000	1187060000	1248640000	1	1.04975	1.06837	1.00946	1.06182	1	0.978525	1.04198	1.02709	1.00719	21	46
ASPC	P00509	Aspartate aminotransferase (AspAT) (EC 2.6.1.1) (Transaminase A)	Cytosol	57.9	995585000	1032350000	1093590000	1037690000	1009860000	1	1.03693	1.09844	1.04229	1.01434	1	0.968961	1.00463	1.01583	1.00997	21	46
ASPC	P00509	Aspartate aminotransferase (AspAT) (EC 2.6.1.1) (Transaminase A)	Cytosol	60.5	939234000	842205000	909846000	832254000	627055000	1	0.896693	0.968711	0.886099	0.667624	1	0.978301	0.983069	1.00523	0.943642	17	32
ASPC	P00509	Aspartate aminotransferase (AspAT) (EC 2.6.1.1) (Transaminase A)	Cytosol	63.6	467454000	496075000	621839000	486630000	447100000	1	1.06123	1.33027	1.04102	0.956458	1	0.96628	0.987934	0.904451	0.951995	17	32
ASPC	P00509	Aspartate aminotransferase (AspAT) (EC 2.6.1.1) (Transaminase A)	Cytosol	67	215645000	175661000	199261000	224027000	215171000	1	0.814584	0.924023	1.03887	0.997802	1	0.893743	0.930713	0.918369	0.939454	10	11
ASPC	P00509	Aspartate aminotransferase (AspAT) (EC 2.6.1.1) (Transaminase A)	Cytosol	71.3	65106500	69348500	63778400	45618600	69431600	1	1.06515	0.979601	0.700677	1.06643	1	0.906408	0.882674	0.887291	0.944179	10	11
ASPS	P21889	Aspartate--tRNA ligase (EC 6.1.1.12) (Aspartyl-tRNA synthetase) (AspRS)	Cytosol	42	3363380000	3810010000	2462200000	4428180000	5438590000	1	1.13279	0.732061	1.31659	1.617	1	1.01861	1.05169	1.12902	1.1292	39	97
ASPS	P21889	Aspartate--tRNA ligase (EC 6.1.1.12) (Aspartyl-tRNA synthetase) (AspRS)	Cytosol	45.4	4031360000	4255330000	3418030000	3463850000	3928860000	1	1.05556	0.84786	0.859226	0.974574	1	1.02385	0.979541	0.994164	1.01062	39	97
ASPS	P21889	Aspartate--tRNA ligase (EC 6.1.1.12) (Aspartyl-tRNA synthetase) (AspRS)	Cytosol	49	5836690000	5710040000	4042300000	4901650000	4850600000	1	0.978301	0.692567	0.8398	0.831053	1	1.00407	0.936783	0.953728	0.967649	38	87
ASPS	P21889	Aspartate--tRNA ligase (EC 6.1.1.12) (Aspartyl-tRNA synthetase) (AspRS)	Cytosol	51.9	4368790000	3943330000	3973250000	4013820000	4148900000	1	0.902614	0.909462	0.918749	0.949668	1	0.995359	0.990381	1.0047	0.978368	38	87
ASPS	P21889	Aspartate--tRNA ligase (EC 6.1.1.12) (Aspartyl-tRNA synthetase) (AspRS)	Cytosol	54.8	1725620000	1832050000	1797290000	1721350000	1880380000	1	1.06168	1.04153	0.997526	1.08968	1	0.989645	1.01581	1.01495	1.03362	29	75
ASPS	P21889	Aspartate--tRNA ligase (EC 6.1.1.12) (Aspartyl-tRNA synthetase) (AspRS)	Cytosol	57.9	1186690000	1305670000	1265640000	1273550000	1181660000	1	1.10026	1.06653	1.0732	0.995761	1	1.02814	0.975443	1.04595	0.991469	29	75
ASPS	P21889	Aspartate--tRNA ligase (EC 6.1.1.12) (Aspartyl-tRNA synthetase) (AspRS)	Cytosol	60.5	1641360000	1339090000	1384760000	1234490000	968081000	1	0.815842	0.843666	0.752114	0.589804	1	0.890091	0.856171	0.853228	0.833649	23	40
ASPS	P21889	Aspartate--tRNA ligase (EC 6.1.1.12) (Aspartyl-tRNA synthetase) (AspRS)	Cytosol	63.6	319566000	290026000	278679000	253324000	222029000	1	0.907562	0.872055	0.792713	0.694783	1	0.826363	0.647638	0.688717	0.691541	23	40
ASPS	P21889	Aspartate--tRNA ligase (EC 6.1.1.12) (Aspartyl-tRNA synthetase) (AspRS)	Cytosol	67	34738000	28866300	34712600	34279700	30710100	1	0.830972	0.999269	0.986807	0.884049	1	0.911724	1.0065	0.872345	0.832353	3	3
ASPS	P21889	Aspartate--tRNA ligase (EC 6.1.1.12) (Aspartyl-tRNA synthetase) (AspRS)	Cytosol	71.3	22553500	24232800	21413700	17380300	23455200	1	1.07446	0.949462	0.770625	1.03998	1	0.914326	0.855517	0.97587	0.920761	3	3
ASTA	P0AE37	Arginine N-succinyltransferase (AST) (EC 2.3.1.109) (AOST)	Cytosol	42	43009100	49563400	31152900	54407700	65000500	1	1.15239	0.724333	1.26503	1.51132	1	1.03623	1.04059	1.0848	1.0554	1	1
ASTA	P0AE37	Arginine N-succinyltransferase (AST) (EC 2.3.1.109) (AOST)	Cytosol	45.4	45223700	46624100	36277900	39964800	41125300	1	1.03097	0.802188	0.883714	0.909375	1	1	0.926776	1.0225	0.943013	1	1
ASTB	P76216	N-succinylarginine dihydrolase (EC 3.5.3.23)	Cytosol	42	951180	1640460	1182340	2026610	1706050	1	1.72466	1.24302	2.13063	1.79361	1	1.55081	1.78575	1.82708	1.25253	1	1
ASTB	P76216	N-succinylarginine dihydrolase (EC 3.5.3.23)	Cytosol	45.4	732647	908620	1170620	1363000	1404210	1	1.24019	1.5978	1.86038	1.91663	1	1.20294	1.84595	2.15254	1.98752	1	1
ASTB	P76216	N-succinylarginine dihydrolase (EC 3.5.3.23)	Cytosol	49	38246300	37240900	27121300	34133100	31908800	1	0.973712	0.709122	0.892455	0.834298	1	0.999362	0.959175	1.01353	0.971427	2	2
ASTB	P76216	N-succinylarginine dihydrolase (EC 3.5.3.23)	Cytosol	51.9	23458600	21049200	19217400	20449400	21485300	1	0.897291	0.819205	0.871723	0.915882	1	0.98949	0.892093	0.953278	0.943561	2	2
ASTB	P76216	N-succinylarginine dihydrolase (EC 3.5.3.23)	Cytosol	54.8	55471900	58645500	56663200	54447500	56794400	1	1.05721	1.02148	0.981533	1.02384	1	0.985482	0.996245	0.998681	0.971164	4	4
ASTB	P76216	N-succinylarginine dihydrolase (EC 3.5.3.23)	Cytosol	57.9	42534100	42856900	47015200	44872200	43523500	1	1.00759	1.10535	1.05497	1.02326	1	0.941546	1.01095	1.02819	1.01885	4	4
ASTB	P76216	N-succinylarginine dihydrolase (EC 3.5.3.23)	Cytosol	60.5	22726300	20754800	21970100	20816200	15894200	1	0.91325	0.966726	0.915952	0.699375	1	0.996365	0.981054	1.03909	0.988519	2	2
ASTB	P76216	N-succinylarginine dihydrolase (EC 3.5.3.23)	Cytosol	63.6	13190700	14070800	17309700	14997600	13248700	1	1.06672	1.31227	1.13698	1.0044	1	0.971282	0.974564	0.987823	0.999711	2	2
ASTC	P77581	Succinylornithine transaminase (SOAT) (EC 2.6.1.81) (Carbon starvation protein C) (Succinylornithine aminotransferase)	Cytosol	42	676158000	770863000	481259000	802808000	1024630000	1	1.14006	0.711755	1.18731	1.51537	1	1.02515	1.02252	1.01816	1.05822	15	29
ASTC	P77581	Succinylornithine transaminase (SOAT) (EC 2.6.1.81) (Carbon starvation protein C) (Succinylornithine aminotransferase)	Cytosol	45.4	764149000	800403000	659973000	676006000	751430000	1	1.04744	0.863671	0.884652	0.983355	1	1.01598	0.997807	1.02358	1.01973	15	29
ASTC	P77581	Succinylornithine transaminase (SOAT) (EC 2.6.1.81) (Carbon starvation protein C) (Succinylornithine aminotransferase)	Cytosol	49	1227200000	1185990000	909308000	1095910000	1065630000	1	0.966419	0.740962	0.893017	0.868343	1	0.991877	1.00224	1.01416	1.01107	16	26
ASTC	P77581	Succinylornithine transaminase (SOAT) (EC 2.6.1.81) (Carbon starvation protein C) (Succinylornithine aminotransferase)	Cytosol	51.9	831687000	731626000	766807000	757374000	797991000	1	0.879689	0.92199	0.910648	0.959485	1	0.970079	1.00402	0.995845	0.988482	16	26
ASTC	P77581	Succinylornithine transaminase (SOAT) (EC 2.6.1.81) (Carbon starvation protein C) (Succinylornithine aminotransferase)	Cytosol	54.8	442902000	462498000	486714000	437288000	484940000	1	1.04424	1.09892	0.987325	1.09491	1	0.973396	1.07178	1.00457	1.03858	13	13
ASTC	P77581	Succinylornithine transaminase (SOAT) (EC 2.6.1.81) (Carbon starvation protein C) (Succinylornithine aminotransferase)	Cytosol	57.9	160576000	172415000	173389000	158205000	162660000	1	1.07373	1.07979	0.985234	1.01298	1	1.00335	0.987575	0.960222	1.00861	13	13
ASTC	P77581	Succinylornithine transaminase (SOAT) (EC 2.6.1.81) (Carbon starvation protein C) (Succinylornithine aminotransferase)	Cytosol	60.5	54396800	47616800	52725500	45765300	36923200	1	0.87536	0.969276	0.841323	0.678775	1	0.955026	0.983642	0.95443	0.959403	3	3
ASTC	P77581	Succinylornithine transaminase (SOAT) (EC 2.6.1.81) (Carbon starvation protein C) (Succinylornithine aminotransferase)	Cytosol	63.6	23024700	24305500	29137400	24329200	21857300	1	1.05563	1.26548	1.05666	0.949298	1	0.961181	0.939822	0.918034	0.944869	3	3
ASTD	P76217	N-succinylglutamate 5-semialdehyde dehydrogenase (EC 1.2.1.71) (Succinylglutamic semialdehyde dehydrogenase) (SGSD)	Cytosol	42	223883000	245557000	146991000	227308000	259081000	1	1.09681	0.656553	1.0153	1.15722	1	0.986251	0.943213	0.870652	0.808115	5	5
ASTD	P76217	N-succinylglutamate 5-semialdehyde dehydrogenase (EC 1.2.1.71) (Succinylglutamic semialdehyde dehydrogenase) (SGSD)	Cytosol	45.4	219746000	222177000	188047000	189347000	208132000	1	1.01106	0.855747	0.861663	0.947148	1	0.980695	0.988653	0.996983	0.982183	5	5
ASTD	P76217	N-succinylglutamate 5-semialdehyde dehydrogenase (EC 1.2.1.71) (Succinylglutamic semialdehyde dehydrogenase) (SGSD)	Cytosol	49	545862000	523809000	391051000	486935000	455105000	1	0.9596	0.716392	0.892048	0.833736	1	0.984878	0.969008	1.01306	0.970773	12	13
ASTD	P76217	N-succinylglutamate 5-semialdehyde dehydrogenase (EC 1.2.1.71) (Succinylglutamic semialdehyde dehydrogenase) (SGSD)	Cytosol	51.9	409747000	374286000	369697000	367441000	389778000	1	0.913456	0.902257	0.896751	0.951265	1	1.00732	0.982535	0.980648	0.980014	12	13
ASTD	P76217	N-succinylglutamate 5-semialdehyde dehydrogenase (EC 1.2.1.71) (Succinylglutamic semialdehyde dehydrogenase) (SGSD)	Cytosol	54.8	303207000	314818000	314038000	317942000	323077000	1	1.03829	1.03572	1.0486	1.06553	1	0.967849	1.01014	1.06692	1.01071	7	9
ASTD	P76217	N-succinylglutamate 5-semialdehyde dehydrogenase (EC 1.2.1.71) (Succinylglutamic semialdehyde dehydrogenase) (SGSD)	Cytosol	57.9	94957300	102166000	100938000	99754400	97517300	1	1.07592	1.06298	1.05052	1.02696	1	1.00539	0.9722	1.02385	1.02253	7	9
ATPA	P0ABB0	ATP synthase subunit alpha (EC 3.6.3.14) (ATP synthase F1 sector subunit alpha) (F-ATPase subunit alpha)	Cytosol	42	4223960000	4571930000	3135920000	4710910000	5889370000	1	1.08238	0.742412	1.11528	1.39428	1	0.973276	1.06656	0.956392	0.973661	31	108
ATPA	P0ABB0	ATP synthase subunit alpha (EC 3.6.3.14) (ATP synthase F1 sector subunit alpha) (F-ATPase subunit alpha)	Cytosol	45.4	4629030000	4959220000	4105890000	4068200000	4547810000	1	1.07133	0.886987	0.878845	0.982454	1	1.03915	1.02475	1.01686	1.01879	31	108
ATPA	P0ABB0	ATP synthase subunit alpha (EC 3.6.3.14) (ATP synthase F1 sector subunit alpha) (F-ATPase subunit alpha)	Cytosol	49	6336710000	6065500000	4766500000	5225960000	5413760000	1	0.9572	0.752204	0.824712	0.854349	1	0.982415	1.01745	0.936594	0.994773	30	100
ATPA	P0ABB0	ATP synthase subunit alpha (EC 3.6.3.14) (ATP synthase F1 sector subunit alpha) (F-ATPase subunit alpha)	Cytosol	51.9	4346180000	4060360000	4107850000	4099850000	4197450000	1	0.934237	0.945163	0.943323	0.965779	1	1.03023	1.02926	1.03158	0.994966	30	100
ATPA	P0ABB0	ATP synthase subunit alpha (EC 3.6.3.14) (ATP synthase F1 sector subunit alpha) (F-ATPase subunit alpha)	Cytosol	54.8	2627560000	2832810000	2720730000	2618750000	2729740000	1	1.07811	1.03546	0.996647	1.03889	1	1.00497	1.00988	1.01406	0.985436	29	99
ATPA	P0ABB0	ATP synthase subunit alpha (EC 3.6.3.14) (ATP synthase F1 sector subunit alpha) (F-ATPase subunit alpha)	Cytosol	57.9	1673500000	1861670000	1866170000	1751700000	1661510000	1	1.11244	1.11513	1.04673	0.992835	1	1.03952	1.01989	1.02016	0.988556	29	99
ATPA	P0ABB0	ATP synthase subunit alpha (EC 3.6.3.14) (ATP synthase F1 sector subunit alpha) (F-ATPase subunit alpha)	Cytosol	60.5	1718440000	1667080000	1735830000	1609210000	1214780000	1	0.970112	1.01012	0.936437	0.706909	1	1.0584	1.02509	1.06233	0.999168	28	86
ATPA	P0ABB0	ATP synthase subunit alpha (EC 3.6.3.14) (ATP synthase F1 sector subunit alpha) (F-ATPase subunit alpha)	Cytosol	63.6	1404610000	1661940000	1991500000	1772890000	1502490000	1	1.1832	1.41783	1.26219	1.06968	1	1.07734	1.05296	1.09661	1.06469	28	86
ATPA	P0ABB0	ATP synthase subunit alpha (EC 3.6.3.14) (ATP synthase F1 sector subunit alpha) (F-ATPase subunit alpha)	Cytosol	67	800016000	641200000	624442000	738384000	676863000	1	0.801484	0.780537	0.922962	0.846062	1	0.87937	0.786188	0.815905	0.796587	17	29
ATPA	P0ABB0	ATP synthase subunit alpha (EC 3.6.3.14) (ATP synthase F1 sector subunit alpha) (F-ATPase subunit alpha)	Cytosol	71.3	113597000	122069000	118136000	78712400	115254000	1	1.07458	1.03996	0.692909	1.01459	1	0.914428	0.937058	0.877455	0.898278	17	29
ATPB	P0AB98	ATP synthase subunit a (ATP synthase F0 sector subunit a) (F-ATPase subunit 6)	Inner_membrane	42	134065000	128180000	99885900	124336000	161813000	1	0.956103	0.745056	0.927431	1.20697	1	0.859728	1.07036	0.795303	0.842862	3	3
ATPB	P0AB98	ATP synthase subunit a (ATP synthase F0 sector subunit a) (F-ATPase subunit 6)	Inner_membrane	45.4	137741000	135210000	112677000	104279000	119423000	1	0.981625	0.818035	0.757066	0.867011	1	0.952141	0.945084	0.875959	0.899082	3	3
ATPB	P0AB98	ATP synthase subunit a (ATP synthase F0 sector subunit a) (F-ATPase subunit 6)	Inner_membrane	49	208951000	208143000	145477000	157935000	168332000	1	0.996133	0.696225	0.755847	0.805605	1	1.02237	0.941731	0.858387	0.938018	3	3
ATPB	P0AB98	ATP synthase subunit a (ATP synthase F0 sector subunit a) (F-ATPase subunit 6)	Inner_membrane	51.9	162058000	131196000	133834000	119984000	139208000	1	0.809562	0.82584	0.740377	0.859001	1	0.892746	0.899319	0.809644	0.884961	3	3
ATPB	P0AB98	ATP synthase subunit a (ATP synthase F0 sector subunit a) (F-ATPase subunit 6)	Inner_membrane	54.8	90664700	89751700	87489300	83988400	96055800	1	0.98993	0.964976	0.926363	1.05946	1	0.922766	0.941142	0.942547	1.00495	3	3
ATPB	P0AB98	ATP synthase subunit a (ATP synthase F0 sector subunit a) (F-ATPase subunit 6)	Inner_membrane	57.9	60792500	85939900	74654100	75715000	63827600	1	1.41366	1.22801	1.24547	1.04993	1	1.321	1.12314	1.21385	1.0454	3	3
ATPB	P0AB98	ATP synthase subunit a (ATP synthase F0 sector subunit a) (F-ATPase subunit 6)	Inner_membrane	60.5	210084000	201744000	221122000	177389000	137408000	1	0.960302	1.05254	0.844372	0.654062	1	1.0477	1.06814	0.957888	0.924473	3	4
ATPB	P0AB98	ATP synthase subunit a (ATP synthase F0 sector subunit a) (F-ATPase subunit 6)	Inner_membrane	63.6	145056000	192801000	263164000	212925000	164809000	1	1.32915	1.81422	1.46788	1.13617	1	1.21023	1.34735	1.27531	1.13087	3	4
ATPB	P0AB98	ATP synthase subunit a (ATP synthase F0 sector subunit a) (F-ATPase subunit 6)	Inner_membrane	67	54121800	55882600	57230100	65226100	58548900	1	1.03253	1.05743	1.20517	1.0818	1	1.13287	1.06509	1.06538	1.01854	1	3
ATPB	P0AB98	ATP synthase subunit a (ATP synthase F0 sector subunit a) (F-ATPase subunit 6)	Inner_membrane	71.3	38087600	50729500	44759500	31390500	43599800	1	1.33192	1.17517	0.824166	1.14472	1	1.13341	1.05889	1.04367	1.0135	1	3
ATPC	P0A6E6	ATP synthase epsilon chain (ATP synthase F1 sector epsilon subunit) (F-ATPase epsilon subunit)	Cytosol	42	244392000	297113000	167392000	299858000	340668000	1	1.21572	0.684932	1.22696	1.39394	1	1.09318	0.983983	1.05216	0.973426	4	6
ATPC	P0A6E6	ATP synthase epsilon chain (ATP synthase F1 sector epsilon subunit) (F-ATPase epsilon subunit)	Cytosol	45.4	290234000	270857000	248217000	227191000	268307000	1	0.933237	0.855231	0.782786	0.924451	1	0.905206	0.988056	0.905718	0.958646	4	6
ATPC	P0A6E6	ATP synthase epsilon chain (ATP synthase F1 sector epsilon subunit) (F-ATPase epsilon subunit)	Cytosol	49	292953000	324240000	224270000	281447000	261748000	1	1.1068	0.765549	0.960724	0.893481	1	1.13595	1.0355	1.09106	1.04034	3	5
ATPC	P0A6E6	ATP synthase epsilon chain (ATP synthase F1 sector epsilon subunit) (F-ATPase epsilon subunit)	Cytosol	51.9	215311000	202571000	221353000	202326000	231529000	1	0.94083	1.02806	0.939692	1.07532	1	1.0375	1.11953	1.02761	1.10782	3	5
ATPC	P0A6E6	ATP synthase epsilon chain (ATP synthase F1 sector epsilon subunit) (F-ATPase epsilon subunit)	Cytosol	54.8	86001100	102440000	84501300	84524700	84592400	1	1.19115	0.982561	0.982833	0.98362	1	1.11033	0.958292	1	0.933012	2	3
ATPC	P0A6E6	ATP synthase epsilon chain (ATP synthase F1 sector epsilon subunit) (F-ATPase epsilon subunit)	Cytosol	57.9	71468300	71297800	77970100	65000100	65688300	1	0.997614	1.09097	0.909496	0.919125	1	0.932225	0.997801	0.886406	0.915163	2	3
ATPC	P0A6E6	ATP synthase epsilon chain (ATP synthase F1 sector epsilon subunit) (F-ATPase epsilon subunit)	Cytosol	60.5	238286000	299883000	223769000	269679000	173165000	1	1.2585	0.939077	1.13175	0.726711	1	1.37304	0.952996	1.2839	1.02716	3	5
ATPC	P0A6E6	ATP synthase epsilon chain (ATP synthase F1 sector epsilon subunit) (F-ATPase epsilon subunit)	Cytosol	63.6	284185000	238106000	348923000	236637000	260996000	1	0.837856	1.2278	0.832686	0.918402	1	0.762893	0.911837	0.723447	0.914117	3	5
ATPD	P0ABB4	ATP synthase subunit beta (EC 3.6.3.14) (ATP synthase F1 sector subunit beta) (F-ATPase subunit beta)	Cytosol	42	2248900000	2553700000	1873760000	2707740000	3114250000	1	1.13553	0.83319	1.20403	1.38479	1	1.02107	1.19697	1.0325	0.967035	18	67
ATPD	P0ABB4	ATP synthase subunit beta (EC 3.6.3.14) (ATP synthase F1 sector subunit beta) (F-ATPase subunit beta)	Cytosol	45.4	2273590000	2402480000	2167090000	2037390000	2205480000	1	1.05669	0.953158	0.896111	0.970043	1	1.02495	1.10119	1.03684	1.00592	18	67
ATPD	P0ABB4	ATP synthase subunit beta (EC 3.6.3.14) (ATP synthase F1 sector subunit beta) (F-ATPase subunit beta)	Cytosol	49	5271560000	5382150000	4172500000	4927000000	4688970000	1	1.02098	0.791511	0.934638	0.889484	1	1.04787	1.07062	1.06143	1.03568	21	79
ATPD	P0ABB4	ATP synthase subunit beta (EC 3.6.3.14) (ATP synthase F1 sector subunit beta) (F-ATPase subunit beta)	Cytosol	51.9	2974980000	2949410000	2822300000	2963680000	3025770000	1	0.991405	0.948679	0.996202	1.01707	1	1.09327	1.03309	1.0894	1.04781	21	79
ATPD	P0ABB4	ATP synthase subunit beta (EC 3.6.3.14) (ATP synthase F1 sector subunit beta) (F-ATPase subunit beta)	Cytosol	54.8	1180330000	1327030000	1209060000	1187100000	1219050000	1	1.12429	1.02434	1.00574	1.0328	1	1.04801	0.99904	1.02331	0.979666	19	71
ATPD	P0ABB4	ATP synthase subunit beta (EC 3.6.3.14) (ATP synthase F1 sector subunit beta) (F-ATPase subunit beta)	Cytosol	57.9	952550000	1064110000	1030550000	1012840000	941590000	1	1.11712	1.08189	1.06329	0.988494	1	1.04389	0.989488	1.0363	0.984233	19	71
ATPD	P0ABB4	ATP synthase subunit beta (EC 3.6.3.14) (ATP synthase F1 sector subunit beta) (F-ATPase subunit beta)	Cytosol	60.5	880096000	875413000	892337000	831903000	653815000	1	0.994679	1.01391	0.945241	0.742891	1	1.0852	1.02894	1.07232	1.05003	17	72
ATPD	P0ABB4	ATP synthase subunit beta (EC 3.6.3.14) (ATP synthase F1 sector subunit beta) (F-ATPase subunit beta)	Cytosol	63.6	728821000	841093000	964173000	873071000	737473000	1	1.15405	1.32292	1.19792	1.01187	1	1.05079	0.982478	1.04077	1.00715	17	72
ATPD	P0ABB4	ATP synthase subunit beta (EC 3.6.3.14) (ATP synthase F1 sector subunit beta) (F-ATPase subunit beta)	Cytosol	67	542917000	461860000	420041000	477471000	447612000	1	0.850701	0.773674	0.879455	0.824458	1	0.93337	0.779276	0.777445	0.776246	14	40
ATPD	P0ABB4	ATP synthase subunit beta (EC 3.6.3.14) (ATP synthase F1 sector subunit beta) (F-ATPase subunit beta)	Cytosol	71.3	101459000	114097000	104666000	76103700	104655000	1	1.12456	1.03161	0.750093	1.0315	1	0.956962	0.929536	0.949869	0.913253	14	40
ATPE	P68699	ATP synthase subunit c (ATP synthase F(0) sector subunit c) (Dicyclohexylcarbodiimide-binding protein) (F-type ATPase subunit c) (F-ATPase subunit c) (Lipid-binding protein)	Inner_membrane	42	73127000	64590900	29601800	39516200	45998100	1	0.88327	0.4048	0.540378	0.629017	1	0.794237	0.581541	0.463392	0.439259	1	2
ATPE	P68699	ATP synthase subunit c (ATP synthase F(0) sector subunit c) (Dicyclohexylcarbodiimide-binding protein) (F-type ATPase subunit c) (F-ATPase subunit c) (Lipid-binding protein)	Inner_membrane	45.4	42347700	32453700	34179600	29411400	34994000	1	0.766363	0.807118	0.694522	0.826349	1	0.743344	0.932472	0.803593	0.856916	1	2
ATPE	P68699	ATP synthase subunit c (ATP synthase F(0) sector subunit c) (Dicyclohexylcarbodiimide-binding protein) (F-type ATPase subunit c) (F-ATPase subunit c) (Lipid-binding protein)	Inner_membrane	49	115544000	109498000	91810000	96013900	95629000	1	0.947674	0.794589	0.830973	0.827641	1	0.972638	1.07478	0.943704	0.963676	2	3
ATPE	P68699	ATP synthase subunit c (ATP synthase F(0) sector subunit c) (Dicyclohexylcarbodiimide-binding protein) (F-type ATPase subunit c) (F-ATPase subunit c) (Lipid-binding protein)	Inner_membrane	51.9	85574100	80864100	82135100	66258400	77874300	1	0.94496	0.959813	0.774281	0.910022	1	1.04206	1.04521	0.84672	0.937524	2	3
ATPE	P68699	ATP synthase subunit c (ATP synthase F(0) sector subunit c) (Dicyclohexylcarbodiimide-binding protein) (F-type ATPase subunit c) (F-ATPase subunit c) (Lipid-binding protein)	Inner_membrane	54.8	64147100	82826400	60580200	56019000	60102700	1	1.29119	0.944395	0.87329	0.936951	1	1.20359	0.921069	0.888547	0.888744	2	3
ATPE	P68699	ATP synthase subunit c (ATP synthase F(0) sector subunit c) (Dicyclohexylcarbodiimide-binding protein) (F-type ATPase subunit c) (F-ATPase subunit c) (Lipid-binding protein)	Inner_membrane	57.9	44922200	60256900	50667600	51911100	48260500	1	1.34136	1.1279	1.15558	1.07431	1	1.25344	1.03157	1.12624	1.06968	2	3
ATPE	P68699	ATP synthase subunit c (ATP synthase F(0) sector subunit c) (Dicyclohexylcarbodiimide-binding protein) (F-type ATPase subunit c) (F-ATPase subunit c) (Lipid-binding protein)	Inner_membrane	67	65672100	50710600	57393200	63096600	65376100	1	0.772179	0.873936	0.960782	0.995493	1	0.847217	0.880263	0.849339	0.93728	2	4
ATPE	P68699	ATP synthase subunit c (ATP synthase F(0) sector subunit c) (Dicyclohexylcarbodiimide-binding protein) (F-type ATPase subunit c) (F-ATPase subunit c) (Lipid-binding protein)	Inner_membrane	71.3	35842900	50750800	52767500	31369600	44825900	1	1.41592	1.47219	0.875197	1.25062	1	1.2049	1.32652	1.10829	1.10725	2	4
ATPF	P0ABA0	ATP synthase subunit b (ATP synthase F(0) sector subunit b) (ATPase subunit I) (F-type ATPase subunit b) (F-ATPase subunit b)	Inner_membrane	42	1220240000	1209410000	757696000	874504000	933519000	1	0.991125	0.62094	0.716666	0.765029	1	0.89122	0.892051	0.614565	0.53424	9	20
ATPF	P0ABA0	ATP synthase subunit b (ATP synthase F(0) sector subunit b) (ATPase subunit I) (F-type ATPase subunit b) (F-ATPase subunit b)	Inner_membrane	45.4	852681000	907872000	823162000	781058000	780699000	1	1.06473	0.965381	0.916003	0.915582	1	1.03275	1.11531	1.05986	0.949449	9	20
ATPF	P0ABA0	ATP synthase subunit b (ATP synthase F(0) sector subunit b) (ATPase subunit I) (F-type ATPase subunit b) (F-ATPase subunit b)	Inner_membrane	49	1264500000	1216490000	1091730000	1089400000	1056960000	1	0.962032	0.863369	0.861526	0.835872	1	0.987375	1.16781	0.978403	0.97326	10	20
ATPF	P0ABA0	ATP synthase subunit b (ATP synthase F(0) sector subunit b) (ATPase subunit I) (F-type ATPase subunit b) (F-ATPase subunit b)	Inner_membrane	51.9	1106850000	1098870000	1170270000	1050300000	1094900000	1	0.99279	1.0573	0.948909	0.989204	1	1.0948	1.15137	1.03769	1.0191	10	20
ATPF	P0ABA0	ATP synthase subunit b (ATP synthase F(0) sector subunit b) (ATPase subunit I) (F-type ATPase subunit b) (F-ATPase subunit b)	Inner_membrane	54.8	887776000	893728000	933056000	833850000	860580000	1	1.0067	1.051	0.939257	0.969366	1	0.938403	1.02504	0.955667	0.919492	10	29
ATPF	P0ABA0	ATP synthase subunit b (ATP synthase F(0) sector subunit b) (ATPase subunit I) (F-type ATPase subunit b) (F-ATPase subunit b)	Inner_membrane	57.9	729666000	823791000	857875000	811628000	775941000	1	1.129	1.17571	1.11233	1.06342	1	1.055	1.0753	1.08409	1.05884	10	29
ATPF	P0ABA0	ATP synthase subunit b (ATP synthase F(0) sector subunit b) (ATPase subunit I) (F-type ATPase subunit b) (F-ATPase subunit b)	Inner_membrane	60.5	852768000	765287000	1024590000	886083000	572260000	1	0.897415	1.20149	1.03907	0.671062	1	0.979089	1.2193	1.17876	0.948501	9	23
ATPF	P0ABA0	ATP synthase subunit b (ATP synthase F(0) sector subunit b) (ATPase subunit I) (F-type ATPase subunit b) (F-ATPase subunit b)	Inner_membrane	63.6	364859000	474603000	572291000	511733000	404456000	1	1.30078	1.56853	1.40255	1.10853	1	1.1844	1.16488	1.21855	1.10335	9	23
ATPF	P0ABA0	ATP synthase subunit b (ATP synthase F(0) sector subunit b) (ATPase subunit I) (F-type ATPase subunit b) (F-ATPase subunit b)	Inner_membrane	67	547622000	559921000	619767000	712117000	651961000	1	1.02246	1.13174	1.30038	1.19053	1	1.12182	1.13994	1.14955	1.12091	11	34
ATPF	P0ABA0	ATP synthase subunit b (ATP synthase F(0) sector subunit b) (ATPase subunit I) (F-type ATPase subunit b) (F-ATPase subunit b)	Inner_membrane	71.3	690415000	867298000	845936000	583284000	872488000	1	1.2562	1.22526	0.844831	1.26372	1	1.06898	1.10402	1.06984	1.11885	11	34
ATPG	P0ABA6	ATP synthase gamma chain (ATP synthase F1 sector gamma subunit) (F-ATPase gamma subunit)	Cytosol	42	1241240000	1313410000	857768000	1225880000	1507800000	1	1.05814	0.691057	0.987625	1.21475	1	0.951483	0.992783	0.846922	0.848295	14	31
ATPG	P0ABA6	ATP synthase gamma chain (ATP synthase F1 sector gamma subunit) (F-ATPase gamma subunit)	Cytosol	45.4	1033890000	1146540000	959486000	957835000	1015410000	1	1.10896	0.928035	0.926438	0.982126	1	1.07565	1.07217	1.07193	1.01845	14	31
ATPG	P0ABA6	ATP synthase gamma chain (ATP synthase F1 sector gamma subunit) (F-ATPase gamma subunit)	Cytosol	49	1798920000	1806760000	1421530000	1589560000	1588190000	1	1.00436	0.790213	0.883619	0.882857	1	1.03082	1.06886	1.00349	1.02797	15	33
ATPG	P0ABA6	ATP synthase gamma chain (ATP synthase F1 sector gamma subunit) (F-ATPase gamma subunit)	Cytosol	51.9	1113670000	1115080000	1077450000	1084190000	1106550000	1	1.00127	0.967477	0.973529	0.993607	1	1.10415	1.05356	1.06461	1.02363	15	33
ATPG	P0ABA6	ATP synthase gamma chain (ATP synthase F1 sector gamma subunit) (F-ATPase gamma subunit)	Cytosol	54.8	530755000	582086000	555916000	538496000	537096000	1	1.09671	1.04741	1.01458	1.01195	1	1.0223	1.02154	1.03231	0.959882	11	28
ATPG	P0ABA6	ATP synthase gamma chain (ATP synthase F1 sector gamma subunit) (F-ATPase gamma subunit)	Cytosol	57.9	444417000	500017000	507858000	495044000	460618000	1	1.12511	1.14275	1.11392	1.03645	1	1.05136	1.04516	1.08564	1.03199	11	28
ATPG	P0ABA6	ATP synthase gamma chain (ATP synthase F1 sector gamma subunit) (F-ATPase gamma subunit)	Cytosol	60.5	891652000	833564000	931241000	840169000	598830000	1	0.934854	1.0444	0.942261	0.671596	1	1.01993	1.05988	1.06894	0.949256	15	39
ATPG	P0ABA6	ATP synthase gamma chain (ATP synthase F1 sector gamma subunit) (F-ATPase gamma subunit)	Cytosol	63.6	697118000	874108000	990470000	889463000	729459000	1	1.25389	1.42081	1.27591	1.04639	1	1.1417	1.05517	1.10853	1.04151	15	39
ATPG	P0ABA6	ATP synthase gamma chain (ATP synthase F1 sector gamma subunit) (F-ATPase gamma subunit)	Cytosol	67	561619000	478359000	465256000	527312000	497838000	1	0.85175	0.828419	0.938914	0.886434	1	0.934521	0.834417	0.830007	0.834598	7	11
ATPG	P0ABA6	ATP synthase gamma chain (ATP synthase F1 sector gamma subunit) (F-ATPase gamma subunit)	Cytosol	71.3	94036100	107670000	96694800	76642400	99115900	1	1.14499	1.02827	0.815032	1.05402	1	0.974342	0.92653	1.0321	0.93319	7	11
ATPH	P0ABA4	ATP synthase subunit delta (ATP synthase F(1) sector subunit delta) (F-type ATPase subunit delta) (F-ATPase subunit delta)	Cytosol	42	243263000	239163000	156776000	204460000	234584000	1	0.983146	0.644471	0.84049	0.964323	1	0.884045	0.925856	0.720748	0.673412	8	10
ATPH	P0ABA4	ATP synthase subunit delta (ATP synthase F(1) sector subunit delta) (F-type ATPase subunit delta) (F-ATPase subunit delta)	Cytosol	45.4	216481000	215130000	184180000	180094000	192190000	1	0.993759	0.850791	0.831916	0.887792	1	0.963911	0.982927	0.962564	0.920631	8	10
ATPH	P0ABA4	ATP synthase subunit delta (ATP synthase F(1) sector subunit delta) (F-type ATPase subunit delta) (F-ATPase subunit delta)	Cytosol	49	389757000	361151000	293586000	308456000	323864000	1	0.926606	0.753254	0.791406	0.830938	1	0.951015	1.01887	0.89877	0.967515	6	9
ATPH	P0ABA4	ATP synthase subunit delta (ATP synthase F(1) sector subunit delta) (F-type ATPase subunit delta) (F-ATPase subunit delta)	Cytosol	51.9	277621000	276256000	256764000	240671000	255278000	1	0.995083	0.924872	0.866905	0.91952	1	1.09733	1.00716	0.94801	0.947309	6	9
ATPH	P0ABA4	ATP synthase subunit delta (ATP synthase F(1) sector subunit delta) (F-type ATPase subunit delta) (F-ATPase subunit delta)	Cytosol	54.8	200333000	222813000	203846000	197129000	210409000	1	1.11221	1.01754	0.984007	1.0503	1	1.03675	0.992403	1.0012	0.996258	6	10
ATPH	P0ABA4	ATP synthase subunit delta (ATP synthase F(1) sector subunit delta) (F-type ATPase subunit delta) (F-ATPase subunit delta)	Cytosol	57.9	151448000	160715000	153383000	160620000	145314000	1	1.06119	1.01278	1.06056	0.959498	1	0.991632	0.926281	1.03364	0.955362	6	10
ATPH	P0ABA4	ATP synthase subunit delta (ATP synthase F(1) sector subunit delta) (F-type ATPase subunit delta) (F-ATPase subunit delta)	Cytosol	60.5	250510000	249904000	258608000	228590000	176725000	1	0.997581	1.03233	0.912499	0.705461	1	1.08837	1.04763	1.03517	0.997122	5	11
ATPH	P0ABA4	ATP synthase subunit delta (ATP synthase F(1) sector subunit delta) (F-type ATPase subunit delta) (F-ATPase subunit delta)	Cytosol	63.6	116723000	128289000	153419000	147331000	112020000	1	1.09909	1.31439	1.26223	0.959708	1	1.00075	0.976139	1.09664	0.95523	5	11
AVTA	P09053	Valine--pyruvate aminotransferase (EC 2.6.1.66) (Alanine--valine transaminase) (Transaminase C)	Cytosol	42	134113000	151877000	88212700	151389000	194304000	1	1.13246	0.657749	1.12882	1.44881	1	1.0183	0.944931	0.967998	1.01174	4	4
AVTA	P09053	Valine--pyruvate aminotransferase (EC 2.6.1.66) (Alanine--valine transaminase) (Transaminase C)	Cytosol	45.4	161501000	164044000	127239000	128165000	148662000	1	1.01575	0.787853	0.793586	0.920502	1	0.985237	0.910214	0.918215	0.954551	4	4
AVTA	P09053	Valine--pyruvate aminotransferase (EC 2.6.1.66) (Alanine--valine transaminase) (Transaminase C)	Cytosol	49	341290000	329271000	219379000	280946000	268757000	1	0.964784	0.642794	0.823188	0.787474	1	0.990198	0.869458	0.934864	0.916907	8	8
AVTA	P09053	Valine--pyruvate aminotransferase (EC 2.6.1.66) (Alanine--valine transaminase) (Transaminase C)	Cytosol	51.9	227214000	200413000	212971000	199773000	205686000	1	0.882045	0.937315	0.879228	0.905252	1	0.972677	1.02071	0.961486	0.93261	8	8
AVTA	P09053	Valine--pyruvate aminotransferase (EC 2.6.1.66) (Alanine--valine transaminase) (Transaminase C)	Cytosol	54.8	314827000	346437000	328818000	321829000	332486000	1	1.1004	1.04444	1.02224	1.05609	1	1.02575	1.01864	1.0401	1.00175	9	10
AVTA	P09053	Valine--pyruvate aminotransferase (EC 2.6.1.66) (Alanine--valine transaminase) (Transaminase C)	Cytosol	57.9	127310000	129202000	136350000	124374000	119938000	1	1.01486	1.07101	0.976938	0.942094	1	0.948341	0.979539	0.952137	0.938033	9	10
AVTA	P09053	Valine--pyruvate aminotransferase (EC 2.6.1.66) (Alanine--valine transaminase) (Transaminase C)	Cytosol	60.5	7653350	6860070	6829010	7247240	5397390	1	0.896349	0.89229	0.946937	0.705232	1	0.977925	0.905516	1.07424	0.996799	1	1
AVTA	P09053	Valine--pyruvate aminotransferase (EC 2.6.1.66) (Alanine--valine transaminase) (Transaminase C)	Cytosol	63.6	4395490	5119080	6524350	5383350	4508040	1	1.16462	1.48433	1.22474	1.02561	1	1.06042	1.10235	1.06407	1.02082	1	1
AZOR	P41407	FMN-dependent NADH-azoreductase (EC 1.7.-.-) (Azo-dye reductase) (FMN-dependent NADH-azo compound oxidoreductase)	Cytosol	42	158240000	178773000	108091000	185194000	224126000	1	1.12976	0.683083	1.17034	1.41637	1	1.01588	0.981326	1.0036	0.989087	5	7
AZOR	P41407	FMN-dependent NADH-azoreductase (EC 1.7.-.-) (Azo-dye reductase) (FMN-dependent NADH-azo compound oxidoreductase)	Cytosol	45.4	174630000	187091000	151812000	152360000	165347000	1	1.07136	0.869335	0.872473	0.946842	1	1.03918	1.00435	1.00949	0.981865	5	7
AZOR	P41407	FMN-dependent NADH-azoreductase (EC 1.7.-.-) (Azo-dye reductase) (FMN-dependent NADH-azo compound oxidoreductase)	Cytosol	49	189364000	178723000	131323000	159578000	158116000	1	0.943807	0.693495	0.842705	0.834984	1	0.968669	0.938038	0.957028	0.972226	6	7
AZOR	P41407	FMN-dependent NADH-azoreductase (EC 1.7.-.-) (Azo-dye reductase) (FMN-dependent NADH-azo compound oxidoreductase)	Cytosol	51.9	135528000	121143000	124766000	123708000	132834000	1	0.89386	0.920592	0.912786	0.980122	1	0.985705	1.0025	0.998183	1.00974	6	7
AZOR	P41407	FMN-dependent NADH-azoreductase (EC 1.7.-.-) (Azo-dye reductase) (FMN-dependent NADH-azo compound oxidoreductase)	Cytosol	54.8	58280600	61207400	62049900	62423400	63830700	1	1.05022	1.06468	1.07108	1.09523	1	0.978965	1.03838	1.0898	1.03888	4	4
AZOR	P41407	FMN-dependent NADH-azoreductase (EC 1.7.-.-) (Azo-dye reductase) (FMN-dependent NADH-azo compound oxidoreductase)	Cytosol	57.9	45784600	43769700	55568200	47323300	46392500	1	0.955992	1.21369	1.03361	1.01328	1	0.89333	1.11003	1.00737	1.00891	4	4
AZOR	P41407	FMN-dependent NADH-azoreductase (EC 1.7.-.-) (Azo-dye reductase) (FMN-dependent NADH-azo compound oxidoreductase)	Cytosol	60.5	23401600	19380000	22065200	20377800	14607800	1	0.828149	0.942893	0.870787	0.624222	1	0.903518	0.956868	0.987854	0.882296	2	2
AZOR	P41407	FMN-dependent NADH-azoreductase (EC 1.7.-.-) (Azo-dye reductase) (FMN-dependent NADH-azo compound oxidoreductase)	Cytosol	63.6	6210540	6295040	6524620	5631470	3994470	1	1.01361	1.05057	0.90676	0.643176	1	0.922919	0.780216	0.787803	0.640175	2	2
BAER	P69228	Transcriptional regulatory protein BaeR	Cytosol	42	85869500	136987000	58105500	114945000	117795000	1	1.59529	0.676672	1.3386	1.37179	1	1.43449	0.972117	1.1479	0.957958	4	4
BAER	P69228	Transcriptional regulatory protein BaeR	Cytosol	45.4	99362500	100453000	82405200	78868400	101192000	1	1.01097	0.829339	0.793744	1.01841	1	0.980609	0.958144	0.918398	1.05608	4	4
BAER	P69228	Transcriptional regulatory protein BaeR	Cytosol	49	435409000	412184000	310972000	366722000	364593000	1	0.946659	0.714207	0.842247	0.837358	1	0.971597	0.966053	0.956508	0.974989	6	7
BAER	P69228	Transcriptional regulatory protein BaeR	Cytosol	51.9	321492000	287761000	295519000	313152000	323668000	1	0.89508	0.919211	0.974058	1.00677	1	0.987051	1.001	1.06519	1.03719	6	7
BAER	P69228	Transcriptional regulatory protein BaeR	Cytosol	54.8	150177000	198400000	149052000	162847000	157539000	1	1.32111	0.992509	1.08437	1.04902	1	1.23147	0.967994	1.10331	0.995049	7	7
BAER	P69228	Transcriptional regulatory protein BaeR	Cytosol	57.9	94917600	98098800	103319000	96378100	101358000	1	1.03352	1.08851	1.01539	1.06785	1	0.965772	0.995549	0.98961	1.06325	7	7
BAER	P69228	Transcriptional regulatory protein BaeR	Cytosol	60.5	85522800	74851000	81337200	72285300	52706200	1	0.875217	0.951059	0.845217	0.616282	1	0.95487	0.965155	0.958847	0.871074	4	4
BAER	P69228	Transcriptional regulatory protein BaeR	Cytosol	63.6	35515400	39676100	48353300	39074100	34207900	1	1.11715	1.36147	1.1002	0.963185	1	1.0172	1.01111	0.955867	0.958691	4	4
BAER	P69228	Transcriptional regulatory protein BaeR	Cytosol	67	23950700	18786600	23860300	25863700	22144600	1	0.784386	0.996226	1.07987	0.924591	1	0.860611	1.00344	0.954615	0.870524	2	2
BAER	P69228	Transcriptional regulatory protein BaeR	Cytosol	71.3	12013700	13358400	12110600	9227820	12103200	1	1.11193	1.00807	0.768108	1.00745	1	0.946213	0.908322	0.972682	0.891959	2	2
BAMA	P0A940	Outer membrane protein assembly factor BamA (Omp85)	Outer_membrane	42	2628420000	3007800000	1942880000	3374830000	4199230000	1	1.14434	0.739182	1.28398	1.59763	1	1.02899	1.06192	1.10105	1.11566	33	56
BAMA	P0A940	Outer membrane protein assembly factor BamA (Omp85)	Outer_membrane	45.4	3045210000	3232250000	2815690000	2671090000	3072690000	1	1.06142	0.924629	0.877145	1.00902	1	1.02954	1.06823	1.0149	1.04635	33	56
BAMA	P0A940	Outer membrane protein assembly factor BamA (Omp85)	Outer_membrane	49	5074400000	5160150000	3840220000	4531430000	4473020000	1	1.0169	0.756783	0.892998	0.881487	1	1.04369	1.02364	1.01414	1.02637	39	77
BAMA	P0A940	Outer membrane protein assembly factor BamA (Omp85)	Outer_membrane	51.9	3979590000	3664720000	3846580000	3732680000	3968150000	1	0.920879	0.966577	0.937956	0.997125	1	1.0155	1.05258	1.02571	1.02726	39	77
BAMA	P0A940	Outer membrane protein assembly factor BamA (Omp85)	Outer_membrane	54.8	1541230000	1688630000	1662740000	1602260000	1681260000	1	1.09564	1.07884	1.0396	1.09086	1	1.0213	1.05219	1.05776	1.03473	35	65
BAMA	P0A940	Outer membrane protein assembly factor BamA (Omp85)	Outer_membrane	57.9	920031000	1005510000	992709000	957979000	936514000	1	1.09291	1.079	1.04125	1.01792	1	1.02127	0.986844	1.01481	1.01353	35	65
BAMA	P0A940	Outer membrane protein assembly factor BamA (Omp85)	Outer_membrane	60.5	996194000	934258000	1002240000	874163000	717804000	1	0.937827	1.00607	0.877503	0.720546	1	1.02318	1.02098	0.995473	1.01844	26	43
BAMA	P0A940	Outer membrane protein assembly factor BamA (Omp85)	Outer_membrane	63.6	568052000	655506000	778383000	669198000	593762000	1	1.15395	1.37027	1.17806	1.04526	1	1.05071	1.01764	1.02351	1.04038	26	43
BAMA	P0A940	Outer membrane protein assembly factor BamA (Omp85)	Outer_membrane	67	510392000	476456000	499895000	566432000	530666000	1	0.93351	0.979433	1.1098	1.03972	1	1.02423	0.986525	0.98107	0.978923	20	35
BAMA	P0A940	Outer membrane protein assembly factor BamA (Omp85)	Outer_membrane	71.3	421069000	517638000	478045000	343772000	486302000	1	1.22934	1.13531	0.816427	1.15492	1	1.04613	1.02298	1.03387	1.02253	20	35
BAMB	P77774	Outer membrane protein assembly factor BamB	Outer_membrane	42	803949000	945352000	592069000	1046740000	1333580000	1	1.17589	0.736451	1.302	1.65879	1	1.05736	1.058	1.11651	1.15838	13	23
BAMB	P77774	Outer membrane protein assembly factor BamB	Outer_membrane	45.4	933360000	974124000	845122000	844286000	994015000	1	1.04367	0.905462	0.904566	1.06499	1	1.01233	1.04609	1.04662	1.10438	13	23
BAMB	P77774	Outer membrane protein assembly factor BamB	Outer_membrane	49	1629870000	1602480000	1248140000	1550770000	1458910000	1	0.983195	0.765791	0.951469	0.895108	1	1.00909	1.03583	1.08055	1.04223	14	27
BAMB	P77774	Outer membrane protein assembly factor BamB	Outer_membrane	51.9	1139410000	1079470000	1123950000	1143090000	1180970000	1	0.947394	0.986432	1.00323	1.03648	1	1.04474	1.0742	1.09709	1.0678	14	27
BAMB	P77774	Outer membrane protein assembly factor BamB	Outer_membrane	54.8	1054810000	1132060000	1080220000	1061750000	1136810000	1	1.07324	1.02409	1.00658	1.07774	1	1.00042	0.998795	1.02416	1.02229	12	22
BAMB	P77774	Outer membrane protein assembly factor BamB	Outer_membrane	57.9	585113000	688088000	655326000	625893000	606584000	1	1.17599	1.12	1.0697	1.0367	1	1.09891	1.02435	1.04254	1.03223	12	22
BAMB	P77774	Outer membrane protein assembly factor BamB	Outer_membrane	60.5	251792000	228567000	244217000	201576000	169218000	1	0.907761	0.969916	0.800566	0.672055	1	0.990376	0.984291	0.908193	0.949904	8	9
BAMB	P77774	Outer membrane protein assembly factor BamB	Outer_membrane	63.6	139046000	156516000	183090000	153272000	128867000	1	1.12564	1.31676	1.10231	0.926794	1	1.02493	0.977901	0.9577	0.92247	8	9
BAMB	P77774	Outer membrane protein assembly factor BamB	Outer_membrane	67	254049000	228735000	246000000	272484000	261046000	1	0.900358	0.968317	1.07256	1.02754	1	0.987852	0.975328	0.948155	0.967455	11	16
BAMB	P77774	Outer membrane protein assembly factor BamB	Outer_membrane	71.3	198559000	254264000	219626000	159026000	221124000	1	1.28055	1.1061	0.8009	1.11364	1	1.0897	0.996656	1.01421	0.985979	11	16
BAMC	P0A903	Outer membrane protein assembly factor BamC	Outer_membrane	42	710504000	822767000	509061000	877932000	1078970000	1	1.158	0.716479	1.23565	1.5186	1	1.04128	1.0293	1.05961	1.06048	12	20
BAMC	P0A903	Outer membrane protein assembly factor BamC	Outer_membrane	45.4	797624000	826300000	720488000	711467000	784465000	1	1.03595	0.903293	0.891983	0.983502	1	1.00484	1.04358	1.03206	1.01988	12	20
BAMC	P0A903	Outer membrane protein assembly factor BamC	Outer_membrane	49	822268000	838849000	602036000	849512000	745118000	1	1.02016	0.732165	1.03313	0.906174	1	1.04704	0.990344	1.17329	1.05512	13	21
BAMC	P0A903	Outer membrane protein assembly factor BamC	Outer_membrane	51.9	670370000	625794000	626181000	633131000	676637000	1	0.933505	0.934083	0.94445	1.00935	1	1.02942	1.01719	1.03281	1.03985	13	21
BAMC	P0A903	Outer membrane protein assembly factor BamC	Outer_membrane	54.8	447359000	495883000	458846000	458381000	480055000	1	1.10847	1.02568	1.02464	1.07309	1	1.03326	1.00034	1.04254	1.01788	11	28
BAMC	P0A903	Outer membrane protein assembly factor BamC	Outer_membrane	57.9	349154000	365954000	385341000	355483000	353247000	1	1.04812	1.10364	1.01813	1.01172	1	0.979416	1.00939	0.99228	1.00736	11	28
BAMC	P0A903	Outer membrane protein assembly factor BamC	Outer_membrane	60.5	369552000	351409000	342576000	325775000	259299000	1	0.950905	0.927004	0.88154	0.701658	1	1.03745	0.940743	1.00005	0.991746	12	19
BAMC	P0A903	Outer membrane protein assembly factor BamC	Outer_membrane	63.6	238674000	268761000	314129000	261987000	225878000	1	1.12606	1.31614	1.09768	0.946387	1	1.02531	0.977444	0.953673	0.941972	12	19
BAMC	P0A903	Outer membrane protein assembly factor BamC	Outer_membrane	67	284424000	282065000	278285000	333382000	299883000	1	0.991706	0.978416	1.17213	1.05435	1	1.08808	0.9855	1.03617	0.992697	10	20
BAMC	P0A903	Outer membrane protein assembly factor BamC	Outer_membrane	71.3	267676000	311753000	289374000	201790000	276763000	1	1.16467	1.08106	0.753859	1.03395	1	0.991088	0.974094	0.954638	0.915419	10	20
BAMD	P0AC02	Outer membrane protein assembly factor BamD	Outer_membrane	42	1065040000	1063670000	589537000	627660000	703054000	1	0.998714	0.553535	0.58933	0.66012	1	0.898044	0.795216	0.50537	0.460979	13	25
BAMD	P0AC02	Outer membrane protein assembly factor BamD	Outer_membrane	45.4	618997000	571412000	538552000	525047000	537808000	1	0.923126	0.87004	0.848222	0.868838	1	0.895399	1.00517	0.981432	0.900976	13	25
BAMD	P0AC02	Outer membrane protein assembly factor BamD	Outer_membrane	49	1057340000	992296000	874471000	945162000	934199000	1	0.938483	0.827048	0.893905	0.883537	1	0.963205	1.11868	1.01517	1.02876	15	24
BAMD	P0AC02	Outer membrane protein assembly factor BamD	Outer_membrane	51.9	807598000	719590000	801759000	717842000	778561000	1	0.891025	0.99277	0.888861	0.964045	1	0.982579	1.0811	0.972019	0.99318	15	24
BAMD	P0AC02	Outer membrane protein assembly factor BamD	Outer_membrane	54.8	417526000	438320000	408775000	371329000	388483000	1	1.0498	0.979041	0.889355	0.93044	1	0.978577	0.954859	0.904893	0.882569	12	18
BAMD	P0AC02	Outer membrane protein assembly factor BamD	Outer_membrane	57.9	277349000	298028000	313141000	270092000	254274000	1	1.07456	1.12905	0.973834	0.916802	1	1.00413	1.03262	0.949112	0.91285	12	18
BAMD	P0AC02	Outer membrane protein assembly factor BamD	Outer_membrane	60.5	402024000	344318000	396082000	363138000	275739000	1	0.856461	0.98522	0.903274	0.685877	1	0.934407	0.999822	1.02471	0.969441	12	22
BAMD	P0AC02	Outer membrane protein assembly factor BamD	Outer_membrane	63.6	149968000	160560000	216788000	191975000	154536000	1	1.07063	1.44556	1.28011	1.03046	1	0.97484	1.07356	1.11217	1.02565	12	22
BAMD	P0AC02	Outer membrane protein assembly factor BamD	Outer_membrane	67	197497000	178557000	191595000	223015000	212727000	1	0.9041	0.970116	1.12921	1.07712	1	0.991958	0.97714	0.998228	1.01413	11	23
BAMD	P0AC02	Outer membrane protein assembly factor BamD	Outer_membrane	71.3	249203000	293998000	276047000	193136000	283904000	1	1.17975	1.10772	0.775015	1.13925	1	1.00393	0.998115	0.981428	1.00865	11	23
BAME	P0A937	Outer membrane protein assembly factor BamE	Outer_membrane	42	51008000	49948400	29412400	50187800	60905300	1	0.979227	0.576623	0.98392	1.19403	1	0.880521	0.828385	0.843745	0.833826	1	1
BAME	P0A937	Outer membrane protein assembly factor BamE	Outer_membrane	45.4	42419800	47657800	39563400	36277200	42508600	1	1.12348	0.932664	0.855195	1.00209	1	1.08974	1.07752	0.989499	1.03916	1	1
BAME	P0A937	Outer membrane protein assembly factor BamE	Outer_membrane	49	231134000	232610000	192365000	195077000	221604000	1	1.00639	0.832266	0.844	0.958769	1	1.0329	1.12574	0.958498	1.11636	1	2
BAME	P0A937	Outer membrane protein assembly factor BamE	Outer_membrane	51.9	211074000	196037000	180790000	184174000	204899000	1	0.92876	0.856524	0.872557	0.970745	1	1.02419	0.932733	0.95419	1.00008	1	2
BAME	P0A937	Outer membrane protein assembly factor BamE	Outer_membrane	67	3422060	2688860	3585870	4298300	3519080	1	0.785743	1.04787	1.25606	1.02835	1	0.8621	1.05546	1.11036	0.968217	1	1
BAME	P0A937	Outer membrane protein assembly factor BamE	Outer_membrane	71.3	3305530	3722840	3769850	2500880	3839180	1	1.12625	1.14047	0.756575	1.16144	1	0.958395	1.02762	0.958077	1.0283	1	1
BARA	P0AEC5	Signal transduction histidine-protein kinase BarA (EC 2.7.13.3)	Inner_membrane	49	65685000	69620600	52985900	64632800	62182100	1	1.05992	0.806667	0.983981	0.946671	1	1.08784	1.09112	1.11747	1.10227	1	1
BARA	P0AEC5	Signal transduction histidine-protein kinase BarA (EC 2.7.13.3)	Inner_membrane	51.9	31887400	30264700	30461700	30990200	31048200	1	0.949112	0.95529	0.971863	0.973682	1	1.04663	1.04029	1.06279	1.00311	1	1
BCP	P0AE52	Peroxiredoxin Bcp (EC 1.11.1.15) (Bacterioferritin comigratory protein) (Thioredoxin peroxidase)	Cytosol	42	1262840000	1242390000	808680000	1248050000	1511980000	1	0.983806	0.640366	0.988288	1.19729	1	0.884639	0.919959	0.84749	0.836097	10	22
BCP	P0AE52	Peroxiredoxin Bcp (EC 1.11.1.15) (Bacterioferritin comigratory protein) (Thioredoxin peroxidase)	Cytosol	45.4	1243620000	1289980000	1071680000	1078450000	1167700000	1	1.03728	0.861742	0.867186	0.938952	1	1.00612	0.995579	1.00337	0.973684	10	22
BCP	P0AE52	Peroxiredoxin Bcp (EC 1.11.1.15) (Bacterioferritin comigratory protein) (Thioredoxin peroxidase)	Cytosol	49	1528870000	1419150000	1129430000	1206590000	1279160000	1	0.928235	0.738735	0.789204	0.83667	1	0.952687	0.999231	0.896269	0.974189	9	25
BCP	P0AE52	Peroxiredoxin Bcp (EC 1.11.1.15) (Bacterioferritin comigratory protein) (Thioredoxin peroxidase)	Cytosol	51.9	1115560000	1020640000	1089640000	1055990000	1067010000	1	0.914913	0.976765	0.946601	0.956479	1	1.00892	1.06367	1.03516	0.985385	9	25
BCP	P0AE52	Peroxiredoxin Bcp (EC 1.11.1.15) (Bacterioferritin comigratory protein) (Thioredoxin peroxidase)	Cytosol	54.8	415196000	422353000	441386000	405777000	419454000	1	1.01724	1.06308	0.977314	1.01026	1	0.948221	1.03682	0.994389	0.958277	8	15
BCP	P0AE52	Peroxiredoxin Bcp (EC 1.11.1.15) (Bacterioferritin comigratory protein) (Thioredoxin peroxidase)	Cytosol	57.9	253935000	288156000	284172000	271033000	252175000	1	1.13476	1.11907	1.06733	0.993069	1	1.06038	1.0235	1.04024	0.988788	8	15
BCP	P0AE52	Peroxiredoxin Bcp (EC 1.11.1.15) (Bacterioferritin comigratory protein) (Thioredoxin peroxidase)	Cytosol	60.5	390006000	358114000	391982000	358545000	264436000	1	0.918227	1.00507	0.919332	0.678031	1	1.00179	1.01996	1.04293	0.958351	6	16
BCP	P0AE52	Peroxiredoxin Bcp (EC 1.11.1.15) (Bacterioferritin comigratory protein) (Thioredoxin peroxidase)	Cytosol	63.6	273921000	298696000	371368000	318087000	253495000	1	1.09045	1.35575	1.16124	0.925431	1	0.992884	1.00686	1.00889	0.921113	6	16
BCP	P0AE52	Peroxiredoxin Bcp (EC 1.11.1.15) (Bacterioferritin comigratory protein) (Thioredoxin peroxidase)	Cytosol	67	198510000	182205000	199810000	225623000	214342000	1	0.917863	1.00655	1.13658	1.07975	1	1.00706	1.01384	1.00475	1.01661	8	16
BCP	P0AE52	Peroxiredoxin Bcp (EC 1.11.1.15) (Bacterioferritin comigratory protein) (Thioredoxin peroxidase)	Cytosol	71.3	226967000	270266000	244472000	182995000	241715000	1	1.19077	1.07713	0.806263	1.06498	1	1.0133	0.970549	1.021	0.942893	8	16
BCSE	P37657	Cyclic di-GMP binding protein BcsE (Cellulose biosynthesis protein BcsE)	Cytosol	42	26042200	32059400	17007900	61460000	100693000	1	1.23106	0.65309	2.36002	3.86653	1	1.10697	0.938238	2.02379	2.7001	1	1
BCSE	P37657	Cyclic di-GMP binding protein BcsE (Cellulose biosynthesis protein BcsE)	Cytosol	45.4	36853700	46773100	20521700	53993900	38000600	1	1.26916	0.556842	1.46509	1.03112	1	1.23104	0.643325	1.69517	1.06926	1	1
BCSE	P37657	Cyclic di-GMP binding protein BcsE (Cellulose biosynthesis protein BcsE)	Cytosol	49	77887200	89841200	35485100	167521000	69962300	1	1.15348	0.455596	2.15082	0.898252	1	1.18386	0.61625	2.4426	1.04589	1	1
BCSE	P37657	Cyclic di-GMP binding protein BcsE (Cellulose biosynthesis protein BcsE)	Cytosol	51.9	37667700	25287400	32855500	39918100	69402000	1	0.671328	0.872246	1.05974	1.84248	1	0.740309	0.949854	1.15889	1.89816	1	1
BCSG	P37659	Cellulose biosynthesis protein BcsG	Inner_membrane	49	95025600	94142100	71179700	88400900	84700300	1	0.990703	0.749058	0.930285	0.891342	1	1.0168	1.01319	1.05649	1.03785	2	2
BCSG	P37659	Cellulose biosynthesis protein BcsG	Inner_membrane	51.9	65352900	63132500	67164800	60827400	67972300	1	0.966024	1.02772	0.930753	1.04008	1	1.06529	1.11917	1.01783	1.07151	2	2
BCSZ	P37651	Endoglucanase (EC 3.2.1.4) (Carboxymethylcellulase) (CMCase) (Cellulase) (Endo-1,4-beta-glucanase)	Periplasm	49	82341000	74029500	38419500	174157000	54118900	1	0.89906	0.46659	2.11507	0.657253	1	0.922743	0.631121	2.402	0.765283	1	1
BCSZ	P37651	Endoglucanase (EC 3.2.1.4) (Carboxymethylcellulase) (CMCase) (Cellulase) (Endo-1,4-beta-glucanase)	Periplasm	51.9	42586500	75157600	47361600	43115600	55179200	1	1.76482	1.11213	1.01242	1.2957	1	1.94616	1.21108	1.10714	1.33485	1	1
BCSZ	P37651	Endoglucanase (EC 3.2.1.4) (Carboxymethylcellulase) (CMCase) (Cellulase) (Endo-1,4-beta-glucanase)	Periplasm	60.5	34401200	28102000	31649600	28364500	24324500	1	0.81689	0.920014	0.824521	0.707083	1	0.891235	0.933651	0.935369	0.999414	2	2
BCSZ	P37651	Endoglucanase (EC 3.2.1.4) (Carboxymethylcellulase) (CMCase) (Cellulase) (Endo-1,4-beta-glucanase)	Periplasm	63.6	17672300	18888100	20606700	18290000	16823800	1	1.0688	1.16605	1.03495	0.951987	1	0.973172	0.865973	0.899178	0.947545	2	2
BDCR	P39334	HTH-type transcriptional repressor BdcR	Cytosol	42	12889900	13001800	6904740	9637750	12409100	1	1.00868	0.535671	0.747698	0.962699	1	0.907006	0.769552	0.641176	0.672279	1	1
BDCR	P39334	HTH-type transcriptional repressor BdcR	Cytosol	45.4	10533400	11347400	8987550	8366740	10663200	1	1.07728	0.853243	0.794306	1.01232	1	1.04492	0.98576	0.919048	1.04977	1	1
BDCR	P39334	HTH-type transcriptional repressor BdcR	Cytosol	49	113153000	109868000	85874600	101635000	93891400	1	0.970969	0.758925	0.898209	0.829774	1	0.996546	1.02654	1.02006	0.966159	3	4
BDCR	P39334	HTH-type transcriptional repressor BdcR	Cytosol	51.9	43956000	42218300	40485400	42661000	48643100	1	0.960467	0.921044	0.970539	1.10663	1	1.05916	1.00299	1.06134	1.14008	3	4
BEPA	P66948	Beta-barrel assembly-enhancing protease (EC 3.4.-.-)	Outer_membrane	49	74677100	72862400	63617200	75817700	69750200	1	0.975699	0.851897	1.01527	0.934024	1	1.0014	1.1523	1.15301	1.08754	1	1
BEPA	P66948	Beta-barrel assembly-enhancing protease (EC 3.4.-.-)	Outer_membrane	51.9	58131400	55103700	66807800	55958000	64076000	1	0.947916	1.14925	0.962612	1.10226	1	1.04532	1.25151	1.05267	1.13557	1	1
BEPA	P66948	Beta-barrel assembly-enhancing protease (EC 3.4.-.-)	Outer_membrane	54.8	40936700	46193500	49409800	40172600	45187200	1	1.12841	1.20698	0.981335	1.10383	1	1.05185	1.17717	0.998479	1.04704	2	2
BEPA	P66948	Beta-barrel assembly-enhancing protease (EC 3.4.-.-)	Outer_membrane	57.9	35127900	36885200	48337900	36510500	38696000	1	1.05003	1.37605	1.03936	1.10157	1	0.981201	1.25853	1.01297	1.09683	2	2
BEPA	P66948	Beta-barrel assembly-enhancing protease (EC 3.4.-.-)	Outer_membrane	60.5	51889300	52324200	60938700	48029000	41548300	1	1.00838	1.1744	0.925605	0.80071	1	1.10015	1.1918	1.05004	1.13175	2	2
BEPA	P66948	Beta-barrel assembly-enhancing protease (EC 3.4.-.-)	Outer_membrane	63.6	29495700	30408100	43662900	34102300	29655800	1	1.03093	1.48031	1.15618	1.00543	1	0.938696	1.09937	1.0045	1.00074	2	2
BETB	P17445	NAD/NADP-dependent betaine aldehyde dehydrogenase (BADH) (EC 1.2.1.8)	Cytosol	42	196429000	229468000	140588000	239570000	297839000	1	1.1682	0.715719	1.21963	1.51627	1	1.05044	1.02821	1.04587	1.05885	5	7
BETB	P17445	NAD/NADP-dependent betaine aldehyde dehydrogenase (BADH) (EC 1.2.1.8)	Cytosol	45.4	228731000	234676000	200461000	196118000	225381000	1	1.02599	0.876405	0.857418	0.985354	1	0.995175	1.01252	0.992071	1.0218	5	7
BETB	P17445	NAD/NADP-dependent betaine aldehyde dehydrogenase (BADH) (EC 1.2.1.8)	Cytosol	49	384401000	378666000	291230000	356389000	332017000	1	0.985081	0.75762	0.927128	0.863726	1	1.01103	1.02478	1.0529	1.00569	6	6
BETB	P17445	NAD/NADP-dependent betaine aldehyde dehydrogenase (BADH) (EC 1.2.1.8)	Cytosol	51.9	192515000	176770000	177737000	173465000	186465000	1	0.918214	0.923237	0.901047	0.968574	1	1.01256	1.00538	0.985345	0.997846	6	6
BFR	P0ABD3	Bacterioferritin (BFR) (EC 1.16.3.1) (Cytochrome b-1) (Cytochrome b-557)	Cytosol	42	477694000	461260000	279777000	400676000	462943000	1	0.965597	0.585682	0.838771	0.96912	1	0.868265	0.8414	0.719275	0.676763	6	11
BFR	P0ABD3	Bacterioferritin (BFR) (EC 1.16.3.1) (Cytochrome b-1) (Cytochrome b-557)	Cytosol	45.4	407620000	417867000	366698000	363539000	395377000	1	1.02514	0.899607	0.891858	0.969965	1	0.994348	1.03933	1.03192	1.00584	6	11
BFR	P0ABD3	Bacterioferritin (BFR) (EC 1.16.3.1) (Cytochrome b-1) (Cytochrome b-557)	Cytosol	49	765904000	714890000	612104000	669094000	673700000	1	0.933394	0.799192	0.8736	0.879614	1	0.957982	1.08101	0.992115	1.02419	7	18
BFR	P0ABD3	Bacterioferritin (BFR) (EC 1.16.3.1) (Cytochrome b-1) (Cytochrome b-557)	Cytosol	51.9	692044000	635153000	690123000	666145000	704287000	1	0.917793	0.997224	0.962576	1.01769	1	1.0121	1.08595	1.05263	1.04845	7	18
BFR	P0ABD3	Bacterioferritin (BFR) (EC 1.16.3.1) (Cytochrome b-1) (Cytochrome b-557)	Cytosol	54.8	473929000	494273000	495745000	487187000	513958000	1	1.04293	1.04603	1.02797	1.08446	1	0.972167	1.0202	1.04593	1.02867	8	23
BFR	P0ABD3	Bacterioferritin (BFR) (EC 1.16.3.1) (Cytochrome b-1) (Cytochrome b-557)	Cytosol	57.9	408131000	428700000	451176000	449108000	433765000	1	1.0504	1.10547	1.1004	1.06281	1	0.981549	1.01106	1.07247	1.05823	8	23
BFR	P0ABD3	Bacterioferritin (BFR) (EC 1.16.3.1) (Cytochrome b-1) (Cytochrome b-557)	Cytosol	60.5	419894000	372642000	420908000	373923000	307523000	1	0.887467	1.00241	0.890518	0.732382	1	0.968235	1.01727	1.01024	1.03517	6	18
BFR	P0ABD3	Bacterioferritin (BFR) (EC 1.16.3.1) (Cytochrome b-1) (Cytochrome b-557)	Cytosol	63.6	140589000	151497000	257566000	256836000	148943000	1	1.07759	1.83205	1.82686	1.05942	1	0.981176	1.36059	1.58719	1.05448	6	18
BFR	P0ABD3	Bacterioferritin (BFR) (EC 1.16.3.1) (Cytochrome b-1) (Cytochrome b-557)	Cytosol	67	220066000	198616000	224775000	255181000	240316000	1	0.902529	1.0214	1.15957	1.09202	1	0.990235	1.02879	1.02506	1.02816	4	21
BFR	P0ABD3	Bacterioferritin (BFR) (EC 1.16.3.1) (Cytochrome b-1) (Cytochrome b-557)	Cytosol	71.3	200612000	253805000	234663000	168435000	228948000	1	1.26515	1.16974	0.839606	1.14125	1	1.0766	1.054	1.06322	1.01042	4	21
BGLA	Q46829	6-phospho-beta-glucosidase BglA (EC 3.2.1.86) (Phospho-beta-glucosidase A)	Cytosol	42	865057000	968689000	656232000	1089400000	1422110000	1	1.1198	0.7586	1.25934	1.64395	1	1.00692	1.08981	1.07993	1.14801	19	30
BGLA	Q46829	6-phospho-beta-glucosidase BglA (EC 3.2.1.86) (Phospho-beta-glucosidase A)	Cytosol	45.4	1087260000	1124350000	917077000	935886000	1064600000	1	1.03411	0.843475	0.860775	0.979159	1	1.00305	0.974475	0.995955	1.01538	19	30
BGLA	Q46829	6-phospho-beta-glucosidase BglA (EC 3.2.1.86) (Phospho-beta-glucosidase A)	Cytosol	49	1510800000	1507070000	1088890000	1303230000	1306670000	1	0.997531	0.720737	0.862609	0.864886	1	1.02381	0.974886	0.979632	1.00704	21	34
BGLA	Q46829	6-phospho-beta-glucosidase BglA (EC 3.2.1.86) (Phospho-beta-glucosidase A)	Cytosol	51.9	1176310000	1041420000	1067160000	1076090000	1111240000	1	0.885328	0.90721	0.914801	0.944683	1	0.976297	0.987928	1.00039	0.973233	21	34
BGLA	Q46829	6-phospho-beta-glucosidase BglA (EC 3.2.1.86) (Phospho-beta-glucosidase A)	Cytosol	54.8	639265000	700909000	690565000	693095000	716449000	1	1.09643	1.08025	1.08421	1.12074	1	1.02204	1.05357	1.10315	1.06308	19	32
BGLA	Q46829	6-phospho-beta-glucosidase BglA (EC 3.2.1.86) (Phospho-beta-glucosidase A)	Cytosol	57.9	490967000	486435000	532103000	483924000	495211000	1	0.990769	1.08379	0.985655	1.00864	1	0.925828	0.991226	0.960632	1.0043	19	32
BGLX	P33363	Periplasmic beta-glucosidase (EC 3.2.1.21) (Beta-D-glucoside glucohydrolase) (Cellobiase) (Gentiobiase)	Periplasm	42	1088170000	1277070000	785897000	1394660000	1693140000	1	1.17359	0.722219	1.28166	1.55595	1	1.0553	1.03755	1.09906	1.08656	22	34
BGLX	P33363	Periplasmic beta-glucosidase (EC 3.2.1.21) (Beta-D-glucoside glucohydrolase) (Cellobiase) (Gentiobiase)	Periplasm	45.4	1371770000	1369560000	1140470000	1103710000	1285880000	1	0.998389	0.831386	0.804588	0.937387	1	0.968401	0.960508	0.930945	0.972061	22	34
BGLX	P33363	Periplasmic beta-glucosidase (EC 3.2.1.21) (Beta-D-glucoside glucohydrolase) (Cellobiase) (Gentiobiase)	Periplasm	49	2293260000	2213110000	1667020000	1971190000	1954650000	1	0.96505	0.726922	0.859558	0.852346	1	0.990471	0.983251	0.976167	0.992441	25	40
BGLX	P33363	Periplasmic beta-glucosidase (EC 3.2.1.21) (Beta-D-glucoside glucohydrolase) (Cellobiase) (Gentiobiase)	Periplasm	51.9	1800820000	1582140000	1637800000	1686620000	1691430000	1	0.878566	0.909475	0.936584	0.939255	1	0.968841	0.990395	1.02421	0.967641	25	40
BGLX	P33363	Periplasmic beta-glucosidase (EC 3.2.1.21) (Beta-D-glucoside glucohydrolase) (Cellobiase) (Gentiobiase)	Periplasm	54.8	1092370000	1134750000	1155020000	1100900000	1188150000	1	1.0388	1.05735	1.00781	1.08768	1	0.968317	1.03124	1.02542	1.03172	27	42
BGLX	P33363	Periplasmic beta-glucosidase (EC 3.2.1.21) (Beta-D-glucoside glucohydrolase) (Cellobiase) (Gentiobiase)	Periplasm	57.9	723687000	759782000	779743000	742957000	722137000	1	1.04988	1.07746	1.02663	0.997858	1	0.981061	0.985439	1.00056	0.993557	27	42
BGLX	P33363	Periplasmic beta-glucosidase (EC 3.2.1.21) (Beta-D-glucoside glucohydrolase) (Cellobiase) (Gentiobiase)	Periplasm	60.5	223066000	187591000	200012000	174544000	147630000	1	0.840966	0.896649	0.782477	0.661822	1	0.917502	0.909939	0.887672	0.935441	7	7
BGLX	P33363	Periplasmic beta-glucosidase (EC 3.2.1.21) (Beta-D-glucoside glucohydrolase) (Cellobiase) (Gentiobiase)	Periplasm	63.6	29257200	30319600	34930700	30673500	26416200	1	1.03631	1.19392	1.04841	0.902896	1	0.943594	0.886673	0.910868	0.898683	7	7
BGLX	P33363	Periplasmic beta-glucosidase (EC 3.2.1.21) (Beta-D-glucoside glucohydrolase) (Cellobiase) (Gentiobiase)	Periplasm	67	9898720	8812750	9356020	10367400	10892500	1	0.890292	0.945175	1.04735	1.10039	1	0.976808	0.952018	0.925863	1.03605	2	2
BGLX	P33363	Periplasmic beta-glucosidase (EC 3.2.1.21) (Beta-D-glucoside glucohydrolase) (Cellobiase) (Gentiobiase)	Periplasm	71.3	9596100	10591700	9381580	6744110	11401100	1	1.10375	0.977645	0.702797	1.1881	1	0.939252	0.880911	0.889976	1.0519	2	2
BIOB	P12996	Biotin synthase (EC 2.8.1.6)	Cytosol	49	46757100	43096800	31885400	38145100	36888400	1	0.921717	0.681937	0.815814	0.788937	1	0.945997	0.922404	0.926489	0.91861	1	1
BIOB	P12996	Biotin synthase (EC 2.8.1.6)	Cytosol	51.9	33644500	26293500	28787700	27814300	26705700	1	0.78151	0.855644	0.826712	0.793761	1	0.861811	0.931774	0.904056	0.81775	1	1
BIOB	P12996	Biotin synthase (EC 2.8.1.6)	Cytosol	60.5	6160750	5254700	5368920	4822490	3358350	1	0.852932	0.871472	0.782776	0.54512	1	0.930557	0.884388	0.888012	0.770491	1	1
BIOB	P12996	Biotin synthase (EC 2.8.1.6)	Cytosol	63.6	1766960	2180910	2921080	1802050	1466600	1	1.23427	1.65317	1.01986	0.830013	1	1.12384	1.22774	0.886064	0.826141	1	1
BIOD2	P0A6E9	ATP-dependent dethiobiotin synthetase BioD 2 (EC 6.3.3.3) (DTB synthetase 2) (DTBS 2) (Dethiobiotin synthase 2)	Cytosol	42	32937300	36240600	21155400	30823900	35054100	1	1.10029	0.642293	0.935836	1.06427	1	0.989382	0.922727	0.802511	0.743207	1	1
BIOD2	P0A6E9	ATP-dependent dethiobiotin synthetase BioD 2 (EC 6.3.3.3) (DTB synthetase 2) (DTBS 2) (Dethiobiotin synthase 2)	Cytosol	45.4	33112300	32414400	28572400	27150700	28885600	1	0.978923	0.862894	0.819958	0.872353	1	0.94952	0.99691	0.948729	0.904621	1	1
BIOD2	P0A6E9	ATP-dependent dethiobiotin synthetase BioD 2 (EC 6.3.3.3) (DTB synthetase 2) (DTBS 2) (Dethiobiotin synthase 2)	Cytosol	49	56162300	56471500	39622400	70979500	47847900	1	1.00551	0.705498	1.26383	0.851958	1	1.03199	0.954274	1.43528	0.991989	2	2
BIOD2	P0A6E9	ATP-dependent dethiobiotin synthetase BioD 2 (EC 6.3.3.3) (DTB synthetase 2) (DTBS 2) (Dethiobiotin synthase 2)	Cytosol	51.9	42604200	37026200	39798000	36467600	39971900	1	0.869074	0.934133	0.855963	0.938215	1	0.958373	1.01725	0.936043	0.966569	2	2
BIOD2	P0A6E9	ATP-dependent dethiobiotin synthetase BioD 2 (EC 6.3.3.3) (DTB synthetase 2) (DTBS 2) (Dethiobiotin synthase 2)	Cytosol	54.8	123005000	145660000	131423000	122889000	119388000	1	1.18418	1.06844	0.999057	0.970595	1	1.10384	1.04205	1.01651	0.920657	4	5
BIOD2	P0A6E9	ATP-dependent dethiobiotin synthetase BioD 2 (EC 6.3.3.3) (DTB synthetase 2) (DTBS 2) (Dethiobiotin synthase 2)	Cytosol	57.9	98596700	90089700	101541000	84530500	88330200	1	0.913719	1.02986	0.857336	0.895874	1	0.853828	0.941907	0.835571	0.892012	4	5
BIOD2	P0A6E9	ATP-dependent dethiobiotin synthetase BioD 2 (EC 6.3.3.3) (DTB synthetase 2) (DTBS 2) (Dethiobiotin synthase 2)	Cytosol	60.5	68070000	64203000	67748800	62338500	46677800	1	0.943191	0.995281	0.9158	0.685732	1	1.02903	1.01003	1.03892	0.969237	3	4
BIOD2	P0A6E9	ATP-dependent dethiobiotin synthetase BioD 2 (EC 6.3.3.3) (DTB synthetase 2) (DTBS 2) (Dethiobiotin synthase 2)	Cytosol	63.6	30030500	31459300	40043200	33483600	27746100	1	1.04758	1.33342	1.11499	0.923931	1	0.953852	0.990273	0.968712	0.91962	3	4
BIOD2	P0A6E9	ATP-dependent dethiobiotin synthetase BioD 2 (EC 6.3.3.3) (DTB synthetase 2) (DTBS 2) (Dethiobiotin synthase 2)	Cytosol	67	13728800	12905800	12282800	14613900	14220100	1	0.940053	0.894674	1.06447	1.03579	1	1.03141	0.901152	0.941	0.975217	1	1
BIOD2	P0A6E9	ATP-dependent dethiobiotin synthetase BioD 2 (EC 6.3.3.3) (DTB synthetase 2) (DTBS 2) (Dethiobiotin synthase 2)	Cytosol	71.3	6740640	7918900	6502980	4768400	7794400	1	1.1748	0.964742	0.707411	1.15633	1	0.999712	0.869285	0.895819	1.02377	1	1
BIOF	P12998	8-amino-7-oxononanoate synthase (AONS) (EC 2.3.1.47) (7-keto-8-amino-pelargonic acid synthase) (7-KAP synthase) (KAPA synthase) (8-amino-7-ketopelargonate synthase)	Cytosol	42	79448600	92097400	54303200	112817000	150377000	1	1.15921	0.683501	1.42	1.89276	1	1.04236	0.981927	1.2177	1.32176	1	2
BIOF	P12998	8-amino-7-oxononanoate synthase (AONS) (EC 2.3.1.47) (7-keto-8-amino-pelargonic acid synthase) (7-KAP synthase) (KAPA synthase) (8-amino-7-ketopelargonate synthase)	Cytosol	45.4	94359400	102178000	66586700	81791100	84165600	1	1.08286	0.705671	0.866804	0.891968	1	1.05034	0.815269	1.00293	0.924962	1	2
BIOH	P13001	Pimeloyl-[acyl-carrier protein] methyl ester esterase (EC 3.1.1.85) (Biotin synthesis protein BioH) (Carboxylesterase BioH)	Cytosol	42	50885000	57855800	30203100	59395000	71924000	1	1.13699	0.593556	1.16724	1.41346	1	1.02238	0.852711	1.00095	0.987058	1	1
BIOH	P13001	Pimeloyl-[acyl-carrier protein] methyl ester esterase (EC 3.1.1.85) (Biotin synthesis protein BioH) (Carboxylesterase BioH)	Cytosol	45.4	61470100	60201700	48570600	47971000	56925900	1	0.979366	0.79015	0.780396	0.926075	1	0.949949	0.912868	0.902953	0.96033	1	1
BIOH	P13001	Pimeloyl-[acyl-carrier protein] methyl ester esterase (EC 3.1.1.85) (Biotin synthesis protein BioH) (Carboxylesterase BioH)	Cytosol	54.8	5504050	5432470	5066660	5294510	5384480	1	0.986995	0.920533	0.96193	0.978276	1	0.92003	0.897796	0.978735	0.927943	1	1
BIOH	P13001	Pimeloyl-[acyl-carrier protein] methyl ester esterase (EC 3.1.1.85) (Biotin synthesis protein BioH) (Carboxylesterase BioH)	Cytosol	57.9	3484300	3604850	4093830	3290310	3270540	1	1.0346	1.17494	0.944325	0.938651	1	0.966784	1.07459	0.920351	0.934604	1	1
BIRA	P06709	Bifunctional ligase/repressor BirA (Biotin operon repressor) (Biotin--[acetyl-CoA-carboxylase] ligase) (EC 6.3.4.15) (Biotin--protein ligase) (Biotin-[acetyl-CoA carboxylase] synthetase)	Inner_membrane	42	137204000	165576000	89128000	170320000	197818000	1	1.20679	0.649602	1.24136	1.44178	1	1.08514	0.933227	1.06451	1.00683	4	4
BIRA	P06709	Bifunctional ligase/repressor BirA (Biotin operon repressor) (Biotin--[acetyl-CoA-carboxylase] ligase) (EC 6.3.4.15) (Biotin--protein ligase) (Biotin-[acetyl-CoA carboxylase] synthetase)	Inner_membrane	45.4	106089000	109877000	95042000	87701000	101590000	1	1.03571	0.89587	0.826674	0.957592	1	1.0046	1.03501	0.956499	0.993013	4	4
BIRA	P06709	Bifunctional ligase/repressor BirA (Biotin operon repressor) (Biotin--[acetyl-CoA-carboxylase] ligase) (EC 6.3.4.15) (Biotin--protein ligase) (Biotin-[acetyl-CoA carboxylase] synthetase)	Inner_membrane	49	112094000	122878000	77245900	120268000	95910400	1	1.0962	0.689117	1.07292	0.855625	1	1.12508	0.932116	1.21848	0.996259	1	1
BIRA	P06709	Bifunctional ligase/repressor BirA (Biotin operon repressor) (Biotin--[acetyl-CoA-carboxylase] ligase) (EC 6.3.4.15) (Biotin--protein ligase) (Biotin-[acetyl-CoA carboxylase] synthetase)	Inner_membrane	51.9	31363200	26966600	30767600	30101000	33498600	1	0.859817	0.98101	0.959755	1.06809	1	0.948164	1.06829	1.04955	1.10037	1	1
BISC	P20099	Biotin sulfoxide reductase (BDS reductase) (BSO reductase) (EC 1.-.-.-) (L-methionine-(S)-sulfoxide reductase) (Met-S-SO reductase) (EC 1.8.4.13)	Cytosol	42	65253200	74765500	42827900	75067100	102052000	1	1.14578	0.656334	1.1504	1.56394	1	1.03028	0.942899	0.986504	1.09214	3	3
BISC	P20099	Biotin sulfoxide reductase (BDS reductase) (BSO reductase) (EC 1.-.-.-) (L-methionine-(S)-sulfoxide reductase) (Met-S-SO reductase) (EC 1.8.4.13)	Cytosol	45.4	75911600	80855200	64665400	64445900	77010500	1	1.06512	0.851851	0.84896	1.01448	1	1.03313	0.984152	0.982285	1.052	3	3
BISC	P20099	Biotin sulfoxide reductase (BDS reductase) (BSO reductase) (EC 1.-.-.-) (L-methionine-(S)-sulfoxide reductase) (Met-S-SO reductase) (EC 1.8.4.13)	Cytosol	49	435790000	436168000	317063000	387480000	370915000	1	1.00087	0.727559	0.889144	0.851132	1	1.02723	0.984114	1.00977	0.991028	7	7
BISC	P20099	Biotin sulfoxide reductase (BDS reductase) (BSO reductase) (EC 1.-.-.-) (L-methionine-(S)-sulfoxide reductase) (Met-S-SO reductase) (EC 1.8.4.13)	Cytosol	51.9	267764000	244316000	256471000	264343000	268382000	1	0.91243	0.957825	0.987224	1.00231	1	1.00618	1.04305	1.07959	1.0326	7	7
BISC	P20099	Biotin sulfoxide reductase (BDS reductase) (BSO reductase) (EC 1.-.-.-) (L-methionine-(S)-sulfoxide reductase) (Met-S-SO reductase) (EC 1.8.4.13)	Cytosol	54.8	176038000	202486000	202524000	199255000	210662000	1	1.15024	1.15046	1.13189	1.19668	1	1.0722	1.12204	1.15166	1.13511	9	9
BISC	P20099	Biotin sulfoxide reductase (BDS reductase) (BSO reductase) (EC 1.-.-.-) (L-methionine-(S)-sulfoxide reductase) (Met-S-SO reductase) (EC 1.8.4.13)	Cytosol	57.9	124288000	136097000	156553000	152810000	146264000	1	1.09501	1.2596	1.22948	1.17682	1	1.02324	1.15202	1.19827	1.17174	9	9
BISC	P20099	Biotin sulfoxide reductase (BDS reductase) (BSO reductase) (EC 1.-.-.-) (L-methionine-(S)-sulfoxide reductase) (Met-S-SO reductase) (EC 1.8.4.13)	Cytosol	60.5	50268200	47768500	56324100	49298300	41061200	1	0.950273	1.12047	0.980705	0.816842	1	1.03676	1.13708	1.11255	1.15455	4	4
BISC	P20099	Biotin sulfoxide reductase (BDS reductase) (BSO reductase) (EC 1.-.-.-) (L-methionine-(S)-sulfoxide reductase) (Met-S-SO reductase) (EC 1.8.4.13)	Cytosol	63.6	32699800	37059600	51586600	45365400	37829500	1	1.13333	1.57758	1.38733	1.15687	1	1.03193	1.1716	1.20533	1.15147	4	4
BISC	P20099	Biotin sulfoxide reductase (BDS reductase) (BSO reductase) (EC 1.-.-.-) (L-methionine-(S)-sulfoxide reductase) (Met-S-SO reductase) (EC 1.8.4.13)	Cytosol	67	11457600	10485400	13991400	16445900	12696300	1	0.915148	1.22115	1.43537	1.10811	1	1.00408	1.22999	1.26888	1.04331	1	1
BISC	P20099	Biotin sulfoxide reductase (BDS reductase) (BSO reductase) (EC 1.-.-.-) (L-methionine-(S)-sulfoxide reductase) (Met-S-SO reductase) (EC 1.8.4.13)	Cytosol	71.3	2701810	2680030	2768490	2002300	2860260	1	0.991939	1.02468	0.741096	1.05865	1	0.844104	0.923292	0.938475	0.937286	1	1
BLC	P0A901	Outer membrane lipoprotein Blc	Outer_membrane	42	147755000	166250000	79963300	158163000	196228000	1	1.12517	0.541188	1.07044	1.32806	1	1.01176	0.777479	0.917939	0.927422	4	4
BLC	P0A901	Outer membrane lipoprotein Blc	Outer_membrane	45.4	145164000	148968000	147457000	119942000	141702000	1	1.0262	1.0158	0.826252	0.976151	1	0.995382	1.17356	0.956011	1.01226	4	4
BLC	P0A901	Outer membrane lipoprotein Blc	Outer_membrane	49	379384000	366849000	278381000	310558000	332587000	1	0.96696	0.733771	0.818585	0.87665	1	0.992432	0.992516	0.929636	1.02074	6	6
BLC	P0A901	Outer membrane lipoprotein Blc	Outer_membrane	51.9	288608000	261915000	265353000	270326000	284086000	1	0.907511	0.919424	0.936655	0.984332	1	1.00076	1.00123	1.02428	1.01408	6	6
BLC	P0A901	Outer membrane lipoprotein Blc	Outer_membrane	54.8	169101000	170789000	164709000	158359000	169701000	1	1.00998	0.974027	0.936476	1.00355	1	0.941458	0.949969	0.952837	0.951915	6	6
BLC	P0A901	Outer membrane lipoprotein Blc	Outer_membrane	57.9	118213000	130836000	126960000	121305000	118387000	1	1.10678	1.07399	1.02616	1.00147	1	1.03424	0.98227	1.00011	0.997155	6	6
BLC	P0A901	Outer membrane lipoprotein Blc	Outer_membrane	60.5	122072000	109960000	127009000	106372000	85566300	1	0.90078	1.04044	0.871387	0.700949	1	0.982759	1.05586	0.988536	0.990745	5	5
BLC	P0A901	Outer membrane lipoprotein Blc	Outer_membrane	63.6	81491100	95500600	116089000	101699000	79464400	1	1.17191	1.42456	1.24798	0.97513	1	1.06706	1.05796	1.08426	0.97058	5	5
BLC	P0A901	Outer membrane lipoprotein Blc	Outer_membrane	67	131747000	127185000	128150000	158860000	147782000	1	0.965373	0.972698	1.2058	1.12171	1	1.05919	0.97974	1.06593	1.05612	4	7
BLC	P0A901	Outer membrane lipoprotein Blc	Outer_membrane	71.3	113564000	128225000	123274000	88100000	128384000	1	1.1291	1.0855	0.775774	1.1305	1	0.960823	0.978097	0.98239	1.0009	4	7
BLUR	P75989	HTH-type transcriptional repressor BluR	Cytosol	42	41151900	47745000	29058200	55412500	68023500	1	1.16021	0.70612	1.34654	1.65299	1	1.04326	1.01442	1.1547	1.15432	2	2
BLUR	P75989	HTH-type transcriptional repressor BluR	Cytosol	45.4	46701200	49450600	40142000	41405300	47506800	1	1.05887	0.85955	0.8866	1.01725	1	1.02707	0.993046	1.02584	1.05488	2	2
BLUR	P75989	HTH-type transcriptional repressor BluR	Cytosol	49	127440000	129734000	83977400	118982000	110094000	1	1.018	0.658956	0.933632	0.863889	1	1.04482	0.89132	1.06029	1.00588	2	2
BLUR	P75989	HTH-type transcriptional repressor BluR	Cytosol	51.9	91735900	75225100	85066800	86181100	86732300	1	0.820018	0.927301	0.939448	0.945456	1	0.904276	1.00981	1.02734	0.97403	2	2
BLUR	P75989	HTH-type transcriptional repressor BluR	Cytosol	54.8	53493600	56824300	56744300	55697400	60181900	1	1.06226	1.06077	1.0412	1.12503	1	0.990192	1.03457	1.05939	1.06715	2	3
BLUR	P75989	HTH-type transcriptional repressor BluR	Cytosol	57.9	37535200	41406400	41714700	39689900	37827200	1	1.10314	1.11135	1.0574	1.00778	1	1.03083	1.01643	1.03056	1.00344	2	3
BLUR	P75989	HTH-type transcriptional repressor BluR	Cytosol	60.5	14588400	13050700	12410700	11277200	9739560	1	0.894594	0.850724	0.773025	0.667624	1	0.976011	0.863333	0.87695	0.943641	2	2
BLUR	P75989	HTH-type transcriptional repressor BluR	Cytosol	63.6	13111500	14305400	13113200	10110100	9071040	1	1.09106	1.00013	0.771086	0.691838	1	0.993441	0.742754	0.669928	0.688611	2	2
BLUR	P75989	HTH-type transcriptional repressor BluR	Cytosol	67	6451550	6284770	5611050	6768200	5955070	1	0.974149	0.869721	1.04908	0.923045	1	1.06881	0.876018	0.927396	0.869069	1	1
BLUR	P75989	HTH-type transcriptional repressor BluR	Cytosol	71.3	2956570	2542810	2286820	1755570	2761430	1	0.860054	0.773471	0.593786	0.933998	1	0.731875	0.696939	0.751932	0.826927	1	1
BOLA	P0ABE2	DNA-binding transcriptional regulator BolA	Cytosol	42	87458800	94179600	63856400	95615700	125605000	1	1.07685	0.730131	1.09327	1.43616	1	0.9683	1.04892	0.937512	1.00291	2	6
BOLA	P0ABE2	DNA-binding transcriptional regulator BolA	Cytosol	45.4	108315000	108720000	93245900	89899700	104958000	1	1.00374	0.860877	0.829984	0.969007	1	0.973591	0.99458	0.960329	1.00485	2	6
BOLA	P0ABE2	DNA-binding transcriptional regulator BolA	Cytosol	49	255212000	237170000	185723000	208383000	218279000	1	0.929306	0.72772	0.816509	0.855285	1	0.953786	0.984332	0.927279	0.995864	3	7
BOLA	P0ABE2	DNA-binding transcriptional regulator BolA	Cytosol	51.9	184037000	170746000	173182000	178358000	182033000	1	0.927781	0.941017	0.969142	0.989111	1	1.02311	1.02474	1.05981	1.019	3	7
BOLA	P0ABE2	DNA-binding transcriptional regulator BolA	Cytosol	54.8	12979800	15026300	16688800	15792100	13968500	1	1.15767	1.28575	1.21667	1.07617	1	1.07912	1.25399	1.23792	1.0208	1	1
BOLA	P0ABE2	DNA-binding transcriptional regulator BolA	Cytosol	57.9	8621690	9388010	8710930	10458900	8267780	1	1.08888	1.01035	1.21309	0.958951	1	1.01751	0.924062	1.1823	0.954818	1	1
BOLA	P0ABE2	DNA-binding transcriptional regulator BolA	Cytosol	60.5	19008100	16085400	17627900	18658000	14135900	1	0.846239	0.927389	0.981582	0.743678	1	0.923255	0.941134	1.11354	1.05114	1	2
BOLA	P0ABE2	DNA-binding transcriptional regulator BolA	Cytosol	63.6	9630810	12699300	14016100	13691500	10105300	1	1.31861	1.45534	1.42164	1.04927	1	1.20064	1.08082	1.23513	1.04437	1	2
BORD	P77330	Prophage lipoprotein Bor homolog (Lipoprotein Bor homolog from lambdoid prophage DLP12)	Outer_membrane	42	195050000	219937000	92730100	138340000	172937000	1	1.12759	0.475417	0.709254	0.886629	1	1.01393	0.682991	0.608209	0.619157	4	5
BORD	P77330	Prophage lipoprotein Bor homolog (Lipoprotein Bor homolog from lambdoid prophage DLP12)	Outer_membrane	45.4	134616000	130044000	113487000	105367000	124871000	1	0.966037	0.843042	0.782723	0.927609	1	0.937021	0.973975	0.905646	0.961921	4	5
BORD	P77330	Prophage lipoprotein Bor homolog (Lipoprotein Bor homolog from lambdoid prophage DLP12)	Outer_membrane	49	114395000	107394000	82870600	209210000	98266600	1	0.9388	0.724425	1.82884	0.859011	1	0.96353	0.979874	2.07694	1.0002	2	2
BORD	P77330	Prophage lipoprotein Bor homolog (Lipoprotein Bor homolog from lambdoid prophage DLP12)	Outer_membrane	51.9	78913800	65867700	73114400	59901700	74135400	1	0.834679	0.92651	0.759078	0.939448	1	0.920444	1.00895	0.830094	0.967839	2	2
BORD	P77330	Prophage lipoprotein Bor homolog (Lipoprotein Bor homolog from lambdoid prophage DLP12)	Outer_membrane	54.8	91121800	115942000	79135500	73574500	85257300	1	1.27238	0.868458	0.80743	0.935641	1	1.18606	0.847008	0.821537	0.887502	3	4
BORD	P77330	Prophage lipoprotein Bor homolog (Lipoprotein Bor homolog from lambdoid prophage DLP12)	Outer_membrane	57.9	67572200	81767100	72357600	64088000	65635700	1	1.21007	1.07082	0.948437	0.971342	1	1.13075	0.979366	0.92436	0.967155	3	4
BORD	P77330	Prophage lipoprotein Bor homolog (Lipoprotein Bor homolog from lambdoid prophage DLP12)	Outer_membrane	60.5	149404000	155918000	152060000	127204000	113609000	1	1.0436	1.01778	0.85141	0.760415	1	1.13858	1.03286	0.965872	1.0748	3	4
BORD	P77330	Prophage lipoprotein Bor homolog (Lipoprotein Bor homolog from lambdoid prophage DLP12)	Outer_membrane	63.6	137210000	183217000	168922000	117657000	118967000	1	1.3353	1.23112	0.857496	0.867043	1	1.21583	0.914301	0.745001	0.862998	3	4
BORD	P77330	Prophage lipoprotein Bor homolog (Lipoprotein Bor homolog from lambdoid prophage DLP12)	Outer_membrane	67	30149500	25511800	31538000	29639700	24633800	1	0.846177	1.04605	0.983091	0.817055	1	0.928406	1.05363	0.86906	0.769277	1	1
BORD	P77330	Prophage lipoprotein Bor homolog (Lipoprotein Bor homolog from lambdoid prophage DLP12)	Outer_membrane	71.3	31996000	50069400	42722100	24036300	36948300	1	1.56486	1.33523	0.751228	1.15478	1	1.33164	1.20312	0.951306	1.0224	1	1
BRNQ	P0AD99	Branched-chain amino acid transport system 2 carrier protein (LIV-II)	Inner_membrane	67	7390950	7459010	6917300	9572060	8258080	1	1.00921	0.935915	1.29511	1.11732	1	1.10728	0.942691	1.14488	1.05199	1	1
BRNQ	P0AD99	Branched-chain amino acid transport system 2 carrier protein (LIV-II)	Inner_membrane	71.3	5455850	6214050	5934240	4222750	5133390	1	1.13897	1.08768	0.773986	0.940896	1	0.969223	0.980062	0.980125	0.833035	1	1
BTSR	P0AFT5	Transcriptional regulatory protein BtsR	Cytosol	42	10533700	12771400	7511810	13984100	16352400	1	1.21243	0.713122	1.32756	1.55239	1	1.09022	1.02448	1.13843	1.08407	1	1
BTSR	P0AFT5	Transcriptional regulatory protein BtsR	Cytosol	45.4	12477800	13408900	11712800	11290600	12933400	1	1.07462	0.938691	0.904855	1.03651	1	1.04234	1.08448	1.04696	1.07485	1	1
BTUB	P06129	Vitamin B12 transporter BtuB (Cobalamin receptor) (Outer membrane cobalamin translocator)	Outer_membrane	42	402544000	484931000	279090000	523491000	647435000	1	1.20467	0.693316	1.30046	1.60836	1	1.08324	0.996027	1.11519	1.12316	12	12
BTUB	P06129	Vitamin B12 transporter BtuB (Cobalamin receptor) (Outer membrane cobalamin translocator)	Outer_membrane	45.4	488843000	515549000	414701000	409183000	470395000	1	1.05463	0.848332	0.837044	0.962262	1	1.02295	0.980086	0.968498	0.997856	12	12
BTUB	P06129	Vitamin B12 transporter BtuB (Cobalamin receptor) (Outer membrane cobalamin translocator)	Outer_membrane	49	541341000	542892000	391181000	593089000	474140000	1	1.00287	0.722615	1.09559	0.875862	1	1.02928	0.977426	1.24422	1.01982	9	11
BTUB	P06129	Vitamin B12 transporter BtuB (Cobalamin receptor) (Outer membrane cobalamin translocator)	Outer_membrane	51.9	359733000	333174000	335984000	341141000	353833000	1	0.92617	0.933982	0.948317	0.983599	1	1.02134	1.01708	1.03704	1.01332	9	11
BTUB	P06129	Vitamin B12 transporter BtuB (Cobalamin receptor) (Outer membrane cobalamin translocator)	Outer_membrane	54.8	230950000	267159000	244177000	234555000	250356000	1	1.15678	1.05727	1.01561	1.08403	1	1.0783	1.03116	1.03335	1.02825	9	10
BTUB	P06129	Vitamin B12 transporter BtuB (Cobalamin receptor) (Outer membrane cobalamin translocator)	Outer_membrane	57.9	180959000	196752000	202064000	188245000	195448000	1	1.08727	1.11663	1.04026	1.08007	1	1.01601	1.02126	1.01385	1.07541	9	10
BTUB	P06129	Vitamin B12 transporter BtuB (Cobalamin receptor) (Outer membrane cobalamin translocator)	Outer_membrane	60.5	210522000	198249000	209605000	188009000	154245000	1	0.941702	0.995644	0.893061	0.732679	1	1.02741	1.0104	1.01312	1.03559	11	12
BTUB	P06129	Vitamin B12 transporter BtuB (Cobalamin receptor) (Outer membrane cobalamin translocator)	Outer_membrane	63.6	144738000	181837000	204283000	165964000	150263000	1	1.25632	1.4114	1.14665	1.03817	1	1.14392	1.04819	0.996222	1.03333	11	12
BTUB	P06129	Vitamin B12 transporter BtuB (Cobalamin receptor) (Outer membrane cobalamin translocator)	Outer_membrane	67	128171000	116170000	128368000	142525000	130701000	1	0.906367	1.00154	1.11199	1.01974	1	0.994446	1.00879	0.983009	0.960109	9	11
BTUB	P06129	Vitamin B12 transporter BtuB (Cobalamin receptor) (Outer membrane cobalamin translocator)	Outer_membrane	71.3	110878000	132298000	118966000	89168300	122486000	1	1.19319	1.07295	0.804202	1.10469	1	1.01536	0.966782	1.01839	0.978053	9	11
BTUE	P06610	Thioredoxin/glutathione peroxidase BtuE (EC 1.11.1.15) (EC 1.11.1.9)	Cytosol	42	500369000	479785000	309441000	457874000	525435000	1	0.958862	0.618426	0.915073	1.0501	1	0.862209	0.888439	0.784706	0.73331	5	9
BTUE	P06610	Thioredoxin/glutathione peroxidase BtuE (EC 1.11.1.15) (EC 1.11.1.9)	Cytosol	45.4	428669000	402903000	373146000	351750000	389257000	1	0.939893	0.870476	0.820563	0.90806	1	0.911662	1.00567	0.949429	0.941649	5	9
BTUE	P06610	Thioredoxin/glutathione peroxidase BtuE (EC 1.11.1.15) (EC 1.11.1.9)	Cytosol	49	542899000	580040000	475322000	547438000	519599000	1	1.06841	0.875526	1.00836	0.957082	1	1.09656	1.18426	1.14516	1.11439	4	6
BTUE	P06610	Thioredoxin/glutathione peroxidase BtuE (EC 1.11.1.15) (EC 1.11.1.9)	Cytosol	51.9	115924000	114731000	104468000	116265000	126331000	1	0.989709	0.901177	1.00294	1.08977	1	1.0914	0.981358	1.09677	1.12271	4	6
BTUE	P06610	Thioredoxin/glutathione peroxidase BtuE (EC 1.11.1.15) (EC 1.11.1.9)	Cytosol	67	1769680	1454360	1516810	1860360	1847480	1	0.821821	0.85711	1.05124	1.04396	1	0.901683	0.863315	0.929305	0.982916	1	1
BTUE	P06610	Thioredoxin/glutathione peroxidase BtuE (EC 1.11.1.15) (EC 1.11.1.9)	Cytosol	71.3	1689320	1673750	1497580	1158680	1452670	1	0.990783	0.886499	0.685885	0.859914	1	0.843121	0.798783	0.868561	0.761336	1	1
BTUR	P0A9H5	Cob(I)yrinic acid a,c-diamide adenosyltransferase (EC 2.5.1.17) (Cob(I)alamin adenosyltransferase) (Corrinoid adenosyltransferase)	Cytosol	42	31995300	38632600	24384000	41134400	49325500	1	1.20745	0.762112	1.28564	1.54165	1	1.08574	1.09486	1.10248	1.07657	2	2
BTUR	P0A9H5	Cob(I)yrinic acid a,c-diamide adenosyltransferase (EC 2.5.1.17) (Cob(I)alamin adenosyltransferase) (Corrinoid adenosyltransferase)	Cytosol	45.4	37480400	39952700	33079200	33941700	36509300	1	1.06596	0.882573	0.905585	0.97409	1	1.03395	1.01965	1.0478	1.01012	2	2
BTUR	P0A9H5	Cob(I)yrinic acid a,c-diamide adenosyltransferase (EC 2.5.1.17) (Cob(I)alamin adenosyltransferase) (Corrinoid adenosyltransferase)	Cytosol	49	69111100	63464600	48923000	61323400	58587600	1	0.918298	0.707889	0.887316	0.847731	1	0.942488	0.957508	1.00769	0.987068	4	4
BTUR	P0A9H5	Cob(I)yrinic acid a,c-diamide adenosyltransferase (EC 2.5.1.17) (Cob(I)alamin adenosyltransferase) (Corrinoid adenosyltransferase)	Cytosol	51.9	47330800	43724200	41394500	44223500	45708200	1	0.9238	0.874578	0.934349	0.965718	1	1.01872	0.952394	1.02176	0.994903	4	4
BTUR	P0A9H5	Cob(I)yrinic acid a,c-diamide adenosyltransferase (EC 2.5.1.17) (Cob(I)alamin adenosyltransferase) (Corrinoid adenosyltransferase)	Cytosol	54.8	76001800	81119400	76106200	73155000	79928900	1	1.06734	1.00137	0.962543	1.05167	1	0.99492	0.97664	0.979359	0.997562	4	4
BTUR	P0A9H5	Cob(I)yrinic acid a,c-diamide adenosyltransferase (EC 2.5.1.17) (Cob(I)alamin adenosyltransferase) (Corrinoid adenosyltransferase)	Cytosol	57.9	37181700	40998600	39482300	35568500	37889000	1	1.10266	1.06187	0.956613	1.01902	1	1.03038	0.971186	0.932328	1.01463	4	4
CADA	P0A9H3	Inducible lysine decarboxylase (LDC) (EC 4.1.1.18)	Cytosol	42	109599000	136652000	80477200	142722000	176620000	1	1.24684	0.734288	1.30222	1.61151	1	1.12116	1.05489	1.1167	1.12536	4	4
CADA	P0A9H3	Inducible lysine decarboxylase (LDC) (EC 4.1.1.18)	Cytosol	45.4	131049000	138241000	113738000	112887000	130418000	1	1.05488	0.867904	0.861411	0.995185	1	1.0232	1.0027	0.996691	1.032	4	4
CADA	P0A9H3	Inducible lysine decarboxylase (LDC) (EC 4.1.1.18)	Cytosol	49	397993000	399533000	285768000	377805000	353058000	1	1.00387	0.718023	0.949275	0.887096	1	1.03031	0.971214	1.07806	1.0329	7	8
CADA	P0A9H3	Inducible lysine decarboxylase (LDC) (EC 4.1.1.18)	Cytosol	51.9	304093000	269297000	267397000	278027000	284604000	1	0.885574	0.879326	0.914283	0.935911	1	0.976569	0.957564	0.99982	0.964196	7	8
CADA	P0A9H3	Inducible lysine decarboxylase (LDC) (EC 4.1.1.18)	Cytosol	54.8	170420000	180556000	176115000	179057000	182151000	1	1.05948	1.03342	1.05068	1.06884	1	0.987594	1.00789	1.06904	1.01384	9	9
CADA	P0A9H3	Inducible lysine decarboxylase (LDC) (EC 4.1.1.18)	Cytosol	57.9	142224000	147373000	154770000	143814000	141977000	1	1.0362	1.08821	1.01118	0.998263	1	0.968284	0.995275	0.985509	0.99396	9	9
CADA	P0A9H3	Inducible lysine decarboxylase (LDC) (EC 4.1.1.18)	Cytosol	60.5	163531000	169525000	156919000	154058000	110796000	1	1.03665	0.959567	0.942072	0.677523	1	1.131	0.97379	1.06872	0.957633	11	13
CADA	P0A9H3	Inducible lysine decarboxylase (LDC) (EC 4.1.1.18)	Cytosol	63.6	106436000	123457000	154408000	132125000	115555000	1	1.15992	1.45071	1.24136	1.08568	1	1.05614	1.07738	1.0785	1.08061	11	13
CADA	P0A9H3	Inducible lysine decarboxylase (LDC) (EC 4.1.1.18)	Cytosol	67	112827000	114093000	114083000	136728000	122430000	1	1.01122	1.01113	1.21184	1.08511	1	1.10949	1.01845	1.07127	1.02166	7	9
CADA	P0A9H3	Inducible lysine decarboxylase (LDC) (EC 4.1.1.18)	Cytosol	71.3	35728800	34347200	30718500	22004500	30604900	1	0.961331	0.859769	0.615876	0.856589	1	0.818058	0.774698	0.779905	0.758393	7	9
CAIT	P31553	L-carnitine/gamma-butyrobetaine antiporter	Inner_membrane	54.8	23054700	24376800	19287500	16578000	19624100	1	1.05735	0.836597	0.719072	0.851197	1	0.985609	0.815933	0.731635	0.807403	1	1
CAIT	P31553	L-carnitine/gamma-butyrobetaine antiporter	Inner_membrane	57.9	16753900	18861600	16336000	16131800	14573000	1	1.1258	0.975057	0.962868	0.869827	1	1.05201	0.891782	0.938424	0.866078	1	1
CAIT	P31553	L-carnitine/gamma-butyrobetaine antiporter	Inner_membrane	60.5	19612200	20160500	18876600	17493100	13385400	1	1.02796	0.962493	0.89195	0.682504	1	1.12151	0.976758	1.01186	0.964673	1	1
CAIT	P31553	L-carnitine/gamma-butyrobetaine antiporter	Inner_membrane	63.6	14849200	16591400	18724000	14979600	14011600	1	1.11733	1.26094	1.00878	0.943593	1	1.01736	0.93645	0.87644	0.93919	1	1
CAIT	P31553	L-carnitine/gamma-butyrobetaine antiporter	Inner_membrane	67	18272500	18500200	17251600	21853200	17069300	1	1.01246	0.944129	1.19596	0.934152	1	1.11085	0.950965	1.05724	0.879527	1	1
CAIT	P31553	L-carnitine/gamma-butyrobetaine antiporter	Inner_membrane	71.3	12462400	18227700	15286600	11082900	18698300	1	1.46262	1.22662	0.889307	1.50038	1	1.24463	1.10525	1.12616	1.32838	1	1
CAN	P61517	Carbonic anhydrase 2 (EC 4.2.1.1) (Carbonate dehydratase 2)	Cytosol	42	923794000	1042350000	670741000	1154200000	1365910000	1	1.12834	0.726072	1.24941	1.47859	1	1.0146	1.04309	1.07141	1.03254	7	18
CAN	P61517	Carbonic anhydrase 2 (EC 4.2.1.1) (Carbonate dehydratase 2)	Cytosol	45.4	1061300000	1126570000	944636000	949465000	1058620000	1	1.0615	0.890074	0.894625	0.997475	1	1.02962	1.02831	1.03512	1.03437	7	18
CAN	P61517	Carbonic anhydrase 2 (EC 4.2.1.1) (Carbonate dehydratase 2)	Cytosol	49	1642770000	1582090000	1236920000	1423660000	1421620000	1	0.963062	0.752948	0.866622	0.86538	1	0.988432	1.01845	0.984189	1.00762	7	17
CAN	P61517	Carbonic anhydrase 2 (EC 4.2.1.1) (Carbonate dehydratase 2)	Cytosol	51.9	1270660000	1160870000	1234750000	1308420000	1291010000	1	0.913596	0.971739	1.02972	1.01602	1	1.00747	1.0582	1.12605	1.04672	7	17
CAN	P61517	Carbonic anhydrase 2 (EC 4.2.1.1) (Carbonate dehydratase 2)	Cytosol	54.8	415149000	441822000	475517000	454237000	460026000	1	1.06425	1.14541	1.09415	1.1081	1	0.992043	1.11712	1.11327	1.05109	9	24
CAN	P61517	Carbonic anhydrase 2 (EC 4.2.1.1) (Carbonate dehydratase 2)	Cytosol	57.9	355621000	367138000	407650000	381668000	401034000	1	1.03239	1.1463	1.07324	1.1277	1	0.964717	1.04841	1.046	1.12284	9	24
CAN	P61517	Carbonic anhydrase 2 (EC 4.2.1.1) (Carbonate dehydratase 2)	Cytosol	60.5	403539000	356296000	421538000	394375000	268921000	1	0.882928	1.0446	0.977291	0.666406	1	0.963283	1.06009	1.10868	0.941921	8	20
CAN	P61517	Carbonic anhydrase 2 (EC 4.2.1.1) (Carbonate dehydratase 2)	Cytosol	63.6	284004000	321222000	429731000	350375000	314206000	1	1.13105	1.51312	1.2337	1.10634	1	1.02985	1.12373	1.07185	1.10118	8	20
CAN	P61517	Carbonic anhydrase 2 (EC 4.2.1.1) (Carbonate dehydratase 2)	Cytosol	67	294347000	313519000	316130000	405272000	348101000	1	1.06513	1.074	1.37685	1.18262	1	1.16864	1.08178	1.21715	1.11347	6	14
CAN	P61517	Carbonic anhydrase 2 (EC 4.2.1.1) (Carbonate dehydratase 2)	Cytosol	71.3	229785000	247301000	252855000	160926000	254415000	1	1.07623	1.1004	0.700333	1.10719	1	0.915831	0.991519	0.886856	0.980263	6	14
CARA	P0A6F1	Carbamoyl-phosphate synthase small chain (EC 6.3.5.5) (Carbamoyl-phosphate synthetase glutamine chain)	Cytosol	42	126875000	144634000	91078000	155479000	192597000	1	1.13997	0.717856	1.22545	1.51801	1	1.02506	1.03128	1.05086	1.06006	4	5
CARA	P0A6F1	Carbamoyl-phosphate synthase small chain (EC 6.3.5.5) (Carbamoyl-phosphate synthetase glutamine chain)	Cytosol	45.4	141602000	148969000	123336000	123505000	141721000	1	1.05203	0.871005	0.872198	1.00084	1	1.02043	1.00628	1.00917	1.03786	4	5
CARA	P0A6F1	Carbamoyl-phosphate synthase small chain (EC 6.3.5.5) (Carbamoyl-phosphate synthetase glutamine chain)	Cytosol	49	457912000	440268000	328168000	389138000	396039000	1	0.961469	0.716662	0.84981	0.86488	1	0.986796	0.969374	0.965096	1.00704	4	5
CARA	P0A6F1	Carbamoyl-phosphate synthase small chain (EC 6.3.5.5) (Carbamoyl-phosphate synthetase glutamine chain)	Cytosol	51.9	376562000	310968000	347901000	346059000	365765000	1	0.825808	0.923888	0.918996	0.971327	1	0.910661	1.00609	1.00497	1.00068	4	5
CARA	P0A6F1	Carbamoyl-phosphate synthase small chain (EC 6.3.5.5) (Carbamoyl-phosphate synthetase glutamine chain)	Cytosol	54.8	80716100	89658200	85229300	85537600	88154200	1	1.11078	1.05591	1.05973	1.09215	1	1.03542	1.02983	1.07825	1.03596	4	5
CARA	P0A6F1	Carbamoyl-phosphate synthase small chain (EC 6.3.5.5) (Carbamoyl-phosphate synthetase glutamine chain)	Cytosol	57.9	61664500	58956100	68770300	60061000	61907000	1	0.956078	1.11523	0.973996	1.00393	1	0.893411	1.01999	0.94927	0.999605	4	5
CARA	P0A6F1	Carbamoyl-phosphate synthase small chain (EC 6.3.5.5) (Carbamoyl-phosphate synthetase glutamine chain)	Cytosol	60.5	36871000	33780300	34190800	34070100	25983400	1	0.916175	0.927309	0.924035	0.704711	1	0.999556	0.941053	1.04826	0.996062	3	4
CARA	P0A6F1	Carbamoyl-phosphate synthase small chain (EC 6.3.5.5) (Carbamoyl-phosphate synthetase glutamine chain)	Cytosol	63.6	10342700	10007800	10969400	8968800	8191720	1	0.96762	1.06059	0.867162	0.792029	1	0.881047	0.787658	0.7534	0.788334	3	4
CARB	P00968	Carbamoyl-phosphate synthase large chain (EC 6.3.5.5) (Carbamoyl-phosphate synthetase ammonia chain)	Cytosol	42	654279000	723182000	472438000	798670000	1015710000	1	1.10531	0.722074	1.22069	1.55241	1	0.993896	1.03734	1.04678	1.08409	19	21
CARB	P00968	Carbamoyl-phosphate synthase large chain (EC 6.3.5.5) (Carbamoyl-phosphate synthetase ammonia chain)	Cytosol	45.4	744277000	785467000	635472000	663025000	735089000	1	1.05534	0.853811	0.890831	0.987655	1	1.02364	0.986417	1.03073	1.02419	19	21
CARB	P00968	Carbamoyl-phosphate synthase large chain (EC 6.3.5.5) (Carbamoyl-phosphate synthetase ammonia chain)	Cytosol	49	1300360000	1285160000	937028000	1164960000	1130370000	1	0.988311	0.720591	0.895875	0.869275	1	1.01435	0.974689	1.01741	1.01215	18	22
CARB	P00968	Carbamoyl-phosphate synthase large chain (EC 6.3.5.5) (Carbamoyl-phosphate synthetase ammonia chain)	Cytosol	51.9	920392000	825585000	857738000	887175000	923057000	1	0.896993	0.931927	0.96391	1.0029	1	0.98916	1.01484	1.05409	1.0332	18	22
CARB	P00968	Carbamoyl-phosphate synthase large chain (EC 6.3.5.5) (Carbamoyl-phosphate synthetase ammonia chain)	Cytosol	54.8	686921000	735348000	719726000	693221000	751264000	1	1.0705	1.04776	1.00917	1.09367	1	0.997869	1.02188	1.0268	1.0374	23	31
CARB	P00968	Carbamoyl-phosphate synthase large chain (EC 6.3.5.5) (Carbamoyl-phosphate synthetase ammonia chain)	Cytosol	57.9	519699000	543212000	558140000	543801000	527341000	1	1.04524	1.07397	1.04638	1.0147	1	0.976732	0.982246	1.01981	1.01033	23	31
CARB	P00968	Carbamoyl-phosphate synthase large chain (EC 6.3.5.5) (Carbamoyl-phosphate synthetase ammonia chain)	Cytosol	60.5	303265000	265459000	290728000	256138000	214098000	1	0.875337	0.95866	0.844601	0.705977	1	0.955001	0.972869	0.958149	0.997851	13	14
CARB	P00968	Carbamoyl-phosphate synthase large chain (EC 6.3.5.5) (Carbamoyl-phosphate synthetase ammonia chain)	Cytosol	63.6	71532500	69835300	79681200	65071900	60697700	1	0.976274	1.11392	0.909683	0.848533	1	0.888927	0.827259	0.790342	0.844574	13	14
CBPA	P36659	Curved DNA-binding protein	Cytosol	42	535102000	512219000	316569000	503761000	617318000	1	0.957236	0.591605	0.94143	1.15365	1	0.860747	0.849908	0.807308	0.805622	8	10
CBPA	P36659	Curved DNA-binding protein	Cytosol	45.4	537056000	545737000	450572000	425470000	487479000	1	1.01616	0.838967	0.792227	0.907687	1	0.985643	0.969266	0.916642	0.941263	8	10
CBPA	P36659	Curved DNA-binding protein	Cytosol	49	913167000	881578000	670008000	682106000	753252000	1	0.965407	0.733719	0.746967	0.824879	1	0.990838	0.992446	0.848302	0.960459	8	13
CBPA	P36659	Curved DNA-binding protein	Cytosol	51.9	689670000	620253000	649427000	611720000	655029000	1	0.899348	0.941649	0.886975	0.949772	1	0.991757	1.02543	0.969957	0.978475	8	13
CBPA	P36659	Curved DNA-binding protein	Cytosol	54.8	247108000	284594000	245874000	242865000	242480000	1	1.1517	0.995006	0.982829	0.981271	1	1.07356	0.97043	1	0.930784	7	15
CBPA	P36659	Curved DNA-binding protein	Cytosol	57.9	188459000	221699000	232254000	214704000	209902000	1	1.17638	1.23238	1.13926	1.11378	1	1.09927	1.12713	1.11034	1.10898	7	15
CBPA	P36659	Curved DNA-binding protein	Cytosol	60.5	266411000	245019000	271406000	236765000	178479000	1	0.919703	1.01875	0.888721	0.669939	1	1.0034	1.03385	1.0082	0.946913	7	19
CBPA	P36659	Curved DNA-binding protein	Cytosol	63.6	162928000	186611000	231321000	189195000	158475000	1	1.14536	1.41977	1.16122	0.972669	1	1.04288	1.05441	1.00888	0.968131	7	19
CBPA	P36659	Curved DNA-binding protein	Cytosol	67	136318000	105994000	110775000	126610000	113002000	1	0.77755	0.812622	0.928784	0.828959	1	0.85311	0.818505	0.821052	0.780484	4	6
CBPA	P36659	Curved DNA-binding protein	Cytosol	71.3	16134600	18422600	16673500	11788000	16207900	1	1.14181	1.0334	0.730604	1.00454	1	0.971637	0.93115	0.925189	0.889386	4	6
CCA	P06961	Multifunctional CCA protein [Includes: CCA-adding enzyme (EC 2.7.7.72) (CCA tRNA nucleotidyltransferase) (tRNA CCA-pyrophosphorylase) (tRNA adenylyl-/cytidylyl-transferase) (tRNA nucleotidyltransferase) (tRNA-NT); 2'-nucleotidase (EC 3.1.3.-); 2',3'-cyclic phosphodiesterase (EC 3.1.4.-); Phosphatase (EC 3.1.3.-)]	Cytosol	42	110813000	128602000	70735700	132315000	168368000	1	1.16053	0.638334	1.19404	1.51939	1	1.04355	0.917039	1.02393	1.06103	3	4
CCA	P06961	Multifunctional CCA protein [Includes: CCA-adding enzyme (EC 2.7.7.72) (CCA tRNA nucleotidyltransferase) (tRNA CCA-pyrophosphorylase) (tRNA adenylyl-/cytidylyl-transferase) (tRNA nucleotidyltransferase) (tRNA-NT); 2'-nucleotidase (EC 3.1.3.-); 2',3'-cyclic phosphodiesterase (EC 3.1.4.-); Phosphatase (EC 3.1.3.-)]	Cytosol	45.4	121887000	128886000	103617000	106381000	125754000	1	1.05742	0.850107	0.872784	1.03173	1	1.02566	0.982137	1.00985	1.06989	3	4
CCA	P06961	Multifunctional CCA protein [Includes: CCA-adding enzyme (EC 2.7.7.72) (CCA tRNA nucleotidyltransferase) (tRNA CCA-pyrophosphorylase) (tRNA adenylyl-/cytidylyl-transferase) (tRNA nucleotidyltransferase) (tRNA-NT); 2'-nucleotidase (EC 3.1.3.-); 2',3'-cyclic phosphodiesterase (EC 3.1.4.-); Phosphatase (EC 3.1.3.-)]	Cytosol	49	284514000	288020000	197608000	240233000	241197000	1	1.01232	0.694546	0.844363	0.847751	1	1.03899	0.939459	0.958911	0.987091	6	6
CCA	P06961	Multifunctional CCA protein [Includes: CCA-adding enzyme (EC 2.7.7.72) (CCA tRNA nucleotidyltransferase) (tRNA CCA-pyrophosphorylase) (tRNA adenylyl-/cytidylyl-transferase) (tRNA nucleotidyltransferase) (tRNA-NT); 2'-nucleotidase (EC 3.1.3.-); 2',3'-cyclic phosphodiesterase (EC 3.1.4.-); Phosphatase (EC 3.1.3.-)]	Cytosol	51.9	197310000	174728000	174107000	174520000	179673000	1	0.885551	0.882403	0.884496	0.910613	1	0.976542	0.960915	0.967247	0.938133	6	6
CCA	P06961	Multifunctional CCA protein [Includes: CCA-adding enzyme (EC 2.7.7.72) (CCA tRNA nucleotidyltransferase) (tRNA CCA-pyrophosphorylase) (tRNA adenylyl-/cytidylyl-transferase) (tRNA nucleotidyltransferase) (tRNA-NT); 2'-nucleotidase (EC 3.1.3.-); 2',3'-cyclic phosphodiesterase (EC 3.1.4.-); Phosphatase (EC 3.1.3.-)]	Cytosol	54.8	43111200	45795200	41462600	41207500	47235900	1	1.06226	0.961759	0.955842	1.09568	1	0.990187	0.938004	0.972541	1.0393	3	3
CCA	P06961	Multifunctional CCA protein [Includes: CCA-adding enzyme (EC 2.7.7.72) (CCA tRNA nucleotidyltransferase) (tRNA CCA-pyrophosphorylase) (tRNA adenylyl-/cytidylyl-transferase) (tRNA nucleotidyltransferase) (tRNA-NT); 2'-nucleotidase (EC 3.1.3.-); 2',3'-cyclic phosphodiesterase (EC 3.1.4.-); Phosphatase (EC 3.1.3.-)]	Cytosol	57.9	27056400	26870800	27887500	27596800	25992100	1	0.99314	1.03072	1.01997	0.960664	1	0.928044	0.942689	0.994079	0.956523	3	3
CCA	P06961	Multifunctional CCA protein [Includes: CCA-adding enzyme (EC 2.7.7.72) (CCA tRNA nucleotidyltransferase) (tRNA CCA-pyrophosphorylase) (tRNA adenylyl-/cytidylyl-transferase) (tRNA nucleotidyltransferase) (tRNA-NT); 2'-nucleotidase (EC 3.1.3.-); 2',3'-cyclic phosphodiesterase (EC 3.1.4.-); Phosphatase (EC 3.1.3.-)]	Cytosol	60.5	44766900	39651000	43275900	38258300	31365800	1	0.885721	0.966694	0.854611	0.700647	1	0.96633	0.981022	0.969505	0.990318	2	3
CCA	P06961	Multifunctional CCA protein [Includes: CCA-adding enzyme (EC 2.7.7.72) (CCA tRNA nucleotidyltransferase) (tRNA CCA-pyrophosphorylase) (tRNA adenylyl-/cytidylyl-transferase) (tRNA nucleotidyltransferase) (tRNA-NT); 2'-nucleotidase (EC 3.1.3.-); 2',3'-cyclic phosphodiesterase (EC 3.1.4.-); Phosphatase (EC 3.1.3.-)]	Cytosol	63.6	30576600	33808200	40571700	37246900	31332400	1	1.10569	1.32689	1.21815	1.02472	1	1.00676	0.985423	1.05834	1.01994	2	3
CCA	P06961	Multifunctional CCA protein [Includes: CCA-adding enzyme (EC 2.7.7.72) (CCA tRNA nucleotidyltransferase) (tRNA CCA-pyrophosphorylase) (tRNA adenylyl-/cytidylyl-transferase) (tRNA nucleotidyltransferase) (tRNA-NT); 2'-nucleotidase (EC 3.1.3.-); 2',3'-cyclic phosphodiesterase (EC 3.1.4.-); Phosphatase (EC 3.1.3.-)]	Cytosol	67	32571200	27175000	29863900	34905000	32430700	1	0.834326	0.916881	1.07165	0.995686	1	0.915404	0.923519	0.947349	0.937462	2	2
CCA	P06961	Multifunctional CCA protein [Includes: CCA-adding enzyme (EC 2.7.7.72) (CCA tRNA nucleotidyltransferase) (tRNA CCA-pyrophosphorylase) (tRNA adenylyl-/cytidylyl-transferase) (tRNA nucleotidyltransferase) (tRNA-NT); 2'-nucleotidase (EC 3.1.3.-); 2',3'-cyclic phosphodiesterase (EC 3.1.4.-); Phosphatase (EC 3.1.3.-)]	Cytosol	71.3	20536300	24793100	19284200	16429200	22364000	1	1.20728	0.93903	0.800008	1.089	1	1.02735	0.846117	1.01308	0.964159	2	2
CCME	P69490	Cytochrome c-type biogenesis protein CcmE (Cytochrome c maturation protein E) (Heme chaperone CcmE)	Inner_membrane	54.8	33923400	37676600	36738700	35090800	38992000	1	1.11064	1.08299	1.03441	1.14941	1	1.03528	1.05624	1.05248	1.09028	2	3
CCME	P69490	Cytochrome c-type biogenesis protein CcmE (Cytochrome c maturation protein E) (Heme chaperone CcmE)	Inner_membrane	57.9	24725600	28167900	29028900	27858800	25393900	1	1.13922	1.17404	1.12672	1.02703	1	1.06455	1.07377	1.09812	1.0226	2	3
CCME	P69490	Cytochrome c-type biogenesis protein CcmE (Cytochrome c maturation protein E) (Heme chaperone CcmE)	Inner_membrane	60.5	18639200	16594400	18716900	15684400	12043100	1	0.890296	1.00417	0.841474	0.646117	1	0.971321	1.01905	0.954601	0.913243	2	2
CCME	P69490	Cytochrome c-type biogenesis protein CcmE (Cytochrome c maturation protein E) (Heme chaperone CcmE)	Inner_membrane	63.6	13352700	15728200	17382900	15256000	12633600	1	1.1779	1.30183	1.14254	0.946146	1	1.07252	0.966812	0.992651	0.941731	2	2
CCME	P69490	Cytochrome c-type biogenesis protein CcmE (Cytochrome c maturation protein E) (Heme chaperone CcmE)	Inner_membrane	67	44157400	50638800	47271000	61120300	52226700	1	1.14678	1.07051	1.38415	1.18274	1	1.25822	1.07826	1.2236	1.11358	2	2
CCME	P69490	Cytochrome c-type biogenesis protein CcmE (Cytochrome c maturation protein E) (Heme chaperone CcmE)	Inner_membrane	71.3	48894500	48348900	61109800	40353300	67261200	1	0.988841	1.24983	0.825314	1.37564	1	0.841468	1.12616	1.04512	1.21794	2	2
CCMF	P33927	Cytochrome c-type biogenesis protein CcmF	Inner_membrane	67	8738600	8363550	7903260	9764540	10183400	1	0.957081	0.904408	1.1174	1.16534	1	1.05009	0.910956	0.987793	1.09719	1	1
CCMF	P33927	Cytochrome c-type biogenesis protein CcmF	Inner_membrane	71.3	5837350	6647340	7463200	4521830	6673550	1	1.13876	1.27853	0.774637	1.14325	1	0.969044	1.15202	0.98095	1.01219	1	1
CDD	P0ABF6	Cytidine deaminase (EC 3.5.4.5) (Cytidine aminohydrolase) (CDA)	Cytosol	42	495981000	477184000	320113000	458012000	557401000	1	0.962101	0.645414	0.923447	1.12384	1	0.865122	0.927211	0.791887	0.784804	6	11
CDD	P0ABF6	Cytidine deaminase (EC 3.5.4.5) (Cytidine aminohydrolase) (CDA)	Cytosol	45.4	467333000	474255000	404110000	400594000	430287000	1	1.01481	0.864715	0.857192	0.920729	1	0.984331	0.999014	0.99181	0.954786	6	11
CDD	P0ABF6	Cytidine deaminase (EC 3.5.4.5) (Cytidine aminohydrolase) (CDA)	Cytosol	49	1620480000	1571050000	1251490000	1366170000	1351540000	1	0.969497	0.772296	0.843065	0.834037	1	0.995036	1.04463	0.957437	0.971123	9	16
CDD	P0ABF6	Cytidine deaminase (EC 3.5.4.5) (Cytidine aminohydrolase) (CDA)	Cytosol	51.9	1313200000	1243730000	1272350000	1213520000	1270700000	1	0.947099	0.968893	0.924094	0.967636	1	1.04441	1.0551	1.01055	0.99688	9	16
CDD	P0ABF6	Cytidine deaminase (EC 3.5.4.5) (Cytidine aminohydrolase) (CDA)	Cytosol	54.8	782535000	823081000	825714000	746980000	774928000	1	1.05181	1.05518	0.954564	0.990279	1	0.980451	1.02912	0.971241	0.939329	10	21
CDD	P0ABF6	Cytidine deaminase (EC 3.5.4.5) (Cytidine aminohydrolase) (CDA)	Cytosol	57.9	647283000	691395000	729005000	669957000	649277000	1	1.06815	1.12625	1.03503	1.00308	1	0.998136	1.03007	1.00875	0.998757	10	21
CDD	P0ABF6	Cytidine deaminase (EC 3.5.4.5) (Cytidine aminohydrolase) (CDA)	Cytosol	60.5	432839000	401292000	460377000	396560000	307083000	1	0.927116	1.06362	0.916184	0.709462	1	1.01149	1.07939	1.03935	1.00278	7	16
CDD	P0ABF6	Cytidine deaminase (EC 3.5.4.5) (Cytidine aminohydrolase) (CDA)	Cytosol	63.6	212317000	229427000	283717000	238031000	204743000	1	1.08059	1.33629	1.12111	0.964327	1	0.983907	0.992406	0.974033	0.959828	7	16
CDD	P0ABF6	Cytidine deaminase (EC 3.5.4.5) (Cytidine aminohydrolase) (CDA)	Cytosol	67	107581000	83275000	95690600	98535700	88575600	1	0.774068	0.889475	0.915921	0.823339	1	0.84929	0.895915	0.809681	0.775193	3	3
CDD	P0ABF6	Cytidine deaminase (EC 3.5.4.5) (Cytidine aminohydrolase) (CDA)	Cytosol	71.3	15339600	18390000	14729900	10730800	14862200	1	1.19886	0.960253	0.699549	0.968878	1	1.02018	0.86524	0.885863	0.857809	3	3
CDH	P06282	CDP-diacylglycerol pyrophosphatase (EC 3.6.1.26) (CDP-diacylglycerol phosphatidylhydrolase) (CDP-diglyceride hydrolase)	Periplasm	42	56832000	60099900	36674700	60552100	75221300	1	1.0575	0.645318	1.06546	1.32357	1	0.950905	0.927073	0.913666	0.924287	2	2
CDH	P06282	CDP-diacylglycerol pyrophosphatase (EC 3.6.1.26) (CDP-diacylglycerol phosphatidylhydrolase) (CDP-diglyceride hydrolase)	Periplasm	45.4	56032700	56352200	51942600	51613500	55199400	1	1.0057	0.927005	0.921132	0.985128	1	0.975495	1.07098	1.06579	1.02157	2	2
CDH	P06282	CDP-diacylglycerol pyrophosphatase (EC 3.6.1.26) (CDP-diacylglycerol phosphatidylhydrolase) (CDP-diglyceride hydrolase)	Periplasm	49	290978000	272719000	228534000	240144000	249649000	1	0.93725	0.7854	0.8253	0.857965	1	0.961939	1.06235	0.937261	0.998984	6	6
CDH	P06282	CDP-diacylglycerol pyrophosphatase (EC 3.6.1.26) (CDP-diacylglycerol phosphatidylhydrolase) (CDP-diglyceride hydrolase)	Periplasm	51.9	203726000	182434000	187511000	192232000	199517000	1	0.895487	0.920408	0.943581	0.97934	1	0.9875	1.0023	1.03186	1.00894	6	6
CDH	P06282	CDP-diacylglycerol pyrophosphatase (EC 3.6.1.26) (CDP-diacylglycerol phosphatidylhydrolase) (CDP-diglyceride hydrolase)	Periplasm	54.8	106286000	113116000	108328000	103277000	108269000	1	1.06426	1.01921	0.97169	1.01866	1	0.992054	0.994038	0.988666	0.966247	7	8
CDH	P06282	CDP-diacylglycerol pyrophosphatase (EC 3.6.1.26) (CDP-diacylglycerol phosphatidylhydrolase) (CDP-diglyceride hydrolase)	Periplasm	57.9	86262800	81495900	90753600	84462400	83142200	1	0.94474	1.05206	0.979129	0.963824	1	0.882816	0.962209	0.954272	0.95967	7	8
CDH	P06282	CDP-diacylglycerol pyrophosphatase (EC 3.6.1.26) (CDP-diacylglycerol phosphatidylhydrolase) (CDP-diglyceride hydrolase)	Periplasm	60.5	90305900	83893000	86413400	78409900	62766600	1	0.928987	0.956897	0.86827	0.695044	1	1.01353	0.971079	0.984999	0.982399	6	6
CDH	P06282	CDP-diacylglycerol pyrophosphatase (EC 3.6.1.26) (CDP-diacylglycerol phosphatidylhydrolase) (CDP-diglyceride hydrolase)	Periplasm	63.6	53916400	56445500	68268200	57664100	53542500	1	1.04691	1.26619	1.06951	0.993065	1	0.953241	0.940343	0.929201	0.988432	6	6
CEDA	P0AE60	Cell division activator CedA	Cytosol	42	74154600	68707400	42376900	68655800	79492000	1	0.926543	0.571467	0.925847	1.07198	1	0.833147	0.820977	0.793945	0.74859	2	2
CEDA	P0AE60	Cell division activator CedA	Cytosol	45.4	72053000	66767500	58045200	53382700	62194600	1	0.926644	0.80559	0.740881	0.863178	1	0.898812	0.930707	0.857233	0.895107	2	2
CEDA	P0AE60	Cell division activator CedA	Cytosol	49	216480000	208552000	184513000	180045000	193570000	1	0.963378	0.852333	0.831693	0.89417	1	0.988755	1.15289	0.944523	1.04114	3	3
CEDA	P0AE60	Cell division activator CedA	Cytosol	51.9	196389000	163236000	171163000	164713000	171688000	1	0.831187	0.871551	0.838708	0.874224	1	0.916593	0.949097	0.917174	0.900644	3	3
CEDA	P0AE60	Cell division activator CedA	Cytosol	54.8	48733500	49709900	49020300	47986700	49006400	1	1.02004	1.00589	0.984676	1.0056	1	0.950829	0.98104	1.00188	0.953861	3	3
CEDA	P0AE60	Cell division activator CedA	Cytosol	57.9	35332600	40752300	42441500	40829900	36885500	1	1.15339	1.2012	1.15559	1.04395	1	1.07779	1.09861	1.12625	1.03945	3	3
CEDA	P0AE60	Cell division activator CedA	Cytosol	60.5	58031400	57384900	59393900	55513300	45168200	1	0.988859	1.02348	0.956608	0.778341	1	1.07886	1.03865	1.08521	1.10013	3	4
CEDA	P0AE60	Cell division activator CedA	Cytosol	63.6	33216600	34302500	43041000	37272100	31323400	1	1.03269	1.29577	1.12209	0.943004	1	0.940297	0.962312	0.974886	0.938605	3	4
CEDA	P0AE60	Cell division activator CedA	Cytosol	67	3866880	3749350	4107550	4634850	3695210	1	0.969606	1.06224	1.1986	0.955605	1	1.06383	1.06993	1.05957	0.899725	1	1
CEDA	P0AE60	Cell division activator CedA	Cytosol	71.3	2647830	2880010	2754410	2345100	2486510	1	1.08769	1.04025	0.885669	0.939075	1	0.925582	0.937323	1.12155	0.831422	1	1
CFA	P0A9H7	Cyclopropane-fatty-acyl-phospholipid synthase (CFA synthase) (Cyclopropane fatty acid synthase) (EC 2.1.1.79)	Cytosol	42	26441100	28448900	20363900	31543400	37498800	1	1.07593	0.770161	1.19297	1.4182	1	0.967481	1.10642	1.02301	0.990368	1	1
CFA	P0A9H7	Cyclopropane-fatty-acyl-phospholipid synthase (CFA synthase) (Cyclopropane fatty acid synthase) (EC 2.1.1.79)	Cytosol	45.4	23657100	24911200	20464900	20908600	23243600	1	1.05301	0.865064	0.883819	0.982521	1	1.02138	0.999417	1.02262	1.01886	1	1
CHAA	P31801	Sodium-potassium/proton antiporter ChaA (Na(+)/H(+) exchanger)	Inner_membrane	49	61012600	51104400	42293700	51933900	47177600	1	0.837604	0.693196	0.8512	0.773244	1	0.859669	0.937634	0.966675	0.900337	1	1
CHAA	P31801	Sodium-potassium/proton antiporter ChaA (Na(+)/H(+) exchanger)	Inner_membrane	51.9	35424100	40007700	36489200	36716200	36111000	1	1.12939	1.03007	1.03648	1.01939	1	1.24544	1.12172	1.13344	1.0502	1	1
CHAA	P31801	Sodium-potassium/proton antiporter ChaA (Na(+)/H(+) exchanger)	Inner_membrane	54.8	17666200	21556800	17385600	18582300	19607700	1	1.22023	0.984117	1.05186	1.1099	1	1.13744	0.959809	1.07023	1.05279	2	3
CHAA	P31801	Sodium-potassium/proton antiporter ChaA (Na(+)/H(+) exchanger)	Inner_membrane	57.9	13969000	16557500	15301500	13767500	13337000	1	1.1853	1.09539	0.985575	0.954757	1	1.10761	1.00184	0.960555	0.950642	2	3
CHAA	P31801	Sodium-potassium/proton antiporter ChaA (Na(+)/H(+) exchanger)	Inner_membrane	60.5	61498400	66136300	64034900	55439700	45584800	1	1.07541	1.04124	0.901482	0.741236	1	1.17329	1.05668	1.02268	1.04769	3	3
CHAA	P31801	Sodium-potassium/proton antiporter ChaA (Na(+)/H(+) exchanger)	Inner_membrane	63.6	42961300	60477700	66263700	56231100	48261000	1	1.40773	1.5424	1.30888	1.12336	1	1.28178	1.14548	1.13717	1.11812	3	3
CHAA	P31801	Sodium-potassium/proton antiporter ChaA (Na(+)/H(+) exchanger)	Inner_membrane	67	29550000	28349400	29892600	32599600	32013700	1	0.959371	1.01159	1.1032	1.08337	1	1.0526	1.01892	0.975238	1.02002	2	2
CHAA	P31801	Sodium-potassium/proton antiporter ChaA (Na(+)/H(+) exchanger)	Inner_membrane	71.3	23664500	31853000	28186200	19923300	27966400	1	1.34602	1.19108	0.841907	1.18179	1	1.14542	1.07322	1.06614	1.04631	2	2
CHAB	P0AE63	Putative cation transport regulator ChaB	Cytosol	42	114379000	112550000	82528500	129498000	176923000	1	0.984009	0.721535	1.13218	1.54681	1	0.884821	1.03657	0.970885	1.08018	3	3
CHAB	P0AE63	Putative cation transport regulator ChaB	Cytosol	45.4	113599000	127161000	96579300	110160000	112301000	1	1.11938	0.850177	0.969727	0.988574	1	1.08576	0.982218	1.12202	1.02514	3	3
CHAB	P0AE63	Putative cation transport regulator ChaB	Cytosol	49	66254500	54088700	54816200	53945800	62704600	1	0.816378	0.827358	0.814221	0.94642	1	0.837883	1.1191	0.92468	1.10198	3	3
CHAB	P0AE63	Putative cation transport regulator ChaB	Cytosol	51.9	47251500	44054400	45951200	51640900	47637700	1	0.932339	0.972481	1.09289	1.00817	1	1.02814	1.05901	1.19514	1.03864	3	3
CHAB	P0AE63	Putative cation transport regulator ChaB	Cytosol	54.8	54582500	61006400	60761200	60285100	59898900	1	1.11769	1.1132	1.10448	1.0974	1	1.04186	1.0857	1.12377	1.04094	2	4
CHAB	P0AE63	Putative cation transport regulator ChaB	Cytosol	57.9	61976500	55905700	71819800	57096800	61292700	1	0.902047	1.15882	0.921265	0.988967	1	0.842921	1.05985	0.897877	0.984704	2	4
CHAB	P0AE63	Putative cation transport regulator ChaB	Cytosol	60.5	98417900	98817100	100534000	97070600	81427600	1	1.00406	1.0215	0.98631	0.827366	1	1.09543	1.03664	1.11891	1.16943	3	7
CHAB	P0AE63	Putative cation transport regulator ChaB	Cytosol	63.6	72288100	77943300	98645600	85368400	80943100	1	1.07823	1.36462	1.18095	1.11973	1	0.981762	1.01344	1.02602	1.1145	3	7
CHAB	P0AE63	Putative cation transport regulator ChaB	Cytosol	67	96261000	94353200	102485000	112753000	107598000	1	0.980181	1.06466	1.17133	1.11777	1	1.07543	1.07237	1.03546	1.05241	3	5
CHAB	P0AE63	Putative cation transport regulator ChaB	Cytosol	71.3	87671400	105787000	104635000	72071500	106498000	1	1.20663	1.19349	0.822064	1.21474	1	1.0268	1.0754	1.04101	1.07549	3	5
CHBB	P69795	PTS system N,N'-diacetylchitobiose-specific EIIB component (EIIB-Chb) (IVcel) (N,N'-diacetylchitobiose-specific phosphotransferase enzyme IIB component) (EC 2.7.1.196)	Cytosol	42	9560760	8077970	6339210	8080260	9222200	1	0.844909	0.663045	0.845148	0.964589	1	0.759742	0.952539	0.724743	0.673598	1	1
CHBB	P69795	PTS system N,N'-diacetylchitobiose-specific EIIB component (EIIB-Chb) (IVcel) (N,N'-diacetylchitobiose-specific phosphotransferase enzyme IIB component) (EC 2.7.1.196)	Cytosol	45.4	7822020	8818610	7538030	7443950	7054980	1	1.12741	0.963694	0.951666	0.901938	1	1.09355	1.11336	1.10112	0.935301	1	1
CHBB	P69795	PTS system N,N'-diacetylchitobiose-specific EIIB component (EIIB-Chb) (IVcel) (N,N'-diacetylchitobiose-specific phosphotransferase enzyme IIB component) (EC 2.7.1.196)	Cytosol	49	202015000	210388000	147980000	173786000	171222000	1	1.04145	0.73252	0.860263	0.847571	1	1.06888	0.990824	0.976968	0.986881	2	2
CHBB	P69795	PTS system N,N'-diacetylchitobiose-specific EIIB component (EIIB-Chb) (IVcel) (N,N'-diacetylchitobiose-specific phosphotransferase enzyme IIB component) (EC 2.7.1.196)	Cytosol	51.9	166609000	143768000	166293000	149363000	167928000	1	0.862907	0.998103	0.896488	1.00792	1	0.951572	1.08691	0.980361	1.03838	2	2
CHBB	P69795	PTS system N,N'-diacetylchitobiose-specific EIIB component (EIIB-Chb) (IVcel) (N,N'-diacetylchitobiose-specific phosphotransferase enzyme IIB component) (EC 2.7.1.196)	Cytosol	60.5	50013600	33828400	41315800	31927700	29571300	1	0.676384	0.826091	0.63838	0.591265	1	0.737941	0.838335	0.724204	0.835714	1	1
CHBB	P69795	PTS system N,N'-diacetylchitobiose-specific EIIB component (EIIB-Chb) (IVcel) (N,N'-diacetylchitobiose-specific phosphotransferase enzyme IIB component) (EC 2.7.1.196)	Cytosol	63.6	22143500	25555600	32459800	30365900	21546800	1	1.15409	1.46588	1.37132	0.973053	1	1.05083	1.08865	1.19142	0.968513	1	1
CHBB	P69795	PTS system N,N'-diacetylchitobiose-specific EIIB component (EIIB-Chb) (IVcel) (N,N'-diacetylchitobiose-specific phosphotransferase enzyme IIB component) (EC 2.7.1.196)	Cytosol	67	91474900	87104400	89424800	109624000	100680000	1	0.952222	0.977588	1.19841	1.10063	1	1.04476	0.984666	1.0594	1.03627	2	2
CHBB	P69795	PTS system N,N'-diacetylchitobiose-specific EIIB component (EIIB-Chb) (IVcel) (N,N'-diacetylchitobiose-specific phosphotransferase enzyme IIB component) (EC 2.7.1.196)	Cytosol	71.3	55657000	63822600	60725200	37946600	64361500	1	1.14671	1.09106	0.681794	1.1564	1	0.975811	0.983105	0.863379	1.02383	2	2
CHBG	P37794	Chitooligosaccharide deacetylase ChbG (COD) (EC 3.5.1.105) (Chitin disaccharide deacetylase) (Chitobiose deacetylase) (Chitobiose-6P deacetylase) (Chitotriose deacetylase) (Chitotriose-6P deacetylase)	Cytosol	60.5	5098960	4948040	4871020	5002330	3601540	1	0.970402	0.955297	0.981049	0.706328	1	1.05872	0.969456	1.11294	0.998348	1	1
CHBG	P37794	Chitooligosaccharide deacetylase ChbG (COD) (EC 3.5.1.105) (Chitin disaccharide deacetylase) (Chitobiose deacetylase) (Chitobiose-6P deacetylase) (Chitotriose deacetylase) (Chitotriose-6P deacetylase)	Cytosol	63.6	2945090	3443400	4230920	3481260	3656660	1	1.1692	1.4366	1.18206	1.24161	1	1.06459	1.0669	1.02698	1.23582	1	1
CHIA	P13656	Probable bifunctional chitinase/lysozyme [Includes: Chitinase (EC 3.2.1.14); Lysozyme (EC 3.2.1.17)]	Periplasm	42	110999000	130201000	86085000	142636000	184521000	1	1.17299	0.775548	1.28502	1.66237	1	1.05476	1.11416	1.10195	1.16088	4	4
CHIA	P13656	Probable bifunctional chitinase/lysozyme [Includes: Chitinase (EC 3.2.1.14); Lysozyme (EC 3.2.1.17)]	Periplasm	45.4	138249000	136870000	116250000	118509000	134237000	1	0.990025	0.840874	0.857214	0.97098	1	0.960289	0.97147	0.991836	1.0069	4	4
CHIA	P13656	Probable bifunctional chitinase/lysozyme [Includes: Chitinase (EC 3.2.1.14); Lysozyme (EC 3.2.1.17)]	Periplasm	49	48055900	47177400	35952400	44034900	44448300	1	0.981719	0.748137	0.916327	0.924929	1	1.00758	1.01195	1.04064	1.07695	2	2
CHIA	P13656	Probable bifunctional chitinase/lysozyme [Includes: Chitinase (EC 3.2.1.14); Lysozyme (EC 3.2.1.17)]	Periplasm	51.9	19916700	17902200	18110300	20882800	22152100	1	0.898854	0.909302	1.04851	1.11224	1	0.991212	0.990207	1.1466	1.14585	2	2
CHPB	P33647	Endoribonuclease toxin ChpB (EC 3.1.-.-) (Toxin ChpB) (mRNA interferase ChpB)	Cytosol	49	2934180	2247630	1883370	2669270	2332270	1	0.766016	0.641873	0.909716	0.794863	1	0.786195	0.868212	1.03313	0.92551	1	1
CHPB	P33647	Endoribonuclease toxin ChpB (EC 3.1.-.-) (Toxin ChpB) (mRNA interferase ChpB)	Cytosol	51.9	1971390	1754070	1804600	1459270	1531950	1	0.889763	0.915395	0.740224	0.777091	1	0.981188	0.996841	0.809477	0.800576	1	1
CHRR	P0AGE6	Quinone reductase (EC 1.6.5.2) (Chromate reductase) (CHRR) (EC 1.6.-.-) (NAD(P)H dehydrogenase (quinone))	Cytosol	42	47536200	53826400	34388900	53435600	61514300	1	1.13232	0.723426	1.1241	1.29405	1	1.01819	1.03928	0.963956	0.903671	2	2
CHRR	P0AGE6	Quinone reductase (EC 1.6.5.2) (Chromate reductase) (CHRR) (EC 1.6.-.-) (NAD(P)H dehydrogenase (quinone))	Cytosol	45.4	54755400	50134200	44537400	42786600	47430200	1	0.915603	0.813388	0.781413	0.86622	1	0.888102	0.939716	0.904131	0.898261	2	2
CHRR	P0AGE6	Quinone reductase (EC 1.6.5.2) (Chromate reductase) (CHRR) (EC 1.6.-.-) (NAD(P)H dehydrogenase (quinone))	Cytosol	49	80436500	78521200	54109800	76498000	66116700	1	0.976189	0.672702	0.951036	0.821974	1	1.0019	0.909913	1.08006	0.957077	2	2
CHRR	P0AGE6	Quinone reductase (EC 1.6.5.2) (Chromate reductase) (CHRR) (EC 1.6.-.-) (NAD(P)H dehydrogenase (quinone))	Cytosol	51.9	70786800	61885400	58160200	56639200	64221100	1	0.874251	0.821625	0.800138	0.907247	1	0.964081	0.894729	0.874996	0.934665	2	2
CHRR	P0AGE6	Quinone reductase (EC 1.6.5.2) (Chromate reductase) (CHRR) (EC 1.6.-.-) (NAD(P)H dehydrogenase (quinone))	Cytosol	54.8	34023100	34215100	34066100	31997200	33621800	1	1.00564	1.00126	0.940455	0.988205	1	0.937413	0.976533	0.956885	0.937361	2	2
CHRR	P0AGE6	Quinone reductase (EC 1.6.5.2) (Chromate reductase) (CHRR) (EC 1.6.-.-) (NAD(P)H dehydrogenase (quinone))	Cytosol	57.9	29909900	35941600	33422900	30733600	28482400	1	1.20166	1.11745	1.02754	0.952273	1	1.1229	1.02202	1.00145	0.948169	2	2
CHRR	P0AGE6	Quinone reductase (EC 1.6.5.2) (Chromate reductase) (CHRR) (EC 1.6.-.-) (NAD(P)H dehydrogenase (quinone))	Cytosol	60.5	40092300	37679800	38907800	39670000	30238800	1	0.939826	0.970456	0.989467	0.75423	1	1.02536	0.984839	1.12249	1.06605	3	3
CHRR	P0AGE6	Quinone reductase (EC 1.6.5.2) (Chromate reductase) (CHRR) (EC 1.6.-.-) (NAD(P)H dehydrogenase (quinone))	Cytosol	63.6	30154200	34096500	44237000	39107200	33425900	1	1.13074	1.46703	1.29691	1.1085	1	1.02957	1.0895	1.12677	1.10333	3	3
CHRR	P0AGE6	Quinone reductase (EC 1.6.5.2) (Chromate reductase) (CHRR) (EC 1.6.-.-) (NAD(P)H dehydrogenase (quinone))	Cytosol	67	31144500	27826600	25541700	31572500	27439000	1	0.893468	0.820103	1.01374	0.881022	1	0.980293	0.826041	0.896156	0.829503	2	2
CHRR	P0AGE6	Quinone reductase (EC 1.6.5.2) (Chromate reductase) (CHRR) (EC 1.6.-.-) (NAD(P)H dehydrogenase (quinone))	Cytosol	71.3	12537300	13656200	10320200	8164190	10176600	1	1.08925	0.82316	0.651192	0.811706	1	0.926909	0.741712	0.824627	0.718655	2	2
CIRA	P17315	Colicin I receptor	Outer_membrane	60.5	27881600	24879200	26805100	22962100	19326200	1	0.892316	0.96139	0.823557	0.693152	1	0.973525	0.97564	0.934276	0.979725	3	3
CIRA	P17315	Colicin I receptor	Outer_membrane	63.6	19898400	21643400	23269000	20580800	18159100	1	1.0877	1.16939	1.03429	0.912591	1	0.99038	0.868457	0.898606	0.908333	3	3
CIRA	P17315	Colicin I receptor	Outer_membrane	67	28841800	30285600	26521300	29204400	26733400	1	1.05006	0.919544	1.01257	0.926898	1	1.1521	0.926202	0.895121	0.872696	4	4
CIRA	P17315	Colicin I receptor	Outer_membrane	71.3	29265400	34503900	28137800	21119700	28301900	1	1.179	0.96147	0.721661	0.967077	1	1.00329	0.866337	0.913864	0.856215	4	4
CLCA	P37019	H(+)/Cl(-) exchange transporter ClcA (ClC-ec1)	Inner_membrane	60.5	15003800	13960600	14618300	11492600	10630300	1	0.930471	0.974307	0.765979	0.708507	1	1.01515	0.988747	0.868957	1.00143	1	1
CLCA	P37019	H(+)/Cl(-) exchange transporter ClcA (ClC-ec1)	Inner_membrane	63.6	10479400	12270400	15872700	13918800	11120600	1	1.17091	1.51466	1.32821	1.06119	1	1.06615	1.12487	1.15396	1.05624	1	1
CLCA	P37019	H(+)/Cl(-) exchange transporter ClcA (ClC-ec1)	Inner_membrane	67	3836530	3213880	3509620	3968050	4220730	1	0.837705	0.91479	1.03428	1.10014	1	0.919111	0.921413	0.914312	1.03581	1	1
CLCA	P37019	H(+)/Cl(-) exchange transporter ClcA (ClC-ec1)	Inner_membrane	71.3	3090540	3779660	2861430	2671590	2984600	1	1.22298	0.925867	0.864441	0.965721	1	1.04071	0.834257	1.09467	0.855014	1	1
CLPA	P0ABH9	ATP-dependent Clp protease ATP-binding subunit ClpA	Cytosol	42	635198000	734809000	487482000	776044000	988290000	1	1.15682	0.767449	1.22174	1.55588	1	1.04021	1.10253	1.04768	1.08651	12	19
CLPA	P0ABH9	ATP-dependent Clp protease ATP-binding subunit ClpA	Cytosol	45.4	717409000	760543000	646047000	624137000	717983000	1	1.06012	0.900528	0.869988	1.0008	1	1.02828	1.04039	1.00662	1.03782	12	19
CLPA	P0ABH9	ATP-dependent Clp protease ATP-binding subunit ClpA	Cytosol	49	944367000	948578000	750911000	838261000	864346000	1	1.00446	0.795147	0.887643	0.915265	1	1.03092	1.07554	1.00806	1.0657	10	17
CLPA	P0ABH9	ATP-dependent Clp protease ATP-binding subunit ClpA	Cytosol	51.9	362200000	326325000	337928000	332479000	360634000	1	0.900953	0.932987	0.917943	0.995676	1	0.993527	1.016	1.00382	1.02577	10	17
CLPA	P0ABH9	ATP-dependent Clp protease ATP-binding subunit ClpA	Cytosol	54.8	6139670	7607170	7165050	6336510	7783650	1	1.23902	1.16701	1.03206	1.26776	1	1.15496	1.13818	1.05009	1.20254	2	2
CLPA	P0ABH9	ATP-dependent Clp protease ATP-binding subunit ClpA	Cytosol	57.9	3900060	4110340	5687690	4089050	4548800	1	1.05392	1.45836	1.04846	1.16634	1	0.984837	1.33381	1.02184	1.16131	2	2
CLPA	P0ABH9	ATP-dependent Clp protease ATP-binding subunit ClpA	Cytosol	60.5	2207490	1884510	2517820	1973040	1176140	1	0.853689	1.14058	0.893793	0.532795	1	0.931383	1.15749	1.01395	0.75307	1	1
CLPA	P0ABH9	ATP-dependent Clp protease ATP-binding subunit ClpA	Cytosol	63.6	605510	765831	930878	993203	480889	1	1.26477	1.53735	1.64028	0.794188	1	1.15161	1.14172	1.42509	0.790483	1	1
CLPB	P63284	Chaperone protein ClpB (Heat shock protein F84.1)	Cytosol	42	3634970000	3982630000	2621520000	4510010000	5346880000	1	1.09564	0.721194	1.24073	1.47096	1	0.985203	1.03608	1.06397	1.02721	41	100
CLPB	P63284	Chaperone protein ClpB (Heat shock protein F84.1)	Cytosol	45.4	4191260000	4451580000	3670400000	3703710000	4061550000	1	1.06211	0.875727	0.883675	0.969052	1	1.03021	1.01174	1.02245	1.0049	41	100
CLPB	P63284	Chaperone protein ClpB (Heat shock protein F84.1)	Cytosol	49	7864470000	7551740000	5698690000	6630760000	6528230000	1	0.960235	0.724612	0.843129	0.830092	1	0.98553	0.980127	0.957509	0.966529	51	112
CLPB	P63284	Chaperone protein ClpB (Heat shock protein F84.1)	Cytosol	51.9	5872520000	5262830000	5650400000	5483610000	5587430000	1	0.896179	0.962176	0.933775	0.951454	1	0.988263	1.04779	1.02114	0.980208	51	112
CLPB	P63284	Chaperone protein ClpB (Heat shock protein F84.1)	Cytosol	54.8	2833490000	3012850000	3100960000	2910670000	3098450000	1	1.0633	1.0944	1.02724	1.09351	1	0.991158	1.06736	1.04518	1.03725	43	88
CLPB	P63284	Chaperone protein ClpB (Heat shock protein F84.1)	Cytosol	57.9	825407000	861952000	877296000	773431000	743454000	1	1.04428	1.06286	0.93703	0.900712	1	0.975827	0.972091	0.913242	0.89683	43	88
CLPB	P63284	Chaperone protein ClpB (Heat shock protein F84.1)	Cytosol	60.5	54761200	48678200	54902900	52378600	42797900	1	0.888918	1.00259	0.956491	0.781537	1	0.969818	1.01745	1.08508	1.10465	4	5
CLPB	P63284	Chaperone protein ClpB (Heat shock protein F84.1)	Cytosol	63.6	29192600	29071400	39408100	33519300	30608800	1	0.995848	1.34993	1.14821	1.04851	1	0.90675	1.00254	0.997579	1.04362	4	5
CLPB	P63284	Chaperone protein ClpB (Heat shock protein F84.1)	Cytosol	67	13083000	14685400	13628800	17058900	13829100	1	1.12248	1.04172	1.3039	1.05703	1	1.23156	1.04926	1.15266	0.995217	3	3
CLPB	P63284	Chaperone protein ClpB (Heat shock protein F84.1)	Cytosol	71.3	11935600	13771300	12242600	8911980	13057200	1	1.1538	1.02572	0.746672	1.09397	1	0.981843	0.924231	0.945537	0.968562	3	3
CLPP	P0A6G7	ATP-dependent Clp protease proteolytic subunit (EC 3.4.21.92) (Caseinolytic protease) (Endopeptidase Clp) (Heat shock protein F21.5) (Protease Ti)	Cytosol	42	192293000	225234000	138704000	220291000	250262000	1	1.17131	0.721316	1.1456	1.30146	1	1.05324	1.03625	0.982391	0.908846	6	9
CLPP	P0A6G7	ATP-dependent Clp protease proteolytic subunit (EC 3.4.21.92) (Caseinolytic protease) (Endopeptidase Clp) (Heat shock protein F21.5) (Protease Ti)	Cytosol	45.4	206087000	207337000	181911000	179628000	209215000	1	1.00607	0.88269	0.871612	1.01518	1	0.975847	1.01978	1.0085	1.05273	6	9
CLPP	P0A6G7	ATP-dependent Clp protease proteolytic subunit (EC 3.4.21.92) (Caseinolytic protease) (Endopeptidase Clp) (Heat shock protein F21.5) (Protease Ti)	Cytosol	49	410657000	378102000	299900000	372191000	336965000	1	0.920725	0.730293	0.906331	0.820551	1	0.944979	0.987812	1.02929	0.95542	6	10
CLPP	P0A6G7	ATP-dependent Clp protease proteolytic subunit (EC 3.4.21.92) (Caseinolytic protease) (Endopeptidase Clp) (Heat shock protein F21.5) (Protease Ti)	Cytosol	51.9	328114000	290303000	291207000	289868000	315968000	1	0.884763	0.887518	0.883437	0.962982	1	0.975673	0.966484	0.966088	0.992085	6	10
CLPP	P0A6G7	ATP-dependent Clp protease proteolytic subunit (EC 3.4.21.92) (Caseinolytic protease) (Endopeptidase Clp) (Heat shock protein F21.5) (Protease Ti)	Cytosol	54.8	104907000	120398000	114428000	108934000	115355000	1	1.14766	1.09076	1.03839	1.09959	1	1.0698	1.06382	1.05653	1.04302	3	9
CLPP	P0A6G7	ATP-dependent Clp protease proteolytic subunit (EC 3.4.21.92) (Caseinolytic protease) (Endopeptidase Clp) (Heat shock protein F21.5) (Protease Ti)	Cytosol	57.9	84636800	87735500	90042900	87873600	85622800	1	1.03661	1.06387	1.03824	1.01165	1	0.968666	0.973015	1.01189	1.00729	3	9
CLPP	P0A6G7	ATP-dependent Clp protease proteolytic subunit (EC 3.4.21.92) (Caseinolytic protease) (Endopeptidase Clp) (Heat shock protein F21.5) (Protease Ti)	Cytosol	60.5	44474500	41922600	48112700	41457900	36825000	1	0.942621	1.0818	0.932172	0.828003	1	1.02841	1.09784	1.05749	1.17033	2	2
CLPP	P0A6G7	ATP-dependent Clp protease proteolytic subunit (EC 3.4.21.92) (Caseinolytic protease) (Endopeptidase Clp) (Heat shock protein F21.5) (Protease Ti)	Cytosol	63.6	7559860	6485380	8230940	6788810	7631510	1	0.85787	1.08877	0.898007	1.00948	1	0.781117	0.808583	0.780198	1.00477	2	2
CLPS	P0A8Q6	ATP-dependent Clp protease adapter protein ClpS	Cytosol	42	84029600	81545800	57240800	87570300	105530000	1	0.970441	0.681198	1.04214	1.25587	1	0.872621	0.978619	0.893667	0.877006	2	2
CLPS	P0A8Q6	ATP-dependent Clp protease adapter protein ClpS	Cytosol	45.4	95847300	94664300	78339200	79022600	85214700	1	0.987657	0.817333	0.824463	0.889067	1	0.957992	0.944273	0.953942	0.921954	2	2
CLPS	P0A8Q6	ATP-dependent Clp protease adapter protein ClpS	Cytosol	49	83966800	76184200	66110100	61581900	76136000	1	0.907313	0.787336	0.733408	0.906739	1	0.931214	1.06497	0.832903	1.05578	1	1
CLPS	P0A8Q6	ATP-dependent Clp protease adapter protein ClpS	Cytosol	51.9	73383500	63683600	63134600	61513500	62937100	1	0.867819	0.860338	0.838247	0.857646	1	0.956989	0.936886	0.916671	0.883566	1	1
CLPX	P0A6H1	ATP-dependent Clp protease ATP-binding subunit ClpX (ATP-dependent unfoldase ClpX)	Cytosol	42	1211410000	1368440000	911726000	1579170000	1895330000	1	1.12963	0.752616	1.30358	1.56457	1	1.01576	1.08122	1.11786	1.09258	12	20
CLPX	P0A6H1	ATP-dependent Clp protease ATP-binding subunit ClpX (ATP-dependent unfoldase ClpX)	Cytosol	45.4	802503000	865176000	777965000	755186000	779273000	1	1.0781	0.969423	0.941038	0.971053	1	1.04572	1.11998	1.08882	1.00697	12	20
CLPX	P0A6H1	ATP-dependent Clp protease ATP-binding subunit ClpX (ATP-dependent unfoldase ClpX)	Cytosol	49	997527000	940924000	816710000	934211000	868091000	1	0.943257	0.818735	0.936527	0.870243	1	0.968104	1.10744	1.06358	1.01328	10	14
CLPX	P0A6H1	ATP-dependent Clp protease ATP-binding subunit ClpX (ATP-dependent unfoldase ClpX)	Cytosol	51.9	182849000	188089000	144722000	168807000	181833000	1	1.02866	0.791484	0.923204	0.994444	1	1.13435	0.861906	1.00958	1.0245	10	14
CLPX	P0A6H1	ATP-dependent Clp protease ATP-binding subunit ClpX (ATP-dependent unfoldase ClpX)	Cytosol	60.5	7461760	6838050	7135520	6595360	5595580	1	0.916412	0.956278	0.883888	0.749901	1	0.999815	0.970452	1.00272	1.05993	1	1
CLPX	P0A6H1	ATP-dependent Clp protease ATP-binding subunit ClpX (ATP-dependent unfoldase ClpX)	Cytosol	63.6	5564230	5332970	7174320	5928870	5196360	1	0.958438	1.28936	1.06553	0.933887	1	0.872687	0.957557	0.925746	0.929529	1	1
CLSA	P0A6H8	Cardiolipin synthase A (CL synthase) (EC 2.7.8.-)	Inner_membrane	42	119237000	136535000	79704600	145896000	168708000	1	1.14507	0.668455	1.22358	1.4149	1	1.02965	0.960312	1.04926	0.98806	3	3
CLSA	P0A6H8	Cardiolipin synthase A (CL synthase) (EC 2.7.8.-)	Inner_membrane	45.4	132997000	138832000	126514000	106013000	126379000	1	1.04387	0.951255	0.797108	0.950239	1	1.01252	1.09899	0.92229	0.985389	3	3
CLSA	P0A6H8	Cardiolipin synthase A (CL synthase) (EC 2.7.8.-)	Inner_membrane	49	171503000	166005000	135122000	171411000	149310000	1	0.967942	0.78787	0.999464	0.870597	1	0.99344	1.06569	1.13505	1.01369	3	3
CLSA	P0A6H8	Cardiolipin synthase A (CL synthase) (EC 2.7.8.-)	Inner_membrane	51.9	137288000	129167000	131842000	118443000	136800000	1	0.940847	0.960332	0.862734	0.996445	1	1.03752	1.04578	0.943448	1.02656	3	3
CLSA	P0A6H8	Cardiolipin synthase A (CL synthase) (EC 2.7.8.-)	Inner_membrane	54.8	71605000	83347500	67241100	65696300	73628800	1	1.16399	0.939056	0.917482	1.02826	1	1.08502	0.915861	0.933511	0.975359	2	2
CLSA	P0A6H8	Cardiolipin synthase A (CL synthase) (EC 2.7.8.-)	Inner_membrane	57.9	46709400	53491500	51181900	46564900	48773400	1	1.1452	1.09575	0.996906	1.04419	1	1.07013	1.00217	0.971598	1.03969	2	2
CMK	P0A6I0	Cytidylate kinase (CK) (EC 2.7.4.25) (Cytidine monophosphate kinase) (CMP kinase) (Protein MssA) (p25)	Cytosol	42	275997000	275766000	180239000	257165000	296083000	1	0.999163	0.653047	0.931767	1.07278	1	0.898448	0.938176	0.799022	0.749148	5	8
CMK	P0A6I0	Cytidylate kinase (CK) (EC 2.7.4.25) (Cytidine monophosphate kinase) (CMP kinase) (Protein MssA) (p25)	Cytosol	45.4	261343000	267265000	223380000	228828000	241016000	1	1.02266	0.854739	0.875585	0.922221	1	0.991943	0.987488	1.01309	0.956334	5	8
CMK	P0A6I0	Cytidylate kinase (CK) (EC 2.7.4.25) (Cytidine monophosphate kinase) (CMP kinase) (Protein MssA) (p25)	Cytosol	49	715952000	681779000	553644000	590361000	615980000	1	0.952269	0.773298	0.824582	0.860365	1	0.977354	1.04598	0.936446	1.00178	8	17
CMK	P0A6I0	Cytidylate kinase (CK) (EC 2.7.4.25) (Cytidine monophosphate kinase) (CMP kinase) (Protein MssA) (p25)	Cytosol	51.9	479951000	432964000	448095000	449805000	464946000	1	0.9021	0.933627	0.937189	0.968736	1	0.994793	1.0167	1.02487	0.998013	8	17
CMK	P0A6I0	Cytidylate kinase (CK) (EC 2.7.4.25) (Cytidine monophosphate kinase) (CMP kinase) (Protein MssA) (p25)	Cytosol	54.8	378421000	520889000	413415000	441912000	428696000	1	1.37648	1.09247	1.16778	1.13285	1	1.28309	1.06549	1.18818	1.07457	8	10
CMK	P0A6I0	Cytidylate kinase (CK) (EC 2.7.4.25) (Cytidine monophosphate kinase) (CMP kinase) (Protein MssA) (p25)	Cytosol	57.9	155137000	161867000	163095000	155238000	186224000	1	1.04338	1.0513	1.00065	1.20038	1	0.974991	0.961511	0.975248	1.19521	8	10
CMOA	P76290	Carboxy-S-adenosyl-L-methionine synthase (Cx-SAM synthase) (EC 2.1.3.-)	Cytosol	42	408822000	438820000	291328000	463432000	612481000	1	1.07338	0.712604	1.13358	1.49816	1	0.965181	1.02374	0.972082	1.04621	10	13
CMOA	P76290	Carboxy-S-adenosyl-L-methionine synthase (Cx-SAM synthase) (EC 2.1.3.-)	Cytosol	45.4	463632000	482526000	382842000	400388000	449502000	1	1.04075	0.825745	0.86359	0.969523	1	1.00949	0.953992	0.999213	1.00539	10	13
CMOA	P76290	Carboxy-S-adenosyl-L-methionine synthase (Cx-SAM synthase) (EC 2.1.3.-)	Cytosol	49	1021870000	984686000	705578000	827107000	846289000	1	0.963612	0.690477	0.809405	0.828177	1	0.988996	0.933956	0.919211	0.9643	12	20
CMOA	P76290	Carboxy-S-adenosyl-L-methionine synthase (Cx-SAM synthase) (EC 2.1.3.-)	Cytosol	51.9	662404000	601193000	608229000	597069000	641188000	1	0.907593	0.918215	0.901367	0.967971	1	1.00085	0.999912	0.985696	0.997225	12	20
CMOA	P76290	Carboxy-S-adenosyl-L-methionine synthase (Cx-SAM synthase) (EC 2.1.3.-)	Cytosol	54.8	313074000	335849000	337247000	318710000	352659000	1	1.07275	1.07721	1.018	1.12644	1	0.999964	1.0506	1.03579	1.06848	9	15
CMOA	P76290	Carboxy-S-adenosyl-L-methionine synthase (Cx-SAM synthase) (EC 2.1.3.-)	Cytosol	57.9	163171000	176279000	175466000	168999000	167314000	1	1.08033	1.07535	1.03572	1.02539	1	1.00952	0.983511	1.00942	1.02097	9	15
CMOA	P76290	Carboxy-S-adenosyl-L-methionine synthase (Cx-SAM synthase) (EC 2.1.3.-)	Cytosol	60.5	29002600	23468600	25638600	24038700	17984800	1	0.80919	0.88401	0.828846	0.62011	1	0.882834	0.897113	0.940276	0.876484	2	3
CMOA	P76290	Carboxy-S-adenosyl-L-methionine synthase (Cx-SAM synthase) (EC 2.1.3.-)	Cytosol	63.6	8904010	7702330	8894210	7483960	6093360	1	0.865041	0.998899	0.840516	0.684339	1	0.787646	0.74184	0.730249	0.681146	2	3
CMOB	P76291	tRNA U34 carboxymethyltransferase (EC 2.5.1.-)	Cytosol	42	462642000	500306000	298746000	547526000	715347000	1	1.08141	0.645739	1.18348	1.54622	1	0.972405	0.927678	1.01487	1.07977	9	12
CMOB	P76291	tRNA U34 carboxymethyltransferase (EC 2.5.1.-)	Cytosol	45.4	534212000	554578000	422832000	433594000	490388000	1	1.03812	0.791506	0.811652	0.917965	1	1.00694	0.914435	0.939118	0.951921	9	12
CMOB	P76291	tRNA U34 carboxymethyltransferase (EC 2.5.1.-)	Cytosol	49	779510000	718966000	528154000	596062000	635333000	1	0.922331	0.677546	0.764662	0.815042	1	0.946627	0.916465	0.868398	0.949005	7	10
CMOB	P76291	tRNA U34 carboxymethyltransferase (EC 2.5.1.-)	Cytosol	51.9	295577000	247929000	213720000	243495000	252921000	1	0.838797	0.72306	0.823795	0.855686	1	0.924984	0.787394	0.900867	0.881546	7	10
CMOM	P36566	tRNA 5-carboxymethoxyuridine methyltransferase (EC 2.1.1.-) (cmo5U methyltransferase)	Cytosol	42	145121000	158737000	95076600	164283000	198039000	1	1.09383	0.655154	1.13204	1.36465	1	0.983568	0.941203	0.970764	0.95297	4	4
CMOM	P36566	tRNA 5-carboxymethoxyuridine methyltransferase (EC 2.1.1.-) (cmo5U methyltransferase)	Cytosol	45.4	139878000	145085000	125807000	125837000	141620000	1	1.03723	0.899405	0.89962	1.01245	1	1.00607	1.03909	1.0409	1.0499	4	4
CMOM	P36566	tRNA 5-carboxymethoxyuridine methyltransferase (EC 2.1.1.-) (cmo5U methyltransferase)	Cytosol	49	547703000	499466000	386152000	475500000	452560000	1	0.911929	0.705039	0.868171	0.826287	1	0.935951	0.953652	0.985949	0.9621	4	4
CMOM	P36566	tRNA 5-carboxymethoxyuridine methyltransferase (EC 2.1.1.-) (cmo5U methyltransferase)	Cytosol	51.9	183070000	163161000	156369000	160704000	164963000	1	0.891249	0.854149	0.877828	0.901092	1	0.982827	0.930146	0.959955	0.928325	4	4
CNU	P64467	OriC-binding nucleoid-associated protein (H-NS/StpA-binding protein 2) (Transcription modulator YdgT)	Cytosol	49	227867000	212403000	206472000	206641000	217082000	1	0.932136	0.906108	0.906849	0.95267	1	0.956691	1.22562	1.02987	1.10925	4	5
CNU	P64467	OriC-binding nucleoid-associated protein (H-NS/StpA-binding protein 2) (Transcription modulator YdgT)	Cytosol	51.9	229551000	214334000	232578000	213616000	229156000	1	0.93371	1.01319	0.930582	0.998279	1	1.02965	1.10333	1.01764	1.02845	4	5
CNU	P64467	OriC-binding nucleoid-associated protein (H-NS/StpA-binding protein 2) (Transcription modulator YdgT)	Cytosol	54.8	246664000	241910000	241935000	219558000	233897000	1	0.980727	0.980828	0.89011	0.948241	1	0.914188	0.956602	0.90566	0.899454	5	9
CNU	P64467	OriC-binding nucleoid-associated protein (H-NS/StpA-binding protein 2) (Transcription modulator YdgT)	Cytosol	57.9	236967000	245691000	264692000	243224000	228447000	1	1.03682	1.117	1.0264	0.964046	1	0.968856	1.0216	1.00035	0.95989	5	9
CNU	P64467	OriC-binding nucleoid-associated protein (H-NS/StpA-binding protein 2) (Transcription modulator YdgT)	Cytosol	60.5	172500000	159110000	185322000	157246000	147445000	1	0.922377	1.07433	0.911571	0.854754	1	1.00632	1.09025	1.03412	1.20814	6	9
CNU	P64467	OriC-binding nucleoid-associated protein (H-NS/StpA-binding protein 2) (Transcription modulator YdgT)	Cytosol	63.6	117934000	132385000	156656000	155430000	129336000	1	1.12253	1.32834	1.31794	1.09668	1	1.0221	0.986499	1.14504	1.09156	6	9
CNU	P64467	OriC-binding nucleoid-associated protein (H-NS/StpA-binding protein 2) (Transcription modulator YdgT)	Cytosol	67	143485000	120224000	145318000	150354000	152012000	1	0.837885	1.01277	1.04787	1.05943	1	0.919309	1.02011	0.926327	0.997476	5	6
CNU	P64467	OriC-binding nucleoid-associated protein (H-NS/StpA-binding protein 2) (Transcription modulator YdgT)	Cytosol	71.3	109725000	139491000	129825000	96360000	134546000	1	1.27128	1.18319	0.878195	1.22621	1	1.08181	1.06611	1.11209	1.08564	5	6
COAA	P0A6I3	Pantothenate kinase (EC 2.7.1.33) (Pantothenic acid kinase) (Rts protein)	Cytosol	42	231933000	268983000	150459000	277686000	333498000	1	1.15974	0.648718	1.19727	1.43791	1	1.04284	0.931957	1.0267	1.00413	6	6
COAA	P0A6I3	Pantothenate kinase (EC 2.7.1.33) (Pantothenic acid kinase) (Rts protein)	Cytosol	45.4	269459000	270642000	230346000	219270000	263802000	1	1.00439	0.854846	0.813742	0.979006	1	0.974222	0.987612	0.941536	1.01522	6	6
COAA	P0A6I3	Pantothenate kinase (EC 2.7.1.33) (Pantothenic acid kinase) (Rts protein)	Cytosol	49	622421000	611366000	441642000	524968000	523830000	1	0.982239	0.709555	0.843429	0.841601	1	1.00811	0.959761	0.95785	0.97993	7	10
COAA	P0A6I3	Pantothenate kinase (EC 2.7.1.33) (Pantothenic acid kinase) (Rts protein)	Cytosol	51.9	219376000	194187000	181914000	196142000	208704000	1	0.885179	0.829234	0.894091	0.951353	1	0.976132	0.903014	0.977739	0.980104	7	10
COABC	P0ABQ0	Coenzyme A biosynthesis bifunctional protein CoaBC (DNA/pantothenate metabolism flavoprotein) [Includes: Phosphopantothenoylcysteine decarboxylase (PPCDC) (EC 4.1.1.36) (CoaC); Phosphopantothenate--cysteine ligase (EC 6.3.2.5) (CoaB) (PPC synthetase) (PPCS) (Phosphopantothenoylcysteine synthase)]	Cytosol	42	249036000	275037000	158433000	280271000	313327000	1	1.10441	0.636185	1.12542	1.25816	1	0.993083	0.913952	0.965089	0.878607	7	8
COABC	P0ABQ0	Coenzyme A biosynthesis bifunctional protein CoaBC (DNA/pantothenate metabolism flavoprotein) [Includes: Phosphopantothenoylcysteine decarboxylase (PPCDC) (EC 4.1.1.36) (CoaC); Phosphopantothenate--cysteine ligase (EC 6.3.2.5) (CoaB) (PPC synthetase) (PPCS) (Phosphopantothenoylcysteine synthase)]	Cytosol	45.4	263962000	269801000	229280000	219294000	245954000	1	1.02212	0.86861	0.830779	0.931778	1	0.99142	1.00351	0.961249	0.966244	7	8
COABC	P0ABQ0	Coenzyme A biosynthesis bifunctional protein CoaBC (DNA/pantothenate metabolism flavoprotein) [Includes: Phosphopantothenoylcysteine decarboxylase (PPCDC) (EC 4.1.1.36) (CoaC); Phosphopantothenate--cysteine ligase (EC 6.3.2.5) (CoaB) (PPC synthetase) (PPCS) (Phosphopantothenoylcysteine synthase)]	Cytosol	49	840525000	826648000	593940000	714285000	704598000	1	0.98349	0.70663	0.849808	0.838283	1	1.0094	0.955804	0.965095	0.976067	9	14
COABC	P0ABQ0	Coenzyme A biosynthesis bifunctional protein CoaBC (DNA/pantothenate metabolism flavoprotein) [Includes: Phosphopantothenoylcysteine decarboxylase (PPCDC) (EC 4.1.1.36) (CoaC); Phosphopantothenate--cysteine ligase (EC 6.3.2.5) (CoaB) (PPC synthetase) (PPCS) (Phosphopantothenoylcysteine synthase)]	Cytosol	51.9	578100000	509221000	525344000	523976000	539219000	1	0.880853	0.908742	0.906376	0.932743	1	0.971362	0.989597	0.991173	0.960932	9	14
COAD	P0A6I6	Phosphopantetheine adenylyltransferase (EC 2.7.7.3) (Dephospho-CoA pyrophosphorylase) (Pantetheine-phosphate adenylyltransferase) (PPAT)	Cytosol	42	68228500	72238000	47827900	78699800	100539000	1	1.05877	0.700996	1.15347	1.47356	1	0.952042	1.00706	0.989143	1.02903	2	3
COAD	P0A6I6	Phosphopantetheine adenylyltransferase (EC 2.7.7.3) (Dephospho-CoA pyrophosphorylase) (Pantetheine-phosphate adenylyltransferase) (PPAT)	Cytosol	45.4	74020200	76732100	61946200	64770500	73217300	1	1.03664	0.836882	0.875038	0.989153	1	1.0055	0.966859	1.01246	1.02574	2	3
COAD	P0A6I6	Phosphopantetheine adenylyltransferase (EC 2.7.7.3) (Dephospho-CoA pyrophosphorylase) (Pantetheine-phosphate adenylyltransferase) (PPAT)	Cytosol	49	169793000	164969000	123473000	139353000	147726000	1	0.971589	0.727197	0.820723	0.870036	1	0.997183	0.983624	0.932064	1.01304	2	3
COAD	P0A6I6	Phosphopantetheine adenylyltransferase (EC 2.7.7.3) (Dephospho-CoA pyrophosphorylase) (Pantetheine-phosphate adenylyltransferase) (PPAT)	Cytosol	51.9	138226000	124346000	125830000	131629000	130959000	1	0.899585	0.910321	0.952274	0.947427	1	0.992019	0.991316	1.04137	0.976059	2	3
COAD	P0A6I6	Phosphopantetheine adenylyltransferase (EC 2.7.7.3) (Dephospho-CoA pyrophosphorylase) (Pantetheine-phosphate adenylyltransferase) (PPAT)	Cytosol	54.8	27476600	30028700	30374300	27784000	30879100	1	1.09288	1.10546	1.01119	1.12383	1	1.01873	1.07816	1.02885	1.06601	2	2
COAD	P0A6I6	Phosphopantetheine adenylyltransferase (EC 2.7.7.3) (Dephospho-CoA pyrophosphorylase) (Pantetheine-phosphate adenylyltransferase) (PPAT)	Cytosol	57.9	20335200	21019600	21978700	21327100	22692500	1	1.03366	1.08082	1.04878	1.11592	1	0.965904	0.988514	1.02215	1.11111	2	2
COAD	P0A6I6	Phosphopantetheine adenylyltransferase (EC 2.7.7.3) (Dephospho-CoA pyrophosphorylase) (Pantetheine-phosphate adenylyltransferase) (PPAT)	Cytosol	60.5	119010000	103153000	119329000	102640000	86627000	1	0.866759	1.00268	0.862449	0.727897	1	0.945642	1.01754	0.978395	1.02883	2	4
COAD	P0A6I6	Phosphopantetheine adenylyltransferase (EC 2.7.7.3) (Dephospho-CoA pyrophosphorylase) (Pantetheine-phosphate adenylyltransferase) (PPAT)	Cytosol	63.6	43516200	46595800	69859400	70973800	47290300	1	1.07077	1.60537	1.63097	1.08673	1	0.974968	1.19224	1.41701	1.08166	2	4
COAD	P0A6I6	Phosphopantetheine adenylyltransferase (EC 2.7.7.3) (Dephospho-CoA pyrophosphorylase) (Pantetheine-phosphate adenylyltransferase) (PPAT)	Cytosol	67	19483200	18235100	20394100	27229700	23113400	1	0.93594	1.04675	1.3976	1.18632	1	1.02689	1.05433	1.23549	1.11695	2	2
COAD	P0A6I6	Phosphopantetheine adenylyltransferase (EC 2.7.7.3) (Dephospho-CoA pyrophosphorylase) (Pantetheine-phosphate adenylyltransferase) (PPAT)	Cytosol	71.3	24312900	28318100	27916400	17297000	29965100	1	1.16474	1.14821	0.711433	1.23248	1	0.991148	1.0346	0.900912	1.09119	2	2
COAE	P0A6I9	Dephospho-CoA kinase (EC 2.7.1.24) (Dephosphocoenzyme A kinase)	Cytosol	42	34382700	34769700	20300000	32196800	38630100	1	1.01126	0.590413	0.936424	1.12353	1	0.909321	0.848196	0.803015	0.784593	1	1
COAE	P0A6I9	Dephospho-CoA kinase (EC 2.7.1.24) (Dephosphocoenzyme A kinase)	Cytosol	45.4	28649200	30426500	24018300	23590300	25948700	1	1.06204	0.838358	0.823419	0.905739	1	1.03014	0.968564	0.952733	0.939242	1	1
COBB	P75960	NAD-dependent protein deacylase (EC 3.5.1.-) (Regulatory protein SIR2 homolog)	Cytosol	42	145958000	157228000	104688000	164940000	209436000	1	1.07721	0.717247	1.13005	1.43491	1	0.968631	1.03041	0.969057	1.00203	3	4
COBB	P75960	NAD-dependent protein deacylase (EC 3.5.1.-) (Regulatory protein SIR2 homolog)	Cytosol	45.4	153148000	161880000	137764000	137064000	151955000	1	1.05702	0.899548	0.894977	0.99221	1	1.02527	1.03926	1.03553	1.02891	3	4
COBB	P75960	NAD-dependent protein deacylase (EC 3.5.1.-) (Regulatory protein SIR2 homolog)	Cytosol	49	214784000	207713000	164021000	184690000	191641000	1	0.967079	0.763656	0.859887	0.89225	1	0.992554	1.03294	0.976541	1.0389	5	5
COBB	P75960	NAD-dependent protein deacylase (EC 3.5.1.-) (Regulatory protein SIR2 homolog)	Cytosol	51.9	161227000	142126000	154050000	156749000	159800000	1	0.881527	0.955485	0.972225	0.991149	1	0.972106	1.0405	1.06318	1.0211	5	5
COBB	P75960	NAD-dependent protein deacylase (EC 3.5.1.-) (Regulatory protein SIR2 homolog)	Cytosol	54.8	19792000	20507300	19253700	19888900	20430400	1	1.03614	0.972802	1.0049	1.03226	1	0.965842	0.948774	1.02245	0.979145	2	2
COBB	P75960	NAD-dependent protein deacylase (EC 3.5.1.-) (Regulatory protein SIR2 homolog)	Cytosol	57.9	12062200	11830600	11375600	11447500	10681300	1	0.9808	0.943078	0.949039	0.885518	1	0.916512	0.862535	0.924946	0.881701	2	2
CODA	P25524	Cytosine deaminase (CD) (CDA) (CDase) (EC 3.5.4.1) (Cytosine aminohydrolase) (Isoguanine deaminase) (EC 3.5.4.-)	Cytosol	42	327651000	364840000	216086000	391103000	473231000	1	1.1135	0.659501	1.19366	1.44431	1	1.00126	0.947448	1.0236	1.0086	9	9
CODA	P25524	Cytosine deaminase (CD) (CDA) (CDase) (EC 3.5.4.1) (Cytosine aminohydrolase) (Isoguanine deaminase) (EC 3.5.4.-)	Cytosol	45.4	361722000	373344000	296706000	303672000	336844000	1	1.03213	0.82026	0.839518	0.931223	1	1.00113	0.947654	0.97136	0.965669	9	9
CODA	P25524	Cytosine deaminase (CD) (CDA) (CDase) (EC 3.5.4.1) (Cytosine aminohydrolase) (Isoguanine deaminase) (EC 3.5.4.-)	Cytosol	49	496640000	481098000	339575000	457741000	413982000	1	0.968706	0.683745	0.921676	0.833566	1	0.994224	0.924849	1.04671	0.970574	8	14
CODA	P25524	Cytosine deaminase (CD) (CDA) (CDase) (EC 3.5.4.1) (Cytosine aminohydrolase) (Isoguanine deaminase) (EC 3.5.4.-)	Cytosol	51.9	381694000	324326000	350624000	329102000	359497000	1	0.849702	0.9186	0.862214	0.941846	1	0.93701	1.00033	0.94288	0.97031	8	14
CODA	P25524	Cytosine deaminase (CD) (CDA) (CDase) (EC 3.5.4.1) (Cytosine aminohydrolase) (Isoguanine deaminase) (EC 3.5.4.-)	Cytosol	54.8	314017000	326451000	337532000	315389000	336136000	1	1.0396	1.07488	1.00437	1.07044	1	0.969063	1.04834	1.02192	1.01536	7	11
CODA	P25524	Cytosine deaminase (CD) (CDA) (CDase) (EC 3.5.4.1) (Cytosine aminohydrolase) (Isoguanine deaminase) (EC 3.5.4.-)	Cytosol	57.9	253062000	278839000	280463000	276413000	269344000	1	1.10186	1.10828	1.09227	1.06434	1	1.02964	1.01363	1.06454	1.05975	7	11
CODA	P25524	Cytosine deaminase (CD) (CDA) (CDase) (EC 3.5.4.1) (Cytosine aminohydrolase) (Isoguanine deaminase) (EC 3.5.4.-)	Cytosol	60.5	136827000	122229000	131028000	114563000	91718500	1	0.893311	0.957618	0.837284	0.670325	1	0.97461	0.971812	0.949847	0.947459	5	8
CODA	P25524	Cytosine deaminase (CD) (CDA) (CDase) (EC 3.5.4.1) (Cytosine aminohydrolase) (Isoguanine deaminase) (EC 3.5.4.-)	Cytosol	63.6	102839000	115240000	144745000	123003000	105538000	1	1.12059	1.40749	1.19607	1.02624	1	1.02033	1.04528	1.03916	1.02146	5	8
CODA	P25524	Cytosine deaminase (CD) (CDA) (CDase) (EC 3.5.4.1) (Cytosine aminohydrolase) (Isoguanine deaminase) (EC 3.5.4.-)	Cytosol	67	78999600	74214900	81258800	98450300	90815800	1	0.939434	1.0286	1.24621	1.14957	1	1.03073	1.03604	1.10166	1.08235	4	7
CODA	P25524	Cytosine deaminase (CD) (CDA) (CDase) (EC 3.5.4.1) (Cytosine aminohydrolase) (Isoguanine deaminase) (EC 3.5.4.-)	Cytosol	71.3	68566100	86909500	80972000	58104900	83655600	1	1.26753	1.18093	0.847429	1.22007	1	1.07862	1.06409	1.07313	1.08021	4	7
CODB	P0AA82	Cytosine permease	Inner_membrane	54.8	1067620	1189590	1229050	1091790	1238200	1	1.11424	1.15121	1.02264	1.15978	1	1.03865	1.12277	1.04051	1.1001	1	1
CODB	P0AA82	Cytosine permease	Inner_membrane	57.9	679279	798954	1042580	842916	769668	1	1.17618	1.53483	1.2409	1.13307	1	1.09909	1.40375	1.2094	1.12818	1	1
COHE	P75974	Prophage repressor CohE (Putative lambdoid prophage e14 repressor protein C2)	Cytosol	42	156276000	173946000	110757000	192401000	240174000	1	1.11307	0.708727	1.23116	1.53686	1	1.00087	1.01817	1.05576	1.07323	3	5
COHE	P75974	Prophage repressor CohE (Putative lambdoid prophage e14 repressor protein C2)	Cytosol	45.4	177720000	179926000	141607000	149746000	165254000	1	1.01241	0.796798	0.842595	0.929856	1	0.982004	0.920549	0.974921	0.964251	3	5
COHE	P75974	Prophage repressor CohE (Putative lambdoid prophage e14 repressor protein C2)	Cytosol	49	307156000	299951000	223742000	302782000	270863000	1	0.976543	0.728431	0.98576	0.881842	1	1.00227	0.985293	1.11949	1.02679	6	8
COHE	P75974	Prophage repressor CohE (Putative lambdoid prophage e14 repressor protein C2)	Cytosol	51.9	215891000	181821000	195032000	190452000	210064000	1	0.842189	0.903382	0.882167	0.97301	1	0.928725	0.98376	0.9647	1.00242	6	8
COHE	P75974	Prophage repressor CohE (Putative lambdoid prophage e14 repressor protein C2)	Cytosol	54.8	164312000	175189000	167294000	155142000	167520000	1	1.0662	1.01815	0.944192	1.01952	1	0.993859	0.993	0.960687	0.967069	4	5
COHE	P75974	Prophage repressor CohE (Putative lambdoid prophage e14 repressor protein C2)	Cytosol	57.9	96788100	102047000	103647000	95569800	92587100	1	1.05433	1.07087	0.987413	0.956596	1	0.985227	0.979408	0.962345	0.952473	4	5
COHE	P75974	Prophage repressor CohE (Putative lambdoid prophage e14 repressor protein C2)	Cytosol	60.5	47144700	42694700	46965800	42966300	32725300	1	0.90561	0.996205	0.911371	0.694146	1	0.988029	1.01097	1.03389	0.981129	1	1
COHE	P75974	Prophage repressor CohE (Putative lambdoid prophage e14 repressor protein C2)	Cytosol	63.6	21666300	22824800	28047800	27280700	19982900	1	1.05347	1.29454	1.25913	0.922303	1	0.959216	0.961397	1.09395	0.918	1	1
COMR	P75952	HTH-type transcriptional repressor ComR (Copper outer membrane regulator)	Cytosol	42	31029400	29303800	18531800	28386800	36171200	1	0.944388	0.597234	0.914836	1.16571	1	0.849194	0.857994	0.784502	0.814045	1	1
COMR	P75952	HTH-type transcriptional repressor ComR (Copper outer membrane regulator)	Cytosol	45.4	28556200	27431800	23486900	22834400	24038400	1	0.960625	0.82248	0.79963	0.841793	1	0.931772	0.950219	0.925208	0.87293	1	1
COMR	P75952	HTH-type transcriptional repressor ComR (Copper outer membrane regulator)	Cytosol	49	22857300	21592400	17103800	22339900	21027800	1	0.944661	0.748286	0.977364	0.91996	1	0.969546	1.01215	1.10995	1.07117	1	1
COMR	P75952	HTH-type transcriptional repressor ComR (Copper outer membrane regulator)	Cytosol	51.9	15375800	10907700	13593100	13182100	14101900	1	0.709407	0.884058	0.857328	0.917149	1	0.7823	0.962717	0.937536	0.944867	1	1
COPA	Q59385	Copper-exporting P-type ATPase (EC 3.6.3.54) (Copper-exporting P-type ATPase A) (Cu(+)-exporting ATPase) (Soluble copper chaperone CopA(Z))	Inner_membrane	42	114216000	128144000	87650900	130854000	171289000	1	1.12194	0.767413	1.14567	1.49969	1	1.00885	1.10248	0.982452	1.04728	3	3
COPA	Q59385	Copper-exporting P-type ATPase (EC 3.6.3.54) (Copper-exporting P-type ATPase A) (Cu(+)-exporting ATPase) (Soluble copper chaperone CopA(Z))	Inner_membrane	45.4	124670000	130198000	104314000	108544000	111081000	1	1.04434	0.836721	0.870651	0.891	1	1.01297	0.966672	1.00738	0.923958	3	3
COPA	Q59385	Copper-exporting P-type ATPase (EC 3.6.3.54) (Copper-exporting P-type ATPase A) (Cu(+)-exporting ATPase) (Soluble copper chaperone CopA(Z))	Inner_membrane	49	322472000	320409000	239199000	340757000	290273000	1	0.993603	0.741767	1.0567	0.900149	1	1.01978	1.00333	1.20006	1.0481	7	9
COPA	Q59385	Copper-exporting P-type ATPase (EC 3.6.3.54) (Copper-exporting P-type ATPase A) (Cu(+)-exporting ATPase) (Soluble copper chaperone CopA(Z))	Inner_membrane	51.9	235431000	207950000	222473000	230167000	254711000	1	0.883274	0.944961	0.977641	1.08189	1	0.974031	1.02904	1.06911	1.11459	7	9
COPA	Q59385	Copper-exporting P-type ATPase (EC 3.6.3.54) (Copper-exporting P-type ATPase A) (Cu(+)-exporting ATPase) (Soluble copper chaperone CopA(Z))	Inner_membrane	54.8	104084000	114633000	107255000	117583000	117157000	1	1.10135	1.03047	1.12969	1.1256	1	1.02663	1.00501	1.14943	1.06769	5	6
COPA	Q59385	Copper-exporting P-type ATPase (EC 3.6.3.54) (Copper-exporting P-type ATPase A) (Cu(+)-exporting ATPase) (Soluble copper chaperone CopA(Z))	Inner_membrane	57.9	62023900	65496100	64158400	62096000	60616600	1	1.05598	1.03441	1.00116	0.97731	1	0.986766	0.946071	0.975746	0.973098	5	6
COPA	Q59385	Copper-exporting P-type ATPase (EC 3.6.3.54) (Copper-exporting P-type ATPase A) (Cu(+)-exporting ATPase) (Soluble copper chaperone CopA(Z))	Inner_membrane	60.5	37323500	33297900	38393600	32951900	30625200	1	0.892143	1.02867	0.882873	0.820534	1	0.973337	1.04392	1.00157	1.15977	3	3
COPA	Q59385	Copper-exporting P-type ATPase (EC 3.6.3.54) (Copper-exporting P-type ATPase A) (Cu(+)-exporting ATPase) (Soluble copper chaperone CopA(Z))	Inner_membrane	63.6	27701700	32399000	34571100	34519300	29102800	1	1.16957	1.24798	1.24611	1.05058	1	1.06493	0.92682	1.08263	1.04568	3	3
COPA	Q59385	Copper-exporting P-type ATPase (EC 3.6.3.54) (Copper-exporting P-type ATPase A) (Cu(+)-exporting ATPase) (Soluble copper chaperone CopA(Z))	Inner_membrane	67	41929100	37426200	44216100	48876700	43951300	1	0.892607	1.05454	1.1657	1.04823	1	0.979348	1.06218	1.03049	0.986932	3	4
COPA	Q59385	Copper-exporting P-type ATPase (EC 3.6.3.54) (Copper-exporting P-type ATPase A) (Cu(+)-exporting ATPase) (Soluble copper chaperone CopA(Z))	Inner_membrane	71.3	40405600	55903800	46063300	33973400	44674000	1	1.38357	1.14002	0.840809	1.10564	1	1.17736	1.02722	1.06475	0.978892	3	4
CORA	P0ABI4	Magnesium transport protein CorA	Inner_membrane	42	429377000	473829000	311132000	473604000	568153000	1	1.10353	0.724613	1.103	1.3232	1	0.992291	1.04099	0.945862	0.924028	4	5
CORA	P0ABI4	Magnesium transport protein CorA	Inner_membrane	45.4	437516000	463847000	404741000	389184000	435672000	1	1.06018	0.925088	0.889531	0.995785	1	1.02834	1.06876	1.02923	1.03262	4	5
CORA	P0ABI4	Magnesium transport protein CorA	Inner_membrane	49	190744000	193468000	152737000	217293000	175512000	1	1.01428	0.800743	1.13919	0.920144	1	1.041	1.0831	1.29373	1.07138	3	5
CORA	P0ABI4	Magnesium transport protein CorA	Inner_membrane	51.9	151169000	138997000	143843000	146176000	153737000	1	0.919481	0.951538	0.966971	1.01699	1	1.01396	1.0362	1.05744	1.04772	3	5
CORA	P0ABI4	Magnesium transport protein CorA	Inner_membrane	54.8	73254000	86723000	75397400	71464800	78407300	1	1.18387	1.02926	0.975575	1.07035	1	1.10355	1.00384	0.992619	1.01528	2	3
CORA	P0ABI4	Magnesium transport protein CorA	Inner_membrane	57.9	38347500	44899900	43732400	43164500	42221000	1	1.17087	1.14042	1.12561	1.10101	1	1.09412	1.04303	1.09704	1.09626	2	3
CORA	P0ABI4	Magnesium transport protein CorA	Inner_membrane	60.5	50637400	47457600	50722300	42319100	37452900	1	0.937205	1.00168	0.835728	0.739629	1	1.0225	1.01652	0.948083	1.04542	2	3
CORA	P0ABI4	Magnesium transport protein CorA	Inner_membrane	63.6	34576200	36803500	42072300	36835700	34121700	1	1.06442	1.2168	1.06535	0.986855	1	0.969184	0.903666	0.925586	0.982251	2	3
CORA	P0ABI4	Magnesium transport protein CorA	Inner_membrane	67	12050000	11594700	12295700	13746600	13396000	1	0.962216	1.02039	1.1408	1.1117	1	1.05572	1.02778	1.00847	1.04669	1	1
CORA	P0ABI4	Magnesium transport protein CorA	Inner_membrane	71.3	5723150	5781840	5201150	3913850	5040610	1	1.01025	0.908791	0.683863	0.880741	1	0.859691	0.81887	0.865999	0.779775	1	1
CORC	P0AE78	Magnesium and cobalt efflux protein CorC	Cytosol	42	744003000	795211000	542482000	808596000	977812000	1	1.06883	0.72914	1.08682	1.31426	1	0.96109	1.04749	0.931983	0.917782	10	16
CORC	P0AE78	Magnesium and cobalt efflux protein CorC	Cytosol	45.4	792892000	794533000	658887000	651370000	724837000	1	1.00207	0.830992	0.821512	0.914169	1	0.971972	0.960053	0.950526	0.947984	10	16
CORC	P0AE78	Magnesium and cobalt efflux protein CorC	Cytosol	49	1233530000	1306500000	899270000	1097770000	1047140000	1	1.05916	0.729022	0.889942	0.848897	1	1.08706	0.986092	1.01067	0.988426	11	17
CORC	P0AE78	Magnesium and cobalt efflux protein CorC	Cytosol	51.9	940132000	834630000	898243000	853217000	920565000	1	0.88778	0.955443	0.90755	0.979187	1	0.979	1.04045	0.992457	1.00878	11	17
CORC	P0AE78	Magnesium and cobalt efflux protein CorC	Cytosol	54.8	439647000	483604000	462199000	461826000	481515000	1	1.09998	1.0513	1.05045	1.09523	1	1.02535	1.02533	1.0688	1.03888	12	18
CORC	P0AE78	Magnesium and cobalt efflux protein CorC	Cytosol	57.9	280382000	288550000	297224000	287665000	285705000	1	1.02913	1.06007	1.02598	1.01898	1	0.961676	0.969534	0.999929	1.01459	12	18
CORC	P0AE78	Magnesium and cobalt efflux protein CorC	Cytosol	60.5	153747000	141328000	149673000	129018000	98208400	1	0.919224	0.973502	0.839158	0.638766	1	1.00288	0.987931	0.951973	0.902853	7	8
CORC	P0AE78	Magnesium and cobalt efflux protein CorC	Cytosol	63.6	36621400	36629300	45676300	33183800	31877900	1	1.00022	1.24726	0.906131	0.870472	1	0.910727	0.926285	0.787256	0.866411	7	8
CORC	P0AE78	Magnesium and cobalt efflux protein CorC	Cytosol	67	2670710	2641300	2060200	3017530	2099270	1	0.988988	0.771405	1.12986	0.786034	1	1.0851	0.77699	0.998805	0.74007	1	1
CORC	P0AE78	Magnesium and cobalt efflux protein CorC	Cytosol	71.3	2262260	2191810	2153050	1836000	2809390	1	0.968859	0.951725	0.811578	1.24185	1	0.824464	0.857556	1.02773	1.09949	1	1
CPDA	P0AEW4	3',5'-cyclic adenosine monophosphate phosphodiesterase CpdA (3',5'-cyclic AMP phosphodiesterase) (cAMP phosphodiesterase) (EC 3.1.4.53)	Cytosol	49	232871000	227403000	169528000	203728000	193865000	1	0.976519	0.727991	0.874853	0.8325	1	1.00224	0.984698	0.993538	0.969333	5	6
CPDA	P0AEW4	3',5'-cyclic adenosine monophosphate phosphodiesterase CpdA (3',5'-cyclic AMP phosphodiesterase) (cAMP phosphodiesterase) (EC 3.1.4.53)	Cytosol	51.9	183663000	162728000	165563000	165927000	178512000	1	0.886014	0.90145	0.903432	0.971954	1	0.977053	0.981656	0.987954	1.00133	5	6
CPDA	P0AEW4	3',5'-cyclic adenosine monophosphate phosphodiesterase CpdA (3',5'-cyclic AMP phosphodiesterase) (cAMP phosphodiesterase) (EC 3.1.4.53)	Cytosol	54.8	99758100	101792000	106743000	103968000	111873000	1	1.02039	1.07002	1.0422	1.12144	1	0.951158	1.04359	1.06041	1.06374	4	6
CPDA	P0AEW4	3',5'-cyclic adenosine monophosphate phosphodiesterase CpdA (3',5'-cyclic AMP phosphodiesterase) (cAMP phosphodiesterase) (EC 3.1.4.53)	Cytosol	57.9	84197000	81208400	93658600	87565600	87061400	1	0.964505	1.11237	1.04001	1.03402	1	0.901285	1.01737	1.01361	1.02956	4	6
CPDA	P0AEW4	3',5'-cyclic adenosine monophosphate phosphodiesterase CpdA (3',5'-cyclic AMP phosphodiesterase) (cAMP phosphodiesterase) (EC 3.1.4.53)	Cytosol	60.5	178690000	157444000	180308000	158349000	121202000	1	0.881101	1.00905	0.886166	0.678281	1	0.96129	1.02401	1.0053	0.958705	5	8
CPDA	P0AEW4	3',5'-cyclic adenosine monophosphate phosphodiesterase CpdA (3',5'-cyclic AMP phosphodiesterase) (cAMP phosphodiesterase) (EC 3.1.4.53)	Cytosol	63.6	117463000	127135000	165990000	142619000	122503000	1	1.08234	1.41313	1.21416	1.04291	1	0.985504	1.04947	1.05488	1.03804	5	8
CPDA	P0AEW4	3',5'-cyclic adenosine monophosphate phosphodiesterase CpdA (3',5'-cyclic AMP phosphodiesterase) (cAMP phosphodiesterase) (EC 3.1.4.53)	Cytosol	67	50978400	43202200	46735300	57468100	52477000	1	0.847461	0.916767	1.1273	1.0294	1	0.929815	0.923404	0.996544	0.969201	2	3
CPDA	P0AEW4	3',5'-cyclic adenosine monophosphate phosphodiesterase CpdA (3',5'-cyclic AMP phosphodiesterase) (cAMP phosphodiesterase) (EC 3.1.4.53)	Cytosol	71.3	38046100	43433500	40395000	28856600	41522400	1	1.1416	1.06174	0.758464	1.09137	1	0.971462	0.956684	0.960469	0.96626	2	3
CPDB	P08331	2',3'-cyclic-nucleotide 2'-phosphodiesterase/3'-nucleotidase (EC 3.1.3.6) (EC 3.1.4.16)	Periplasm	42	452230000	483573000	311970000	523000000	631744000	1	1.06931	0.689848	1.15649	1.39695	1	0.961522	0.991045	0.99173	0.97553	12	13
CPDB	P08331	2',3'-cyclic-nucleotide 2'-phosphodiesterase/3'-nucleotidase (EC 3.1.3.6) (EC 3.1.4.16)	Periplasm	45.4	488701000	497991000	414423000	426188000	465288000	1	1.01901	0.848009	0.872083	0.952091	1	0.988403	0.979714	1.00904	0.987309	12	13
CPDB	P08331	2',3'-cyclic-nucleotide 2'-phosphodiesterase/3'-nucleotidase (EC 3.1.3.6) (EC 3.1.4.16)	Periplasm	49	1053280000	947843000	754961000	925237000	879154000	1	0.899897	0.716771	0.878434	0.834682	1	0.923602	0.969522	0.997604	0.971874	18	20
CPDB	P08331	2',3'-cyclic-nucleotide 2'-phosphodiesterase/3'-nucleotidase (EC 3.1.3.6) (EC 3.1.4.16)	Periplasm	51.9	773414000	743800000	703490000	736328000	754171000	1	0.96171	0.90959	0.952049	0.975119	1	1.06053	0.990521	1.04112	1.00459	18	20
CPDB	P08331	2',3'-cyclic-nucleotide 2'-phosphodiesterase/3'-nucleotidase (EC 3.1.3.6) (EC 3.1.4.16)	Periplasm	54.8	607145000	622252000	603183000	567415000	607787000	1	1.02488	0.993474	0.934563	1.00106	1	0.955347	0.968936	0.95089	0.949552	17	19
CPDB	P08331	2',3'-cyclic-nucleotide 2'-phosphodiesterase/3'-nucleotidase (EC 3.1.3.6) (EC 3.1.4.16)	Periplasm	57.9	309158000	326546000	330850000	314338000	301609000	1	1.05624	1.07016	1.01676	0.975582	1	0.98701	0.978768	0.990943	0.971377	17	19
CPDB	P08331	2',3'-cyclic-nucleotide 2'-phosphodiesterase/3'-nucleotidase (EC 3.1.3.6) (EC 3.1.4.16)	Periplasm	60.5	233878000	208099000	228380000	197911000	158164000	1	0.889776	0.976492	0.846215	0.676267	1	0.970754	0.990965	0.959979	0.955858	9	10
CPDB	P08331	2',3'-cyclic-nucleotide 2'-phosphodiesterase/3'-nucleotidase (EC 3.1.3.6) (EC 3.1.4.16)	Periplasm	63.6	110643000	115657000	137226000	116392000	103538000	1	1.04532	1.24026	1.05196	0.935784	1	0.951793	0.921088	0.913954	0.931418	9	10
CPDB	P08331	2',3'-cyclic-nucleotide 2'-phosphodiesterase/3'-nucleotidase (EC 3.1.3.6) (EC 3.1.4.16)	Periplasm	67	38962000	34225200	34705800	40544600	40004500	1	0.878425	0.89076	1.04062	1.02676	1	0.963788	0.897209	0.919915	0.966716	3	3
CPDB	P08331	2',3'-cyclic-nucleotide 2'-phosphodiesterase/3'-nucleotidase (EC 3.1.3.6) (EC 3.1.4.16)	Periplasm	71.3	24582600	26087600	23769800	17977900	25817400	1	1.06122	0.966936	0.731326	1.05023	1	0.903062	0.871262	0.926104	0.929836	3	3
CPOB	P45955	Cell division coordinator CpoB	Periplasm	42	463438000	426988000	289749000	440172000	565365000	1	0.921349	0.625216	0.949797	1.21994	1	0.828477	0.898194	0.814483	0.851914	8	9
CPOB	P45955	Cell division coordinator CpoB	Periplasm	45.4	457579000	450667000	381114000	379951000	405096000	1	0.984894	0.832892	0.830351	0.885303	1	0.955312	0.962249	0.960753	0.91805	8	9
CPOB	P45955	Cell division coordinator CpoB	Periplasm	49	640333000	598296000	473404000	488511000	563706000	1	0.934351	0.739309	0.762901	0.880333	1	0.958964	1.00001	0.866398	1.02503	5	10
CPOB	P45955	Cell division coordinator CpoB	Periplasm	51.9	514556000	439615000	447463000	437471000	481257000	1	0.854358	0.86961	0.850191	0.935286	1	0.942145	0.946983	0.929732	0.963552	5	10
CPOB	P45955	Cell division coordinator CpoB	Periplasm	54.8	319844000	328122000	320499000	292095000	307015000	1	1.02588	1.00205	0.913242	0.95989	1	0.956279	0.977297	0.929197	0.910503	6	9
CPOB	P45955	Cell division coordinator CpoB	Periplasm	57.9	261715000	293128000	318065000	313290000	292025000	1	1.12003	1.21531	1.19707	1.11581	1	1.04661	1.11152	1.16668	1.111	6	9
CPOB	P45955	Cell division coordinator CpoB	Periplasm	60.5	396488000	337215000	381011000	339453000	303482000	1	0.850505	0.960965	0.856149	0.765425	1	0.927909	0.975208	0.971249	1.08188	9	18
CPOB	P45955	Cell division coordinator CpoB	Periplasm	63.6	369612000	387966000	428946000	378678000	331115000	1	1.04966	1.16053	1.02453	0.895845	1	0.955745	0.861877	0.890121	0.891665	9	18
CPOB	P45955	Cell division coordinator CpoB	Periplasm	67	314077000	310286000	314706000	345739000	319801000	1	0.98793	1.002	1.10081	1.01822	1	1.08393	1.00926	0.973124	0.958683	8	12
CPOB	P45955	Cell division coordinator CpoB	Periplasm	71.3	275315000	336830000	325634000	226900000	324337000	1	1.22343	1.18277	0.824147	1.17806	1	1.0411	1.06574	1.04365	1.04301	8	12
CPXA	P0AE82	Sensor histidine kinase CpxA (EC 2.7.13.3)	Inner_membrane	42	18773500	21985600	13701000	21192600	24835700	1	1.1711	0.729805	1.12886	1.32291	1	1.05305	1.04845	0.968033	0.923825	1	1
CPXA	P0AE82	Sensor histidine kinase CpxA (EC 2.7.13.3)	Inner_membrane	45.4	21264700	22247900	19367000	20232600	22857900	1	1.04624	0.910758	0.951464	1.07492	1	1.01481	1.05221	1.10089	1.11468	1	1
CPXA	P0AE82	Sensor histidine kinase CpxA (EC 2.7.13.3)	Inner_membrane	49	25471000	26682100	18833800	29747800	21177600	1	1.04755	0.739421	1.16791	0.83144	1	1.07514	1.00016	1.32635	0.968099	1	1
CPXA	P0AE82	Sensor histidine kinase CpxA (EC 2.7.13.3)	Inner_membrane	51.9	13834500	12852700	12392700	12902600	15614700	1	0.929032	0.895782	0.932639	1.12868	1	1.02449	0.975484	1.01989	1.16279	1	1
CPXA	P0AE82	Sensor histidine kinase CpxA (EC 2.7.13.3)	Inner_membrane	54.8	19962400	24146000	19424300	18429400	19778700	1	1.20957	0.973044	0.923206	0.990798	1	1.12751	0.94901	0.939335	0.939821	1	1
CPXA	P0AE82	Sensor histidine kinase CpxA (EC 2.7.13.3)	Inner_membrane	57.9	10815700	11753100	11876600	10892200	10880300	1	1.08667	1.09809	1.00707	1.00597	1	1.01544	1.00431	0.981507	1.00164	1	1
CPXP	P0AE85	Periplasmic protein CpxP (ORF_o167) (Periplasmic accessory protein CpxP)	Periplasm	54.8	25153000	25138800	26488200	23996400	26660100	1	0.999435	1.05308	0.954017	1.05992	1	0.931627	1.02707	0.970685	1.00538	3	3
CPXP	P0AE85	Periplasmic protein CpxP (ORF_o167) (Periplasmic accessory protein CpxP)	Periplasm	57.9	27379200	27900400	30543600	29469100	26852900	1	1.01904	1.11558	1.07633	0.980777	1	0.952242	1.0203	1.04901	0.97655	3	3
CPXP	P0AE85	Periplasmic protein CpxP (ORF_o167) (Periplasmic accessory protein CpxP)	Periplasm	60.5	98142500	91091000	100863000	85546300	82294200	1	0.92815	1.02772	0.871654	0.838517	1	1.01262	1.04295	0.988838	1.18519	4	5
CPXP	P0AE85	Periplasmic protein CpxP (ORF_o167) (Periplasmic accessory protein CpxP)	Periplasm	63.6	87445400	92117300	117882000	101017000	94937200	1	1.05343	1.34806	1.1552	1.08567	1	0.959177	1.00115	1.00365	1.08061	4	5
CPXP	P0AE85	Periplasmic protein CpxP (ORF_o167) (Periplasmic accessory protein CpxP)	Periplasm	67	75736100	72590800	85204700	89947000	92698500	1	0.95847	1.12502	1.18764	1.22397	1	1.05161	1.13317	1.04988	1.15239	4	6
CPXP	P0AE85	Periplasmic protein CpxP (ORF_o167) (Periplasmic accessory protein CpxP)	Periplasm	71.3	67716800	84664400	83326700	58025300	83807600	1	1.25027	1.23052	0.856882	1.23762	1	1.06394	1.10876	1.0851	1.09574	4	6
CPXR	P0AE88	Transcriptional regulatory protein CpxR	Cytosol	42	290825000	296900000	186790000	281479000	345362000	1	1.02089	0.642276	0.967864	1.18753	1	0.917983	0.922703	0.829976	0.829281	4	9
CPXR	P0AE88	Transcriptional regulatory protein CpxR	Cytosol	45.4	286609000	292631000	251777000	237973000	260812000	1	1.02101	0.878469	0.830305	0.909992	1	0.990344	1.0149	0.960701	0.943653	4	9
CPXR	P0AE88	Transcriptional regulatory protein CpxR	Cytosol	49	535566000	528120000	382925000	442592000	451624000	1	0.986097	0.714991	0.8264	0.843265	1	1.01207	0.967114	0.938512	0.981868	7	11
CPXR	P0AE88	Transcriptional regulatory protein CpxR	Cytosol	51.9	387530000	353061000	373808000	360330000	380303000	1	0.911055	0.964591	0.929812	0.981351	1	1.00467	1.05042	1.0168	1.01101	7	11
CPXR	P0AE88	Transcriptional regulatory protein CpxR	Cytosol	54.8	223241000	270872000	231916000	217382000	237429000	1	1.21336	1.03886	0.973755	1.06355	1	1.13104	1.0132	0.990767	1.00883	7	10
CPXR	P0AE88	Transcriptional regulatory protein CpxR	Cytosol	57.9	119311000	146184000	132125000	139055000	129801000	1	1.22523	1.1074	1.16548	1.08792	1	1.14493	1.01282	1.1359	1.08323	7	10
CPXR	P0AE88	Transcriptional regulatory protein CpxR	Cytosol	60.5	37917000	35442200	47858100	25306900	17722000	1	0.934731	1.26218	0.667429	0.467389	1	1.0198	1.28089	0.757157	0.660623	2	2
CPXR	P0AE88	Transcriptional regulatory protein CpxR	Cytosol	63.6	30641200	39537000	24272900	18598600	10304000	1	1.29032	0.792165	0.60698	0.336279	1	1.17488	0.588308	0.527351	0.33471	2	2
CPXR	P0AE88	Transcriptional regulatory protein CpxR	Cytosol	67	30924300	32471300	15948200	18572900	16936500	1	1.05003	0.515717	0.600592	0.547676	1	1.15206	0.519451	0.530928	0.51565	3	3
CPXR	P0AE88	Transcriptional regulatory protein CpxR	Cytosol	71.3	17777600	31890500	22750500	11017800	16850700	1	1.79386	1.27973	0.619757	0.947861	1	1.52651	1.1531	0.78482	0.839202	3	3
CRA	P0ACP1	Catabolite repressor/activator (Fructose repressor)	Cytosol	42	184789000	211605000	132800000	240105000	311657000	1	1.14512	0.718657	1.29935	1.68656	1	1.02969	1.03243	1.11423	1.17777	4	7
CRA	P0ACP1	Catabolite repressor/activator (Fructose repressor)	Cytosol	45.4	197559000	203235000	173119000	181270000	200715000	1	1.02873	0.87629	0.917549	1.01597	1	0.997832	1.01239	1.06165	1.05356	4	7
CRA	P0ACP1	Catabolite repressor/activator (Fructose repressor)	Cytosol	49	439015000	443025000	329902000	391792000	405128000	1	1.00913	0.75146	0.892434	0.922811	1	1.03572	1.01644	1.0135	1.07449	7	8
CRA	P0ACP1	Catabolite repressor/activator (Fructose repressor)	Cytosol	51.9	187272000	164326000	170275000	186458000	199556000	1	0.877472	0.909239	0.995653	1.06559	1	0.967634	0.990138	1.0888	1.0978	7	8
CRA	P0ACP1	Catabolite repressor/activator (Fructose repressor)	Cytosol	54.8	31341000	32468900	31516200	31568000	37722700	1	1.03599	1.00559	1.00724	1.20362	1	0.965699	0.980752	1.02484	1.14169	1	1
CRA	P0ACP1	Catabolite repressor/activator (Fructose repressor)	Cytosol	57.9	13078100	11797200	11413700	11613700	12029600	1	0.902058	0.872734	0.888027	0.919828	1	0.842931	0.798198	0.865482	0.915863	1	1
CREA	P0AE91	Protein CreA (Catabolite regulation protein A)	Periplasm	42	390334000	405629000	280497000	433689000	571291000	1	1.03918	0.718608	1.11107	1.4636	1	0.934435	1.03236	0.952781	1.02207	8	11
CREA	P0AE91	Protein CreA (Catabolite regulation protein A)	Periplasm	45.4	412497000	450444000	366333000	380773000	407944000	1	1.09199	0.888086	0.923093	0.988962	1	1.05919	1.02602	1.06806	1.02554	8	11
CREA	P0AE91	Protein CreA (Catabolite regulation protein A)	Periplasm	49	614688000	593133000	464481000	556901000	546503000	1	0.964933	0.755637	0.90599	0.889074	1	0.990352	1.02209	1.0289	1.03521	10	13
CREA	P0AE91	Protein CreA (Catabolite regulation protein A)	Periplasm	51.9	493948000	454722000	483654000	466848000	498536000	1	0.920587	0.97916	0.945136	1.00929	1	1.01518	1.06628	1.03356	1.03979	10	13
CREA	P0AE91	Protein CreA (Catabolite regulation protein A)	Periplasm	54.8	303440000	319087000	303168000	293071000	317882000	1	1.05157	0.999104	0.965828	1.04759	1	0.98022	0.974426	0.982702	0.993695	8	14
CREA	P0AE91	Protein CreA (Catabolite regulation protein A)	Periplasm	57.9	269883000	279653000	301076000	268012000	276734000	1	1.0362	1.11558	0.993067	1.02539	1	0.968282	1.0203	0.967857	1.02097	8	14
CREA	P0AE91	Protein CreA (Catabolite regulation protein A)	Periplasm	60.5	252653000	215541000	253831000	213435000	185193000	1	0.853111	1.00466	0.844775	0.732993	1	0.930752	1.01955	0.958346	1.03604	7	13
CREA	P0AE91	Protein CreA (Catabolite regulation protein A)	Periplasm	63.6	176521000	198781000	253754000	220381000	184509000	1	1.1261	1.43753	1.24847	1.04525	1	1.02535	1.06759	1.08468	1.04038	7	13
CREA	P0AE91	Protein CreA (Catabolite regulation protein A)	Periplasm	67	115879000	105079000	122805000	131771000	130350000	1	0.906799	1.05977	1.13714	1.12488	1	0.99492	1.06744	1.00524	1.0591	4	8
CREA	P0AE91	Protein CreA (Catabolite regulation protein A)	Periplasm	71.3	96444800	120031000	111746000	82526900	110256000	1	1.24456	1.15865	0.855691	1.1432	1	1.05907	1.04401	1.08359	1.01215	4	8
CRL	P24251	Sigma factor-binding protein Crl (Curlin genes transcriptional activatory protein)	Cytosol	42	50883700	49705400	26466100	53916600	70238100	1	0.976843	0.520129	1.0596	1.38037	1	0.878378	0.747225	0.908647	0.963946	1	1
CRL	P24251	Sigma factor-binding protein Crl (Curlin genes transcriptional activatory protein)	Cytosol	45.4	56422700	59352300	47746300	44636600	48631800	1	1.05192	0.846225	0.791111	0.861919	1	1.02033	0.977652	0.915351	0.893801	1	1
CRL	P24251	Sigma factor-binding protein Crl (Curlin genes transcriptional activatory protein)	Cytosol	49	270126000	267538000	195488000	250140000	229647000	1	0.990419	0.723692	0.926012	0.850148	1	1.01651	0.978883	1.05164	0.989882	3	4
CRL	P24251	Sigma factor-binding protein Crl (Curlin genes transcriptional activatory protein)	Cytosol	51.9	133427000	117982000	118059000	118198000	116317000	1	0.884244	0.884821	0.885863	0.871765	1	0.975101	0.963547	0.968741	0.898111	3	4
CRL	P24251	Sigma factor-binding protein Crl (Curlin genes transcriptional activatory protein)	Cytosol	54.8	33314800	35918700	38308100	40084600	41290900	1	1.07816	1.14988	1.20321	1.23942	1	1.00501	1.12148	1.22423	1.17565	1	1
CRL	P24251	Sigma factor-binding protein Crl (Curlin genes transcriptional activatory protein)	Cytosol	57.9	9111220	8916120	10746900	10089700	8815210	1	0.978587	1.17952	1.10739	0.967511	1	0.914444	1.07879	1.07928	0.963341	1	1
CRP	P0ACJ8	cAMP-activated global transcriptional regulator CRP (Catabolite activator protein) (CAP) (Catabolite gene activator) (cAMP receptor protein) (CRP) (cAMP regulatory protein)	Cytosol	42	1116280000	1151590000	747988000	1161000000	1395180000	1	1.03163	0.670072	1.04006	1.24985	1	0.927644	0.962635	0.891888	0.872802	12	30
CRP	P0ACJ8	cAMP-activated global transcriptional regulator CRP (Catabolite activator protein) (CAP) (Catabolite gene activator) (cAMP receptor protein) (CRP) (cAMP regulatory protein)	Cytosol	45.4	1100690000	1161820000	983145000	968702000	1059180000	1	1.05554	0.893208	0.880086	0.962287	1	1.02383	1.03193	1.0183	0.997882	12	30
CRP	P0ACJ8	cAMP-activated global transcriptional regulator CRP (Catabolite activator protein) (CAP) (Catabolite gene activator) (cAMP receptor protein) (CRP) (cAMP regulatory protein)	Cytosol	49	1255670000	1299980000	985737000	1149000000	1081420000	1	1.03529	0.785029	0.915049	0.861229	1	1.06256	1.06185	1.03919	1.00279	11	24
CRP	P0ACJ8	cAMP-activated global transcriptional regulator CRP (Catabolite activator protein) (CAP) (Catabolite gene activator) (cAMP receptor protein) (CRP) (cAMP regulatory protein)	Cytosol	51.9	514093000	439736000	455993000	435813000	465683000	1	0.855363	0.886985	0.847732	0.905834	1	0.943253	0.965905	0.927043	0.93321	11	24
CRP	P0ACJ8	cAMP-activated global transcriptional regulator CRP (Catabolite activator protein) (CAP) (Catabolite gene activator) (cAMP receptor protein) (CRP) (cAMP regulatory protein)	Cytosol	54.8	119231000	120595000	134990000	115650000	131741000	1	1.01144	1.13217	0.969966	1.10492	1	0.942817	1.10421	0.986912	1.04807	5	5
CRP	P0ACJ8	cAMP-activated global transcriptional regulator CRP (Catabolite activator protein) (CAP) (Catabolite gene activator) (cAMP receptor protein) (CRP) (cAMP regulatory protein)	Cytosol	57.9	38671600	45880200	42352500	39888200	39370000	1	1.18641	1.09518	1.03146	1.01806	1	1.10864	1.00165	1.00527	1.01367	5	5
CRP	P0ACJ8	cAMP-activated global transcriptional regulator CRP (Catabolite activator protein) (CAP) (Catabolite gene activator) (cAMP receptor protein) (CRP) (cAMP regulatory protein)	Cytosol	60.5	7170540	5669700	6040720	5931920	6132930	1	0.790694	0.842436	0.827263	0.855295	1	0.862654	0.854922	0.938479	1.2089	1	1
CRP	P0ACJ8	cAMP-activated global transcriptional regulator CRP (Catabolite activator protein) (CAP) (Catabolite gene activator) (cAMP receptor protein) (CRP) (cAMP regulatory protein)	Cytosol	63.6	5426580	5489550	5887280	4904130	5066050	1	1.0116	1.0849	0.903724	0.933562	1	0.921096	0.805707	0.785165	0.929207	1	1
CRR	P69783	PTS system glucose-specific EIIA component (EIIA-Glc) (EIII-Glc) (Glucose-specific phosphotransferase enzyme IIA component)	Cytosol	42	1724020000	1810780000	1214390000	1902080000	2315190000	1	1.05032	0.704394	1.10328	1.3429	1	0.944452	1.01194	0.946101	0.937785	9	44
CRR	P69783	PTS system glucose-specific EIIA component (EIIA-Glc) (EIII-Glc) (Glucose-specific phosphotransferase enzyme IIA component)	Cytosol	45.4	1828820000	1921670000	1598810000	1611990000	1737660000	1	1.05077	0.87423	0.881437	0.950154	1	1.01921	1.01001	1.01986	0.9853	9	44
CRR	P69783	PTS system glucose-specific EIIA component (EIIA-Glc) (EIII-Glc) (Glucose-specific phosphotransferase enzyme IIA component)	Cytosol	49	2693000000	2606060000	1978490000	2245090000	2276220000	1	0.967716	0.734679	0.833676	0.845236	1	0.993208	0.993744	0.946774	0.984163	9	43
CRR	P69783	PTS system glucose-specific EIIA component (EIIA-Glc) (EIII-Glc) (Glucose-specific phosphotransferase enzyme IIA component)	Cytosol	51.9	2159200000	2087060000	1993420000	1974810000	2128500000	1	0.966589	0.923222	0.914603	0.985782	1	1.06591	1.00536	1.00017	1.01557	9	43
CRR	P69783	PTS system glucose-specific EIIA component (EIIA-Glc) (EIII-Glc) (Glucose-specific phosphotransferase enzyme IIA component)	Cytosol	54.8	1983040000	2019500000	1977110000	1861370000	1970750000	1	1.01839	0.99701	0.938645	0.993802	1	0.949292	0.972384	0.955043	0.942671	9	62
CRR	P69783	PTS system glucose-specific EIIA component (EIIA-Glc) (EIII-Glc) (Glucose-specific phosphotransferase enzyme IIA component)	Cytosol	57.9	1599400000	1813450000	1815930000	1713500000	1657940000	1	1.13383	1.13538	1.07134	1.0366	1	1.05951	1.03842	1.04414	1.03213	9	62
CRR	P69783	PTS system glucose-specific EIIA component (EIIA-Glc) (EIII-Glc) (Glucose-specific phosphotransferase enzyme IIA component)	Cytosol	60.5	1213400000	1131500000	1205260000	1049950000	809778000	1	0.932504	0.993292	0.865296	0.667363	1	1.01737	1.00801	0.981625	0.943273	8	49
CRR	P69783	PTS system glucose-specific EIIA component (EIIA-Glc) (EIII-Glc) (Glucose-specific phosphotransferase enzyme IIA component)	Cytosol	63.6	854483000	979779000	1147820000	987093000	840529000	1	1.14663	1.34329	1.15519	0.98367	1	1.04404	0.997606	1.00364	0.97908	8	49
CRR	P69783	PTS system glucose-specific EIIA component (EIIA-Glc) (EIII-Glc) (Glucose-specific phosphotransferase enzyme IIA component)	Cytosol	67	927544000	826850000	928295000	1019750000	966890000	1	0.89144	1.00081	1.09941	1.04242	1	0.978068	1.00806	0.971886	0.981463	7	56
CRR	P69783	PTS system glucose-specific EIIA component (EIIA-Glc) (EIII-Glc) (Glucose-specific phosphotransferase enzyme IIA component)	Cytosol	71.3	746536000	962127000	827903000	635298000	845439000	1	1.28879	1.10899	0.850994	1.13248	1	1.09671	0.999263	1.07764	1.00266	7	56
CSDA	Q46925	Cysteine desulfurase CsdA (EC 2.8.1.7) (Cysteine sulfinate desulfinase) (CSD) (EC 4.4.1.-) (Selenocysteine lyase) (EC 4.4.1.16)	Cytosol	42	145911000	166609000	106005000	175667000	206948000	1	1.14185	0.726505	1.20393	1.41832	1	1.02676	1.04371	1.03241	0.990449	4	7
CSDA	Q46925	Cysteine desulfurase CsdA (EC 2.8.1.7) (Cysteine sulfinate desulfinase) (CSD) (EC 4.4.1.-) (Selenocysteine lyase) (EC 4.4.1.16)	Cytosol	45.4	162688000	162424000	137840000	145250000	153885000	1	0.998377	0.847266	0.892813	0.94589	1	0.96839	0.978855	1.03303	0.980879	4	7
CSDA	Q46925	Cysteine desulfurase CsdA (EC 2.8.1.7) (Cysteine sulfinate desulfinase) (CSD) (EC 4.4.1.-) (Selenocysteine lyase) (EC 4.4.1.16)	Cytosol	49	282267000	296492000	208203000	241627000	244950000	1	1.0504	0.73761	0.856023	0.867795	1	1.07807	0.997709	0.972153	1.01043	4	5
CSDA	Q46925	Cysteine desulfurase CsdA (EC 2.8.1.7) (Cysteine sulfinate desulfinase) (CSD) (EC 4.4.1.-) (Selenocysteine lyase) (EC 4.4.1.16)	Cytosol	51.9	227821000	197888000	221462000	218378000	223117000	1	0.868612	0.972088	0.958551	0.979352	1	0.957863	1.05858	1.04823	1.00895	4	5
CSDA	Q46925	Cysteine desulfurase CsdA (EC 2.8.1.7) (Cysteine sulfinate desulfinase) (CSD) (EC 4.4.1.-) (Selenocysteine lyase) (EC 4.4.1.16)	Cytosol	54.8	92070700	94797500	95159400	92042200	97765300	1	1.02962	1.03355	0.99969	1.06185	1	0.95976	1.00802	1.01716	1.00722	5	6
CSDA	Q46925	Cysteine desulfurase CsdA (EC 2.8.1.7) (Cysteine sulfinate desulfinase) (CSD) (EC 4.4.1.-) (Selenocysteine lyase) (EC 4.4.1.16)	Cytosol	57.9	78096400	80763500	83181700	82189400	78167100	1	1.03415	1.06512	1.05241	1.00091	1	0.966367	0.97415	1.02569	0.996591	5	6
CSDA	Q46925	Cysteine desulfurase CsdA (EC 2.8.1.7) (Cysteine sulfinate desulfinase) (CSD) (EC 4.4.1.-) (Selenocysteine lyase) (EC 4.4.1.16)	Cytosol	60.5	39017500	38783800	41111100	38040000	27377200	1	0.99401	1.05366	0.974947	0.701665	1	1.08447	1.06927	1.10602	0.991756	3	4
CSDA	Q46925	Cysteine desulfurase CsdA (EC 2.8.1.7) (Cysteine sulfinate desulfinase) (CSD) (EC 4.4.1.-) (Selenocysteine lyase) (EC 4.4.1.16)	Cytosol	63.6	28682500	31256400	39227200	34345900	28324800	1	1.08974	1.36764	1.19745	0.987529	1	0.992239	1.01569	1.04036	0.982922	3	4
CSDA	Q46925	Cysteine desulfurase CsdA (EC 2.8.1.7) (Cysteine sulfinate desulfinase) (CSD) (EC 4.4.1.-) (Selenocysteine lyase) (EC 4.4.1.16)	Cytosol	67	69134400	60925900	68626700	79139300	80982300	1	0.881268	0.992656	1.14472	1.17137	1	0.966907	0.999843	1.01194	1.10288	5	6
CSDA	Q46925	Cysteine desulfurase CsdA (EC 2.8.1.7) (Cysteine sulfinate desulfinase) (CSD) (EC 4.4.1.-) (Selenocysteine lyase) (EC 4.4.1.16)	Cytosol	71.3	59416400	65756200	65047200	46410400	61035400	1	1.1067	1.09477	0.781104	1.02725	1	0.941763	0.986446	0.989139	0.909488	5	6
CSDE	P0AGF2	Sulfur acceptor protein CsdE	Cytosol	42	50476200	43706100	29660000	39191200	47705500	1	0.865875	0.587604	0.776429	0.945109	1	0.778595	0.84416	0.665814	0.659995	2	2
CSDE	P0AGF2	Sulfur acceptor protein CsdE	Cytosol	45.4	41997000	37922700	34691000	34722700	36584800	1	0.902986	0.826035	0.82679	0.871129	1	0.875864	0.954327	0.956634	0.903352	2	2
CSDE	P0AGF2	Sulfur acceptor protein CsdE	Cytosol	49	36532300	31807400	28465900	32866100	33061600	1	0.870665	0.779198	0.899645	0.904996	1	0.893601	1.05396	1.02169	1.05375	1	1
CSDE	P0AGF2	Sulfur acceptor protein CsdE	Cytosol	51.9	31385000	30373500	30059200	25768400	30046500	1	0.967771	0.957757	0.821042	0.957352	1	1.06721	1.04297	0.897856	0.986285	1	1
CSDE	P0AGF2	Sulfur acceptor protein CsdE	Cytosol	54.8	88979200	92708900	89590300	82575200	91484800	1	1.04192	1.00687	0.928028	1.02816	1	0.971226	0.981998	0.944241	0.97526	4	5
CSDE	P0AGF2	Sulfur acceptor protein CsdE	Cytosol	57.9	79044100	87164300	93264800	84372000	76812400	1	1.10273	1.17991	1.0674	0.971766	1	1.03045	1.07914	1.04031	0.967578	4	5
CSDE	P0AGF2	Sulfur acceptor protein CsdE	Cytosol	60.5	118760000	106562000	121015000	96722800	89032400	1	0.897289	1.01899	0.814439	0.749683	1	0.978951	1.03409	0.923932	1.05963	2	3
CSDE	P0AGF2	Sulfur acceptor protein CsdE	Cytosol	63.6	51042400	57012900	71486300	68068500	53325200	1	1.11697	1.40053	1.33357	1.04472	1	1.01704	1.04011	1.15862	1.03985	2	3
CSDE	P0AGF2	Sulfur acceptor protein CsdE	Cytosol	67	19253400	17666900	18299800	23240000	23064300	1	0.917599	0.950471	1.20706	1.19793	1	1.00677	0.957353	1.06705	1.12788	2	3
CSDE	P0AGF2	Sulfur acceptor protein CsdE	Cytosol	71.3	11410300	12798700	11296300	8578910	12453200	1	1.12168	0.990009	0.751857	1.0914	1	0.954509	0.892052	0.952102	0.966285	2	3
CSID	P76621	Protein CsiD	Cytosol	42	248058000	286760000	176687000	275425000	327953000	1	1.15602	0.712281	1.11033	1.32208	1	1.03949	1.02327	0.952141	0.923245	7	10
CSID	P76621	Protein CsiD	Cytosol	45.4	269445000	275749000	222443000	229091000	252086000	1	1.0234	0.82556	0.850233	0.935575	1	0.992658	0.953778	0.983758	0.970182	7	10
CSID	P76621	Protein CsiD	Cytosol	49	924984000	855978000	710542000	822133000	794411000	1	0.925398	0.768167	0.888808	0.858838	1	0.949775	1.03904	1.00939	1	9	14
CSID	P76621	Protein CsiD	Cytosol	51.9	463184000	398385000	372016000	375995000	392239000	1	0.860101	0.803171	0.811762	0.846832	1	0.948478	0.874633	0.887707	0.872424	9	14
CSID	P76621	Protein CsiD	Cytosol	54.8	8783990	8230140	7159720	7721960	7987590	1	0.936948	0.815087	0.879095	0.909335	1	0.873379	0.794955	0.894453	0.862549	1	1
CSID	P76621	Protein CsiD	Cytosol	57.9	4262610	4011010	3454540	3374060	3301770	1	0.940975	0.810428	0.791548	0.774589	1	0.879298	0.741214	0.771453	0.77125	1	1
CSPA	P0A9X9	Cold shock protein CspA (CSP-A) (7.4 kDa cold shock protein) (CS7.4)	Cytosol	42	963267000	1249640000	749222000	1231650000	1391220000	1	1.29729	0.777793	1.27862	1.44427	1	1.16653	1.11739	1.09646	1.00857	4	25
CSPA	P0A9X9	Cold shock protein CspA (CSP-A) (7.4 kDa cold shock protein) (CS7.4)	Cytosol	45.4	1230470000	1204670000	1055150000	979857000	1172580000	1	0.979032	0.857518	0.796327	0.952953	1	0.949626	0.990699	0.921387	0.988202	4	25
CSPA	P0A9X9	Cold shock protein CspA (CSP-A) (7.4 kDa cold shock protein) (CS7.4)	Cytosol	49	1400710000	1671600000	1087400000	1217320000	1261210000	1	1.19339	0.776321	0.869074	0.900408	1	1.22483	1.05007	0.986974	1.0484	4	20
CSPA	P0A9X9	Cold shock protein CspA (CSP-A) (7.4 kDa cold shock protein) (CS7.4)	Cytosol	51.9	1132690000	1061760000	1087200000	1043730000	1200020000	1	0.937379	0.959839	0.921461	1.05944	1	1.0337	1.04524	1.00767	1.09146	4	20
CSPA	P0A9X9	Cold shock protein CspA (CSP-A) (7.4 kDa cold shock protein) (CS7.4)	Cytosol	54.8	793550000	1263390000	823665000	955608000	852091000	1	1.59207	1.03795	1.20422	1.07377	1	1.48406	1.01231	1.22526	1.01852	3	32
CSPA	P0A9X9	Cold shock protein CspA (CSP-A) (7.4 kDa cold shock protein) (CS7.4)	Cytosol	57.9	674234000	802704000	766300000	729610000	819109000	1	1.19054	1.13655	1.08213	1.21487	1	1.11251	1.03948	1.05466	1.20964	3	32
CSPA	P0A9X9	Cold shock protein CspA (CSP-A) (7.4 kDa cold shock protein) (CS7.4)	Cytosol	60.5	601520000	582585000	652437000	566963000	477656000	1	0.968521	1.08465	0.942551	0.794082	1	1.05667	1.10072	1.06927	1.12238	3	26
CSPA	P0A9X9	Cold shock protein CspA (CSP-A) (7.4 kDa cold shock protein) (CS7.4)	Cytosol	63.6	482084000	569968000	661782000	593696000	510246000	1	1.1823	1.37275	1.23152	1.05842	1	1.07652	1.01949	1.06996	1.05348	3	26
CSPA	P0A9X9	Cold shock protein CspA (CSP-A) (7.4 kDa cold shock protein) (CS7.4)	Cytosol	67	590825000	715674000	665517000	803993000	675578000	1	1.21131	1.12642	1.3608	1.14345	1	1.32903	1.13458	1.20296	1.07658	3	32
CSPA	P0A9X9	Cold shock protein CspA (CSP-A) (7.4 kDa cold shock protein) (CS7.4)	Cytosol	71.3	623143000	773264000	742589000	513942000	739560000	1	1.24091	1.19168	0.824758	1.18682	1	1.05597	1.07377	1.04442	1.05077	3	32
CSPB	P36995	Cold shock-like protein CspB (CSP-B)	Cytosol	42	140610000	154825000	107431000	164278000	200333000	1	1.1011	0.764035	1.16832	1.42474	1	0.990105	1.09762	1.00188	0.994936	2	3
CSPB	P36995	Cold shock-like protein CspB (CSP-B)	Cytosol	45.4	152783000	159417000	131336000	132392000	142604000	1	1.04342	0.859624	0.866536	0.933376	1	1.01208	0.993133	1.00262	0.967901	2	3
CSPB	P36995	Cold shock-like protein CspB (CSP-B)	Cytosol	49	397662000	384357000	303641000	319182000	347634000	1	0.966542	0.763566	0.802646	0.874195	1	0.992003	1.03282	0.911535	1.01788	3	5
CSPB	P36995	Cold shock-like protein CspB (CSP-B)	Cytosol	51.9	315239000	298353000	311335000	287981000	311667000	1	0.946434	0.987616	0.913532	0.988669	1	1.04368	1.07549	0.998999	1.01855	3	5
CSPB	P36995	Cold shock-like protein CspB (CSP-B)	Cytosol	54.8	166651000	175682000	163907000	151439000	166858000	1	1.05419	0.983534	0.908719	1.00124	1	0.982668	0.959241	0.924595	0.949728	3	5
CSPB	P36995	Cold shock-like protein CspB (CSP-B)	Cytosol	57.9	120247000	148838000	163922000	128241000	121312000	1	1.23777	1.36321	1.06648	1.00886	1	1.15664	1.24679	1.03941	1.00451	3	5
CSPB	P36995	Cold shock-like protein CspB (CSP-B)	Cytosol	60.5	160372000	135302000	155803000	122772000	108104000	1	0.843676	0.97151	0.765545	0.674083	1	0.920459	0.985909	0.868464	0.952771	3	5
CSPB	P36995	Cold shock-like protein CspB (CSP-B)	Cytosol	63.6	119370000	135318000	162509000	152664000	113002000	1	1.1336	1.36139	1.27891	0.946653	1	1.03218	1.01105	1.11113	0.942237	3	5
CSPB	P36995	Cold shock-like protein CspB (CSP-B)	Cytosol	67	58507900	48972800	59807500	64786000	59441400	1	0.837029	1.02221	1.1073	1.01596	1	0.918369	1.02961	0.978865	0.956546	2	3
CSPB	P36995	Cold shock-like protein CspB (CSP-B)	Cytosol	71.3	50705300	65391600	62397100	44086000	59476500	1	1.28964	1.23058	0.869455	1.17298	1	1.09744	1.10882	1.10102	1.03852	2	3
CSPC	P0A9Y6	Cold shock-like protein CspC (CSP-C)	Cytosol	42	912906000	908354000	602977000	868045000	1007990000	1	0.995014	0.660503	0.950859	1.10416	1	0.894717	0.948888	0.815394	0.771061	3	19
CSPC	P0A9Y6	Cold shock-like protein CspC (CSP-C)	Cytosol	45.4	961894000	923994000	767391000	762890000	836050000	1	0.960599	0.797792	0.793112	0.869171	1	0.931746	0.921697	0.917667	0.901321	3	19
CSPC	P0A9Y6	Cold shock-like protein CspC (CSP-C)	Cytosol	49	1218440000	1143550000	932647000	871355000	1018360000	1	0.938536	0.765444	0.71514	0.83579	1	0.963259	1.03536	0.812157	0.973164	3	14
CSPC	P0A9Y6	Cold shock-like protein CspC (CSP-C)	Cytosol	51.9	978227000	942225000	889664000	894402000	929368000	1	0.963197	0.909466	0.914309	0.950054	1	1.06217	0.990385	0.999849	0.978765	3	14
CSPC	P0A9Y6	Cold shock-like protein CspC (CSP-C)	Cytosol	54.8	334373000	349889000	333427000	316271000	361770000	1	1.0464	0.997171	0.945863	1.08194	1	0.975408	0.972541	0.962388	1.02627	3	12
CSPC	P0A9Y6	Cold shock-like protein CspC (CSP-C)	Cytosol	57.9	256191000	305665000	299969000	304867000	290363000	1	1.19311	1.17088	1.19	1.13338	1	1.11491	1.07088	1.15979	1.1285	3	12
CSPC	P0A9Y6	Cold shock-like protein CspC (CSP-C)	Cytosol	60.5	324782000	320400000	322869000	309219000	262551000	1	0.986508	0.99411	0.952082	0.808391	1	1.07629	1.00884	1.08008	1.14261	3	17
CSPC	P0A9Y6	Cold shock-like protein CspC (CSP-C)	Cytosol	63.6	261903000	277050000	335435000	259956000	258275000	1	1.05783	1.28076	0.992566	0.986148	1	0.96319	0.951167	0.862352	0.981547	3	17
CSPC	P0A9Y6	Cold shock-like protein CspC (CSP-C)	Cytosol	67	162085000	164291000	159292000	187666000	161839000	1	1.01361	0.982768	1.15782	0.998482	1	1.11211	0.989884	1.02353	0.940095	3	20
CSPC	P0A9Y6	Cold shock-like protein CspC (CSP-C)	Cytosol	71.3	188633000	197130000	214476000	148524000	197883000	1	1.04505	1.137	0.78737	1.04904	1	0.889296	1.0245	0.997074	0.928779	3	20
CSPE	P0A972	Cold shock-like protein CspE (CSP-E)	Cytosol	42	1518200000	1549910000	1073180000	1508110000	1781050000	1	1.02089	0.706877	0.993354	1.17313	1	0.917981	1.01551	0.851834	0.81923	5	30
CSPE	P0A972	Cold shock-like protein CspE (CSP-E)	Cytosol	45.4	1648560000	1604510000	1398740000	1320760000	1435150000	1	0.97328	0.848462	0.80116	0.870548	1	0.944046	0.980236	0.926978	0.902749	5	30
CSPE	P0A972	Cold shock-like protein CspE (CSP-E)	Cytosol	49	1477260000	1495720000	1156130000	1180690000	1274710000	1	1.0125	0.782618	0.799243	0.862888	1	1.03917	1.05859	0.90767	1.00472	4	25
CSPE	P0A972	Cold shock-like protein CspE (CSP-E)	Cytosol	51.9	1261350000	1154010000	1133790000	1122860000	1199690000	1	0.914901	0.89887	0.890205	0.951116	1	1.00891	0.978847	0.973489	0.97986	4	25
CSPE	P0A972	Cold shock-like protein CspE (CSP-E)	Cytosol	54.8	770841000	914615000	769910000	771227000	814601000	1	1.18652	0.998792	1.0005	1.05677	1	1.10601	0.974122	1.01798	1.0024	4	30
CSPE	P0A972	Cold shock-like protein CspE (CSP-E)	Cytosol	57.9	612933000	736822000	741073000	737111000	721452000	1	1.20212	1.20906	1.2026	1.17705	1	1.12333	1.1058	1.17207	1.17198	4	30
CSPE	P0A972	Cold shock-like protein CspE (CSP-E)	Cytosol	60.5	718587000	637179000	715616000	633653000	552141000	1	0.886711	0.995865	0.881804	0.76837	1	0.96741	1.01063	1.00035	1.08604	4	40
CSPE	P0A972	Cold shock-like protein CspE (CSP-E)	Cytosol	63.6	544116000	638597000	691453000	601764000	545431000	1	1.17364	1.27078	1.10595	1.00242	1	1.06864	0.943757	0.960859	0.99774	4	40
CSPE	P0A972	Cold shock-like protein CspE (CSP-E)	Cytosol	67	506150000	492760000	504526000	543748000	507389000	1	0.973545	0.996791	1.07428	1.00245	1	1.06815	1.00401	0.949674	0.943828	4	47
CSPE	P0A972	Cold shock-like protein CspE (CSP-E)	Cytosol	71.3	503097000	594517000	564945000	410990000	569571000	1	1.18171	1.12293	0.81692	1.13213	1	1.0056	1.01182	1.03449	1.00235	4	47
CSPG	P0A978	Cold shock-like protein CspG (CPS-G)	Cytosol	42	53989900	60495100	44412500	61961300	80458100	1	1.12049	0.822608	1.14765	1.49024	1	1.00754	1.18177	0.984145	1.04068	2	2
CSPG	P0A978	Cold shock-like protein CspG (CPS-G)	Cytosol	45.4	59884100	62604400	55205200	55940200	59612500	1	1.04543	0.921867	0.934141	0.995465	1	1.01403	1.06504	1.08084	1.03229	2	2
CSPG	P0A978	Cold shock-like protein CspG (CPS-G)	Cytosol	49	257167000	246411000	189869000	231934000	229200000	1	0.958175	0.73831	0.901881	0.89125	1	0.983416	0.998656	1.02423	1.03774	3	4
CSPG	P0A978	Cold shock-like protein CspG (CPS-G)	Cytosol	51.9	204253000	184562000	190874000	183437000	195426000	1	0.903595	0.934498	0.898087	0.956784	1	0.996441	1.01764	0.982109	0.985699	3	4
CSPG	P0A978	Cold shock-like protein CspG (CPS-G)	Cytosol	54.8	191487000	206025000	193554000	176639000	197855000	1	1.07592	1.01079	0.922459	1.03326	1	1.00292	0.985828	0.938575	0.980094	3	4
CSPG	P0A978	Cold shock-like protein CspG (CPS-G)	Cytosol	57.9	141676000	177870000	184770000	165111000	156136000	1	1.25547	1.30417	1.16541	1.10206	1	1.17318	1.19279	1.13583	1.09731	3	4
CSPG	P0A978	Cold shock-like protein CspG (CPS-G)	Cytosol	60.5	148098000	128106000	160677000	116995000	102621000	1	0.865008	1.08494	0.789984	0.692926	1	0.943732	1.10102	0.896188	0.979405	2	4
CSPG	P0A978	Cold shock-like protein CspG (CPS-G)	Cytosol	63.6	113934000	128131000	168540000	145929000	109851000	1	1.12461	1.47928	1.28082	0.964163	1	1.02399	1.0986	1.11279	0.959665	2	4
CSPG	P0A978	Cold shock-like protein CspG (CPS-G)	Cytosol	67	129032000	111434000	133682000	154509000	138344000	1	0.863615	1.03604	1.19745	1.07217	1	0.947539	1.04354	1.05855	1.00947	2	5
CSPG	P0A978	Cold shock-like protein CspG (CPS-G)	Cytosol	71.3	110069000	146670000	142886000	92245300	132455000	1	1.33253	1.29815	0.838068	1.20338	1	1.13393	1.1697	1.06127	1.06543	2	5
CSPI	P0A986	Cold shock-like protein CspI (CPS-I)	Cytosol	67	11435100	10579300	12823900	14590600	13305100	1	0.92516	1.12145	1.27595	1.16353	1	1.01507	1.12957	1.12795	1.09549	1	1
CSPI	P0A986	Cold shock-like protein CspI (CPS-I)	Cytosol	71.3	12647900	14449000	13565200	9496610	13253200	1	1.1424	1.07253	0.750845	1.04786	1	0.972144	0.966404	0.950821	0.927735	1	1
CSRA	P69913	Carbon storage regulator (Translational dual regulator CsrA)	Cytosol	42	112010000	110598000	68167900	103278000	124985000	1	0.987394	0.608588	0.922043	1.11584	1	0.887865	0.874305	0.790683	0.77922	3	4
CSRA	P69913	Carbon storage regulator (Translational dual regulator CsrA)	Cytosol	45.4	117157000	111804000	93480900	89024100	100921000	1	0.954309	0.797911	0.75987	0.861417	1	0.925646	0.921835	0.879204	0.89328	3	4
CSRA	P69913	Carbon storage regulator (Translational dual regulator CsrA)	Cytosol	49	132419000	134303000	115692000	135736000	130482000	1	1.01423	0.873681	1.02505	0.985372	1	1.04094	1.18176	1.16411	1.14733	4	5
CSRA	P69913	Carbon storage regulator (Translational dual regulator CsrA)	Cytosol	51.9	90194800	78023600	86214800	88325300	97315400	1	0.865057	0.955873	0.979273	1.07895	1	0.953942	1.04092	1.07089	1.11155	4	5
CSRA	P69913	Carbon storage regulator (Translational dual regulator CsrA)	Cytosol	54.8	122946000	138170000	122656000	99184800	109094000	1	1.12383	0.997641	0.806735	0.887333	1	1.04758	0.973	0.820829	0.841679	4	7
CSRA	P69913	Carbon storage regulator (Translational dual regulator CsrA)	Cytosol	57.9	134340000	143882000	134993000	120048000	121192000	1	1.07103	1.00486	0.893613	0.902129	1	1.00083	0.919041	0.870927	0.89824	4	7
CSRA	P69913	Carbon storage regulator (Translational dual regulator CsrA)	Cytosol	60.5	195181000	179423000	182773000	170868000	138161000	1	0.919265	0.936428	0.875434	0.707861	1	1.00293	0.950308	0.993126	1.00051	3	9
CSRA	P69913	Carbon storage regulator (Translational dual regulator CsrA)	Cytosol	63.6	145046000	168535000	203732000	175104000	161793000	1	1.16194	1.4046	1.20723	1.11546	1	1.05798	1.04314	1.04885	1.11026	3	9
CSRA	P69913	Carbon storage regulator (Translational dual regulator CsrA)	Cytosol	67	290842000	255614000	277049000	307444000	289704000	1	0.878876	0.952576	1.05708	0.996087	1	0.964283	0.959472	0.934469	0.93784	4	11
CSRA	P69913	Carbon storage regulator (Translational dual regulator CsrA)	Cytosol	71.3	243894000	309497000	287435000	198973000	290940000	1	1.26898	1.17852	0.815818	1.1929	1	1.07986	1.06191	1.0331	1.05615	4	11
CSTA	P15078	Peptide transporter CstA (Carbon starvation protein A)	Inner_membrane	49	52782900	53367400	41000500	44527600	48027600	1	1.01107	0.776776	0.843599	0.909908	1	1.03771	1.05069	0.958043	1.05946	1	1
CSTA	P15078	Peptide transporter CstA (Carbon starvation protein A)	Inner_membrane	51.9	34677700	30552400	34509500	32823300	34985800	1	0.881039	0.99515	0.946525	1.00888	1	0.971567	1.08369	1.03508	1.03937	1	1
CSTA	P15078	Peptide transporter CstA (Carbon starvation protein A)	Inner_membrane	54.8	37480300	36179500	40822500	41148300	43214500	1	0.965294	1.08917	1.09786	1.15299	1	0.899802	1.06227	1.11705	1.09367	2	2
CSTA	P15078	Peptide transporter CstA (Carbon starvation protein A)	Inner_membrane	57.9	26024700	25921400	30290200	26582200	23612900	1	0.996031	1.1639	1.02142	0.907327	1	0.930745	1.0645	0.995491	0.903415	2	2
CSTA	P15078	Peptide transporter CstA (Carbon starvation protein A)	Inner_membrane	60.5	13188000	11316500	12190000	9675320	8595760	1	0.858091	0.924325	0.733646	0.651786	1	0.936185	0.938025	0.832276	0.921257	1	1
CSTA	P15078	Peptide transporter CstA (Carbon starvation protein A)	Inner_membrane	63.6	9054080	10373800	13638600	9881200	8104530	1	1.14576	1.50635	1.09135	0.895125	1	1.04325	1.1187	0.948179	0.890948	1	1
CSTA	P15078	Peptide transporter CstA (Carbon starvation protein A)	Inner_membrane	67	26853900	22779100	32137200	35855700	35684300	1	0.84826	1.19674	1.33521	1.32883	1	0.930692	1.20541	1.18034	1.25113	1	1
CSTA	P15078	Peptide transporter CstA (Carbon starvation protein A)	Inner_membrane	71.3	24259500	26812500	25877100	22433200	29979600	1	1.10524	1.06668	0.924718	1.23579	1	0.940517	0.961136	1.171	1.09412	1	1
CUEO	P36649	Blue copper oxidase CueO (Copper efflux oxidase)	Periplasm	42	97843300	111598000	72366300	133121000	176306000	1	1.14058	0.739614	1.36055	1.80192	1	1.02561	1.06254	1.16672	1.25833	2	3
CUEO	P36649	Blue copper oxidase CueO (Copper efflux oxidase)	Periplasm	45.4	110631000	118326000	99481600	112590000	127311000	1	1.06956	0.89922	1.01771	1.15077	1	1.03743	1.03888	1.17753	1.19334	2	3
CUEO	P36649	Blue copper oxidase CueO (Copper efflux oxidase)	Periplasm	49	368530000	378286000	265684000	330766000	314395000	1	1.02647	0.720929	0.897528	0.853106	1	1.05351	0.975146	1.01929	0.993326	5	6
CUEO	P36649	Blue copper oxidase CueO (Copper efflux oxidase)	Periplasm	51.9	290649000	250482000	273263000	264559000	281205000	1	0.861802	0.940182	0.910235	0.967507	1	0.950354	1.02383	0.995394	0.996747	5	6
CUEO	P36649	Blue copper oxidase CueO (Copper efflux oxidase)	Periplasm	54.8	119651000	137135000	120370000	119971000	126596000	1	1.14612	1.00601	1.00267	1.05804	1	1.06836	0.981161	1.02019	1.00361	5	7
CUEO	P36649	Blue copper oxidase CueO (Copper efflux oxidase)	Periplasm	57.9	96764300	101881000	111584000	99144600	98821300	1	1.05288	1.15315	1.0246	1.02126	1	0.983866	1.05467	0.998588	1.01686	5	7
CUEO	P36649	Blue copper oxidase CueO (Copper efflux oxidase)	Periplasm	60.5	191824000	167697000	178190000	162695000	127264000	1	0.874223	0.928924	0.848147	0.663441	1	0.953786	0.942693	0.962171	0.93773	5	9
CUEO	P36649	Blue copper oxidase CueO (Copper efflux oxidase)	Periplasm	63.6	135888000	144705000	184102000	154982000	137835000	1	1.06488	1.35481	1.14051	1.01433	1	0.969609	1.00616	0.990889	1.0096	5	9
CUEO	P36649	Blue copper oxidase CueO (Copper efflux oxidase)	Periplasm	67	88284600	82025900	88166800	103411000	97029100	1	0.929108	0.998666	1.17134	1.09905	1	1.0194	1.0059	1.03547	1.03478	3	7
CUEO	P36649	Blue copper oxidase CueO (Copper efflux oxidase)	Periplasm	71.3	66599500	80113600	80519300	57357300	78640400	1	1.20292	1.20901	0.861227	1.1808	1	1.02364	1.08938	1.0906	1.04543	3	7
CUER	P0A9G4	HTH-type transcriptional regulator CueR (Copper efflux regulator) (Copper export regulator)	Cytosol	60.5	12107600	11038900	12156700	11605700	9840810	1	0.911733	1.00406	0.958547	0.81278	1	0.99471	1.01894	1.08741	1.14881	1	1
CUER	P0A9G4	HTH-type transcriptional regulator CueR (Copper efflux regulator) (Copper export regulator)	Cytosol	63.6	10084800	9820530	12508700	10620200	9166810	1	0.973795	1.24035	1.05309	0.908973	1	0.88667	0.921157	0.914935	0.904732	1	1
CUER	P0A9G4	HTH-type transcriptional regulator CueR (Copper efflux regulator) (Copper export regulator)	Cytosol	67	1612570	2273640	1780210	2769650	2030480	1	1.40995	1.10396	1.71754	1.25916	1	1.54696	1.11195	1.51832	1.18553	1	1
CUER	P0A9G4	HTH-type transcriptional regulator CueR (Copper efflux regulator) (Copper export regulator)	Cytosol	71.3	1168120	2168700	1933220	1083870	1492870	1	1.85657	1.65498	0.927876	1.27801	1	1.57988	1.49123	1.175	1.1315	1	1
CURA	P76113	NADPH-dependent curcumin reductase (EC 1.3.1.n3) (NADPH-dependent curcumin/dihydrocurcumin reductase)	Cytosol	42	195764000	227963000	141472000	242366000	302179000	1	1.16448	0.722666	1.23805	1.54359	1	1.0471	1.03819	1.06167	1.07793	8	12
CURA	P76113	NADPH-dependent curcumin reductase (EC 1.3.1.n3) (NADPH-dependent curcumin/dihydrocurcumin reductase)	Cytosol	45.4	230966000	247669000	196990000	193974000	218374000	1	1.07232	0.852896	0.839838	0.945481	1	1.04011	0.985359	0.971731	0.980454	8	12
CURA	P76113	NADPH-dependent curcumin reductase (EC 1.3.1.n3) (NADPH-dependent curcumin/dihydrocurcumin reductase)	Cytosol	49	965871000	924719000	669523000	867197000	796899000	1	0.957394	0.693181	0.897839	0.825057	1	0.982614	0.937612	1.01964	0.960668	12	15
CURA	P76113	NADPH-dependent curcumin reductase (EC 1.3.1.n3) (NADPH-dependent curcumin/dihydrocurcumin reductase)	Cytosol	51.9	741667000	688017000	689775000	675736000	721638000	1	0.927663	0.930033	0.911104	0.972995	1	1.02298	1.01278	0.996344	1.0024	12	15
CURA	P76113	NADPH-dependent curcumin reductase (EC 1.3.1.n3) (NADPH-dependent curcumin/dihydrocurcumin reductase)	Cytosol	54.8	316441000	342175000	330432000	306012000	328777000	1	1.08132	1.04421	0.967043	1.03898	1	1.00796	1.01842	0.983938	0.985527	5	7
CURA	P76113	NADPH-dependent curcumin reductase (EC 1.3.1.n3) (NADPH-dependent curcumin/dihydrocurcumin reductase)	Cytosol	57.9	68923600	71387500	66158600	61997700	67909000	1	1.03575	0.959883	0.899513	0.985279	1	0.967859	0.877905	0.876678	0.981032	5	7
CUSR	P0ACZ8	Transcriptional regulatory protein CusR	Cytosol	49	89748300	90423800	69644600	79934300	80533200	1	1.00753	0.775999	0.89065	0.897323	1	1.03407	1.04963	1.01148	1.04481	1	1
CUSR	P0ACZ8	Transcriptional regulatory protein CusR	Cytosol	51.9	37628600	32776700	33562300	33263200	33682800	1	0.871058	0.891936	0.883987	0.895138	1	0.960561	0.971295	0.96669	0.922191	1	1
CUTC	P67826	Copper homeostasis protein CutC	Cytosol	42	150426000	157576000	95694800	161697000	195278000	1	1.04753	0.636159	1.07493	1.29817	1	0.941941	0.913914	0.921786	0.906545	3	3
CUTC	P67826	Copper homeostasis protein CutC	Cytosol	45.4	153112000	157753000	133180000	131321000	149194000	1	1.03031	0.869821	0.857679	0.974411	1	0.999365	1.00491	0.992374	1.01045	3	3
CUTC	P67826	Copper homeostasis protein CutC	Cytosol	49	116811000	110911000	84496600	100585000	100812000	1	0.949491	0.723362	0.861092	0.863035	1	0.974503	0.978436	0.977909	1.00489	2	3
CUTC	P67826	Copper homeostasis protein CutC	Cytosol	51.9	97572300	87944500	90299000	88660600	93962500	1	0.901327	0.925457	0.908666	0.963004	1	0.993939	1.0078	0.993677	0.992107	2	3
CUTC	P67826	Copper homeostasis protein CutC	Cytosol	54.8	136679000	146364000	144953000	138022000	147766000	1	1.07086	1.06054	1.00983	1.08112	1	0.998205	1.03434	1.02747	1.02549	4	6
CUTC	P67826	Copper homeostasis protein CutC	Cytosol	57.9	107071000	116127000	121164000	115718000	112917000	1	1.08458	1.13162	1.08076	1.0546	1	1.01349	1.03498	1.05332	1.05005	4	6
CUTC	P67826	Copper homeostasis protein CutC	Cytosol	60.5	110051000	103161000	108761000	98259200	71061200	1	0.937393	0.988278	0.892851	0.645712	1	1.0227	1.00293	1.01289	0.91267	2	3
CUTC	P67826	Copper homeostasis protein CutC	Cytosol	63.6	50152100	49107300	63710400	52152400	42157100	1	0.979167	1.27034	1.03988	0.840585	1	0.891562	0.943431	0.903463	0.836663	2	3
CVPA	P08550	Colicin V production protein (Protein DedE) (Pur regulon 18 kDa protein)	Inner_membrane	54.8	32058100	31953800	30724100	34551400	33283200	1	0.996747	0.958388	1.07777	1.03821	1	0.92912	0.934716	1.0966	0.984798	1	1
CVPA	P08550	Colicin V production protein (Protein DedE) (Pur regulon 18 kDa protein)	Inner_membrane	57.9	21214100	22286600	22976600	21707300	20267700	1	1.05056	1.08308	1.02325	0.955388	1	0.981696	0.990582	0.997272	0.95127	1	1
CVPA	P08550	Colicin V production protein (Protein DedE) (Pur regulon 18 kDa protein)	Inner_membrane	60.5	19062500	16930900	18420700	16003100	12770700	1	0.888178	0.966332	0.839507	0.669938	1	0.969011	0.980654	0.952369	0.946913	1	1
CVPA	P08550	Colicin V production protein (Protein DedE) (Pur regulon 18 kDa protein)	Inner_membrane	63.6	14495500	17155200	22233900	19041000	14628500	1	1.18348	1.53385	1.31358	1.00918	1	1.0776	1.13912	1.14125	1.00447	1	1
CVPA	P08550	Colicin V production protein (Protein DedE) (Pur regulon 18 kDa protein)	Inner_membrane	67	47374500	40937800	52382100	58060500	57036800	1	0.864132	1.1057	1.22556	1.20396	1	0.948106	1.11371	1.08341	1.13355	1	1
CVPA	P08550	Colicin V production protein (Protein DedE) (Pur regulon 18 kDa protein)	Inner_membrane	71.3	43882600	59212500	55812800	41074200	52800100	1	1.34934	1.27187	0.936002	1.20321	1	1.14824	1.14602	1.18529	1.06528	1	1
CYAA	P00936	Adenylate cyclase (EC 4.6.1.1) (ATP pyrophosphate-lyase) (Adenylyl cyclase)	Cytosol	42	7955240	8943300	5641930	10052700	11855200	1	1.1242	0.709209	1.26366	1.49024	1	1.01088	1.01886	1.08363	1.04067	1	1
CYAA	P00936	Adenylate cyclase (EC 4.6.1.1) (ATP pyrophosphate-lyase) (Adenylyl cyclase)	Cytosol	45.4	7842600	6956570	7537910	6301150	7589790	1	0.887023	0.961149	0.803452	0.967765	1	0.860381	1.11043	0.92963	1.00356	1	1
CYAY	P27838	Iron-sulfur cluster assembly protein CyaY (Bacterial frataxin ortholog)	Cytosol	42	67751900	66427800	38373400	62725700	82182000	1	0.980457	0.566381	0.925815	1.21298	1	0.881627	0.813671	0.793917	0.84706	2	2
CYAY	P27838	Iron-sulfur cluster assembly protein CyaY (Bacterial frataxin ortholog)	Cytosol	45.4	66023600	62991500	49345500	51314400	60761700	1	0.954076	0.747392	0.777213	0.920303	1	0.925419	0.863469	0.899271	0.954345	2	2
CYAY	P27838	Iron-sulfur cluster assembly protein CyaY (Bacterial frataxin ortholog)	Cytosol	49	126358000	126030000	94134400	114992000	114785000	1	0.997404	0.744982	0.910049	0.908411	1	1.02368	1.00768	1.03351	1.05772	1	3
CYAY	P27838	Iron-sulfur cluster assembly protein CyaY (Bacterial frataxin ortholog)	Cytosol	51.9	98050300	89351100	89194400	94190000	92581800	1	0.911278	0.90968	0.960629	0.944228	1	1.00491	0.990618	1.0505	0.972764	1	3
CYAY	P27838	Iron-sulfur cluster assembly protein CyaY (Bacterial frataxin ortholog)	Cytosol	54.8	32043100	34589600	34284700	29984700	32216700	1	1.07947	1.06996	0.935762	1.00542	1	1.00623	1.04353	0.95211	0.953688	1	1
CYAY	P27838	Iron-sulfur cluster assembly protein CyaY (Bacterial frataxin ortholog)	Cytosol	57.9	20957800	24525700	24465400	22132200	21621800	1	1.17024	1.16736	1.05604	1.03168	1	1.09354	1.06767	1.02923	1.02724	1	1
CYAY	P27838	Iron-sulfur cluster assembly protein CyaY (Bacterial frataxin ortholog)	Cytosol	60.5	30817800	28206800	30367700	25792700	20543300	1	0.915276	0.985395	0.836942	0.666605	1	0.998575	1	0.949459	0.942202	2	2
CYAY	P27838	Iron-sulfur cluster assembly protein CyaY (Bacterial frataxin ortholog)	Cytosol	63.6	22163900	25241800	29289500	25318400	22416300	1	1.13887	1.3215	1.14233	1.01139	1	1.03698	0.981419	0.992465	1.00667	2	2
CYAY	P27838	Iron-sulfur cluster assembly protein CyaY (Bacterial frataxin ortholog)	Cytosol	67	40214100	38187600	43466200	46112700	45686100	1	0.949607	1.08087	1.14668	1.13607	1	1.04189	1.0887	1.01367	1.06964	2	3
CYAY	P27838	Iron-sulfur cluster assembly protein CyaY (Bacterial frataxin ortholog)	Cytosol	71.3	44836100	50382700	46949900	37086100	47286600	1	1.12371	1.04715	0.827148	1.05465	1	0.956235	0.943535	1.04745	0.933752	2	3
CYCA	P0AAE0	D-serine/D-alanine/glycine transporter	Inner_membrane	49	8047970	8651660	6363290	7834530	8179920	1	1.07501	0.79067	0.973479	1.0164	1	1.10333	1.06948	1.10554	1.18345	1	1
CYCA	P0AAE0	D-serine/D-alanine/glycine transporter	Inner_membrane	51.9	6831080	5234550	6329370	6188850	6669030	1	0.766284	0.926555	0.905984	0.976278	1	0.845021	1.00899	0.990745	1.00578	1	1
CYCA	P0AAE0	D-serine/D-alanine/glycine transporter	Inner_membrane	54.8	21825500	22369100	23908200	22707600	24493500	1	1.02491	1.09543	1.04042	1.12224	1	0.95537	1.06837	1.05859	1.0645	3	3
CYCA	P0AAE0	D-serine/D-alanine/glycine transporter	Inner_membrane	57.9	15802700	19617100	16796000	18335600	16559200	1	1.24138	1.06286	1.16028	1.04787	1	1.16001	0.972084	1.13083	1.04335	3	3
CYCA	P0AAE0	D-serine/D-alanine/glycine transporter	Inner_membrane	67	15154800	14672000	15631000	19849300	16840700	1	0.968142	1.03142	1.30977	1.11125	1	1.06222	1.03889	1.15785	1.04626	1	3
CYCA	P0AAE0	D-serine/D-alanine/glycine transporter	Inner_membrane	71.3	14556500	15729500	14178800	10672500	13727700	1	1.08058	0.974053	0.733178	0.943063	1	0.919537	0.877674	0.928448	0.834954	1	3
CYDA	P0ABJ9	Cytochrome bd-I ubiquinol oxidase subunit 1 (EC 1.10.3.14) (Cytochrome bd-I oxidase subunit I) (Cytochrome d ubiquinol oxidase subunit I)	Inner_membrane	42	353461000	402104000	251245000	404770000	468239000	1	1.13762	0.710814	1.14516	1.32473	1	1.02295	1.02117	0.982015	0.925092	7	13
CYDA	P0ABJ9	Cytochrome bd-I ubiquinol oxidase subunit 1 (EC 1.10.3.14) (Cytochrome bd-I oxidase subunit I) (Cytochrome d ubiquinol oxidase subunit I)	Inner_membrane	45.4	405536000	419615000	369795000	334875000	386980000	1	1.03472	0.911867	0.825759	0.954243	1	1.00364	1.05349	0.955441	0.989541	7	13
CYDA	P0ABJ9	Cytochrome bd-I ubiquinol oxidase subunit 1 (EC 1.10.3.14) (Cytochrome bd-I oxidase subunit I) (Cytochrome d ubiquinol oxidase subunit I)	Inner_membrane	49	1353100000	1355660000	1035760000	1104500000	1165530000	1	1.00189	0.765472	0.816274	0.861378	1	1.02828	1.0354	0.927011	1.00296	9	21
CYDA	P0ABJ9	Cytochrome bd-I ubiquinol oxidase subunit 1 (EC 1.10.3.14) (Cytochrome bd-I oxidase subunit I) (Cytochrome d ubiquinol oxidase subunit I)	Inner_membrane	51.9	938050000	946668000	913234000	895462000	924410000	1	1.00919	0.973545	0.954599	0.985459	1	1.11288	1.06017	1.04391	1.01524	9	21
CYDA	P0ABJ9	Cytochrome bd-I ubiquinol oxidase subunit 1 (EC 1.10.3.14) (Cytochrome bd-I oxidase subunit I) (Cytochrome d ubiquinol oxidase subunit I)	Inner_membrane	54.8	636424000	695955000	648088000	599274000	639131000	1	1.09354	1.01833	0.941627	1.00425	1	1.01935	0.993175	0.958078	0.952584	9	24
CYDA	P0ABJ9	Cytochrome bd-I ubiquinol oxidase subunit 1 (EC 1.10.3.14) (Cytochrome bd-I oxidase subunit I) (Cytochrome d ubiquinol oxidase subunit I)	Inner_membrane	57.9	465583000	583218000	551470000	516406000	486397000	1	1.25266	1.18447	1.10916	1.04471	1	1.17055	1.08331	1.081	1.0402	9	24
CYDA	P0ABJ9	Cytochrome bd-I ubiquinol oxidase subunit 1 (EC 1.10.3.14) (Cytochrome bd-I oxidase subunit I) (Cytochrome d ubiquinol oxidase subunit I)	Inner_membrane	60.5	639040000	669993000	664490000	566582000	458903000	1	1.04844	1.03983	0.886614	0.718113	1	1.14385	1.05524	1.00581	1.015	10	24
CYDA	P0ABJ9	Cytochrome bd-I ubiquinol oxidase subunit 1 (EC 1.10.3.14) (Cytochrome bd-I oxidase subunit I) (Cytochrome d ubiquinol oxidase subunit I)	Inner_membrane	63.6	495801000	597841000	718832000	577254000	509722000	1	1.20581	1.44984	1.16429	1.02808	1	1.09793	1.07673	1.01154	1.02328	10	24
CYDA	P0ABJ9	Cytochrome bd-I ubiquinol oxidase subunit 1 (EC 1.10.3.14) (Cytochrome bd-I oxidase subunit I) (Cytochrome d ubiquinol oxidase subunit I)	Inner_membrane	67	344076000	342422000	354710000	415388000	378726000	1	0.995193	1.03091	1.20726	1.1007	1	1.0919	1.03837	1.06722	1.03634	9	20
CYDA	P0ABJ9	Cytochrome bd-I ubiquinol oxidase subunit 1 (EC 1.10.3.14) (Cytochrome bd-I oxidase subunit I) (Cytochrome d ubiquinol oxidase subunit I)	Inner_membrane	71.3	306050000	367128000	353287000	240149000	339934000	1	1.19957	1.15434	0.784672	1.11071	1	1.02079	1.04013	0.993658	0.983385	9	20
CYDB	P0ABK2	Cytochrome bd-I ubiquinol oxidase subunit 2 (EC 1.10.3.14) (Cytochrome bd-I oxidase subunit II) (Cytochrome d ubiquinol oxidase subunit II)	Inner_membrane	42	58279900	67097200	41957000	67954200	86802500	1	1.15129	0.719922	1.166	1.48941	1	1.03524	1.03425	0.999882	1.04009	3	4
CYDB	P0ABK2	Cytochrome bd-I ubiquinol oxidase subunit 2 (EC 1.10.3.14) (Cytochrome bd-I oxidase subunit II) (Cytochrome d ubiquinol oxidase subunit II)	Inner_membrane	45.4	65979000	71067800	64704600	62450300	67520800	1	1.07713	0.980685	0.946518	1.02337	1	1.04478	1.13299	1.09516	1.06122	3	4
CYDB	P0ABK2	Cytochrome bd-I ubiquinol oxidase subunit 2 (EC 1.10.3.14) (Cytochrome bd-I oxidase subunit II) (Cytochrome d ubiquinol oxidase subunit II)	Inner_membrane	49	189329000	202132000	156305000	166382000	185543000	1	1.06762	0.825573	0.878798	0.980003	1	1.09575	1.11669	0.998018	1.14108	4	6
CYDB	P0ABK2	Cytochrome bd-I ubiquinol oxidase subunit 2 (EC 1.10.3.14) (Cytochrome bd-I oxidase subunit II) (Cytochrome d ubiquinol oxidase subunit II)	Inner_membrane	51.9	146901000	135170000	143590000	151466000	146794000	1	0.920143	0.977461	1.03108	0.999272	1	1.01469	1.06443	1.12754	1.02947	4	6
CYDB	P0ABK2	Cytochrome bd-I ubiquinol oxidase subunit 2 (EC 1.10.3.14) (Cytochrome bd-I oxidase subunit II) (Cytochrome d ubiquinol oxidase subunit II)	Inner_membrane	54.8	219204000	237057000	245881000	229112000	234108000	1	1.08144	1.1217	1.0452	1.06799	1	1.00807	1.09399	1.06346	1.01304	4	8
CYDB	P0ABK2	Cytochrome bd-I ubiquinol oxidase subunit 2 (EC 1.10.3.14) (Cytochrome bd-I oxidase subunit II) (Cytochrome d ubiquinol oxidase subunit II)	Inner_membrane	57.9	183913000	185159000	210521000	185395000	181373000	1	1.00677	1.14468	1.00806	0.986189	1	0.940785	1.04692	0.982467	0.981938	4	8
CYDB	P0ABK2	Cytochrome bd-I ubiquinol oxidase subunit 2 (EC 1.10.3.14) (Cytochrome bd-I oxidase subunit II) (Cytochrome d ubiquinol oxidase subunit II)	Inner_membrane	60.5	123680000	122501000	129281000	120075000	94492700	1	0.990467	1.04529	0.970852	0.76401	1	1.08061	1.06078	1.10137	1.07988	4	6
[truncated: 14,687 more rows]

## Sheet: Hits
gene_name	cpd_effect	cum.f	pEC50opt	fdr
[truncated: 12 more rows]
